# Supplementary material for: Analysis of the influencing factors of vitality and built environment of shopping centers based on mobile-phone signaling data
Source: PLoS One. 2024 Feb 15;19(2):e0296261. doi: 10.1371/journal.pone.0296261 (PMC10868840; doi:10.1371/journal.pone.0296261)
Supplement: S1 Data — (ZIP) [file pone.0296261.s001.zip]

Archive with 526 entries (508 files):
- μò░μì«Θçìμû░μƒÑΦ»ó/
- __MACOSX/._μò░μì«Θçìμû░μƒÑΦ»ó
- μò░μì«Θçìμû░μƒÑΦ»ó/09ΦîéΣ╕ÜτÖ╛Φ┤o/
- __MACOSX/μò░μì«Θçìμû░μƒÑΦ»ó/._09ΦîéΣ╕ÜτÖ╛Φ┤o
- μò░μì«Θçìμû░μƒÑΦ»ó/σ¥Éμáç.txt
- __MACOSX/μò░μì«Θçìμû░μƒÑΦ»ó/._σ¥Éμáç.txt
- μò░μì«Θçìμû░μƒÑΦ»ó/.DS_Store
- __MACOSX/μò░μì«Θçìμû░μƒÑΦ»ó/._.DS_Store
- μò░μì«Θçìμû░μƒÑΦ»ó/06Φè▒σ¢¡σƒÄ/
- __MACOSX/μò░μì«Θçìμû░μƒÑΦ»ó/._06Φè▒σ¢¡σƒÄ
- μò░μì«Θçìμû░μƒÑΦ»ó/12τ¢èτö░σüçμùÑ/
- __MACOSX/μò░μì«Θçìμû░μƒÑΦ»ó/._12τ¢èτö░σüçμùÑ
- μò░μì«Θçìμû░μƒÑΦ»ó/11Σ╕çΦ▒íσñ⌐σ£░/
- __MACOSX/μò░μì«Θçìμû░μƒÑΦ»ó/._11Σ╕çΦ▒íσñ⌐σ£░
- μò░μì«Θçìμû░μƒÑΦ»ó/04Σ║1⁄4σƒ║/
- __MACOSX/μò░μì«Θçìμû░μƒÑΦ»ó/._04Σ║1⁄4σƒ║
- μò░μì«Θçìμû░μƒÑΦ»ó/05μ╡╖Σ╕èΣ╕ûτòî/
- __MACOSX/μò░μì«Θçìμû░μƒÑΦ»ó/._05μ╡╖Σ╕èΣ╕ûτòî
- μò░μì«Θçìμû░μƒÑΦ»ó/08σ«¥Φâ╜city/
- __MACOSX/μò░μì«Θçìμû░μƒÑΦ»ó/._08σ«¥Φâ╜city
- μò░μì«Θçìμû░μƒÑΦ»ó/key.txt
- __MACOSX/μò░μì«Θçìμû░μƒÑΦ»ó/._key.txt
- μò░μì«Θçìμû░μƒÑΦ»ó/01Σ┐¥σê⌐/
- __MACOSX/μò░μì«Θçìμû░μƒÑΦ»ó/._01Σ┐¥σê⌐
- μò░μì«Θçìμû░μƒÑΦ»ó/02μ╡╖σ▓╕σƒÄ/
- __MACOSX/μò░μì«Θçìμû░μƒÑΦ»ó/._02μ╡╖σ▓╕σƒÄ
- μò░μì«Θçìμû░μƒÑΦ»ó/07μ¥ÑτaÅσú1⁄2/
- __MACOSX/μò░μì«Θçìμû░μƒÑΦ»ó/._07μ¥ÑτaÅσú1⁄2
- μò░μì«Θçìμû░μƒÑΦ»ó/10Σ╕çΦ▒íσƒÄ/
- __MACOSX/μò░μì«Θçìμû░μƒÑΦ»ó/._10Σ╕çΦ▒íσƒÄ
- μò░μì«Θçìμû░μƒÑΦ»ó/03μ1⁄4óΣ╣É/
- __MACOSX/μò░μì«Θçìμû░μƒÑΦ»ó/._03μ1⁄4óΣ╣É
- μò░μì«Θçìμû░μƒÑΦ»ó/09ΦîéΣ╕ÜτÖ╛Φ┤o/ΦîéΣ╕Ü25-Θ⌐╗τòÖμù╢Θò┐σêåσ╕â.csv
- __MACOSX/μò░μì«Θçìμû░μƒÑΦ»ó/09ΦîéΣ╕ÜτÖ╛Φ┤o/._ΦîéΣ╕Ü25-Θ⌐╗τòÖμù╢Θò┐σêåσ╕â.csv
- μò░μì«Θçìμû░μƒÑΦ»ó/09ΦîéΣ╕ÜτÖ╛Φ┤o/ΦîéΣ╕Ü20-Θ⌐╗τòÖμù╢Θò┐σêåσ╕â.csv
- __MACOSX/μò░μì«Θçìμû░μƒÑΦ»ó/09ΦîéΣ╕ÜτÖ╛Φ┤o/._ΦîéΣ╕Ü20-Θ⌐╗τòÖμù╢Θò┐σêåσ╕â.csv
- μò░μì«Θçìμû░μƒÑΦ»ó/09ΦîéΣ╕ÜτÖ╛Φ┤o/.DS_Store
- __MACOSX/μò░μì«Θçìμû░μƒÑΦ»ó/09ΦîéΣ╕ÜτÖ╛Φ┤o/._.DS_Store
- μò░μì«Θçìμû░μƒÑΦ»ó/09ΦîéΣ╕ÜτÖ╛Φ┤o/ΦîéΣ╕Ü23-σàÑσ¢¡μù╢Θù┤σêåμ«╡.csv
- __MACOSX/μò░μì«Θçìμû░μƒÑΦ»ó/09ΦîéΣ╕ÜτÖ╛Φ┤o/._ΦîéΣ╕Ü23-σàÑσ¢¡μù╢Θù┤σêåμ«╡.csv
- μò░μì«Θçìμû░μƒÑΦ»ó/09ΦîéΣ╕ÜτÖ╛Φ┤o/ΦîéΣ╕Ü24-σàÑσ¢¡μù╢Θù┤σêåμ«╡.csv
- __MACOSX/μò░μì«Θçìμû░μƒÑΦ»ó/09ΦîéΣ╕ÜτÖ╛Φ┤o/._ΦîéΣ╕Ü24-σàÑσ¢¡μù╢Θù┤σêåμ«╡.csv
- μò░μì«Θçìμû░μƒÑΦ»ó/09ΦîéΣ╕ÜτÖ╛Φ┤o/ΦîéΣ╕Ü22-Θ⌐╗τòÖμù╢Θò┐σêåσ╕â.csv
- __MACOSX/μò░μì«Θçìμû░μƒÑΦ»ó/09ΦîéΣ╕ÜτÖ╛Φ┤o/._ΦîéΣ╕Ü22-Θ⌐╗τòÖμù╢Θò┐σêåσ╕â.csv
- μò░μì«Θçìμû░μƒÑΦ»ó/09ΦîéΣ╕ÜτÖ╛Φ┤o/ΦîéΣ╕Ü21-σàÑσ¢¡μù╢Θù┤σêåμ«╡.csv
- __MACOSX/μò░μì«Θçìμû░μƒÑΦ»ó/09ΦîéΣ╕ÜτÖ╛Φ┤o/._ΦîéΣ╕Ü21-σàÑσ¢¡μù╢Θù┤σêåμ«╡.csv
- μò░μì«Θçìμû░μƒÑΦ»ó/09ΦîéΣ╕ÜτÖ╛Φ┤o/ΦîéΣ╕Ü21-Θ⌐╗τòÖμù╢Θò┐σêåσ╕â.csv
- __MACOSX/μò░μì«Θçìμû░μƒÑΦ»ó/09ΦîéΣ╕ÜτÖ╛Φ┤o/._ΦîéΣ╕Ü21-Θ⌐╗τòÖμù╢Θò┐σêåσ╕â.csv
- μò░μì«Θçìμû░μƒÑΦ»ó/09ΦîéΣ╕ÜτÖ╛Φ┤o/ΦîéΣ╕Ü22-σàÑσ¢¡μù╢Θù┤σêåμ«╡.csv
- __MACOSX/μò░μì«Θçìμû░μƒÑΦ»ó/09ΦîéΣ╕ÜτÖ╛Φ┤o/._ΦîéΣ╕Ü22-σàÑσ¢¡μù╢Θù┤σêåμ«╡.csv
- μò░μì«Θçìμû░μƒÑΦ»ó/09ΦîéΣ╕ÜτÖ╛Φ┤o/ΦîéΣ╕Ü24-Θ⌐╗τòÖμù╢Θò┐σêåσ╕â.csv
- __MACOSX/μò░μì«Θçìμû░μƒÑΦ»ó/09ΦîéΣ╕ÜτÖ╛Φ┤o/._ΦîéΣ╕Ü24-Θ⌐╗τòÖμù╢Θò┐σêåσ╕â.csv
- μò░μì«Θçìμû░μƒÑΦ»ó/09ΦîéΣ╕ÜτÖ╛Φ┤o/ΦîéΣ╕Ü23-Θ⌐╗τòÖμù╢Θò┐σêåσ╕â.csv
- __MACOSX/μò░μì«Θçìμû░μƒÑΦ»ó/09ΦîéΣ╕ÜτÖ╛Φ┤o/._ΦîéΣ╕Ü23-Θ⌐╗τòÖμù╢Θò┐σêåσ╕â.csv
- μò░μì«Θçìμû░μƒÑΦ»ó/09ΦîéΣ╕ÜτÖ╛Φ┤o/ΦîéΣ╕ÜΦ«┐Θù«Φ«░σ╜ò/
- __MACOSX/μò░μì«Θçìμû░μƒÑΦ»ó/09ΦîéΣ╕ÜτÖ╛Φ┤o/._ΦîéΣ╕ÜΦ«┐Θù«Φ«░σ╜ò
- μò░μì«Θçìμû░μƒÑΦ»ó/09ΦîéΣ╕ÜτÖ╛Φ┤o/ΦîéΣ╕Ü20-σàÑσ¢¡μù╢Θù┤σêåμ«╡.csv
- __MACOSX/μò░μì«Θçìμû░μƒÑΦ»ó/09ΦîéΣ╕ÜτÖ╛Φ┤o/._ΦîéΣ╕Ü20-σàÑσ¢¡μù╢Θù┤σêåμ«╡.csv
- μò░μì«Θçìμû░μƒÑΦ»ó/09ΦîéΣ╕ÜτÖ╛Φ┤o/ΦîéΣ╕Ü25-σàÑσ¢¡μù╢Θù┤σêåμ«╡.csv
- __MACOSX/μò░μì«Θçìμû░μƒÑΦ»ó/09ΦîéΣ╕ÜτÖ╛Φ┤o/._ΦîéΣ╕Ü25-σàÑσ¢¡μù╢Θù┤σêåμ«╡.csv
- μò░μì«Θçìμû░μƒÑΦ»ó/06Φè▒σ¢¡σƒÄ/Φè▒σ¢¡24-σàÑσ¢¡μù╢Θù┤σêåμ«╡.csv
- __MACOSX/μò░μì«Θçìμû░μƒÑΦ»ó/06Φè▒σ¢¡σƒÄ/._Φè▒σ¢¡24-σàÑσ¢¡μù╢Θù┤σêåμ«╡.csv
- μò░μì«Θçìμû░μƒÑΦ»ó/06Φè▒σ¢¡σƒÄ/Φè▒σ¢¡25-Φ«┐Θù«Φ«░σ╜ò.csv
- __MACOSX/μò░μì«Θçìμû░μƒÑΦ»ó/06Φè▒σ¢¡σƒÄ/._Φè▒σ¢¡25-Φ«┐Θù«Φ«░σ╜ò.csv
- μò░μì«Θçìμû░μƒÑΦ»ó/06Φè▒σ¢¡σƒÄ/Φè▒σ¢¡24-Φ«┐Θù«Φ«░σ╜ò.csv
- __MACOSX/μò░μì«Θçìμû░μƒÑΦ»ó/06Φè▒σ¢¡σƒÄ/._Φè▒σ¢¡24-Φ«┐Θù«Φ«░σ╜ò.csv
- μò░μì«Θçìμû░μƒÑΦ»ó/06Φè▒σ¢¡σƒÄ/Φè▒σ¢¡22-Θ⌐╗τòÖμù╢Θò┐σêåσ╕â.csv
- __MACOSX/μò░μì«Θçìμû░μƒÑΦ»ó/06Φè▒σ¢¡σƒÄ/._Φè▒σ¢¡22-Θ⌐╗τòÖμù╢Θò┐σêåσ╕â.csv
- μò░μì«Θçìμû░μƒÑΦ»ó/06Φè▒σ¢¡σƒÄ/Φè▒σ¢¡21-σàÑσ¢¡μù╢Θù┤σêåμ«╡.csv
- __MACOSX/μò░μì«Θçìμû░μƒÑΦ»ó/06Φè▒σ¢¡σƒÄ/._Φè▒σ¢¡21-σàÑσ¢¡μù╢Θù┤σêåμ«╡.csv
- μò░μì«Θçìμû░μƒÑΦ»ó/06Φè▒σ¢¡σƒÄ/Φè▒σ¢¡25-Θ⌐╗τòÖμù╢Θò┐σêåσ╕â.csv
- __MACOSX/μò░μì«Θçìμû░μƒÑΦ»ó/06Φè▒σ¢¡σƒÄ/._Φè▒σ¢¡25-Θ⌐╗τòÖμù╢Θò┐σêåσ╕â.csv
- μò░μì«Θçìμû░μƒÑΦ»ó/06Φè▒σ¢¡σƒÄ/Φè▒σ¢¡20-Θ⌐╗τòÖμù╢Θò┐σêåσ╕â.csv
- __MACOSX/μò░μì«Θçìμû░μƒÑΦ»ó/06Φè▒σ¢¡σƒÄ/._Φè▒σ¢¡20-Θ⌐╗τòÖμù╢Θò┐σêåσ╕â.csv
- μò░μì«Θçìμû░μƒÑΦ»ó/06Φè▒σ¢¡σƒÄ/Φè▒σ¢¡22-Φ«┐Θù«Φ«░σ╜ò.csv
- __MACOSX/μò░μì«Θçìμû░μƒÑΦ»ó/06Φè▒σ¢¡σƒÄ/._Φè▒σ¢¡22-Φ«┐Θù«Φ«░σ╜ò.csv
- μò░μì«Θçìμû░μƒÑΦ»ó/06Φè▒σ¢¡σƒÄ/Φè▒σ¢¡23-Φ«┐Θù«Φ«░σ╜ò.csv
- __MACOSX/μò░μì«Θçìμû░μƒÑΦ»ó/06Φè▒σ¢¡σƒÄ/._Φè▒σ¢¡23-Φ«┐Θù«Φ«░σ╜ò.csv
- μò░μì«Θçìμû░μƒÑΦ»ó/06Φè▒σ¢¡σƒÄ/Φè▒σ¢¡23-σàÑσ¢¡μù╢Θù┤σêåμ«╡.csv
- __MACOSX/μò░μì«Θçìμû░μƒÑΦ»ó/06Φè▒σ¢¡σƒÄ/._Φè▒σ¢¡23-σàÑσ¢¡μù╢Θù┤σêåμ«╡.csv
- μò░μì«Θçìμû░μƒÑΦ»ó/06Φè▒σ¢¡σƒÄ/Φè▒σ¢¡23-Θ⌐╗τòÖμù╢Θò┐σêåσ╕â.csv
- __MACOSX/μò░μì«Θçìμû░μƒÑΦ»ó/06Φè▒σ¢¡σƒÄ/._Φè▒σ¢¡23-Θ⌐╗τòÖμù╢Θò┐σêåσ╕â.csv
- μò░μì«Θçìμû░μƒÑΦ»ó/06Φè▒σ¢¡σƒÄ/Φè▒σ¢¡20-σàÑσ¢¡μù╢Θù┤σêåμ«╡.csv
- __MACOSX/μò░μì«Θçìμû░μƒÑΦ»ó/06Φè▒σ¢¡σƒÄ/._Φè▒σ¢¡20-σàÑσ¢¡μù╢Θù┤σêåμ«╡.csv
- μò░μì«Θçìμû░μƒÑΦ»ó/06Φè▒σ¢¡σƒÄ/Φè▒σ¢¡25-σàÑσ¢¡μù╢Θù┤σêåμ«╡.csv
- __MACOSX/μò░μì«Θçìμû░μƒÑΦ»ó/06Φè▒σ¢¡σƒÄ/._Φè▒σ¢¡25-σàÑσ¢¡μù╢Θù┤σêåμ«╡.csv
- μò░μì«Θçìμû░μƒÑΦ»ó/06Φè▒σ¢¡σƒÄ/Φè▒σ¢¡21-Φ«┐Θù«Φ«░σ╜ò.csv
- __MACOSX/μò░μì«Θçìμû░μƒÑΦ»ó/06Φè▒σ¢¡σƒÄ/._Φè▒σ¢¡21-Φ«┐Θù«Φ«░σ╜ò.csv
- μò░μì«Θçìμû░μƒÑΦ»ó/06Φè▒σ¢¡σƒÄ/Φè▒σ¢¡20-Φ«┐Θù«Φ«░σ╜ò.csv
- __MACOSX/μò░μì«Θçìμû░μƒÑΦ»ó/06Φè▒σ¢¡σƒÄ/._Φè▒σ¢¡20-Φ«┐Θù«Φ«░σ╜ò.csv
- μò░μì«Θçìμû░μƒÑΦ»ó/06Φè▒σ¢¡σƒÄ/Φè▒σ¢¡21-Θ⌐╗τòÖμù╢Θò┐σêåσ╕â.csv
- __MACOSX/μò░μì«Θçìμû░μƒÑΦ»ó/06Φè▒σ¢¡σƒÄ/._Φè▒σ¢¡21-Θ⌐╗τòÖμù╢Θò┐σêåσ╕â.csv
- μò░μì«Θçìμû░μƒÑΦ»ó/06Φè▒σ¢¡σƒÄ/Φè▒σ¢¡22-σàÑσ¢¡μù╢Θù┤σêåμ«╡.csv
- __MACOSX/μò░μì«Θçìμû░μƒÑΦ»ó/06Φè▒σ¢¡σƒÄ/._Φè▒σ¢¡22-σàÑσ¢¡μù╢Θù┤σêåμ«╡.csv
- μò░μì«Θçìμû░μƒÑΦ»ó/06Φè▒σ¢¡σƒÄ/Φè▒σ¢¡24-Θ⌐╗τòÖμù╢Θò┐σêåσ╕â.csv
- __MACOSX/μò░μì«Θçìμû░μƒÑΦ»ó/06Φè▒σ¢¡σƒÄ/._Φè▒σ¢¡24-Θ⌐╗τòÖμù╢Θò┐σêåσ╕â.csv
- μò░μì«Θçìμû░μƒÑΦ»ó/12τ¢èτö░σüçμùÑ/τ¢èτö░σüçμùÑ20-σàÑσ¢¡μù╢Θù┤σêåμ«╡.csv
- __MACOSX/μò░μì«Θçìμû░μƒÑΦ»ó/12τ¢èτö░σüçμùÑ/._τ¢èτö░σüçμùÑ20-σàÑσ¢¡μù╢Θù┤σêåμ«╡.csv
- μò░μì«Θçìμû░μƒÑΦ»ó/12τ¢èτö░σüçμùÑ/τ¢èτö░σüçμùÑ23-Θ⌐╗τòÖμù╢Θò┐σêåσ╕â.csv
- __MACOSX/μò░μì«Θçìμû░μƒÑΦ»ó/12τ¢èτö░σüçμùÑ/._τ¢èτö░σüçμùÑ23-Θ⌐╗τòÖμù╢Θò┐σêåσ╕â.csv
- μò░μì«Θçìμû░μƒÑΦ»ó/12τ¢èτö░σüçμùÑ/.DS_Store
- __MACOSX/μò░μì«Θçìμû░μƒÑΦ»ó/12τ¢èτö░σüçμùÑ/._.DS_Store
- μò░μì«Θçìμû░μƒÑΦ»ó/12τ¢èτö░σüçμùÑ/τ¢èτö░σüçμùÑ25-σàÑσ¢¡μù╢Θù┤σêåμ«╡.csv
- __MACOSX/μò░μì«Θçìμû░μƒÑΦ»ó/12τ¢èτö░σüçμùÑ/._τ¢èτö░σüçμùÑ25-σàÑσ¢¡μù╢Θù┤σêåμ«╡.csv
- μò░μì«Θçìμû░μƒÑΦ»ó/12τ¢èτö░σüçμùÑ/τ¢èτö░σüçμùÑ22-σàÑσ¢¡μù╢Θù┤σêåμ«╡.csv
- __MACOSX/μò░μì«Θçìμû░μƒÑΦ»ó/12τ¢èτö░σüçμùÑ/._τ¢èτö░σüçμùÑ22-σàÑσ¢¡μù╢Θù┤σêåμ«╡.csv
- μò░μì«Θçìμû░μƒÑΦ»ó/12τ¢èτö░σüçμùÑ/τ¢èτö░σüçμùÑ21-Θ⌐╗τòÖμù╢Θò┐σêåσ╕â.csv
- __MACOSX/μò░μì«Θçìμû░μƒÑΦ»ó/12τ¢èτö░σüçμùÑ/._τ¢èτö░σüçμùÑ21-Θ⌐╗τòÖμù╢Θò┐σêåσ╕â.csv
- μò░μì«Θçìμû░μƒÑΦ»ó/12τ¢èτö░σüçμùÑ/τ¢èτö░σüçμùÑ24-Θ⌐╗τòÖμù╢Θò┐σêåσ╕â.csv
- __MACOSX/μò░μì«Θçìμû░μƒÑΦ»ó/12τ¢èτö░σüçμùÑ/._τ¢èτö░σüçμùÑ24-Θ⌐╗τòÖμù╢Θò┐σêåσ╕â.csv
- μò░μì«Θçìμû░μƒÑΦ»ó/12τ¢èτö░σüçμùÑ/τ¢èτö░σüçμùÑ24-σàÑσ¢¡μù╢Θù┤σêåμ«╡.csv
- __MACOSX/μò░μì«Θçìμû░μƒÑΦ»ó/12τ¢èτö░σüçμùÑ/._τ¢èτö░σüçμùÑ24-σàÑσ¢¡μù╢Θù┤σêåμ«╡.csv
- μò░μì«Θçìμû░μƒÑΦ»ó/12τ¢èτö░σüçμùÑ/τ¢èτö░σüçμùÑ21-σàÑσ¢¡μù╢Θù┤σêåμ«╡.csv
- __MACOSX/μò░μì«Θçìμû░μƒÑΦ»ó/12τ¢èτö░σüçμùÑ/._τ¢èτö░σüçμùÑ21-σàÑσ¢¡μù╢Θù┤σêåμ«╡.csv
- μò░μì«Θçìμû░μƒÑΦ»ó/12τ¢èτö░σüçμùÑ/τ¢èτö░σüçμùÑΦ«┐Θù«Φ«░σ╜ò/
- __MACOSX/μò░μì«Θçìμû░μƒÑΦ»ó/12τ¢èτö░σüçμùÑ/._τ¢èτö░σüçμùÑΦ«┐Θù«Φ«░σ╜ò
- μò░μì«Θçìμû░μƒÑΦ»ó/12τ¢èτö░σüçμùÑ/τ¢èτö░σüçμùÑ22-Θ⌐╗τòÖμù╢Θò┐σêåσ╕â.csv
- __MACOSX/μò░μì«Θçìμû░μƒÑΦ»ó/12τ¢èτö░σüçμùÑ/._τ¢èτö░σüçμùÑ22-Θ⌐╗τòÖμù╢Θò┐σêåσ╕â.csv
- μò░μì«Θçìμû░μƒÑΦ»ó/12τ¢èτö░σüçμùÑ/τ¢èτö░σüçμùÑ25-Θ⌐╗τòÖμù╢Θò┐σêåσ╕â.csv
- __MACOSX/μò░μì«Θçìμû░μƒÑΦ»ó/12τ¢èτö░σüçμùÑ/._τ¢èτö░σüçμùÑ25-Θ⌐╗τòÖμù╢Θò┐σêåσ╕â.csv
- μò░μì«Θçìμû░μƒÑΦ»ó/12τ¢èτö░σüçμùÑ/τ¢èτö░σüçμùÑ23-σàÑσ¢¡μù╢Θù┤σêåμ«╡.csv
- __MACOSX/μò░μì«Θçìμû░μƒÑΦ»ó/12τ¢èτö░σüçμùÑ/._τ¢èτö░σüçμùÑ23-σàÑσ¢¡μù╢Θù┤σêåμ«╡.csv
- μò░μì«Θçìμû░μƒÑΦ»ó/12τ¢èτö░σüçμùÑ/τ¢èτö░σüçμùÑ20-Θ⌐╗τòÖμù╢Θò┐σêåσ╕â.csv
- __MACOSX/μò░μì«Θçìμû░μƒÑΦ»ó/12τ¢èτö░σüçμùÑ/._τ¢èτö░σüçμùÑ20-Θ⌐╗τòÖμù╢Θò┐σêåσ╕â.csv
- μò░μì«Θçìμû░μƒÑΦ»ó/11Σ╕çΦ▒íσñ⌐σ£░/Σ╕çΦ▒íσñ⌐σ£░23-Θ⌐╗τòÖμù╢Θò┐σêåσ╕â.csv
- __MACOSX/μò░μì«Θçìμû░μƒÑΦ»ó/11Σ╕çΦ▒íσñ⌐σ£░/._Σ╕çΦ▒íσñ⌐σ£░23-Θ⌐╗τòÖμù╢Θò┐σêåσ╕â.csv
- μò░μì«Θçìμû░μƒÑΦ»ó/11Σ╕çΦ▒íσñ⌐σ£░/Σ╕çΦ▒íσñ⌐σ£░20-σàÑσ¢¡μù╢Θù┤σêåμ«╡.csv
- __MACOSX/μò░μì«Θçìμû░μƒÑΦ»ó/11Σ╕çΦ▒íσñ⌐σ£░/._Σ╕çΦ▒íσñ⌐σ£░20-σàÑσ¢¡μù╢Θù┤σêåμ«╡.csv
- μò░μì«Θçìμû░μƒÑΦ»ó/11Σ╕çΦ▒íσñ⌐σ£░/.DS_Store
- __MACOSX/μò░μì«Θçìμû░μƒÑΦ»ó/11Σ╕çΦ▒íσñ⌐σ£░/._.DS_Store
- μò░μì«Θçìμû░μƒÑΦ»ó/11Σ╕çΦ▒íσñ⌐σ£░/Σ╕çΦ▒íσñ⌐σ£░25-σàÑσ¢¡μù╢Θù┤σêåμ«╡.csv
- __MACOSX/μò░μì«Θçìμû░μƒÑΦ»ó/11Σ╕çΦ▒íσñ⌐σ£░/._Σ╕çΦ▒íσñ⌐σ£░25-σàÑσ¢¡μù╢Θù┤σêåμ«╡.csv
- μò░μì«Θçìμû░μƒÑΦ»ó/11Σ╕çΦ▒íσñ⌐σ£░/Σ╕çΦ▒íσñ⌐σ£░22-σàÑσ¢¡μù╢Θù┤σêåμ«╡.csv
- __MACOSX/μò░μì«Θçìμû░μƒÑΦ»ó/11Σ╕çΦ▒íσñ⌐σ£░/._Σ╕çΦ▒íσñ⌐σ£░22-σàÑσ¢¡μù╢Θù┤σêåμ«╡.csv
- μò░μì«Θçìμû░μƒÑΦ»ó/11Σ╕çΦ▒íσñ⌐σ£░/Σ╕çΦ▒íσñ⌐σ£░21--Θ⌐╗τòÖμù╢Θò┐σêåσ╕â.csv
- __MACOSX/μò░μì«Θçìμû░μƒÑΦ»ó/11Σ╕çΦ▒íσñ⌐σ£░/._Σ╕çΦ▒íσñ⌐σ£░21--Θ⌐╗τòÖμù╢Θò┐σêåσ╕â.csv
- μò░μì«Θçìμû░μƒÑΦ»ó/11Σ╕çΦ▒íσñ⌐σ£░/Σ╕çΦ▒íσñ⌐σ£░24-Θ⌐╗τòÖμù╢Θò┐σêåσ╕â.csv
- __MACOSX/μò░μì«Θçìμû░μƒÑΦ»ó/11Σ╕çΦ▒íσñ⌐σ£░/._Σ╕çΦ▒íσñ⌐σ£░24-Θ⌐╗τòÖμù╢Θò┐σêåσ╕â.csv
- μò░μì«Θçìμû░μƒÑΦ»ó/11Σ╕çΦ▒íσñ⌐σ£░/Σ╕çΦ▒íσñ⌐σ£░24-σàÑσ¢¡μù╢Θù┤σêåμ«╡.csv
- __MACOSX/μò░μì«Θçìμû░μƒÑΦ»ó/11Σ╕çΦ▒íσñ⌐σ£░/._Σ╕çΦ▒íσñ⌐σ£░24-σàÑσ¢¡μù╢Θù┤σêåμ«╡.csv
- μò░μì«Θçìμû░μƒÑΦ»ó/11Σ╕çΦ▒íσñ⌐σ£░/Σ╕çΦ▒íσñ⌐σ£░23σàÑσ¢¡μù╢Θù┤σêåμ«╡.csv
- __MACOSX/μò░μì«Θçìμû░μƒÑΦ»ó/11Σ╕çΦ▒íσñ⌐σ£░/._Σ╕çΦ▒íσñ⌐σ£░23σàÑσ¢¡μù╢Θù┤σêåμ«╡.csv
- μò░μì«Θçìμû░μƒÑΦ»ó/11Σ╕çΦ▒íσñ⌐σ£░/Σ╕çΦ▒íσñ⌐σ£░22-Θ⌐╗τòÖμù╢Θò┐σêåσ╕â.csv
- __MACOSX/μò░μì«Θçìμû░μƒÑΦ»ó/11Σ╕çΦ▒íσñ⌐σ£░/._Σ╕çΦ▒íσñ⌐σ£░22-Θ⌐╗τòÖμù╢Θò┐σêåσ╕â.csv
- μò░μì«Θçìμû░μƒÑΦ»ó/11Σ╕çΦ▒íσñ⌐σ£░/Σ╕çΦ▒íσñ⌐σ£░Φ«┐Θù«Φ«░σ╜ò/
- __MACOSX/μò░μì«Θçìμû░μƒÑΦ»ó/11Σ╕çΦ▒íσñ⌐σ£░/._Σ╕çΦ▒íσñ⌐σ£░Φ«┐Θù«Φ«░σ╜ò
- μò░μì«Θçìμû░μƒÑΦ»ó/11Σ╕çΦ▒íσñ⌐σ£░/Σ╕çΦ▒íσñ⌐σ£░21-σàÑσ¢¡μù╢Θù┤σêåμ«╡.csv
- __MACOSX/μò░μì«Θçìμû░μƒÑΦ»ó/11Σ╕çΦ▒íσñ⌐σ£░/._Σ╕çΦ▒íσñ⌐σ£░21-σàÑσ¢¡μù╢Θù┤σêåμ«╡.csv
- μò░μì«Θçìμû░μƒÑΦ»ó/11Σ╕çΦ▒íσñ⌐σ£░/Σ╕çΦ▒íσñ⌐σ£░25-Θ⌐╗τòÖμù╢Θò┐σêåσ╕â.csv
- __MACOSX/μò░μì«Θçìμû░μƒÑΦ»ó/11Σ╕çΦ▒íσñ⌐σ£░/._Σ╕çΦ▒íσñ⌐σ£░25-Θ⌐╗τòÖμù╢Θò┐σêåσ╕â.csv
- μò░μì«Θçìμû░μƒÑΦ»ó/11Σ╕çΦ▒íσñ⌐σ£░/Σ╕çΦ▒íσñ⌐σ£░20-Θ⌐╗τòÖμù╢Θò┐σêåσ╕â.csv
- __MACOSX/μò░μì«Θçìμû░μƒÑΦ»ó/11Σ╕çΦ▒íσñ⌐σ£░/._Σ╕çΦ▒íσñ⌐σ£░20-Θ⌐╗τòÖμù╢Θò┐σêåσ╕â.csv
- μò░μì«Θçìμû░μƒÑΦ»ó/04Σ║1⁄4σƒ║/Σ║1⁄4σƒ║24-Θ⌐╗τòÖμù╢Θò┐σêåσ╕â.csv
- __MACOSX/μò░μì«Θçìμû░μƒÑΦ»ó/04Σ║1⁄4σƒ║/._Σ║1⁄4σƒ║24-Θ⌐╗τòÖμù╢Θò┐σêåσ╕â.csv
- μò░μì«Θçìμû░μƒÑΦ»ó/04Σ║1⁄4σƒ║/Σ║1⁄4σƒ║22-Φ«┐Θù«Φ«░σ╜ò.csv
- __MACOSX/μò░μì«Θçìμû░μƒÑΦ»ó/04Σ║1⁄4σƒ║/._Σ║1⁄4σƒ║22-Φ«┐Θù«Φ«░σ╜ò.csv
- μò░μì«Θçìμû░μƒÑΦ»ó/04Σ║1⁄4σƒ║/Σ║1⁄4σƒ║23-Φ«┐Θù«Φ«░σ╜ò.csv
- __MACOSX/μò░μì«Θçìμû░μƒÑΦ»ó/04Σ║1⁄4σƒ║/._Σ║1⁄4σƒ║23-Φ«┐Θù«Φ«░σ╜ò.csv
- μò░μì«Θçìμû░μƒÑΦ»ó/04Σ║1⁄4σƒ║/Σ║1⁄4σƒ║22-σàÑσ¢¡μù╢Θù┤σêåμ«╡.csv
- __MACOSX/μò░μì«Θçìμû░μƒÑΦ»ó/04Σ║1⁄4σƒ║/._Σ║1⁄4σƒ║22-σàÑσ¢¡μù╢Θù┤σêåμ«╡.csv
- μò░μì«Θçìμû░μƒÑΦ»ó/04Σ║1⁄4σƒ║/Σ║1⁄4σƒ║21-Θ⌐╗τòÖμù╢Θò┐σêåσ╕â.csv
- __MACOSX/μò░μì«Θçìμû░μƒÑΦ»ó/04Σ║1⁄4σƒ║/._Σ║1⁄4σƒ║21-Θ⌐╗τòÖμù╢Θò┐σêåσ╕â.csv
- μò░μì«Θçìμû░μƒÑΦ»ó/04Σ║1⁄4σƒ║/Σ║1⁄4σƒ║25-σàÑσ¢¡μù╢Θù┤σêåμ«╡.csv
- __MACOSX/μò░μì«Θçìμû░μƒÑΦ»ó/04Σ║1⁄4σƒ║/._Σ║1⁄4σƒ║25-σàÑσ¢¡μù╢Θù┤σêåμ«╡.csv
- μò░μì«Θçìμû░μƒÑΦ»ó/04Σ║1⁄4σƒ║/Σ║1⁄4σƒ║20-σàÑσ¢¡μù╢Θù┤σêåμ«╡.csv
- __MACOSX/μò░μì«Θçìμû░μƒÑΦ»ó/04Σ║1⁄4σƒ║/._Σ║1⁄4σƒ║20-σàÑσ¢¡μù╢Θù┤σêåμ«╡.csv
- μò░μì«Θçìμû░μƒÑΦ»ó/04Σ║1⁄4σƒ║/Σ║1⁄4σƒ║25-Φ«┐Θù«Φ«░σ╜ò.csv
- __MACOSX/μò░μì«Θçìμû░μƒÑΦ»ó/04Σ║1⁄4σƒ║/._Σ║1⁄4σƒ║25-Φ«┐Θù«Φ«░σ╜ò.csv
- μò░μì«Θçìμû░μƒÑΦ»ó/04Σ║1⁄4σƒ║/Σ║1⁄4σƒ║24-Φ«┐Θù«Φ«░σ╜ò.csv
- __MACOSX/μò░μì«Θçìμû░μƒÑΦ»ó/04Σ║1⁄4σƒ║/._Σ║1⁄4σƒ║24-Φ«┐Θù«Φ«░σ╜ò.csv
- μò░μì«Θçìμû░μƒÑΦ»ó/04Σ║1⁄4σƒ║/Σ║1⁄4σƒ║23-Θ⌐╗τòÖμù╢Θò┐σêåσ╕â.csv
- __MACOSX/μò░μì«Θçìμû░μƒÑΦ»ó/04Σ║1⁄4σƒ║/._Σ║1⁄4σƒ║23-Θ⌐╗τòÖμù╢Θò┐σêåσ╕â.csv
- μò░μì«Θçìμû░μƒÑΦ»ó/04Σ║1⁄4σƒ║/Σ║1⁄4σƒ║23-σàÑσ¢¡μù╢Θù┤σêåμ«╡.csv
- __MACOSX/μò░μì«Θçìμû░μƒÑΦ»ó/04Σ║1⁄4σƒ║/._Σ║1⁄4σƒ║23-σàÑσ¢¡μù╢Θù┤σêåμ«╡.csv
- μò░μì«Θçìμû░μƒÑΦ»ó/04Σ║1⁄4σƒ║/Σ║1⁄4σƒ║20-Θ⌐╗τòÖμù╢Θò┐σêåσ╕â.csv
- __MACOSX/μò░μì«Θçìμû░μƒÑΦ»ó/04Σ║1⁄4σƒ║/._Σ║1⁄4σƒ║20-Θ⌐╗τòÖμù╢Θò┐σêåσ╕â.csv
- μò░μì«Θçìμû░μƒÑΦ»ó/04Σ║1⁄4σƒ║/Σ║1⁄4σƒ║21-Φ«┐Θù«Φ«░σ╜ò.csv
- __MACOSX/μò░μì«Θçìμû░μƒÑΦ»ó/04Σ║1⁄4σƒ║/._Σ║1⁄4σƒ║21-Φ«┐Θù«Φ«░σ╜ò.csv
- μò░μì«Θçìμû░μƒÑΦ»ó/04Σ║1⁄4σƒ║/Σ║1⁄4σƒ║20-Φ«┐Θù«Φ«░σ╜ò.csv
- __MACOSX/μò░μì«Θçìμû░μƒÑΦ»ó/04Σ║1⁄4σƒ║/._Σ║1⁄4σƒ║20-Φ«┐Θù«Φ«░σ╜ò.csv
- μò░μì«Θçìμû░μƒÑΦ»ó/04Σ║1⁄4σƒ║/Σ║1⁄4σƒ║25-Θ⌐╗τòÖμù╢Θò┐σêåσ╕â.csv
- __MACOSX/μò░μì«Θçìμû░μƒÑΦ»ó/04Σ║1⁄4σƒ║/._Σ║1⁄4σƒ║25-Θ⌐╗τòÖμù╢Θò┐σêåσ╕â.csv
- μò░μì«Θçìμû░μƒÑΦ»ó/04Σ║1⁄4σƒ║/Σ║1⁄4σƒ║21-σàÑσ¢¡μù╢Θù┤σêåμ«╡.csv
- __MACOSX/μò░μì«Θçìμû░μƒÑΦ»ó/04Σ║1⁄4σƒ║/._Σ║1⁄4σƒ║21-σàÑσ¢¡μù╢Θù┤σêåμ«╡.csv
- μò░μì«Θçìμû░μƒÑΦ»ó/04Σ║1⁄4σƒ║/Σ║1⁄4σƒ║22-Θ⌐╗τòÖμù╢Θò┐σêåσ╕â.csv
- __MACOSX/μò░μì«Θçìμû░μƒÑΦ»ó/04Σ║1⁄4σƒ║/._Σ║1⁄4σƒ║22-Θ⌐╗τòÖμù╢Θò┐σêåσ╕â.csv
- μò░μì«Θçìμû░μƒÑΦ»ó/04Σ║1⁄4σƒ║/Σ║1⁄4σƒ║24-σàÑσ¢¡μù╢Θù┤σêåμ«╡.csv
- __MACOSX/μò░μì«Θçìμû░μƒÑΦ»ó/04Σ║1⁄4σƒ║/._Σ║1⁄4σƒ║24-σàÑσ¢¡μù╢Θù┤σêåμ«╡.csv
- μò░μì«Θçìμû░μƒÑΦ»ó/05μ╡╖Σ╕èΣ╕ûτòî/μ╡╖Σ╕è24-σàÑσ¢¡μù╢Θù┤σêåμ«╡.csv
- __MACOSX/μò░μì«Θçìμû░μƒÑΦ»ó/05μ╡╖Σ╕èΣ╕ûτòî/._μ╡╖Σ╕è24-σàÑσ¢¡μù╢Θù┤σêåμ«╡.csv
- μò░μì«Θçìμû░μƒÑΦ»ó/05μ╡╖Σ╕èΣ╕ûτòî/μ╡╖Σ╕è22-Θ⌐╗τòÖμù╢Θò┐σêåσ╕â.csv
- __MACOSX/μò░μì«Θçìμû░μƒÑΦ»ó/05μ╡╖Σ╕èΣ╕ûτòî/._μ╡╖Σ╕è22-Θ⌐╗τòÖμù╢Θò┐σêåσ╕â.csv
- μò░μì«Θçìμû░μƒÑΦ»ó/05μ╡╖Σ╕èΣ╕ûτòî/μ╡╖Σ╕è21-σàÑσ¢¡μù╢Θù┤σêåμ«╡.csv
- __MACOSX/μò░μì«Θçìμû░μƒÑΦ»ó/05μ╡╖Σ╕èΣ╕ûτòî/._μ╡╖Σ╕è21-σàÑσ¢¡μù╢Θù┤σêåμ«╡.csv
- μò░μì«Θçìμû░μƒÑΦ»ó/05μ╡╖Σ╕èΣ╕ûτòî/μ╡╖Σ╕è25-Θ⌐╗τòÖμù╢Θò┐σêåσ╕â.csv
- __MACOSX/μò░μì«Θçìμû░μƒÑΦ»ó/05μ╡╖Σ╕èΣ╕ûτòî/._μ╡╖Σ╕è25-Θ⌐╗τòÖμù╢Θò┐σêåσ╕â.csv
- μò░μì«Θçìμû░μƒÑΦ»ó/05μ╡╖Σ╕èΣ╕ûτòî/μ╡╖Σ╕è21-Φ«┐Θù«Φ«░σ╜ò.csv
- __MACOSX/μò░μì«Θçìμû░μƒÑΦ»ó/05μ╡╖Σ╕èΣ╕ûτòî/._μ╡╖Σ╕è21-Φ«┐Θù«Φ«░σ╜ò.csv
- μò░μì«Θçìμû░μƒÑΦ»ó/05μ╡╖Σ╕èΣ╕ûτòî/μ╡╖Σ╕è20-Φ«┐Θù«Φ«░σ╜ò.csv
- __MACOSX/μò░μì«Θçìμû░μƒÑΦ»ó/05μ╡╖Σ╕èΣ╕ûτòî/._μ╡╖Σ╕è20-Φ«┐Θù«Φ«░σ╜ò.csv
- μò░μì«Θçìμû░μƒÑΦ»ó/05μ╡╖Σ╕èΣ╕ûτòî/μ╡╖Σ╕è20-Θ⌐╗τòÖμù╢Θò┐σêåσ╕â.csv
- __MACOSX/μò░μì«Θçìμû░μƒÑΦ»ó/05μ╡╖Σ╕èΣ╕ûτòî/._μ╡╖Σ╕è20-Θ⌐╗τòÖμù╢Θò┐σêåσ╕â.csv
- μò░μì«Θçìμû░μƒÑΦ»ó/05μ╡╖Σ╕èΣ╕ûτòî/μ╡╖Σ╕è23-σàÑσ¢¡μù╢Θù┤σêåμ«╡.csv
- __MACOSX/μò░μì«Θçìμû░μƒÑΦ»ó/05μ╡╖Σ╕èΣ╕ûτòî/._μ╡╖Σ╕è23-σàÑσ¢¡μù╢Θù┤σêåμ«╡.csv
- μò░μì«Θçìμû░μƒÑΦ»ó/05μ╡╖Σ╕èΣ╕ûτòî/μ╡╖Σ╕è25-Φ«┐Θù«Φ«░σ╜ò.csv
- __MACOSX/μò░μì«Θçìμû░μƒÑΦ»ó/05μ╡╖Σ╕èΣ╕ûτòî/._μ╡╖Σ╕è25-Φ«┐Θù«Φ«░σ╜ò.csv
- μò░μì«Θçìμû░μƒÑΦ»ó/05μ╡╖Σ╕èΣ╕ûτòî/μ╡╖Σ╕è24-Φ«┐Θù«Φ«░σ╜ò.csv
- __MACOSX/μò░μì«Θçìμû░μƒÑΦ»ó/05μ╡╖Σ╕èΣ╕ûτòî/._μ╡╖Σ╕è24-Φ«┐Θù«Φ«░σ╜ò.csv
- μò░μì«Θçìμû░μƒÑΦ»ó/05μ╡╖Σ╕èΣ╕ûτòî/μ╡╖Σ╕è23-Θ⌐╗τòÖμù╢Θò┐σêåσ╕â.csv
- __MACOSX/μò░μì«Θçìμû░μƒÑΦ»ó/05μ╡╖Σ╕èΣ╕ûτòî/._μ╡╖Σ╕è23-Θ⌐╗τòÖμù╢Θò┐σêåσ╕â.csv
- μò░μì«Θçìμû░μƒÑΦ»ó/05μ╡╖Σ╕èΣ╕ûτòî/μ╡╖Σ╕è20-σàÑσ¢¡μù╢Θù┤σêåμ«╡.csv
- __MACOSX/μò░μì«Θçìμû░μƒÑΦ»ó/05μ╡╖Σ╕èΣ╕ûτòî/._μ╡╖Σ╕è20-σàÑσ¢¡μù╢Θù┤σêåμ«╡.csv
- μò░μì«Θçìμû░μƒÑΦ»ó/05μ╡╖Σ╕èΣ╕ûτòî/μ╡╖Σ╕è25-σàÑσ¢¡μù╢Θù┤σêåμ«╡.csv
- __MACOSX/μò░μì«Θçìμû░μƒÑΦ»ó/05μ╡╖Σ╕èΣ╕ûτòî/._μ╡╖Σ╕è25-σàÑσ¢¡μù╢Θù┤σêåμ«╡.csv
- μò░μì«Θçìμû░μƒÑΦ»ó/05μ╡╖Σ╕èΣ╕ûτòî/μ╡╖Σ╕è21-Θ⌐╗τòÖμù╢Θò┐σêåσ╕â.csv
- __MACOSX/μò░μì«Θçìμû░μƒÑΦ»ó/05μ╡╖Σ╕èΣ╕ûτòî/._μ╡╖Σ╕è21-Θ⌐╗τòÖμù╢Θò┐σêåσ╕â.csv
- μò░μì«Θçìμû░μƒÑΦ»ó/05μ╡╖Σ╕èΣ╕ûτòî/μ╡╖Σ╕è22-σàÑσ¢¡μù╢Θù┤σêåμ«╡.csv
- __MACOSX/μò░μì«Θçìμû░μƒÑΦ»ó/05μ╡╖Σ╕èΣ╕ûτòî/._μ╡╖Σ╕è22-σàÑσ¢¡μù╢Θù┤σêåμ«╡.csv
- μò░μì«Θçìμû░μƒÑΦ»ó/05μ╡╖Σ╕èΣ╕ûτòî/μ╡╖Σ╕è22-Φ«┐Θù«Φ«░σ╜ò.csv
- __MACOSX/μò░μì«Θçìμû░μƒÑΦ»ó/05μ╡╖Σ╕èΣ╕ûτòî/._μ╡╖Σ╕è22-Φ«┐Θù«Φ«░σ╜ò.csv
- μò░μì«Θçìμû░μƒÑΦ»ó/05μ╡╖Σ╕èΣ╕ûτòî/μ╡╖Σ╕è23-Φ«┐Θù«Φ«░σ╜ò.csv
- __MACOSX/μò░μì«Θçìμû░μƒÑΦ»ó/05μ╡╖Σ╕èΣ╕ûτòî/._μ╡╖Σ╕è23-Φ«┐Θù«Φ«░σ╜ò.csv
- μò░μì«Θçìμû░μƒÑΦ»ó/05μ╡╖Σ╕èΣ╕ûτòî/μ╡╖Σ╕è24-Θ⌐╗τòÖμù╢Θò┐σêåσ╕â.csv
- __MACOSX/μò░μì«Θçìμû░μƒÑΦ»ó/05μ╡╖Σ╕èΣ╕ûτòî/._μ╡╖Σ╕è24-Θ⌐╗τòÖμù╢Θò┐σêåσ╕â.csv
- μò░μì«Θçìμû░μƒÑΦ»ó/08σ«¥Φâ╜city/σ«¥Φâ╜25-σàÑσ¢¡μù╢Θù┤σêåμ«╡.csv
- __MACOSX/μò░μì«Θçìμû░μƒÑΦ»ó/08σ«¥Φâ╜city/._σ«¥Φâ╜25-σàÑσ¢¡μù╢Θù┤σêåμ«╡.csv
- μò░μì«Θçìμû░μƒÑΦ»ó/08σ«¥Φâ╜city/σ«¥Φâ╜21-Φ«┐Θù«Φ«░σ╜ò.csv
- __MACOSX/μò░μì«Θçìμû░μƒÑΦ»ó/08σ«¥Φâ╜city/._σ«¥Φâ╜21-Φ«┐Θù«Φ«░σ╜ò.csv
- μò░μì«Θçìμû░μƒÑΦ»ó/08σ«¥Φâ╜city/σ«¥Φâ╜20-Φ«┐Θù«Φ«░σ╜ò.csv
- __MACOSX/μò░μì«Θçìμû░μƒÑΦ»ó/08σ«¥Φâ╜city/._σ«¥Φâ╜20-Φ«┐Θù«Φ«░σ╜ò.csv
- μò░μì«Θçìμû░μƒÑΦ»ó/08σ«¥Φâ╜city/.DS_Store
- __MACOSX/μò░μì«Θçìμû░μƒÑΦ»ó/08σ«¥Φâ╜city/._.DS_Store
- μò░μì«Θçìμû░μƒÑΦ»ó/08σ«¥Φâ╜city/σ«¥Φâ╜23-Θ⌐╗τòÖμù╢Θò┐σêåσ╕â.csv
- __MACOSX/μò░μì«Θçìμû░μƒÑΦ»ó/08σ«¥Φâ╜city/._σ«¥Φâ╜23-Θ⌐╗τòÖμù╢Θò┐σêåσ╕â.csv
- μò░μì«Θçìμû░μƒÑΦ»ó/08σ«¥Φâ╜city/σ«¥Φâ╜20-σàÑσ¢¡μù╢Θù┤σêåμ«╡.csv
- __MACOSX/μò░μì«Θçìμû░μƒÑΦ»ó/08σ«¥Φâ╜city/._σ«¥Φâ╜20-σàÑσ¢¡μù╢Θù┤σêåμ«╡.csv
- μò░μì«Θçìμû░μƒÑΦ»ó/08σ«¥Φâ╜city/σ«¥Φâ╜24-Θ⌐╗τòÖμù╢Θò┐σêåσ╕â.csv
- __MACOSX/μò░μì«Θçìμû░μƒÑΦ»ó/08σ«¥Φâ╜city/._σ«¥Φâ╜24-Θ⌐╗τòÖμù╢Θò┐σêåσ╕â.csv
- μò░μì«Θçìμû░μƒÑΦ»ó/08σ«¥Φâ╜city/σ«¥Φâ╜21-Θ⌐╗τòÖμù╢Θò┐σêåσ╕â.csv
- __MACOSX/μò░μì«Θçìμû░μƒÑΦ»ó/08σ«¥Φâ╜city/._σ«¥Φâ╜21-Θ⌐╗τòÖμù╢Θò┐σêåσ╕â.csv
- μò░μì«Θçìμû░μƒÑΦ»ó/08σ«¥Φâ╜city/σ«¥Φâ╜22-σàÑσ¢¡μù╢Θù┤σêåμ«╡.csv
- __MACOSX/μò░μì«Θçìμû░μƒÑΦ»ó/08σ«¥Φâ╜city/._σ«¥Φâ╜22-σàÑσ¢¡μù╢Θù┤σêåμ«╡.csv
- μò░μì«Θçìμû░μƒÑΦ»ó/08σ«¥Φâ╜city/σ«¥Φâ╜22-Θ⌐╗τòÖμù╢Θò┐σêåσ╕â.csv
- __MACOSX/μò░μì«Θçìμû░μƒÑΦ»ó/08σ«¥Φâ╜city/._σ«¥Φâ╜22-Θ⌐╗τòÖμù╢Θò┐σêåσ╕â.csv
- μò░μì«Θçìμû░μƒÑΦ»ó/08σ«¥Φâ╜city/σ«¥Φâ╜21-σàÑσ¢¡μù╢Θù┤σêåμ«╡.csv
- __MACOSX/μò░μì«Θçìμû░μƒÑΦ»ó/08σ«¥Φâ╜city/._σ«¥Φâ╜21-σàÑσ¢¡μù╢Θù┤σêåμ«╡.csv
- μò░μì«Θçìμû░μƒÑΦ»ó/08σ«¥Φâ╜city/σ«¥Φâ╜22-Φ«┐Θù«Φ«░σ╜ò.csv
- __MACOSX/μò░μì«Θçìμû░μƒÑΦ»ó/08σ«¥Φâ╜city/._σ«¥Φâ╜22-Φ«┐Θù«Φ«░σ╜ò.csv
- μò░μì«Θçìμû░μƒÑΦ»ó/08σ«¥Φâ╜city/σ«¥Φâ╜23-Φ«┐Θù«Φ«░σ╜ò.csv
- __MACOSX/μò░μì«Θçìμû░μƒÑΦ»ó/08σ«¥Φâ╜city/._σ«¥Φâ╜23-Φ«┐Θù«Φ«░σ╜ò.csv
- μò░μì«Θçìμû░μƒÑΦ»ó/08σ«¥Φâ╜city/σ«¥Φâ╜24-σàÑσ¢¡μù╢Θù┤σêåμ«╡.csv
- __MACOSX/μò░μì«Θçìμû░μƒÑΦ»ó/08σ«¥Φâ╜city/._σ«¥Φâ╜24-σàÑσ¢¡μù╢Θù┤σêåμ«╡.csv
- μò░μì«Θçìμû░μƒÑΦ»ó/08σ«¥Φâ╜city/σ«¥Φâ╜25-Φ«┐Θù«Φ«░σ╜ò.csv
- __MACOSX/μò░μì«Θçìμû░μƒÑΦ»ó/08σ«¥Φâ╜city/._σ«¥Φâ╜25-Φ«┐Θù«Φ«░σ╜ò.csv
- μò░μì«Θçìμû░μƒÑΦ»ó/08σ«¥Φâ╜city/σ«¥Φâ╜24-Φ«┐Θù«Φ«░σ╜ò.csv
- __MACOSX/μò░μì«Θçìμû░μƒÑΦ»ó/08σ«¥Φâ╜city/._σ«¥Φâ╜24-Φ«┐Θù«Φ«░σ╜ò.csv
- μò░μì«Θçìμû░μƒÑΦ»ó/08σ«¥Φâ╜city/σ«¥Φâ╜20-Θ⌐╗τòÖμù╢Θò┐σêåσ╕â.csv
- __MACOSX/μò░μì«Θçìμû░μƒÑΦ»ó/08σ«¥Φâ╜city/._σ«¥Φâ╜20-Θ⌐╗τòÖμù╢Θò┐σêåσ╕â.csv
- μò░μì«Θçìμû░μƒÑΦ»ó/08σ«¥Φâ╜city/σ«¥Φâ╜23-σàÑσ¢¡μù╢Θù┤σêåμ«╡.csv
- __MACOSX/μò░μì«Θçìμû░μƒÑΦ»ó/08σ«¥Φâ╜city/._σ«¥Φâ╜23-σàÑσ¢¡μù╢Θù┤σêåμ«╡.csv
- μò░μì«Θçìμû░μƒÑΦ»ó/08σ«¥Φâ╜city/σ«¥Φâ╜25-Θ⌐╗τòÖμù╢Θò┐σêåσ╕â.csv
- __MACOSX/μò░μì«Θçìμû░μƒÑΦ»ó/08σ«¥Φâ╜city/._σ«¥Φâ╜25-Θ⌐╗τòÖμù╢Θò┐σêåσ╕â.csv
- μò░μì«Θçìμû░μƒÑΦ»ó/01Σ┐¥σê⌐/Σ┐¥σê⌐22-Θ⌐╗τòÖμù╢Θò┐σêåσ╕â.csv
- __MACOSX/μò░μì«Θçìμû░μƒÑΦ»ó/01Σ┐¥σê⌐/._Σ┐¥σê⌐22-Θ⌐╗τòÖμù╢Θò┐σêåσ╕â.csv
- μò░μì«Θçìμû░μƒÑΦ»ó/01Σ┐¥σê⌐/Σ┐¥σê⌐22-Φ«┐Θù«Φ«░σ╜ò.csv
- __MACOSX/μò░μì«Θçìμû░μƒÑΦ»ó/01Σ┐¥σê⌐/._Σ┐¥σê⌐22-Φ«┐Θù«Φ«░σ╜ò.csv
- μò░μì«Θçìμû░μƒÑΦ»ó/01Σ┐¥σê⌐/Σ┐¥σê⌐23-Φ«┐Θù«Φ«░σ╜ò.csv
- __MACOSX/μò░μì«Θçìμû░μƒÑΦ»ó/01Σ┐¥σê⌐/._Σ┐¥σê⌐23-Φ«┐Θù«Φ«░σ╜ò.csv
- μò░μì«Θçìμû░μƒÑΦ»ó/01Σ┐¥σê⌐/Σ┐¥σê⌐21-σàÑσ¢¡μù╢Θù┤σêåμ«╡.csv
- __MACOSX/μò░μì«Θçìμû░μƒÑΦ»ó/01Σ┐¥σê⌐/._Σ┐¥σê⌐21-σàÑσ¢¡μù╢Θù┤σêåμ«╡.csv
- μò░μì«Θçìμû░μƒÑΦ»ó/01Σ┐¥σê⌐/Σ┐¥σê⌐24-σàÑσ¢¡μù╢Θù┤σêåμ«╡.csv
- __MACOSX/μò░μì«Θçìμû░μƒÑΦ»ó/01Σ┐¥σê⌐/._Σ┐¥σê⌐24-σàÑσ¢¡μù╢Θù┤σêåμ«╡.csv
- μò░μì«Θçìμû░μƒÑΦ»ó/01Σ┐¥σê⌐/schema.ini
- __MACOSX/μò░μì«Θçìμû░μƒÑΦ»ó/01Σ┐¥σê⌐/._schema.ini
- μò░μì«Θçìμû░μƒÑΦ»ó/01Σ┐¥σê⌐/Σ┐¥σê⌐19-σàÑσ¢¡μù╢Θù┤σêåμ«╡.csv
- __MACOSX/μò░μì«Θçìμû░μƒÑΦ»ó/01Σ┐¥σê⌐/._Σ┐¥σê⌐19-σàÑσ¢¡μù╢Θù┤σêåμ«╡.csv
- μò░μì«Θçìμû░μƒÑΦ»ó/01Σ┐¥σê⌐/Σ┐¥σê⌐20-Θ⌐╗τòÖμù╢Θò┐σêåσ╕â.csv
- __MACOSX/μò░μì«Θçìμû░μƒÑΦ»ó/01Σ┐¥σê⌐/._Σ┐¥σê⌐20-Θ⌐╗τòÖμù╢Θò┐σêåσ╕â.csv
- μò░μì«Θçìμû░μƒÑΦ»ó/01Σ┐¥σê⌐/Σ┐¥σê⌐23-σàÑσ¢¡μù╢Θù┤σêåμ«╡.csv
- __MACOSX/μò░μì«Θçìμû░μƒÑΦ»ó/01Σ┐¥σê⌐/._Σ┐¥σê⌐23-σàÑσ¢¡μù╢Θù┤σêåμ«╡.csv
- μò░μì«Θçìμû░μƒÑΦ»ó/01Σ┐¥σê⌐/Σ┐¥σê⌐25-Θ⌐╗τòÖμù╢Θò┐σêåσ╕â.csv
- __MACOSX/μò░μì«Θçìμû░μƒÑΦ»ó/01Σ┐¥σê⌐/._Σ┐¥σê⌐25-Θ⌐╗τòÖμù╢Θò┐σêåσ╕â.csv
- μò░μì«Θçìμû░μƒÑΦ»ó/01Σ┐¥σê⌐/Σ┐¥σê⌐25-Φ«┐Θù«Φ«░σ╜ò.csv
- __MACOSX/μò░μì«Θçìμû░μƒÑΦ»ó/01Σ┐¥σê⌐/._Σ┐¥σê⌐25-Φ«┐Θù«Φ«░σ╜ò.csv
- μò░μì«Θçìμû░μƒÑΦ»ó/01Σ┐¥σê⌐/Σ┐¥σê⌐24-Φ«┐Θù«Φ«░σ╜ò.csv
- __MACOSX/μò░μì«Θçìμû░μƒÑΦ»ó/01Σ┐¥σê⌐/._Σ┐¥σê⌐24-Φ«┐Θù«Φ«░σ╜ò.csv
- μò░μì«Θçìμû░μƒÑΦ»ó/01Σ┐¥σê⌐/Σ┐¥σê⌐25-σàÑσ¢¡μù╢Θù┤σêåμ«╡.csv
- __MACOSX/μò░μì«Θçìμû░μƒÑΦ»ó/01Σ┐¥σê⌐/._Σ┐¥σê⌐25-σàÑσ¢¡μù╢Θù┤σêåμ«╡.csv
- μò░μì«Θçìμû░μƒÑΦ»ó/01Σ┐¥σê⌐/Σ┐¥σê⌐21-Φ«┐Θù«Φ«░σ╜ò.csv
- __MACOSX/μò░μì«Θçìμû░μƒÑΦ»ó/01Σ┐¥σê⌐/._Σ┐¥σê⌐21-Φ«┐Θù«Φ«░σ╜ò.csv
- μò░μì«Θçìμû░μƒÑΦ»ó/01Σ┐¥σê⌐/Σ┐¥σê⌐20-Φ«┐Θù«Φ«░σ╜ò.csv
- __MACOSX/μò░μì«Θçìμû░μƒÑΦ»ó/01Σ┐¥σê⌐/._Σ┐¥σê⌐20-Φ«┐Θù«Φ«░σ╜ò.csv
- μò░μì«Θçìμû░μƒÑΦ»ó/01Σ┐¥σê⌐/Σ┐¥σê⌐23-Θ⌐╗τòÖμù╢Θò┐σêåσ╕â.csv
- __MACOSX/μò░μì«Θçìμû░μƒÑΦ»ó/01Σ┐¥σê⌐/._Σ┐¥σê⌐23-Θ⌐╗τòÖμù╢Θò┐σêåσ╕â.csv
- μò░μì«Θçìμû░μƒÑΦ»ó/01Σ┐¥σê⌐/Σ┐¥σê⌐20-σàÑσ¢¡μù╢Θù┤σêåμ«╡.csv
- __MACOSX/μò░μì«Θçìμû░μƒÑΦ»ó/01Σ┐¥σê⌐/._Σ┐¥σê⌐20-σàÑσ¢¡μù╢Θù┤σêåμ«╡.csv
- μò░μì«Θçìμû░μƒÑΦ»ó/01Σ┐¥σê⌐/Σ┐¥σê⌐19-Θ⌐╗τòÖμù╢Θò┐σêåσ╕â.csv
- __MACOSX/μò░μì«Θçìμû░μƒÑΦ»ó/01Σ┐¥σê⌐/._Σ┐¥σê⌐19-Θ⌐╗τòÖμù╢Θò┐σêåσ╕â.csv
- μò░μì«Θçìμû░μƒÑΦ»ó/01Σ┐¥σê⌐/Σ┐¥σê⌐19-Φ«┐Θù«Φ«░σ╜ò.csv
- __MACOSX/μò░μì«Θçìμû░μƒÑΦ»ó/01Σ┐¥σê⌐/._Σ┐¥σê⌐19-Φ«┐Θù«Φ«░σ╜ò.csv
[truncated: 226 more entries]
