# Supplementary material for: Analysis of the influencing factors of vitality and built environment of shopping centers based on mobile-phone signaling data
Source: PLoS One. 2024 Feb 15;19(2):e0296261. doi: 10.1371/journal.pone.0296261 (PMC10868840; doi:10.1371/journal.pone.0296261)
Supplement: S1 Data — (ZIP) [file pone.0296261.s001.zip › μò░μì«Θçìμû░μƒÑΦ»ó/σ¥Éμáç.txt]

±£ÀûÎÄ»¯¹ã³¡   blwhgc
113.93184915886559,22.519427417038
113.93507947151883,22.52034519436067

º£°¶³Ç   hacheng
113.92952632706233,22.519788427290127
113.93211853050036,22.520746904738424

»¶ÀÖº£°¶   hlhan
113.98117712785886,22.523283642013222
113.98740913418236,22.530066500395122

¾©»ù°ÙÄÉ¹ã³¡  jjbngc
113.96315188967701,22.534272966782567
113.96556239737481,22.532880618609738

º£ÉÏÊÀ½ç  hssjie
113.91074159630543,22.48726332378088
113.91357769935084,22.484745514847262


»¨Ô°³Ç  hycheng
113.91921951264528,22.50599683625068
113.91717404229833,22.503148876866604

À´¸£Ê¿  lfshi
113.92183472881729,22.516044018874492
113.91974598041658,22.513842436479372

±¦ÄÜcity  bncity
113.93299378785251,22.50426413533351
113.93518899152012,22.502059130266563

ÍòÏó³Ç  wxcheng
113.94081569934113,22.520519617948057
113.9424480558358,22.516834212683282

ÍòÏóÌìµØ  wxtdi
113.94923463533915,22.54381501602154
113.95289274410115,22.54562785200049

ÒæÌï¼ÙÈÕ   ytjri
113.97160933133668,22.539274496104543
113.96846078797087,22.541365332949553

Ã¯Òµ°Ù»õ maoye
113.92480442092088,22.520358715689888
113.92966703755694,22.523395992318783
