# Supplementary material for: Analysis of the influencing factors of vitality and built environment of shopping centers based on mobile-phone signaling data
Source: PLoS One. 2024 Feb 15;19(2):e0296261. doi: 10.1371/journal.pone.0296261 (PMC10868840; doi:10.1371/journal.pone.0296261)
Supplement: S1 Data — (ZIP) [file pone.0296261.s001.zip › μò░μì«Θçìμû░μƒÑΦ»ó/06Φè▒σ¢¡σƒÄ/Φè▒σ¢¡25-Φ«┐Θù«Φ«░σ╜ò.csv]

stime	etime	weight	gender	age	o_lat	o_lon	o_district	city	o_fnid	grow_4326	gcol_4326	grow_32650	gcol_32650	ext_min_x	ext_min_y	ext_max_x	ext_max_y	visit_time
2019-10-25 08:43:05	2019-10-25 09:34:10	2.29234759999999982	01	50-59岁	22.4766723795476899	113.884114697977807	440305	V0440300	4339	13	55	16	53	113.883378149999999	22.4739914899999995	113.885818490000005	22.4762074500000004	1
2019-10-25 14:25:13	2019-10-25 15:01:58	2.29234759999999982	01	30-39岁	22.4781517914292017	113.892024902590222	440305	V0440300	4342	13	58	16	56	113.890699159999997	22.4739914899999995	113.893139500000004	22.4762074500000004	1
2019-10-25 20:36:18	2019-10-25 21:13:01	2.29234759999999982	02	19-29岁	22.4817115833127801	113.900199708595764	440305	V0440300	5059	15	61	18	59	113.898020169999995	22.4784234000000005	113.900460510000002	22.4806393600000014	2
2019-10-25 21:28:31	2019-10-25 22:23:15	2.29234759999999982	02	19-29岁	22.4817115833127801	113.900199708595764	440305	V0440300	5059	15	61	18	59	113.898020169999995	22.4784234000000005	113.900460510000002	22.4806393600000014	2
2019-10-25 16:52:43	2019-10-25 18:26:59	2.29234759999999982	01	30-39岁	22.4833814822602385	113.927062554446508	440305	V0440300	5427	16	72	19	70	113.924863869999996	22.4806393600000014	113.927304199999995	22.4828553199999988	1
2019-10-25 15:25:41	2019-10-25 19:58:54	2.29234759999999982	03	未知	22.4840094316024093	113.926864166178063	440305	V0440300	5427	16	72	19	70	113.924863869999996	22.4806393600000014	113.927304199999995	22.4828553199999988	1
2019-10-25 11:07:31	2019-10-25 12:35:53	2.29234759999999982	02	40-49岁	22.48446944569924	113.926378145266654	440305	V0440300	5427	16	72	19	70	113.924863869999996	22.4806393600000014	113.927304199999995	22.4828553199999988	1
2019-10-25 18:09:55	2019-10-25 20:12:19	2.29234759999999982	03	19-29岁	22.4862515539838306	113.907741362490626	440305	V0440300	5776	17	64	20	62	113.905341179999994	22.4828553199999988	113.907781510000007	22.4850712799999997	1
2019-10-25 09:41:28	2019-10-25 11:02:20	2.29234759999999982	03	19-29岁	22.4869310369962285	113.913523985375662	440305	V0440300	5779	17	67	20	65	113.912662190000006	22.4828553199999988	113.915102520000005	22.4850712799999997	1
2019-10-25 09:51:43	2019-10-25 12:51:32	2.29234759999999982	01	30-39岁	22.4892042483227712	113.910647453644756	440305	V0440300	6135	18	66	21	64	113.910221849999999	22.4850712799999997	113.912662190000006	22.4872872299999997	1
2019-10-25 19:55:59	2019-10-25 20:42:13	2.29234759999999982	03	未知	22.4894999251121384	113.927043904628405	440305	V0440300	6141	18	72	21	70	113.924863869999996	22.4850712799999997	113.927304199999995	22.4872872299999997	1
2019-10-25 11:35:32	2019-10-25 14:26:14	2.29234759999999982	01	19-29岁	22.4894350538611292	113.926482058292805	440305	V0440300	6141	18	72	21	70	113.924863869999996	22.4850712799999997	113.927304199999995	22.4872872299999997	1
2019-10-25 14:07:48	2019-10-25 14:18:15	2.29234759999999982	01	30-39岁	22.4913847416967201	113.915173251146783	440305	V0440300	6494	19	68	22	66	113.915102520000005	22.4872872299999997	113.917542859999998	22.4895031900000006	1
2019-10-25 18:16:15	2019-10-25 18:17:40	2.29234759999999982	02	30-39岁	22.4913626942558587	113.916378001786953	440305	V0440300	6494	19	68	22	66	113.915102520000005	22.4872872299999997	113.917542859999998	22.4895031900000006	1
2019-10-25 18:46:40	2019-10-25 19:23:53	2.29234759999999982	01	30-39岁	22.4906207002018093	113.919104034407496	440305	V0440300	6495	19	69	22	67	113.917542859999998	22.4872872299999997	113.919983189999996	22.4895031900000006	1
2019-10-25 20:49:20	2019-10-25 22:49:50	2.29234759999999982	01	19-29岁	22.4908183173712217	113.921886936258772	440305	V0440300	6496	19	70	22	68	113.919983189999996	22.4872872299999997	113.922423530000003	22.4895031900000006	1
2019-10-25 17:51:39	2019-10-25 19:46:37	2.29234759999999982	01	19-29岁	22.4903723733517289	113.92547073873591	440305	V0440300	6498	19	72	22	70	113.924863869999996	22.4872872299999997	113.927304199999995	22.4895031900000006	1
2019-10-25 05:39:04	2019-10-25 09:10:53	2.29234759999999982	02	40-49岁	22.4916867739902813	113.926247760685868	440305	V0440300	6498	19	72	22	70	113.924863869999996	22.4872872299999997	113.927304199999995	22.4895031900000006	1
2019-10-25 09:08:59	2019-10-25 23:05:28	2.29234759999999982	01	30-39岁	22.4906383626438284	113.926639985492969	440305	V0440300	6498	19	72	22	70	113.924863869999996	22.4872872299999997	113.927304199999995	22.4895031900000006	1
2019-10-25 09:48:01	2019-10-25 11:50:29	2.29234759999999982	01	19-29岁	22.4903402278059303	113.92756919489355	440305	V0440300	6499	19	73	22	71	113.927304199999995	22.4872872299999997	113.929744540000002	22.4895031900000006	1
2019-10-25 06:29:20	2019-10-25 08:01:10	2.29234759999999982	02	30-39岁	22.4935894549095892	113.913900630230785	440305	V0440300	6850	20	67	23	65	113.912662190000006	22.4895031900000006	113.915102520000005	22.4917191500000015	1
2019-10-25 19:44:32	2019-10-25 20:16:15	2.29234759999999982	01	19-29岁	22.4931338971143013	113.919329991554065	440305	V0440300	6852	20	69	23	67	113.917542859999998	22.4895031900000006	113.919983189999996	22.4917191500000015	1
2019-10-25 13:53:39	2019-10-25 16:30:15	2.29234759999999982	02	40-49岁	22.4929267812336207	113.926909896832115	440305	V0440300	6855	20	72	23	70	113.924863869999996	22.4895031900000006	113.927304199999995	22.4917191500000015	1
2019-10-25 20:15:25	2019-10-25 21:10:44	2.29234759999999982	01	40-49岁	22.4938203959113103	113.928337237781165	440305	V0440300	6856	20	73	23	71	113.927304199999995	22.4895031900000006	113.929744540000002	22.4917191500000015	1
2019-10-25 18:58:13	2019-10-25 21:24:33	2.29234759999999982	01	30-39岁	22.4931349758843098	113.934043619281383	440305	V0440300	6858	20	75	23	73	113.932184879999994	22.4895031900000006	113.934625209999993	22.4917191500000015	1
2019-10-25 21:42:33	2019-10-25 21:46:46	2.29234759999999982	01	30-39岁	22.4958846092786402	113.919706081881159	440305	V0440300	7209	21	69	24	67	113.917542859999998	22.4917191500000015	113.919983189999996	22.4939351099999989	2
2019-10-25 07:05:21	2019-10-25 07:18:57	2.29234759999999982	01	30-39岁	22.4958846092786402	113.919706081881159	440305	V0440300	7209	21	69	24	67	113.917542859999998	22.4917191500000015	113.919983189999996	22.4939351099999989	2
2019-10-25 00:00:14	2019-10-25 01:32:52	2.29234759999999982	01	19-29岁	22.495246901670491	113.926003943933097	440305	V0440300	7212	21	72	24	70	113.924863869999996	22.4917191500000015	113.927304199999995	22.4939351099999989	1
2019-10-25 13:11:34	2019-10-25 20:53:54	2.29234759999999982	01	30-39岁	22.4953642944479988	113.926953137451193	440305	V0440300	7212	21	72	24	70	113.924863869999996	22.4917191500000015	113.927304199999995	22.4939351099999989	1
2019-10-25 17:56:18	2019-10-25 18:51:49	2.29234759999999982	01	40-49岁	22.4954802698371488	113.926882588701773	440305	V0440300	7212	21	72	24	70	113.924863869999996	22.4917191500000015	113.927304199999995	22.4939351099999989	1
2019-10-25 16:05:48	2019-10-25 18:04:52	2.29234759999999982	01	40-49岁	22.495246901670491	113.926003943933097	440305	V0440300	7212	21	72	24	70	113.924863869999996	22.4917191500000015	113.927304199999995	22.4939351099999989	1
2019-10-25 07:54:49	2019-10-25 08:33:20	2.29234759999999982	01	19-29岁	22.4943894149594286	113.925051698336944	440305	V0440300	7212	21	72	24	70	113.924863869999996	22.4917191500000015	113.927304199999995	22.4939351099999989	1
2019-10-25 16:02:35	2019-10-25 17:45:51	2.29234759999999982	01	30-39岁	22.4958447548638105	113.939383861567975	440305	V0440300	7217	21	77	24	75	113.93706555	22.4917191500000015	113.939505879999999	22.4939351099999989	1
2019-10-25 08:24:52	2019-10-25 09:20:14	2.29234759999999982	02	30-39岁	22.4975777952642808	113.886219956654458	440305	V0440300	7553	22	56	25	54	113.885818490000005	22.4939351099999989	113.888258820000004	22.496151059999999	1
2019-10-25 19:30:55	2019-10-25 23:33:26	2.29234759999999982	02	19-29岁	22.4978514833676009	113.925344183323389	440305	V0440300	7569	22	72	25	70	113.924863869999996	22.4939351099999989	113.927304199999995	22.496151059999999	1
2019-10-25 16:05:25	2019-10-25 23:43:58	2.29234759999999982	02	19-29岁	22.4967816973425982	113.926980077029413	440305	V0440300	7569	22	72	25	70	113.924863869999996	22.4939351099999989	113.927304199999995	22.496151059999999	1
2019-10-25 00:00:55	2019-10-25 00:07:13	2.29234759999999982	01	30-39岁	22.49650964465188	113.92738429232034	440305	V0440300	7570	22	73	25	71	113.927304199999995	22.4939351099999989	113.929744540000002	22.496151059999999	1
2019-10-25 19:20:29	2019-10-25 19:53:45	2.29234759999999982	01	30-39岁	22.497808962978759	113.928317090754163	440305	V0440300	7570	22	73	25	71	113.927304199999995	22.4939351099999989	113.929744540000002	22.496151059999999	1
2019-10-25 14:51:02	2019-10-25 14:51:02	2.29234759999999982	01	50-59岁	22.4983033734959186	113.929160852302687	440305	V0440300	7570	22	73	25	71	113.927304199999995	22.4939351099999989	113.929744540000002	22.496151059999999	1
2019-10-25 14:08:13	2019-10-25 14:55:18	2.29234759999999982	02	30-39岁	22.5003254742651784	113.879913453917922	440305	V0440300	7907	23	53	26	51	113.878497479999993	22.496151059999999	113.88093782	22.4983670199999999	1
2019-10-25 19:03:20	2019-10-25 20:44:53	2.29234759999999982	02	30-39岁	22.4999932896193613	113.911825691538155	440305	V0440300	7920	23	66	26	64	113.910221849999999	22.496151059999999	113.912662190000006	22.4983670199999999	1
2019-10-25 19:40:40	2019-10-25 22:06:19	2.29234759999999982	01	40-49岁	22.499113938057679	113.917740610417169	440305	V0440300	7923	23	69	26	67	113.917542859999998	22.496151059999999	113.919983189999996	22.4983670199999999	1
2019-10-25 19:19:23	2019-10-25 23:40:08	2.29234759999999982	02	19-29岁	22.5001405287855007	113.922340960400959	440305	V0440300	7924	23	70	26	68	113.919983189999996	22.496151059999999	113.922423530000003	22.4983670199999999	1
2019-10-25 18:55:59	2019-10-25 19:40:57	2.29234759999999982	02	30-39岁	22.5002314726469486	113.926155944601007	440305	V0440300	7926	23	72	26	70	113.924863869999996	22.496151059999999	113.927304199999995	22.4983670199999999	2
2019-10-25 19:42:02	2019-10-25 20:31:06	2.29234759999999982	02	30-39岁	22.5002314726469486	113.926155944601007	440305	V0440300	7926	23	72	26	70	113.924863869999996	22.496151059999999	113.927304199999995	22.4983670199999999	2
2019-10-25 19:13:37	2019-10-25 20:33:02	2.29234759999999982	01	19-29岁	22.4999244446707714	113.928037239814145	440305	V0440300	7927	23	73	26	71	113.927304199999995	22.496151059999999	113.929744540000002	22.4983670199999999	1
2019-10-25 10:41:35	2019-10-25 10:42:35	2.29234759999999982	01	60岁以上	22.5014353371768294	113.889697949916382	440305	V0440300	8268	24	57	27	55	113.888258820000004	22.4983670199999999	113.890699159999997	22.5005829800000008	1
2019-10-25 06:56:21	2019-10-25 07:23:57	2.29234759999999982	02	40-49岁	22.5009359625046486	113.91392205668437	440305	V0440300	8278	24	67	27	65	113.912662190000006	22.4983670199999999	113.915102520000005	22.5005829800000008	1
2019-10-25 06:57:56	2019-10-25 23:11:15	2.29234759999999982	01	40-49岁	22.5006062949102912	113.916969368485624	440305	V0440300	8279	24	68	27	66	113.915102520000005	22.4983670199999999	113.917542859999998	22.5005829800000008	1
2019-10-25 22:27:41	2019-10-25 23:48:31	2.29234759999999982	01	40-49岁	22.5025641774800711	113.918829600481132	440305	V0440300	8280	24	69	27	67	113.917542859999998	22.4983670199999999	113.919983189999996	22.5005829800000008	1
2019-10-25 17:15:44	2019-10-25 20:28:32	2.29234759999999982	02	30-39岁	22.501458065176859	113.91762063570539	440305	V0440300	8280	24	69	27	67	113.917542859999998	22.4983670199999999	113.919983189999996	22.5005829800000008	1
2019-10-25 19:54:32	2019-10-25 21:00:34	2.29234759999999982	01	30-39岁	22.5010890406022313	113.91814358198917	440305	V0440300	8280	24	69	27	67	113.917542859999998	22.4983670199999999	113.919983189999996	22.5005829800000008	1
2019-10-25 00:09:14	2019-10-25 07:15:16	2.29234759999999982	01	19-29岁	22.5006326289300596	113.923534411011588	440305	V0440300	8282	24	71	27	69	113.922423530000003	22.4983670199999999	113.924863869999996	22.5005829800000008	1
2019-10-25 07:54:08	2019-10-25 08:46:55	2.29234759999999982	01	19-29岁	22.5021191386718407	113.926706662607288	440305	V0440300	8283	24	72	27	70	113.924863869999996	22.4983670199999999	113.927304199999995	22.5005829800000008	1
2019-10-25 19:05:16	2019-10-25 19:06:16	2.29234759999999982	02	30-39岁	22.5024029893300792	113.926447856856939	440305	V0440300	8283	24	72	27	70	113.924863869999996	22.4983670199999999	113.927304199999995	22.5005829800000008	2
2019-10-25 18:05:21	2019-10-25 18:06:21	2.29234759999999982	02	30-39岁	22.5024029893300792	113.926447856856939	440305	V0440300	8283	24	72	27	70	113.924863869999996	22.4983670199999999	113.927304199999995	22.5005829800000008	2
2019-10-25 21:30:49	2019-10-25 23:28:10	2.29234759999999982	01	0-18岁	22.5040597398440703	113.912104406370744	440305	V0440300	8634	25	66	28	64	113.910221849999999	22.5005829800000008	113.912662190000006	22.5027989400000017	1
2019-10-25 09:17:24	2019-10-25 17:46:01	2.29234759999999982	03	未知	22.5048812530899589	113.917768096632514	440305	V0440300	8637	25	69	28	67	113.917542859999998	22.5005829800000008	113.919983189999996	22.5027989400000017	1
2019-10-25 14:33:46	2019-10-25 15:09:41	2.29234759999999982	02	30-39岁	22.5043490974510512	113.919197957252635	440305	V0440300	8637	25	69	28	67	113.917542859999998	22.5005829800000008	113.919983189999996	22.5027989400000017	1
2019-10-25 13:31:34	2019-10-25 16:39:58	2.29234759999999982	02	30-39岁	22.5050312490894306	113.892715776552834	440305	V0440300	8983	26	58	29	56	113.890699159999997	22.5027989400000017	113.893139500000004	22.5050148900000018	1
2019-10-25 11:24:35	2019-10-25 12:54:07	2.29234759999999982	02	19-29岁	22.5067950166217408	113.895259916606207	440305	V0440300	8984	26	59	29	57	113.893139500000004	22.5027989400000017	113.895579830000003	22.5050148900000018	1
2019-10-25 07:03:13	2019-10-25 08:08:07	2.29234759999999982	01	30-39岁	22.5065587155547213	113.893303229239592	440305	V0440300	8984	26	59	29	57	113.893139500000004	22.5027989400000017	113.895579830000003	22.5050148900000018	1
2019-10-25 12:10:13	2019-10-25 13:15:23	2.29234759999999982	02	19-29岁	22.5062208921759499	113.897778623614258	440305	V0440300	8985	26	60	29	58	113.895579830000003	22.5027989400000017	113.898020169999995	22.5050148900000018	1
2019-10-25 19:12:38	2019-10-25 20:13:40	2.29234759999999982	02	19-29岁	22.5071410757907806	113.89682565112038	440305	V0440300	8985	26	60	29	58	113.895579830000003	22.5027989400000017	113.898020169999995	22.5050148900000018	1
2019-10-25 17:43:29	2019-10-25 18:23:20	2.29234759999999982	01	19-29岁	22.506939510667241	113.911681030682004	440305	V0440300	8991	26	66	29	64	113.910221849999999	22.5027989400000017	113.912662190000006	22.5050148900000018	1
2019-10-25 21:00:37	2019-10-25 22:08:49	2.29234759999999982	01	30-39岁	22.5053226231345107	113.91536896432082	440305	V0440300	8993	26	68	29	66	113.915102520000005	22.5027989400000017	113.917542859999998	22.5050148900000018	1
2019-10-25 00:44:04	2019-10-25 23:13:49	2.29234759999999982	02	50-59岁	22.5069809655241286	113.919023045908531	440305	V0440300	8994	26	69	29	67	113.917542859999998	22.5027989400000017	113.919983189999996	22.5050148900000018	1
2019-10-25 13:39:45	2019-10-25 13:40:45	2.29234759999999982	02	40-49岁	22.5070643466799787	113.921022057457478	440305	V0440300	8995	26	70	29	68	113.919983189999996	22.5027989400000017	113.922423530000003	22.5050148900000018	1
2019-10-25 15:00:44	2019-10-25 22:22:33	2.29234759999999982	01	40-49岁	22.5058974337955497	113.926545394411804	440305	V0440300	8997	26	72	29	70	113.924863869999996	22.5027989400000017	113.927304199999995	22.5050148900000018	2
2019-10-25 00:34:24	2019-10-25 10:22:29	2.29234759999999982	01	40-49岁	22.5058974337955497	113.926545394411804	440305	V0440300	8997	26	72	29	70	113.924863869999996	22.5027989400000017	113.927304199999995	22.5050148900000018	2
2019-10-25 09:19:47	2019-10-25 09:59:36	2.29234759999999982	02	30-39岁	22.5090990866924407	113.899618086507402	440305	V0440300	9343	27	61	30	59	113.898020169999995	22.5050148900000018	113.900460510000002	22.5072308499999991	1
2019-10-25 14:58:04	2019-10-25 16:08:07	2.29234759999999982	02	30-39岁	22.5073310264652804	113.899657543763212	440305	V0440300	9343	27	61	30	59	113.898020169999995	22.5050148900000018	113.900460510000002	22.5072308499999991	2
2019-10-25 16:08:33	2019-10-25 17:11:17	2.29234759999999982	02	30-39岁	22.5073310264652804	113.899657543763212	440305	V0440300	9343	27	61	30	59	113.898020169999995	22.5050148900000018	113.900460510000002	22.5072308499999991	2
2019-10-25 20:43:56	2019-10-25 21:42:04	2.29234759999999982	02	30-39岁	22.5079650891795318	113.911512539160626	440305	V0440300	9348	27	66	30	64	113.910221849999999	22.5050148900000018	113.912662190000006	22.5072308499999991	2
2019-10-25 01:12:38	2019-10-25 07:06:25	2.29234759999999982	02	30-39岁	22.5079650891795318	113.911512539160626	440305	V0440300	9348	27	66	30	64	113.910221849999999	22.5050148900000018	113.912662190000006	22.5072308499999991	2
2019-10-25 16:01:16	2019-10-25 16:43:59	2.29234759999999982	02	30-39岁	22.5084190167964202	113.917301093353416	440305	V0440300	9350	27	68	30	66	113.915102520000005	22.5050148900000018	113.917542859999998	22.5072308499999991	1
2019-10-25 10:27:37	2019-10-25 11:07:37	2.29234759999999982	02	40-49岁	22.5083186434488596	113.920071524100891	440305	V0440300	9352	27	70	30	68	113.919983189999996	22.5050148900000018	113.922423530000003	22.5072308499999991	1
2019-10-25 00:22:08	2019-10-25 23:41:01	2.29234759999999982	01	50-59岁	22.5074511514812912	113.920013051891431	440305	V0440300	9352	27	70	30	68	113.919983189999996	22.5050148900000018	113.922423530000003	22.5072308499999991	1
2019-10-25 19:07:06	2019-10-25 19:57:43	2.29234759999999982	02	19-29岁	22.5083742858853206	113.922508257447987	440305	V0440300	9353	27	71	30	69	113.922423530000003	22.5050148900000018	113.924863869999996	22.5072308499999991	1
2019-10-25 17:07:10	2019-10-25 19:48:59	2.29234759999999982	02	40-49岁	22.5084609337012012	113.923263954524231	440305	V0440300	9353	27	71	30	69	113.922423530000003	22.5050148900000018	113.924863869999996	22.5072308499999991	1
2019-10-25 09:25:15	2019-10-25 13:10:46	2.29234759999999982	02	30-39岁	22.5083073534460603	113.924199806349876	440305	V0440300	9353	27	71	30	69	113.922423530000003	22.5050148900000018	113.924863869999996	22.5072308499999991	1
2019-10-25 22:46:48	2019-10-25 22:46:48	2.29234759999999982	01	19-29岁	22.5085801124464204	113.926194656912955	440305	V0440300	9354	27	72	30	70	113.924863869999996	22.5050148900000018	113.927304199999995	22.5072308499999991	4
2019-10-25 20:49:31	2019-10-25 21:45:16	2.29234759999999982	01	19-29岁	22.5085801124464204	113.926194656912955	440305	V0440300	9354	27	72	30	70	113.924863869999996	22.5050148900000018	113.927304199999995	22.5072308499999991	4
2019-10-25 09:52:59	2019-10-25 12:00:01	2.29234759999999982	01	19-29岁	22.5085801124464204	113.926194656912955	440305	V0440300	9354	27	72	30	70	113.924863869999996	22.5050148900000018	113.927304199999995	22.5072308499999991	4
2019-10-25 17:49:04	2019-10-25 19:41:18	2.29234759999999982	01	19-29岁	22.5085801124464204	113.926194656912955	440305	V0440300	9354	27	72	30	70	113.924863869999996	22.5050148900000018	113.927304199999995	22.5072308499999991	4
2019-10-25 15:21:19	2019-10-25 23:07:40	2.29234759999999982	02	30-39岁	22.5082672857234591	113.928717257758038	440305	V0440300	9355	27	73	30	71	113.927304199999995	22.5050148900000018	113.929744540000002	22.5072308499999991	1
2019-10-25 20:22:35	2019-10-25 20:32:24	2.29234759999999982	02	19-29岁	22.5100543790400103	113.90752258878004	440305	V0440300	9703	28	64	31	62	113.905341179999994	22.5072308499999991	113.907781510000007	22.50944681	1
2019-10-25 22:31:59	2019-10-25 23:16:18	2.29234759999999982	02	30-39岁	22.509451809831841	113.9104499062569	440305	V0440300	9705	28	66	31	64	113.910221849999999	22.5072308499999991	113.912662190000006	22.50944681	1
2019-10-25 14:26:01	2019-10-25 18:43:41	2.29234759999999982	01	19-29岁	22.5101387426010291	113.918506210619412	440305	V0440300	9708	28	69	31	67	113.917542859999998	22.5072308499999991	113.919983189999996	22.50944681	1
2019-10-25 06:28:58	2019-10-25 08:10:59	2.29234759999999982	01	30-39岁	22.5123225722821196	113.895961990287745	440305	V0440300	10056	29	60	32	58	113.895579830000003	22.50944681	113.898020169999995	22.5116627700000009	1
2019-10-25 16:17:29	2019-10-25 16:48:57	2.29234759999999982	01	19-29岁	22.512945193013941	113.900639545122232	440305	V0440300	10058	29	62	32	60	113.900460510000002	22.50944681	113.902900840000001	22.5116627700000009	1
2019-10-25 18:19:44	2019-10-25 20:52:31	2.29234759999999982	01	30-39岁	22.5129448210015184	113.902494776187538	440305	V0440300	10058	29	62	32	60	113.900460510000002	22.50944681	113.902900840000001	22.5116627700000009	1
2019-10-25 08:30:06	2019-10-25 10:41:46	2.29234759999999982	01	40-49岁	22.5138293565421108	113.907661947930833	440305	V0440300	10060	29	64	32	62	113.905341179999994	22.50944681	113.907781510000007	22.5116627700000009	1
2019-10-25 13:30:15	2019-10-25 17:41:43	2.29234759999999982	01	19-29岁	22.513509273463491	113.907911906724749	440305	V0440300	10061	29	65	32	63	113.907781510000007	22.50944681	113.910221849999999	22.5116627700000009	1
2019-10-25 00:16:57	2019-10-25 23:43:19	2.29234759999999982	01	19-29岁	22.5132288006712891	113.909753959865398	440305	V0440300	10061	29	65	32	63	113.907781510000007	22.50944681	113.910221849999999	22.5116627700000009	1
2019-10-25 16:38:34	2019-10-25 17:21:18	2.29234759999999982	01	19-29岁	22.5123613414849508	113.922410213234429	440305	V0440300	10066	29	70	32	68	113.919983189999996	22.50944681	113.922423530000003	22.5116627700000009	1
2019-10-25 07:39:40	2019-10-25 09:37:20	2.29234759999999982	02	40-49岁	22.5128929104060482	113.92283553545154	440305	V0440300	10067	29	71	32	69	113.922423530000003	22.50944681	113.924863869999996	22.5116627700000009	1
2019-10-25 19:28:36	2019-10-25 20:27:18	2.29234759999999982	02	19-29岁	22.5139122172175412	113.899306674829589	440305	V0440300	10414	30	61	33	59	113.898020169999995	22.5116627700000009	113.900460510000002	22.513878720000001	1
2019-10-25 17:11:48	2019-10-25 17:25:15	2.29234759999999982	03	未知	22.5153215735672099	113.90594830254048	440305	V0440300	10417	30	64	33	62	113.905341179999994	22.5116627700000009	113.907781510000007	22.513878720000001	2
2019-10-25 21:12:12	2019-10-25 21:58:56	2.29234759999999982	03	未知	22.5153215735672099	113.90594830254048	440305	V0440300	10417	30	64	33	62	113.905341179999994	22.5116627700000009	113.907781510000007	22.513878720000001	2
2019-10-25 12:33:43	2019-10-25 14:30:46	2.29234759999999982	01	19-29岁	22.5147618647676495	113.914867953854781	440305	V0440300	10420	30	67	33	65	113.912662190000006	22.5116627700000009	113.915102520000005	22.513878720000001	1
2019-10-25 08:27:33	2019-10-25 12:04:20	2.29234759999999982	01	40-49岁	22.5144828452721093	113.921974666258919	440305	V0440300	10423	30	70	33	68	113.919983189999996	22.5116627700000009	113.922423530000003	22.513878720000001	1
2019-10-25 08:45:44	2019-10-25 11:14:18	2.29234759999999982	01	40-49岁	22.5144053843689491	113.924531020785707	440305	V0440300	10424	30	71	33	69	113.922423530000003	22.5116627700000009	113.924863869999996	22.513878720000001	1
2019-10-25 16:27:18	2019-10-25 23:03:00	2.29234759999999982	01	30-39岁	22.5156398296583689	113.92254154924494	440305	V0440300	10424	30	71	33	69	113.922423530000003	22.5116627700000009	113.924863869999996	22.513878720000001	1
2019-10-25 14:13:31	2019-10-25 14:14:31	2.29234759999999982	01	19-29岁	22.5157926751061588	113.923927199740234	440305	V0440300	10424	30	71	33	69	113.922423530000003	22.5116627700000009	113.924863869999996	22.513878720000001	1
2019-10-25 00:55:42	2019-10-25 22:48:35	2.29234759999999982	02	50-59岁	22.5148442841104384	113.925774342530985	440305	V0440300	10425	30	72	33	70	113.924863869999996	22.5116627700000009	113.927304199999995	22.513878720000001	1
2019-10-25 08:32:28	2019-10-25 08:56:24	2.29234759999999982	02	40-49岁	22.5150084668169406	113.926810054228184	440305	V0440300	10425	30	72	33	70	113.924863869999996	22.5116627700000009	113.927304199999995	22.513878720000001	2
2019-10-25 13:54:40	2019-10-25 13:55:40	2.29234759999999982	02	40-49岁	22.5150084668169406	113.926810054228184	440305	V0440300	10425	30	72	33	70	113.924863869999996	22.5116627700000009	113.927304199999995	22.513878720000001	2
2019-10-25 00:13:09	2019-10-25 23:15:56	2.29234759999999982	01	30-39岁	22.5139730422779891	113.92788201796408	440305	V0440300	10426	30	73	33	71	113.927304199999995	22.5116627700000009	113.929744540000002	22.513878720000001	1
2019-10-25 23:36:07	2019-10-25 23:36:07	2.29234759999999982	01	19-29岁	22.5156409791284702	113.93063291931864	440305	V0440300	10427	30	74	33	72	113.929744540000002	22.5116627700000009	113.932184879999994	22.513878720000001	1
2019-10-25 23:43:35	2019-10-25 23:43:35	2.29234759999999982	01	19-29岁	22.5156510951226814	113.934003314194186	440305	V0440300	10428	30	75	33	73	113.932184879999994	22.5116627700000009	113.934625209999993	22.513878720000001	1
2019-10-25 06:07:19	2019-10-25 23:12:03	2.29234759999999982	01	40-49岁	22.516444664704931	113.904281702778917	440305	V0440300	10773	31	63	34	61	113.902900840000001	22.513878720000001	113.905341179999994	22.5160946799999984	1
2019-10-25 21:53:52	2019-10-25 22:48:53	2.29234759999999982	01	19-29岁	22.5171838146026317	113.914571309102072	440305	V0440300	10777	31	67	34	65	113.912662190000006	22.513878720000001	113.915102520000005	22.5160946799999984	1
2019-10-25 11:18:58	2019-10-25 11:19:58	2.29234759999999982	02	30-39岁	22.5172356222239003	113.914919847425978	440305	V0440300	10777	31	67	34	65	113.912662190000006	22.513878720000001	113.915102520000005	22.5160946799999984	1
2019-10-25 22:44:23	2019-10-25 22:57:19	2.29234759999999982	02	40-49岁	22.5165935697789301	113.92427857688773	440305	V0440300	10781	31	71	34	69	113.922423530000003	22.513878720000001	113.924863869999996	22.5160946799999984	1
2019-10-25 14:55:35	2019-10-25 17:02:53	2.29234759999999982	01	30-39岁	22.5161595045271703	113.927066277424743	440305	V0440300	10782	31	72	34	70	113.924863869999996	22.513878720000001	113.927304199999995	22.5160946799999984	1
2019-10-25 09:16:55	2019-10-25 09:53:12	2.29234759999999982	01	19-29岁	22.5184115854141105	113.905665754503246	440305	V0440300	11131	32	64	35	62	113.905341179999994	22.5160946799999984	113.907781510000007	22.5183106399999993	1
2019-10-25 20:28:00	2019-10-25 21:41:45	2.29234759999999982	02	40-49岁	22.5185239019303083	113.913861575035867	440305	V0440300	11134	32	67	35	65	113.912662190000006	22.5160946799999984	113.915102520000005	22.5183106399999993	1
2019-10-25 22:43:55	2019-10-25 22:46:24	2.29234759999999982	02	19-29岁	22.5200916060244012	113.915138092809968	440305	V0440300	11135	32	68	35	66	113.915102520000005	22.5160946799999984	113.917542859999998	22.5183106399999993	1
2019-10-25 15:36:26	2019-10-25 21:30:20	2.29234759999999982	01	60岁以上	22.5202671545993596	113.923361812776648	440305	V0440300	11138	32	71	35	70	113.922423530000003	22.5160946799999984	113.924863869999996	22.5183106399999993	1
2019-10-25 11:34:10	2019-10-25 13:06:54	2.29234759999999982	02	50-59岁	22.5198663044086409	113.938300935177779	440305	V0440300	11144	32	77	35	76	113.93706555	22.5160946799999984	113.939505879999999	22.5183106399999993	2
2019-10-25 13:35:04	2019-10-25 15:32:09	2.29234759999999982	02	50-59岁	22.5198663044086409	113.938300935177779	440305	V0440300	11144	32	77	35	76	113.93706555	22.5160946799999984	113.939505879999999	22.5183106399999993	2
2019-10-25 14:40:08	2019-10-25 16:17:29	2.29234759999999982	01	0-18岁	22.5213972596944885	113.913574288977713	440305	V0440300	11491	33	67	36	65	113.912662190000006	22.5183106399999993	113.915102520000005	22.5205266000000002	1
2019-10-25 10:20:06	2019-10-25 10:20:06	2.29234759999999982	01	50-59岁	22.5215692145827617	113.923964366879034	440305	V0440300	11495	33	71	36	70	113.922423530000003	22.5183106399999993	113.924863869999996	22.5205266000000002	1
2019-10-25 20:04:43	2019-10-25 22:53:47	2.29234759999999982	01	40-49岁	22.5213128021289499	113.926602528332651	440305	V0440300	11496	33	72	36	71	113.924863869999996	22.5183106399999993	113.927304199999995	22.5205266000000002	1
2019-10-25 15:20:09	2019-10-25 16:34:49	2.29234759999999982	01	40-49岁	22.5230131711531882	113.910779593013004	440305	V0440300	11847	34	66	37	65	113.910221849999999	22.5205266000000002	113.912662190000006	22.5227425500000003	1
2019-10-25 19:08:09	2019-10-25 21:10:30	2.29234759999999982	03	未知	22.5243251711743788	113.910488116718213	440305	V0440300	11847	34	66	37	65	113.910221849999999	22.5205266000000002	113.912662190000006	22.5227425500000003	1
2019-10-25 19:59:45	2019-10-25 22:16:00	2.29234759999999982	01	40-49岁	22.5240289772033506	113.910572421161049	440305	V0440300	11847	34	66	37	65	113.910221849999999	22.5205266000000002	113.912662190000006	22.5227425500000003	1
2019-10-25 14:56:20	2019-10-25 15:33:32	2.29234759999999982	02	19-29岁	22.5232157116002085	113.922286207856899	440305	V0440300	11851	34	70	37	69	113.919983189999996	22.5205266000000002	113.922423530000003	22.5227425500000003	1
2019-10-25 22:50:17	2019-10-25 22:50:17	2.29234759999999982	02	30-39岁	22.5235354706866886	113.920132307183522	440305	V0440300	11851	34	70	37	69	113.919983189999996	22.5205266000000002	113.922423530000003	22.5227425500000003	1
2019-10-25 17:31:13	2019-10-25 18:01:41	2.29234759999999982	02	30-39岁	22.5268825979363996	113.910198052265002	440305	V0440300	12203	35	65	38	64	113.907781510000007	22.5227425500000003	113.910221849999999	22.5249585100000012	1
2019-10-25 15:55:40	2019-10-25 16:40:32	2.29234759999999982	01	0-18岁	22.5254890955616887	113.918942685991439	440305	V0440300	12207	35	69	38	68	113.917542859999998	22.5227425500000003	113.919983189999996	22.5249585100000012	2
2019-10-25 07:18:20	2019-10-25 10:20:14	2.29234759999999982	01	0-18岁	22.5254890955616887	113.918942685991439	440305	V0440300	12207	35	69	38	68	113.917542859999998	22.5227425500000003	113.919983189999996	22.5249585100000012	2
2019-10-25 08:01:54	2019-10-25 11:37:05	2.29234759999999982	01	19-29岁	22.5252036829064295	113.919590157243846	440305	V0440300	12207	35	69	38	68	113.917542859999998	22.5227425500000003	113.919983189999996	22.5249585100000012	1
2019-10-25 22:45:26	2019-10-25 22:46:26	2.29234759999999982	02	30-39岁	22.5250089432223817	113.919788762237971	440305	V0440300	12207	35	69	38	68	113.917542859999998	22.5227425500000003	113.919983189999996	22.5249585100000012	1
2019-10-25 23:37:22	2019-10-25 23:37:22	2.29234759999999982	01	0-18岁	22.5267873184749092	113.92594703394775	440305	V0440300	12210	35	72	38	71	113.924863869999996	22.5227425500000003	113.927304199999995	22.5249585100000012	1
2019-10-25 18:32:24	2019-10-25 20:22:45	2.29234759999999982	01	19-29岁	22.5259255642942513	113.954652656578304	440305	V0440300	12222	35	84	37	83	113.954147899999995	22.5227425500000003	113.956588240000002	22.5249585100000012	1
2019-10-25 15:30:11	2019-10-25 16:21:39	2.29234759999999982	01	30-39岁	22.5276714918293806	113.911802779038652	440305	V0440300	12561	36	66	39	65	113.910221849999999	22.5249585100000012	113.912662190000006	22.5271744699999985	2
2019-10-25 14:07:27	2019-10-25 15:30:06	2.29234759999999982	01	30-39岁	22.5276714918293806	113.911802779038652	440305	V0440300	12561	36	66	39	65	113.910221849999999	22.5249585100000012	113.912662190000006	22.5271744699999985	2
2019-10-25 00:20:21	2019-10-25 10:25:15	2.29234759999999982	01	19-29岁	22.5287907867363018	113.91322531804569	440305	V0440300	12562	36	67	39	66	113.912662190000006	22.5249585100000012	113.915102520000005	22.5271744699999985	1
2019-10-25 17:33:56	2019-10-25 17:34:56	2.29234759999999982	02	30-39岁	22.5284964753304884	113.921411391296289	440305	V0440300	12565	36	70	39	69	113.919983189999996	22.5249585100000012	113.922423530000003	22.5271744699999985	1
2019-10-25 08:39:04	2019-10-25 10:08:02	2.29234759999999982	01	50-59岁	22.5282833201818598	113.921590978923874	440305	V0440300	12565	36	70	39	69	113.919983189999996	22.5249585100000012	113.922423530000003	22.5271744699999985	1
2019-10-25 21:11:41	2019-10-25 21:48:47	2.29234759999999982	01	30-39岁	22.5273330543826695	113.921922914788141	440305	V0440300	12565	36	70	39	69	113.919983189999996	22.5249585100000012	113.922423530000003	22.5271744699999985	1
2019-10-25 00:03:59	2019-10-25 07:34:41	2.29234759999999982	01	30-39岁	22.5286442034036192	113.923943585384436	440305	V0440300	12566	36	71	39	70	113.922423530000003	22.5249585100000012	113.924863869999996	22.5271744699999985	1
2019-10-25 13:27:24	2019-10-25 19:02:19	2.29234759999999982	02	40-49岁	22.5280347172588087	113.927940008553648	440305	V0440300	12568	36	73	39	72	113.927304199999995	22.5249585100000012	113.929744540000002	22.5271744699999985	1
2019-10-25 17:09:59	2019-10-25 20:32:57	3.05925700000000012	02	19-29岁	22.5274072516418293	114.019777140794517	440304	V0440300	12605	36	110	38	109	114.017596639999994	22.5249585100000012	114.02003698	22.5271744699999985	1
2019-10-25 16:27:14	2019-10-25 18:28:30	3.05925700000000012	01	19-29岁	22.5275257835606908	114.029110728044046	440304	V0440300	12609	36	114	38	113	114.027357980000005	22.5249585100000012	114.029798319999998	22.5271744699999985	1
2019-10-25 12:15:53	2019-10-25 12:49:31	2.29234759999999982	01	30-39岁	22.5297063965298108	113.914380403464008	440305	V0440300	12919	37	67	40	66	113.912662190000006	22.5271744699999985	113.915102520000005	22.5293904199999986	1
2019-10-25 08:25:33	2019-10-25 09:37:18	2.29234759999999982	01	19-29岁	22.53057772500879	113.912758133277052	440305	V0440300	12919	37	67	40	66	113.912662190000006	22.5271744699999985	113.915102520000005	22.5293904199999986	1
2019-10-25 14:31:21	2019-10-25 15:22:05	2.29234759999999982	01	40-49岁	22.5303371629996683	113.916212137443253	440305	V0440300	12920	37	68	40	67	113.915102520000005	22.5271744699999985	113.917542859999998	22.5293904199999986	1
2019-10-25 19:47:02	2019-10-25 19:57:51	2.29234759999999982	01	19-29岁	22.5294270284030489	113.92005014963982	440305	V0440300	12922	37	70	40	69	113.919983189999996	22.5271744699999985	113.922423530000003	22.5293904199999986	1
2019-10-25 02:32:47	2019-10-25 04:39:18	2.29234759999999982	01	30-39岁	22.5315626870733787	113.926958446213874	440305	V0440300	12924	37	72	40	71	113.924863869999996	22.5271744699999985	113.927304199999995	22.5293904199999986	1
2019-10-25 15:47:02	2019-10-25 16:45:07	2.29234759999999982	01	30-39岁	22.5305069741141111	113.939270852548901	440305	V0440300	12929	37	77	39	76	113.93706555	22.5271744699999985	113.939505879999999	22.5293904199999986	1
2019-10-25 21:28:25	2019-10-25 23:10:53	2.29234759999999982	01	50-59岁	22.5320695555081407	113.917135389656622	440305	V0440300	13277	38	68	41	67	113.915102520000005	22.5293904199999986	113.917542859999998	22.5316063799999995	1
2019-10-25 09:03:51	2019-10-25 13:36:53	2.29234759999999982	01	30-39岁	22.5319242267309292	113.920383312594879	440305	V0440300	13279	38	70	41	69	113.919983189999996	22.5293904199999986	113.922423530000003	22.5316063799999995	1
2019-10-25 19:55:21	2019-10-25 21:53:01	2.29234759999999982	01	30-39岁	22.5324469745232712	113.94399804856846	440305	V0440300	13288	38	79	40	78	113.941946220000005	22.5293904199999986	113.944386559999998	22.5316063799999995	1
2019-10-25 16:56:45	2019-10-25 19:13:08	2.29234759999999982	02	40-49岁	22.535543857708241	113.916183854193989	440305	V0440300	13634	39	68	42	67	113.915102520000005	22.5316063799999995	113.917542859999998	22.5338223400000004	1
2019-10-25 13:48:34	2019-10-25 14:36:28	2.29234759999999982	01	30-39岁	22.53524881663607	113.918211106530848	440305	V0440300	13635	39	69	42	68	113.917542859999998	22.5316063799999995	113.919983189999996	22.5338223400000004	1
2019-10-25 12:53:45	2019-10-25 14:23:11	2.29234759999999982	01	19-29岁	22.5355464601007611	113.929522401439755	440305	V0440300	13639	39	73	41	72	113.927304199999995	22.5316063799999995	113.929744540000002	22.5338223400000004	1
2019-10-25 19:28:26	2019-10-25 23:21:53	3.05925700000000012	01	19-29岁	22.5357503421774403	114.019491095647268	440304	V0440300	13676	39	110	41	109	114.017596639999994	22.5316063799999995	114.02003698	22.5338223400000004	1
2019-10-25 23:00:00	2019-10-25 23:00:00	3.05925700000000012	01	50-59岁	22.5354573727185397	114.066871103525841	440304	V0440300	13696	39	130	40	129	114.066403359999995	22.5316063799999995	114.068843700000002	22.5338223400000004	1
2019-10-25 16:35:41	2019-10-25 20:15:13	2.29234759999999982	03	未知	22.5363489765391911	113.903138270153789	440305	V0440300	13986	40	63	43	62	113.902900840000001	22.5338223400000004	113.905341179999994	22.5360383000000013	1
2019-10-25 14:14:19	2019-10-25 14:51:00	2.29234759999999982	01	0-18岁	22.5363843475277399	113.926142458835869	440305	V0440300	13995	40	72	42	71	113.924863869999996	22.5338223400000004	113.927304199999995	22.5360383000000013	1
2019-10-25 23:00:26	2019-10-25 23:00:26	2.29234759999999982	01	19-29岁	22.5391776722056107	113.925915405484417	440305	V0440300	14352	41	72	43	71	113.924863869999996	22.5360383000000013	113.927304199999995	22.5382542599999987	1
2019-10-25 16:40:28	2019-10-25 16:41:28	2.29234759999999982	02	19-29岁	22.5400260906999712	113.958180788475772	440305	V0440300	14365	41	85	43	84	113.956588240000002	22.5360383000000013	113.959028570000001	22.5382542599999987	1
2019-10-25 16:06:26	2019-10-25 18:51:07	2.29234759999999982	01	19-29岁	22.5392375505794718	113.962297993368551	440305	V0440300	14367	41	87	43	86	113.961468909999994	22.5360383000000013	113.963909240000007	22.5382542599999987	1
2019-10-25 15:40:20	2019-10-25 16:28:08	3.17181930000000012	01	30-39岁	22.5404269106173203	114.108526762929088	440303	V0440300	14427	41	147	42	146	114.107889080000007	22.5360383000000013	114.110329410000006	22.5382542599999987	1
2019-10-25 14:01:13	2019-10-25 15:04:59	2.29234759999999982	02	0-18岁	22.5417328850390213	113.913734018745046	440305	V0440300	14704	42	67	45	66	113.912662190000006	22.5382542599999987	113.915102520000005	22.5404702099999987	1
2019-10-25 21:23:32	2019-10-25 22:59:50	2.29234759999999982	01	19-29岁	22.5423480327263199	113.962132716352485	440305	V0440300	14724	42	87	44	86	113.961468909999994	22.5382542599999987	113.963909240000007	22.5404702099999987	3
2019-10-25 18:37:57	2019-10-25 20:39:29	2.29234759999999982	01	19-29岁	22.5423480327263199	113.962132716352485	440305	V0440300	14724	42	87	44	86	113.961468909999994	22.5382542599999987	113.963909240000007	22.5404702099999987	3
2019-10-25 20:39:59	2019-10-25 21:23:03	2.29234759999999982	01	19-29岁	22.5423480327263199	113.962132716352485	440305	V0440300	14724	42	87	44	86	113.961468909999994	22.5382542599999987	113.963909240000007	22.5404702099999987	3
2019-10-25 10:41:32	2019-10-25 11:45:16	2.29234759999999982	01	19-29岁	22.5408826912138913	113.985929261734611	440305	V0440300	14734	42	97	44	96	113.985872270000002	22.5382542599999987	113.988312609999994	22.5404702099999987	2
2019-10-25 12:56:17	2019-10-25 12:57:17	2.29234759999999982	01	19-29岁	22.5408826912138913	113.985929261734611	440305	V0440300	14734	42	97	44	96	113.985872270000002	22.5382542599999987	113.988312609999994	22.5404702099999987	2
2019-10-25 15:12:38	2019-10-25 15:58:22	2.29234759999999982	01	19-29岁	22.5448988485131885	113.932502100017572	440305	V0440300	15069	43	75	45	74	113.932184879999994	22.5404702099999987	113.934625209999993	22.5426861699999996	1
2019-10-25 21:46:14	2019-10-25 21:46:14	2.29234759999999982	02	19-29岁	22.5429513822580709	113.96445127269574	440305	V0440300	15082	43	88	45	87	113.963909240000007	22.5404702099999987	113.966349579999999	22.5426861699999996	1
2019-10-25 15:21:14	2019-10-25 17:00:15	3.05925700000000012	03	未知	22.5439532464347288	114.009229522590246	440304	V0440300	15100	43	106	45	105	114.007835290000003	22.5404702099999987	114.010275629999995	22.5426861699999996	1
2019-10-25 15:01:37	2019-10-25 16:40:37	2.29234759999999982	01	19-29岁	22.5462460423253113	113.917539267076222	440305	V0440300	15419	44	68	46	67	113.915102520000005	22.5426861699999996	113.917542859999998	22.5449021300000005	1
2019-10-25 17:22:03	2019-10-25 17:22:03	2.29234759999999982	03	未知	22.5460648111304494	113.937800541366713	440305	V0440300	15428	44	77	46	76	113.93706555	22.5426861699999996	113.939505879999999	22.5449021300000005	1
2019-10-25 13:41:40	2019-10-25 15:12:42	2.29234759999999982	01	30-39岁	22.5472122846430914	113.931246163284044	440305	V0440300	15782	45	74	47	73	113.929744540000002	22.5449021300000005	113.932184879999994	22.5471180900000014	1
2019-10-25 17:45:02	2019-10-25 20:14:45	3.05925700000000012	02	19-29岁	22.5487779944246398	114.005151456682526	440304	V0440300	15812	45	104	47	103	114.002954619999997	22.5449021300000005	114.005394960000004	22.5471180900000014	1
2019-10-25 18:56:20	2019-10-25 21:10:36	2.29234759999999982	01	19-29岁	22.550160311720461	113.920707085143036	440305	V0440300	16135	46	70	48	69	113.919983189999996	22.5471180900000014	113.922423530000003	22.5493340400000015	1
2019-10-25 07:47:37	2019-10-25 08:27:17	2.29234759999999982	01	30-39岁	22.5502167330989316	113.92601075137793	440305	V0440300	16137	46	72	48	71	113.924863869999996	22.5471180900000014	113.927304199999995	22.5493340400000015	1
2019-10-25 09:54:58	2019-10-25 11:07:59	3.17181930000000012	02	30-39岁	22.5495222987197117	114.115916475867493	440303	V0440300	16215	46	150	47	149	114.115210079999997	22.5471180900000014	114.117650420000004	22.5493340400000015	1
2019-10-25 14:35:18	2019-10-25 15:16:08	2.29234759999999982	02	30-39岁	22.5518907871192908	113.962312299499615	440305	V0440300	16509	47	87	49	86	113.961468909999994	22.5493340400000015	113.963909240000007	22.5515499999999989	1
2019-10-25 09:47:55	2019-10-25 10:25:24	2.29234759999999982	01	30-39岁	22.5540777891883302	113.952936571975911	440305	V0440300	16862	48	83	50	82	113.951707560000003	22.5515499999999989	113.954147899999995	22.5537659599999998	1
2019-10-25 11:58:49	2019-10-25 15:05:19	2.01503029999999983	02	30-39岁	22.5599197196880787	113.911968798180283	440306	V0440300	17559	50	66	52	65	113.910221849999999	22.5559819099999999	113.912662190000006	22.5581978700000008	1
2019-10-25 00:31:28	2019-10-25 22:42:50	4.98298400000000008	02	30-39岁	22.5592279178833302	114.234149810911532	440308	V0440300	17691	50	198	50	198	114.232346219999997	22.5559819099999999	114.234786549999995	22.5581978700000008	1
2019-10-25 17:33:30	2019-10-25 23:00:39	2.01503029999999983	01	19-29岁	22.561654416113889	113.883567360010417	440306	V0440300	17905	51	55	54	54	113.883378149999999	22.5581978700000008	113.885818490000005	22.5604138300000017	1
2019-10-25 10:15:31	2019-10-25 11:39:36	2.01503029999999983	02	19-29岁	22.5619383071589787	113.897766617525733	440306	V0440300	17910	51	60	54	59	113.895579830000003	22.5581978700000008	113.898020169999995	22.5604138300000017	1
2019-10-25 09:55:26	2019-10-25 10:32:42	2.29234759999999982	02	30-39岁	22.5614327204627294	113.91979589890353	440305	V0440300	17919	51	69	53	68	113.917542859999998	22.5581978700000008	113.919983189999996	22.5604138300000017	1
2019-10-25 10:30:45	2019-10-25 11:23:32	3.17181930000000012	03	未知	22.5606860332468315	114.117861015897873	440303	V0440300	18001	51	151	52	150	114.117650420000004	22.5581978700000008	114.120090759999997	22.5604138300000017	1
2019-10-25 11:32:31	2019-10-25 14:06:22	2.01503029999999983	01	30-39岁	22.5660004231713387	113.874549583336602	440306	V0440300	18615	53	51	56	50	113.873616810000001	22.562629789999999	113.87605714	22.5648457399999991	1
2019-10-25 23:27:17	2019-10-25 23:31:07	2.01503029999999983	01	19-29岁	22.5675345470195801	113.903899075670722	440306	V0440300	18984	54	63	56	62	113.902900840000001	22.5648457399999991	113.905341179999994	22.5670617	1
2019-10-25 06:30:17	2019-10-25 07:54:13	3.05925700000000012	01	30-39岁	22.5672986891008414	114.063369440561488	440304	V0440300	19049	54	128	55	127	114.061522690000004	22.5648457399999991	114.063963029999996	22.5670617	3
2019-10-25 20:46:37	2019-10-25 23:07:43	3.05925700000000012	01	30-39岁	22.5672986891008414	114.063369440561488	440304	V0440300	19049	54	128	55	127	114.061522690000004	22.5648457399999991	114.063963029999996	22.5670617	3
2019-10-25 08:49:15	2019-10-25 20:45:57	3.05925700000000012	01	30-39岁	22.5672986891008414	114.063369440561488	440304	V0440300	19049	54	128	55	127	114.061522690000004	22.5648457399999991	114.063963029999996	22.5670617	3
2019-10-25 11:00:40	2019-10-25 11:36:41	3.05925700000000012	02	19-29岁	22.5690195011479204	114.093964955953467	440304	V0440300	19062	54	141	55	140	114.093247059999996	22.5648457399999991	114.095687400000003	22.5670617	1
2019-10-25 08:37:27	2019-10-25 12:17:36	2.01503029999999983	01	50-59岁	22.5704267808047483	113.894311535081258	440306	V0440300	19337	55	59	57	58	113.893139500000004	22.5670617	113.895579830000003	22.5692776600000009	1
2019-10-25 22:11:04	2019-10-25 23:30:20	2.01503029999999983	02	19-29岁	22.5694666264027113	113.904409769154	440306	V0440300	19341	55	63	57	62	113.902900840000001	22.5670617	113.905341179999994	22.5692776600000009	1
2019-10-25 15:57:13	2019-10-25 21:10:01	3.05925700000000012	01	40-49岁	22.5713250828847798	114.05553858235092	440304	V0440300	19403	55	125	56	124	114.054201680000006	22.5670617	114.056642019999998	22.5692776600000009	1
2019-10-25 15:07:56	2019-10-25 15:56:49	2.29234759999999982	02	30-39岁	22.5724149302977111	113.952387509215185	440305	V0440300	19718	56	83	58	82	113.951707560000003	22.5692776600000009	113.954147899999995	22.5714936199999983	1
2019-10-25 14:14:56	2019-10-25 17:53:32	2.29234759999999982	02	30-39岁	22.572887719800601	113.960666370483466	440305	V0440300	19721	56	86	58	85	113.959028570000001	22.5692776600000009	113.961468909999994	22.5714936199999983	1
2019-10-25 11:08:53	2019-10-25 13:23:00	2.29234759999999982	01	30-39岁	22.5724692125192199	113.96191943101708	440305	V0440300	19722	56	87	58	86	113.961468909999994	22.5692776600000009	113.963909240000007	22.5714936199999983	1
2019-10-25 10:55:43	2019-10-25 19:57:39	3.17181930000000012	01	30-39岁	22.5720400541689301	114.087817765976894	440303	V0440300	19773	56	138	57	137	114.085926049999998	22.5692776600000009	114.088366390000004	22.5714936199999983	1
2019-10-25 15:39:52	2019-10-25 18:27:43	2.01503029999999983	01	19-29岁	22.5758919785318213	113.863948139754783	440306	V0440300	20039	57	47	60	46	113.863855459999996	22.5714936199999983	113.866295800000003	22.5737095799999992	1
2019-10-25 19:22:25	2019-10-25 20:40:29	2.29234759999999982	01	30-39岁	22.5748620766200503	113.953888517221813	440305	V0440300	20075	57	83	59	82	113.951707560000003	22.5714936199999983	113.954147899999995	22.5737095799999992	1
2019-10-25 13:55:11	2019-10-25 15:39:23	2.01503029999999983	03	未知	22.5777413229578698	113.890824024837642	440306	V0440300	20407	58	58	60	57	113.890699159999997	22.5737095799999992	113.893139500000004	22.5759255299999992	1
2019-10-25 17:18:19	2019-10-25 18:40:10	3.17181930000000012	03	未知	22.5774071144597706	114.114636253116586	440303	V0440300	20498	58	149	59	148	114.112769749999998	22.5737095799999992	114.115210079999997	22.5759255299999992	1
2019-10-25 23:32:42	2019-10-25 23:32:42	2.01503029999999983	01	30-39岁	22.5810562348727402	113.894704776685828	440306	V0440300	21122	60	59	62	58	113.893139500000004	22.5781414900000001	113.895579830000003	22.5803574500000011	1
2019-10-25 16:07:10	2019-10-25 21:03:37	2.01503029999999983	01	19-29岁	22.583591745229139	113.891887946622276	440306	V0440300	21478	61	58	63	57	113.890699159999997	22.5803574500000011	113.893139500000004	22.5825734000000011	1
2019-10-25 23:31:23	2019-10-25 23:44:20	2.01503029999999983	01	40-49岁	22.5850423740881112	113.864858406947093	440306	V0440300	21824	62	47	65	46	113.863855459999996	22.5825734000000011	113.866295800000003	22.5847893599999985	1
2019-10-25 09:50:37	2019-10-25 15:54:02	2.29234759999999982	01	19-29岁	22.5890293347502009	113.940038380857246	440305	V0440300	22212	63	78	65	77	113.939505879999999	22.5847893599999985	113.941946220000005	22.5870053199999994	1
2019-10-25 10:42:03	2019-10-25 13:25:49	2.29234759999999982	01	40-49岁	22.5870542047142813	113.962435165773158	440305	V0440300	22221	63	87	65	86	113.961468909999994	22.5847893599999985	113.963909240000007	22.5870053199999994	1
2019-10-25 18:48:47	2019-10-25 20:09:11	2.29234759999999982	01	30-39岁	22.5872456661483199	113.967309823182731	440305	V0440300	22223	63	89	65	88	113.966349579999999	22.5847893599999985	113.968789920000006	22.5870053199999994	1
2019-10-25 09:10:26	2019-10-25 11:04:34	2.01503029999999983	02	30-39岁	22.5900318747161108	113.876378323001759	440306	V0440300	22543	64	52	66	51	113.87605714	22.5870053199999994	113.878497479999993	22.5892212800000003	1
2019-10-25 10:05:07	2019-10-25 11:04:04	2.29234759999999982	03	未知	22.5894180917498311	113.954306824945945	440305	V0440300	22575	64	84	66	83	113.954147899999995	22.5870053199999994	113.956588240000002	22.5892212800000003	1
2019-10-25 07:02:09	2019-10-25 07:43:08	2.29234759999999982	02	19-29岁	22.5918262932225709	113.927720906640403	440305	V0440300	22921	65	73	67	72	113.927304199999995	22.5892212800000003	113.929744540000002	22.5914372300000004	1
2019-10-25 09:16:45	2019-10-25 09:17:45	2.29234759999999982	03	未知	22.5930586722732016	113.995183886146165	440305	V0440300	22948	65	100	66	99	113.99319328	22.5892212800000003	113.995633609999999	22.5914372300000004	1
2019-10-25 10:59:02	2019-10-25 12:02:58	3.17181930000000012	01	30-39岁	22.5932856640380706	114.170518130563863	440303	V0440300	23020	65	172	65	172	114.168897479999998	22.5892212800000003	114.171337820000005	22.5914372300000004	1
2019-10-25 09:58:53	2019-10-25 09:58:53	3.17181930000000012	02	40-49岁	22.594576771944741	114.186968274977119	440303	V0440300	23384	66	179	66	179	114.185979829999994	22.5914372300000004	114.188420170000001	22.5936531900000013	1
2019-10-25 13:27:14	2019-10-25 14:53:26	2.01503029999999983	01	30-39岁	22.599141438951289	113.846140874759271	440306	V0440300	23958	68	39	71	38	113.844332769999994	22.5958691499999986	113.846773110000001	22.5980851099999995	1
2019-10-25 09:40:29	2019-10-25 11:00:20	2.01503029999999983	01	19-29岁	22.6026194228227908	113.835331643324011	440306	V0440300	24668	70	35	73	34	113.834571429999997	22.6003010599999996	113.837011770000004	22.6025170200000005	1
2019-10-25 16:36:36	2019-10-25 22:45:12	2.01503029999999983	01	19-29岁	22.6030359798651901	113.838150374576315	440306	V0440300	24669	70	36	73	35	113.837011770000004	22.6003010599999996	113.839452100000003	22.6025170200000005	1
2019-10-25 19:41:46	2019-10-25 20:36:56	2.01503029999999983	02	30-39岁	22.6143063376355897	113.834451723545286	440306	V0440300	26452	75	34	78	33	113.832131090000004	22.6113808499999998	113.834571429999997	22.6135968100000007	1
2019-10-25 12:43:21	2019-10-25 19:18:47	2.01503029999999983	01	30-39岁	22.6143131491161284	113.854513588833356	440306	V0440300	26461	75	43	77	42	113.854094119999999	22.6113808499999998	113.856534460000006	22.6135968100000007	1
2019-10-25 10:38:47	2019-10-25 21:26:17	1.86759879999999989	01	19-29岁	22.6142533209426091	114.109288770052288	440307	V0440300	26565	75	147	75	147	114.107889080000007	22.6113808499999998	114.110329410000006	22.6135968100000007	1
2019-10-25 17:09:36	2019-10-25 21:20:46	1.86759879999999989	01	40-49岁	22.6155423601177787	114.14293826725094	440307	V0440300	26579	75	161	75	161	114.142053779999998	22.6113808499999998	114.144494120000005	22.6135968100000007	1
2019-10-25 11:26:46	2019-10-25 12:54:51	1.86759879999999989	01	19-29岁	22.6141566415578801	114.151804091993029	440307	V0440300	26582	75	164	75	164	114.149374789999996	22.6113808499999998	114.151815130000003	22.6135968100000007	1
2019-10-25 09:38:12	2019-10-25 18:25:46	1.86759879999999989	01	30-39岁	22.6192862811850794	114.140303928382494	440307	V0440300	27292	77	160	77	160	114.139613449999999	22.6158127700000016	114.142053779999998	22.6180287200000016	1
2019-10-25 09:21:28	2019-10-25 18:31:45	1.86759879999999989	02	40-49岁	22.6217782473994404	114.067900133446415	440307	V0440300	27619	78	130	79	130	114.066403359999995	22.6180287200000016	114.068843700000002	22.620244679999999	1
2019-10-25 11:56:43	2019-10-25 15:15:43	1.75727349999999993	02	19-29岁	22.6232049563153588	114.034086173034652	440309	V0440300	27962	79	116	80	116	114.032238660000004	22.620244679999999	114.034678990000003	22.6224606399999999	1
2019-10-25 22:11:33	2019-10-25 23:23:56	2.01503029999999983	01	30-39岁	22.627982428559509	113.853930154102471	440306	V0440300	28602	81	42	83	41	113.851653780000007	22.6246766000000008	113.854094119999999	22.6268925500000009	1
2019-10-25 10:28:55	2019-10-25 12:54:29	1.75727349999999993	01	40-49岁	22.6304582306144191	114.033920701365233	440309	V0440300	29033	82	116	83	116	114.032238660000004	22.6268925500000009	114.034678990000003	22.6291085099999982	1
2019-10-25 18:06:54	2019-10-25 18:40:44	1.75727349999999993	01	40-49岁	22.6321422779983799	114.042022240937314	440309	V0440300	29394	83	120	84	120	114.042000000000002	22.6291085099999982	114.044440339999994	22.6313244699999991	1
2019-10-25 19:43:52	2019-10-25 20:36:57	1.75727349999999993	01	30-39岁	22.6335842942608494	114.007884841325378	440309	V0440300	29737	84	106	85	106	114.007835290000003	22.6313244699999991	114.010275629999995	22.63354043	1
2019-10-25 21:19:57	2019-10-25 21:57:52	1.86759879999999989	01	40-49岁	22.6349558638437003	114.137811218637751	440307	V0440300	29790	84	159	84	159	114.137173110000006	22.6313244699999991	114.139613449999999	22.63354043	1
2019-10-25 09:21:55	2019-10-25 19:35:12	2.01503029999999983	01	19-29岁	22.6504046718394605	113.920632774033606	440306	V0440300	32200	91	70	93	70	113.919983189999996	22.6468361700000003	113.922423530000003	22.6490521300000012	1
2019-10-25 13:29:25	2019-10-25 16:09:04	1.86759879999999989	01	19-29岁	22.6533479400364399	114.11553017403422	440307	V0440300	32637	92	150	92	150	114.115210079999997	22.6490521300000012	114.117650420000004	22.6512680800000012	1
2019-10-25 15:45:53	2019-10-25 21:42:04	1.86759879999999989	02	30-39岁	22.6627334402319995	114.186464907098483	440307	V0440300	34451	97	179	96	179	114.185979829999994	22.6601319100000005	114.188420170000001	22.6623478700000014	1
2019-10-25 01:12:27	2019-10-25 01:13:27	1.75727349999999993	01	19-29岁	22.6684510285256202	114.041039467296443	440309	V0440300	35105	99	119	99	119	114.039559659999995	22.6645638299999987	114.042000000000002	22.6667797899999997	1
2019-10-25 08:38:13	2019-10-25 18:13:14	2.01503029999999983	02	30-39岁	22.6757988844743217	113.937978754594084	440306	V0440300	36491	103	77	104	77	113.93706555	22.6734276600000015	113.939505879999999	22.6756436199999989	1
2019-10-25 16:36:37	2019-10-25 19:07:25	1.86759879999999989	01	40-49岁	22.6810576788856402	114.232595471872784	440307	V0440300	37326	105	198	104	199	114.232346219999997	22.677859569999999	114.234786549999995	22.6800755299999999	1
2019-10-25 16:59:14	2019-10-25 19:01:44	2.01503029999999983	01	30-39岁	22.6829418243322216	113.940095738985235	440306	V0440300	37563	106	78	107	78	113.939505879999999	22.6800755299999999	113.941946220000005	22.6822914900000008	1
2019-10-25 09:16:14	2019-10-25 12:14:17	2.01503029999999983	01	30-39岁	22.68957175520109	113.824214446500918	440306	V0440300	38586	109	30	111	30	113.822369749999993	22.6867234000000018	113.82481009	22.6889393599999991	1
2019-10-25 13:19:42	2019-10-25 14:31:21	2.01503029999999983	01	30-39岁	22.69487316436987	113.919920994765818	440306	V0440300	39339	111	69	112	69	113.917542859999998	22.69115532	113.919983189999996	22.6933712800000009	1
2019-10-25 17:46:49	2019-10-25 18:23:25	1.86759879999999989	01	30-39岁	22.6979501536777306	114.269593625787522	440307	V0440300	40197	113	213	111	214	114.268951259999994	22.695587230000001	114.271391600000001	22.6978031899999984	1
2019-10-25 16:33:58	2019-10-25 17:58:18	1.75727349999999993	03	未知	22.7102838799931384	114.040587917011322	440309	V0440300	41888	118	119	118	119	114.039559659999995	22.7066670200000011	114.042000000000002	22.7088829799999985	1
2019-10-25 12:11:52	2019-10-25 13:44:23	1.75727349999999993	01	30-39岁	22.7136156083036198	114.039689331825357	440309	V0440300	42602	120	119	120	119	114.039559659999995	22.7110989399999994	114.042000000000002	22.7133148899999995	1
2019-10-25 20:09:28	2019-10-25 21:06:32	2.01503029999999983	02	19-29岁	22.719568363408289	113.809767639214186	440306	V0440300	43221	122	24	124	24	113.807727729999996	22.7155308500000004	113.810168070000003	22.7177468100000013	1
2019-10-25 14:20:15	2019-10-25 15:37:55	1.75727349999999993	01	19-29岁	22.7278316364861297	114.083914695980383	440309	V0440300	44762	126	137	126	138	114.083485710000005	22.7243946799999996	114.085926049999998	22.7266106400000005	2
2019-10-25 11:25:05	2019-10-25 12:59:01	1.75727349999999993	01	19-29岁	22.7278316364861297	114.083914695980383	440309	V0440300	44762	126	137	126	138	114.083485710000005	22.7243946799999996	114.085926049999998	22.7266106400000005	2
2019-10-25 13:25:12	2019-10-25 14:01:20	2.01503029999999983	01	19-29岁	22.7305221212999697	113.824192963244428	440306	V0440300	45012	127	30	129	30	113.822369749999993	22.7266106400000005	113.82481009	22.7288266000000014	1
2019-10-25 15:41:00	2019-10-25 18:52:42	2.05558739999999984	03	未知	22.7323534407755901	114.350720666016372	440310	V0440300	45585	128	246	125	247	114.349482350000002	22.7288266000000014	114.351922689999995	22.7310425500000015	1
2019-10-25 12:47:37	2019-10-25 13:38:58	2.01503029999999983	03	未知	22.7352153762890303	113.821058945159152	440306	V0440300	45725	129	29	131	29	113.81992941	22.7310425500000015	113.822369749999993	22.7332585099999989	1
2019-10-25 11:08:20	2019-10-25 15:29:31	2.01503029999999983	01	19-29岁	22.741896534115341	113.831216936496006	440306	V0440300	46800	132	33	134	33	113.829690760000005	22.7376904300000007	113.832131090000004	22.7399063800000008	1
2019-10-25 10:26:14	2019-10-25 12:48:51	2.01503029999999983	01	30-39岁	22.7753235106118694	113.904832858784559	440306	V0440300	52185	147	63	148	64	113.902900840000001	22.7709297900000003	113.905341179999994	22.7731457500000012	1
2019-10-25 14:30:18	2019-10-25 14:31:18	2.01503029999999983	02	30-39岁	22.7819756433356417	113.884507819783366	440306	V0440300	53248	150	55	151	56	113.883378149999999	22.7775776599999986	113.885818490000005	22.7797936199999995	1
2019-10-25 15:28:57	2019-10-25 17:18:58	2.01503029999999983	01	19-29岁	22.7852615943775199	113.904481931466378	440306	V0440300	53970	152	63	153	64	113.902900840000001	22.7820095699999996	113.905341179999994	22.7842255300000005	1
