# Supplementary material for: Analysis of the influencing factors of vitality and built environment of shopping centers based on mobile-phone signaling data
Source: PLoS One. 2024 Feb 15;19(2):e0296261. doi: 10.1371/journal.pone.0296261 (PMC10868840; doi:10.1371/journal.pone.0296261)
Supplement: S1 Data — (ZIP) [file pone.0296261.s001.zip › μò░μì«Θçìμû░μƒÑΦ»ó/06Φè▒σ¢¡σƒÄ/Φè▒σ¢¡24-Φ«┐Θù«Φ«░σ╜ò.csv]

stime	etime	weight	gender	age	o_lat	o_lon	o_district	city	o_fnid	grow_4326	gcol_4326	grow_32650	gcol_32650	ext_min_x	ext_min_y	ext_max_x	ext_max_y	visit_time
2019-10-24 09:41:33	2019-10-24 11:27:18	2.29234759999999982	02	30-39岁	22.4816240146392587	113.888169777238033	440305	V0440300	5054	15	56	18	54	113.885818490000005	22.4784234000000005	113.888258820000004	22.4806393600000014	1
2019-10-24 00:17:58	2019-10-24 02:01:28	2.29234759999999982	01	19-29岁	22.4869007896194297	113.91147554027603	440305	V0440300	5778	17	66	20	64	113.910221849999999	22.4828553199999988	113.912662190000006	22.4850712799999997	1
2019-10-24 17:15:21	2019-10-24 19:05:43	2.29234759999999982	01	30-39岁	22.4892042483227712	113.910647453644756	440305	V0440300	6135	18	66	21	64	113.910221849999999	22.4850712799999997	113.912662190000006	22.4872872299999997	1
2019-10-24 13:48:10	2019-10-24 16:49:54	2.29234759999999982	03	未知	22.4894999251121384	113.927043904628405	440305	V0440300	6141	18	72	21	70	113.924863869999996	22.4850712799999997	113.927304199999995	22.4872872299999997	1
2019-10-24 11:29:14	2019-10-24 12:37:59	2.29234759999999982	01	40-49岁	22.4912633116318403	113.888226012329625	440305	V0440300	6482	19	56	22	54	113.885818490000005	22.4872872299999997	113.888258820000004	22.4895031900000006	1
2019-10-24 19:20:14	2019-10-24 20:30:47	2.29234759999999982	01	40-49岁	22.4910945341009416	113.923590100569555	440305	V0440300	6497	19	71	22	69	113.922423530000003	22.4872872299999997	113.924863869999996	22.4895031900000006	1
2019-10-24 05:36:04	2019-10-24 08:26:36	2.29234759999999982	02	40-49岁	22.4916867739902813	113.926247760685868	440305	V0440300	6498	19	72	22	70	113.924863869999996	22.4872872299999997	113.927304199999995	22.4895031900000006	1
2019-10-24 21:41:31	2019-10-24 23:00:32	2.29234759999999982	03	未知	22.4903714465886715	113.925422200330146	440305	V0440300	6498	19	72	22	70	113.924863869999996	22.4872872299999997	113.927304199999995	22.4895031900000006	1
2019-10-24 21:47:20	2019-10-24 21:47:20	2.29234759999999982	02	19-29岁	22.4913262462242507	113.925799273725772	440305	V0440300	6498	19	72	22	70	113.924863869999996	22.4872872299999997	113.927304199999995	22.4895031900000006	1
2019-10-24 08:33:49	2019-10-24 09:41:58	2.29234759999999982	01	40-49岁	22.490266477725239	113.936962150737131	440305	V0440300	6502	19	76	22	74	113.934625209999993	22.4872872299999997	113.93706555	22.4895031900000006	1
2019-10-24 12:09:11	2019-10-24 18:19:51	2.29234759999999982	01	40-49岁	22.4902462719325698	113.937797814743135	440305	V0440300	6503	19	77	22	75	113.93706555	22.4872872299999997	113.939505879999999	22.4895031900000006	1
2019-10-24 09:28:41	2019-10-24 11:55:12	2.29234759999999982	02	30-39岁	22.4925208526417606	113.910884542445174	440305	V0440300	6849	20	66	23	64	113.910221849999999	22.4895031900000006	113.912662190000006	22.4917191500000015	1
2019-10-24 06:29:20	2019-10-24 20:04:44	2.29234759999999982	02	30-39岁	22.4935894549095892	113.913900630230785	440305	V0440300	6850	20	67	23	65	113.912662190000006	22.4895031900000006	113.915102520000005	22.4917191500000015	1
2019-10-24 18:28:32	2019-10-24 19:42:08	2.29234759999999982	01	19-29岁	22.4931338971143013	113.919329991554065	440305	V0440300	6852	20	69	23	67	113.917542859999998	22.4895031900000006	113.919983189999996	22.4917191500000015	1
2019-10-24 12:57:47	2019-10-24 13:56:17	2.29234759999999982	01	19-29岁	22.4932698541114888	113.922192004927851	440305	V0440300	6853	20	70	23	68	113.919983189999996	22.4895031900000006	113.922423530000003	22.4917191500000015	1
2019-10-24 01:00:52	2019-10-24 03:44:32	2.29234759999999982	01	0-18岁	22.4931418020858906	113.926827448272391	440305	V0440300	6855	20	72	23	70	113.924863869999996	22.4895031900000006	113.927304199999995	22.4917191500000015	1
2019-10-24 17:19:47	2019-10-24 17:19:47	2.29234759999999982	02	30-39岁	22.4938756501292296	113.926976331461603	440305	V0440300	6855	20	72	23	70	113.924863869999996	22.4895031900000006	113.927304199999995	22.4917191500000015	1
2019-10-24 15:38:03	2019-10-24 17:59:23	2.29234759999999982	01	19-29岁	22.4928529880091403	113.932505628998058	440305	V0440300	6858	20	75	23	73	113.932184879999994	22.4895031900000006	113.934625209999993	22.4917191500000015	1
2019-10-24 07:02:19	2019-10-24 07:24:51	2.29234759999999982	01	30-39岁	22.4958846092786402	113.919706081881159	440305	V0440300	7209	21	69	24	67	113.917542859999998	22.4917191500000015	113.919983189999996	22.4939351099999989	1
2019-10-24 17:57:08	2019-10-24 19:47:05	2.29234759999999982	02	30-39岁	22.49411445672105	113.927194430090964	440305	V0440300	7212	21	72	24	70	113.924863869999996	22.4917191500000015	113.927304199999995	22.4939351099999989	1
2019-10-24 21:49:10	2019-10-24 23:27:14	2.29234759999999982	01	30-39岁	22.4953642944479988	113.926953137451193	440305	V0440300	7212	21	72	24	70	113.924863869999996	22.4917191500000015	113.927304199999995	22.4939351099999989	1
2019-10-24 10:04:32	2019-10-24 11:12:59	2.29234759999999982	02	60岁以上	22.4946370696240514	113.936623059862214	440305	V0440300	7216	21	76	24	74	113.934625209999993	22.4917191500000015	113.93706555	22.4939351099999989	1
2019-10-24 09:04:42	2019-10-24 14:34:12	2.29234759999999982	01	30-39岁	22.4977121815533891	113.884769853116367	440305	V0440300	7552	22	55	25	53	113.883378149999999	22.4939351099999989	113.885818490000005	22.496151059999999	1
2019-10-24 23:24:56	2019-10-24 23:24:56	2.29234759999999982	01	30-39岁	22.4971279432717601	113.91818285005921	440305	V0440300	7566	22	69	25	67	113.917542859999998	22.4939351099999989	113.919983189999996	22.496151059999999	1
2019-10-24 07:45:50	2019-10-24 08:11:47	2.29234759999999982	01	30-39岁	22.4962912854451105	113.924456035141233	440305	V0440300	7568	22	71	25	69	113.922423530000003	22.4939351099999989	113.924863869999996	22.496151059999999	1
2019-10-24 19:10:48	2019-10-24 23:31:02	2.29234759999999982	02	19-29岁	22.4978514833676009	113.925344183323389	440305	V0440300	7569	22	72	25	70	113.924863869999996	22.4939351099999989	113.927304199999995	22.496151059999999	1
2019-10-24 18:27:30	2019-10-24 23:18:39	2.29234759999999982	01	19-29岁	22.4978783607891799	113.925333876490299	440305	V0440300	7569	22	72	25	70	113.924863869999996	22.4939351099999989	113.927304199999995	22.496151059999999	1
2019-10-24 00:00:41	2019-10-24 08:35:41	2.29234759999999982	01	40-49岁	22.4974643243105987	113.925391596276455	440305	V0440300	7569	22	72	25	70	113.924863869999996	22.4939351099999989	113.927304199999995	22.496151059999999	1
2019-10-24 08:58:56	2019-10-24 11:12:13	2.29234759999999982	01	50-59岁	22.4962193062051412	113.927303300028498	440305	V0440300	7569	22	72	25	70	113.924863869999996	22.4939351099999989	113.927304199999995	22.496151059999999	1
2019-10-24 15:56:50	2019-10-24 23:12:31	2.29234759999999982	02	19-29岁	22.4967816973425982	113.926980077029413	440305	V0440300	7569	22	72	25	70	113.924863869999996	22.4939351099999989	113.927304199999995	22.496151059999999	1
2019-10-24 18:05:28	2019-10-24 20:56:59	2.29234759999999982	01	30-39岁	22.5004257398220808	113.890691770463832	440305	V0440300	7911	23	57	26	55	113.888258820000004	22.496151059999999	113.890699159999997	22.4983670199999999	1
2019-10-24 20:25:16	2019-10-24 20:25:16	2.29234759999999982	02	30-39岁	22.4999932896193613	113.911825691538155	440305	V0440300	7920	23	66	26	64	113.910221849999999	22.496151059999999	113.912662190000006	22.4983670199999999	1
2019-10-24 13:19:20	2019-10-24 15:34:44	2.29234759999999982	02	30-39岁	22.5014491037115185	113.880150458438024	440305	V0440300	8264	24	53	27	51	113.878497479999993	22.4983670199999999	113.88093782	22.5005829800000008	1
2019-10-24 19:50:29	2019-10-24 20:57:58	2.29234759999999982	01	40-49岁	22.500787555535311	113.88933366880633	440305	V0440300	8268	24	57	27	55	113.888258820000004	22.4983670199999999	113.890699159999997	22.5005829800000008	1
2019-10-24 06:59:35	2019-10-24 07:18:45	2.29234759999999982	02	40-49岁	22.5009359625046486	113.91392205668437	440305	V0440300	8278	24	67	27	65	113.912662190000006	22.4983670199999999	113.915102520000005	22.5005829800000008	1
2019-10-24 10:36:41	2019-10-24 10:37:41	2.29234759999999982	01	40-49岁	22.5026594188042885	113.930900297365739	440305	V0440300	8285	24	74	27	72	113.929744540000002	22.4983670199999999	113.932184879999994	22.5005829800000008	1
2019-10-24 00:03:21	2019-10-24 00:17:47	2.29234759999999982	01	19-29岁	22.502793905356441	113.931800607279811	440305	V0440300	8285	24	74	27	72	113.929744540000002	22.4983670199999999	113.932184879999994	22.5005829800000008	2
2019-10-24 00:18:41	2019-10-24 02:21:50	2.29234759999999982	01	19-29岁	22.502793905356441	113.931800607279811	440305	V0440300	8285	24	74	27	72	113.929744540000002	22.4983670199999999	113.932184879999994	22.5005829800000008	2
2019-10-24 15:23:54	2019-10-24 16:00:59	2.29234759999999982	01	30-39岁	22.5033600752661904	113.890762090800919	440305	V0440300	8626	25	58	28	56	113.890699159999997	22.5005829800000008	113.893139500000004	22.5027989400000017	1
2019-10-24 12:35:40	2019-10-24 14:03:03	2.29234759999999982	02	40-49岁	22.5032462293644997	113.913919315324193	440305	V0440300	8635	25	67	28	65	113.912662190000006	22.5005829800000008	113.915102520000005	22.5027989400000017	2
2019-10-24 19:20:40	2019-10-24 23:31:39	2.29234759999999982	02	40-49岁	22.5032462293644997	113.913919315324193	440305	V0440300	8635	25	67	28	65	113.912662190000006	22.5005829800000008	113.915102520000005	22.5027989400000017	2
2019-10-24 21:44:11	2019-10-24 22:41:56	2.29234759999999982	03	未知	22.5042885745293511	113.917451011401752	440305	V0440300	8636	25	68	28	66	113.915102520000005	22.5005829800000008	113.917542859999998	22.5027989400000017	1
2019-10-24 22:25:05	2019-10-24 23:09:25	2.29234759999999982	01	19-29岁	22.5046614957807911	113.91524766308612	440305	V0440300	8636	25	68	28	66	113.915102520000005	22.5005829800000008	113.917542859999998	22.5027989400000017	1
2019-10-24 09:57:26	2019-10-24 16:42:55	2.29234759999999982	03	未知	22.5048812530899589	113.917768096632514	440305	V0440300	8637	25	69	28	67	113.917542859999998	22.5005829800000008	113.919983189999996	22.5027989400000017	1
2019-10-24 10:15:26	2019-10-24 12:24:17	2.29234759999999982	02	19-29岁	22.5048899021059299	113.9177484792814	440305	V0440300	8637	25	69	28	67	113.917542859999998	22.5005829800000008	113.919983189999996	22.5027989400000017	1
2019-10-24 16:43:57	2019-10-24 16:55:56	2.29234759999999982	03	未知	22.5033292800198303	113.918725222391416	440305	V0440300	8637	25	69	28	67	113.917542859999998	22.5005829800000008	113.919983189999996	22.5027989400000017	1
2019-10-24 08:05:41	2019-10-24 17:20:45	2.29234759999999982	03	19-29岁	22.5040655725285603	113.934598951304665	440305	V0440300	8643	25	75	28	73	113.932184879999994	22.5005829800000008	113.934625209999993	22.5027989400000017	1
2019-10-24 21:28:24	2019-10-24 21:28:24	2.29234759999999982	02	19-29岁	22.5062755778157388	113.897806540742863	440305	V0440300	8985	26	60	29	58	113.895579830000003	22.5027989400000017	113.898020169999995	22.5050148900000018	1
2019-10-24 00:45:18	2019-10-24 07:57:45	2.29234759999999982	01	40-49岁	22.5055970534306908	113.910856147767547	440305	V0440300	8991	26	66	29	64	113.910221849999999	22.5027989400000017	113.912662190000006	22.5050148900000018	1
2019-10-24 00:00:35	2019-10-24 00:05:12	2.29234759999999982	01	19-29岁	22.506939510667241	113.911681030682004	440305	V0440300	8991	26	66	29	64	113.910221849999999	22.5027989400000017	113.912662190000006	22.5050148900000018	2
2019-10-24 00:05:13	2019-10-24 18:53:37	2.29234759999999982	01	19-29岁	22.506939510667241	113.911681030682004	440305	V0440300	8991	26	66	29	64	113.910221849999999	22.5027989400000017	113.912662190000006	22.5050148900000018	2
2019-10-24 17:41:17	2019-10-24 23:29:06	2.29234759999999982	02	50-59岁	22.5070944626566387	113.912231219639551	440305	V0440300	8991	26	66	29	64	113.910221849999999	22.5027989400000017	113.912662190000006	22.5050148900000018	1
2019-10-24 06:49:10	2019-10-24 09:05:31	2.29234759999999982	01	40-49岁	22.5065598819034207	113.916827562869372	440305	V0440300	8993	26	68	29	66	113.915102520000005	22.5027989400000017	113.917542859999998	22.5050148900000018	1
2019-10-24 11:21:21	2019-10-24 11:52:56	2.29234759999999982	01	40-49岁	22.5058974337955497	113.926545394411804	440305	V0440300	8997	26	72	29	70	113.924863869999996	22.5027989400000017	113.927304199999995	22.5050148900000018	1
2019-10-24 16:11:11	2019-10-24 17:45:18	2.29234759999999982	02	19-29岁	22.5063381805596698	113.931197847361247	440305	V0440300	8999	26	74	29	72	113.929744540000002	22.5027989400000017	113.932184879999994	22.5050148900000018	2
2019-10-24 14:24:28	2019-10-24 16:11:10	2.29234759999999982	02	19-29岁	22.5063381805596698	113.931197847361247	440305	V0440300	8999	26	74	29	72	113.929744540000002	22.5027989400000017	113.932184879999994	22.5050148900000018	2
2019-10-24 00:47:27	2019-10-24 22:26:11	2.29234759999999982	02	30-39岁	22.5079650891795318	113.911512539160626	440305	V0440300	9348	27	66	30	64	113.910221849999999	22.5050148900000018	113.912662190000006	22.5072308499999991	1
2019-10-24 08:02:55	2019-10-24 10:26:30	2.29234759999999982	02	40-49岁	22.5084609337012012	113.923263954524231	440305	V0440300	9353	27	71	30	69	113.922423530000003	22.5050148900000018	113.924863869999996	22.5072308499999991	1
2019-10-24 09:43:47	2019-10-24 11:42:28	2.29234759999999982	02	30-39岁	22.5083073534460603	113.924199806349876	440305	V0440300	9353	27	71	30	69	113.922423530000003	22.5050148900000018	113.924863869999996	22.5072308499999991	1
2019-10-24 06:45:56	2019-10-24 06:55:54	2.29234759999999982	01	30-39岁	22.5089849919117206	113.925185250672044	440305	V0440300	9354	27	72	30	70	113.924863869999996	22.5050148900000018	113.927304199999995	22.5072308499999991	1
2019-10-24 21:46:47	2019-10-24 22:51:47	2.29234759999999982	01	19-29岁	22.5085801124464204	113.926194656912955	440305	V0440300	9354	27	72	30	70	113.924863869999996	22.5050148900000018	113.927304199999995	22.5072308499999991	3
2019-10-24 22:51:47	2019-10-24 22:51:47	2.29234759999999982	01	19-29岁	22.5085801124464204	113.926194656912955	440305	V0440300	9354	27	72	30	70	113.924863869999996	22.5050148900000018	113.927304199999995	22.5072308499999991	3
2019-10-24 14:36:12	2019-10-24 15:34:30	2.29234759999999982	01	19-29岁	22.5085801124464204	113.926194656912955	440305	V0440300	9354	27	72	30	70	113.924863869999996	22.5050148900000018	113.927304199999995	22.5072308499999991	3
2019-10-24 19:40:38	2019-10-24 20:28:35	2.29234759999999982	02	30-39岁	22.5116224184349605	113.89756086952751	440305	V0440300	9699	28	60	31	58	113.895579830000003	22.5072308499999991	113.898020169999995	22.50944681	1
2019-10-24 17:59:19	2019-10-24 18:00:19	2.29234759999999982	02	19-29岁	22.5106062717764601	113.922186842538395	440305	V0440300	9709	28	70	31	68	113.919983189999996	22.5072308499999991	113.922423530000003	22.50944681	1
2019-10-24 10:38:41	2019-10-24 11:54:27	2.29234759999999982	02	19-29岁	22.5102852556717998	113.926166641026015	440305	V0440300	9711	28	72	31	70	113.924863869999996	22.5072308499999991	113.927304199999995	22.50944681	1
2019-10-24 16:07:22	2019-10-24 17:44:14	2.29234759999999982	01	30-39岁	22.5134658594021815	113.899559470577415	440305	V0440300	10057	29	61	32	59	113.898020169999995	22.50944681	113.900460510000002	22.5116627700000009	1
2019-10-24 06:29:25	2019-10-24 08:31:41	2.29234759999999982	01	30-39岁	22.511869943997489	113.903383216227454	440305	V0440300	10059	29	63	32	61	113.902900840000001	22.50944681	113.905341179999994	22.5116627700000009	1
2019-10-24 00:03:08	2019-10-24 22:43:04	2.29234759999999982	01	19-29岁	22.5132288006712891	113.909753959865398	440305	V0440300	10061	29	65	32	63	113.907781510000007	22.50944681	113.910221849999999	22.5116627700000009	1
2019-10-24 13:55:23	2019-10-24 23:28:47	2.29234759999999982	03	19-29岁	22.512100632227849	113.923406745069599	440305	V0440300	10067	29	71	32	69	113.922423530000003	22.50944681	113.924863869999996	22.5116627700000009	1
2019-10-24 22:39:15	2019-10-24 22:53:01	2.29234759999999982	01	19-29岁	22.5127633476836913	113.925499861648376	440305	V0440300	10068	29	72	32	70	113.924863869999996	22.50944681	113.927304199999995	22.5116627700000009	1
2019-10-24 20:59:33	2019-10-24 21:02:07	2.29234759999999982	03	未知	22.5153215735672099	113.90594830254048	440305	V0440300	10417	30	64	33	62	113.905341179999994	22.5116627700000009	113.907781510000007	22.513878720000001	1
2019-10-24 15:47:20	2019-10-24 18:04:59	2.29234759999999982	01	50-59岁	22.515703431647399	113.908912107698313	440305	V0440300	10418	30	65	33	63	113.907781510000007	22.5116627700000009	113.910221849999999	22.513878720000001	1
2019-10-24 12:08:55	2019-10-24 13:01:20	2.29234759999999982	02	19-29岁	22.5138908618433895	113.909923782468979	440305	V0440300	10418	30	65	33	63	113.907781510000007	22.5116627700000009	113.910221849999999	22.513878720000001	2
2019-10-24 14:46:24	2019-10-24 16:56:51	2.29234759999999982	02	19-29岁	22.5138908618433895	113.909923782468979	440305	V0440300	10418	30	65	33	63	113.907781510000007	22.5116627700000009	113.910221849999999	22.513878720000001	2
2019-10-24 19:04:33	2019-10-24 21:40:53	2.29234759999999982	01	19-29岁	22.5148904051287708	113.915923862839094	440305	V0440300	10421	30	68	33	66	113.915102520000005	22.5116627700000009	113.917542859999998	22.513878720000001	1
2019-10-24 19:02:09	2019-10-24 20:29:56	2.29234759999999982	02	40-49岁	22.5147116493972383	113.920726272369905	440305	V0440300	10423	30	70	33	68	113.919983189999996	22.5116627700000009	113.922423530000003	22.513878720000001	1
2019-10-24 11:32:31	2019-10-24 21:12:16	2.29234759999999982	01	30-39岁	22.5156398296583689	113.92254154924494	440305	V0440300	10424	30	71	33	69	113.922423530000003	22.5116627700000009	113.924863869999996	22.513878720000001	1
2019-10-24 00:24:42	2019-10-24 14:01:13	2.29234759999999982	01	19-29岁	22.5151915397143014	113.923639395723413	440305	V0440300	10424	30	71	33	69	113.922423530000003	22.5116627700000009	113.924863869999996	22.513878720000001	1
2019-10-24 07:13:49	2019-10-24 22:32:38	2.29234759999999982	02	50-59岁	22.5148442841104384	113.925774342530985	440305	V0440300	10425	30	72	33	70	113.924863869999996	22.5116627700000009	113.927304199999995	22.513878720000001	1
2019-10-24 08:08:13	2019-10-24 23:18:58	2.29234759999999982	01	30-39岁	22.5139730422779891	113.92788201796408	440305	V0440300	10426	30	73	33	71	113.927304199999995	22.5116627700000009	113.929744540000002	22.513878720000001	1
2019-10-24 09:16:05	2019-10-24 10:55:15	2.29234759999999982	01	40-49岁	22.5179396534761587	113.908813762599877	440305	V0440300	10775	31	65	34	63	113.907781510000007	22.513878720000001	113.910221849999999	22.5160946799999984	1
2019-10-24 22:07:11	2019-10-24 23:31:14	2.29234759999999982	01	19-29岁	22.5162898588219704	113.917369242807126	440305	V0440300	10778	31	68	34	66	113.915102520000005	22.513878720000001	113.917542859999998	22.5160946799999984	1
2019-10-24 09:05:25	2019-10-24 22:57:47	2.29234759999999982	01	60岁以上	22.5182597334159489	113.915615906346005	440305	V0440300	10778	31	68	34	66	113.915102520000005	22.513878720000001	113.917542859999998	22.5160946799999984	1
2019-10-24 16:18:38	2019-10-24 17:09:03	2.29234759999999982	01	30-39岁	22.5161595045271703	113.927066277424743	440305	V0440300	10782	31	72	34	70	113.924863869999996	22.513878720000001	113.927304199999995	22.5160946799999984	1
2019-10-24 19:52:10	2019-10-24 21:46:06	2.29234759999999982	01	30-39岁	22.5185734119258711	113.908449962736555	440305	V0440300	11132	32	65	35	63	113.907781510000007	22.5160946799999984	113.910221849999999	22.5183106399999993	1
2019-10-24 10:29:48	2019-10-24 20:27:51	2.29234759999999982	01	30-39岁	22.5189544134506612	113.911841269955104	440305	V0440300	11133	32	66	35	64	113.910221849999999	22.5160946799999984	113.912662190000006	22.5183106399999993	1
2019-10-24 17:05:36	2019-10-24 20:10:03	2.29234759999999982	01	30-39岁	22.5189671457536811	113.91438597783484	440305	V0440300	11134	32	67	35	65	113.912662190000006	22.5160946799999984	113.915102520000005	22.5183106399999993	1
2019-10-24 13:08:29	2019-10-24 13:09:29	2.29234759999999982	02	19-29岁	22.519892004973439	113.931597768725439	440305	V0440300	11141	32	74	35	73	113.929744540000002	22.5160946799999984	113.932184879999994	22.5183106399999993	1
2019-10-24 14:58:34	2019-10-24 15:38:13	2.29234759999999982	01	30-39岁	22.5220817163939202	113.91773606762689	440305	V0440300	11493	33	69	36	68	113.917542859999998	22.5183106399999993	113.919983189999996	22.5205266000000002	1
2019-10-24 15:43:37	2019-10-24 23:03:30	2.29234759999999982	01	30-39岁	22.5224988178876799	113.918309646466128	440305	V0440300	11493	33	69	36	68	113.917542859999998	22.5183106399999993	113.919983189999996	22.5205266000000002	1
2019-10-24 11:36:48	2019-10-24 16:45:45	2.29234759999999982	01	40-49岁	22.5218995069295609	113.921887972025786	440305	V0440300	11494	33	70	36	69	113.919983189999996	22.5183106399999993	113.922423530000003	22.5205266000000002	1
2019-10-24 15:42:18	2019-10-24 16:56:39	2.29234759999999982	01	30-39岁	22.5215268632166215	113.921750524760668	440305	V0440300	11494	33	70	36	69	113.919983189999996	22.5183106399999993	113.922423530000003	22.5205266000000002	1
2019-10-24 16:56:10	2019-10-24 17:32:42	2.29234759999999982	02	19-29岁	22.5219451216252011	113.923800614480641	440305	V0440300	11495	33	71	36	70	113.922423530000003	22.5183106399999993	113.924863869999996	22.5205266000000002	1
2019-10-24 13:43:08	2019-10-24 23:21:24	2.29234759999999982	03	未知	22.5216748925328005	113.922883775549323	440305	V0440300	11495	33	71	36	70	113.922423530000003	22.5183106399999993	113.924863869999996	22.5205266000000002	1
2019-10-24 16:13:37	2019-10-24 22:27:22	2.29234759999999982	02	40-49岁	22.5217745741045405	113.923376978616233	440305	V0440300	11495	33	71	36	70	113.922423530000003	22.5183106399999993	113.924863869999996	22.5205266000000002	1
2019-10-24 19:35:12	2019-10-24 20:15:37	2.29234759999999982	02	60岁以上	22.5226666837686196	113.926611413139668	440305	V0440300	11496	33	72	36	71	113.924863869999996	22.5183106399999993	113.927304199999995	22.5205266000000002	1
2019-10-24 11:52:39	2019-10-24 13:53:42	2.29234759999999982	03	未知	22.5222677994150793	113.931244126894768	440305	V0440300	11498	33	74	36	73	113.929744540000002	22.5183106399999993	113.932184879999994	22.5205266000000002	1
2019-10-24 12:39:44	2019-10-24 15:02:41	3.05925700000000012	01	30-39岁	22.5225803910336708	114.04579964349368	440304	V0440300	11545	33	121	35	120	114.044440339999994	22.5183106399999993	114.046880669999993	22.5205266000000002	1
2019-10-24 20:32:40	2019-10-24 21:20:18	2.29234759999999982	01	30-39岁	22.5240777595494599	113.909823353927891	440305	V0440300	11846	34	65	37	64	113.907781510000007	22.5205266000000002	113.910221849999999	22.5227425500000003	1
2019-10-24 17:18:50	2019-10-24 20:01:54	2.29234759999999982	02	19-29岁	22.5235543491424295	113.911233822920906	440305	V0440300	11847	34	66	37	65	113.910221849999999	22.5205266000000002	113.912662190000006	22.5227425500000003	1
2019-10-24 10:33:17	2019-10-24 11:10:02	2.29234759999999982	01	40-49岁	22.5249013222433589	113.916527193917844	440305	V0440300	11849	34	68	37	67	113.915102520000005	22.5205266000000002	113.917542859999998	22.5227425500000003	1
2019-10-24 22:02:58	2019-10-24 22:02:58	2.29234759999999982	03	未知	22.5235884572550304	113.921957379132692	440305	V0440300	11851	34	70	37	69	113.919983189999996	22.5205266000000002	113.922423530000003	22.5227425500000003	1
2019-10-24 00:00:59	2019-10-24 09:58:41	2.29234759999999982	02	19-29岁	22.524532160371681	113.926472971271593	440305	V0440300	11853	34	72	37	71	113.924863869999996	22.5205266000000002	113.927304199999995	22.5227425500000003	1
2019-10-24 14:13:43	2019-10-24 15:23:27	2.29234759999999982	02	60岁以上	22.5234355044339587	113.932374297792862	440305	V0440300	11856	34	75	37	74	113.932184879999994	22.5205266000000002	113.934625209999993	22.5227425500000003	1
2019-10-24 13:15:47	2019-10-24 15:09:48	2.29234759999999982	02	40-49岁	22.5241207962096013	113.9680398069072	440305	V0440300	11870	34	89	36	88	113.966349579999999	22.5205266000000002	113.968789920000006	22.5227425500000003	1
2019-10-24 09:18:25	2019-10-24 10:41:24	3.05925700000000012	01	19-29岁	22.5248242158263992	114.029926305484381	440304	V0440300	11896	34	115	36	114	114.029798319999998	22.5205266000000002	114.032238660000004	22.5227425500000003	1
2019-10-24 19:18:56	2019-10-24 20:50:13	2.29234759999999982	01	19-29岁	22.5254143323621108	113.908462763524057	440305	V0440300	12203	35	65	38	64	113.907781510000007	22.5227425500000003	113.910221849999999	22.5249585100000012	1
2019-10-24 08:42:36	2019-10-24 09:21:10	2.29234759999999982	01	19-29岁	22.5260230285473995	113.914782859787636	440305	V0440300	12205	35	67	38	66	113.912662190000006	22.5227425500000003	113.915102520000005	22.5249585100000012	1
2019-10-24 17:52:19	2019-10-24 19:34:17	2.29234759999999982	01	40-49岁	22.5268408008082517	113.913190971788083	440305	V0440300	12205	35	67	38	66	113.912662190000006	22.5227425500000003	113.915102520000005	22.5249585100000012	1
2019-10-24 07:52:38	2019-10-24 09:20:05	2.29234759999999982	01	19-29岁	22.5252036829064295	113.919590157243846	440305	V0440300	12207	35	69	38	68	113.917542859999998	22.5227425500000003	113.919983189999996	22.5249585100000012	1
2019-10-24 22:53:56	2019-10-24 22:53:56	2.29234759999999982	03	未知	22.5264881277803006	113.923515368324132	440305	V0440300	12209	35	71	38	70	113.922423530000003	22.5227425500000003	113.924863869999996	22.5249585100000012	1
2019-10-24 05:44:46	2019-10-24 06:55:00	2.29234759999999982	03	19-29岁	22.5251358496599501	113.957273445380039	440305	V0440300	12223	35	85	37	84	113.956588240000002	22.5227425500000003	113.959028570000001	22.5249585100000012	1
2019-10-24 18:30:29	2019-10-24 22:35:31	3.05925700000000012	02	19-29岁	22.5256234548949408	114.066097696734488	440304	V0440300	12267	35	129	36	128	114.063963029999996	22.5227425500000003	114.066403359999995	22.5249585100000012	1
2019-10-24 15:30:13	2019-10-24 16:29:18	2.29234759999999982	01	30-39岁	22.5276714918293806	113.911802779038652	440305	V0440300	12561	36	66	39	65	113.910221849999999	22.5249585100000012	113.912662190000006	22.5271744699999985	1
2019-10-24 19:51:13	2019-10-24 20:37:41	2.29234759999999982	02	19-29岁	22.5275760715563109	113.920946088870437	440305	V0440300	12565	36	70	39	69	113.919983189999996	22.5249585100000012	113.922423530000003	22.5271744699999985	1
2019-10-24 19:47:29	2019-10-24 20:11:07	2.29234759999999982	02	50-59岁	22.5290223912537506	113.920127130743978	440305	V0440300	12565	36	70	39	69	113.919983189999996	22.5249585100000012	113.922423530000003	22.5271744699999985	1
2019-10-24 00:36:36	2019-10-24 01:26:14	2.29234759999999982	02	19-29岁	22.5291565582932414	113.922892779186441	440305	V0440300	12566	36	71	39	70	113.922423530000003	22.5249585100000012	113.924863869999996	22.5271744699999985	1
2019-10-24 08:44:13	2019-10-24 18:31:07	2.29234759999999982	02	40-49岁	22.5280347172588087	113.927940008553648	440305	V0440300	12568	36	73	39	72	113.927304199999995	22.5249585100000012	113.929744540000002	22.5271744699999985	1
2019-10-24 10:52:13	2019-10-24 11:26:33	2.29234759999999982	02	30-39岁	22.5275110440435107	113.955929339102781	440305	V0440300	12579	36	84	38	83	113.954147899999995	22.5249585100000012	113.956588240000002	22.5271744699999985	1
2019-10-24 18:10:36	2019-10-24 21:11:04	3.05925700000000012	01	19-29岁	22.5287262618611202	114.022284455810279	440304	V0440300	12606	36	111	38	110	114.02003698	22.5249585100000012	114.022477309999999	22.5271744699999985	1
2019-10-24 23:01:50	2019-10-24 23:01:50	2.29234759999999982	01	30-39岁	22.5311096933927395	113.913202882845681	440305	V0440300	12919	37	67	40	66	113.912662190000006	22.5271744699999985	113.915102520000005	22.5293904199999986	1
2019-10-24 19:13:28	2019-10-24 21:30:45	2.29234759999999982	02	19-29岁	22.5320599512998996	113.927005722347516	440305	V0440300	13281	38	72	40	71	113.924863869999996	22.5293904199999986	113.927304199999995	22.5316063799999995	1
2019-10-24 15:08:33	2019-10-24 16:44:50	2.29234759999999982	02	19-29岁	22.53234006519682	113.928913323271971	440305	V0440300	13282	38	73	40	72	113.927304199999995	22.5293904199999986	113.929744540000002	22.5316063799999995	1
2019-10-24 21:39:42	2019-10-24 21:39:42	2.29234759999999982	03	未知	22.5354050761298907	113.925901851796667	440305	V0440300	13638	39	72	41	71	113.924863869999996	22.5316063799999995	113.927304199999995	22.5338223400000004	1
2019-10-24 12:35:16	2019-10-24 15:16:07	2.29234759999999982	01	19-29岁	22.5365530363670388	113.926469032228141	440305	V0440300	13995	40	72	42	71	113.924863869999996	22.5338223400000004	113.927304199999995	22.5360383000000013	1
2019-10-24 14:26:14	2019-10-24 15:12:51	2.29234759999999982	01	0-18岁	22.5362442063146986	113.925892973735586	440305	V0440300	13995	40	72	42	71	113.924863869999996	22.5338223400000004	113.927304199999995	22.5360383000000013	1
2019-10-24 15:00:34	2019-10-24 15:29:22	2.29234759999999982	01	19-29岁	22.5397667474376995	113.944031118294163	440305	V0440300	14359	41	79	43	78	113.941946220000005	22.5360383000000013	113.944386559999998	22.5382542599999987	1
2019-10-24 18:19:47	2019-10-24 21:42:59	2.29234759999999982	01	30-39岁	22.5395378149102008	113.942433129633045	440305	V0440300	14359	41	79	43	78	113.941946220000005	22.5360383000000013	113.944386559999998	22.5382542599999987	1
2019-10-24 20:56:52	2019-10-24 22:56:51	2.29234759999999982	02	19-29岁	22.5402279777322896	113.983261965993918	440305	V0440300	14375	41	95	43	94	113.980991599999996	22.5360383000000013	113.983431929999995	22.5382542599999987	1
2019-10-24 15:21:49	2019-10-24 15:46:31	2.29234759999999982	02	19-29岁	22.540830210898001	113.911373870761935	440305	V0440300	14703	42	66	45	65	113.910221849999999	22.5382542599999987	113.912662190000006	22.5404702099999987	1
2019-10-24 17:19:21	2019-10-24 17:19:21	2.29234759999999982	02	19-29岁	22.5417724587457293	113.939877273702393	440305	V0440300	14715	42	78	44	77	113.939505879999999	22.5382542599999987	113.941946220000005	22.5404702099999987	1
2019-10-24 15:16:13	2019-10-24 15:55:51	2.29234759999999982	02	60岁以上	22.5436403952206312	113.90967909772607	440305	V0440300	15059	43	65	46	64	113.907781510000007	22.5404702099999987	113.910221849999999	22.5426861699999996	1
2019-10-24 14:52:22	2019-10-24 15:51:09	3.05925700000000012	01	40-49岁	22.5432946253035595	113.992794572684275	440304	V0440300	15093	43	99	45	98	113.990752939999993	22.5404702099999987	113.99319328	22.5426861699999996	1
2019-10-24 09:29:12	2019-10-24 10:39:12	2.29234759999999982	01	30-39岁	22.5473654220023612	113.924150242297998	440305	V0440300	15779	45	71	47	70	113.922423530000003	22.5449021300000005	113.924863869999996	22.5471180900000014	1
2019-10-24 10:11:39	2019-10-24 11:03:40	2.29234759999999982	01	19-29岁	22.547962874409869	113.948863943840877	440305	V0440300	15789	45	81	47	80	113.946826889999997	22.5449021300000005	113.949267230000004	22.5471180900000014	1
2019-10-24 14:08:59	2019-10-24 15:08:18	2.29234759999999982	02	19-29岁	22.5500724467445686	113.946845148485863	440305	V0440300	16146	46	81	48	80	113.946826889999997	22.5471180900000014	113.949267230000004	22.5493340400000015	1
2019-10-24 12:40:39	2019-10-24 12:41:39	2.29234759999999982	01	30-39岁	22.5503742390700985	113.948004438739289	440305	V0440300	16146	46	81	48	80	113.946826889999997	22.5471180900000014	113.949267230000004	22.5493340400000015	1
2019-10-24 15:35:33	2019-10-24 17:00:33	2.29234759999999982	02	60岁以上	22.5510325197410886	113.954159737823133	440305	V0440300	16149	46	84	48	83	113.954147899999995	22.5471180900000014	113.956588240000002	22.5493340400000015	1
2019-10-24 14:43:42	2019-10-24 16:30:10	3.17181930000000012	02	50-59岁	22.5506449409884802	114.10456290167572	440303	V0440300	16210	46	145	47	144	114.103008399999993	22.5471180900000014	114.10544874	22.5493340400000015	1
2019-10-24 19:02:25	2019-10-24 19:15:54	3.17181930000000012	01	19-29岁	22.5506829396843607	114.129826873226293	440303	V0440300	16220	46	155	47	154	114.127411769999995	22.5471180900000014	114.129852099999994	22.5493340400000015	1
2019-10-24 00:57:53	2019-10-24 01:08:12	2.29234759999999982	03	未知	22.5528842662219198	113.961396620622978	440305	V0440300	16508	47	86	49	85	113.959028570000001	22.5493340400000015	113.961468909999994	22.5515499999999989	1
2019-10-24 08:27:20	2019-10-24 18:20:25	2.29234759999999982	01	40-49岁	22.5553689202994292	113.946786792461921	440305	V0440300	16859	48	80	50	79	113.944386559999998	22.5515499999999989	113.946826889999997	22.5537659599999998	1
2019-10-24 10:55:16	2019-10-24 13:22:56	2.29234759999999982	01	40-49岁	22.5553180146068115	113.968883349369392	440305	V0440300	16869	48	90	50	89	113.968789920000006	22.5515499999999989	113.971230250000005	22.5537659599999998	1
2019-10-24 12:10:47	2019-10-24 16:27:53	2.29234759999999982	01	19-29岁	22.5577484151289092	113.926747356247461	440305	V0440300	17208	49	72	51	71	113.924863869999996	22.5537659599999998	113.927304199999995	22.5559819099999999	1
2019-10-24 00:00:11	2019-10-24 01:59:18	2.29234759999999982	01	0-18岁	22.5560025729180005	113.938824735421321	440305	V0440300	17213	49	77	51	76	113.93706555	22.5537659599999998	113.939505879999999	22.5559819099999999	1
2019-10-24 11:42:58	2019-10-24 15:04:31	3.05925700000000012	01	30-39岁	22.5562171396691618	114.073856033138824	440304	V0440300	17269	49	133	50	132	114.073724369999994	22.5537659599999998	114.07616471	22.5559819099999999	1
2019-10-24 17:16:13	2019-10-24 17:17:13	2.29234759999999982	01	19-29岁	22.5599350052543492	113.972989814396215	440305	V0440300	17584	50	91	52	90	113.971230250000005	22.5559819099999999	113.973670589999998	22.5581978700000008	1
2019-10-24 12:47:17	2019-10-24 15:19:57	4.98298400000000008	02	30-39岁	22.5592279178833302	114.234149810911532	440308	V0440300	17691	50	198	50	198	114.232346219999997	22.5559819099999999	114.234786549999995	22.5581978700000008	3
2019-10-24 00:38:25	2019-10-24 12:28:47	4.98298400000000008	02	30-39岁	22.5592279178833302	114.234149810911532	440308	V0440300	17691	50	198	50	198	114.232346219999997	22.5559819099999999	114.234786549999995	22.5581978700000008	3
2019-10-24 16:20:22	2019-10-24 22:43:28	4.98298400000000008	02	30-39岁	22.5592279178833302	114.234149810911532	440308	V0440300	17691	50	198	50	198	114.232346219999997	22.5559819099999999	114.234786549999995	22.5581978700000008	3
2019-10-24 09:21:14	2019-10-24 12:25:29	2.01503029999999983	03	未知	22.5604860241768996	113.887072125724259	440306	V0440300	17906	51	56	54	55	113.885818490000005	22.5581978700000008	113.888258820000004	22.5604138300000017	1
2019-10-24 10:33:45	2019-10-24 11:40:00	2.01503029999999983	01	40-49岁	22.5625113017670387	113.886336746429734	440306	V0440300	17906	51	56	54	55	113.885818490000005	22.5581978700000008	113.888258820000004	22.5604138300000017	1
2019-10-24 14:33:57	2019-10-24 14:34:57	2.29234759999999982	02	30-39岁	22.5614327204627294	113.91979589890353	440305	V0440300	17919	51	69	53	68	113.917542859999998	22.5581978700000008	113.919983189999996	22.5604138300000017	1
2019-10-24 12:47:24	2019-10-24 13:49:03	2.29234759999999982	02	50-59岁	22.5625482045436314	113.959872927679839	440305	V0440300	17936	51	86	53	85	113.959028570000001	22.5581978700000008	113.961468909999994	22.5604138300000017	1
2019-10-24 22:00:53	2019-10-24 22:00:53	2.29234759999999982	01	19-29岁	22.5635014142798198	113.974029385007242	440305	V0440300	18299	52	92	54	91	113.973670589999998	22.5604138300000017	113.976110930000004	22.562629789999999	1
2019-10-24 19:58:31	2019-10-24 21:21:02	2.01503029999999983	01	19-29岁	22.5665902138739192	113.891919740399146	440306	V0440300	18622	53	58	56	57	113.890699159999997	22.562629789999999	113.893139500000004	22.5648457399999991	2
2019-10-24 21:21:10	2019-10-24 23:00:37	2.01503029999999983	01	19-29岁	22.5665902138739192	113.891919740399146	440306	V0440300	18622	53	58	56	57	113.890699159999997	22.562629789999999	113.893139500000004	22.5648457399999991	2
2019-10-24 15:35:50	2019-10-24 16:30:19	2.01503029999999983	01	30-39岁	22.5673457582266295	113.872731328218308	440306	V0440300	18971	54	50	57	49	113.871176469999995	22.5648457399999991	113.873616810000001	22.5670617	1
2019-10-24 00:13:20	2019-10-24 07:32:59	3.05925700000000012	01	30-39岁	22.5672986891008414	114.063369440561488	440304	V0440300	19049	54	128	55	127	114.061522690000004	22.5648457399999991	114.063963029999996	22.5670617	2
2019-10-24 20:27:45	2019-10-24 22:37:05	3.05925700000000012	01	30-39岁	22.5672986891008414	114.063369440561488	440304	V0440300	19049	54	128	55	127	114.061522690000004	22.5648457399999991	114.063963029999996	22.5670617	2
2019-10-24 09:55:19	2019-10-24 12:43:23	3.17181930000000012	01	30-39岁	22.5678424614250908	114.123844493757261	440303	V0440300	19074	54	153	55	152	114.122531089999995	22.5648457399999991	114.124971430000002	22.5670617	1
2019-10-24 16:52:00	2019-10-24 17:25:08	3.05925700000000012	01	40-49岁	22.5713250828847798	114.05553858235092	440304	V0440300	19403	55	125	56	124	114.054201680000006	22.5670617	114.056642019999998	22.5692776600000009	1
2019-10-24 15:15:46	2019-10-24 19:26:29	2.29234759999999982	02	30-39岁	22.572887719800601	113.960666370483466	440305	V0440300	19721	56	86	58	85	113.959028570000001	22.5692776600000009	113.961468909999994	22.5714936199999983	2
2019-10-24 19:29:36	2019-10-24 22:06:39	2.29234759999999982	02	30-39岁	22.572887719800601	113.960666370483466	440305	V0440300	19721	56	86	58	85	113.959028570000001	22.5692776600000009	113.961468909999994	22.5714936199999983	2
2019-10-24 14:00:50	2019-10-24 14:36:51	2.01503029999999983	02	19-29岁	22.5780207372291493	113.88940868178085	440306	V0440300	20406	58	57	60	56	113.888258820000004	22.5737095799999992	113.890699159999997	22.5759255299999992	1
2019-10-24 10:58:00	2019-10-24 12:22:44	2.01503029999999983	03	未知	22.579991169488089	113.889568482855694	440306	V0440300	20763	59	57	61	56	113.888258820000004	22.5759255299999992	113.890699159999997	22.5781414900000001	1
2019-10-24 00:09:33	2019-10-24 00:18:25	2.01503029999999983	01	30-39岁	22.5819173480639996	113.901905962283976	440306	V0440300	21125	60	62	62	61	113.900460510000002	22.5781414900000001	113.902900840000001	22.5803574500000011	1
2019-10-24 17:56:03	2019-10-24 22:37:05	2.01503029999999983	02	19-29岁	22.5809218439749912	113.902695964290331	440306	V0440300	21125	60	62	62	61	113.900460510000002	22.5781414900000001	113.902900840000001	22.5803574500000011	1
2019-10-24 10:21:57	2019-10-24 11:34:25	2.29234759999999982	01	19-29岁	22.5854198610933814	113.96382193635867	440305	V0440300	21864	62	87	64	86	113.961468909999994	22.5825734000000011	113.963909240000007	22.5847893599999985	1
2019-10-24 16:20:22	2019-10-24 18:36:14	2.29234759999999982	01	19-29岁	22.5874412730270713	113.923532361162728	440305	V0440300	22205	63	71	65	70	113.922423530000003	22.5847893599999985	113.924863869999996	22.5870053199999994	1
2019-10-24 12:07:23	2019-10-24 17:22:05	2.29234759999999982	01	19-29岁	22.5890293347502009	113.940038380857246	440305	V0440300	22212	63	78	65	77	113.939505879999999	22.5847893599999985	113.941946220000005	22.5870053199999994	1
2019-10-24 07:07:50	2019-10-24 07:39:51	2.29234759999999982	02	19-29岁	22.5918262932225709	113.927720906640403	440305	V0440300	22921	65	73	67	72	113.927304199999995	22.5892212800000003	113.929744540000002	22.5914372300000004	1
2019-10-24 19:44:57	2019-10-24 20:28:59	2.29234759999999982	01	30-39岁	22.5922799184331708	113.933979576270175	440305	V0440300	22923	65	75	67	74	113.932184879999994	22.5892212800000003	113.934625209999993	22.5914372300000004	1
2019-10-24 10:09:49	2019-10-24 12:35:58	2.29234759999999982	01	30-39岁	22.5916755432635803	113.98159717644495	440305	V0440300	22943	65	95	67	94	113.980991599999996	22.5892212800000003	113.983431929999995	22.5914372300000004	2
2019-10-24 12:36:04	2019-10-24 19:04:01	2.29234759999999982	01	30-39岁	22.5916755432635803	113.98159717644495	440305	V0440300	22943	65	95	67	94	113.980991599999996	22.5892212800000003	113.983431929999995	22.5914372300000004	2
2019-10-24 14:27:13	2019-10-24 16:29:18	2.01503029999999983	02	19-29岁	22.5974272207046099	113.868270942355835	440306	V0440300	23610	67	48	69	47	113.866295800000003	22.5936531900000013	113.868736139999996	22.5958691499999986	1
2019-10-24 21:03:57	2019-10-24 22:26:34	2.01503029999999983	01	19-29岁	22.6037394844515198	113.847299505383376	440306	V0440300	24673	70	40	73	39	113.846773110000001	22.6003010599999996	113.849213449999993	22.6025170200000005	1
2019-10-24 15:42:34	2019-10-24 16:35:17	1.75727349999999993	02	19-29岁	22.6055873193164985	114.03846909306931	440309	V0440300	25108	71	118	72	118	114.037119329999996	22.6025170200000005	114.039559659999995	22.6047329800000014	1
2019-10-24 12:32:18	2019-10-24 13:35:42	1.86759879999999989	01	19-29岁	22.6130644152960585	114.115943754815049	440307	V0440300	26211	74	150	74	150	114.115210079999997	22.6091648899999988	114.117650420000004	22.6113808499999998	1
2019-10-24 17:30:41	2019-10-24 18:03:51	1.86759879999999989	02	19-29岁	22.6191526108929715	114.142931685723937	440307	V0440300	27293	77	161	77	161	114.142053779999998	22.6158127700000016	114.144494120000005	22.6180287200000016	1
2019-10-24 17:50:46	2019-10-24 22:51:23	2.29234759999999982	01	30-39岁	22.62590891331417	113.93649028540996	440305	V0440300	28279	80	76	82	75	113.934625209999993	22.6224606399999999	113.93706555	22.6246766000000008	1
2019-10-24 11:33:42	2019-10-24 11:34:42	2.01503029999999983	03	未知	22.6300515971581504	113.812510401525557	440306	V0440300	28942	82	25	85	24	113.810168070000003	22.6268925500000009	113.812608400000002	22.6291085099999982	1
2019-10-24 11:03:10	2019-10-24 12:09:28	1.75727349999999993	01	19-29岁	22.6328584578022216	114.041705500737578	440309	V0440300	29393	83	119	84	119	114.039559659999995	22.6291085099999982	114.042000000000002	22.6313244699999991	1
2019-10-24 09:29:14	2019-10-24 10:02:43	1.86759879999999989	01	19-29岁	22.6341053243065318	114.18148670416312	440307	V0440300	29808	84	177	84	177	114.181099160000002	22.6313244699999991	114.183539499999995	22.63354043	1
2019-10-24 17:02:40	2019-10-24 20:29:31	1.86759879999999989	01	30-39岁	22.6372789117993989	114.170016054530493	440307	V0440300	30160	85	172	85	172	114.168897479999998	22.63354043	114.171337820000005	22.6357563800000001	1
2019-10-24 11:06:51	2019-10-24 12:33:42	1.75727349999999993	01	19-29岁	22.6386051429428505	114.003692479728471	440309	V0440300	30449	86	104	87	104	114.002954619999997	22.6357563800000001	114.005394960000004	22.637972340000001	1
2019-10-24 21:22:31	2019-10-24 22:37:24	1.86759879999999989	01	19-29岁	22.6382615802229594	114.061648259154197	440307	V0440300	30473	86	128	86	128	114.061522690000004	22.6357563800000001	114.063963029999996	22.637972340000001	1
2019-10-24 11:21:41	2019-10-24 13:05:47	1.86759879999999989	03	未知	22.6472622532029497	114.181820974844669	440307	V0440300	31950	90	177	89	177	114.181099160000002	22.6446202099999994	114.183539499999995	22.6468361700000003	1
2019-10-24 13:36:51	2019-10-24 16:09:11	2.01503029999999983	01	40-49岁	22.6495309556807207	113.820966107590564	440306	V0440300	32159	91	29	93	29	113.81992941	22.6468361700000003	113.822369749999993	22.6490521300000012	1
2019-10-24 14:00:09	2019-10-24 15:30:21	1.75727349999999993	02	19-29岁	22.6633157094497513	114.042997379221006	440309	V0440300	34392	97	120	97	120	114.042000000000002	22.6601319100000005	114.044440339999994	22.6623478700000014	1
2019-10-24 00:07:20	2019-10-24 00:07:20	2.01503029999999983	03	未知	22.6692937931954788	113.858909836864129	440306	V0440300	35387	100	44	102	44	113.856534460000006	22.6667797899999997	113.858974790000005	22.6689957399999997	1
2019-10-24 07:20:35	2019-10-24 08:05:57	2.01503029999999983	01	40-49岁	22.679233494393209	113.909621878424645	440306	V0440300	36836	104	65	105	65	113.907781510000007	22.6756436199999989	113.910221849999999	22.677859569999999	2
2019-10-24 08:06:35	2019-10-24 14:09:33	2.01503029999999983	01	40-49岁	22.679233494393209	113.909621878424645	440306	V0440300	36836	104	65	105	65	113.907781510000007	22.6756436199999989	113.910221849999999	22.677859569999999	2
2019-10-24 09:56:20	2019-10-24 10:50:18	2.01503029999999983	01	30-39岁	22.69487316436987	113.919920994765818	440306	V0440300	39339	111	69	112	69	113.917542859999998	22.69115532	113.919983189999996	22.6933712800000009	1
2019-10-24 10:52:43	2019-10-24 11:56:52	1.75727349999999993	01	30-39岁	22.6978113756139308	113.987931672820721	440309	V0440300	40081	113	97	114	97	113.985872270000002	22.695587230000001	113.988312609999994	22.6978031899999984	1
2019-10-24 10:59:31	2019-10-24 12:25:55	1.75727349999999993	01	30-39岁	22.6980202070809796	114.051425111891263	440309	V0440300	40107	113	123	113	123	114.04932101	22.695587230000001	114.051761350000007	22.6978031899999984	1
2019-10-24 23:39:56	2019-10-24 23:39:56	1.75727349999999993	03	未知	22.7019150263047287	114.046312562070852	440309	V0440300	40462	114	121	114	121	114.044440339999994	22.6978031899999984	114.046880669999993	22.7000191499999993	1
2019-10-24 14:17:51	2019-10-24 16:19:07	2.05558739999999984	01	40-49岁	22.7048667708425995	114.32526288923782	440310	V0440300	41291	116	236	114	237	114.325078989999994	22.7022351100000002	114.327519330000001	22.7044510600000002	1
2019-10-24 08:45:03	2019-10-24 09:23:26	1.75727349999999993	01	30-39岁	22.7136156083036198	114.039689331825357	440309	V0440300	42602	120	119	120	119	114.039559659999995	22.7110989399999994	114.042000000000002	22.7133148899999995	2
2019-10-24 07:25:48	2019-10-24 08:43:53	1.75727349999999993	01	30-39岁	22.7136156083036198	114.039689331825357	440309	V0440300	42602	120	119	120	119	114.039559659999995	22.7110989399999994	114.042000000000002	22.7133148899999995	2
2019-10-24 18:35:19	2019-10-24 19:26:45	2.01503029999999983	03	未知	22.7166693936009096	113.830962084225433	440306	V0440300	42873	121	33	123	33	113.829690760000005	22.7133148899999995	113.832131090000004	22.7155308500000004	1
2019-10-24 16:54:37	2019-10-24 23:35:20	1.86759879999999989	01	30-39岁	22.7158656827004002	114.205762203317292	440307	V0440300	43027	121	187	120	188	114.205502519999996	22.7133148899999995	114.207942860000003	22.7155308500000004	1
2019-10-24 10:29:56	2019-10-24 20:58:08	2.01503029999999983	02	19-29岁	22.7437753817111208	113.824499460700764	440306	V0440300	47154	133	30	135	30	113.822369749999993	22.7399063800000008	113.82481009	22.7421223400000017	1
2019-10-24 09:56:05	2019-10-24 11:25:13	2.01503029999999983	02	19-29岁	22.7542113755681505	113.808885117584495	440306	V0440300	48933	138	24	140	24	113.807727729999996	22.7509861700000009	113.810168070000003	22.7532021299999982	1
2019-10-24 06:57:51	2019-10-24 10:46:00	2.01503029999999983	03	未知	22.7732052077032883	113.872581711760262	440306	V0440300	52172	147	50	148	51	113.871176469999995	22.7709297900000003	113.873616810000001	22.7731457500000012	1
2019-10-24 08:23:35	2019-10-24 08:24:35	2.01503029999999983	01	19-29岁	22.7743768372071607	113.932901313540469	440306	V0440300	52197	147	75	147	76	113.932184879999994	22.7709297900000003	113.934625209999993	22.7731457500000012	1
2019-10-24 14:19:32	2019-10-24 15:42:19	2.01503029999999983	01	19-29岁	22.782938947309411	113.889935965676671	440306	V0440300	53607	151	57	152	58	113.888258820000004	22.7797936199999995	113.890699159999997	22.7820095699999996	1
