# Supplementary material for: Analysis of the influencing factors of vitality and built environment of shopping centers based on mobile-phone signaling data
Source: PLoS One. 2024 Feb 15;19(2):e0296261. doi: 10.1371/journal.pone.0296261 (PMC10868840; doi:10.1371/journal.pone.0296261)
Supplement: S1 Data — (ZIP) [file pone.0296261.s001.zip › μò░μì«Θçìμû░μƒÑΦ»ó/06Φè▒σ¢¡σƒÄ/Φè▒σ¢¡22-Φ«┐Θù«Φ«░σ╜ò.csv]

stime	etime	weight	gender	age	o_lat	o_lon	o_district	city	o_fnid	grow_4326	gcol_4326	grow_32650	gcol_32650	ext_min_x	ext_min_y	ext_max_x	ext_max_y	visit_time
2019-10-22 00:00:17	2019-10-22 22:41:54	2.29234759999999982	01	50-59岁	22.4766723795476899	113.884114697977807	440305	V0440300	4339	13	55	16	53	113.883378149999999	22.4739914899999995	113.885818490000005	22.4762074500000004	1
2019-10-22 16:06:18	2019-10-22 22:34:19	2.29234759999999982	01	30-39岁	22.4769145748720085	113.885905730187773	440305	V0440300	4340	13	56	16	54	113.885818490000005	22.4739914899999995	113.888258820000004	22.4762074500000004	1
2019-10-22 10:16:41	2019-10-22 12:38:29	2.29234759999999982	02	50-59岁	22.4779848136126894	113.899282538320023	440305	V0440300	4345	13	61	16	59	113.898020169999995	22.4739914899999995	113.900460510000002	22.4762074500000004	1
2019-10-22 09:59:02	2019-10-22 11:25:06	2.29234759999999982	02	50-59岁	22.4780485193279311	113.899310250814096	440305	V0440300	4345	13	61	16	59	113.898020169999995	22.4739914899999995	113.900460510000002	22.4762074500000004	1
2019-10-22 20:10:19	2019-10-22 21:13:02	2.29234759999999982	02	30-39岁	22.4808161899249299	113.890265974770173	440305	V0440300	5055	15	57	18	55	113.888258820000004	22.4784234000000005	113.890699159999997	22.4806393600000014	2
2019-10-22 19:06:44	2019-10-22 20:10:04	2.29234759999999982	02	30-39岁	22.4808161899249299	113.890265974770173	440305	V0440300	5055	15	57	18	55	113.888258820000004	22.4784234000000005	113.890699159999997	22.4806393600000014	2
2019-10-22 11:45:34	2019-10-22 12:18:06	2.29234759999999982	02	40-49岁	22.48446944569924	113.926378145266654	440305	V0440300	5427	16	72	19	70	113.924863869999996	22.4806393600000014	113.927304199999995	22.4828553199999988	1
2019-10-22 12:30:21	2019-10-22 13:39:43	2.29234759999999982	01	40-49岁	22.4871699293370106	113.917043954073279	440305	V0440300	5780	17	68	20	66	113.915102520000005	22.4828553199999988	113.917542859999998	22.4850712799999997	1
2019-10-22 09:51:47	2019-10-22 12:27:31	2.29234759999999982	01	30-39岁	22.4892042483227712	113.910647453644756	440305	V0440300	6135	18	66	21	64	113.910221849999999	22.4850712799999997	113.912662190000006	22.4872872299999997	1
2019-10-22 17:33:36	2019-10-22 18:23:08	2.29234759999999982	02	30-39岁	22.4905739180704387	113.905838875897089	440305	V0440300	6490	19	64	22	62	113.905341179999994	22.4872872299999997	113.907781510000007	22.4895031900000006	1
2019-10-22 14:08:55	2019-10-22 15:39:58	2.29234759999999982	01	30-39岁	22.4911980765149693	113.917207153985288	440305	V0440300	6494	19	68	22	66	113.915102520000005	22.4872872299999997	113.917542859999998	22.4895031900000006	1
2019-10-22 18:39:45	2019-10-22 19:39:45	2.29234759999999982	01	30-39岁	22.4906207002018093	113.919104034407496	440305	V0440300	6495	19	69	22	67	113.917542859999998	22.4872872299999997	113.919983189999996	22.4895031900000006	2
2019-10-22 11:45:18	2019-10-22 13:16:08	2.29234759999999982	01	30-39岁	22.4906207002018093	113.919104034407496	440305	V0440300	6495	19	69	22	67	113.917542859999998	22.4872872299999997	113.919983189999996	22.4895031900000006	2
2019-10-22 22:07:07	2019-10-22 22:47:42	2.29234759999999982	03	未知	22.4909889353097903	113.920426390000515	440305	V0440300	6496	19	70	22	68	113.919983189999996	22.4872872299999997	113.922423530000003	22.4895031900000006	1
2019-10-22 18:09:08	2019-10-22 20:19:10	2.29234759999999982	01	19-29岁	22.4902279000143501	113.923104263251005	440305	V0440300	6497	19	71	22	69	113.922423530000003	22.4872872299999997	113.924863869999996	22.4895031900000006	1
2019-10-22 19:33:38	2019-10-22 20:33:04	2.29234759999999982	01	19-29岁	22.4914947391272086	113.92469810857375	440305	V0440300	6497	19	71	22	69	113.922423530000003	22.4872872299999997	113.924863869999996	22.4895031900000006	1
2019-10-22 11:46:59	2019-10-22 12:01:19	2.29234759999999982	01	19-29岁	22.4903723733517289	113.92547073873591	440305	V0440300	6498	19	72	22	70	113.924863869999996	22.4872872299999997	113.927304199999995	22.4895031900000006	1
2019-10-22 08:29:22	2019-10-22 19:01:59	2.29234759999999982	02	40-49岁	22.4916867739902813	113.926247760685868	440305	V0440300	6498	19	72	22	70	113.924863869999996	22.4872872299999997	113.927304199999995	22.4895031900000006	2
2019-10-22 05:37:55	2019-10-22 08:29:22	2.29234759999999982	02	40-49岁	22.4916867739902813	113.926247760685868	440305	V0440300	6498	19	72	22	70	113.924863869999996	22.4872872299999997	113.927304199999995	22.4895031900000006	2
2019-10-22 11:47:26	2019-10-22 22:48:46	2.29234759999999982	02	19-29岁	22.4913262462242507	113.925799273725772	440305	V0440300	6498	19	72	22	70	113.924863869999996	22.4872872299999997	113.927304199999995	22.4895031900000006	1
2019-10-22 07:40:06	2019-10-22 08:24:29	2.29234759999999982	01	40-49岁	22.490266477725239	113.936962150737131	440305	V0440300	6502	19	76	22	74	113.934625209999993	22.4872872299999997	113.93706555	22.4895031900000006	1
2019-10-22 09:59:12	2019-10-22 11:37:07	2.29234759999999982	02	30-39岁	22.4925208526417606	113.910884542445174	440305	V0440300	6849	20	66	23	64	113.910221849999999	22.4895031900000006	113.912662190000006	22.4917191500000015	1
2019-10-22 20:24:17	2019-10-22 23:33:42	2.29234759999999982	02	30-39岁	22.4935894549095892	113.913900630230785	440305	V0440300	6850	20	67	23	65	113.912662190000006	22.4895031900000006	113.915102520000005	22.4917191500000015	2
2019-10-22 14:01:31	2019-10-22 17:14:46	2.29234759999999982	02	30-39岁	22.4935894549095892	113.913900630230785	440305	V0440300	6850	20	67	23	65	113.912662190000006	22.4895031900000006	113.915102520000005	22.4917191500000015	2
2019-10-22 10:36:35	2019-10-22 12:02:51	2.29234759999999982	01	30-39岁	22.4922908670068615	113.919135009860966	440305	V0440300	6852	20	69	23	67	113.917542859999998	22.4895031900000006	113.919983189999996	22.4917191500000015	1
2019-10-22 00:01:58	2019-10-22 04:35:31	2.29234759999999982	02	30-39岁	22.4935542924620506	113.921020270746382	440305	V0440300	6853	20	70	23	68	113.919983189999996	22.4895031900000006	113.922423530000003	22.4917191500000015	1
2019-10-22 17:26:44	2019-10-22 20:37:10	2.29234759999999982	01	30-39岁	22.4929751290414295	113.919993920412935	440305	V0440300	6853	20	70	23	68	113.919983189999996	22.4895031900000006	113.922423530000003	22.4917191500000015	1
2019-10-22 09:45:17	2019-10-22 18:53:15	2.29234759999999982	01	40-49岁	22.4936390668656188	113.926874728625819	440305	V0440300	6855	20	72	23	70	113.924863869999996	22.4895031900000006	113.927304199999995	22.4917191500000015	1
2019-10-22 18:58:38	2019-10-22 20:52:15	2.29234759999999982	01	30-39岁	22.4931349758843098	113.934043619281383	440305	V0440300	6858	20	75	23	73	113.932184879999994	22.4895031900000006	113.934625209999993	22.4917191500000015	1
2019-10-22 07:59:45	2019-10-22 09:40:04	2.29234759999999982	02	19-29岁	22.4949735463196312	113.921144231275932	440305	V0440300	7210	21	70	24	68	113.919983189999996	22.4917191500000015	113.922423530000003	22.4939351099999989	1
2019-10-22 12:09:17	2019-10-22 17:08:17	2.29234759999999982	02	30-39岁	22.4950104972076304	113.924494083203925	440305	V0440300	7211	21	71	24	69	113.922423530000003	22.4917191500000015	113.924863869999996	22.4939351099999989	1
2019-10-22 09:57:40	2019-10-22 19:14:47	2.29234759999999982	01	40-49岁	22.4939822951392188	113.9245265414567	440305	V0440300	7211	21	71	24	69	113.922423530000003	22.4917191500000015	113.924863869999996	22.4939351099999989	1
2019-10-22 21:27:16	2019-10-22 23:41:20	2.29234759999999982	01	40-49岁	22.495246901670491	113.926003943933097	440305	V0440300	7212	21	72	24	70	113.924863869999996	22.4917191500000015	113.927304199999995	22.4939351099999989	1
2019-10-22 06:56:22	2019-10-22 07:00:40	2.29234759999999982	01	40-49岁	22.4949277265872887	113.92961419599321	440305	V0440300	7213	21	73	24	71	113.927304199999995	22.4917191500000015	113.929744540000002	22.4939351099999989	1
2019-10-22 09:27:01	2019-10-22 09:57:51	2.29234759999999982	02	40-49岁	22.4949029129866283	113.928313319941509	440305	V0440300	7213	21	73	24	71	113.927304199999995	22.4917191500000015	113.929744540000002	22.4939351099999989	1
2019-10-22 09:18:31	2019-10-22 10:29:17	2.29234759999999982	02	30-39岁	22.4975777952642808	113.886219956654458	440305	V0440300	7553	22	56	25	54	113.885818490000005	22.4939351099999989	113.888258820000004	22.496151059999999	1
2019-10-22 00:00:01	2019-10-22 01:28:18	2.29234759999999982	03	未知	22.4975337012682388	113.913453715397793	440305	V0440300	7564	22	67	25	65	113.912662190000006	22.4939351099999989	113.915102520000005	22.496151059999999	1
2019-10-22 07:19:01	2019-10-22 07:59:45	2.29234759999999982	01	30-39岁	22.4962912854451105	113.924456035141233	440305	V0440300	7568	22	71	25	69	113.922423530000003	22.4939351099999989	113.924863869999996	22.496151059999999	1
2019-10-22 21:01:48	2019-10-22 23:37:24	2.29234759999999982	02	19-29岁	22.4978514833676009	113.925344183323389	440305	V0440300	7569	22	72	25	70	113.924863869999996	22.4939351099999989	113.927304199999995	22.496151059999999	2
2019-10-22 19:20:37	2019-10-22 20:45:44	2.29234759999999982	02	19-29岁	22.4978514833676009	113.925344183323389	440305	V0440300	7569	22	72	25	70	113.924863869999996	22.4939351099999989	113.927304199999995	22.496151059999999	2
2019-10-22 22:37:05	2019-10-22 23:35:54	2.29234759999999982	01	19-29岁	22.4978783607891799	113.925333876490299	440305	V0440300	7569	22	72	25	70	113.924863869999996	22.4939351099999989	113.927304199999995	22.496151059999999	1
2019-10-22 10:14:47	2019-10-22 10:59:13	2.29234759999999982	01	40-49岁	22.4974643243105987	113.925391596276455	440305	V0440300	7569	22	72	25	70	113.924863869999996	22.4939351099999989	113.927304199999995	22.496151059999999	1
2019-10-22 19:46:12	2019-10-22 20:28:56	2.29234759999999982	01	50-59岁	22.4962193062051412	113.927303300028498	440305	V0440300	7569	22	72	25	70	113.924863869999996	22.4939351099999989	113.927304199999995	22.496151059999999	1
2019-10-22 18:42:25	2019-10-22 19:33:21	2.29234759999999982	01	19-29岁	22.4982131267224688	113.92585093721847	440305	V0440300	7569	22	72	25	70	113.924863869999996	22.4939351099999989	113.927304199999995	22.496151059999999	1
2019-10-22 16:17:10	2019-10-22 20:21:01	2.29234759999999982	02	19-29岁	22.4967816973425982	113.926980077029413	440305	V0440300	7569	22	72	25	70	113.924863869999996	22.4939351099999989	113.927304199999995	22.496151059999999	1
2019-10-22 17:04:00	2019-10-22 19:44:05	2.29234759999999982	01	19-29岁	22.4972478222191299	113.926814375935763	440305	V0440300	7569	22	72	25	70	113.924863869999996	22.4939351099999989	113.927304199999995	22.496151059999999	1
2019-10-22 23:24:04	2019-10-22 23:40:14	2.29234759999999982	01	19-29岁	22.4979023936842708	113.927538040174568	440305	V0440300	7570	22	73	25	71	113.927304199999995	22.4939351099999989	113.929744540000002	22.496151059999999	1
2019-10-22 09:21:26	2019-10-22 10:51:05	2.29234759999999982	01	30-39岁	22.4986416817134902	113.883369903610074	440305	V0440300	7908	23	54	26	52	113.88093782	22.496151059999999	113.883378149999999	22.4983670199999999	1
2019-10-22 17:53:39	2019-10-22 23:17:47	2.29234759999999982	02	30-39岁	22.4999932896193613	113.911825691538155	440305	V0440300	7920	23	66	26	64	113.910221849999999	22.496151059999999	113.912662190000006	22.4983670199999999	1
2019-10-22 18:29:46	2019-10-22 23:12:39	2.29234759999999982	01	30-39岁	22.5000139890995996	113.915729608396688	440305	V0440300	7922	23	68	26	66	113.915102520000005	22.496151059999999	113.917542859999998	22.4983670199999999	1
2019-10-22 08:43:09	2019-10-22 10:42:33	2.29234759999999982	01	30-39岁	22.4988920980155314	113.924544174393432	440305	V0440300	7925	23	71	26	69	113.922423530000003	22.496151059999999	113.924863869999996	22.4983670199999999	1
2019-10-22 23:31:54	2019-10-22 23:40:51	2.29234759999999982	01	19-29岁	22.4999244446707714	113.928037239814145	440305	V0440300	7927	23	73	26	71	113.927304199999995	22.496151059999999	113.929744540000002	22.4983670199999999	1
2019-10-22 11:58:31	2019-10-22 13:56:51	2.29234759999999982	03	未知	22.5026582936819608	113.899761804680452	440305	V0440300	8272	24	61	27	59	113.898020169999995	22.4983670199999999	113.900460510000002	22.5005829800000008	1
2019-10-22 08:20:40	2019-10-22 08:57:57	2.29234759999999982	01	19-29岁	22.5027576982628297	113.910093702939449	440305	V0440300	8276	24	65	27	63	113.907781510000007	22.4983670199999999	113.910221849999999	22.5005829800000008	1
2019-10-22 11:15:45	2019-10-22 19:52:53	2.29234759999999982	01	30-39岁	22.5015121127234892	113.921387895641601	440305	V0440300	8281	24	70	27	68	113.919983189999996	22.4983670199999999	113.922423530000003	22.5005829800000008	1
2019-10-22 21:38:27	2019-10-22 22:58:29	2.29234759999999982	01	19-29岁	22.5006326289300596	113.923534411011588	440305	V0440300	8282	24	71	27	69	113.922423530000003	22.4983670199999999	113.924863869999996	22.5005829800000008	1
2019-10-22 18:23:05	2019-10-22 19:12:21	2.29234759999999982	01	19-29岁	22.5010419378711504	113.926536233249195	440305	V0440300	8283	24	72	27	70	113.924863869999996	22.4983670199999999	113.927304199999995	22.5005829800000008	1
2019-10-22 21:43:50	2019-10-22 22:54:41	2.29234759999999982	02	30-39岁	22.5045375129088896	113.913958626037427	440305	V0440300	8635	25	67	28	65	113.912662190000006	22.5005829800000008	113.915102520000005	22.5027989400000017	1
2019-10-22 20:30:44	2019-10-22 23:33:06	2.29234759999999982	03	未知	22.5042885745293511	113.917451011401752	440305	V0440300	8636	25	68	28	66	113.915102520000005	22.5005829800000008	113.917542859999998	22.5027989400000017	1
2019-10-22 09:19:00	2019-10-22 09:24:44	2.29234759999999982	01	19-29岁	22.5038683026325792	113.918596717911129	440305	V0440300	8637	25	69	28	67	113.917542859999998	22.5005829800000008	113.919983189999996	22.5027989400000017	2
2019-10-22 20:49:45	2019-10-22 23:38:15	2.29234759999999982	01	19-29岁	22.5038683026325792	113.918596717911129	440305	V0440300	8637	25	69	28	67	113.917542859999998	22.5005829800000008	113.919983189999996	22.5027989400000017	2
2019-10-22 00:05:56	2019-10-22 08:00:29	2.29234759999999982	01	19-29岁	22.5034539097330608	113.91769291795687	440305	V0440300	8637	25	69	28	67	113.917542859999998	22.5005829800000008	113.919983189999996	22.5027989400000017	2
2019-10-22 22:29:50	2019-10-22 23:31:43	2.29234759999999982	01	19-29岁	22.5034539097330608	113.91769291795687	440305	V0440300	8637	25	69	28	67	113.917542859999998	22.5005829800000008	113.919983189999996	22.5027989400000017	2
2019-10-22 22:21:53	2019-10-22 23:38:35	2.29234759999999982	01	30-39岁	22.504107763489511	113.919319860359195	440305	V0440300	8637	25	69	28	67	113.917542859999998	22.5005829800000008	113.919983189999996	22.5027989400000017	1
2019-10-22 00:01:48	2019-10-22 23:03:54	2.29234759999999982	03	未知	22.5032945086302583	113.917851855837014	440305	V0440300	8637	25	69	28	67	113.917542859999998	22.5005829800000008	113.919983189999996	22.5027989400000017	1
2019-10-22 12:39:41	2019-10-22 13:34:41	2.29234759999999982	03	未知	22.5033292800198303	113.918725222391416	440305	V0440300	8637	25	69	28	67	113.917542859999998	22.5005829800000008	113.919983189999996	22.5027989400000017	1
2019-10-22 17:15:58	2019-10-22 19:43:03	2.29234759999999982	03	19-29岁	22.5040655725285603	113.934598951304665	440305	V0440300	8643	25	75	28	73	113.932184879999994	22.5005829800000008	113.934625209999993	22.5027989400000017	1
2019-10-22 19:14:58	2019-10-22 20:11:08	2.29234759999999982	01	30-39岁	22.503602064103589	113.935376484951206	440305	V0440300	8644	25	76	28	74	113.934625209999993	22.5005829800000008	113.93706555	22.5027989400000017	1
2019-10-22 12:37:56	2019-10-22 13:32:57	2.29234759999999982	01	40-49岁	22.5062032622560793	113.897332232652317	440305	V0440300	8985	26	60	29	58	113.895579830000003	22.5027989400000017	113.898020169999995	22.5050148900000018	1
2019-10-22 00:04:40	2019-10-22 08:06:17	2.29234759999999982	01	40-49岁	22.5055970534306908	113.910856147767547	440305	V0440300	8991	26	66	29	64	113.910221849999999	22.5027989400000017	113.912662190000006	22.5050148900000018	1
2019-10-22 15:38:36	2019-10-22 22:42:05	2.29234759999999982	01	19-29岁	22.506939510667241	113.911681030682004	440305	V0440300	8991	26	66	29	64	113.910221849999999	22.5027989400000017	113.912662190000006	22.5050148900000018	1
2019-10-22 13:01:26	2019-10-22 15:31:35	2.29234759999999982	02	40-49岁	22.5056556008214983	113.912496302919308	440305	V0440300	8991	26	66	29	64	113.910221849999999	22.5027989400000017	113.912662190000006	22.5050148900000018	1
2019-10-22 17:19:57	2019-10-22 22:57:41	2.29234759999999982	02	40-49岁	22.5064265214951789	113.916461433993732	440305	V0440300	8993	26	68	29	66	113.915102520000005	22.5027989400000017	113.917542859999998	22.5050148900000018	1
2019-10-22 17:27:10	2019-10-22 23:17:14	2.29234759999999982	02	50-59岁	22.5069539086112016	113.915255044995646	440305	V0440300	8993	26	68	29	66	113.915102520000005	22.5027989400000017	113.917542859999998	22.5050148900000018	1
2019-10-22 19:25:12	2019-10-22 21:51:05	2.29234759999999982	01	30-39岁	22.5053226231345107	113.91536896432082	440305	V0440300	8993	26	68	29	66	113.915102520000005	22.5027989400000017	113.917542859999998	22.5050148900000018	1
2019-10-22 21:28:33	2019-10-22 23:12:44	2.29234759999999982	01	30-39岁	22.5068122374094592	113.920580850934073	440305	V0440300	8995	26	70	29	68	113.919983189999996	22.5027989400000017	113.922423530000003	22.5050148900000018	1
2019-10-22 09:16:13	2019-10-22 12:36:01	2.29234759999999982	02	40-49岁	22.5088896251265602	113.896242672090537	440305	V0440300	9342	27	60	30	58	113.895579830000003	22.5050148900000018	113.898020169999995	22.5072308499999991	1
2019-10-22 02:32:19	2019-10-22 08:21:24	2.29234759999999982	01	19-29岁	22.5074309987206611	113.917546413650925	440305	V0440300	9351	27	69	30	67	113.917542859999998	22.5050148900000018	113.919983189999996	22.5072308499999991	1
2019-10-22 21:20:43	2019-10-22 23:21:12	2.29234759999999982	01	19-29岁	22.5073133375500483	113.919413905347639	440305	V0440300	9351	27	69	30	67	113.917542859999998	22.5050148900000018	113.919983189999996	22.5072308499999991	1
2019-10-22 21:54:36	2019-10-22 23:11:03	2.29234759999999982	01	30-39岁	22.5087937025992488	113.918487480990947	440305	V0440300	9351	27	69	30	67	113.917542859999998	22.5050148900000018	113.919983189999996	22.5072308499999991	2
2019-10-22 11:04:54	2019-10-22 11:41:52	2.29234759999999982	01	30-39岁	22.5087937025992488	113.918487480990947	440305	V0440300	9351	27	69	30	67	113.917542859999998	22.5050148900000018	113.919983189999996	22.5072308499999991	2
2019-10-22 17:33:51	2019-10-22 22:26:58	2.29234759999999982	02	40-49岁	22.5084609337012012	113.923263954524231	440305	V0440300	9353	27	71	30	69	113.922423530000003	22.5050148900000018	113.924863869999996	22.5072308499999991	1
2019-10-22 19:42:32	2019-10-22 22:41:49	2.29234759999999982	01	19-29岁	22.5085801124464204	113.926194656912955	440305	V0440300	9354	27	72	30	70	113.924863869999996	22.5050148900000018	113.927304199999995	22.5072308499999991	1
2019-10-22 14:13:02	2019-10-22 15:12:33	2.29234759999999982	02	30-39岁	22.5098094244837483	113.903701114194064	440305	V0440300	9702	28	63	31	61	113.902900840000001	22.5072308499999991	113.905341179999994	22.50944681	1
2019-10-22 08:14:31	2019-10-22 08:55:16	2.29234759999999982	01	30-39岁	22.5099293143840491	113.911818540721498	440305	V0440300	9705	28	66	31	64	113.910221849999999	22.5072308499999991	113.912662190000006	22.50944681	1
2019-10-22 16:24:51	2019-10-22 16:25:51	2.29234759999999982	02	0-18岁	22.5111885867132493	113.920075886349252	440305	V0440300	9709	28	70	31	68	113.919983189999996	22.5072308499999991	113.922423530000003	22.50944681	1
2019-10-22 22:43:37	2019-10-22 23:16:31	2.29234759999999982	02	30-39岁	22.5108646148433387	113.924842536587533	440305	V0440300	9710	28	71	31	69	113.922423530000003	22.5072308499999991	113.924863869999996	22.50944681	1
2019-10-22 11:23:29	2019-10-22 12:58:03	2.29234759999999982	02	19-29岁	22.5102852556717998	113.926166641026015	440305	V0440300	9711	28	72	31	70	113.924863869999996	22.5072308499999991	113.927304199999995	22.50944681	1
2019-10-22 21:26:01	2019-10-22 21:57:46	2.29234759999999982	02	19-29岁	22.5110630965755796	113.926256274472379	440305	V0440300	9711	28	72	31	70	113.924863869999996	22.5072308499999991	113.927304199999995	22.50944681	1
2019-10-22 12:07:51	2019-10-22 13:26:40	2.29234759999999982	01	40-49岁	22.5096610188775088	113.929395505645601	440305	V0440300	9712	28	73	31	71	113.927304199999995	22.5072308499999991	113.929744540000002	22.50944681	1
2019-10-22 08:48:43	2019-10-22 11:36:57	2.29234759999999982	02	30-39岁	22.5129605523525989	113.899094803869843	440305	V0440300	10057	29	61	32	59	113.898020169999995	22.50944681	113.900460510000002	22.5116627700000009	1
2019-10-22 11:46:53	2019-10-22 15:57:43	2.29234759999999982	01	19-29岁	22.5117989393825404	113.899227581240893	440305	V0440300	10057	29	61	32	59	113.898020169999995	22.50944681	113.900460510000002	22.5116627700000009	1
2019-10-22 09:48:26	2019-10-22 11:46:48	2.29234759999999982	01	19-29岁	22.5132288006712891	113.909753959865398	440305	V0440300	10061	29	65	32	63	113.907781510000007	22.50944681	113.910221849999999	22.5116627700000009	2
2019-10-22 16:50:49	2019-10-22 23:42:15	2.29234759999999982	01	19-29岁	22.5132288006712891	113.909753959865398	440305	V0440300	10061	29	65	32	63	113.907781510000007	22.50944681	113.910221849999999	22.5116627700000009	2
2019-10-22 15:50:19	2019-10-22 16:29:37	2.29234759999999982	01	40-49岁	22.51226052126216	113.910086325628498	440305	V0440300	10061	29	65	32	63	113.907781510000007	22.50944681	113.910221849999999	22.5116627700000009	1
2019-10-22 20:59:17	2019-10-22 21:51:29	2.29234759999999982	01	19-29岁	22.5127519468073487	113.922071305311519	440305	V0440300	10066	29	70	32	68	113.919983189999996	22.50944681	113.922423530000003	22.5116627700000009	1
2019-10-22 08:35:55	2019-10-22 14:40:53	2.29234759999999982	01	30-39岁	22.5119177414660996	113.926587041288727	440305	V0440300	10068	29	72	32	70	113.924863869999996	22.50944681	113.927304199999995	22.5116627700000009	1
2019-10-22 22:47:19	2019-10-22 23:12:06	2.29234759999999982	01	19-29岁	22.5127633476836913	113.925499861648376	440305	V0440300	10068	29	72	32	70	113.924863869999996	22.50944681	113.927304199999995	22.5116627700000009	2
2019-10-22 00:49:27	2019-10-22 09:34:02	2.29234759999999982	01	19-29岁	22.5127633476836913	113.925499861648376	440305	V0440300	10068	29	72	32	70	113.924863869999996	22.50944681	113.927304199999995	22.5116627700000009	2
2019-10-22 10:09:48	2019-10-22 11:00:19	2.29234759999999982	01	40-49岁	22.513000212462881	113.932235710811952	440305	V0440300	10071	29	75	32	73	113.932184879999994	22.50944681	113.934625209999993	22.5116627700000009	1
2019-10-22 11:01:44	2019-10-22 20:42:36	2.29234759999999982	01	30-39岁	22.5156398296583689	113.92254154924494	440305	V0440300	10424	30	71	33	69	113.922423530000003	22.5116627700000009	113.924863869999996	22.513878720000001	1
2019-10-22 10:43:16	2019-10-22 12:28:50	2.29234759999999982	01	30-39岁	22.5148288108434897	113.924492503877488	440305	V0440300	10424	30	71	33	69	113.922423530000003	22.5116627700000009	113.924863869999996	22.513878720000001	1
2019-10-22 13:10:34	2019-10-22 14:13:52	2.29234759999999982	01	30-39岁	22.5138833965440313	113.924134615749054	440305	V0440300	10424	30	71	33	69	113.922423530000003	22.5116627700000009	113.924863869999996	22.513878720000001	1
2019-10-22 18:05:02	2019-10-22 18:05:02	2.29234759999999982	02	19-29岁	22.5159809636442994	113.924806963994527	440305	V0440300	10424	30	71	33	69	113.922423530000003	22.5116627700000009	113.924863869999996	22.513878720000001	1
2019-10-22 06:55:46	2019-10-22 22:55:21	2.29234759999999982	02	50-59岁	22.5148442841104384	113.925774342530985	440305	V0440300	10425	30	72	33	70	113.924863869999996	22.5116627700000009	113.927304199999995	22.513878720000001	1
2019-10-22 12:30:45	2019-10-22 13:25:04	2.29234759999999982	01	40-49岁	22.5145983309456916	113.928489850599945	440305	V0440300	10426	30	73	33	71	113.927304199999995	22.5116627700000009	113.929744540000002	22.513878720000001	1
2019-10-22 07:49:20	2019-10-22 11:13:06	2.29234759999999982	01	30-39岁	22.5151466518492285	113.932159159236249	440305	V0440300	10427	30	74	33	72	113.929744540000002	22.5116627700000009	113.932184879999994	22.513878720000001	1
2019-10-22 23:41:40	2019-10-22 23:41:40	2.29234759999999982	02	19-29岁	22.5171642166577186	113.915902506851452	440305	V0440300	10778	31	68	34	66	113.915102520000005	22.513878720000001	113.917542859999998	22.5160946799999984	1
2019-10-22 09:34:20	2019-10-22 10:23:57	2.29234759999999982	01	30-39岁	22.5182387272831797	113.916403180534715	440305	V0440300	10778	31	68	34	66	113.915102520000005	22.513878720000001	113.917542859999998	22.5160946799999984	1
2019-10-22 16:03:02	2019-10-22 18:38:50	2.29234759999999982	01	19-29岁	22.5163936988491287	113.924681261205635	440305	V0440300	10781	31	71	34	69	113.922423530000003	22.513878720000001	113.924863869999996	22.5160946799999984	1
2019-10-22 14:47:31	2019-10-22 17:37:59	2.29234759999999982	01	30-39岁	22.5161595045271703	113.927066277424743	440305	V0440300	10782	31	72	34	70	113.924863869999996	22.513878720000001	113.927304199999995	22.5160946799999984	1
2019-10-22 22:43:31	2019-10-22 23:05:48	2.29234759999999982	01	40-49岁	22.5162475811647198	113.925063327043986	440305	V0440300	10782	31	72	34	70	113.924863869999996	22.513878720000001	113.927304199999995	22.5160946799999984	1
2019-10-22 14:59:10	2019-10-22 15:59:30	2.29234759999999982	02	50-59岁	22.5185544365446297	113.906993338876944	440305	V0440300	11131	32	64	35	62	113.905341179999994	22.5160946799999984	113.907781510000007	22.5183106399999993	1
2019-10-22 20:06:33	2019-10-22 23:31:03	2.29234759999999982	02	30-39岁	22.5183401782894208	113.907114674929716	440305	V0440300	11131	32	64	35	62	113.905341179999994	22.5160946799999984	113.907781510000007	22.5183106399999993	1
2019-10-22 18:44:30	2019-10-22 20:28:10	2.29234759999999982	02	50-59岁	22.518671339122541	113.912138975960787	440305	V0440300	11133	32	66	35	64	113.910221849999999	22.5160946799999984	113.912662190000006	22.5183106399999993	1
2019-10-22 09:24:11	2019-10-22 13:31:01	2.29234759999999982	02	19-29岁	22.5202694729937782	113.911238907851413	440305	V0440300	11133	32	66	35	64	113.910221849999999	22.5160946799999984	113.912662190000006	22.5183106399999993	1
2019-10-22 09:10:48	2019-10-22 09:53:44	2.29234759999999982	01	30-39岁	22.5189671457536811	113.91438597783484	440305	V0440300	11134	32	67	35	65	113.912662190000006	22.5160946799999984	113.915102520000005	22.5183106399999993	1
2019-10-22 12:26:41	2019-10-22 22:53:24	2.29234759999999982	01	19-29岁	22.5184154233633116	113.924218796643657	440305	V0440300	11138	32	71	35	70	113.922423530000003	22.5160946799999984	113.924863869999996	22.5183106399999993	1
2019-10-22 18:47:18	2019-10-22 19:35:20	2.29234759999999982	01	19-29岁	22.5218603035046314	113.91136865247023	440305	V0440300	11490	33	66	36	64	113.910221849999999	22.5183106399999993	113.912662190000006	22.5205266000000002	1
2019-10-22 16:00:37	2019-10-22 23:32:58	2.29234759999999982	03	未知	22.5216748925328005	113.922883775549323	440305	V0440300	11495	33	71	36	70	113.922423530000003	22.5183106399999993	113.924863869999996	22.5205266000000002	1
2019-10-22 16:13:29	2019-10-22 16:14:29	2.29234759999999982	01	19-29岁	22.5208109012178816	113.923952025885882	440305	V0440300	11495	33	71	36	70	113.922423530000003	22.5183106399999993	113.924863869999996	22.5205266000000002	1
2019-10-22 18:56:26	2019-10-22 22:33:01	2.29234759999999982	01	19-29岁	22.5213595826558404	113.924328427427426	440305	V0440300	11495	33	71	36	70	113.922423530000003	22.5183106399999993	113.924863869999996	22.5205266000000002	1
2019-10-22 00:28:40	2019-10-22 03:15:06	3.05925700000000012	02	19-29岁	22.5218885161108595	114.034195560626529	440304	V0440300	11540	33	116	35	115	114.032238660000004	22.5183106399999993	114.034678990000003	22.5205266000000002	1
2019-10-22 16:30:40	2019-10-22 18:39:08	3.05925700000000012	02	19-29岁	22.5224824627355495	114.050299684660288	440304	V0440300	11547	33	123	35	122	114.04932101	22.5183106399999993	114.051761350000007	22.5205266000000002	1
2019-10-22 21:14:31	2019-10-22 23:03:26	2.29234759999999982	01	30-39岁	22.5245385083522685	113.908909688397884	440305	V0440300	11846	34	65	37	64	113.907781510000007	22.5205266000000002	113.910221849999999	22.5227425500000003	1
2019-10-22 16:17:59	2019-10-22 21:28:14	2.29234759999999982	01	30-39岁	22.5229184787728691	113.915250132449344	440305	V0440300	11849	34	68	37	67	113.915102520000005	22.5205266000000002	113.917542859999998	22.5227425500000003	1
2019-10-22 21:55:22	2019-10-22 23:41:32	2.29234759999999982	03	未知	22.5228319312746592	113.920623902592425	440305	V0440300	11851	34	70	37	69	113.919983189999996	22.5205266000000002	113.922423530000003	22.5227425500000003	1
2019-10-22 14:26:44	2019-10-22 20:32:29	2.29234759999999982	01	30-39岁	22.5236074603678809	113.924366053956291	440305	V0440300	11852	34	71	37	70	113.922423530000003	22.5205266000000002	113.924863869999996	22.5227425500000003	1
2019-10-22 14:02:04	2019-10-22 15:21:37	2.29234759999999982	01	30-39岁	22.5242911140351296	113.923777772254113	440305	V0440300	11852	34	71	37	70	113.922423530000003	22.5205266000000002	113.924863869999996	22.5227425500000003	1
2019-10-22 18:39:53	2019-10-22 18:57:51	2.29234759999999982	01	30-39岁	22.5242792254086197	113.927877412039109	440305	V0440300	11854	34	73	37	72	113.927304199999995	22.5205266000000002	113.929744540000002	22.5227425500000003	1
2019-10-22 14:46:38	2019-10-22 16:37:13	2.29234759999999982	01	19-29岁	22.5239351314580212	113.927817027909626	440305	V0440300	11854	34	73	37	72	113.927304199999995	22.5205266000000002	113.929744540000002	22.5227425500000003	1
2019-10-22 18:22:42	2019-10-22 18:22:42	2.29234759999999982	01	19-29岁	22.5263774041911589	113.917261829913073	440305	V0440300	12206	35	68	38	67	113.915102520000005	22.5227425500000003	113.917542859999998	22.5249585100000012	1
2019-10-22 09:18:10	2019-10-22 11:53:02	2.29234759999999982	01	0-18岁	22.5254890955616887	113.918942685991439	440305	V0440300	12207	35	69	38	68	113.917542859999998	22.5227425500000003	113.919983189999996	22.5249585100000012	1
2019-10-22 07:39:06	2019-10-22 08:56:18	2.29234759999999982	01	19-29岁	22.5253271722770698	113.921326258767579	440305	V0440300	12208	35	70	38	69	113.919983189999996	22.5227425500000003	113.922423530000003	22.5249585100000012	1
2019-10-22 09:59:39	2019-10-22 15:26:29	2.29234759999999982	02	50-59岁	22.5249765788971885	113.919983763842893	440305	V0440300	12208	35	70	38	69	113.919983189999996	22.5227425500000003	113.922423530000003	22.5249585100000012	1
2019-10-22 18:36:10	2019-10-22 19:58:35	2.29234759999999982	01	19-29岁	22.5259255642942513	113.954652656578304	440305	V0440300	12222	35	84	37	83	113.954147899999995	22.5227425500000003	113.956588240000002	22.5249585100000012	1
2019-10-22 05:43:16	2019-10-22 06:58:51	2.29234759999999982	03	19-29岁	22.5251358496599501	113.957273445380039	440305	V0440300	12223	35	85	37	84	113.956588240000002	22.5227425500000003	113.959028570000001	22.5249585100000012	1
2019-10-22 07:42:50	2019-10-22 10:53:19	2.29234759999999982	01	60岁以上	22.5277185510281015	113.919903490622232	440305	V0440300	12564	36	69	39	68	113.917542859999998	22.5249585100000012	113.919983189999996	22.5271744699999985	1
2019-10-22 19:57:05	2019-10-22 21:12:44	2.29234759999999982	02	30-39岁	22.5292112567481517	113.921978404682761	440305	V0440300	12565	36	70	39	69	113.919983189999996	22.5249585100000012	113.922423530000003	22.5271744699999985	1
2019-10-22 23:35:11	2019-10-22 23:41:43	2.29234759999999982	02	19-29岁	22.5292050712973513	113.926845505808572	440305	V0440300	12567	36	72	39	71	113.924863869999996	22.5249585100000012	113.927304199999995	22.5271744699999985	1
2019-10-22 21:01:30	2019-10-22 21:41:02	2.29234759999999982	02	30-39岁	22.5278536730186296	113.927438865702669	440305	V0440300	12568	36	73	39	72	113.927304199999995	22.5249585100000012	113.929744540000002	22.5271744699999985	1
2019-10-22 22:05:51	2019-10-22 22:05:51	3.05925700000000012	01	30-39岁	22.5288268358996291	114.034076469197686	440304	V0440300	12611	36	116	38	115	114.032238660000004	22.5249585100000012	114.034678990000003	22.5271744699999985	1
2019-10-22 13:52:48	2019-10-22 13:53:48	3.05925700000000012	02	30-39岁	22.527227991680121	114.06203195811743	440304	V0440300	12623	36	128	37	127	114.061522690000004	22.5249585100000012	114.063963029999996	22.5271744699999985	1
2019-10-22 08:56:52	2019-10-22 10:14:45	2.29234759999999982	02	19-29岁	22.5312139137576004	113.91252054499904	440305	V0440300	12918	37	66	40	65	113.910221849999999	22.5271744699999985	113.912662190000006	22.5293904199999986	1
2019-10-22 11:59:51	2019-10-22 12:00:51	2.29234759999999982	01	19-29岁	22.5306686518082415	113.919381431964311	440305	V0440300	12921	37	69	40	68	113.917542859999998	22.5271744699999985	113.919983189999996	22.5293904199999986	1
2019-10-22 09:56:38	2019-10-22 12:45:22	2.29234759999999982	02	30-39岁	22.5297126093810007	113.922239291791371	440305	V0440300	12922	37	70	40	69	113.919983189999996	22.5271744699999985	113.922423530000003	22.5293904199999986	1
2019-10-22 07:51:16	2019-10-22 08:28:31	2.29234759999999982	02	40-49岁	22.529945877802291	113.948211014384469	440305	V0440300	12933	37	81	39	80	113.946826889999997	22.5271744699999985	113.949267230000004	22.5293904199999986	1
2019-10-22 20:48:52	2019-10-22 21:24:14	3.05925700000000012	01	19-29岁	22.5315011368889593	114.043540396936649	440304	V0440300	12972	37	120	39	119	114.042000000000002	22.5271744699999985	114.044440339999994	22.5293904199999986	1
2019-10-22 17:09:08	2019-10-22 19:16:51	2.29234759999999982	02	40-49岁	22.5324521799648494	113.920148157419263	440305	V0440300	13279	38	70	41	69	113.919983189999996	22.5293904199999986	113.922423530000003	22.5316063799999995	1
2019-10-22 08:22:54	2019-10-22 10:24:42	2.29234759999999982	01	60岁以上	22.5326566686238685	113.92611817960676	440305	V0440300	13281	38	72	40	71	113.924863869999996	22.5293904199999986	113.927304199999995	22.5316063799999995	1
2019-10-22 19:11:18	2019-10-22 21:36:07	2.29234759999999982	02	19-29岁	22.5320599512998996	113.927005722347516	440305	V0440300	13281	38	72	40	71	113.924863869999996	22.5293904199999986	113.927304199999995	22.5316063799999995	1
2019-10-22 09:14:57	2019-10-22 12:46:35	2.29234759999999982	02	30-39岁	22.5330487553960594	113.928217602572929	440305	V0440300	13282	38	73	40	72	113.927304199999995	22.5293904199999986	113.929744540000002	22.5316063799999995	1
2019-10-22 12:39:24	2019-10-22 16:04:42	3.05925700000000012	01	40-49岁	22.5318321809391016	114.020401054438281	440304	V0440300	13320	38	111	40	110	114.02003698	22.5293904199999986	114.022477309999999	22.5316063799999995	2
2019-10-22 11:15:24	2019-10-22 12:37:02	3.05925700000000012	01	40-49岁	22.5318321809391016	114.020401054438281	440304	V0440300	13320	38	111	40	110	114.02003698	22.5293904199999986	114.022477309999999	22.5316063799999995	2
2019-10-22 08:48:29	2019-10-22 09:59:46	2.29234759999999982	01	19-29岁	22.5355464601007611	113.929522401439755	440305	V0440300	13639	39	73	41	72	113.927304199999995	22.5316063799999995	113.929744540000002	22.5338223400000004	1
2019-10-22 11:45:43	2019-10-22 12:26:59	2.29234759999999982	01	50-59岁	22.5351987265753593	113.965874174791267	440305	V0440300	13654	39	88	41	87	113.963909240000007	22.5316063799999995	113.966349579999999	22.5338223400000004	1
2019-10-22 14:19:30	2019-10-22 15:48:15	2.29234759999999982	01	30-39岁	22.5369589842171294	113.921272207112466	440305	V0440300	13993	40	70	43	69	113.919983189999996	22.5338223400000004	113.922423530000003	22.5360383000000013	1
2019-10-22 07:59:20	2019-10-22 08:48:22	2.29234759999999982	01	40-49岁	22.5369145112395692	113.962105978603191	440305	V0440300	14010	40	87	42	86	113.961468909999994	22.5338223400000004	113.963909240000007	22.5360383000000013	1
2019-10-22 18:34:06	2019-10-22 20:24:27	2.29234759999999982	01	30-39岁	22.5395378149102008	113.942433129633045	440305	V0440300	14359	41	79	43	78	113.941946220000005	22.5360383000000013	113.944386559999998	22.5382542599999987	1
2019-10-22 09:13:50	2019-10-22 13:28:38	3.17181930000000012	02	19-29岁	22.5393031777474384	114.107772875769598	440303	V0440300	14426	41	146	42	145	114.10544874	22.5360383000000013	114.107889080000007	22.5382542599999987	1
2019-10-22 13:26:25	2019-10-22 14:26:06	2.29234759999999982	01	19-29岁	22.5462460423253113	113.917539267076222	440305	V0440300	15419	44	68	46	67	113.915102520000005	22.5426861699999996	113.917542859999998	22.5449021300000005	1
2019-10-22 16:31:34	2019-10-22 16:32:34	2.29234759999999982	01	19-29岁	22.5470882403651096	113.942256950704973	440305	V0440300	15430	44	79	46	78	113.941946220000005	22.5426861699999996	113.944386559999998	22.5449021300000005	1
2019-10-22 10:22:34	2019-10-22 10:23:34	2.29234759999999982	03	未知	22.5454829828208787	113.948491014422629	440305	V0440300	15432	44	81	46	80	113.946826889999997	22.5426861699999996	113.949267230000004	22.5449021300000005	1
2019-10-22 10:38:33	2019-10-22 13:20:20	2.29234759999999982	01	30-39岁	22.5462372733036496	113.969276196771375	440305	V0440300	15441	44	90	46	89	113.968789920000006	22.5426861699999996	113.971230250000005	22.5449021300000005	1
2019-10-22 14:56:59	2019-10-22 14:57:59	2.29234759999999982	01	40-49岁	22.5474158484761595	113.963343080096266	440305	V0440300	15795	45	87	47	86	113.961468909999994	22.5449021300000005	113.963909240000007	22.5471180900000014	1
2019-10-22 15:26:48	2019-10-22 16:14:10	2.29234759999999982	01	30-39岁	22.5506038221311584	113.920774962177731	440305	V0440300	16135	46	70	48	69	113.919983189999996	22.5471180900000014	113.922423530000003	22.5493340400000015	1
2019-10-22 12:43:38	2019-10-22 13:37:45	2.29234759999999982	02	19-29岁	22.551355114794351	113.935526717610657	440305	V0440300	16141	46	76	48	75	113.934625209999993	22.5471180900000014	113.93706555	22.5493340400000015	1
2019-10-22 14:07:26	2019-10-22 17:34:13	2.29234759999999982	02	19-29岁	22.5500101465105303	113.950218013147733	440305	V0440300	16147	46	82	48	81	113.949267230000004	22.5471180900000014	113.951707560000003	22.5493340400000015	1
2019-10-22 21:48:52	2019-10-22 23:21:07	3.05925700000000012	01	19-29岁	22.5534640355563916	114.059008112226351	440304	V0440300	16548	47	126	48	125	114.056642019999998	22.5493340400000015	114.059082349999997	22.5515499999999989	1
2019-10-22 10:42:22	2019-10-22 12:10:21	2.29234759999999982	01	30-39岁	22.5557573624996692	113.952034877090654	440305	V0440300	16862	48	83	50	82	113.951707560000003	22.5515499999999989	113.954147899999995	22.5537659599999998	1
2019-10-22 23:17:08	2019-10-22 23:17:08	3.05925700000000012	03	未知	22.5571005894380008	114.084720912610877	440304	V0440300	17273	49	137	50	136	114.083485710000005	22.5537659599999998	114.085926049999998	22.5559819099999999	1
2019-10-22 16:03:47	2019-10-22 19:22:23	2.29234759999999982	01	30-39岁	22.5603985747515701	113.928000339717386	440305	V0440300	17566	50	73	52	72	113.927304199999995	22.5559819099999999	113.929744540000002	22.5581978700000008	1
2019-10-22 20:39:18	2019-10-22 20:39:18	2.29234759999999982	03	未知	22.5584520591652691	113.988685876961057	440305	V0440300	17591	50	98	52	97	113.988312609999994	22.5559819099999999	113.990752939999993	22.5581978700000008	1
2019-10-22 19:19:47	2019-10-22 23:37:32	4.98298400000000008	02	30-39岁	22.5592279178833302	114.234149810911532	440308	V0440300	17691	50	198	50	198	114.232346219999997	22.5559819099999999	114.234786549999995	22.5581978700000008	2
2019-10-22 18:40:22	2019-10-22 19:19:19	4.98298400000000008	02	30-39岁	22.5592279178833302	114.234149810911532	440308	V0440300	17691	50	198	50	198	114.232346219999997	22.5559819099999999	114.234786549999995	22.5581978700000008	2
2019-10-22 10:50:41	2019-10-22 12:32:09	2.01503029999999983	01	19-29岁	22.5623912310440211	113.897387243608947	440306	V0440300	17910	51	60	54	59	113.895579830000003	22.5581978700000008	113.898020169999995	22.5604138300000017	1
2019-10-22 09:05:30	2019-10-22 10:14:51	2.29234759999999982	01	30-39岁	22.5624176260730707	113.925040521812278	440305	V0440300	17922	51	72	53	71	113.924863869999996	22.5581978700000008	113.927304199999995	22.5604138300000017	1
2019-10-22 12:05:45	2019-10-22 14:13:39	2.01503029999999983	01	19-29岁	22.563362537801261	113.87487144229658	440306	V0440300	18258	52	51	55	50	113.873616810000001	22.5604138300000017	113.87605714	22.562629789999999	1
2019-10-22 13:47:13	2019-10-22 23:18:12	2.01503029999999983	01	19-29岁	22.5640491199957012	113.898185759983519	440306	V0440300	18268	52	61	54	60	113.898020169999995	22.5604138300000017	113.900460510000002	22.562629789999999	1
2019-10-22 13:00:42	2019-10-22 16:03:18	2.01503029999999983	02	30-39岁	22.5626716418706188	113.901160756719477	440306	V0440300	18269	52	62	54	61	113.900460510000002	22.5604138300000017	113.902900840000001	22.562629789999999	1
2019-10-22 09:12:05	2019-10-22 10:06:25	3.05925700000000012	01	40-49岁	22.5641009967570483	114.096487912368787	440304	V0440300	18349	52	142	53	141	114.095687400000003	22.5604138300000017	114.098127730000002	22.562629789999999	1
2019-10-22 18:23:32	2019-10-22 22:31:08	2.01503029999999983	01	30-39岁	22.5667377932092208	113.866079342293673	440306	V0440300	18611	53	47	56	46	113.863855459999996	22.562629789999999	113.866295800000003	22.5648457399999991	1
2019-10-22 07:05:39	2019-10-22 07:44:39	2.29234759999999982	01	50-59岁	22.5648484478454208	113.958384304629661	440305	V0440300	18649	53	85	55	84	113.956588240000002	22.562629789999999	113.959028570000001	22.5648457399999991	1
2019-10-22 12:59:07	2019-10-22 16:02:12	2.01503029999999983	01	30-39岁	22.567792049798669	113.859992198910177	440306	V0440300	18966	54	45	57	44	113.858974790000005	22.5648457399999991	113.861415129999997	22.5670617	1
2019-10-22 10:07:20	2019-10-22 12:18:56	2.01503029999999983	02	19-29岁	22.5679244240672006	113.867694642240892	440306	V0440300	18969	54	48	57	47	113.866295800000003	22.5648457399999991	113.868736139999996	22.5670617	1
2019-10-22 15:11:12	2019-10-22 17:12:00	3.05925700000000012	01	19-29岁	22.5678420734159992	114.057060608669047	440304	V0440300	19047	54	126	55	125	114.056642019999998	22.5648457399999991	114.059082349999997	22.5670617	1
2019-10-22 10:26:32	2019-10-22 11:21:45	2.01503029999999983	01	30-39岁	22.5736449059135005	113.882947754970374	440306	V0440300	19689	56	54	59	53	113.88093782	22.5692776600000009	113.883378149999999	22.5714936199999983	1
2019-10-22 15:31:08	2019-10-22 21:48:09	2.29234759999999982	02	30-39岁	22.572887719800601	113.960666370483466	440305	V0440300	19721	56	86	58	85	113.959028570000001	22.5692776600000009	113.961468909999994	22.5714936199999983	1
2019-10-22 09:21:39	2019-10-22 10:01:53	3.05925700000000012	01	30-39岁	22.5716355644175515	114.039535718516049	440304	V0440300	19753	56	118	57	117	114.037119329999996	22.5692776600000009	114.039559659999995	22.5714936199999983	1
2019-10-22 09:06:41	2019-10-22 14:32:03	3.17181930000000012	01	30-39岁	22.5721921211295395	114.122792021296291	440303	V0440300	19788	56	153	57	152	114.122531089999995	22.5692776600000009	114.124971430000002	22.5714936199999983	1
2019-10-22 17:38:12	2019-10-22 20:35:31	2.01503029999999983	02	30-39岁	22.5763219262725912	113.893022924845951	440306	V0440300	20407	58	58	60	57	113.890699159999997	22.5737095799999992	113.893139500000004	22.5759255299999992	1
2019-10-22 00:00:19	2019-10-22 02:34:48	2.01503029999999983	02	19-29岁	22.578852334850481	113.889943909914408	440306	V0440300	20763	59	57	61	56	113.888258820000004	22.5759255299999992	113.890699159999997	22.5781414900000001	1
2019-10-22 09:45:51	2019-10-22 14:57:24	2.01503029999999983	02	19-29岁	22.5791921480569684	113.896777617797312	440306	V0440300	20766	59	60	61	59	113.895579830000003	22.5759255299999992	113.898020169999995	22.5781414900000001	1
2019-10-22 08:56:16	2019-10-22 21:32:10	2.01503029999999983	02	19-29岁	22.5824461568264283	113.862691827735162	440306	V0440300	21109	60	46	63	45	113.861415129999997	22.5781414900000001	113.863855459999996	22.5803574500000011	1
2019-10-22 15:19:28	2019-10-22 15:51:42	2.01503029999999983	01	30-39岁	22.5818643955938505	113.862015049964683	440306	V0440300	21109	60	46	63	45	113.861415129999997	22.5781414900000001	113.863855459999996	22.5803574500000011	2
2019-10-22 12:12:03	2019-10-22 15:18:41	2.01503029999999983	01	30-39岁	22.5818643955938505	113.862015049964683	440306	V0440300	21109	60	46	63	45	113.861415129999997	22.5781414900000001	113.863855459999996	22.5803574500000011	2
2019-10-22 19:47:04	2019-10-22 20:28:54	2.01503029999999983	01	19-29岁	22.5806378996899788	113.893139857853598	440306	V0440300	21122	60	59	62	58	113.893139500000004	22.5781414900000001	113.895579830000003	22.5803574500000011	1
2019-10-22 15:01:20	2019-10-22 19:00:39	2.01503029999999983	01	30-39岁	22.5826712851660787	113.892822112992221	440306	V0440300	21478	61	58	63	57	113.890699159999997	22.5803574500000011	113.893139500000004	22.5825734000000011	2
2019-10-22 10:22:22	2019-10-22 13:28:02	2.01503029999999983	01	30-39岁	22.5826712851660787	113.892822112992221	440306	V0440300	21478	61	58	63	57	113.890699159999997	22.5803574500000011	113.893139500000004	22.5825734000000011	2
2019-10-22 13:46:14	2019-10-22 20:42:33	2.01503029999999983	01	19-29岁	22.5840595264040616	113.895541188486973	440306	V0440300	21479	61	59	63	58	113.893139500000004	22.5803574500000011	113.895579830000003	22.5825734000000011	1
2019-10-22 16:35:49	2019-10-22 20:48:30	2.29234759999999982	02	19-29岁	22.5833272880770508	113.951505878735958	440305	V0440300	21502	61	82	63	81	113.949267230000004	22.5803574500000011	113.951707560000003	22.5825734000000011	1
2019-10-22 11:38:41	2019-10-22 17:38:54	2.29234759999999982	02	19-29岁	22.5840748636750703	113.950002478519352	440305	V0440300	21502	61	82	63	81	113.949267230000004	22.5803574500000011	113.951707560000003	22.5825734000000011	1
2019-10-22 07:26:55	2019-10-22 07:57:21	2.29234759999999982	01	19-29岁	22.5840910867952402	113.9575145608692	440305	V0440300	21505	61	85	63	84	113.956588240000002	22.5803574500000011	113.959028570000001	22.5825734000000011	1
2019-10-22 11:19:07	2019-10-22 11:19:07	3.17181930000000012	01	40-49岁	22.5840665100806994	114.104019820562328	440303	V0440300	21565	61	145	62	144	114.103008399999993	22.5803574500000011	114.10544874	22.5825734000000011	1
2019-10-22 15:14:03	2019-10-22 15:15:03	2.01503029999999983	02	19-29岁	22.584992031306161	113.884052795104481	440306	V0440300	21832	62	55	64	54	113.883378149999999	22.5825734000000011	113.885818490000005	22.5847893599999985	1
2019-10-22 16:17:53	2019-10-22 18:02:13	2.01503029999999983	01	19-29岁	22.5860644740943712	113.899820870603151	440306	V0440300	21838	62	61	64	60	113.898020169999995	22.5825734000000011	113.900460510000002	22.5847893599999985	1
2019-10-22 20:30:29	2019-10-22 22:16:55	2.29234759999999982	01	19-29岁	22.5878453939090384	113.928139729086467	440305	V0440300	22207	63	73	65	72	113.927304199999995	22.5847893599999985	113.929744540000002	22.5870053199999994	1
2019-10-22 21:34:35	2019-10-22 23:03:11	2.01503029999999983	01	30-39岁	22.5898980402108016	113.8866732279063	440306	V0440300	22547	64	56	66	55	113.885818490000005	22.5870053199999994	113.888258820000004	22.5892212800000003	2
2019-10-22 20:00:07	2019-10-22 21:34:29	2.01503029999999983	01	30-39岁	22.5898980402108016	113.8866732279063	440306	V0440300	22547	64	56	66	55	113.885818490000005	22.5870053199999994	113.888258820000004	22.5892212800000003	2
2019-10-22 07:05:10	2019-10-22 09:31:05	2.29234759999999982	02	19-29岁	22.5918262932225709	113.927720906640403	440305	V0440300	22921	65	73	67	72	113.927304199999995	22.5892212800000003	113.929744540000002	22.5914372300000004	1
2019-10-22 17:07:54	2019-10-22 18:17:14	3.17181930000000012	01	30-39岁	22.594576771944741	114.186968274977119	440303	V0440300	23384	66	179	66	179	114.185979829999994	22.5914372300000004	114.188420170000001	22.5936531900000013	1
2019-10-22 14:11:41	2019-10-22 15:00:38	2.01503029999999983	01	19-29岁	22.6033771173566684	113.834857502228132	440306	V0440300	24668	70	35	73	34	113.834571429999997	22.6003010599999996	113.837011770000004	22.6025170200000005	1
2019-10-22 11:12:19	2019-10-22 11:13:19	1.86759879999999989	01	40-49岁	22.6038833406917412	114.121870640107915	440307	V0440300	24785	70	152	70	152	114.120090759999997	22.6003010599999996	114.122531089999995	22.6025170200000005	1
2019-10-22 10:37:54	2019-10-22 12:01:13	1.75727349999999993	02	19-29岁	22.6064588008786203	114.032394465781778	440309	V0440300	25106	71	116	72	116	114.032238660000004	22.6025170200000005	114.034678990000003	22.6047329800000014	1
2019-10-22 22:09:09	2019-10-22 22:15:00	1.86759879999999989	01	19-29岁	22.6053719987428998	114.121334159509246	440307	V0440300	25142	71	152	71	152	114.120090759999997	22.6025170200000005	114.122531089999995	22.6047329800000014	1
2019-10-22 12:37:54	2019-10-22 15:43:55	1.86759879999999989	01	19-29岁	22.6084024329375488	114.150017231623139	440307	V0440300	25511	72	164	72	164	114.149374789999996	22.6047329800000014	114.151815130000003	22.6069489399999988	1
2019-10-22 09:51:28	2019-10-22 19:16:17	4.98298400000000008	02	30-39岁	22.6172583548191604	114.302469006427671	440308	V0440300	27001	76	226	75	226	114.300675630000001	22.6135968100000007	114.303115969999993	22.6158127700000016	1
2019-10-22 14:30:49	2019-10-22 17:24:37	1.86759879999999989	02	19-29岁	22.6191526108929715	114.142931685723937	440307	V0440300	27293	77	161	77	161	114.142053779999998	22.6158127700000016	114.144494120000005	22.6180287200000016	1
2019-10-22 12:10:44	2019-10-22 13:46:15	1.75727349999999993	01	30-39岁	22.6276720831316212	114.007361563571848	440309	V0440300	28665	81	105	82	105	114.005394960000004	22.6246766000000008	114.007835290000003	22.6268925500000009	1
2019-10-22 19:23:58	2019-10-22 19:24:58	1.75727349999999993	02	30-39岁	22.6307166222158109	114.033740149487173	440309	V0440300	29033	82	116	83	116	114.032238660000004	22.6268925500000009	114.034678990000003	22.6291085099999982	1
2019-10-22 11:33:15	2019-10-22 12:31:40	1.75727349999999993	01	30-39岁	22.6417605561346313	114.01027448845322	440309	V0440300	30808	87	106	88	106	114.007835290000003	22.637972340000001	114.010275629999995	22.6401882999999984	1
2019-10-22 14:36:48	2019-10-22 15:46:06	1.75727349999999993	01	19-29岁	22.6427360078800106	114.004516770069188	440309	V0440300	31163	88	104	89	104	114.002954619999997	22.6401882999999984	114.005394960000004	22.6424042599999993	1
2019-10-22 18:58:09	2019-10-22 18:58:09	1.86759879999999989	01	40-49岁	22.6487916642156506	114.055609245963822	440307	V0440300	31898	90	125	90	125	114.054201680000006	22.6446202099999994	114.056642019999998	22.6468361700000003	1
2019-10-22 21:22:32	2019-10-22 22:16:26	1.86759879999999989	02	19-29岁	22.6481322469540913	114.188182476527487	440307	V0440300	31952	90	179	89	179	114.185979829999994	22.6446202099999994	114.188420170000001	22.6468361700000003	2
2019-10-22 22:28:56	2019-10-22 23:41:39	1.86759879999999989	02	19-29岁	22.6481322469540913	114.188182476527487	440307	V0440300	31952	90	179	89	179	114.185979829999994	22.6446202099999994	114.188420170000001	22.6468361700000003	2
2019-10-22 17:52:14	2019-10-22 18:23:56	2.01503029999999983	01	19-29岁	22.6504046718394605	113.920632774033606	440306	V0440300	32200	91	70	93	70	113.919983189999996	22.6468361700000003	113.922423530000003	22.6490521300000012	1
2019-10-22 11:15:10	2019-10-22 11:49:36	2.01503029999999983	02	19-29岁	22.6520800204442807	113.859136673762066	440306	V0440300	32532	92	45	94	45	113.858974790000005	22.6490521300000012	113.861415129999997	22.6512680800000012	1
2019-10-22 23:19:03	2019-10-22 23:19:40	1.86759879999999989	01	30-39岁	22.66555340692803	114.067495143877863	440307	V0440300	34759	98	130	98	130	114.066403359999995	22.6623478700000014	114.068843700000002	22.6645638299999987	1
2019-10-22 23:11:22	2019-10-22 23:40:07	1.75727349999999993	02	19-29岁	22.6724801506949198	114.030041168702425	440309	V0440300	35815	101	115	101	115	114.029798319999998	22.6689957399999997	114.032238660000004	22.6712117000000006	1
2019-10-22 15:08:58	2019-10-22 18:38:58	2.01503029999999983	01	19-29岁	22.6749189508559184	113.927855304541765	440306	V0440300	36130	102	73	103	73	113.927304199999995	22.6712117000000006	113.929744540000002	22.6734276600000015	1
2019-10-22 00:02:14	2019-10-22 05:50:37	2.01503029999999983	02	19-29岁	22.6772059388664395	113.819977788740118	440306	V0440300	36443	103	29	105	29	113.81992941	22.6734276600000015	113.822369749999993	22.6756436199999989	1
2019-10-22 14:16:50	2019-10-22 15:16:47	1.75727349999999993	01	40-49岁	22.67876133271103	114.033912787435142	440309	V0440300	36887	104	116	104	116	114.032238660000004	22.6756436199999989	114.034678990000003	22.677859569999999	1
2019-10-22 09:40:23	2019-10-22 10:34:48	2.01503029999999983	01	19-29岁	22.6866725719892415	113.958734966848226	440306	V0440300	37927	107	85	108	85	113.956588240000002	22.6822914900000008	113.959028570000001	22.6845074500000017	1
2019-10-22 14:34:50	2019-10-22 15:16:06	2.01503029999999983	02	19-29岁	22.6890821705842889	113.802363812069203	440306	V0440300	38577	109	21	111	21	113.800406719999998	22.6867234000000018	113.802847060000005	22.6889393599999991	1
2019-10-22 14:33:30	2019-10-22 14:33:30	1.75727349999999993	01	30-39岁	22.6895098561769295	113.98752972267873	440309	V0440300	38653	109	97	110	97	113.985872270000002	22.6867234000000018	113.988312609999994	22.6889393599999991	1
2019-10-22 10:12:13	2019-10-22 12:02:29	2.01503029999999983	01	30-39岁	22.69487316436987	113.919920994765818	440306	V0440300	39339	111	69	112	69	113.917542859999998	22.69115532	113.919983189999996	22.6933712800000009	2
2019-10-22 14:56:21	2019-10-22 19:21:49	2.01503029999999983	01	30-39岁	22.69487316436987	113.919920994765818	440306	V0440300	39339	111	69	112	69	113.917542859999998	22.69115532	113.919983189999996	22.6933712800000009	2
2019-10-22 09:50:44	2019-10-22 13:39:50	2.01503029999999983	03	19-29岁	22.6956477391393889	113.93533925650631	440306	V0440300	39703	112	76	113	76	113.934625209999993	22.6933712800000009	113.93706555	22.695587230000001	1
2019-10-22 10:52:26	2019-10-22 11:29:20	2.01503029999999983	01	40-49岁	22.6999832436562414	113.964860591767149	440306	V0440300	40072	113	88	114	88	113.963909240000007	22.695587230000001	113.966349579999999	22.6978031899999984	1
2019-10-22 12:00:28	2019-10-22 19:21:22	2.01503029999999983	02	19-29岁	22.7016889300091194	113.796527184599654	440306	V0440300	40360	114	19	116	19	113.795526050000007	22.6978031899999984	113.797966389999999	22.7000191499999993	1
2019-10-22 18:14:16	2019-10-22 19:19:08	1.75727349999999993	03	未知	22.706635604535041	114.047796863874012	440309	V0440300	41177	116	122	116	122	114.046880669999993	22.7022351100000002	114.04932101	22.7044510600000002	1
2019-10-22 14:33:58	2019-10-22 16:06:33	2.01503029999999983	01	30-39岁	22.7122177009462582	113.844040302785473	440306	V0440300	42164	119	38	121	38	113.841892439999995	22.7088829799999985	113.844332769999994	22.7110989399999994	1
2019-10-22 00:19:41	2019-10-22 07:59:51	1.86759879999999989	01	30-39岁	22.7158656827004002	114.205762203317292	440307	V0440300	43027	121	187	120	188	114.205502519999996	22.7133148899999995	114.207942860000003	22.7155308500000004	1
2019-10-22 15:55:22	2019-10-22 17:43:29	1.86759879999999989	01	30-39岁	22.7217109859088602	114.263965043632922	440307	V0440300	43764	123	210	121	211	114.261630249999996	22.7177468100000013	114.264070590000003	22.7199627699999986	1
2019-10-22 15:52:07	2019-10-22 17:33:00	2.01503029999999983	02	19-29岁	22.7240226589618288	113.828623309726325	440306	V0440300	43943	124	32	126	32	113.827250419999999	22.7199627699999986	113.829690760000005	22.7221787199999987	1
2019-10-22 09:34:09	2019-10-22 11:46:00	2.01503029999999983	01	19-29岁	22.7289649023482703	113.816232590326536	440306	V0440300	45009	127	27	129	27	113.815048739999995	22.7266106400000005	113.817489080000001	22.7288266000000014	1
2019-10-22 11:32:16	2019-10-22 14:52:21	2.01503029999999983	01	30-39岁	22.7339200755680295	113.914191617196508	440306	V0440300	45763	129	67	130	67	113.912662190000006	22.7310425500000015	113.915102520000005	22.7332585099999989	1
2019-10-22 12:07:09	2019-10-22 14:13:40	1.75727349999999993	02	19-29岁	22.7370908198298203	114.039718876944661	440309	V0440300	46172	130	119	130	120	114.039559659999995	22.7332585099999989	114.042000000000002	22.7354744699999998	1
2019-10-22 15:19:21	2019-10-22 16:04:13	2.01503029999999983	02	50-59岁	22.7396325148618494	113.813134864174344	440306	V0440300	46436	131	26	133	26	113.812608400000002	22.7354744699999998	113.815048739999995	22.7376904300000007	2
2019-10-22 18:55:17	2019-10-22 21:47:38	2.01503029999999983	02	50-59岁	22.7396325148618494	113.813134864174344	440306	V0440300	46436	131	26	133	26	113.812608400000002	22.7354744699999998	113.815048739999995	22.7376904300000007	2
2019-10-22 19:08:42	2019-10-22 21:13:04	2.01503029999999983	02	19-29岁	22.7437753817111208	113.824499460700764	440306	V0440300	47154	133	30	135	30	113.822369749999993	22.7399063800000008	113.82481009	22.7421223400000017	1
2019-10-22 09:55:23	2019-10-22 11:33:08	2.01503029999999983	02	19-29岁	22.7542113755681505	113.808885117584495	440306	V0440300	48933	138	24	140	24	113.807727729999996	22.7509861700000009	113.810168070000003	22.7532021299999982	1
2019-10-22 03:43:05	2019-10-22 04:37:23	2.01503029999999983	01	30-39岁	22.7533765292673209	113.84130444257022	440306	V0440300	48946	138	37	139	38	113.839452100000003	22.7509861700000009	113.841892439999995	22.7532021299999982	1
2019-10-22 15:13:55	2019-10-22 15:14:55	2.01503029999999983	02	19-29岁	22.7729318744530183	113.823600839206151	440306	V0440300	51795	146	30	147	31	113.822369749999993	22.7687138299999994	113.82481009	22.7709297900000003	1
2019-10-22 16:00:38	2019-10-22 17:07:23	2.01503029999999983	03	未知	22.784710171303729	113.899326460878115	440306	V0440300	53968	152	61	153	62	113.898020169999995	22.7820095699999996	113.900460510000002	22.7842255300000005	1
2019-10-22 16:01:17	2019-10-22 17:18:09	2.01503029999999983	01	30-39岁	22.8081523013504111	113.902874331993345	440306	V0440300	57539	162	62	162	63	113.900460510000002	22.8041691499999999	113.902900840000001	22.8063851100000008	1
