# Supplementary material for: Analysis of the influencing factors of vitality and built environment of shopping centers based on mobile-phone signaling data
Source: PLoS One. 2024 Feb 15;19(2):e0296261. doi: 10.1371/journal.pone.0296261 (PMC10868840; doi:10.1371/journal.pone.0296261)
Supplement: S1 Data — (ZIP) [file pone.0296261.s001.zip › μò░μì«Θçìμû░μƒÑΦ»ó/06Φè▒σ¢¡σƒÄ/Φè▒σ¢¡23-Φ«┐Θù«Φ«░σ╜ò.csv]

stime	etime	weight	gender	age	o_lat	o_lon	o_district	city	o_fnid	grow_4326	gcol_4326	grow_32650	gcol_32650	ext_min_x	ext_min_y	ext_max_x	ext_max_y	visit_time
2019-10-23 00:17:26	2019-10-23 09:53:48	2.29234759999999982	01	50-59岁	22.4766723795476899	113.884114697977807	440305	V0440300	4339	13	55	16	53	113.883378149999999	22.4739914899999995	113.885818490000005	22.4762074500000004	1
2019-10-23 17:11:40	2019-10-23 18:22:43	2.29234759999999982	01	50-59岁	22.4766062314206785	113.883960810564702	440305	V0440300	4339	13	55	16	53	113.883378149999999	22.4739914899999995	113.885818490000005	22.4762074500000004	1
2019-10-23 18:17:42	2019-10-23 19:20:11	2.29234759999999982	02	30-39岁	22.4808161899249299	113.890265974770173	440305	V0440300	5055	15	57	18	55	113.888258820000004	22.4784234000000005	113.890699159999997	22.4806393600000014	1
2019-10-23 21:02:53	2019-10-23 21:02:53	2.29234759999999982	01	40-49岁	22.4848652098252693	113.899002926652969	440305	V0440300	5416	16	61	19	59	113.898020169999995	22.4806393600000014	113.900460510000002	22.4828553199999988	1
2019-10-23 15:51:11	2019-10-23 17:42:48	2.29234759999999982	01	30-39岁	22.4833814822602385	113.927062554446508	440305	V0440300	5427	16	72	19	70	113.924863869999996	22.4806393600000014	113.927304199999995	22.4828553199999988	1
2019-10-23 15:17:55	2019-10-23 19:40:11	2.29234759999999982	03	未知	22.4840094316024093	113.926864166178063	440305	V0440300	5427	16	72	19	70	113.924863869999996	22.4806393600000014	113.927304199999995	22.4828553199999988	1
2019-10-23 19:57:19	2019-10-23 21:31:21	2.29234759999999982	03	19-29岁	22.4869310369962285	113.913523985375662	440305	V0440300	5779	17	67	20	65	113.912662190000006	22.4828553199999988	113.915102520000005	22.4850712799999997	1
2019-10-23 17:26:17	2019-10-23 18:45:30	2.29234759999999982	03	19-29岁	22.4861922732107082	113.924912483910532	440305	V0440300	5784	17	72	20	70	113.924863869999996	22.4828553199999988	113.927304199999995	22.4850712799999997	1
2019-10-23 11:57:17	2019-10-23 15:41:07	2.29234759999999982	01	19-29岁	22.4894350538611292	113.926482058292805	440305	V0440300	6141	18	72	21	70	113.924863869999996	22.4850712799999997	113.927304199999995	22.4872872299999997	1
2019-10-23 18:18:14	2019-10-23 19:05:14	2.29234759999999982	01	30-39岁	22.4906207002018093	113.919104034407496	440305	V0440300	6495	19	69	22	67	113.917542859999998	22.4872872299999997	113.919983189999996	22.4895031900000006	2
2019-10-23 17:10:19	2019-10-23 18:17:36	2.29234759999999982	01	30-39岁	22.4906207002018093	113.919104034407496	440305	V0440300	6495	19	69	22	67	113.917542859999998	22.4872872299999997	113.919983189999996	22.4895031900000006	2
2019-10-23 17:38:26	2019-10-23 19:32:57	2.29234759999999982	01	19-29岁	22.4903723733517289	113.92547073873591	440305	V0440300	6498	19	72	22	70	113.924863869999996	22.4872872299999997	113.927304199999995	22.4895031900000006	1
2019-10-23 05:48:05	2019-10-23 09:02:07	2.29234759999999982	02	40-49岁	22.4916867739902813	113.926247760685868	440305	V0440300	6498	19	72	22	70	113.924863869999996	22.4872872299999997	113.927304199999995	22.4895031900000006	1
2019-10-23 07:48:19	2019-10-23 08:21:58	2.29234759999999982	01	40-49岁	22.490266477725239	113.936962150737131	440305	V0440300	6502	19	76	22	74	113.934625209999993	22.4872872299999997	113.93706555	22.4895031900000006	1
2019-10-23 11:45:58	2019-10-23 12:39:12	2.29234759999999982	03	未知	22.4920944726891712	113.918304141989154	440305	V0440300	6852	20	69	23	67	113.917542859999998	22.4895031900000006	113.919983189999996	22.4917191500000015	1
2019-10-23 13:45:26	2019-10-23 16:20:34	2.29234759999999982	01	60岁以上	22.4931734970751585	113.92423364995544	440305	V0440300	6854	20	71	23	69	113.922423530000003	22.4895031900000006	113.924863869999996	22.4917191500000015	1
2019-10-23 12:42:23	2019-10-23 16:28:41	2.29234759999999982	02	50-59岁	22.4929519912539106	113.926812219911568	440305	V0440300	6855	20	72	23	70	113.924863869999996	22.4895031900000006	113.927304199999995	22.4917191500000015	1
2019-10-23 21:04:54	2019-10-23 22:58:29	2.29234759999999982	02	40-49岁	22.4922228424518593	113.925963976221809	440305	V0440300	6855	20	72	23	70	113.924863869999996	22.4895031900000006	113.927304199999995	22.4917191500000015	1
2019-10-23 00:45:47	2019-10-23 03:12:39	2.29234759999999982	01	0-18岁	22.4931418020858906	113.926827448272391	440305	V0440300	6855	20	72	23	70	113.924863869999996	22.4895031900000006	113.927304199999995	22.4917191500000015	1
2019-10-23 18:32:33	2019-10-23 19:50:50	2.29234759999999982	01	30-39岁	22.4931349758843098	113.934043619281383	440305	V0440300	6858	20	75	23	73	113.932184879999994	22.4895031900000006	113.934625209999993	22.4917191500000015	1
2019-10-23 19:15:10	2019-10-23 21:00:56	2.29234759999999982	02	40-49岁	22.4956959528408298	113.917864961346936	440305	V0440300	7209	21	69	24	67	113.917542859999998	22.4917191500000015	113.919983189999996	22.4939351099999989	1
2019-10-23 07:01:20	2019-10-23 07:06:42	2.29234759999999982	01	30-39岁	22.4958846092786402	113.919706081881159	440305	V0440300	7209	21	69	24	67	113.917542859999998	22.4917191500000015	113.919983189999996	22.4939351099999989	1
2019-10-23 21:35:20	2019-10-23 23:42:42	2.29234759999999982	01	40-49岁	22.495246901670491	113.926003943933097	440305	V0440300	7212	21	72	24	70	113.924863869999996	22.4917191500000015	113.927304199999995	22.4939351099999989	1
2019-10-23 08:27:09	2019-10-23 09:33:07	2.29234759999999982	02	30-39岁	22.4975777952642808	113.886219956654458	440305	V0440300	7553	22	56	25	54	113.885818490000005	22.4939351099999989	113.888258820000004	22.496151059999999	1
2019-10-23 16:51:12	2019-10-23 17:12:55	2.29234759999999982	02	30-39岁	22.4962408282630797	113.912860847870164	440305	V0440300	7564	22	67	25	65	113.912662190000006	22.4939351099999989	113.915102520000005	22.496151059999999	1
2019-10-23 08:48:17	2019-10-23 09:05:27	2.29234759999999982	01	40-49岁	22.4974454526227809	113.914028694761967	440305	V0440300	7564	22	67	25	65	113.912662190000006	22.4939351099999989	113.915102520000005	22.496151059999999	1
2019-10-23 19:53:02	2019-10-23 20:59:45	2.29234759999999982	01	30-39岁	22.4971279432717601	113.91818285005921	440305	V0440300	7566	22	69	25	67	113.917542859999998	22.4939351099999989	113.919983189999996	22.496151059999999	1
2019-10-23 16:11:51	2019-10-23 20:12:59	2.29234759999999982	02	19-29岁	22.4967816973425982	113.926980077029413	440305	V0440300	7569	22	72	25	70	113.924863869999996	22.4939351099999989	113.927304199999995	22.496151059999999	1
2019-10-23 08:22:04	2019-10-23 14:33:39	2.29234759999999982	01	19-29岁	22.4979023936842708	113.927538040174568	440305	V0440300	7570	22	73	25	71	113.927304199999995	22.4939351099999989	113.929744540000002	22.496151059999999	2
2019-10-23 14:46:11	2019-10-23 15:26:32	2.29234759999999982	01	19-29岁	22.4979023936842708	113.927538040174568	440305	V0440300	7570	22	73	25	71	113.927304199999995	22.4939351099999989	113.929744540000002	22.496151059999999	2
2019-10-23 17:38:37	2019-10-23 20:31:03	2.29234759999999982	02	30-39岁	22.4999932896193613	113.911825691538155	440305	V0440300	7920	23	66	26	64	113.910221849999999	22.496151059999999	113.912662190000006	22.4983670199999999	1
2019-10-23 19:37:18	2019-10-23 23:40:55	2.29234759999999982	02	19-29岁	22.5001405287855007	113.922340960400959	440305	V0440300	7924	23	70	26	68	113.919983189999996	22.496151059999999	113.922423530000003	22.4983670199999999	1
2019-10-23 09:29:57	2019-10-23 11:14:08	2.29234759999999982	01	30-39岁	22.4988920980155314	113.924544174393432	440305	V0440300	7925	23	71	26	69	113.922423530000003	22.496151059999999	113.924863869999996	22.4983670199999999	1
2019-10-23 09:44:22	2019-10-23 10:22:38	2.29234759999999982	01	30-39岁	22.4989482043480784	113.936479489488434	440305	V0440300	7930	23	76	26	74	113.934625209999993	22.496151059999999	113.93706555	22.4983670199999999	1
2019-10-23 02:07:32	2019-10-23 08:15:25	2.29234759999999982	03	19-29岁	22.5013374473144587	113.917448485997724	440305	V0440300	8279	24	68	27	66	113.915102520000005	22.4983670199999999	113.917542859999998	22.5005829800000008	1
2019-10-23 17:59:05	2019-10-23 20:33:47	2.29234759999999982	01	19-29岁	22.5010419378711504	113.926536233249195	440305	V0440300	8283	24	72	27	70	113.924863869999996	22.4983670199999999	113.927304199999995	22.5005829800000008	1
2019-10-23 14:37:54	2019-10-23 16:36:11	2.29234759999999982	01	19-29岁	22.5022059915521702	113.929366001493278	440305	V0440300	8284	24	73	27	71	113.927304199999995	22.4983670199999999	113.929744540000002	22.5005829800000008	1
2019-10-23 00:06:36	2019-10-23 12:28:30	2.29234759999999982	01	0-18岁	22.5040597398440703	113.912104406370744	440305	V0440300	8634	25	66	28	64	113.910221849999999	22.5005829800000008	113.912662190000006	22.5027989400000017	1
2019-10-23 20:26:50	2019-10-23 23:42:43	2.29234759999999982	02	30-39岁	22.5045337896866506	113.913764454771766	440305	V0440300	8635	25	67	28	65	113.912662190000006	22.5005829800000008	113.915102520000005	22.5027989400000017	1
2019-10-23 22:00:09	2019-10-23 22:57:54	2.29234759999999982	03	未知	22.5042885745293511	113.917451011401752	440305	V0440300	8636	25	68	28	66	113.915102520000005	22.5005829800000008	113.917542859999998	22.5027989400000017	1
2019-10-23 00:02:19	2019-10-23 08:50:36	2.29234759999999982	01	19-29岁	22.5034539097330608	113.91769291795687	440305	V0440300	8637	25	69	28	67	113.917542859999998	22.5005829800000008	113.919983189999996	22.5027989400000017	1
2019-10-23 22:16:26	2019-10-23 23:41:24	2.29234759999999982	02	19-29岁	22.5030753942557098	113.91866286354275	440305	V0440300	8637	25	69	28	67	113.917542859999998	22.5005829800000008	113.919983189999996	22.5027989400000017	1
2019-10-23 21:13:07	2019-10-23 23:32:29	2.29234759999999982	01	30-39岁	22.504107763489511	113.919319860359195	440305	V0440300	8637	25	69	28	67	113.917542859999998	22.5005829800000008	113.919983189999996	22.5027989400000017	1
2019-10-23 16:05:56	2019-10-23 22:15:29	2.29234759999999982	02	60岁以上	22.5033513095808786	113.919404619317547	440305	V0440300	8637	25	69	28	67	113.917542859999998	22.5005829800000008	113.919983189999996	22.5027989400000017	1
2019-10-23 08:57:56	2019-10-23 13:00:26	2.29234759999999982	03	未知	22.5033292800198303	113.918725222391416	440305	V0440300	8637	25	69	28	67	113.917542859999998	22.5005829800000008	113.919983189999996	22.5027989400000017	1
2019-10-23 11:56:48	2019-10-23 18:30:04	2.29234759999999982	01	40-49岁	22.5062032622560793	113.897332232652317	440305	V0440300	8985	26	60	29	58	113.895579830000003	22.5027989400000017	113.898020169999995	22.5050148900000018	1
2019-10-23 13:36:15	2019-10-23 14:28:50	2.29234759999999982	01	30-39岁	22.5072047364316994	113.899660361987799	440305	V0440300	8986	26	61	29	59	113.898020169999995	22.5027989400000017	113.900460510000002	22.5050148900000018	1
2019-10-23 17:06:56	2019-10-23 23:18:31	2.29234759999999982	02	30-39岁	22.5056579250023994	113.909796104259826	440305	V0440300	8990	26	65	29	63	113.907781510000007	22.5027989400000017	113.910221849999999	22.5050148900000018	1
2019-10-23 13:07:19	2019-10-23 14:09:22	2.29234759999999982	01	40-49岁	22.5055970534306908	113.910856147767547	440305	V0440300	8991	26	66	29	64	113.910221849999999	22.5027989400000017	113.912662190000006	22.5050148900000018	1
2019-10-23 14:42:11	2019-10-23 23:04:43	2.29234759999999982	01	19-29岁	22.506939510667241	113.911681030682004	440305	V0440300	8991	26	66	29	64	113.910221849999999	22.5027989400000017	113.912662190000006	22.5050148900000018	1
2019-10-23 07:34:57	2019-10-23 10:04:43	2.29234759999999982	02	40-49岁	22.5056556008214983	113.912496302919308	440305	V0440300	8991	26	66	29	64	113.910221849999999	22.5027989400000017	113.912662190000006	22.5050148900000018	1
2019-10-23 21:49:54	2019-10-23 23:43:23	2.29234759999999982	01	19-29岁	22.5062032955999989	113.919885308837564	440305	V0440300	8994	26	69	29	67	113.917542859999998	22.5027989400000017	113.919983189999996	22.5050148900000018	1
2019-10-23 12:21:10	2019-10-23 12:53:26	2.29234759999999982	01	40-49岁	22.5058974337955497	113.926545394411804	440305	V0440300	8997	26	72	29	70	113.924863869999996	22.5027989400000017	113.927304199999995	22.5050148900000018	1
2019-10-23 15:06:38	2019-10-23 17:26:06	2.29234759999999982	02	30-39岁	22.5079650891795318	113.911512539160626	440305	V0440300	9348	27	66	30	64	113.910221849999999	22.5050148900000018	113.912662190000006	22.5072308499999991	1
2019-10-23 00:47:57	2019-10-23 07:11:44	2.29234759999999982	01	19-29岁	22.5073133375500483	113.919413905347639	440305	V0440300	9351	27	69	30	67	113.917542859999998	22.5050148900000018	113.919983189999996	22.5072308499999991	1
2019-10-23 23:04:00	2019-10-23 23:04:00	2.29234759999999982	01	30-39岁	22.5077901434768286	113.919335342216911	440305	V0440300	9351	27	69	30	67	113.917542859999998	22.5050148900000018	113.919983189999996	22.5072308499999991	1
2019-10-23 13:38:08	2019-10-23 16:00:46	2.29234759999999982	02	40-49岁	22.5084609337012012	113.923263954524231	440305	V0440300	9353	27	71	30	69	113.922423530000003	22.5050148900000018	113.924863869999996	22.5072308499999991	1
2019-10-23 08:21:31	2019-10-23 09:34:05	2.29234759999999982	02	40-49岁	22.51083651526422	113.917713678398854	440305	V0440300	9708	28	69	31	67	113.917542859999998	22.5072308499999991	113.919983189999996	22.50944681	1
2019-10-23 19:27:03	2019-10-23 19:28:03	2.29234759999999982	01	30-39岁	22.5104965603843183	113.921169390826833	440305	V0440300	9709	28	70	31	68	113.919983189999996	22.5072308499999991	113.922423530000003	22.50944681	1
2019-10-23 12:17:08	2019-10-23 15:03:31	2.29234759999999982	01	30-39岁	22.5116103828311793	113.924670614326104	440305	V0440300	9710	28	71	31	69	113.922423530000003	22.5072308499999991	113.924863869999996	22.50944681	1
2019-10-23 21:31:10	2019-10-23 21:32:10	2.29234759999999982	01	19-29岁	22.5111419648055318	113.924243889531397	440305	V0440300	9710	28	71	31	69	113.922423530000003	22.5072308499999991	113.924863869999996	22.50944681	1
2019-10-23 07:58:31	2019-10-23 08:12:58	2.29234759999999982	02	50-59岁	22.5116325825104298	113.922999441968074	440305	V0440300	9710	28	71	31	69	113.922423530000003	22.5072308499999991	113.924863869999996	22.50944681	1
2019-10-23 18:09:14	2019-10-23 20:45:23	2.29234759999999982	02	30-39岁	22.5117120999944689	113.899404355729388	440305	V0440300	10057	29	61	32	59	113.898020169999995	22.50944681	113.900460510000002	22.5116627700000009	1
2019-10-23 00:01:06	2019-10-23 23:08:55	2.29234759999999982	01	19-29岁	22.5132288006712891	113.909753959865398	440305	V0440300	10061	29	65	32	63	113.907781510000007	22.50944681	113.910221849999999	22.5116627700000009	1
2019-10-23 08:41:58	2019-10-23 14:40:54	2.29234759999999982	02	30-39岁	22.5128534843460386	113.922661568804529	440305	V0440300	10067	29	71	32	69	113.922423530000003	22.50944681	113.924863869999996	22.5116627700000009	1
2019-10-23 11:06:29	2019-10-23 13:08:48	2.29234759999999982	02	40-49岁	22.5129873558014495	113.923999045441235	440305	V0440300	10067	29	71	32	69	113.922423530000003	22.50944681	113.924863869999996	22.5116627700000009	4
2019-10-23 10:15:29	2019-10-23 11:05:42	2.29234759999999982	02	40-49岁	22.5129873558014495	113.923999045441235	440305	V0440300	10067	29	71	32	69	113.922423530000003	22.50944681	113.924863869999996	22.5116627700000009	4
2019-10-23 13:09:27	2019-10-23 14:20:13	2.29234759999999982	02	40-49岁	22.5129873558014495	113.923999045441235	440305	V0440300	10067	29	71	32	69	113.922423530000003	22.50944681	113.924863869999996	22.5116627700000009	4
2019-10-23 14:20:17	2019-10-23 16:43:28	2.29234759999999982	02	40-49岁	22.5129873558014495	113.923999045441235	440305	V0440300	10067	29	71	32	69	113.922423530000003	22.50944681	113.924863869999996	22.5116627700000009	4
2019-10-23 12:12:13	2019-10-23 17:50:53	2.29234759999999982	01	30-39岁	22.5119177414660996	113.926587041288727	440305	V0440300	10068	29	72	32	70	113.924863869999996	22.50944681	113.927304199999995	22.5116627700000009	1
2019-10-23 18:09:06	2019-10-23 20:48:46	2.29234759999999982	02	40-49岁	22.5145132363001501	113.899118417177533	440305	V0440300	10414	30	61	33	59	113.898020169999995	22.5116627700000009	113.900460510000002	22.513878720000001	1
2019-10-23 22:37:47	2019-10-23 22:37:47	2.29234759999999982	01	50-59岁	22.5146755057087802	113.907079732656314	440305	V0440300	10417	30	64	33	62	113.905341179999994	22.5116627700000009	113.907781510000007	22.513878720000001	1
2019-10-23 09:02:12	2019-10-23 13:45:50	2.29234759999999982	01	50-59岁	22.5152862433273313	113.907396387139372	440305	V0440300	10417	30	64	33	62	113.905341179999994	22.5116627700000009	113.907781510000007	22.513878720000001	1
2019-10-23 20:13:03	2019-10-23 20:47:47	2.29234759999999982	02	19-29岁	22.5138908618433895	113.909923782468979	440305	V0440300	10418	30	65	33	63	113.907781510000007	22.5116627700000009	113.910221849999999	22.513878720000001	1
2019-10-23 09:55:00	2019-10-23 17:58:21	2.29234759999999982	01	19-29岁	22.5149768463158217	113.922323116760722	440305	V0440300	10423	30	70	33	68	113.919983189999996	22.5116627700000009	113.922423530000003	22.513878720000001	1
2019-10-23 09:33:03	2019-10-23 11:23:53	2.29234759999999982	02	40-49岁	22.5147116493972383	113.920726272369905	440305	V0440300	10423	30	70	33	68	113.919983189999996	22.5116627700000009	113.922423530000003	22.513878720000001	1
2019-10-23 11:08:54	2019-10-23 21:30:26	2.29234759999999982	01	30-39岁	22.5156398296583689	113.92254154924494	440305	V0440300	10424	30	71	33	69	113.922423530000003	22.5116627700000009	113.924863869999996	22.513878720000001	1
2019-10-23 06:29:37	2019-10-23 23:33:51	2.29234759999999982	02	50-59岁	22.5148442841104384	113.925774342530985	440305	V0440300	10425	30	72	33	70	113.924863869999996	22.5116627700000009	113.927304199999995	22.513878720000001	1
2019-10-23 09:26:18	2019-10-23 20:53:33	2.29234759999999982	01	30-39岁	22.5139730422779891	113.92788201796408	440305	V0440300	10426	30	73	33	71	113.927304199999995	22.5116627700000009	113.929744540000002	22.513878720000001	1
2019-10-23 21:10:29	2019-10-23 22:17:23	2.29234759999999982	01	40-49岁	22.5166686061628596	113.896700209721388	440305	V0440300	10770	31	60	34	58	113.895579830000003	22.513878720000001	113.898020169999995	22.5160946799999984	1
2019-10-23 20:52:25	2019-10-23 22:51:39	2.29234759999999982	01	19-29岁	22.5171419600390799	113.909569749822296	440305	V0440300	10775	31	65	34	63	113.907781510000007	22.513878720000001	113.910221849999999	22.5160946799999984	1
2019-10-23 13:33:02	2019-10-23 14:49:03	2.29234759999999982	02	30-39岁	22.517533861201489	113.924840571408922	440305	V0440300	10781	31	71	34	69	113.922423530000003	22.513878720000001	113.924863869999996	22.5160946799999984	1
2019-10-23 13:50:05	2019-10-23 15:54:23	2.29234759999999982	01	0-18岁	22.51655703929071	113.923783991968136	440305	V0440300	10781	31	71	34	69	113.922423530000003	22.513878720000001	113.924863869999996	22.5160946799999984	1
2019-10-23 15:36:50	2019-10-23 17:07:11	2.29234759999999982	01	30-39岁	22.5161595045271703	113.927066277424743	440305	V0440300	10782	31	72	34	70	113.924863869999996	22.513878720000001	113.927304199999995	22.5160946799999984	1
2019-10-23 10:25:19	2019-10-23 12:02:14	2.29234759999999982	03	未知	22.5197209729058407	113.909463781337621	440305	V0440300	11132	32	65	35	63	113.907781510000007	22.5160946799999984	113.910221849999999	22.5183106399999993	2
2019-10-23 10:07:43	2019-10-23 10:25:13	2.29234759999999982	03	未知	22.5197209729058407	113.909463781337621	440305	V0440300	11132	32	65	35	63	113.907781510000007	22.5160946799999984	113.910221849999999	22.5183106399999993	2
2019-10-23 07:42:17	2019-10-23 08:13:57	2.29234759999999982	01	30-39岁	22.5188884559739897	113.907937837590225	440305	V0440300	11132	32	65	35	63	113.907781510000007	22.5160946799999984	113.910221849999999	22.5183106399999993	1
2019-10-23 23:34:00	2019-10-23 23:34:00	2.29234759999999982	01	19-29岁	22.5197004877745997	113.910746450755369	440305	V0440300	11133	32	66	35	64	113.910221849999999	22.5160946799999984	113.912662190000006	22.5183106399999993	1
2019-10-23 17:06:14	2019-10-23 17:06:14	2.29234759999999982	01	30-39岁	22.5189544134506612	113.911841269955104	440305	V0440300	11133	32	66	35	64	113.910221849999999	22.5160946799999984	113.912662190000006	22.5183106399999993	1
2019-10-23 00:05:25	2019-10-23 01:32:21	2.29234759999999982	01	0-18岁	22.5189259887441615	113.920244272044556	440305	V0440300	11137	32	70	35	68	113.919983189999996	22.5160946799999984	113.922423530000003	22.5183106399999993	1
2019-10-23 16:36:53	2019-10-23 16:37:53	2.29234759999999982	02	19-29岁	22.519892004973439	113.931597768725439	440305	V0440300	11141	32	74	35	73	113.929744540000002	22.5160946799999984	113.932184879999994	22.5183106399999993	1
2019-10-23 11:40:33	2019-10-23 16:38:10	2.29234759999999982	02	50-59岁	22.5198663044086409	113.938300935177779	440305	V0440300	11144	32	77	35	76	113.93706555	22.5160946799999984	113.939505879999999	22.5183106399999993	1
2019-10-23 01:48:54	2019-10-23 01:49:54	2.29234759999999982	02	19-29岁	22.5194223537391487	113.93726162342621	440305	V0440300	11144	32	77	35	76	113.93706555	22.5160946799999984	113.939505879999999	22.5183106399999993	1
2019-10-23 10:06:09	2019-10-23 11:59:08	2.29234759999999982	02	30-39岁	22.5220024269605688	113.908431893242508	440305	V0440300	11489	33	65	36	63	113.907781510000007	22.5183106399999993	113.910221849999999	22.5205266000000002	1
2019-10-23 14:12:56	2019-10-23 14:13:56	2.29234759999999982	01	30-39岁	22.5224988178876799	113.918309646466128	440305	V0440300	11493	33	69	36	68	113.917542859999998	22.5183106399999993	113.919983189999996	22.5205266000000002	1
2019-10-23 14:55:02	2019-10-23 15:41:07	2.29234759999999982	01	19-29岁	22.5217685246781301	113.923532536196319	440305	V0440300	11495	33	71	36	70	113.922423530000003	22.5183106399999993	113.924863869999996	22.5205266000000002	1
2019-10-23 14:17:04	2019-10-23 22:57:25	2.29234759999999982	03	未知	22.5216748925328005	113.922883775549323	440305	V0440300	11495	33	71	36	70	113.922423530000003	22.5183106399999993	113.924863869999996	22.5205266000000002	1
2019-10-23 07:53:53	2019-10-23 07:53:53	2.29234759999999982	01	19-29岁	22.5213213791991294	113.923746437195348	440305	V0440300	11495	33	71	36	70	113.922423530000003	22.5183106399999993	113.924863869999996	22.5205266000000002	1
2019-10-23 22:03:11	2019-10-23 23:32:08	2.29234759999999982	02	40-49岁	22.5211178383906194	113.92537317363994	440305	V0440300	11496	33	72	36	71	113.924863869999996	22.5183106399999993	113.927304199999995	22.5205266000000002	1
2019-10-23 04:45:26	2019-10-23 05:26:14	2.29234759999999982	01	30-39岁	22.5245385083522685	113.908909688397884	440305	V0440300	11846	34	65	37	64	113.907781510000007	22.5205266000000002	113.910221849999999	22.5227425500000003	1
2019-10-23 14:33:53	2019-10-23 16:37:53	2.29234759999999982	01	19-29岁	22.5245292704276494	113.911717262891599	440305	V0440300	11847	34	66	37	65	113.910221849999999	22.5205266000000002	113.912662190000006	22.5227425500000003	1
2019-10-23 14:36:29	2019-10-23 17:38:23	2.29234759999999982	01	30-39岁	22.5229184787728691	113.915250132449344	440305	V0440300	11849	34	68	37	67	113.915102520000005	22.5205266000000002	113.917542859999998	22.5227425500000003	1
2019-10-23 09:11:30	2019-10-23 22:36:01	2.29234759999999982	02	19-29岁	22.5244379327853288	113.919189442302482	440305	V0440300	11850	34	69	37	68	113.917542859999998	22.5205266000000002	113.919983189999996	22.5227425500000003	1
2019-10-23 00:32:05	2019-10-23 07:39:49	2.29234759999999982	01	30-39岁	22.5235739743905796	113.918373206322244	440305	V0440300	11850	34	69	37	68	113.917542859999998	22.5205266000000002	113.919983189999996	22.5227425500000003	1
2019-10-23 14:49:34	2019-10-23 16:35:35	2.29234759999999982	02	30-39岁	22.524603561991789	113.91982689988717	440305	V0440300	11850	34	69	37	68	113.917542859999998	22.5205266000000002	113.919983189999996	22.5227425500000003	3
2019-10-23 08:56:04	2019-10-23 11:52:01	2.29234759999999982	02	30-39岁	22.524603561991789	113.91982689988717	440305	V0440300	11850	34	69	37	68	113.917542859999998	22.5205266000000002	113.919983189999996	22.5227425500000003	3
2019-10-23 07:28:29	2019-10-23 08:27:35	2.29234759999999982	02	30-39岁	22.524603561991789	113.91982689988717	440305	V0440300	11850	34	69	37	68	113.917542859999998	22.5205266000000002	113.919983189999996	22.5227425500000003	3
2019-10-23 12:07:23	2019-10-23 13:26:19	2.29234759999999982	01	30-39岁	22.52378070764291	113.920214293211259	440305	V0440300	11851	34	70	37	69	113.919983189999996	22.5205266000000002	113.922423530000003	22.5227425500000003	1
2019-10-23 13:52:47	2019-10-23 18:12:20	2.29234759999999982	01	30-39岁	22.5236074603678809	113.924366053956291	440305	V0440300	11852	34	71	37	70	113.922423530000003	22.5205266000000002	113.924863869999996	22.5227425500000003	1
2019-10-23 17:28:08	2019-10-23 19:22:07	2.29234759999999982	01	30-39岁	22.5242792254086197	113.927877412039109	440305	V0440300	11854	34	73	37	72	113.927304199999995	22.5205266000000002	113.929744540000002	22.5227425500000003	1
2019-10-23 11:16:52	2019-10-23 15:34:15	3.05925700000000012	01	19-29岁	22.5246139650848107	114.040063422877694	440304	V0440300	11900	34	119	36	118	114.039559659999995	22.5205266000000002	114.042000000000002	22.5227425500000003	1
2019-10-23 07:48:49	2019-10-23 14:33:12	3.05925700000000012	03	未知	22.5241508974053417	114.042366008964052	440304	V0440300	11901	34	120	36	119	114.042000000000002	22.5205266000000002	114.044440339999994	22.5227425500000003	1
2019-10-23 07:39:47	2019-10-23 13:50:21	3.05925700000000012	03	未知	22.5241187056654795	114.044542831777761	440304	V0440300	11902	34	121	36	120	114.044440339999994	22.5205266000000002	114.046880669999993	22.5227425500000003	1
2019-10-23 14:39:26	2019-10-23 16:52:14	2.29234759999999982	01	40-49岁	22.5264332087228993	113.921117155813008	440305	V0440300	12208	35	70	38	69	113.919983189999996	22.5227425500000003	113.922423530000003	22.5249585100000012	1
2019-10-23 15:25:10	2019-10-23 17:09:19	2.29234759999999982	01	30-39岁	22.526949329297441	113.922621141716263	440305	V0440300	12209	35	71	38	70	113.922423530000003	22.5227425500000003	113.924863869999996	22.5249585100000012	1
2019-10-23 20:22:54	2019-10-23 20:57:40	2.29234759999999982	02	19-29岁	22.5262626629624911	113.931554101905974	440305	V0440300	12212	35	74	38	73	113.929744540000002	22.5227425500000003	113.932184879999994	22.5249585100000012	1
2019-10-23 19:12:17	2019-10-23 23:04:14	2.29234759999999982	01	30-39岁	22.5283121598134315	113.914149113648236	440305	V0440300	12562	36	67	39	66	113.912662190000006	22.5249585100000012	113.915102520000005	22.5271744699999985	1
2019-10-23 11:42:11	2019-10-23 12:17:30	2.29234759999999982	01	30-39岁	22.5282514331918797	113.919454516718375	440305	V0440300	12564	36	69	39	68	113.917542859999998	22.5249585100000012	113.919983189999996	22.5271744699999985	1
2019-10-23 08:15:13	2019-10-23 11:09:16	2.29234759999999982	01	60岁以上	22.5277185510281015	113.919903490622232	440305	V0440300	12564	36	69	39	68	113.917542859999998	22.5249585100000012	113.919983189999996	22.5271744699999985	1
2019-10-23 23:30:46	2019-10-23 23:30:46	2.29234759999999982	02	19-29岁	22.5291565582932414	113.922892779186441	440305	V0440300	12566	36	71	39	70	113.922423530000003	22.5249585100000012	113.924863869999996	22.5271744699999985	1
2019-10-23 14:26:41	2019-10-23 15:35:19	3.05925700000000012	02	19-29岁	22.5290091714936587	113.988042723135891	440304	V0440300	12592	36	97	38	96	113.985872270000002	22.5249585100000012	113.988312609999994	22.5271744699999985	1
2019-10-23 14:50:36	2019-10-23 17:31:38	2.29234759999999982	01	30-39岁	22.5297037411824093	113.909542664822169	440305	V0440300	12917	37	65	40	64	113.907781510000007	22.5271744699999985	113.910221849999999	22.5293904199999986	1
2019-10-23 17:03:59	2019-10-23 17:49:24	2.29234759999999982	02	19-29岁	22.5312139137576004	113.91252054499904	440305	V0440300	12918	37	66	40	65	113.910221849999999	22.5271744699999985	113.912662190000006	22.5293904199999986	1
2019-10-23 18:52:31	2019-10-23 23:01:48	2.29234759999999982	01	19-29岁	22.5313595729898495	113.911176693710274	440305	V0440300	12918	37	66	40	65	113.910221849999999	22.5271744699999985	113.912662190000006	22.5293904199999986	1
2019-10-23 18:44:22	2019-10-23 20:18:28	2.29234759999999982	02	30-39岁	22.5297126093810007	113.922239291791371	440305	V0440300	12922	37	70	40	69	113.919983189999996	22.5271744699999985	113.922423530000003	22.5293904199999986	1
2019-10-23 13:07:37	2019-10-23 15:55:50	2.29234759999999982	01	19-29岁	22.5310359080423197	113.925367196235854	440305	V0440300	12924	37	72	40	71	113.924863869999996	22.5271744699999985	113.927304199999995	22.5293904199999986	1
2019-10-23 00:15:09	2019-10-23 04:02:20	2.29234759999999982	02	19-29岁	22.5294045506794696	113.928783995608825	440305	V0440300	12925	37	73	39	72	113.927304199999995	22.5271744699999985	113.929744540000002	22.5293904199999986	1
2019-10-23 14:28:13	2019-10-23 16:09:56	2.29234759999999982	01	50-59岁	22.5307471536744508	113.971499283743469	440305	V0440300	12943	37	91	39	90	113.971230250000005	22.5271744699999985	113.973670589999998	22.5293904199999986	1
2019-10-23 09:06:10	2019-10-23 10:33:56	3.05925700000000012	02	40-49岁	22.5299109176221606	114.020461733661577	440304	V0440300	12963	37	111	39	110	114.02003698	22.5271744699999985	114.022477309999999	22.5293904199999986	1
2019-10-23 12:41:50	2019-10-23 18:08:49	3.05925700000000012	02	19-29岁	22.5307032442102795	114.05022214593852	440304	V0440300	12975	37	123	38	122	114.04932101	22.5271744699999985	114.051761350000007	22.5293904199999986	1
2019-10-23 09:34:31	2019-10-23 19:04:26	2.29234759999999982	01	60岁以上	22.5326566686238685	113.92611817960676	440305	V0440300	13281	38	72	40	71	113.924863869999996	22.5293904199999986	113.927304199999995	22.5316063799999995	1
2019-10-23 22:17:08	2019-10-23 23:30:37	2.29234759999999982	02	19-29岁	22.5334467894876411	113.928267079837767	440305	V0440300	13282	38	73	40	72	113.927304199999995	22.5293904199999986	113.929744540000002	22.5316063799999995	1
2019-10-23 23:31:35	2019-10-23 23:31:35	2.29234759999999982	02	19-29岁	22.5378831996227014	113.919580701962005	440305	V0440300	13992	40	69	43	68	113.917542859999998	22.5338223400000004	113.919983189999996	22.5360383000000013	1
2019-10-23 10:36:33	2019-10-23 11:21:37	2.29234759999999982	01	19-29岁	22.5367372956452208	113.931390484270167	440305	V0440300	13997	40	74	42	73	113.929744540000002	22.5338223400000004	113.932184879999994	22.5360383000000013	1
2019-10-23 07:56:53	2019-10-23 08:43:44	2.29234759999999982	01	40-49岁	22.5369145112395692	113.962105978603191	440305	V0440300	14010	40	87	42	86	113.961468909999994	22.5338223400000004	113.963909240000007	22.5360383000000013	1
2019-10-23 07:36:03	2019-10-23 14:23:33	3.05925700000000012	03	未知	22.5374713553723112	114.055091666737255	440304	V0440300	14048	40	125	41	124	114.054201680000006	22.5338223400000004	114.056642019999998	22.5360383000000013	1
2019-10-23 11:42:18	2019-10-23 13:24:39	2.29234759999999982	01	40-49岁	22.5399810163496213	113.961523903557975	440305	V0440300	14367	41	87	43	86	113.961468909999994	22.5360383000000013	113.963909240000007	22.5382542599999987	1
2019-10-23 07:49:35	2019-10-23 08:38:23	2.29234759999999982	01	19-29岁	22.5418670406302901	113.911321636149594	440305	V0440300	14703	42	66	45	65	113.910221849999999	22.5382542599999987	113.912662190000006	22.5404702099999987	1
2019-10-23 09:42:25	2019-10-23 14:46:37	3.05925700000000012	02	30-39岁	22.5413130197264913	114.010909008012831	440304	V0440300	14744	42	107	44	106	114.010275629999995	22.5382542599999987	114.012715970000002	22.5404702099999987	1
2019-10-23 23:22:56	2019-10-23 23:22:56	3.05925700000000012	03	未知	22.5408605115236504	114.012298413380279	440304	V0440300	14744	42	107	44	106	114.010275629999995	22.5382542599999987	114.012715970000002	22.5404702099999987	1
2019-10-23 15:41:12	2019-10-23 16:33:23	3.05925700000000012	01	40-49岁	22.5408158173106301	114.040621412553463	440304	V0440300	14756	42	119	43	118	114.039559659999995	22.5382542599999987	114.042000000000002	22.5404702099999987	1
2019-10-23 14:57:06	2019-10-23 16:45:34	2.29234759999999982	01	19-29岁	22.5435287397225999	113.915141656367865	440305	V0440300	15062	43	68	45	67	113.915102520000005	22.5404702099999987	113.917542859999998	22.5426861699999996	1
2019-10-23 15:55:03	2019-10-23 15:56:03	2.29234759999999982	01	19-29岁	22.5432762846352404	113.920801661693488	440305	V0440300	15064	43	70	45	69	113.919983189999996	22.5404702099999987	113.922423530000003	22.5426861699999996	1
2019-10-23 14:58:16	2019-10-23 16:31:09	2.29234759999999982	02	50-59岁	22.5456921866686812	113.934349968731183	440305	V0440300	15426	44	75	46	74	113.932184879999994	22.5426861699999996	113.934625209999993	22.5449021300000005	1
2019-10-23 10:08:36	2019-10-23 10:09:36	2.29234759999999982	01	50-59岁	22.5468547876104211	113.964696174168495	440305	V0440300	15439	44	88	46	87	113.963909240000007	22.5426861699999996	113.966349579999999	22.5449021300000005	1
2019-10-23 10:07:56	2019-10-23 10:53:34	2.29234759999999982	02	0-18岁	22.54856167780218	113.91687569250432	440305	V0440300	15776	45	68	47	67	113.915102520000005	22.5449021300000005	113.917542859999998	22.5471180900000014	1
2019-10-23 08:41:58	2019-10-23 19:20:58	2.29234759999999982	02	19-29岁	22.5471717544488293	113.91781016015257	440305	V0440300	15777	45	69	47	68	113.917542859999998	22.5449021300000005	113.919983189999996	22.5471180900000014	1
2019-10-23 13:47:05	2019-10-23 16:34:53	2.29234759999999982	02	30-39岁	22.5480866048185007	113.925523607724244	440305	V0440300	15780	45	72	47	71	113.924863869999996	22.5449021300000005	113.927304199999995	22.5471180900000014	1
2019-10-23 00:26:32	2019-10-23 01:16:24	2.29234759999999982	02	19-29岁	22.5493051974296002	113.927896420152337	440305	V0440300	15781	45	73	47	72	113.927304199999995	22.5449021300000005	113.929744540000002	22.5471180900000014	1
2019-10-23 15:50:27	2019-10-23 20:46:04	2.29234759999999982	02	19-29岁	22.5500101465105303	113.950218013147733	440305	V0440300	16147	46	82	48	81	113.949267230000004	22.5471180900000014	113.951707560000003	22.5493340400000015	1
2019-10-23 07:10:06	2019-10-23 14:31:49	3.17181930000000012	03	未知	22.5514586476805405	114.112164207998191	440303	V0440300	16213	46	148	47	147	114.110329410000006	22.5471180900000014	114.112769749999998	22.5493340400000015	1
2019-10-23 08:51:06	2019-10-23 10:22:31	2.29234759999999982	01	30-39岁	22.5530486703417914	113.923557775625341	440305	V0440300	16493	47	71	49	70	113.922423530000003	22.5493340400000015	113.924863869999996	22.5515499999999989	1
2019-10-23 23:02:34	2019-10-23 23:02:34	2.29234759999999982	02	0-18岁	22.5520073807755885	113.938971261005165	440305	V0440300	16499	47	77	49	76	113.93706555	22.5493340400000015	113.939505879999999	22.5515499999999989	1
2019-10-23 23:35:49	2019-10-23 23:41:43	2.29234759999999982	03	未知	22.5528842662219198	113.961396620622978	440305	V0440300	16508	47	86	49	85	113.959028570000001	22.5493340400000015	113.961468909999994	22.5515499999999989	1
2019-10-23 08:18:00	2019-10-23 18:50:02	2.29234759999999982	01	40-49岁	22.5553689202994292	113.946786792461921	440305	V0440300	16859	48	80	50	79	113.944386559999998	22.5515499999999989	113.946826889999997	22.5537659599999998	1
2019-10-23 15:29:29	2019-10-23 17:29:27	2.29234759999999982	01	30-39岁	22.5557573624996692	113.952034877090654	440305	V0440300	16862	48	83	50	82	113.951707560000003	22.5515499999999989	113.954147899999995	22.5537659599999998	2
2019-10-23 18:08:02	2019-10-23 19:59:34	2.29234759999999982	01	30-39岁	22.5557573624996692	113.952034877090654	440305	V0440300	16862	48	83	50	82	113.951707560000003	22.5515499999999989	113.954147899999995	22.5537659599999998	2
2019-10-23 18:16:58	2019-10-23 20:15:52	2.29234759999999982	01	30-39岁	22.5540777891883302	113.952936571975911	440305	V0440300	16862	48	83	50	82	113.951707560000003	22.5515499999999989	113.954147899999995	22.5537659599999998	1
2019-10-23 14:07:27	2019-10-23 17:57:50	3.05925700000000012	03	未知	22.5544768242648992	114.042885427572728	440304	V0440300	16899	48	120	49	119	114.042000000000002	22.5515499999999989	114.044440339999994	22.5537659599999998	1
2019-10-23 17:45:21	2019-10-23 20:49:10	2.01503029999999983	02	30-39岁	22.5562273247309584	113.864840226417073	440306	V0440300	17183	49	47	52	46	113.863855459999996	22.5537659599999998	113.866295800000003	22.5559819099999999	1
2019-10-23 23:19:16	2019-10-23 23:19:16	2.29234759999999982	01	0-18岁	22.5560025729180005	113.938824735421321	440305	V0440300	17213	49	77	51	76	113.93706555	22.5537659599999998	113.939505879999999	22.5559819099999999	1
2019-10-23 10:02:18	2019-10-23 10:03:18	2.29234759999999982	01	30-39岁	22.557625526682699	113.944434238669444	440305	V0440300	17216	49	80	51	79	113.944386559999998	22.5537659599999998	113.946826889999997	22.5559819099999999	1
2019-10-23 17:36:08	2019-10-23 19:26:09	3.05925700000000012	01	40-49岁	22.5567340132688585	114.03999014030866	440304	V0440300	17255	49	119	50	118	114.039559659999995	22.5537659599999998	114.042000000000002	22.5559819099999999	1
2019-10-23 00:17:10	2019-10-23 14:11:00	3.05925700000000012	03	未知	22.5571005894380008	114.084720912610877	440304	V0440300	17273	49	137	50	136	114.083485710000005	22.5537659599999998	114.085926049999998	22.5559819099999999	1
2019-10-23 19:27:47	2019-10-23 21:02:15	2.29234759999999982	01	30-39岁	22.5590429004384205	113.914242570911824	440305	V0440300	17560	50	67	52	66	113.912662190000006	22.5559819099999999	113.915102520000005	22.5581978700000008	1
2019-10-23 14:50:10	2019-10-23 15:25:46	2.29234759999999982	01	19-29岁	22.5599061189671808	113.946191277874163	440305	V0440300	17573	50	80	52	79	113.944386559999998	22.5559819099999999	113.946826889999997	22.5581978700000008	1
2019-10-23 14:21:07	2019-10-23 15:25:50	3.05925700000000012	03	未知	22.5588856105177094	114.038224224062461	440304	V0440300	17611	50	118	51	117	114.037119329999996	22.5559819099999999	114.039559659999995	22.5581978700000008	1
2019-10-23 16:57:47	2019-10-23 23:32:50	4.98298400000000008	02	30-39岁	22.5592279178833302	114.234149810911532	440308	V0440300	17691	50	198	50	198	114.232346219999997	22.5559819099999999	114.234786549999995	22.5581978700000008	2
2019-10-23 00:31:33	2019-10-23 10:47:07	4.98298400000000008	02	30-39岁	22.5592279178833302	114.234149810911532	440308	V0440300	17691	50	198	50	198	114.232346219999997	22.5559819099999999	114.234786549999995	22.5581978700000008	2
2019-10-23 08:56:54	2019-10-23 19:05:28	2.01503029999999983	02	19-29岁	22.562100956067809	113.894041507492759	440306	V0440300	17909	51	59	54	58	113.893139500000004	22.5581978700000008	113.895579830000003	22.5604138300000017	1
2019-10-23 17:04:20	2019-10-23 17:48:03	2.29234759999999982	01	30-39岁	22.5624176260730707	113.925040521812278	440305	V0440300	17922	51	72	53	71	113.924863869999996	22.5581978700000008	113.927304199999995	22.5604138300000017	1
2019-10-23 20:11:23	2019-10-23 21:06:59	3.05925700000000012	02	30-39岁	22.5619223981489903	114.024292477497198	440304	V0440300	17962	51	112	52	111	114.022477309999999	22.5581978700000008	114.024917650000006	22.5604138300000017	2
2019-10-23 19:05:56	2019-10-23 19:58:11	3.05925700000000012	02	30-39岁	22.5619223981489903	114.024292477497198	440304	V0440300	17962	51	112	52	111	114.022477309999999	22.5581978700000008	114.024917650000006	22.5604138300000017	2
2019-10-23 09:14:08	2019-10-23 10:22:33	2.29234759999999982	01	19-29岁	22.5629531787947606	113.938904400342821	440305	V0440300	18284	52	77	54	76	113.93706555	22.5604138300000017	113.939505879999999	22.562629789999999	1
2019-10-23 16:33:02	2019-10-23 17:08:01	3.17181930000000012	01	19-29岁	22.5639508475273409	114.124770761600573	440303	V0440300	18360	52	153	53	152	114.122531089999995	22.5604138300000017	114.124971430000002	22.562629789999999	1
2019-10-23 12:31:09	2019-10-23 12:32:09	2.29234759999999982	02	19-29岁	22.564925385144349	113.947217559062537	440305	V0440300	18645	53	81	55	80	113.946826889999997	22.562629789999999	113.949267230000004	22.5648457399999991	1
2019-10-23 20:20:19	2019-10-23 22:25:06	3.05925700000000012	01	30-39岁	22.5672986891008414	114.063369440561488	440304	V0440300	19049	54	128	55	127	114.061522690000004	22.5648457399999991	114.063963029999996	22.5670617	1
2019-10-23 07:42:11	2019-10-23 09:07:56	2.01503029999999983	01	50-59岁	22.5704267808047483	113.894311535081258	440306	V0440300	19337	55	59	57	58	113.893139500000004	22.5670617	113.895579830000003	22.5692776600000009	1
2019-10-23 11:17:02	2019-10-23 12:03:09	2.29234759999999982	02	30-39岁	22.5693485451884293	113.948694312667257	440305	V0440300	19359	55	81	57	80	113.946826889999997	22.5670617	113.949267230000004	22.5692776600000009	1
2019-10-23 14:52:29	2019-10-23 15:55:38	2.29234759999999982	01	30-39岁	22.569667686855869	113.961718508417619	440305	V0440300	19365	55	87	57	86	113.961468909999994	22.5670617	113.963909240000007	22.5692776600000009	1
2019-10-23 12:23:36	2019-10-23 13:01:24	2.01503029999999983	03	未知	22.5721274167232586	113.853266861817261	440306	V0440300	19677	56	42	59	41	113.851653780000007	22.5692776600000009	113.854094119999999	22.5714936199999983	1
2019-10-23 02:24:02	2019-10-23 04:03:46	2.29234759999999982	01	30-39岁	22.5732220999918702	113.955926456518014	440305	V0440300	19719	56	84	58	83	113.954147899999995	22.5692776600000009	113.956588240000002	22.5714936199999983	1
2019-10-23 15:08:04	2019-10-23 23:04:29	2.29234759999999982	02	30-39岁	22.572887719800601	113.960666370483466	440305	V0440300	19721	56	86	58	85	113.959028570000001	22.5692776600000009	113.961468909999994	22.5714936199999983	1
2019-10-23 07:49:10	2019-10-23 14:13:09	2.01503029999999983	03	未知	22.5737240858942911	113.861995489312065	440306	V0440300	20038	57	46	60	45	113.861415129999997	22.5714936199999983	113.863855459999996	22.5737095799999992	1
2019-10-23 07:55:29	2019-10-23 14:09:13	2.01503029999999983	01	19-29岁	22.5749165405613716	113.864368642703411	440306	V0440300	20039	57	47	60	46	113.863855459999996	22.5714936199999983	113.866295800000003	22.5737095799999992	1
2019-10-23 07:49:11	2019-10-23 14:11:28	2.01503029999999983	01	30-39岁	22.5753716229443597	113.883569673848513	440306	V0440300	20047	57	55	59	54	113.883378149999999	22.5714936199999983	113.885818490000005	22.5737095799999992	1
2019-10-23 13:16:51	2019-10-23 14:42:03	3.05925700000000012	02	40-49岁	22.5754344921685295	114.025333618766197	440304	V0440300	20105	57	113	58	112	114.024917650000006	22.5714936199999983	114.027357980000005	22.5737095799999992	1
2019-10-23 21:32:17	2019-10-23 21:33:17	2.29234759999999982	02	30-39岁	22.5786034685867207	113.927635415905357	440305	V0440300	20779	59	73	61	72	113.927304199999995	22.5759255299999992	113.929744540000002	22.5781414900000001	1
2019-10-23 16:25:50	2019-10-23 17:44:34	2.01503029999999983	01	40-49岁	22.5819205970207015	113.860274290377518	440306	V0440300	21108	60	45	63	44	113.858974790000005	22.5781414900000001	113.861415129999997	22.5803574500000011	1
2019-10-23 14:19:52	2019-10-23 20:36:23	2.01503029999999983	01	19-29岁	22.5840595264040616	113.895541188486973	440306	V0440300	21479	61	59	63	58	113.893139500000004	22.5803574500000011	113.895579830000003	22.5825734000000011	1
2019-10-23 16:21:32	2019-10-23 16:22:32	2.29234759999999982	01	19-29岁	22.587892647945381	113.960958931856879	440305	V0440300	22220	63	86	65	85	113.959028570000001	22.5847893599999985	113.961468909999994	22.5870053199999994	1
2019-10-23 18:43:41	2019-10-23 19:59:54	2.01503029999999983	01	19-29岁	22.5892590292550395	113.838756833678502	440306	V0440300	22527	64	36	67	35	113.837011770000004	22.5870053199999994	113.839452100000003	22.5892212800000003	1
2019-10-23 17:48:20	2019-10-23 18:19:54	2.01503029999999983	01	19-29岁	22.590000386481119	113.885436671805067	440306	V0440300	22546	64	55	66	54	113.883378149999999	22.5870053199999994	113.885818490000005	22.5892212800000003	1
2019-10-23 18:25:57	2019-10-23 20:19:23	2.01503029999999983	01	30-39岁	22.5898980402108016	113.8866732279063	440306	V0440300	22547	64	56	66	55	113.885818490000005	22.5870053199999994	113.888258820000004	22.5892212800000003	1
2019-10-23 17:00:36	2019-10-23 19:09:56	2.29234759999999982	03	未知	22.5916301528529289	113.929260851402972	440305	V0440300	22921	65	73	67	72	113.927304199999995	22.5892212800000003	113.929744540000002	22.5914372300000004	1
2019-10-23 07:07:53	2019-10-23 07:42:30	2.29234759999999982	02	19-29岁	22.5918262932225709	113.927720906640403	440305	V0440300	22921	65	73	67	72	113.927304199999995	22.5892212800000003	113.929744540000002	22.5914372300000004	1
2019-10-23 12:28:36	2019-10-23 13:32:34	2.29234759999999982	01	19-29岁	22.59328321301955	113.985022204861153	440305	V0440300	22944	65	96	66	95	113.983431929999995	22.5892212800000003	113.985872270000002	22.5914372300000004	1
2019-10-23 10:29:36	2019-10-23 11:31:44	2.01503029999999983	02	40-49岁	22.6003914808140109	113.834925841253337	440306	V0440300	24311	69	35	72	34	113.834571429999997	22.5980851099999995	113.837011770000004	22.6003010599999996	1
2019-10-23 10:03:33	2019-10-23 14:59:57	1.75727349999999993	01	19-29岁	22.6040186796357183	114.039542781903847	440309	V0440300	24751	70	118	71	118	114.037119329999996	22.6003010599999996	114.039559659999995	22.6025170200000005	1
2019-10-23 12:14:12	2019-10-23 13:49:05	2.01503029999999983	03	未知	22.6065457288521792	113.88887418854074	440306	V0440300	25047	71	57	73	56	113.888258820000004	22.6025170200000005	113.890699159999997	22.6047329800000014	1
2019-10-23 18:36:32	2019-10-23 19:29:48	1.86759879999999989	01	19-29岁	22.6048204817976988	114.124300844288143	440307	V0440300	25143	71	153	71	153	114.122531089999995	22.6025170200000005	114.124971430000002	22.6047329800000014	1
2019-10-23 14:03:37	2019-10-23 15:04:29	2.01503029999999983	03	未知	22.6078771639251599	113.847992431883029	440306	V0440300	25387	72	40	75	39	113.846773110000001	22.6047329800000014	113.849213449999993	22.6069489399999988	1
2019-10-23 13:37:06	2019-10-23 13:38:06	1.75727349999999993	02	30-39岁	22.6088979902712595	114.031058964855376	440309	V0440300	25462	72	115	73	115	114.029798319999998	22.6047329800000014	114.032238660000004	22.6069489399999988	1
2019-10-23 23:44:43	2019-10-23 23:44:43	1.86759879999999989	01	40-49岁	22.61180292437259	114.109544165224861	440307	V0440300	26208	74	147	74	147	114.107889080000007	22.6091648899999988	114.110329410000006	22.6113808499999998	1
2019-10-23 17:48:51	2019-10-23 18:30:42	1.86759879999999989	01	30-39岁	22.6134137445206385	114.13139393117946	440307	V0440300	26217	74	156	74	156	114.129852099999994	22.6091648899999988	114.132292440000001	22.6113808499999998	1
2019-10-23 00:00:14	2019-10-23 00:00:37	2.01503029999999983	02	30-39岁	22.6143063376355897	113.834451723545286	440306	V0440300	26452	75	34	78	33	113.832131090000004	22.6113808499999998	113.834571429999997	22.6135968100000007	1
2019-10-23 07:44:55	2019-10-23 14:34:13	1.86759879999999989	02	19-29岁	22.6156190229892502	114.130550968393663	440307	V0440300	26574	75	156	75	156	114.129852099999994	22.6113808499999998	114.132292440000001	22.6135968100000007	1
2019-10-23 08:24:14	2019-10-23 10:41:59	1.86759879999999989	02	19-29岁	22.6218078195544514	114.175622104640141	440307	V0440300	27663	78	174	78	174	114.173778150000004	22.6180287200000016	114.176218489999997	22.620244679999999	1
2019-10-23 07:52:51	2019-10-23 14:30:40	1.86759879999999989	02	30-39岁	22.6269725543436486	114.067167657677757	440307	V0440300	28690	81	130	82	130	114.066403359999995	22.6246766000000008	114.068843700000002	22.6268925500000009	1
2019-10-23 12:02:44	2019-10-23 14:29:34	1.86759879999999989	01	19-29岁	22.6314991631136699	114.100167637371612	440307	V0440300	29417	83	143	83	143	114.098127730000002	22.6291085099999982	114.100568069999994	22.6313244699999991	1
2019-10-23 15:33:59	2019-10-23 17:31:25	1.86759879999999989	01	40-49岁	22.6349895347364587	114.052539579399891	440307	V0440300	29755	84	124	85	124	114.051761350000007	22.6313244699999991	114.054201680000006	22.63354043	1
2019-10-23 14:14:59	2019-10-23 15:14:10	1.86759879999999989	01	30-39岁	22.6362997933894405	114.059502358249333	440307	V0440300	30115	85	127	85	127	114.059082349999997	22.63354043	114.061522690000004	22.6357563800000001	1
2019-10-23 19:26:03	2019-10-23 20:09:18	2.01503029999999983	03	未知	22.6392978823141711	113.827345905494113	440306	V0440300	30377	86	32	88	31	113.827250419999999	22.6357563800000001	113.829690760000005	22.637972340000001	1
2019-10-23 13:00:44	2019-10-23 14:41:21	1.86759879999999989	01	19-29岁	22.6414799096476287	114.061443626559338	440307	V0440300	30829	87	127	87	127	114.059082349999997	22.637972340000001	114.061522690000004	22.6401882999999984	1
2019-10-23 11:55:09	2019-10-23 12:46:58	1.75727349999999993	02	40-49岁	22.6434344843547102	114.006154531674554	440309	V0440300	31164	88	105	89	105	114.005394960000004	22.6401882999999984	114.007835290000003	22.6424042599999993	1
2019-10-23 15:57:02	2019-10-23 17:46:11	1.86759879999999989	01	40-49岁	22.6487916642156506	114.055609245963822	440307	V0440300	31898	90	125	90	125	114.054201680000006	22.6446202099999994	114.056642019999998	22.6468361700000003	1
2019-10-23 00:09:13	2019-10-23 07:37:17	1.86759879999999989	02	19-29岁	22.6481322469540913	114.188182476527487	440307	V0440300	31952	90	179	89	179	114.185979829999994	22.6446202099999994	114.188420170000001	22.6468361700000003	1
2019-10-23 13:00:18	2019-10-23 13:35:06	1.86759879999999989	01	30-39岁	22.6668307614698605	114.140087019885812	440307	V0440300	35146	99	160	99	160	114.139613449999999	22.6645638299999987	114.142053779999998	22.6667797899999997	1
2019-10-23 00:00:01	2019-10-23 04:37:40	1.75727349999999993	02	19-29岁	22.6724801506949198	114.030041168702425	440309	V0440300	35815	101	115	101	115	114.029798319999998	22.6689957399999997	114.032238660000004	22.6712117000000006	1
2019-10-23 10:33:07	2019-10-23 10:34:07	1.75727349999999993	02	40-49岁	22.6730398378938389	114.057406115653933	440309	V0440300	35826	101	126	101	126	114.056642019999998	22.6689957399999997	114.059082349999997	22.6712117000000006	1
2019-10-23 22:03:05	2019-10-23 23:23:54	2.01503029999999983	01	0-18岁	22.6736018441066207	113.929761539494351	440306	V0440300	36131	102	74	103	74	113.929744540000002	22.6712117000000006	113.932184879999994	22.6734276600000015	1
2019-10-23 14:58:17	2019-10-23 16:07:42	1.75727349999999993	01	19-29岁	22.6751404710208604	114.023127395673498	440309	V0440300	36169	102	112	102	112	114.022477309999999	22.6712117000000006	114.024917650000006	22.6734276600000015	1
2019-10-23 17:20:49	2019-10-23 17:21:49	2.01503029999999983	02	19-29岁	22.6773681548894395	113.800506185056065	440306	V0440300	36435	103	21	105	21	113.800406719999998	22.6734276600000015	113.802847060000005	22.6756436199999989	1
2019-10-23 17:04:55	2019-10-23 18:01:02	2.01503029999999983	01	50-59岁	22.6831673463276715	113.939147358894559	440306	V0440300	37562	106	77	107	77	113.93706555	22.6800755299999999	113.939505879999999	22.6822914900000008	1
2019-10-23 19:14:06	2019-10-23 21:39:45	1.86759879999999989	01	30-39岁	22.6869743316166783	114.267505779578045	440307	V0440300	38411	108	212	106	213	114.266510920000002	22.6845074500000017	114.268951259999994	22.6867234000000018	1
2019-10-23 14:57:58	2019-10-23 15:58:02	2.01503029999999983	02	50-59岁	22.6903122379964195	113.931003551879257	440306	V0440300	38630	109	74	110	74	113.929744540000002	22.6867234000000018	113.932184879999994	22.6889393599999991	1
2019-10-23 19:52:13	2019-10-23 21:00:32	2.05558739999999984	01	19-29岁	22.6926482765233111	114.360814928476785	440310	V0440300	39163	110	250	108	251	114.359243699999993	22.6889393599999991	114.361684030000006	22.69115532	1
2019-10-23 13:21:06	2019-10-23 14:12:30	1.86759879999999989	01	19-29岁	22.7008265101760394	114.126238705853055	440307	V0440300	40495	114	154	113	155	114.124971430000002	22.6978031899999984	114.127411769999995	22.7000191499999993	1
2019-10-23 16:53:57	2019-10-23 19:08:14	1.86759879999999989	01	30-39岁	22.7185246318110785	114.252391470100363	440307	V0440300	43403	122	206	120	207	114.251868909999999	22.7155308500000004	114.254309239999998	22.7177468100000013	1
2019-10-23 11:01:42	2019-10-23 13:13:03	2.01503029999999983	01	30-39岁	22.7339200755680295	113.914191617196508	440306	V0440300	45763	129	67	130	67	113.912662190000006	22.7310425500000015	113.915102520000005	22.7332585099999989	1
2019-10-23 11:25:09	2019-10-23 12:09:28	1.75727349999999993	02	19-29岁	22.7369527856493612	114.024523800777061	440309	V0440300	46165	130	112	130	113	114.022477309999999	22.7332585099999989	114.024917650000006	22.7354744699999998	1
2019-10-23 13:04:46	2019-10-23 14:04:41	1.86759879999999989	01	30-39岁	22.7484916845460496	114.27605429522815	440307	V0440300	48053	135	215	133	216	114.27383193	22.744338299999999	114.276272270000007	22.7465542499999991	3
2019-10-23 14:04:50	2019-10-23 19:34:23	1.86759879999999989	01	30-39岁	22.7484916845460496	114.27605429522815	440307	V0440300	48053	135	215	133	216	114.27383193	22.744338299999999	114.276272270000007	22.7465542499999991	3
2019-10-23 06:38:02	2019-10-23 12:37:05	1.86759879999999989	01	30-39岁	22.7484916845460496	114.27605429522815	440307	V0440300	48053	135	215	133	216	114.27383193	22.744338299999999	114.276272270000007	22.7465542499999991	3
2019-10-23 10:44:49	2019-10-23 11:58:01	1.86759879999999989	01	19-29岁	22.7506203989659603	114.227730863719444	440307	V0440300	48391	136	196	134	197	114.227465550000005	22.7465542499999991	114.229905880000004	22.74877021	1
2019-10-23 17:23:44	2019-10-23 18:01:52	2.01503029999999983	01	19-29岁	22.7808255410817502	113.815798081352042	440306	V0440300	53220	150	27	151	28	113.815048739999995	22.7775776599999986	113.817489080000001	22.7797936199999995	1
2019-10-23 11:36:00	2019-10-23 19:43:10	1.86759879999999989	02	30-39岁	22.7854662827380707	114.320382924537228	440307	V0440300	54141	152	234	149	236	114.320198320000003	22.7820095699999996	114.322638659999996	22.7842255300000005	1
2019-10-23 11:30:56	2019-10-23 15:41:15	2.01503029999999983	01	30-39岁	22.8120889473881299	113.845509147441206	440306	V0440300	58230	164	39	165	40	113.844332769999994	22.8086010600000009	113.846773110000001	22.8108170200000018	1
