# Supplementary material for: Analysis of the influencing factors of vitality and built environment of shopping centers based on mobile-phone signaling data
Source: PLoS One. 2024 Feb 15;19(2):e0296261. doi: 10.1371/journal.pone.0296261 (PMC10868840; doi:10.1371/journal.pone.0296261)
Supplement: S1 Data — (ZIP) [file pone.0296261.s001.zip › μò░μì«Θçìμû░μƒÑΦ»ó/06Φè▒σ¢¡σƒÄ/Φè▒σ¢¡21-Φ«┐Θù«Φ«░σ╜ò.csv]

stime	etime	weight	gender	age	o_lat	o_lon	o_district	city	o_fnid	grow_4326	gcol_4326	grow_32650	gcol_32650	ext_min_x	ext_min_y	ext_max_x	ext_max_y	visit_time
2019-10-21 00:00:43	2019-10-21 23:38:05	2.29234759999999982	01	50-59岁	22.4766723795476899	113.884114697977807	440305	V0440300	4339	13	55	16	53	113.883378149999999	22.4739914899999995	113.885818490000005	22.4762074500000004	1
2019-10-21 16:46:03	2019-10-21 18:11:05	2.29234759999999982	01	30-39岁	22.4769145748720085	113.885905730187773	440305	V0440300	4340	13	56	16	54	113.885818490000005	22.4739914899999995	113.888258820000004	22.4762074500000004	1
2019-10-21 19:14:41	2019-10-21 20:17:52	2.29234759999999982	02	30-39岁	22.4808161899249299	113.890265974770173	440305	V0440300	5055	15	57	18	55	113.888258820000004	22.4784234000000005	113.890699159999997	22.4806393600000014	1
2019-10-21 07:42:53	2019-10-21 10:10:46	2.29234759999999982	01	60岁以上	22.4838958334254002	113.882913822583845	440305	V0440300	5409	16	54	19	52	113.88093782	22.4806393600000014	113.883378149999999	22.4828553199999988	1
2019-10-21 09:53:28	2019-10-21 11:23:14	2.29234759999999982	02	19-29岁	22.4837052767486902	113.897348760799645	440305	V0440300	5415	16	60	19	58	113.895579830000003	22.4806393600000014	113.898020169999995	22.4828553199999988	1
2019-10-21 19:08:58	2019-10-21 21:13:10	2.29234759999999982	01	30-39岁	22.4833814822602385	113.927062554446508	440305	V0440300	5427	16	72	19	70	113.924863869999996	22.4806393600000014	113.927304199999995	22.4828553199999988	1
2019-10-21 00:01:02	2019-10-21 00:04:01	2.29234759999999982	02	30-39岁	22.4888041932847216	113.922747299283571	440305	V0440300	6140	18	71	21	69	113.922423530000003	22.4850712799999997	113.924863869999996	22.4872872299999997	1
2019-10-21 19:37:19	2019-10-21 20:33:08	2.29234759999999982	01	19-29岁	22.4895785057703108	113.91228040489041	440305	V0440300	6492	19	66	22	64	113.910221849999999	22.4872872299999997	113.912662190000006	22.4895031900000006	1
2019-10-21 12:58:56	2019-10-21 12:59:56	2.29234759999999982	02	50-59岁	22.4913913317450209	113.916930938934073	440305	V0440300	6494	19	68	22	66	113.915102520000005	22.4872872299999997	113.917542859999998	22.4895031900000006	1
2019-10-21 11:33:13	2019-10-21 12:19:07	2.29234759999999982	01	30-39岁	22.4902057019940216	113.91581124596398	440305	V0440300	6494	19	68	22	66	113.915102520000005	22.4872872299999997	113.917542859999998	22.4895031900000006	1
2019-10-21 00:00:15	2019-10-21 00:07:19	2.29234759999999982	01	19-29岁	22.4914947391272086	113.92469810857375	440305	V0440300	6497	19	71	22	69	113.922423530000003	22.4872872299999997	113.924863869999996	22.4895031900000006	1
2019-10-21 07:29:17	2019-10-21 07:43:27	2.29234759999999982	02	30-39岁	22.4916192389682195	113.926492050483247	440305	V0440300	6498	19	72	22	70	113.924863869999996	22.4872872299999997	113.927304199999995	22.4895031900000006	1
2019-10-21 05:39:33	2019-10-21 08:13:08	2.29234759999999982	02	40-49岁	22.4916867739902813	113.926247760685868	440305	V0440300	6498	19	72	22	70	113.924863869999996	22.4872872299999997	113.927304199999995	22.4895031900000006	1
2019-10-21 07:56:23	2019-10-21 08:53:11	2.29234759999999982	01	30-39岁	22.4906383626438284	113.926639985492969	440305	V0440300	6498	19	72	22	70	113.924863869999996	22.4872872299999997	113.927304199999995	22.4895031900000006	1
2019-10-21 06:52:09	2019-10-21 07:43:49	2.29234759999999982	03	19-29岁	22.4912390673458091	113.931638029960908	440305	V0440300	6500	19	74	22	72	113.929744540000002	22.4872872299999997	113.932184879999994	22.4895031900000006	1
2019-10-21 13:59:47	2019-10-21 22:32:01	2.29234759999999982	02	30-39岁	22.4935894549095892	113.913900630230785	440305	V0440300	6850	20	67	23	65	113.912662190000006	22.4895031900000006	113.915102520000005	22.4917191500000015	3
2019-10-21 13:28:37	2019-10-21 13:59:41	2.29234759999999982	02	30-39岁	22.4935894549095892	113.913900630230785	440305	V0440300	6850	20	67	23	65	113.912662190000006	22.4895031900000006	113.915102520000005	22.4917191500000015	3
2019-10-21 07:27:22	2019-10-21 08:25:06	2.29234759999999982	02	30-39岁	22.4935894549095892	113.913900630230785	440305	V0440300	6850	20	67	23	65	113.912662190000006	22.4895031900000006	113.915102520000005	22.4917191500000015	3
2019-10-21 17:16:17	2019-10-21 19:00:03	2.29234759999999982	01	19-29岁	22.4924594517690188	113.91992764901417	440305	V0440300	6852	20	69	23	67	113.917542859999998	22.4895031900000006	113.919983189999996	22.4917191500000015	1
2019-10-21 14:49:06	2019-10-21 22:20:02	2.29234759999999982	02	19-29岁	22.4935295837835483	113.925867099946259	440305	V0440300	6855	20	72	23	70	113.924863869999996	22.4895031900000006	113.927304199999995	22.4917191500000015	1
2019-10-21 20:26:08	2019-10-21 20:26:08	2.29234759999999982	02	30-39岁	22.4938756501292296	113.926976331461603	440305	V0440300	6855	20	72	23	70	113.924863869999996	22.4895031900000006	113.927304199999995	22.4917191500000015	1
2019-10-21 18:34:16	2019-10-21 19:34:29	2.29234759999999982	01	30-39岁	22.4931349758843098	113.934043619281383	440305	V0440300	6858	20	75	23	73	113.932184879999994	22.4895031900000006	113.934625209999993	22.4917191500000015	1
2019-10-21 14:09:26	2019-10-21 18:14:21	2.29234759999999982	02	30-39岁	22.4946107271555498	113.923881354813744	440305	V0440300	7211	21	71	24	69	113.922423530000003	22.4917191500000015	113.924863869999996	22.4939351099999989	1
2019-10-21 09:59:06	2019-10-21 13:01:15	2.29234759999999982	01	60岁以上	22.4940833837336811	113.92603938324622	440305	V0440300	7212	21	72	24	70	113.924863869999996	22.4917191500000015	113.927304199999995	22.4939351099999989	1
2019-10-21 21:26:16	2019-10-21 23:40:59	2.29234759999999982	01	40-49岁	22.495246901670491	113.926003943933097	440305	V0440300	7212	21	72	24	70	113.924863869999996	22.4917191500000015	113.927304199999995	22.4939351099999989	1
2019-10-21 08:28:52	2019-10-21 09:32:27	2.29234759999999982	02	30-39岁	22.4975777952642808	113.886219956654458	440305	V0440300	7553	22	56	25	54	113.885818490000005	22.4939351099999989	113.888258820000004	22.496151059999999	1
2019-10-21 08:54:09	2019-10-21 08:57:06	2.29234759999999982	01	40-49岁	22.4974454526227809	113.914028694761967	440305	V0440300	7564	22	67	25	65	113.912662190000006	22.4939351099999989	113.915102520000005	22.496151059999999	1
2019-10-21 21:57:43	2019-10-21 22:29:24	2.29234759999999982	01	30-39岁	22.4962912854451105	113.924456035141233	440305	V0440300	7568	22	71	25	69	113.922423530000003	22.4939351099999989	113.924863869999996	22.496151059999999	1
2019-10-21 20:12:47	2019-10-21 23:17:35	2.29234759999999982	02	19-29岁	22.4978514833676009	113.925344183323389	440305	V0440300	7569	22	72	25	70	113.924863869999996	22.4939351099999989	113.927304199999995	22.496151059999999	1
2019-10-21 16:09:43	2019-10-21 20:20:53	2.29234759999999982	02	19-29岁	22.4967816973425982	113.926980077029413	440305	V0440300	7569	22	72	25	70	113.924863869999996	22.4939351099999989	113.927304199999995	22.496151059999999	1
2019-10-21 16:05:37	2019-10-21 16:59:20	2.29234759999999982	01	50-59岁	22.4995480632266691	113.883572958360688	440305	V0440300	7909	23	55	26	53	113.883378149999999	22.496151059999999	113.885818490000005	22.4983670199999999	1
2019-10-21 21:15:10	2019-10-21 22:24:12	2.29234759999999982	02	30-39岁	22.4999932896193613	113.911825691538155	440305	V0440300	7920	23	66	26	64	113.910221849999999	22.496151059999999	113.912662190000006	22.4983670199999999	1
2019-10-21 00:40:05	2019-10-21 07:44:15	2.29234759999999982	01	30-39岁	22.5000139890995996	113.915729608396688	440305	V0440300	7922	23	68	26	66	113.915102520000005	22.496151059999999	113.917542859999998	22.4983670199999999	1
2019-10-21 12:01:18	2019-10-21 12:44:04	2.29234759999999982	02	19-29岁	22.4990656735337211	113.917576570977815	440305	V0440300	7923	23	69	26	67	113.917542859999998	22.496151059999999	113.919983189999996	22.4983670199999999	1
2019-10-21 20:37:07	2019-10-21 21:30:00	2.29234759999999982	02	19-29岁	22.5001405287855007	113.922340960400959	440305	V0440300	7924	23	70	26	68	113.919983189999996	22.496151059999999	113.922423530000003	22.4983670199999999	1
2019-10-21 13:30:48	2019-10-21 14:23:37	2.29234759999999982	01	40-49岁	22.5002856606666697	113.926630657707364	440305	V0440300	7926	23	72	26	70	113.924863869999996	22.496151059999999	113.927304199999995	22.4983670199999999	1
2019-10-21 09:38:49	2019-10-21 10:38:06	2.29234759999999982	02	30-39岁	22.5007772546915987	113.879942160078656	440305	V0440300	8264	24	53	27	51	113.878497479999993	22.4983670199999999	113.88093782	22.5005829800000008	1
2019-10-21 19:54:56	2019-10-21 21:07:16	2.29234759999999982	01	19-29岁	22.5027576982628297	113.910093702939449	440305	V0440300	8276	24	65	27	63	113.907781510000007	22.4983670199999999	113.910221849999999	22.5005829800000008	2
2019-10-21 16:47:02	2019-10-21 17:21:54	2.29234759999999982	01	19-29岁	22.5027576982628297	113.910093702939449	440305	V0440300	8276	24	65	27	63	113.907781510000007	22.4983670199999999	113.910221849999999	22.5005829800000008	2
2019-10-21 13:29:30	2019-10-21 20:26:21	2.29234759999999982	02	40-49岁	22.5011255863926714	113.913927558393866	440305	V0440300	8278	24	67	27	65	113.912662190000006	22.4983670199999999	113.915102520000005	22.5005829800000008	1
2019-10-21 22:59:27	2019-10-21 23:45:46	2.29234759999999982	01	40-49岁	22.5025641774800711	113.918829600481132	440305	V0440300	8280	24	69	27	67	113.917542859999998	22.4983670199999999	113.919983189999996	22.5005829800000008	1
2019-10-21 07:21:49	2019-10-21 07:44:15	2.29234759999999982	01	30-39岁	22.5010890406022313	113.91814358198917	440305	V0440300	8280	24	69	27	67	113.917542859999998	22.4983670199999999	113.919983189999996	22.5005829800000008	2
2019-10-21 18:10:40	2019-10-21 22:35:37	2.29234759999999982	01	30-39岁	22.5010890406022313	113.91814358198917	440305	V0440300	8280	24	69	27	67	113.917542859999998	22.4983670199999999	113.919983189999996	22.5005829800000008	2
2019-10-21 21:54:08	2019-10-21 23:21:16	2.29234759999999982	01	19-29岁	22.5006326289300596	113.923534411011588	440305	V0440300	8282	24	71	27	69	113.922423530000003	22.4983670199999999	113.924863869999996	22.5005829800000008	1
2019-10-21 00:02:05	2019-10-21 16:18:15	2.29234759999999982	02	40-49岁	22.5032462293644997	113.913919315324193	440305	V0440300	8635	25	67	28	65	113.912662190000006	22.5005829800000008	113.915102520000005	22.5027989400000017	1
2019-10-21 19:51:09	2019-10-21 22:48:59	2.29234759999999982	03	未知	22.5042885745293511	113.917451011401752	440305	V0440300	8636	25	68	28	66	113.915102520000005	22.5005829800000008	113.917542859999998	22.5027989400000017	1
2019-10-21 00:04:21	2019-10-21 07:05:46	2.29234759999999982	02	19-29岁	22.5043619522985807	113.916099317643628	440305	V0440300	8636	25	68	28	66	113.915102520000005	22.5005829800000008	113.917542859999998	22.5027989400000017	1
2019-10-21 21:21:51	2019-10-21 21:21:51	2.29234759999999982	01	30-39岁	22.5039435423927614	113.918284243495904	440305	V0440300	8637	25	69	28	67	113.917542859999998	22.5005829800000008	113.919983189999996	22.5027989400000017	1
2019-10-21 18:14:57	2019-10-21 21:02:32	2.29234759999999982	02	40-49岁	22.5048451695935192	113.917768897045789	440305	V0440300	8637	25	69	28	67	113.917542859999998	22.5005829800000008	113.919983189999996	22.5027989400000017	1
2019-10-21 00:28:39	2019-10-21 07:14:07	2.29234759999999982	02	19-29岁	22.5044063955803395	113.918419669192716	440305	V0440300	8637	25	69	28	67	113.917542859999998	22.5005829800000008	113.919983189999996	22.5027989400000017	2
2019-10-21 18:49:48	2019-10-21 23:45:31	2.29234759999999982	02	19-29岁	22.5044063955803395	113.918419669192716	440305	V0440300	8637	25	69	28	67	113.917542859999998	22.5005829800000008	113.919983189999996	22.5027989400000017	2
2019-10-21 18:59:54	2019-10-21 23:41:49	2.29234759999999982	02	19-29岁	22.5030753942557098	113.91866286354275	440305	V0440300	8637	25	69	28	67	113.917542859999998	22.5005829800000008	113.919983189999996	22.5027989400000017	1
2019-10-21 19:06:58	2019-10-21 23:43:41	2.29234759999999982	01	30-39岁	22.504107763489511	113.919319860359195	440305	V0440300	8637	25	69	28	67	113.917542859999998	22.5005829800000008	113.919983189999996	22.5027989400000017	1
2019-10-21 00:01:48	2019-10-21 23:03:53	2.29234759999999982	03	未知	22.5032945086302583	113.917851855837014	440305	V0440300	8637	25	69	28	67	113.917542859999998	22.5005829800000008	113.919983189999996	22.5027989400000017	1
2019-10-21 08:04:04	2019-10-21 18:01:27	2.29234759999999982	03	19-29岁	22.5040655725285603	113.934598951304665	440305	V0440300	8643	25	75	28	73	113.932184879999994	22.5005829800000008	113.934625209999993	22.5027989400000017	1
2019-10-21 20:15:23	2019-10-21 23:04:59	2.29234759999999982	01	19-29岁	22.506939510667241	113.911681030682004	440305	V0440300	8991	26	66	29	64	113.910221849999999	22.5027989400000017	113.912662190000006	22.5050148900000018	1
2019-10-21 19:47:05	2019-10-21 20:56:13	2.29234759999999982	01	19-29岁	22.5054180181584194	113.913754527648678	440305	V0440300	8992	26	67	29	65	113.912662190000006	22.5027989400000017	113.915102520000005	22.5050148900000018	1
2019-10-21 08:24:01	2019-10-21 11:19:55	2.29234759999999982	02	40-49岁	22.5053941444258214	113.916746590228485	440305	V0440300	8993	26	68	29	66	113.915102520000005	22.5027989400000017	113.917542859999998	22.5050148900000018	1
2019-10-21 21:44:22	2019-10-21 23:46:51	2.29234759999999982	03	未知	22.5072097329219787	113.919659025635866	440305	V0440300	8994	26	69	29	67	113.917542859999998	22.5027989400000017	113.919983189999996	22.5050148900000018	1
2019-10-21 19:18:00	2019-10-21 23:45:02	2.29234759999999982	01	19-29岁	22.5062032955999989	113.919885308837564	440305	V0440300	8994	26	69	29	67	113.917542859999998	22.5027989400000017	113.919983189999996	22.5050148900000018	1
2019-10-21 18:30:56	2019-10-21 19:24:33	2.29234759999999982	01	19-29岁	22.5050830328383604	113.919822727569183	440305	V0440300	8994	26	69	29	67	113.917542859999998	22.5027989400000017	113.919983189999996	22.5050148900000018	1
2019-10-21 13:50:22	2019-10-21 14:25:37	2.29234759999999982	02	19-29岁	22.5051169565850095	113.923483697126656	440305	V0440300	8996	26	71	29	69	113.922423530000003	22.5027989400000017	113.924863869999996	22.5050148900000018	1
2019-10-21 10:41:44	2019-10-21 11:44:19	2.29234759999999982	01	30-39岁	22.5060739407569308	113.932485789351418	440305	V0440300	9000	26	75	29	73	113.932184879999994	22.5027989400000017	113.934625209999993	22.5050148900000018	1
2019-10-21 17:32:00	2019-10-21 18:19:01	2.29234759999999982	02	30-39岁	22.5086530867526591	113.918684860384346	440305	V0440300	9351	27	69	30	67	113.917542859999998	22.5050148900000018	113.919983189999996	22.5072308499999991	1
2019-10-21 22:40:02	2019-10-21 23:33:16	2.29234759999999982	01	19-29岁	22.5074309987206611	113.917546413650925	440305	V0440300	9351	27	69	30	67	113.917542859999998	22.5050148900000018	113.919983189999996	22.5072308499999991	1
2019-10-21 00:08:02	2019-10-21 07:06:19	2.29234759999999982	01	19-29岁	22.5073133375500483	113.919413905347639	440305	V0440300	9351	27	69	30	67	113.917542859999998	22.5050148900000018	113.919983189999996	22.5072308499999991	2
2019-10-21 19:26:02	2019-10-21 23:07:31	2.29234759999999982	01	19-29岁	22.5073133375500483	113.919413905347639	440305	V0440300	9351	27	69	30	67	113.917542859999998	22.5050148900000018	113.919983189999996	22.5072308499999991	2
2019-10-21 19:00:09	2019-10-21 19:07:36	2.29234759999999982	02	19-29岁	22.5089354777541004	113.924011064334721	440305	V0440300	9353	27	71	30	69	113.922423530000003	22.5050148900000018	113.924863869999996	22.5072308499999991	1
2019-10-21 09:45:34	2019-10-21 11:44:42	2.29234759999999982	02	30-39岁	22.5083073534460603	113.924199806349876	440305	V0440300	9353	27	71	30	69	113.922423530000003	22.5050148900000018	113.924863869999996	22.5072308499999991	1
2019-10-21 19:56:19	2019-10-21 22:17:08	2.29234759999999982	02	50-59岁	22.5077673841809904	113.931370253013498	440305	V0440300	9356	27	74	30	72	113.929744540000002	22.5050148900000018	113.932184879999994	22.5072308499999991	1
2019-10-21 10:43:29	2019-10-21 13:32:50	2.29234759999999982	01	30-39岁	22.5098507988583414	113.899756717239242	440305	V0440300	9700	28	61	31	59	113.898020169999995	22.5072308499999991	113.900460510000002	22.50944681	1
2019-10-21 09:15:05	2019-10-21 10:31:42	2.29234759999999982	01	19-29岁	22.5097746500247311	113.918815393101752	440305	V0440300	9708	28	69	31	67	113.917542859999998	22.5072308499999991	113.919983189999996	22.50944681	1
2019-10-21 16:57:42	2019-10-21 19:01:20	2.29234759999999982	01	30-39岁	22.5116103828311793	113.924670614326104	440305	V0440300	9710	28	71	31	69	113.922423530000003	22.5072308499999991	113.924863869999996	22.50944681	1
2019-10-21 15:38:08	2019-10-21 15:58:24	2.29234759999999982	03	未知	22.5099292639024604	113.924066764744595	440305	V0440300	9710	28	71	31	69	113.922423530000003	22.5072308499999991	113.924863869999996	22.50944681	1
2019-10-21 10:47:26	2019-10-21 11:22:36	2.29234759999999982	01	30-39岁	22.5100725491088305	113.931571877931887	440305	V0440300	9713	28	74	31	72	113.929744540000002	22.5072308499999991	113.932184879999994	22.50944681	1
2019-10-21 08:27:48	2019-10-21 10:13:27	2.29234759999999982	03	未知	22.5138385639272798	113.907671456239058	440305	V0440300	10060	29	64	32	62	113.905341179999994	22.50944681	113.907781510000007	22.5116627700000009	1
2019-10-21 21:39:31	2019-10-21 21:40:31	2.29234759999999982	01	19-29岁	22.5123602523654291	113.921409767524707	440305	V0440300	10066	29	70	32	68	113.919983189999996	22.50944681	113.922423530000003	22.5116627700000009	1
2019-10-21 10:09:08	2019-10-21 10:42:28	2.29234759999999982	01	30-39岁	22.5129458237739613	113.927020821379728	440305	V0440300	10068	29	72	32	70	113.924863869999996	22.50944681	113.927304199999995	22.5116627700000009	1
2019-10-21 22:21:56	2019-10-21 23:16:25	2.29234759999999982	01	40-49岁	22.5144828452721093	113.921974666258919	440305	V0440300	10423	30	70	33	68	113.919983189999996	22.5116627700000009	113.922423530000003	22.513878720000001	1
2019-10-21 23:28:53	2019-10-21 23:29:53	2.29234759999999982	02	30-39岁	22.5141863952864583	113.92393363658671	440305	V0440300	10424	30	71	33	69	113.922423530000003	22.5116627700000009	113.924863869999996	22.513878720000001	1
2019-10-21 06:22:21	2019-10-21 19:54:24	2.29234759999999982	01	30-39岁	22.5160833864164402	113.924027609804526	440305	V0440300	10424	30	71	33	69	113.922423530000003	22.5116627700000009	113.924863869999996	22.513878720000001	1
2019-10-21 11:22:35	2019-10-21 20:57:06	2.29234759999999982	01	30-39岁	22.5156398296583689	113.92254154924494	440305	V0440300	10424	30	71	33	69	113.922423530000003	22.5116627700000009	113.924863869999996	22.513878720000001	1
2019-10-21 09:29:48	2019-10-21 09:30:48	2.29234759999999982	01	30-39岁	22.5160817830224609	113.928194774552466	440305	V0440300	10426	30	73	33	71	113.927304199999995	22.5116627700000009	113.929744540000002	22.513878720000001	1
2019-10-21 08:27:53	2019-10-21 08:53:41	2.29234759999999982	01	30-39岁	22.5151466518492285	113.932159159236249	440305	V0440300	10427	30	74	33	72	113.929744540000002	22.5116627700000009	113.932184879999994	22.513878720000001	1
2019-10-21 11:21:38	2019-10-21 11:22:38	2.29234759999999982	02	30-39岁	22.5155769327119515	113.932479916489768	440305	V0440300	10428	30	75	33	73	113.932184879999994	22.5116627700000009	113.934625209999993	22.513878720000001	1
2019-10-21 11:41:53	2019-10-21 13:54:19	2.29234759999999982	01	19-29岁	22.5171419600390799	113.909569749822296	440305	V0440300	10775	31	65	34	63	113.907781510000007	22.513878720000001	113.910221849999999	22.5160946799999984	1
2019-10-21 21:59:28	2019-10-21 22:12:53	2.29234759999999982	01	40-49岁	22.5173232247706601	113.924680103621597	440305	V0440300	10781	31	71	34	69	113.922423530000003	22.513878720000001	113.924863869999996	22.5160946799999984	1
2019-10-21 23:38:57	2019-10-21 23:38:57	2.29234759999999982	01	19-29岁	22.5189481152839903	113.908694175613803	440305	V0440300	11132	32	65	35	63	113.907781510000007	22.5160946799999984	113.910221849999999	22.5183106399999993	1
2019-10-21 00:01:55	2019-10-21 00:45:01	2.29234759999999982	02	19-29岁	22.51985302459941	113.911170462116942	440305	V0440300	11133	32	66	35	64	113.910221849999999	22.5160946799999984	113.912662190000006	22.5183106399999993	1
2019-10-21 18:30:46	2019-10-21 21:11:50	2.29234759999999982	01	40-49岁	22.5183853862614782	113.910406590958161	440305	V0440300	11133	32	66	35	64	113.910221849999999	22.5160946799999984	113.912662190000006	22.5183106399999993	1
2019-10-21 21:18:15	2019-10-21 22:45:11	2.29234759999999982	01	30-39岁	22.5190011539735693	113.910985425029722	440305	V0440300	11133	32	66	35	64	113.910221849999999	22.5160946799999984	113.912662190000006	22.5183106399999993	1
2019-10-21 20:26:00	2019-10-21 21:33:25	2.29234759999999982	01	30-39岁	22.5189671457536811	113.91438597783484	440305	V0440300	11134	32	67	35	65	113.912662190000006	22.5160946799999984	113.915102520000005	22.5183106399999993	1
2019-10-21 21:47:26	2019-10-21 23:40:25	2.29234759999999982	01	30-39岁	22.5195384896530904	113.913120207329385	440305	V0440300	11134	32	67	35	65	113.912662190000006	22.5160946799999984	113.915102520000005	22.5183106399999993	1
2019-10-21 10:10:45	2019-10-21 22:17:23	2.29234759999999982	01	19-29岁	22.5184154233633116	113.924218796643657	440305	V0440300	11138	32	71	35	70	113.922423530000003	22.5160946799999984	113.924863869999996	22.5183106399999993	1
2019-10-21 22:54:10	2019-10-21 22:55:10	2.29234759999999982	01	19-29岁	22.5197312942915211	113.9316887451658	440305	V0440300	11141	32	74	35	73	113.929744540000002	22.5160946799999984	113.932184879999994	22.5183106399999993	1
2019-10-21 11:22:57	2019-10-21 18:10:57	2.29234759999999982	02	50-59岁	22.5198663044086409	113.938300935177779	440305	V0440300	11144	32	77	35	76	113.93706555	22.5160946799999984	113.939505879999999	22.5183106399999993	1
2019-10-21 00:25:21	2019-10-21 19:03:30	2.29234759999999982	01	30-39岁	22.5224988178876799	113.918309646466128	440305	V0440300	11493	33	69	36	68	113.917542859999998	22.5183106399999993	113.919983189999996	22.5205266000000002	1
2019-10-21 19:31:20	2019-10-21 20:30:51	2.29234759999999982	01	30-39岁	22.52176958186622	113.922172557480835	440305	V0440300	11494	33	70	36	69	113.919983189999996	22.5183106399999993	113.922423530000003	22.5205266000000002	1
2019-10-21 22:51:15	2019-10-21 22:51:15	2.29234759999999982	01	40-49岁	22.5221398267786697	113.921241520864086	440305	V0440300	11494	33	70	36	69	113.919983189999996	22.5183106399999993	113.922423530000003	22.5205266000000002	1
2019-10-21 14:34:42	2019-10-21 15:18:46	2.29234759999999982	01	19-29岁	22.5217685246781301	113.923532536196319	440305	V0440300	11495	33	71	36	70	113.922423530000003	22.5183106399999993	113.924863869999996	22.5205266000000002	1
2019-10-21 09:09:34	2019-10-21 23:40:28	2.29234759999999982	03	未知	22.5216748925328005	113.922883775549323	440305	V0440300	11495	33	71	36	70	113.922423530000003	22.5183106399999993	113.924863869999996	22.5205266000000002	1
2019-10-21 00:00:33	2019-10-21 11:16:45	2.29234759999999982	01	30-39岁	22.5215879991351215	113.924002806534546	440305	V0440300	11495	33	71	36	70	113.922423530000003	22.5183106399999993	113.924863869999996	22.5205266000000002	1
2019-10-21 07:17:27	2019-10-21 08:33:53	2.29234759999999982	01	30-39岁	22.5245385083522685	113.908909688397884	440305	V0440300	11846	34	65	37	64	113.907781510000007	22.5205266000000002	113.910221849999999	22.5227425500000003	2
2019-10-21 22:24:35	2019-10-21 23:42:56	2.29234759999999982	01	30-39岁	22.5245385083522685	113.908909688397884	440305	V0440300	11846	34	65	37	64	113.907781510000007	22.5205266000000002	113.910221849999999	22.5227425500000003	2
2019-10-21 17:16:30	2019-10-21 17:17:30	2.29234759999999982	01	30-39岁	22.5240475783195109	113.910601149329324	440305	V0440300	11847	34	66	37	65	113.910221849999999	22.5205266000000002	113.912662190000006	22.5227425500000003	1
2019-10-21 19:39:18	2019-10-21 20:09:36	2.29234759999999982	01	19-29岁	22.5231485515327385	113.910310309235769	440305	V0440300	11847	34	66	37	65	113.910221849999999	22.5205266000000002	113.912662190000006	22.5227425500000003	1
2019-10-21 15:06:00	2019-10-21 15:47:48	2.29234759999999982	01	30-39岁	22.5229184787728691	113.915250132449344	440305	V0440300	11849	34	68	37	67	113.915102520000005	22.5205266000000002	113.917542859999998	22.5227425500000003	1
2019-10-21 21:29:38	2019-10-21 22:01:50	2.29234759999999982	03	未知	22.5230678695768987	113.917393610295406	440305	V0440300	11849	34	68	37	67	113.915102520000005	22.5205266000000002	113.917542859999998	22.5227425500000003	1
2019-10-21 14:07:12	2019-10-21 14:08:12	2.29234759999999982	02	40-49岁	22.5228913479829487	113.921370565198146	440305	V0440300	11851	34	70	37	69	113.919983189999996	22.5205266000000002	113.922423530000003	22.5227425500000003	1
2019-10-21 14:10:42	2019-10-21 14:10:42	2.29234759999999982	01	30-39岁	22.5236074603678809	113.924366053956291	440305	V0440300	11852	34	71	37	70	113.922423530000003	22.5205266000000002	113.924863869999996	22.5227425500000003	1
2019-10-21 15:35:45	2019-10-21 16:22:37	2.29234759999999982	01	0-18岁	22.5232699731261192	113.924179249360691	440305	V0440300	11852	34	71	37	70	113.922423530000003	22.5205266000000002	113.924863869999996	22.5227425500000003	1
2019-10-21 14:01:18	2019-10-21 14:55:46	2.29234759999999982	01	19-29岁	22.5241961594079108	113.926363840678619	440305	V0440300	11853	34	72	37	71	113.924863869999996	22.5205266000000002	113.927304199999995	22.5227425500000003	1
2019-10-21 16:06:25	2019-10-21 17:49:30	2.29234759999999982	01	19-29岁	22.5239351314580212	113.927817027909626	440305	V0440300	11854	34	73	37	72	113.927304199999995	22.5205266000000002	113.929744540000002	22.5227425500000003	3
2019-10-21 10:07:55	2019-10-21 12:24:37	2.29234759999999982	01	19-29岁	22.5239351314580212	113.927817027909626	440305	V0440300	11854	34	73	37	72	113.927304199999995	22.5205266000000002	113.929744540000002	22.5227425500000003	3
2019-10-21 20:26:31	2019-10-21 22:33:54	2.29234759999999982	01	19-29岁	22.5239351314580212	113.927817027909626	440305	V0440300	11854	34	73	37	72	113.927304199999995	22.5205266000000002	113.929744540000002	22.5227425500000003	3
2019-10-21 14:11:21	2019-10-21 15:27:30	2.29234759999999982	01	0-18岁	22.5254890955616887	113.918942685991439	440305	V0440300	12207	35	69	38	68	113.917542859999998	22.5227425500000003	113.919983189999996	22.5249585100000012	2
2019-10-21 16:04:54	2019-10-21 16:59:18	2.29234759999999982	01	0-18岁	22.5254890955616887	113.918942685991439	440305	V0440300	12207	35	69	38	68	113.917542859999998	22.5227425500000003	113.919983189999996	22.5249585100000012	2
2019-10-21 09:26:59	2019-10-21 11:26:09	2.29234759999999982	02	50-59岁	22.5249765788971885	113.919983763842893	440305	V0440300	12208	35	70	38	69	113.919983189999996	22.5227425500000003	113.922423530000003	22.5249585100000012	1
2019-10-21 11:22:54	2019-10-21 13:54:00	2.29234759999999982	02	40-49岁	22.5267615837754605	113.92743389821473	440305	V0440300	12211	35	73	38	72	113.927304199999995	22.5227425500000003	113.929744540000002	22.5249585100000012	1
2019-10-21 08:37:41	2019-10-21 18:56:32	2.29234759999999982	02	40-49岁	22.5280347172588087	113.927940008553648	440305	V0440300	12568	36	73	39	72	113.927304199999995	22.5249585100000012	113.929744540000002	22.5271744699999985	1
2019-10-21 22:25:24	2019-10-21 22:26:24	3.05925700000000012	01	30-39岁	22.5283687349933714	114.053837257697339	440304	V0440300	12619	36	124	37	123	114.051761350000007	22.5249585100000012	114.054201680000006	22.5271744699999985	1
2019-10-21 18:43:23	2019-10-21 19:53:42	2.29234759999999982	02	19-29岁	22.5312139137576004	113.91252054499904	440305	V0440300	12918	37	66	40	65	113.910221849999999	22.5271744699999985	113.912662190000006	22.5293904199999986	1
2019-10-21 10:09:44	2019-10-21 10:54:53	2.29234759999999982	01	19-29岁	22.5301416712230314	113.928631678758649	440305	V0440300	12925	37	73	39	72	113.927304199999995	22.5271744699999985	113.929744540000002	22.5293904199999986	1
2019-10-21 13:58:58	2019-10-21 14:44:11	2.29234759999999982	01	40-49岁	22.5350673488810607	113.916748192570807	440305	V0440300	13634	39	68	42	67	113.915102520000005	22.5316063799999995	113.917542859999998	22.5338223400000004	1
2019-10-21 00:00:39	2019-10-21 00:47:40	2.29234759999999982	02	30-39岁	22.5339625669813017	113.919376307412037	440305	V0440300	13635	39	69	42	68	113.917542859999998	22.5316063799999995	113.919983189999996	22.5338223400000004	1
2019-10-21 07:37:40	2019-10-21 09:00:09	2.29234759999999982	01	0-18岁	22.5363843475277399	113.926142458835869	440305	V0440300	13995	40	72	42	71	113.924863869999996	22.5338223400000004	113.927304199999995	22.5360383000000013	1
2019-10-21 12:41:17	2019-10-21 15:58:28	3.17181930000000012	02	19-29岁	22.5378080157370206	114.113973879291237	440303	V0440300	14072	40	149	41	148	114.112769749999998	22.5338223400000004	114.115210079999997	22.5360383000000013	1
2019-10-21 19:30:39	2019-10-21 21:34:51	2.29234759999999982	03	未知	22.5393038509260606	113.906618309438301	440305	V0440300	14344	41	64	44	63	113.905341179999994	22.5360383000000013	113.907781510000007	22.5382542599999987	1
2019-10-21 20:29:40	2019-10-21 20:29:40	2.29234759999999982	02	19-29岁	22.5394048258859314	113.965898770067312	440305	V0440300	14368	41	88	43	87	113.963909240000007	22.5360383000000013	113.966349579999999	22.5382542599999987	1
2019-10-21 14:35:28	2019-10-21 15:24:03	2.29234759999999982	02	19-29岁	22.540830210898001	113.911373870761935	440305	V0440300	14703	42	66	45	65	113.910221849999999	22.5382542599999987	113.912662190000006	22.5404702099999987	1
2019-10-21 23:07:13	2019-10-21 23:07:13	2.29234759999999982	01	19-29岁	22.5407773009008103	113.964022790568251	440305	V0440300	14725	42	88	44	87	113.963909240000007	22.5382542599999987	113.966349579999999	22.5404702099999987	1
2019-10-21 08:54:38	2019-10-21 09:54:30	2.29234759999999982	01	19-29岁	22.5462460423253113	113.917539267076222	440305	V0440300	15419	44	68	46	67	113.915102520000005	22.5426861699999996	113.917542859999998	22.5449021300000005	1
2019-10-21 18:25:33	2019-10-21 18:55:47	3.05925700000000012	01	19-29岁	22.5459070338872607	114.087113374954143	440304	V0440300	15489	44	138	45	137	114.085926049999998	22.5426861699999996	114.088366390000004	22.5449021300000005	1
2019-10-21 00:23:40	2019-10-21 00:29:13	3.05925700000000012	01	40-49岁	22.5470218701680984	114.092356459895385	440304	V0440300	15491	44	140	45	139	114.090806720000003	22.5426861699999996	114.093247059999996	22.5449021300000005	1
2019-10-21 14:51:03	2019-10-21 15:35:10	2.29234759999999982	01	19-29岁	22.548312491140841	113.962555872341483	440305	V0440300	15795	45	87	47	86	113.961468909999994	22.5449021300000005	113.963909240000007	22.5471180900000014	1
2019-10-21 14:13:01	2019-10-21 15:33:54	3.05925700000000012	01	30-39岁	22.5490791634504788	114.03649041372509	440304	V0440300	15825	45	117	46	116	114.034678990000003	22.5449021300000005	114.037119329999996	22.5471180900000014	1
2019-10-21 15:36:07	2019-10-21 20:27:01	3.05925700000000012	02	19-29岁	22.5472827553463802	114.091311289694971	440304	V0440300	15848	45	140	46	139	114.090806720000003	22.5449021300000005	114.093247059999996	22.5471180900000014	1
2019-10-21 15:21:46	2019-10-21 15:22:46	3.17181930000000012	01	19-29岁	22.5493991019007609	114.106551762651492	440303	V0440300	16211	46	146	47	145	114.10544874	22.5471180900000014	114.107889080000007	22.5493340400000015	1
2019-10-21 15:43:41	2019-10-21 18:38:48	2.01503029999999983	01	19-29岁	22.5523377021752296	113.867609750767201	440306	V0440300	16470	47	48	50	47	113.866295800000003	22.5493340400000015	113.868736139999996	22.5515499999999989	1
2019-10-21 10:19:07	2019-10-21 11:38:33	3.05925700000000012	01	30-39岁	22.5516111812385702	114.006081350232819	440304	V0440300	16527	47	105	49	104	114.005394960000004	22.5493340400000015	114.007835290000003	22.5515499999999989	1
2019-10-21 11:34:16	2019-10-21 13:06:54	3.17181930000000012	02	40-49岁	22.552330294557219	114.14579742388382	440303	V0440300	16584	47	162	48	161	114.144494120000005	22.5493340400000015	114.146934450000003	22.5515499999999989	1
2019-10-21 09:15:37	2019-10-21 11:07:30	2.29234759999999982	01	30-39岁	22.5540777891883302	113.952936571975911	440305	V0440300	16862	48	83	50	82	113.951707560000003	22.5515499999999989	113.954147899999995	22.5537659599999998	1
2019-10-21 17:37:40	2019-10-21 20:38:01	2.01503029999999983	02	30-39岁	22.5562273247309584	113.864840226417073	440306	V0440300	17183	49	47	52	46	113.863855459999996	22.5537659599999998	113.866295800000003	22.5559819099999999	1
2019-10-21 14:11:31	2019-10-21 15:18:58	2.29234759999999982	01	30-39岁	22.5590429004384205	113.914242570911824	440305	V0440300	17560	50	67	52	66	113.912662190000006	22.5559819099999999	113.915102520000005	22.5581978700000008	1
2019-10-21 15:14:52	2019-10-21 18:01:13	4.98298400000000008	02	30-39岁	22.5592279178833302	114.234149810911532	440308	V0440300	17691	50	198	50	198	114.232346219999997	22.5559819099999999	114.234786549999995	22.5581978700000008	1
2019-10-21 14:56:31	2019-10-21 15:29:43	2.01503029999999983	01	40-49岁	22.5625113017670387	113.886336746429734	440306	V0440300	17906	51	56	54	55	113.885818490000005	22.5581978700000008	113.888258820000004	22.5604138300000017	1
2019-10-21 11:05:55	2019-10-21 19:01:44	2.01503029999999983	02	19-29岁	22.562100956067809	113.894041507492759	440306	V0440300	17909	51	59	54	58	113.893139500000004	22.5581978700000008	113.895579830000003	22.5604138300000017	1
2019-10-21 18:23:30	2019-10-21 18:23:30	2.29234759999999982	03	未知	22.5648431066950792	113.932478523004221	440305	V0440300	18282	52	75	54	74	113.932184879999994	22.5604138300000017	113.934625209999993	22.562629789999999	1
2019-10-21 07:41:01	2019-10-21 08:35:34	3.05925700000000012	02	30-39岁	22.5628203226700599	114.058343117817145	440304	V0440300	18333	52	126	53	125	114.056642019999998	22.5604138300000017	114.059082349999997	22.562629789999999	1
2019-10-21 23:31:21	2019-10-21 23:31:21	2.01503029999999983	01	19-29岁	22.5665902138739192	113.891919740399146	440306	V0440300	18622	53	58	56	57	113.890699159999997	22.562629789999999	113.893139500000004	22.5648457399999991	1
2019-10-21 18:22:26	2019-10-21 18:46:47	2.01503029999999983	01	30-39岁	22.5724511951306503	113.846311811366888	440306	V0440300	19674	56	39	59	38	113.844332769999994	22.5692776600000009	113.846773110000001	22.5714936199999983	1
2019-10-21 07:26:52	2019-10-21 08:03:43	2.01503029999999983	01	19-29岁	22.5721208129341591	113.874644684238888	440306	V0440300	19686	56	51	59	50	113.873616810000001	22.5692776600000009	113.87605714	22.5714936199999983	1
2019-10-21 10:37:55	2019-10-21 11:33:32	2.01503029999999983	02	40-49岁	22.5724113293130983	113.908765377799284	440306	V0440300	19700	56	65	58	64	113.907781510000007	22.5692776600000009	113.910221849999999	22.5714936199999983	1
2019-10-21 17:48:12	2019-10-21 18:54:03	2.01503029999999983	01	19-29岁	22.5751491514267713	113.86518934919593	440306	V0440300	20039	57	47	60	46	113.863855459999996	22.5714936199999983	113.866295800000003	22.5737095799999992	1
2019-10-21 13:02:54	2019-10-21 16:06:38	2.01503029999999983	02	19-29岁	22.57582425119055	113.871577840518015	440306	V0440300	20042	57	50	60	49	113.871176469999995	22.5714936199999983	113.873616810000001	22.5737095799999992	2
2019-10-21 16:06:39	2019-10-21 18:33:17	2.01503029999999983	02	19-29岁	22.57582425119055	113.871577840518015	440306	V0440300	20042	57	50	60	49	113.871176469999995	22.5714936199999983	113.873616810000001	22.5737095799999992	2
2019-10-21 19:13:49	2019-10-21 21:30:05	2.01503029999999983	02	30-39岁	22.5754311839736097	113.883383701078472	440306	V0440300	20047	57	55	59	54	113.883378149999999	22.5714936199999983	113.885818490000005	22.5737095799999992	1
2019-10-21 09:50:49	2019-10-21 14:29:08	3.05925700000000012	02	40-49岁	22.5754344921685295	114.025333618766197	440304	V0440300	20105	57	113	58	112	114.024917650000006	22.5714936199999983	114.027357980000005	22.5737095799999992	1
2019-10-21 12:36:55	2019-10-21 14:29:50	2.01503029999999983	01	30-39岁	22.5803093210853589	113.88922120893082	440306	V0440300	20763	59	57	61	56	113.888258820000004	22.5759255299999992	113.890699159999997	22.5781414900000001	1
2019-10-21 11:25:48	2019-10-21 12:32:29	2.29234759999999982	01	19-29岁	22.5836990612550998	113.944004738912966	440305	V0440300	21499	61	79	63	78	113.941946220000005	22.5803574500000011	113.944386559999998	22.5825734000000011	1
2019-10-21 19:14:57	2019-10-21 19:49:09	2.01503029999999983	01	19-29岁	22.5852190477558814	113.895767854118105	440306	V0440300	21837	62	60	64	59	113.895579830000003	22.5825734000000011	113.898020169999995	22.5847893599999985	1
2019-10-21 14:34:58	2019-10-21 20:34:18	2.29234759999999982	01	19-29岁	22.5890293347502009	113.940038380857246	440305	V0440300	22212	63	78	65	77	113.939505879999999	22.5847893599999985	113.941946220000005	22.5870053199999994	1
2019-10-21 11:30:01	2019-10-21 13:47:44	3.17181930000000012	01	19-29岁	22.5889242629275593	114.109633446876501	440303	V0440300	22281	63	147	64	147	114.107889080000007	22.5847893599999985	114.110329410000006	22.5870053199999994	1
2019-10-21 18:46:42	2019-10-21 20:47:19	2.01503029999999983	01	30-39岁	22.5898980402108016	113.8866732279063	440306	V0440300	22547	64	56	66	55	113.885818490000005	22.5870053199999994	113.888258820000004	22.5892212800000003	1
2019-10-21 18:15:03	2019-10-21 19:16:55	2.01503029999999983	02	19-29岁	22.5935942763438007	113.841233170925165	440306	V0440300	22885	65	37	68	36	113.839452100000003	22.5892212800000003	113.841892439999995	22.5914372300000004	1
2019-10-21 14:19:49	2019-10-21 18:09:09	2.01503029999999983	01	30-39岁	22.5999810769875396	113.846160602524776	440306	V0440300	23958	68	39	71	38	113.844332769999994	22.5958691499999986	113.846773110000001	22.5980851099999995	1
2019-10-21 15:02:24	2019-10-21 16:48:12	1.86759879999999989	03	未知	22.600675127959061	114.123657980794306	440307	V0440300	24429	69	153	69	153	114.122531089999995	22.5980851099999995	114.124971430000002	22.6003010599999996	1
2019-10-21 14:08:15	2019-10-21 14:52:00	3.17181930000000012	01	30-39岁	22.6023589856870615	114.171149119924053	440303	V0440300	24448	69	172	69	172	114.168897479999998	22.5980851099999995	114.171337820000005	22.6003010599999996	1
2019-10-21 09:49:20	2019-10-21 18:56:03	4.98298400000000008	02	30-39岁	22.6172583548191604	114.302469006427671	440308	V0440300	27001	76	226	75	226	114.300675630000001	22.6135968100000007	114.303115969999993	22.6158127700000016	1
2019-10-21 12:11:42	2019-10-21 12:12:42	1.75727349999999993	03	未知	22.6187678946317199	114.025500138438673	440309	V0440300	27245	77	113	78	113	114.024917650000006	22.6158127700000016	114.027357980000005	22.6180287200000016	1
2019-10-21 16:23:36	2019-10-21 19:46:14	1.86759879999999989	01	19-29岁	22.6200439433536182	114.070785428089792	440307	V0440300	27263	77	131	78	131	114.068843700000002	22.6158127700000016	114.071284030000001	22.6180287200000016	1
2019-10-21 00:31:20	2019-10-21 23:05:44	1.86759879999999989	03	未知	22.6215728497124893	114.13087456363418	440307	V0440300	27645	78	156	78	156	114.129852099999994	22.6180287200000016	114.132292440000001	22.620244679999999	1
2019-10-21 13:35:18	2019-10-21 15:49:41	2.29234759999999982	02	30-39岁	22.6233973599233202	113.937294519671198	440305	V0440300	27923	79	77	81	76	113.93706555	22.620244679999999	113.939505879999999	22.6224606399999999	1
2019-10-21 09:40:51	2019-10-21 10:12:20	1.75727349999999993	01	40-49岁	22.6290782277105684	114.04569483960789	440309	V0440300	28681	81	121	82	121	114.044440339999994	22.6246766000000008	114.046880669999993	22.6268925500000009	1
2019-10-21 13:03:35	2019-10-21 13:37:24	1.86759879999999989	01	40-49岁	22.6303897328513415	114.053201660914951	440307	V0440300	29041	82	124	83	124	114.051761350000007	22.6268925500000009	114.054201680000006	22.6291085099999982	1
2019-10-21 12:53:50	2019-10-21 14:40:57	2.01503029999999983	03	未知	22.6340268862481793	113.825931090949823	440306	V0440300	29662	84	31	86	30	113.82481009	22.6313244699999991	113.827250419999999	22.63354043	1
2019-10-21 19:52:17	2019-10-21 21:18:01	1.86759879999999989	01	30-39岁	22.6372789117993989	114.170016054530493	440307	V0440300	30160	85	172	85	172	114.168897479999998	22.63354043	114.171337820000005	22.6357563800000001	2
2019-10-21 17:37:03	2019-10-21 19:26:16	1.86759879999999989	01	30-39岁	22.6372789117993989	114.170016054530493	440307	V0440300	30160	85	172	85	172	114.168897479999998	22.63354043	114.171337820000005	22.6357563800000001	2
2019-10-21 16:09:25	2019-10-21 16:10:25	1.75727349999999993	02	30-39岁	22.6458899540509897	114.007637535872107	440309	V0440300	31521	89	105	90	105	114.005394960000004	22.6424042599999993	114.007835290000003	22.6446202099999994	1
2019-10-21 11:23:33	2019-10-21 13:01:52	2.01503029999999983	01	30-39岁	22.6479671526576887	113.921056647038526	440306	V0440300	31843	90	70	92	70	113.919983189999996	22.6446202099999994	113.922423530000003	22.6468361700000003	2
2019-10-21 13:02:09	2019-10-21 13:47:42	2.01503029999999983	01	30-39岁	22.6479671526576887	113.921056647038526	440306	V0440300	31843	90	70	92	70	113.919983189999996	22.6446202099999994	113.922423530000003	22.6468361700000003	2
2019-10-21 08:31:29	2019-10-21 15:40:31	1.75727349999999993	01	40-49岁	22.6477730587130317	114.032692969060122	440309	V0440300	31889	90	116	91	116	114.032238660000004	22.6446202099999994	114.034678990000003	22.6468361700000003	1
2019-10-21 16:58:18	2019-10-21 16:59:15	1.86759879999999989	01	40-49岁	22.6487916642156506	114.055609245963822	440307	V0440300	31898	90	125	90	125	114.054201680000006	22.6446202099999994	114.056642019999998	22.6468361700000003	1
2019-10-21 01:53:53	2019-10-21 01:54:53	1.75727349999999993	01	40-49岁	22.6627554093448182	114.035638112767259	440309	V0440300	34389	97	117	97	117	114.034678990000003	22.6601319100000005	114.037119329999996	22.6623478700000014	1
2019-10-21 00:24:44	2019-10-21 06:35:33	1.86759879999999989	02	19-29岁	22.6638502821557815	114.109825517296457	440307	V0440300	34419	97	147	97	147	114.107889080000007	22.6601319100000005	114.110329410000006	22.6623478700000014	1
2019-10-21 00:00:36	2019-10-21 00:07:25	1.75727349999999993	01	19-29岁	22.6717582209651809	114.021790304912059	440309	V0440300	35811	101	111	102	111	114.02003698	22.6689957399999997	114.022477309999999	22.6712117000000006	1
2019-10-21 13:46:49	2019-10-21 14:43:21	2.01503029999999983	01	19-29岁	22.6777592456772403	113.927257098131037	440306	V0440300	36486	103	72	104	72	113.924863869999996	22.6734276600000015	113.927304199999995	22.6756436199999989	1
2019-10-21 15:03:50	2019-10-21 20:42:51	1.75727349999999993	02	19-29岁	22.6765693269514799	114.045193074518778	440309	V0440300	36535	103	121	103	121	114.044440339999994	22.6734276600000015	114.046880669999993	22.6756436199999989	1
2019-10-21 09:37:36	2019-10-21 18:33:59	2.01503029999999983	01	40-49岁	22.679233494393209	113.909621878424645	440306	V0440300	36836	104	65	105	65	113.907781510000007	22.6756436199999989	113.910221849999999	22.677859569999999	1
2019-10-21 22:01:55	2019-10-21 22:02:55	1.75727349999999993	01	19-29岁	22.6797712336515609	113.988452683901556	440309	V0440300	36869	104	98	105	98	113.988312609999994	22.6756436199999989	113.990752939999993	22.677859569999999	1
2019-10-21 11:47:03	2019-10-21 12:35:05	2.05558739999999984	03	未知	22.6873788041453999	114.375771048545872	440310	V0440300	38455	108	256	106	257	114.373885709999996	22.6845074500000017	114.376326050000003	22.6867234000000018	1
2019-10-21 16:17:43	2019-10-21 17:45:14	2.01503029999999983	01	30-39岁	22.6903338596845785	113.949112835072754	440306	V0440300	38637	109	81	110	81	113.946826889999997	22.6867234000000018	113.949267230000004	22.6889393599999991	1
2019-10-21 21:18:38	2019-10-21 23:16:23	2.01503029999999983	01	30-39岁	22.69487316436987	113.919920994765818	440306	V0440300	39339	111	69	112	69	113.917542859999998	22.69115532	113.919983189999996	22.6933712800000009	1
2019-10-21 14:12:20	2019-10-21 15:00:40	1.86759879999999989	01	30-39岁	22.6979501536777306	114.269593625787522	440307	V0440300	40197	113	213	111	214	114.268951259999994	22.695587230000001	114.271391600000001	22.6978031899999984	1
2019-10-21 09:06:14	2019-10-21 17:00:32	2.01503029999999983	02	19-29岁	22.7016889300091194	113.796527184599654	440306	V0440300	40360	114	19	116	19	113.795526050000007	22.6978031899999984	113.797966389999999	22.7000191499999993	1
2019-10-21 08:10:18	2019-10-21 12:27:24	1.75727349999999993	01	30-39岁	22.7136156083036198	114.039689331825357	440309	V0440300	42602	120	119	120	119	114.039559659999995	22.7110989399999994	114.042000000000002	22.7133148899999995	1
2019-10-21 17:37:59	2019-10-21 22:55:11	1.86759879999999989	01	30-39岁	22.7158656827004002	114.205762203317292	440307	V0440300	43027	121	187	120	188	114.205502519999996	22.7133148899999995	114.207942860000003	22.7155308500000004	1
2019-10-21 18:09:53	2019-10-21 19:21:22	2.01503029999999983	02	50-59岁	22.7258685057361411	113.816625337598438	440306	V0440300	44295	125	27	127	27	113.815048739999995	22.7221787199999987	113.817489080000001	22.7243946799999996	1
2019-10-21 07:36:57	2019-10-21 08:30:09	1.75727349999999993	01	30-39岁	22.7302951522770798	114.001998756896896	440309	V0440300	45085	127	103	127	104	114.000514289999998	22.7266106400000005	114.002954619999997	22.7288266000000014	1
2019-10-21 15:19:47	2019-10-21 16:49:53	1.86759879999999989	01	40-49岁	22.7330599199360783	114.255175916212195	440307	V0440300	45546	128	207	126	208	114.254309239999998	22.7288266000000014	114.256749580000005	22.7310425500000015	2
2019-10-21 16:59:56	2019-10-21 17:49:09	1.86759879999999989	01	40-49岁	22.7330599199360783	114.255175916212195	440307	V0440300	45546	128	207	126	208	114.254309239999998	22.7288266000000014	114.256749580000005	22.7310425500000015	2
2019-10-21 10:51:32	2019-10-21 14:38:01	1.86759879999999989	02	19-29岁	22.7479821949496213	114.25789466255668	440307	V0440300	48046	135	208	133	209	114.256749580000005	22.744338299999999	114.259189919999997	22.7465542499999991	1
2019-10-21 11:58:36	2019-10-21 13:05:17	1.86759879999999989	01	30-39岁	22.7484916845460496	114.27605429522815	440307	V0440300	48053	135	215	133	216	114.27383193	22.744338299999999	114.276272270000007	22.7465542499999991	3
2019-10-21 10:54:51	2019-10-21 11:57:57	1.86759879999999989	01	30-39岁	22.7484916845460496	114.27605429522815	440307	V0440300	48053	135	215	133	216	114.27383193	22.744338299999999	114.276272270000007	22.7465542499999991	3
2019-10-21 06:43:23	2019-10-21 10:54:12	1.86759879999999989	01	30-39岁	22.7484916845460496	114.27605429522815	440307	V0440300	48053	135	215	133	216	114.27383193	22.744338299999999	114.276272270000007	22.7465542499999991	3
2019-10-21 07:08:27	2019-10-21 19:39:00	2.01503029999999983	03	未知	22.7732052077032883	113.872581711760262	440306	V0440300	52172	147	50	148	51	113.871176469999995	22.7709297900000003	113.873616810000001	22.7731457500000012	1
2019-10-21 14:27:56	2019-10-21 17:09:46	2.01503029999999983	01	19-29岁	22.7767002430914509	113.827951040547674	440306	V0440300	52511	148	32	149	33	113.827250419999999	22.7731457500000012	113.829690760000005	22.7753617000000013	1
2019-10-21 06:26:53	2019-10-21 19:56:52	1.86759879999999989	02	30-39岁	22.7854662827380707	114.320382924537228	440307	V0440300	54141	152	234	149	236	114.320198320000003	22.7820095699999996	114.322638659999996	22.7842255300000005	1
2019-10-21 12:27:39	2019-10-21 15:54:06	2.01503029999999983	03	未知	22.7892042094010812	113.835505863225137	440306	V0440300	54656	154	35	155	36	113.834571429999997	22.7864414900000014	113.837011770000004	22.7886574499999988	1
