# Supplementary material for: Analysis of the influencing factors of vitality and built environment of shopping centers based on mobile-phone signaling data
Source: PLoS One. 2024 Feb 15;19(2):e0296261. doi: 10.1371/journal.pone.0296261 (PMC10868840; doi:10.1371/journal.pone.0296261)
Supplement: S1 Data — (ZIP) [file pone.0296261.s001.zip › μò░μì«Θçìμû░μƒÑΦ»ó/06Φè▒σ¢¡σƒÄ/Φè▒σ¢¡20-Φ«┐Θù«Φ«░σ╜ò.csv]

stime	etime	weight	gender	age	o_lat	o_lon	o_district	city	o_fnid	grow_4326	gcol_4326	grow_32650	gcol_32650	ext_min_x	ext_min_y	ext_max_x	ext_max_y	visit_time
2019-10-20 00:36:27	2019-10-20 23:42:11	2.29234759999999982	01	50-59岁	22.4766723795476899	113.884114697977807	440305	V0440300	4339	13	55	16	53	113.883378149999999	22.4739914899999995	113.885818490000005	22.4762074500000004	1
2019-10-20 18:15:44	2019-10-20 19:30:02	2.29234759999999982	02	50-59岁	22.4779848136126894	113.899282538320023	440305	V0440300	4345	13	61	16	59	113.898020169999995	22.4739914899999995	113.900460510000002	22.4762074500000004	1
2019-10-20 18:14:17	2019-10-20 19:46:28	2.29234759999999982	02	50-59岁	22.4780485193279311	113.899310250814096	440305	V0440300	4345	13	61	16	59	113.898020169999995	22.4739914899999995	113.900460510000002	22.4762074500000004	1
2019-10-20 16:42:44	2019-10-20 17:32:57	2.29234759999999982	02	40-49岁	22.48446944569924	113.926378145266654	440305	V0440300	5427	16	72	19	70	113.924863869999996	22.4806393600000014	113.927304199999995	22.4828553199999988	1
2019-10-20 14:59:26	2019-10-20 15:34:33	2.29234759999999982	03	19-29岁	22.4869814197193598	113.925594266156608	440305	V0440300	5784	17	72	20	70	113.924863869999996	22.4828553199999988	113.927304199999995	22.4850712799999997	1
2019-10-20 17:04:11	2019-10-20 19:38:07	2.29234759999999982	01	40-49岁	22.4886955906492609	113.906715863469898	440305	V0440300	6133	18	64	21	62	113.905341179999994	22.4850712799999997	113.907781510000007	22.4872872299999997	1
2019-10-20 08:55:29	2019-10-20 11:16:07	2.29234759999999982	02	30-39岁	22.48822063889817	113.91253392072899	440305	V0440300	6135	18	66	21	64	113.910221849999999	22.4850712799999997	113.912662190000006	22.4872872299999997	1
2019-10-20 18:09:45	2019-10-20 23:40:01	2.29234759999999982	02	30-39岁	22.4905739180704387	113.905838875897089	440305	V0440300	6490	19	64	22	62	113.905341179999994	22.4872872299999997	113.907781510000007	22.4895031900000006	2
2019-10-20 09:32:24	2019-10-20 13:29:50	2.29234759999999982	02	30-39岁	22.4905739180704387	113.905838875897089	440305	V0440300	6490	19	64	22	62	113.905341179999994	22.4872872299999997	113.907781510000007	22.4895031900000006	2
2019-10-20 18:35:17	2019-10-20 19:24:47	2.29234759999999982	01	19-29岁	22.4895785057703108	113.91228040489041	440305	V0440300	6492	19	66	22	64	113.910221849999999	22.4872872299999997	113.912662190000006	22.4895031900000006	1
2019-10-20 15:35:05	2019-10-20 19:03:57	2.29234759999999982	01	40-49岁	22.4910945341009416	113.923590100569555	440305	V0440300	6497	19	71	22	69	113.922423530000003	22.4872872299999997	113.924863869999996	22.4895031900000006	1
2019-10-20 16:29:20	2019-10-20 17:49:05	2.29234759999999982	01	19-29岁	22.4914947391272086	113.92469810857375	440305	V0440300	6497	19	71	22	69	113.922423530000003	22.4872872299999997	113.924863869999996	22.4895031900000006	1
2019-10-20 23:34:09	2019-10-20 23:41:46	2.29234759999999982	01	19-29岁	22.4903723733517289	113.92547073873591	440305	V0440300	6498	19	72	22	70	113.924863869999996	22.4872872299999997	113.927304199999995	22.4895031900000006	1
2019-10-20 07:26:11	2019-10-20 08:58:23	2.29234759999999982	02	40-49岁	22.4916867739902813	113.926247760685868	440305	V0440300	6498	19	72	22	70	113.924863869999996	22.4872872299999997	113.927304199999995	22.4895031900000006	1
2019-10-20 18:35:55	2019-10-20 19:09:57	2.29234759999999982	01	0-18岁	22.4911865871289791	113.927938967597328	440305	V0440300	6499	19	73	22	71	113.927304199999995	22.4872872299999997	113.929744540000002	22.4895031900000006	2
2019-10-20 11:34:02	2019-10-20 12:15:10	2.29234759999999982	01	0-18岁	22.4911865871289791	113.927938967597328	440305	V0440300	6499	19	73	22	71	113.927304199999995	22.4872872299999997	113.929744540000002	22.4895031900000006	2
2019-10-20 16:14:51	2019-10-20 20:06:22	2.29234759999999982	01	30-39岁	22.4910776482001893	113.928378407577839	440305	V0440300	6499	19	73	22	71	113.927304199999995	22.4872872299999997	113.929744540000002	22.4895031900000006	1
2019-10-20 19:41:35	2019-10-20 21:06:42	2.29234759999999982	02	30-39岁	22.4935894549095892	113.913900630230785	440305	V0440300	6850	20	67	23	65	113.912662190000006	22.4895031900000006	113.915102520000005	22.4917191500000015	2
2019-10-20 09:27:03	2019-10-20 10:57:30	2.29234759999999982	02	30-39岁	22.4935894549095892	113.913900630230785	440305	V0440300	6850	20	67	23	65	113.912662190000006	22.4895031900000006	113.915102520000005	22.4917191500000015	2
2019-10-20 19:39:25	2019-10-20 20:26:20	2.29234759999999982	01	19-29岁	22.4917202157460387	113.91949728053639	440305	V0440300	6852	20	69	23	67	113.917542859999998	22.4895031900000006	113.919983189999996	22.4917191500000015	1
2019-10-20 12:20:13	2019-10-20 14:17:42	2.29234759999999982	01	19-29岁	22.4924594517690188	113.91992764901417	440305	V0440300	6852	20	69	23	67	113.917542859999998	22.4895031900000006	113.919983189999996	22.4917191500000015	1
2019-10-20 10:22:15	2019-10-20 13:16:32	2.29234759999999982	01	60岁以上	22.4931734970751585	113.92423364995544	440305	V0440300	6854	20	71	23	69	113.922423530000003	22.4895031900000006	113.924863869999996	22.4917191500000015	1
2019-10-20 11:44:21	2019-10-20 13:43:51	2.29234759999999982	01	19-29岁	22.4933853090083709	113.926346177819198	440305	V0440300	6855	20	72	23	70	113.924863869999996	22.4895031900000006	113.927304199999995	22.4917191500000015	1
2019-10-20 13:22:12	2019-10-20 17:04:11	2.29234759999999982	02	19-29岁	22.4935295837835483	113.925867099946259	440305	V0440300	6855	20	72	23	70	113.924863869999996	22.4895031900000006	113.927304199999995	22.4917191500000015	1
2019-10-20 09:50:36	2019-10-20 10:24:31	2.29234759999999982	02	40-49岁	22.4927578589961499	113.926097826442188	440305	V0440300	6855	20	72	23	70	113.924863869999996	22.4895031900000006	113.927304199999995	22.4917191500000015	1
2019-10-20 14:29:33	2019-10-20 16:25:38	2.29234759999999982	01	40-49岁	22.4938203959113103	113.928337237781165	440305	V0440300	6856	20	73	23	71	113.927304199999995	22.4895031900000006	113.929744540000002	22.4917191500000015	1
2019-10-20 13:12:05	2019-10-20 14:21:32	2.29234759999999982	02	30-39岁	22.4953185112049496	113.886056904032856	440305	V0440300	7196	21	56	24	54	113.885818490000005	22.4917191500000015	113.888258820000004	22.4939351099999989	3
2019-10-20 12:16:56	2019-10-20 13:12:03	2.29234759999999982	02	30-39岁	22.4953185112049496	113.886056904032856	440305	V0440300	7196	21	56	24	54	113.885818490000005	22.4917191500000015	113.888258820000004	22.4939351099999989	3
2019-10-20 08:06:49	2019-10-20 12:15:03	2.29234759999999982	02	30-39岁	22.4953185112049496	113.886056904032856	440305	V0440300	7196	21	56	24	54	113.885818490000005	22.4917191500000015	113.888258820000004	22.4939351099999989	3
2019-10-20 09:28:28	2019-10-20 20:15:35	2.29234759999999982	01	30-39岁	22.4958846092786402	113.919706081881159	440305	V0440300	7209	21	69	24	67	113.917542859999998	22.4917191500000015	113.919983189999996	22.4939351099999989	1
2019-10-20 13:15:46	2019-10-20 13:51:28	2.29234759999999982	02	60岁以上	22.4942329814292208	113.918285876383692	440305	V0440300	7209	21	69	24	67	113.917542859999998	22.4917191500000015	113.919983189999996	22.4939351099999989	1
2019-10-20 12:41:28	2019-10-20 14:35:40	2.29234759999999982	02	30-39岁	22.4948452867515805	113.921516130369056	440305	V0440300	7210	21	70	24	68	113.919983189999996	22.4917191500000015	113.922423530000003	22.4939351099999989	1
2019-10-20 16:51:44	2019-10-20 18:00:38	2.29234759999999982	01	40-49岁	22.4954802698371488	113.926882588701773	440305	V0440300	7212	21	72	24	70	113.924863869999996	22.4917191500000015	113.927304199999995	22.4939351099999989	1
2019-10-20 22:18:01	2019-10-20 23:15:36	2.29234759999999982	01	40-49岁	22.4943230506025387	113.927248092018885	440305	V0440300	7212	21	72	24	70	113.924863869999996	22.4917191500000015	113.927304199999995	22.4939351099999989	2
2019-10-20 23:33:56	2019-10-20 23:45:07	2.29234759999999982	01	40-49岁	22.4943230506025387	113.927248092018885	440305	V0440300	7212	21	72	24	70	113.924863869999996	22.4917191500000015	113.927304199999995	22.4939351099999989	2
2019-10-20 12:08:02	2019-10-20 15:01:15	2.29234759999999982	01	30-39岁	22.4949098222477701	113.935305907295984	440305	V0440300	7216	21	76	24	74	113.934625209999993	22.4917191500000015	113.93706555	22.4939351099999989	1
2019-10-20 14:05:37	2019-10-20 17:55:23	2.29234759999999982	02	30-39岁	22.4975777952642808	113.886219956654458	440305	V0440300	7553	22	56	25	54	113.885818490000005	22.4939351099999989	113.888258820000004	22.496151059999999	2
2019-10-20 12:51:55	2019-10-20 14:04:09	2.29234759999999982	02	30-39岁	22.4975777952642808	113.886219956654458	440305	V0440300	7553	22	56	25	54	113.885818490000005	22.4939351099999989	113.888258820000004	22.496151059999999	2
2019-10-20 17:27:26	2019-10-20 18:32:36	2.29234759999999982	01	30-39岁	22.4977813771161692	113.890682942783641	440305	V0440300	7554	22	57	25	55	113.888258820000004	22.4939351099999989	113.890699159999997	22.496151059999999	1
2019-10-20 19:02:02	2019-10-20 20:42:45	2.29234759999999982	01	40-49岁	22.4974454526227809	113.914028694761967	440305	V0440300	7564	22	67	25	65	113.912662190000006	22.4939351099999989	113.915102520000005	22.496151059999999	1
2019-10-20 14:12:30	2019-10-20 15:39:57	2.29234759999999982	01	30-39岁	22.4971279432717601	113.91818285005921	440305	V0440300	7566	22	69	25	67	113.917542859999998	22.4939351099999989	113.919983189999996	22.496151059999999	4
2019-10-20 17:34:43	2019-10-20 18:54:22	2.29234759999999982	01	30-39岁	22.4971279432717601	113.91818285005921	440305	V0440300	7566	22	69	25	67	113.917542859999998	22.4939351099999989	113.919983189999996	22.496151059999999	4
2019-10-20 11:13:12	2019-10-20 12:46:35	2.29234759999999982	01	30-39岁	22.4971279432717601	113.91818285005921	440305	V0440300	7566	22	69	25	67	113.917542859999998	22.4939351099999989	113.919983189999996	22.496151059999999	4
2019-10-20 10:15:47	2019-10-20 11:02:21	2.29234759999999982	01	30-39岁	22.4971279432717601	113.91818285005921	440305	V0440300	7566	22	69	25	67	113.917542859999998	22.4939351099999989	113.919983189999996	22.496151059999999	4
2019-10-20 19:01:24	2019-10-20 23:43:42	2.29234759999999982	02	30-39岁	22.4968263528381698	113.923647794487962	440305	V0440300	7568	22	71	25	69	113.922423530000003	22.4939351099999989	113.924863869999996	22.496151059999999	1
2019-10-20 23:11:02	2019-10-20 23:32:55	2.29234759999999982	02	19-29岁	22.4978514833676009	113.925344183323389	440305	V0440300	7569	22	72	25	70	113.924863869999996	22.4939351099999989	113.927304199999995	22.496151059999999	1
2019-10-20 08:15:23	2019-10-20 12:21:01	2.29234759999999982	02	19-29岁	22.4967816973425982	113.926980077029413	440305	V0440300	7569	22	72	25	70	113.924863869999996	22.4939351099999989	113.927304199999995	22.496151059999999	1
2019-10-20 15:31:40	2019-10-20 17:49:06	2.29234759999999982	01	30-39岁	22.4994559554080098	113.881146989768254	440305	V0440300	7908	23	54	26	52	113.88093782	22.496151059999999	113.883378149999999	22.4983670199999999	1
2019-10-20 18:05:54	2019-10-20 18:50:41	2.29234759999999982	02	30-39岁	22.4997402834909899	113.897729050300455	440305	V0440300	7914	23	60	26	58	113.895579830000003	22.496151059999999	113.898020169999995	22.4983670199999999	2
2019-10-20 15:33:42	2019-10-20 16:58:34	2.29234759999999982	02	30-39岁	22.4997402834909899	113.897729050300455	440305	V0440300	7914	23	60	26	58	113.895579830000003	22.496151059999999	113.898020169999995	22.4983670199999999	2
2019-10-20 23:46:43	2019-10-20 23:46:43	2.29234759999999982	01	19-29岁	22.4988820837422701	113.918357628711306	440305	V0440300	7923	23	69	26	67	113.917542859999998	22.496151059999999	113.919983189999996	22.4983670199999999	1
2019-10-20 12:34:45	2019-10-20 22:50:21	2.29234759999999982	01	40-49岁	22.5002856606666697	113.926630657707364	440305	V0440300	7926	23	72	26	70	113.924863869999996	22.496151059999999	113.927304199999995	22.4983670199999999	1
2019-10-20 00:10:52	2019-10-20 01:46:31	2.29234759999999982	02	19-29岁	22.5005460116248805	113.931762822132285	440305	V0440300	7928	23	74	26	72	113.929744540000002	22.496151059999999	113.932184879999994	22.4983670199999999	1
2019-10-20 09:29:48	2019-10-20 10:32:40	2.29234759999999982	01	30-39岁	22.4989482043480784	113.936479489488434	440305	V0440300	7930	23	76	26	74	113.934625209999993	22.496151059999999	113.93706555	22.4983670199999999	1
2019-10-20 12:19:07	2019-10-20 15:20:53	2.29234759999999982	01	19-29岁	22.5015917390477398	113.880059845863371	440305	V0440300	8264	24	53	27	51	113.878497479999993	22.4983670199999999	113.88093782	22.5005829800000008	1
2019-10-20 14:00:22	2019-10-20 18:24:01	2.29234759999999982	01	40-49岁	22.5006062949102912	113.916969368485624	440305	V0440300	8279	24	68	27	66	113.915102520000005	22.4983670199999999	113.917542859999998	22.5005829800000008	1
2019-10-20 12:39:29	2019-10-20 16:14:44	2.29234759999999982	01	30-39岁	22.5020684129016004	113.917917899816331	440305	V0440300	8280	24	69	27	67	113.917542859999998	22.4983670199999999	113.919983189999996	22.5005829800000008	1
2019-10-20 08:53:52	2019-10-20 11:14:35	2.29234759999999982	01	30-39岁	22.5010890406022313	113.91814358198917	440305	V0440300	8280	24	69	27	67	113.917542859999998	22.4983670199999999	113.919983189999996	22.5005829800000008	1
2019-10-20 23:40:05	2019-10-20 23:45:22	2.29234759999999982	01	19-29岁	22.5010419378711504	113.926536233249195	440305	V0440300	8283	24	72	27	70	113.924863869999996	22.4983670199999999	113.927304199999995	22.5005829800000008	1
2019-10-20 00:02:14	2019-10-20 18:38:29	2.29234759999999982	01	19-29岁	22.5026721347193792	113.926364202941031	440305	V0440300	8283	24	72	27	70	113.924863869999996	22.4983670199999999	113.927304199999995	22.5005829800000008	1
2019-10-20 00:43:12	2019-10-20 07:48:29	2.29234759999999982	02	30-39岁	22.5024029893300792	113.926447856856939	440305	V0440300	8283	24	72	27	70	113.924863869999996	22.4983670199999999	113.927304199999995	22.5005829800000008	1
2019-10-20 08:32:57	2019-10-20 12:29:05	2.29234759999999982	01	19-29岁	22.5022059915521702	113.929366001493278	440305	V0440300	8284	24	73	27	71	113.927304199999995	22.4983670199999999	113.929744540000002	22.5005829800000008	2
2019-10-20 15:58:16	2019-10-20 17:02:56	2.29234759999999982	01	19-29岁	22.5022059915521702	113.929366001493278	440305	V0440300	8284	24	73	27	71	113.927304199999995	22.4983670199999999	113.929744540000002	22.5005829800000008	2
2019-10-20 09:40:05	2019-10-20 12:22:15	2.29234759999999982	01	40-49岁	22.5007328543679499	113.938732322225164	440305	V0440300	8288	24	77	27	75	113.93706555	22.4983670199999999	113.939505879999999	22.5005829800000008	1
2019-10-20 14:23:33	2019-10-20 15:45:51	2.29234759999999982	02	19-29岁	22.5044778252640292	113.8953699702233	440305	V0440300	8627	25	59	28	57	113.893139500000004	22.5005829800000008	113.895579830000003	22.5027989400000017	1
2019-10-20 11:05:32	2019-10-20 12:42:09	2.29234759999999982	01	50-59岁	22.5042265400370489	113.901999562498588	440305	V0440300	8630	25	62	28	60	113.900460510000002	22.5005829800000008	113.902900840000001	22.5027989400000017	1
2019-10-20 18:20:01	2019-10-20 23:04:24	2.29234759999999982	01	19-29岁	22.5049819609008814	113.910782408437171	440305	V0440300	8634	25	66	28	64	113.910221849999999	22.5005829800000008	113.912662190000006	22.5027989400000017	1
2019-10-20 15:44:51	2019-10-20 18:35:13	2.29234759999999982	02	30-39岁	22.5045337896866506	113.913764454771766	440305	V0440300	8635	25	67	28	65	113.912662190000006	22.5005829800000008	113.915102520000005	22.5027989400000017	1
2019-10-20 11:38:15	2019-10-20 12:50:43	2.29234759999999982	01	30-39岁	22.5048374168189298	113.913126384358009	440305	V0440300	8635	25	67	28	65	113.912662190000006	22.5005829800000008	113.915102520000005	22.5027989400000017	1
2019-10-20 23:14:15	2019-10-20 23:32:50	2.29234759999999982	02	40-49岁	22.5032462293644997	113.913919315324193	440305	V0440300	8635	25	67	28	65	113.912662190000006	22.5005829800000008	113.915102520000005	22.5027989400000017	2
2019-10-20 14:12:46	2019-10-20 16:21:30	2.29234759999999982	02	40-49岁	22.5032462293644997	113.913919315324193	440305	V0440300	8635	25	67	28	65	113.912662190000006	22.5005829800000008	113.915102520000005	22.5027989400000017	2
2019-10-20 15:02:09	2019-10-20 20:40:18	2.29234759999999982	03	未知	22.5042885745293511	113.917451011401752	440305	V0440300	8636	25	68	28	66	113.915102520000005	22.5005829800000008	113.917542859999998	22.5027989400000017	1
2019-10-20 22:51:07	2019-10-20 23:07:44	2.29234759999999982	01	19-29岁	22.5046614957807911	113.91524766308612	440305	V0440300	8636	25	68	28	66	113.915102520000005	22.5005829800000008	113.917542859999998	22.5027989400000017	1
2019-10-20 00:03:11	2019-10-20 21:22:16	2.29234759999999982	02	19-29岁	22.5043619522985807	113.916099317643628	440305	V0440300	8636	25	68	28	66	113.915102520000005	22.5005829800000008	113.917542859999998	22.5027989400000017	1
2019-10-20 17:05:48	2019-10-20 23:26:38	2.29234759999999982	02	19-29岁	22.5044063955803395	113.918419669192716	440305	V0440300	8637	25	69	28	67	113.917542859999998	22.5005829800000008	113.919983189999996	22.5027989400000017	1
2019-10-20 20:40:00	2019-10-20 21:57:47	2.29234759999999982	02	19-29岁	22.5030753942557098	113.91866286354275	440305	V0440300	8637	25	69	28	67	113.917542859999998	22.5005829800000008	113.919983189999996	22.5027989400000017	1
2019-10-20 21:12:25	2019-10-20 21:12:34	2.29234759999999982	02	19-29岁	22.5040053562954085	113.920099146640538	440305	V0440300	8638	25	70	28	68	113.919983189999996	22.5005829800000008	113.922423530000003	22.5027989400000017	1
2019-10-20 16:46:09	2019-10-20 23:43:57	2.29234759999999982	03	未知	22.5034416591227888	113.932641026512613	440305	V0440300	8643	25	75	28	73	113.932184879999994	22.5005829800000008	113.934625209999993	22.5027989400000017	1
2019-10-20 15:05:35	2019-10-20 19:37:05	2.29234759999999982	01	30-39岁	22.5039925666334604	113.938349705032749	440305	V0440300	8645	25	77	28	75	113.93706555	22.5005829800000008	113.939505879999999	22.5027989400000017	1
2019-10-20 23:08:29	2019-10-20 23:28:50	2.29234759999999982	02	30-39岁	22.5056579250023994	113.909796104259826	440305	V0440300	8990	26	65	29	63	113.907781510000007	22.5027989400000017	113.910221849999999	22.5050148900000018	1
2019-10-20 18:51:03	2019-10-20 21:21:35	2.29234759999999982	02	30-39岁	22.50664636965735	113.909103935632047	440305	V0440300	8990	26	65	29	63	113.907781510000007	22.5027989400000017	113.910221849999999	22.5050148900000018	1
2019-10-20 18:03:56	2019-10-20 18:37:33	2.29234759999999982	01	19-29岁	22.5061027307096317	113.912282398292419	440305	V0440300	8991	26	66	29	64	113.910221849999999	22.5027989400000017	113.912662190000006	22.5050148900000018	1
2019-10-20 10:38:46	2019-10-20 12:12:53	2.29234759999999982	02	50-59岁	22.5070944626566387	113.912231219639551	440305	V0440300	8991	26	66	29	64	113.910221849999999	22.5027989400000017	113.912662190000006	22.5050148900000018	2
2019-10-20 12:12:56	2019-10-20 22:27:17	2.29234759999999982	02	50-59岁	22.5070944626566387	113.912231219639551	440305	V0440300	8991	26	66	29	64	113.910221849999999	22.5027989400000017	113.912662190000006	22.5050148900000018	2
2019-10-20 20:26:51	2019-10-20 23:41:48	2.29234759999999982	01	19-29岁	22.506552654345569	113.912214122459389	440305	V0440300	8991	26	66	29	64	113.910221849999999	22.5027989400000017	113.912662190000006	22.5050148900000018	1
2019-10-20 15:37:51	2019-10-20 22:34:23	2.29234759999999982	01	30-39岁	22.5053226231345107	113.91536896432082	440305	V0440300	8993	26	68	29	66	113.915102520000005	22.5027989400000017	113.917542859999998	22.5050148900000018	1
2019-10-20 19:29:14	2019-10-20 23:44:52	2.29234759999999982	01	19-29岁	22.5062032955999989	113.919885308837564	440305	V0440300	8994	26	69	29	67	113.917542859999998	22.5027989400000017	113.919983189999996	22.5050148900000018	1
2019-10-20 14:58:00	2019-10-20 16:37:12	2.29234759999999982	02	30-39岁	22.5053822755329094	113.930762455075921	440305	V0440300	8999	26	74	29	72	113.929744540000002	22.5027989400000017	113.932184879999994	22.5050148900000018	1
2019-10-20 15:37:03	2019-10-20 23:45:27	2.29234759999999982	01	30-39岁	22.5060706015346312	113.934205052019465	440305	V0440300	9000	26	75	29	73	113.932184879999994	22.5027989400000017	113.934625209999993	22.5050148900000018	1
2019-10-20 18:22:54	2019-10-20 19:48:09	2.29234759999999982	02	19-29岁	22.5052655120637617	113.934106261385068	440305	V0440300	9000	26	75	29	73	113.932184879999994	22.5027989400000017	113.934625209999993	22.5050148900000018	1
2019-10-20 09:58:32	2019-10-20 10:11:36	2.29234759999999982	01	40-49岁	22.5074501707022101	113.904909524439972	440305	V0440300	9345	27	63	30	61	113.902900840000001	22.5050148900000018	113.905341179999994	22.5072308499999991	1
2019-10-20 12:15:55	2019-10-20 12:43:33	2.29234759999999982	02	30-39岁	22.5084190167964202	113.917301093353416	440305	V0440300	9350	27	68	30	66	113.915102520000005	22.5050148900000018	113.917542859999998	22.5072308499999991	1
2019-10-20 14:32:35	2019-10-20 16:08:37	2.29234759999999982	01	30-39岁	22.5088063525489304	113.918205522619758	440305	V0440300	9351	27	69	30	67	113.917542859999998	22.5050148900000018	113.919983189999996	22.5072308499999991	1
2019-10-20 00:21:57	2019-10-20 11:39:10	2.29234759999999982	01	19-29岁	22.5074309987206611	113.917546413650925	440305	V0440300	9351	27	69	30	67	113.917542859999998	22.5050148900000018	113.919983189999996	22.5072308499999991	2
2019-10-20 15:16:52	2019-10-20 21:07:56	2.29234759999999982	01	19-29岁	22.5074309987206611	113.917546413650925	440305	V0440300	9351	27	69	30	67	113.917542859999998	22.5050148900000018	113.919983189999996	22.5072308499999991	2
2019-10-20 00:35:41	2019-10-20 12:27:16	2.29234759999999982	01	19-29岁	22.5073133375500483	113.919413905347639	440305	V0440300	9351	27	69	30	67	113.917542859999998	22.5050148900000018	113.919983189999996	22.5072308499999991	1
2019-10-20 18:07:45	2019-10-20 20:34:54	2.29234759999999982	01	40-49岁	22.5093376543656092	113.91814517103316	440305	V0440300	9351	27	69	30	67	113.917542859999998	22.5050148900000018	113.919983189999996	22.5072308499999991	1
2019-10-20 06:58:14	2019-10-20 07:14:49	2.29234759999999982	02	19-29岁	22.5083742858853206	113.922508257447987	440305	V0440300	9353	27	71	30	69	113.922423530000003	22.5050148900000018	113.924863869999996	22.5072308499999991	1
2019-10-20 12:14:34	2019-10-20 13:18:55	2.29234759999999982	02	40-49岁	22.5084609337012012	113.923263954524231	440305	V0440300	9353	27	71	30	69	113.922423530000003	22.5050148900000018	113.924863869999996	22.5072308499999991	1
2019-10-20 15:20:47	2019-10-20 16:17:47	2.29234759999999982	01	19-29岁	22.5088344330764087	113.926752388610282	440305	V0440300	9354	27	72	30	70	113.924863869999996	22.5050148900000018	113.927304199999995	22.5072308499999991	1
2019-10-20 17:35:34	2019-10-20 19:46:36	2.29234759999999982	02	19-29岁	22.5073711855805314	113.926687627153498	440305	V0440300	9354	27	72	30	70	113.924863869999996	22.5050148900000018	113.927304199999995	22.5072308499999991	1
2019-10-20 09:51:53	2019-10-20 11:52:23	2.29234759999999982	02	50-59岁	22.5077673841809904	113.931370253013498	440305	V0440300	9356	27	74	30	72	113.929744540000002	22.5050148900000018	113.932184879999994	22.5072308499999991	1
2019-10-20 19:21:03	2019-10-20 20:16:55	2.29234759999999982	02	30-39岁	22.5116224184349605	113.89756086952751	440305	V0440300	9699	28	60	31	58	113.895579830000003	22.5072308499999991	113.898020169999995	22.50944681	1
2019-10-20 09:14:50	2019-10-20 09:38:22	2.29234759999999982	02	50-59岁	22.5100750250331494	113.904841331009862	440305	V0440300	9702	28	63	31	61	113.902900840000001	22.5072308499999991	113.905341179999994	22.50944681	1
2019-10-20 12:49:39	2019-10-20 16:14:42	2.29234759999999982	02	30-39岁	22.509451809831841	113.9104499062569	440305	V0440300	9705	28	66	31	64	113.910221849999999	22.5072308499999991	113.912662190000006	22.50944681	1
2019-10-20 18:45:35	2019-10-20 19:54:40	2.29234759999999982	01	30-39岁	22.5103857513398289	113.917267163149887	440305	V0440300	9707	28	68	31	66	113.915102520000005	22.5072308499999991	113.917542859999998	22.50944681	1
2019-10-20 20:57:43	2019-10-20 21:44:18	2.29234759999999982	01	19-29岁	22.5097746500247311	113.918815393101752	440305	V0440300	9708	28	69	31	67	113.917542859999998	22.5072308499999991	113.919983189999996	22.50944681	2
2019-10-20 09:23:26	2019-10-20 10:27:54	2.29234759999999982	01	19-29岁	22.5097746500247311	113.918815393101752	440305	V0440300	9708	28	69	31	67	113.917542859999998	22.5072308499999991	113.919983189999996	22.50944681	2
2019-10-20 09:16:54	2019-10-20 09:50:58	2.29234759999999982	02	30-39岁	22.5108646148433387	113.924842536587533	440305	V0440300	9710	28	71	31	69	113.922423530000003	22.5072308499999991	113.924863869999996	22.50944681	1
2019-10-20 00:46:21	2019-10-20 00:47:25	2.29234759999999982	02	19-29岁	22.5102852556717998	113.926166641026015	440305	V0440300	9711	28	72	31	70	113.924863869999996	22.5072308499999991	113.927304199999995	22.50944681	1
2019-10-20 11:02:00	2019-10-20 14:03:21	2.29234759999999982	01	19-29岁	22.5114275880366783	113.927384661073987	440305	V0440300	9712	28	73	31	71	113.927304199999995	22.5072308499999991	113.929744540000002	22.50944681	1
2019-10-20 02:50:00	2019-10-20 04:53:47	2.29234759999999982	01	19-29岁	22.5099573127529808	113.931681268440926	440305	V0440300	9713	28	74	31	72	113.929744540000002	22.5072308499999991	113.932184879999994	22.50944681	1
2019-10-20 08:37:01	2019-10-20 11:32:28	2.29234759999999982	01	30-39岁	22.5116348989554602	113.933994836228152	440305	V0440300	9714	28	75	31	73	113.932184879999994	22.5072308499999991	113.934625209999993	22.50944681	1
2019-10-20 11:59:33	2019-10-20 13:11:50	2.29234759999999982	01	19-29岁	22.5117989393825404	113.899227581240893	440305	V0440300	10057	29	61	32	59	113.898020169999995	22.50944681	113.900460510000002	22.5116627700000009	1
2019-10-20 15:00:28	2019-10-20 19:12:34	2.29234759999999982	03	未知	22.5121281751654294	113.899453346713699	440305	V0440300	10057	29	61	32	59	113.898020169999995	22.50944681	113.900460510000002	22.5116627700000009	1
2019-10-20 19:52:43	2019-10-20 22:26:55	2.29234759999999982	01	19-29岁	22.5132288006712891	113.909753959865398	440305	V0440300	10061	29	65	32	63	113.907781510000007	22.50944681	113.910221849999999	22.5116627700000009	1
2019-10-20 08:17:09	2019-10-20 10:05:29	2.29234759999999982	02	40-49岁	22.5135795049900089	113.923344847193377	440305	V0440300	10067	29	71	32	69	113.922423530000003	22.50944681	113.924863869999996	22.5116627700000009	2
2019-10-20 17:28:36	2019-10-20 18:27:57	2.29234759999999982	02	40-49岁	22.5135795049900089	113.923344847193377	440305	V0440300	10067	29	71	32	69	113.922423530000003	22.50944681	113.924863869999996	22.5116627700000009	2
2019-10-20 17:10:19	2019-10-20 21:42:40	2.29234759999999982	02	30-39岁	22.5128534843460386	113.922661568804529	440305	V0440300	10067	29	71	32	69	113.922423530000003	22.50944681	113.924863869999996	22.5116627700000009	1
2019-10-20 19:42:54	2019-10-20 19:43:54	2.29234759999999982	01	19-29岁	22.5136182631686808	113.923955932776451	440305	V0440300	10067	29	71	32	69	113.922423530000003	22.50944681	113.924863869999996	22.5116627700000009	1
2019-10-20 11:45:16	2019-10-20 12:02:44	2.29234759999999982	02	30-39岁	22.5128136467885795	113.92577072221971	440305	V0440300	10068	29	72	32	70	113.924863869999996	22.50944681	113.927304199999995	22.5116627700000009	2
2019-10-20 12:04:25	2019-10-20 12:37:00	2.29234759999999982	02	30-39岁	22.5128136467885795	113.92577072221971	440305	V0440300	10068	29	72	32	70	113.924863869999996	22.50944681	113.927304199999995	22.5116627700000009	2
2019-10-20 09:01:13	2019-10-20 12:12:46	2.29234759999999982	01	19-29岁	22.5127633476836913	113.925499861648376	440305	V0440300	10068	29	72	32	70	113.924863869999996	22.50944681	113.927304199999995	22.5116627700000009	1
2019-10-20 14:41:22	2019-10-20 17:24:55	2.29234759999999982	01	40-49岁	22.5120883018828195	113.931741044174217	440305	V0440300	10070	29	74	32	72	113.929744540000002	22.50944681	113.932184879999994	22.5116627700000009	1
2019-10-20 16:56:58	2019-10-20 21:04:46	2.29234759999999982	02	19-29岁	22.5139122172175412	113.899306674829589	440305	V0440300	10414	30	61	33	59	113.898020169999995	22.5116627700000009	113.900460510000002	22.513878720000001	1
2019-10-20 11:58:01	2019-10-20 15:39:03	2.29234759999999982	01	50-59岁	22.5155830664529191	113.899842460182313	440305	V0440300	10414	30	61	33	59	113.898020169999995	22.5116627700000009	113.900460510000002	22.513878720000001	1
2019-10-20 18:27:18	2019-10-20 19:43:58	2.29234759999999982	01	40-49岁	22.5141256584430387	113.909462031334456	440305	V0440300	10418	30	65	33	63	113.907781510000007	22.5116627700000009	113.910221849999999	22.513878720000001	1
2019-10-20 08:46:30	2019-10-20 09:44:14	2.29234759999999982	02	30-39岁	22.5146098464241113	113.912588680770625	440305	V0440300	10419	30	66	33	64	113.910221849999999	22.5116627700000009	113.912662190000006	22.513878720000001	1
2019-10-20 16:42:54	2019-10-20 18:34:44	2.29234759999999982	01	30-39岁	22.5145884208349614	113.91476495921701	440305	V0440300	10420	30	67	33	65	113.912662190000006	22.5116627700000009	113.915102520000005	22.513878720000001	1
2019-10-20 19:42:03	2019-10-20 22:03:12	2.29234759999999982	02	40-49岁	22.5154658431578589	113.924769802802942	440305	V0440300	10424	30	71	33	69	113.922423530000003	22.5116627700000009	113.924863869999996	22.513878720000001	1
2019-10-20 07:10:10	2019-10-20 22:25:35	2.29234759999999982	02	50-59岁	22.5148442841104384	113.925774342530985	440305	V0440300	10425	30	72	33	70	113.924863869999996	22.5116627700000009	113.927304199999995	22.513878720000001	1
2019-10-20 20:08:11	2019-10-20 20:08:11	2.29234759999999982	01	30-39岁	22.5151466518492285	113.932159159236249	440305	V0440300	10427	30	74	33	72	113.929744540000002	22.5116627700000009	113.932184879999994	22.513878720000001	1
2019-10-20 17:17:45	2019-10-20 18:33:29	2.29234759999999982	01	40-49岁	22.5150200867967705	113.933094456343269	440305	V0440300	10428	30	75	33	73	113.932184879999994	22.5116627700000009	113.934625209999993	22.513878720000001	1
2019-10-20 19:26:35	2019-10-20 20:43:30	2.29234759999999982	01	30-39岁	22.5182416851336704	113.905747249475738	440305	V0440300	10774	31	64	34	62	113.905341179999994	22.513878720000001	113.907781510000007	22.5160946799999984	1
2019-10-20 10:36:32	2019-10-20 12:30:21	2.29234759999999982	01	30-39岁	22.5182818835023113	113.908777003181541	440305	V0440300	10775	31	65	34	63	113.907781510000007	22.513878720000001	113.910221849999999	22.5160946799999984	1
2019-10-20 17:33:18	2019-10-20 18:47:37	2.29234759999999982	01	19-29岁	22.5171419600390799	113.909569749822296	440305	V0440300	10775	31	65	34	63	113.907781510000007	22.513878720000001	113.910221849999999	22.5160946799999984	3
2019-10-20 21:49:38	2019-10-20 23:15:59	2.29234759999999982	01	19-29岁	22.5171419600390799	113.909569749822296	440305	V0440300	10775	31	65	34	63	113.907781510000007	22.513878720000001	113.910221849999999	22.5160946799999984	3
2019-10-20 12:49:41	2019-10-20 14:48:05	2.29234759999999982	01	19-29岁	22.5171419600390799	113.909569749822296	440305	V0440300	10775	31	65	34	63	113.907781510000007	22.513878720000001	113.910221849999999	22.5160946799999984	3
2019-10-20 07:18:35	2019-10-20 16:58:03	2.29234759999999982	02	30-39岁	22.5178316554557192	113.908359627694395	440305	V0440300	10775	31	65	34	63	113.907781510000007	22.513878720000001	113.910221849999999	22.5160946799999984	1
2019-10-20 14:41:12	2019-10-20 16:51:30	2.29234759999999982	01	30-39岁	22.5172724667903985	113.915900102694337	440305	V0440300	10778	31	68	34	66	113.915102520000005	22.513878720000001	113.917542859999998	22.5160946799999984	1
2019-10-20 15:56:58	2019-10-20 15:57:58	2.29234759999999982	01	40-49岁	22.5169530311083186	113.923726651817788	440305	V0440300	10781	31	71	34	69	113.922423530000003	22.513878720000001	113.924863869999996	22.5160946799999984	1
2019-10-20 10:22:59	2019-10-20 12:55:59	2.29234759999999982	01	40-49岁	22.5173232247706601	113.924680103621597	440305	V0440300	10781	31	71	34	69	113.922423530000003	22.513878720000001	113.924863869999996	22.5160946799999984	1
2019-10-20 09:40:10	2019-10-20 12:03:46	2.29234759999999982	01	30-39岁	22.5170213758489304	113.923997119708901	440305	V0440300	10781	31	71	34	69	113.922423530000003	22.513878720000001	113.924863869999996	22.5160946799999984	1
2019-10-20 10:32:25	2019-10-20 12:23:51	2.29234759999999982	01	30-39岁	22.5161595045271703	113.927066277424743	440305	V0440300	10782	31	72	34	70	113.924863869999996	22.513878720000001	113.927304199999995	22.5160946799999984	1
2019-10-20 15:49:18	2019-10-20 19:48:08	2.29234759999999982	02	30-39岁	22.5183401782894208	113.907114674929716	440305	V0440300	11131	32	64	35	62	113.905341179999994	22.5160946799999984	113.907781510000007	22.5183106399999993	1
2019-10-20 10:52:28	2019-10-20 15:41:30	2.29234759999999982	01	19-29岁	22.5184115854141105	113.905665754503246	440305	V0440300	11131	32	64	35	62	113.905341179999994	22.5160946799999984	113.907781510000007	22.5183106399999993	1
2019-10-20 10:30:32	2019-10-20 12:06:20	2.29234759999999982	03	未知	22.5197209729058407	113.909463781337621	440305	V0440300	11132	32	65	35	63	113.907781510000007	22.5160946799999984	113.910221849999999	22.5183106399999993	1
2019-10-20 14:45:11	2019-10-20 17:02:34	2.29234759999999982	02	50-59岁	22.518671339122541	113.912138975960787	440305	V0440300	11133	32	66	35	64	113.910221849999999	22.5160946799999984	113.912662190000006	22.5183106399999993	1
2019-10-20 21:28:07	2019-10-20 22:12:09	2.29234759999999982	01	19-29岁	22.5197301606591012	113.910881782986209	440305	V0440300	11133	32	66	35	64	113.910221849999999	22.5160946799999984	113.912662190000006	22.5183106399999993	1
2019-10-20 09:15:37	2019-10-20 22:49:20	2.29234759999999982	01	30-39岁	22.5189671457536811	113.91438597783484	440305	V0440300	11134	32	67	35	65	113.912662190000006	22.5160946799999984	113.915102520000005	22.5183106399999993	1
2019-10-20 17:13:24	2019-10-20 18:27:16	2.29234759999999982	02	30-39岁	22.5188728412918309	113.922654461782599	440305	V0440300	11138	32	71	35	70	113.922423530000003	22.5160946799999984	113.924863869999996	22.5183106399999993	1
2019-10-20 11:02:56	2019-10-20 11:41:53	2.29234759999999982	01	30-39岁	22.5187134848087389	113.92423162187707	440305	V0440300	11138	32	71	35	70	113.922423530000003	22.5160946799999984	113.924863869999996	22.5183106399999993	1
2019-10-20 17:16:02	2019-10-20 18:23:27	2.29234759999999982	01	30-39岁	22.5198864194931687	113.923273110941906	440305	V0440300	11138	32	71	35	70	113.922423530000003	22.5160946799999984	113.924863869999996	22.5183106399999993	1
2019-10-20 08:21:20	2019-10-20 09:05:20	2.29234759999999982	01	40-49岁	22.5186386049622804	113.928342204668112	440305	V0440300	11140	32	73	35	72	113.927304199999995	22.5160946799999984	113.929744540000002	22.5183106399999993	1
2019-10-20 08:07:01	2019-10-20 08:08:01	2.29234759999999982	01	40-49岁	22.5200071294471194	113.938113265003281	440305	V0440300	11144	32	77	35	76	113.93706555	22.5160946799999984	113.939505879999999	22.5183106399999993	1
2019-10-20 10:30:39	2019-10-20 12:03:03	2.29234759999999982	02	30-39岁	22.5220024269605688	113.908431893242508	440305	V0440300	11489	33	65	36	63	113.907781510000007	22.5183106399999993	113.910221849999999	22.5205266000000002	1
2019-10-20 23:40:55	2019-10-20 23:40:55	2.29234759999999982	01	19-29岁	22.52208853833001	113.914326321644339	440305	V0440300	11491	33	67	36	65	113.912662190000006	22.5183106399999993	113.915102520000005	22.5205266000000002	1
2019-10-20 00:05:30	2019-10-20 02:29:32	2.29234759999999982	02	30-39岁	22.5207177172308697	113.913433974052666	440305	V0440300	11491	33	67	36	65	113.912662190000006	22.5183106399999993	113.915102520000005	22.5205266000000002	1
2019-10-20 09:51:31	2019-10-20 11:01:42	2.29234759999999982	02	30-39岁	22.5214347281754215	113.919294943837158	440305	V0440300	11493	33	69	36	68	113.917542859999998	22.5183106399999993	113.919983189999996	22.5205266000000002	3
2019-10-20 07:24:52	2019-10-20 09:01:14	2.29234759999999982	02	30-39岁	22.5214347281754215	113.919294943837158	440305	V0440300	11493	33	69	36	68	113.917542859999998	22.5183106399999993	113.919983189999996	22.5205266000000002	3
2019-10-20 09:02:49	2019-10-20 09:51:15	2.29234759999999982	02	30-39岁	22.5214347281754215	113.919294943837158	440305	V0440300	11493	33	69	36	68	113.917542859999998	22.5183106399999993	113.919983189999996	22.5205266000000002	3
2019-10-20 15:10:24	2019-10-20 16:12:18	2.29234759999999982	01	30-39岁	22.5224988178876799	113.918309646466128	440305	V0440300	11493	33	69	36	68	113.917542859999998	22.5183106399999993	113.919983189999996	22.5205266000000002	1
2019-10-20 15:30:38	2019-10-20 15:37:04	2.29234759999999982	02	50-59岁	22.5213279590574409	113.920317274111085	440305	V0440300	11494	33	70	36	69	113.919983189999996	22.5183106399999993	113.922423530000003	22.5205266000000002	1
2019-10-20 23:34:07	2019-10-20 23:34:07	2.29234759999999982	01	19-29岁	22.5225193606294809	113.920795973858716	440305	V0440300	11494	33	70	36	69	113.919983189999996	22.5183106399999993	113.922423530000003	22.5205266000000002	1
2019-10-20 20:49:00	2019-10-20 22:47:39	2.29234759999999982	01	30-39岁	22.5215879991351215	113.924002806534546	440305	V0440300	11495	33	71	36	70	113.922423530000003	22.5183106399999993	113.924863869999996	22.5205266000000002	2
2019-10-20 00:15:59	2019-10-20 18:24:42	2.29234759999999982	01	30-39岁	22.5215879991351215	113.924002806534546	440305	V0440300	11495	33	71	36	70	113.922423530000003	22.5183106399999993	113.924863869999996	22.5205266000000002	2
2019-10-20 22:04:59	2019-10-20 23:03:55	2.29234759999999982	01	19-29岁	22.5213595826558404	113.924328427427426	440305	V0440300	11495	33	71	36	70	113.922423530000003	22.5183106399999993	113.924863869999996	22.5205266000000002	1
2019-10-20 07:47:42	2019-10-20 10:46:43	2.29234759999999982	02	40-49岁	22.5211178383906194	113.92537317363994	440305	V0440300	11496	33	72	36	71	113.924863869999996	22.5183106399999993	113.927304199999995	22.5205266000000002	1
2019-10-20 19:31:01	2019-10-20 21:12:26	2.29234759999999982	02	30-39岁	22.522421605460039	113.933630389374514	440305	V0440300	11499	33	75	36	74	113.932184879999994	22.5183106399999993	113.934625209999993	22.5205266000000002	1
2019-10-20 14:01:28	2019-10-20 16:39:24	3.05925700000000012	02	40-49岁	22.5205341412437008	114.054304672718544	440304	V0440300	11549	33	125	35	124	114.054201680000006	22.5183106399999993	114.056642019999998	22.5205266000000002	1
2019-10-20 19:05:38	2019-10-20 23:37:30	2.29234759999999982	01	40-49岁	22.5231356575832784	113.905414757854402	440305	V0440300	11845	34	64	37	63	113.905341179999994	22.5205266000000002	113.907781510000007	22.5227425500000003	1
2019-10-20 13:37:24	2019-10-20 16:12:16	2.29234759999999982	01	60岁以上	22.5234524063648713	113.907807049827781	440305	V0440300	11846	34	65	37	64	113.907781510000007	22.5205266000000002	113.910221849999999	22.5227425500000003	1
2019-10-20 08:58:09	2019-10-20 09:56:59	2.29234759999999982	02	50-59岁	22.5227991127400813	113.90950211412536	440305	V0440300	11846	34	65	37	64	113.907781510000007	22.5205266000000002	113.910221849999999	22.5227425500000003	1
2019-10-20 18:21:11	2019-10-20 19:34:25	2.29234759999999982	01	19-29岁	22.52445171591609	113.910028738877244	440305	V0440300	11846	34	65	37	64	113.907781510000007	22.5205266000000002	113.910221849999999	22.5227425500000003	1
2019-10-20 08:19:59	2019-10-20 14:33:01	2.29234759999999982	01	30-39岁	22.5230110035586613	113.914898372409894	440305	V0440300	11848	34	67	37	66	113.912662190000006	22.5205266000000002	113.915102520000005	22.5227425500000003	1
2019-10-20 17:30:21	2019-10-20 19:54:13	2.29234759999999982	02	30-39岁	22.5244737309376184	113.920587483561135	440305	V0440300	11851	34	70	37	69	113.919983189999996	22.5205266000000002	113.922423530000003	22.5227425500000003	1
2019-10-20 23:42:12	2019-10-20 23:42:12	2.29234759999999982	02	40-49岁	22.5244366201856714	113.921006014840742	440305	V0440300	11851	34	70	37	69	113.919983189999996	22.5205266000000002	113.922423530000003	22.5227425500000003	1
2019-10-20 21:36:13	2019-10-20 23:01:11	2.29234759999999982	01	30-39岁	22.52378070764291	113.920214293211259	440305	V0440300	11851	34	70	37	69	113.919983189999996	22.5205266000000002	113.922423530000003	22.5227425500000003	1
2019-10-20 12:16:36	2019-10-20 13:27:08	2.29234759999999982	01	40-49岁	22.5235682476314594	113.923259515442908	440305	V0440300	11852	34	71	37	70	113.922423530000003	22.5205266000000002	113.924863869999996	22.5227425500000003	1
2019-10-20 16:47:12	2019-10-20 18:42:04	2.29234759999999982	01	30-39岁	22.5236074603678809	113.924366053956291	440305	V0440300	11852	34	71	37	70	113.922423530000003	22.5205266000000002	113.924863869999996	22.5227425500000003	1
2019-10-20 08:28:42	2019-10-20 09:12:56	2.29234759999999982	01	40-49岁	22.5230372083290291	113.923805558054568	440305	V0440300	11852	34	71	37	70	113.922423530000003	22.5205266000000002	113.924863869999996	22.5227425500000003	1
2019-10-20 14:46:12	2019-10-20 15:43:33	3.05925700000000012	03	未知	22.5232855556332012	114.044881157773546	440304	V0440300	11902	34	121	36	120	114.044440339999994	22.5205266000000002	114.046880669999993	22.5227425500000003	1
2019-10-20 16:53:26	2019-10-20 18:20:53	2.29234759999999982	02	30-39岁	22.5253420402717808	113.909396929795491	440305	V0440300	12203	35	65	38	64	113.907781510000007	22.5227425500000003	113.910221849999999	22.5249585100000012	1
2019-10-20 15:05:53	2019-10-20 20:04:01	2.29234759999999982	01	30-39岁	22.5264278175320314	113.920835561236331	440305	V0440300	12208	35	70	38	69	113.919983189999996	22.5227425500000003	113.922423530000003	22.5249585100000012	1
2019-10-20 17:17:44	2019-10-20 17:56:20	2.29234759999999982	02	30-39岁	22.5263735944551584	113.921303049463347	440305	V0440300	12208	35	70	38	69	113.919983189999996	22.5227425500000003	113.922423530000003	22.5249585100000012	1
2019-10-20 14:28:50	2019-10-20 15:48:41	2.29234759999999982	03	未知	22.5254524754220391	113.924101747774401	440305	V0440300	12209	35	71	38	70	113.922423530000003	22.5227425500000003	113.924863869999996	22.5249585100000012	1
2019-10-20 17:53:40	2019-10-20 18:00:31	2.29234759999999982	01	30-39岁	22.526949329297441	113.922621141716263	440305	V0440300	12209	35	71	38	70	113.922423530000003	22.5227425500000003	113.924863869999996	22.5249585100000012	1
2019-10-20 18:33:02	2019-10-20 19:20:27	2.29234759999999982	02	19-29岁	22.5262626629624911	113.931554101905974	440305	V0440300	12212	35	74	38	73	113.929744540000002	22.5227425500000003	113.932184879999994	22.5249585100000012	1
2019-10-20 14:14:02	2019-10-20 17:34:47	2.29234759999999982	03	未知	22.5266754546137093	113.942803970268301	440305	V0440300	12217	35	79	37	78	113.941946220000005	22.5227425500000003	113.944386559999998	22.5249585100000012	1
2019-10-20 18:58:42	2019-10-20 18:59:42	3.05925700000000012	03	未知	22.5265817313230912	114.065688835132391	440304	V0440300	12267	35	129	36	128	114.063963029999996	22.5227425500000003	114.066403359999995	22.5249585100000012	1
2019-10-20 15:33:20	2019-10-20 16:11:34	2.29234759999999982	01	40-49岁	22.5289168808521012	113.909453328736461	440305	V0440300	12560	36	65	39	64	113.907781510000007	22.5249585100000012	113.910221849999999	22.5271744699999985	1
2019-10-20 20:50:32	2019-10-20 22:43:20	2.29234759999999982	03	未知	22.5279451692544193	113.911485831096158	440305	V0440300	12561	36	66	39	65	113.910221849999999	22.5249585100000012	113.912662190000006	22.5271744699999985	2
2019-10-20 18:06:38	2019-10-20 20:50:02	2.29234759999999982	03	未知	22.5279451692544193	113.911485831096158	440305	V0440300	12561	36	66	39	65	113.910221849999999	22.5249585100000012	113.912662190000006	22.5271744699999985	2
2019-10-20 12:58:38	2019-10-20 16:42:09	2.29234759999999982	02	30-39岁	22.5283418704513494	113.912875870910426	440305	V0440300	12562	36	67	39	66	113.912662190000006	22.5249585100000012	113.915102520000005	22.5271744699999985	1
2019-10-20 21:24:11	2019-10-20 22:27:03	2.29234759999999982	01	19-29岁	22.5272430144680804	113.922876917692392	440305	V0440300	12566	36	71	39	70	113.922423530000003	22.5249585100000012	113.924863869999996	22.5271744699999985	1
2019-10-20 10:07:04	2019-10-20 13:59:36	2.29234759999999982	02	40-49岁	22.5276600447084689	113.948552712910001	440305	V0440300	12576	36	81	38	80	113.946826889999997	22.5249585100000012	113.949267230000004	22.5271744699999985	1
2019-10-20 07:54:23	2019-10-20 12:02:26	3.05925700000000012	02	19-29岁	22.5283030737707506	114.023313616297699	440304	V0440300	12607	36	112	38	111	114.022477309999999	22.5249585100000012	114.024917650000006	22.5271744699999985	1
2019-10-20 12:52:22	2019-10-20 17:56:07	3.05925700000000012	01	30-39岁	22.5293597782131201	114.026768977313466	440304	V0440300	12608	36	113	38	112	114.024917650000006	22.5249585100000012	114.027357980000005	22.5271744699999985	1
2019-10-20 18:12:30	2019-10-20 20:11:14	3.05925700000000012	01	30-39岁	22.5288268358996291	114.034076469197686	440304	V0440300	12611	36	116	38	115	114.032238660000004	22.5249585100000012	114.034678990000003	22.5271744699999985	1
2019-10-20 08:48:51	2019-10-20 12:31:03	2.29234759999999982	01	30-39岁	22.5302814989710782	113.919428884410877	440305	V0440300	12921	37	69	40	68	113.917542859999998	22.5271744699999985	113.919983189999996	22.5293904199999986	1
2019-10-20 15:03:53	2019-10-20 17:47:30	2.29234759999999982	01	30-39岁	22.5302363946717392	113.919429885641421	440305	V0440300	12921	37	69	40	68	113.917542859999998	22.5271744699999985	113.919983189999996	22.5293904199999986	1
2019-10-20 14:55:59	2019-10-20 17:45:23	2.29234759999999982	01	30-39岁	22.5304842318941496	113.918705507083288	440305	V0440300	12921	37	69	40	68	113.917542859999998	22.5271744699999985	113.919983189999996	22.5293904199999986	1
2019-10-20 16:08:55	2019-10-20 16:09:55	2.29234759999999982	01	30-39岁	22.5312561954992496	113.922729647872615	440305	V0440300	12923	37	71	40	70	113.922423530000003	22.5271744699999985	113.924863869999996	22.5293904199999986	1
2019-10-20 14:15:28	2019-10-20 14:46:52	3.05925700000000012	01	30-39岁	22.5300256685818709	114.058562627971654	440304	V0440300	12978	37	126	38	125	114.056642019999998	22.5271744699999985	114.059082349999997	22.5293904199999986	1
2019-10-20 15:30:19	2019-10-20 17:39:18	2.29234759999999982	01	30-39岁	22.532390620786181	113.910823445423944	440305	V0440300	13275	38	66	41	65	113.910221849999999	22.5293904199999986	113.912662190000006	22.5316063799999995	2
2019-10-20 17:39:46	2019-10-20 18:37:48	2.29234759999999982	01	30-39岁	22.532390620786181	113.910823445423944	440305	V0440300	13275	38	66	41	65	113.910221849999999	22.5293904199999986	113.912662190000006	22.5316063799999995	2
2019-10-20 16:18:29	2019-10-20 16:19:29	2.29234759999999982	01	30-39岁	22.5329773086523204	113.916940356997955	440305	V0440300	13277	38	68	41	67	113.915102520000005	22.5293904199999986	113.917542859999998	22.5316063799999995	1
2019-10-20 20:36:35	2019-10-20 21:08:54	2.29234759999999982	01	30-39岁	22.5333899736967815	113.919165580769402	440305	V0440300	13278	38	69	41	68	113.917542859999998	22.5293904199999986	113.919983189999996	22.5316063799999995	1
2019-10-20 15:20:24	2019-10-20 16:45:29	2.29234759999999982	02	19-29岁	22.5334467894876411	113.928267079837767	440305	V0440300	13282	38	73	40	72	113.927304199999995	22.5293904199999986	113.929744540000002	22.5316063799999995	2
2019-10-20 00:01:46	2019-10-20 00:18:27	2.29234759999999982	02	19-29岁	22.5334467894876411	113.928267079837767	440305	V0440300	13282	38	73	40	72	113.927304199999995	22.5293904199999986	113.929744540000002	22.5316063799999995	2
2019-10-20 23:36:58	2019-10-20 23:41:15	3.05925700000000012	02	40-49岁	22.5333399399132404	114.061135036363879	440304	V0440300	13336	38	127	39	126	114.059082349999997	22.5293904199999986	114.061522690000004	22.5316063799999995	1
2019-10-20 13:48:51	2019-10-20 15:02:06	3.05925700000000012	01	19-29岁	22.5335467158220908	114.064055076350058	440304	V0440300	13338	38	129	39	128	114.063963029999996	22.5293904199999986	114.066403359999995	22.5316063799999995	1
2019-10-20 19:29:00	2019-10-20 23:38:26	2.29234759999999982	02	30-39岁	22.5339625669813017	113.919376307412037	440305	V0440300	13635	39	69	42	68	113.917542859999998	22.5316063799999995	113.919983189999996	22.5338223400000004	1
2019-10-20 12:46:39	2019-10-20 14:24:31	2.29234759999999982	02	19-29岁	22.5350383768916593	113.919945028509446	440305	V0440300	13635	39	69	42	68	113.917542859999998	22.5316063799999995	113.919983189999996	22.5338223400000004	1
2019-10-20 21:01:53	2019-10-20 22:39:48	3.05925700000000012	01	19-29岁	22.5344239289601802	114.02048142002073	440304	V0440300	13677	39	111	41	110	114.02003698	22.5316063799999995	114.022477309999999	22.5338223400000004	1
2019-10-20 18:42:13	2019-10-20 22:13:48	2.29234759999999982	02	19-29岁	22.5361094887448594	113.905698622781344	440305	V0440300	13987	40	64	43	63	113.905341179999994	22.5338223400000004	113.907781510000007	22.5360383000000013	1
2019-10-20 11:16:02	2019-10-20 17:38:43	2.29234759999999982	03	未知	22.5372139516122587	113.934615075127965	440305	V0440300	13998	40	75	42	74	113.932184879999994	22.5338223400000004	113.934625209999993	22.5360383000000013	1
2019-10-20 08:47:29	2019-10-20 09:47:24	2.29234759999999982	01	40-49岁	22.5369145112395692	113.962105978603191	440305	V0440300	14010	40	87	42	86	113.961468909999994	22.5338223400000004	113.963909240000007	22.5360383000000013	1
2019-10-20 11:47:05	2019-10-20 12:55:06	3.05925700000000012	01	19-29岁	22.5365161819691799	114.00872920704883	440304	V0440300	14029	40	106	42	105	114.007835290000003	22.5338223400000004	114.010275629999995	22.5360383000000013	2
2019-10-20 10:34:05	2019-10-20 11:46:43	3.05925700000000012	01	19-29岁	22.5365161819691799	114.00872920704883	440304	V0440300	14029	40	106	42	105	114.007835290000003	22.5338223400000004	114.010275629999995	22.5360383000000013	2
2019-10-20 20:42:48	2019-10-20 21:13:54	3.05925700000000012	02	19-29岁	22.53761686776825	114.02085977415598	440304	V0440300	14034	40	111	42	110	114.02003698	22.5338223400000004	114.022477309999999	22.5360383000000013	1
2019-10-20 18:09:45	2019-10-20 18:52:08	2.29234759999999982	01	30-39岁	22.5395378149102008	113.942433129633045	440305	V0440300	14359	41	79	43	78	113.941946220000005	22.5360383000000013	113.944386559999998	22.5382542599999987	1
2019-10-20 08:55:43	2019-10-20 11:29:06	2.29234759999999982	01	40-49岁	22.5414220758011403	113.920114177642915	440305	V0440300	14707	42	70	44	69	113.919983189999996	22.5382542599999987	113.922423530000003	22.5404702099999987	1
2019-10-20 15:44:33	2019-10-20 16:29:50	2.29234759999999982	01	19-29岁	22.5406414969958604	113.96304449197163	440305	V0440300	14724	42	87	44	86	113.961468909999994	22.5382542599999987	113.963909240000007	22.5404702099999987	1
2019-10-20 16:07:54	2019-10-20 20:06:53	2.29234759999999982	01	30-39岁	22.5413313605532615	113.976660434899287	440305	V0440300	14730	42	93	44	92	113.976110930000004	22.5382542599999987	113.978551260000003	22.5404702099999987	1
2019-10-20 12:28:31	2019-10-20 12:29:31	2.29234759999999982	01	50-59岁	22.5437231914435898	113.937580210296133	440305	V0440300	15071	43	77	45	76	113.93706555	22.5404702099999987	113.939505879999999	22.5426861699999996	1
2019-10-20 09:26:36	2019-10-20 12:26:11	2.29234759999999982	01	30-39岁	22.5469596235266394	113.935031202590991	440305	V0440300	15427	44	76	46	75	113.934625209999993	22.5426861699999996	113.93706555	22.5449021300000005	1
2019-10-20 16:44:51	2019-10-20 20:14:03	3.05925700000000012	01	40-49岁	22.548349104103	114.069027671387971	440304	V0440300	15839	45	131	46	130	114.068843700000002	22.5449021300000005	114.071284030000001	22.5471180900000014	1
2019-10-20 10:43:38	2019-10-20 11:38:06	2.29234759999999982	01	30-39岁	22.5512070141838201	113.921169637627557	440305	V0440300	16135	46	70	48	69	113.919983189999996	22.5471180900000014	113.922423530000003	22.5493340400000015	1
2019-10-20 11:56:55	2019-10-20 11:57:55	2.29234759999999982	02	40-49岁	22.5502141665607283	113.933433840344307	440305	V0440300	16140	46	75	48	74	113.932184879999994	22.5471180900000014	113.934625209999993	22.5493340400000015	1
2019-10-20 13:45:13	2019-10-20 15:22:35	2.29234759999999982	02	19-29岁	22.5500101465105303	113.950218013147733	440305	V0440300	16147	46	82	48	81	113.949267230000004	22.5471180900000014	113.951707560000003	22.5493340400000015	1
2019-10-20 21:20:32	2019-10-20 23:19:28	2.29234759999999982	01	19-29岁	22.5533048820142383	113.922327850201384	440305	V0440300	16492	47	70	49	69	113.919983189999996	22.5493340400000015	113.922423530000003	22.5515499999999989	1
2019-10-20 09:01:27	2019-10-20 18:32:55	3.05925700000000012	03	未知	22.5549332935924305	114.037288390439514	440304	V0440300	16897	48	118	49	117	114.037119329999996	22.5515499999999989	114.039559659999995	22.5537659599999998	1
2019-10-20 14:36:53	2019-10-20 16:34:38	3.17181930000000012	02	40-49岁	22.5557924059688588	114.138982040381876	440303	V0440300	16938	48	159	49	158	114.137173110000006	22.5515499999999989	114.139613449999999	22.5537659599999998	1
2019-10-20 07:59:53	2019-10-20 18:00:23	2.01503029999999983	01	19-29岁	22.5562238358680993	113.894396703513223	440306	V0440300	17195	49	59	52	58	113.893139500000004	22.5537659599999998	113.895579830000003	22.5559819099999999	1
2019-10-20 18:59:59	2019-10-20 20:11:22	2.29234759999999982	01	50-59岁	22.5572394263089997	113.927030704721858	440305	V0440300	17208	49	72	51	71	113.924863869999996	22.5537659599999998	113.927304199999995	22.5559819099999999	1
2019-10-20 13:16:21	2019-10-20 18:14:22	3.17181930000000012	01	19-29岁	22.5577779722023593	114.117260684787226	440303	V0440300	17286	49	150	50	149	114.115210079999997	22.5537659599999998	114.117650420000004	22.5559819099999999	3
2019-10-20 18:15:23	2019-10-20 20:21:21	3.17181930000000012	01	19-29岁	22.5577779722023593	114.117260684787226	440303	V0440300	17286	49	150	50	149	114.115210079999997	22.5537659599999998	114.117650420000004	22.5559819099999999	3
2019-10-20 20:22:23	2019-10-20 21:06:47	3.17181930000000012	01	19-29岁	22.5577779722023593	114.117260684787226	440303	V0440300	17286	49	150	50	149	114.115210079999997	22.5537659599999998	114.117650420000004	22.5559819099999999	3
2019-10-20 18:45:01	2019-10-20 18:46:01	3.17181930000000012	02	60岁以上	22.5576849268278714	114.141353004457144	440303	V0440300	17296	49	160	50	159	114.139613449999999	22.5537659599999998	114.142053779999998	22.5559819099999999	1
2019-10-20 08:18:51	2019-10-20 09:34:13	2.01503029999999983	01	19-29岁	22.5621114884583207	113.893186209409222	440306	V0440300	17909	51	59	54	58	113.893139500000004	22.5581978700000008	113.895579830000003	22.5604138300000017	1
2019-10-20 20:49:32	2019-10-20 20:50:32	3.05925700000000012	01	30-39岁	22.561887672530311	114.068051439145862	440304	V0440300	17980	51	130	52	129	114.066403359999995	22.5581978700000008	114.068843700000002	22.5604138300000017	1
2019-10-20 13:44:28	2019-10-20 14:47:46	3.05925700000000012	02	30-39岁	22.5631731065114991	114.051494357364746	440304	V0440300	18330	52	123	53	122	114.04932101	22.5604138300000017	114.051761350000007	22.562629789999999	1
2019-10-20 17:48:18	2019-10-20 18:45:20	2.01503029999999983	01	19-29岁	22.5661179564865293	113.879201272022186	440306	V0440300	18617	53	53	56	52	113.878497479999993	22.562629789999999	113.88093782	22.5648457399999991	1
2019-10-20 17:04:20	2019-10-20 17:55:23	2.01503029999999983	01	19-29岁	22.5665505616341306	113.893135244943124	440306	V0440300	18622	53	58	56	57	113.890699159999997	22.562629789999999	113.893139500000004	22.5648457399999991	1
2019-10-20 22:38:49	2019-10-20 23:24:48	2.01503029999999983	01	19-29岁	22.5665902138739192	113.891919740399146	440306	V0440300	18622	53	58	56	57	113.890699159999997	22.562629789999999	113.893139500000004	22.5648457399999991	1
2019-10-20 16:44:34	2019-10-20 17:19:06	2.01503029999999983	01	30-39岁	22.5688345056101802	113.875962614731677	440306	V0440300	18972	54	51	57	50	113.873616810000001	22.5648457399999991	113.87605714	22.5670617	1
2019-10-20 17:10:58	2019-10-20 17:11:58	2.29234759999999982	01	30-39岁	22.5672114243497184	113.936934879884802	440305	V0440300	18997	54	76	56	75	113.934625209999993	22.5648457399999991	113.93706555	22.5670617	1
2019-10-20 15:20:32	2019-10-20 16:11:37	2.29234759999999982	01	30-39岁	22.5701671061944786	113.949502270812957	440305	V0440300	19360	55	82	57	81	113.949267230000004	22.5670617	113.951707560000003	22.5692776600000009	1
2019-10-20 12:39:24	2019-10-20 13:46:01	2.01503029999999983	01	30-39岁	22.5728608880376811	113.886726002790382	440306	V0440300	19691	56	56	58	55	113.885818490000005	22.5692776600000009	113.888258820000004	22.5714936199999983	1
2019-10-20 13:57:59	2019-10-20 21:56:23	2.29234759999999982	02	30-39岁	22.572887719800601	113.960666370483466	440305	V0440300	19721	56	86	58	85	113.959028570000001	22.5692776600000009	113.961468909999994	22.5714936199999983	1
2019-10-20 10:02:48	2019-10-20 11:51:17	2.01503029999999983	01	30-39岁	22.5751743748142708	113.905564905839427	440306	V0440300	20056	57	64	59	63	113.905341179999994	22.5714936199999983	113.907781510000007	22.5737095799999992	1
2019-10-20 19:15:01	2019-10-20 20:02:41	2.01503029999999983	01	19-29岁	22.5764220081193017	113.85967019038722	440306	V0440300	20394	58	45	61	44	113.858974790000005	22.5737095799999992	113.861415129999997	22.5759255299999992	1
2019-10-20 15:24:14	2019-10-20 15:25:14	2.01503029999999983	01	30-39岁	22.5765045140635294	113.863428959379192	440306	V0440300	20395	58	46	61	45	113.861415129999997	22.5737095799999992	113.863855459999996	22.5759255299999992	1
2019-10-20 08:18:11	2019-10-20 18:38:12	2.01503029999999983	01	19-29岁	22.5840595264040616	113.895541188486973	440306	V0440300	21479	61	59	63	58	113.893139500000004	22.5803574500000011	113.895579830000003	22.5825734000000011	1
2019-10-20 19:23:03	2019-10-20 20:29:35	2.01503029999999983	01	19-29岁	22.5852190477558814	113.895767854118105	440306	V0440300	21837	62	60	64	59	113.895579830000003	22.5825734000000011	113.898020169999995	22.5847893599999985	1
2019-10-20 00:05:50	2019-10-20 21:47:25	2.01503029999999983	02	19-29岁	22.5864669825763116	113.917907568270522	440306	V0440300	21846	62	69	64	68	113.917542859999998	22.5825734000000011	113.919983189999996	22.5847893599999985	1
2019-10-20 15:48:58	2019-10-20 15:49:58	2.29234759999999982	01	19-29岁	22.5870925153950388	113.955407635740187	440305	V0440300	22218	63	84	65	83	113.954147899999995	22.5847893599999985	113.956588240000002	22.5870053199999994	1
2019-10-20 09:52:24	2019-10-20 09:53:24	2.29234759999999982	02	19-29岁	22.5903050702115209	113.94447115108926	440305	V0440300	22571	64	80	66	79	113.944386559999998	22.5870053199999994	113.946826889999997	22.5892212800000003	1
2019-10-20 15:15:05	2019-10-20 17:48:16	2.01503029999999983	03	未知	22.59291530680078	113.882649810052669	440306	V0440300	22902	65	54	67	53	113.88093782	22.5892212800000003	113.883378149999999	22.5914372300000004	1
2019-10-20 11:40:10	2019-10-20 15:37:24	2.29234759999999982	01	30-39岁	22.5918950763376607	113.956429382448931	440305	V0440300	22932	65	84	67	83	113.954147899999995	22.5892212800000003	113.956588240000002	22.5914372300000004	1
2019-10-20 03:41:55	2019-10-20 22:16:11	2.29234759999999982	03	未知	22.5922442660560101	113.984004877750678	440305	V0440300	22944	65	96	66	95	113.983431929999995	22.5892212800000003	113.985872270000002	22.5914372300000004	1
2019-10-20 00:01:15	2019-10-20 00:04:49	3.17181930000000012	01	19-29岁	22.6072209653224405	114.167394371900855	440303	V0440300	25518	72	171	72	171	114.166457140000006	22.6047329800000014	114.168897479999998	22.6069489399999988	1
2019-10-20 23:30:53	2019-10-20 23:30:53	1.86759879999999989	03	未知	22.6108176676771109	114.093981425698885	440307	V0440300	25845	73	141	73	141	114.093247059999996	22.6069489399999988	114.095687400000003	22.6091648899999988	1
2019-10-20 12:23:47	2019-10-20 17:25:53	1.86759879999999989	02	19-29岁	22.6095163990259813	114.151753871992668	440307	V0440300	25868	73	164	73	164	114.149374789999996	22.6069489399999988	114.151815130000003	22.6091648899999988	1
2019-10-20 19:16:48	2019-10-20 20:28:32	1.86759879999999989	01	19-29岁	22.6219860712897294	114.110663118869326	440307	V0440300	27637	78	148	78	148	114.110329410000006	22.6180287200000016	114.112769749999998	22.620244679999999	1
2019-10-20 23:31:18	2019-10-20 23:31:18	1.86759879999999989	03	未知	22.6215728497124893	114.13087456363418	440307	V0440300	27645	78	156	78	156	114.129852099999994	22.6180287200000016	114.132292440000001	22.620244679999999	1
2019-10-20 12:13:53	2019-10-20 18:45:25	2.01503029999999983	02	30-39岁	22.6264335064354292	113.841707445833535	440306	V0440300	28240	80	37	82	36	113.839452100000003	22.6224606399999999	113.841892439999995	22.6246766000000008	1
2019-10-20 18:42:37	2019-10-20 20:35:02	1.86759879999999989	02	40-49岁	22.6285564804046793	114.064946486631584	440307	V0440300	28689	81	129	82	129	114.063963029999996	22.6246766000000008	114.066403359999995	22.6268925500000009	1
2019-10-20 15:09:58	2019-10-20 15:56:48	1.75727349999999993	01	19-29岁	22.6294805220389605	114.0327847508958	440309	V0440300	29033	82	116	83	116	114.032238660000004	22.6268925500000009	114.034678990000003	22.6291085099999982	1
2019-10-20 12:37:58	2019-10-20 15:52:16	1.75727349999999993	01	40-49岁	22.6304582306144191	114.033920701365233	440309	V0440300	29033	82	116	83	116	114.032238660000004	22.6268925500000009	114.034678990000003	22.6291085099999982	1
2019-10-20 10:41:47	2019-10-20 12:30:45	1.86759879999999989	01	40-49岁	22.6303897328513415	114.053201660914951	440307	V0440300	29041	82	124	83	124	114.051761350000007	22.6268925500000009	114.054201680000006	22.6291085099999982	1
2019-10-20 18:22:40	2019-10-20 18:23:40	1.75727349999999993	02	30-39岁	22.6379440235956189	114.020507693269877	440309	V0440300	30099	85	111	86	111	114.02003698	22.63354043	114.022477309999999	22.6357563800000001	1
2019-10-20 17:00:08	2019-10-20 17:55:05	1.86759879999999989	01	30-39岁	22.6372789117993989	114.170016054530493	440307	V0440300	30160	85	172	85	172	114.168897479999998	22.63354043	114.171337820000005	22.6357563800000001	2
2019-10-20 17:55:31	2019-10-20 19:14:14	1.86759879999999989	01	30-39岁	22.6372789117993989	114.170016054530493	440307	V0440300	30160	85	172	85	172	114.168897479999998	22.63354043	114.171337820000005	22.6357563800000001	2
2019-10-20 19:10:41	2019-10-20 19:34:48	1.75727349999999993	01	30-39岁	22.6388425569122695	114.004805441205875	440309	V0440300	30449	86	104	87	104	114.002954619999997	22.6357563800000001	114.005394960000004	22.637972340000001	1
2019-10-20 13:52:48	2019-10-20 19:34:25	1.86759879999999989	01	40-49岁	22.6487916642156506	114.055609245963822	440307	V0440300	31898	90	125	90	125	114.054201680000006	22.6446202099999994	114.056642019999998	22.6468361700000003	2
2019-10-20 20:58:22	2019-10-20 20:58:22	1.86759879999999989	01	40-49岁	22.6487916642156506	114.055609245963822	440307	V0440300	31898	90	125	90	125	114.054201680000006	22.6446202099999994	114.056642019999998	22.6468361700000003	2
2019-10-20 13:25:33	2019-10-20 14:19:04	1.86759879999999989	03	未知	22.6472622532029497	114.181820974844669	440307	V0440300	31950	90	177	89	177	114.181099160000002	22.6446202099999994	114.183539499999995	22.6468361700000003	1
2019-10-20 21:44:59	2019-10-20 21:57:43	2.01503029999999983	01	19-29岁	22.6504046718394605	113.920632774033606	440306	V0440300	32200	91	70	93	70	113.919983189999996	22.6468361700000003	113.922423530000003	22.6490521300000012	1
2019-10-20 10:43:15	2019-10-20 11:41:08	2.01503029999999983	01	0-18岁	22.6517472914842912	113.836733561842308	440306	V0440300	32522	92	35	94	35	113.834571429999997	22.6490521300000012	113.837011770000004	22.6512680800000012	1
2019-10-20 17:58:32	2019-10-20 20:29:23	1.75727349999999993	01	30-39岁	22.6543071583124807	114.008913547302285	440309	V0440300	32950	93	106	94	106	114.007835290000003	22.6512680800000012	114.010275629999995	22.6534840399999986	1
2019-10-20 23:14:05	2019-10-20 23:36:43	1.86759879999999989	02	19-29岁	22.6638502821557815	114.109825517296457	440307	V0440300	34419	97	147	97	147	114.107889080000007	22.6601319100000005	114.110329410000006	22.6623478700000014	1
2019-10-20 12:21:53	2019-10-20 13:37:26	2.01503029999999983	02	19-29岁	22.6728273622861494	113.859169643563746	440306	V0440300	35745	101	45	103	45	113.858974790000005	22.6689957399999997	113.861415129999997	22.6712117000000006	1
2019-10-20 23:42:58	2019-10-20 23:42:58	1.75727349999999993	01	19-29岁	22.6717582209651809	114.021790304912059	440309	V0440300	35811	101	111	102	111	114.02003698	22.6689957399999997	114.022477309999999	22.6712117000000006	1
2019-10-20 00:11:28	2019-10-20 05:53:10	2.01503029999999983	02	19-29岁	22.6772059388664395	113.819977788740118	440306	V0440300	36443	103	29	105	29	113.81992941	22.6734276600000015	113.822369749999993	22.6756436199999989	1
2019-10-20 12:30:39	2019-10-20 13:18:12	1.86759879999999989	01	30-39岁	22.6787045220940513	114.11521359074996	440307	V0440300	36921	104	150	104	150	114.115210079999997	22.6756436199999989	114.117650420000004	22.677859569999999	1
2019-10-20 15:24:41	2019-10-20 16:11:13	1.86759879999999989	01	40-49岁	22.6810576788856402	114.232595471872784	440307	V0440300	37326	105	198	104	199	114.232346219999997	22.677859569999999	114.234786549999995	22.6800755299999999	1
2019-10-20 20:32:26	2019-10-20 22:14:11	1.75727349999999993	01	40-49岁	22.6990792524207698	113.984334158374068	440309	V0440300	40080	113	96	114	96	113.983431929999995	22.695587230000001	113.985872270000002	22.6978031899999984	1
2019-10-20 18:37:31	2019-10-20 22:12:41	2.01503029999999983	01	30-39岁	22.7066248789024314	113.813676340619466	440306	V0440300	41081	116	26	118	26	113.812608400000002	22.7022351100000002	113.815048739999995	22.7044510600000002	1
2019-10-20 10:17:28	2019-10-20 11:13:39	1.86759879999999989	01	0-18岁	22.7130058354389099	114.262172848554115	440307	V0440300	42336	119	210	117	211	114.261630249999996	22.7088829799999985	114.264070590000003	22.7110989399999994	1
2019-10-20 14:36:37	2019-10-20 15:38:54	2.01503029999999983	01	40-49岁	22.7134330344569193	113.824762828247657	440306	V0440300	42513	120	30	122	30	113.822369749999993	22.7110989399999994	113.82481009	22.7133148899999995	1
2019-10-20 13:39:11	2019-10-20 15:34:21	2.01503029999999983	01	40-49岁	22.7134339264719394	113.825716040388926	440306	V0440300	42514	120	31	122	31	113.82481009	22.7110989399999994	113.827250419999999	22.7133148899999995	1
2019-10-20 09:43:28	2019-10-20 21:35:17	2.01503029999999983	01	19-29岁	22.7164724766648902	113.815160140354251	440306	V0440300	42867	121	27	123	27	113.815048739999995	22.7133148899999995	113.817489080000001	22.7155308500000004	1
2019-10-20 09:05:23	2019-10-20 09:52:21	1.75727349999999993	01	40-49岁	22.7199560174415893	114.047257993071497	440309	V0440300	43319	122	122	122	123	114.046880669999993	22.7155308500000004	114.04932101	22.7177468100000013	1
2019-10-20 00:00:35	2019-10-20 00:05:44	1.75727349999999993	03	未知	22.7197985838331498	114.048506653260603	440309	V0440300	43319	122	122	122	123	114.046880669999993	22.7155308500000004	114.04932101	22.7177468100000013	1
2019-10-20 15:09:45	2019-10-20 17:31:44	2.01503029999999983	02	30-39岁	22.7251661017694886	113.951307464879946	440306	V0440300	44350	125	82	126	82	113.949267230000004	22.7221787199999987	113.951707560000003	22.7243946799999996	1
2019-10-20 11:29:23	2019-10-20 15:32:59	1.86759879999999989	02	19-29岁	22.7372873732552883	114.277502623889973	440307	V0440300	46269	130	216	128	217	114.276272270000007	22.7332585099999989	114.278712600000006	22.7354744699999998	1
2019-10-20 08:50:17	2019-10-20 12:15:54	1.86759879999999989	01	30-39岁	22.7382023533510704	114.289901824981143	440307	V0440300	46631	131	221	129	222	114.288473949999997	22.7354744699999998	114.290914290000003	22.7376904300000007	1
2019-10-20 20:09:32	2019-10-20 20:09:32	2.01503029999999983	01	19-29岁	22.7457902868882513	113.77959239713681	440306	V0440300	47493	134	12	136	12	113.778443699999997	22.7421223400000017	113.780884040000004	22.744338299999999	1
2019-10-20 15:52:26	2019-10-20 19:18:59	2.01503029999999983	03	未知	22.7630255974478501	113.911007321974822	440306	V0440300	50403	142	66	143	67	113.910221849999999	22.7598500000000001	113.912662190000006	22.762065960000001	1
2019-10-20 08:31:20	2019-10-20 18:23:59	1.86759879999999989	02	30-39岁	22.7854662827380707	114.320382924537228	440307	V0440300	54141	152	234	149	236	114.320198320000003	22.7820095699999996	114.322638659999996	22.7842255300000005	1
