# Supplementary material for: Analysis of the influencing factors of vitality and built environment of shopping centers based on mobile-phone signaling data
Source: PLoS One. 2024 Feb 15;19(2):e0296261. doi: 10.1371/journal.pone.0296261 (PMC10868840; doi:10.1371/journal.pone.0296261)
Supplement: S1 Data — (ZIP) [file pone.0296261.s001.zip › μò░μì«Θçìμû░μƒÑΦ»ó/12τ¢èτö░σüçμùÑ/τ¢èτö░σüçμùÑ23-σàÑσ¢¡μù╢Θù┤σêåμ«╡.csv]

人数-00-02点	人数-02-04点	人数-04-06点	人数-06-08点	人数-08-10点	人数-10-12点	人数-12-14点	人数-14-16点	人数-16-18点	人数-18-20点	人数-20-22点	人数-22-00点	访问次数-00-02点	访问次数-02-04点	访问次数-04-06点	访问次数-06-08点	访问次数-08-10点	访问次数-10-12点	访问次数-12-14点	访问次数-14-16点	访问次数-16-18点	访问次数-18-20点	访问次数-20-22点	访问次数-22-00点
12	1	2	7	38	66	87	89	128	243	81	0	12	1	2	7	38	66	88	90	130	249	82	31
