# Supplementary material for: Analysis of the influencing factors of vitality and built environment of shopping centers based on mobile-phone signaling data
Source: PLoS One. 2024 Feb 15;19(2):e0296261. doi: 10.1371/journal.pone.0296261 (PMC10868840; doi:10.1371/journal.pone.0296261)
Supplement: S1 Data — (ZIP) [file pone.0296261.s001.zip › μò░μì«Θçìμû░μƒÑΦ»ó/04Σ║1⁄4σƒ║/Σ║1⁄4σƒ║22-Φ«┐Θù«Φ«░σ╜ò.csv]

stime	etime	weight	gender	age	o_lat	o_lon	o_district	city	o_fnid	grow_4326	gcol_4326	grow_32650	gcol_32650	ext_min_x	ext_min_y	ext_max_x	ext_max_y	visit_time
2019-10-22 00:00:23	2019-10-22 09:26:44	2.29234759999999982	01	19-29岁	22.4758851101919106	113.90037807386355	440305	V0440300	3988	12	61	15	59	113.898020169999995	22.4717755299999986	113.900460510000002	22.4739914899999995	1
2019-10-22 07:53:11	2019-10-22 10:10:36	2.29234759999999982	01	50-59岁	22.4868849344813384	113.930471598059029	440305	V0440300	5786	17	74	20	72	113.929744540000002	22.4828553199999988	113.932184879999994	22.4850712799999997	2
2019-10-22 10:11:03	2019-10-22 12:05:24	2.29234759999999982	01	50-59岁	22.4868849344813384	113.930471598059029	440305	V0440300	5786	17	74	20	72	113.929744540000002	22.4828553199999988	113.932184879999994	22.4850712799999997	2
2019-10-22 17:36:50	2019-10-22 22:17:10	2.29234759999999982	02	40-49岁	22.4864118754730313	113.93643522121495	440305	V0440300	5788	17	76	20	74	113.934625209999993	22.4828553199999988	113.93706555	22.4850712799999997	1
2019-10-22 14:42:08	2019-10-22 17:05:58	2.29234759999999982	02	60岁以上	22.4910393997069207	113.918346949900965	440305	V0440300	6495	19	69	22	67	113.917542859999998	22.4872872299999997	113.919983189999996	22.4895031900000006	1
2019-10-22 12:15:00	2019-10-22 13:37:53	2.29234759999999982	01	30-39岁	22.4899363479921703	113.921071251878161	440305	V0440300	6496	19	70	22	68	113.919983189999996	22.4872872299999997	113.922423530000003	22.4895031900000006	1
2019-10-22 18:12:56	2019-10-22 20:42:49	2.29234759999999982	01	30-39岁	22.4945775792772089	113.931603199270256	440305	V0440300	7214	21	74	24	72	113.929744540000002	22.4917191500000015	113.932184879999994	22.4939351099999989	1
2019-10-22 00:01:15	2019-10-22 03:21:27	2.29234759999999982	01	19-29岁	22.4979592999655296	113.881685599074004	440305	V0440300	7551	22	54	25	52	113.88093782	22.4939351099999989	113.883378149999999	22.496151059999999	1
2019-10-22 15:50:19	2019-10-22 15:56:29	2.29234759999999982	03	未知	22.5038469236613707	113.917480234169432	440305	V0440300	8636	25	68	28	66	113.915102520000005	22.5005829800000008	113.917542859999998	22.5027989400000017	1
2019-10-22 18:09:36	2019-10-22 22:19:36	2.29234759999999982	02	30-39岁	22.5067013325279888	113.917144948657509	440305	V0440300	8993	26	68	29	66	113.915102520000005	22.5027989400000017	113.917542859999998	22.5050148900000018	1
2019-10-22 11:57:34	2019-10-22 13:26:07	2.29234759999999982	02	19-29岁	22.5051169565850095	113.923483697126656	440305	V0440300	8996	26	71	29	69	113.922423530000003	22.5027989400000017	113.924863869999996	22.5050148900000018	1
2019-10-22 12:41:25	2019-10-22 13:56:39	2.29234759999999982	02	40-49岁	22.5084634647784085	113.903633984265042	440305	V0440300	9345	27	63	30	61	113.902900840000001	22.5050148900000018	113.905341179999994	22.5072308499999991	1
2019-10-22 09:26:49	2019-10-22 10:39:30	2.29234759999999982	03	未知	22.5090557486938216	113.905806198157507	440305	V0440300	9346	27	64	30	62	113.905341179999994	22.5050148900000018	113.907781510000007	22.5072308499999991	1
2019-10-22 19:03:22	2019-10-22 19:53:12	2.29234759999999982	01	19-29岁	22.5084738413878718	113.92866412604802	440305	V0440300	9355	27	73	30	71	113.927304199999995	22.5050148900000018	113.929744540000002	22.5072308499999991	2
2019-10-22 16:07:54	2019-10-22 16:08:54	2.29234759999999982	01	19-29岁	22.5084738413878718	113.92866412604802	440305	V0440300	9355	27	73	30	71	113.927304199999995	22.5050148900000018	113.929744540000002	22.5072308499999991	2
2019-10-22 14:47:42	2019-10-22 17:45:25	2.29234759999999982	03	未知	22.5105951778456088	113.911716319828344	440305	V0440300	9705	28	66	31	64	113.910221849999999	22.5072308499999991	113.912662190000006	22.50944681	1
2019-10-22 08:01:27	2019-10-22 18:43:59	3.05925700000000012	01	19-29岁	22.5105555263603208	114.04219898080143	440304	V0440300	9759	28	120	30	119	114.042000000000002	22.5072308499999991	114.044440339999994	22.50944681	1
2019-10-22 11:35:38	2019-10-22 13:25:57	2.29234759999999982	01	19-29岁	22.5124964867632507	113.899833651616333	440305	V0440300	10057	29	61	32	59	113.898020169999995	22.50944681	113.900460510000002	22.5116627700000009	1
2019-10-22 19:04:11	2019-10-22 21:03:37	2.29234759999999982	02	30-39岁	22.5123558511053083	113.924955222263961	440305	V0440300	10068	29	72	32	70	113.924863869999996	22.50944681	113.927304199999995	22.5116627700000009	1
2019-10-22 12:33:12	2019-10-22 13:34:35	2.29234759999999982	01	30-39岁	22.5123187217343705	113.931046305898647	440305	V0440300	10070	29	74	32	72	113.929744540000002	22.50944681	113.932184879999994	22.5116627700000009	1
2019-10-22 06:40:36	2019-10-22 07:11:12	2.29234759999999982	02	50-59岁	22.5154286073665695	113.901662309765641	440305	V0440300	10415	30	62	33	60	113.900460510000002	22.5116627700000009	113.902900840000001	22.513878720000001	1
2019-10-22 15:23:47	2019-10-22 21:38:13	2.29234759999999982	01	40-49岁	22.5178229018452285	113.924853597920176	440305	V0440300	10781	31	71	34	69	113.922423530000003	22.513878720000001	113.924863869999996	22.5160946799999984	1
2019-10-22 11:44:13	2019-10-22 15:17:53	2.29234759999999982	01	40-49岁	22.5164433697541888	113.924447034760718	440305	V0440300	10781	31	71	34	69	113.922423530000003	22.513878720000001	113.924863869999996	22.5160946799999984	1
2019-10-22 10:17:13	2019-10-22 12:31:29	2.29234759999999982	02	30-39岁	22.5187117835952506	113.91189523452374	440305	V0440300	11133	32	66	35	64	113.910221849999999	22.5160946799999984	113.912662190000006	22.5183106399999993	1
2019-10-22 13:26:55	2019-10-22 15:55:09	2.29234759999999982	02	30-39岁	22.5184288238769703	113.923975656320678	440305	V0440300	11138	32	71	35	70	113.922423530000003	22.5160946799999984	113.924863869999996	22.5183106399999993	1
2019-10-22 08:20:29	2019-10-22 08:21:29	2.29234759999999982	02	40-49岁	22.5201915375094295	113.92365490414852	440305	V0440300	11138	32	71	35	70	113.922423530000003	22.5160946799999984	113.924863869999996	22.5183106399999993	1
2019-10-22 11:42:52	2019-10-22 13:09:35	2.29234759999999982	01	30-39岁	22.5204881514138506	113.935411888697985	440305	V0440300	11143	32	76	35	75	113.934625209999993	22.5160946799999984	113.93706555	22.5183106399999993	1
2019-10-22 16:59:06	2019-10-22 17:50:56	2.29234759999999982	02	30-39岁	22.5248497021094884	113.916188345641942	440305	V0440300	11849	34	68	37	67	113.915102520000005	22.5205266000000002	113.917542859999998	22.5227425500000003	1
2019-10-22 11:30:35	2019-10-22 13:09:42	2.29234759999999982	01	40-49岁	22.5235086739659103	113.931478979403835	440305	V0440300	11855	34	74	37	73	113.929744540000002	22.5205266000000002	113.932184879999994	22.5227425500000003	1
2019-10-22 18:03:51	2019-10-22 19:37:44	2.29234759999999982	01	40-49岁	22.5236539771417092	113.940053390518884	440305	V0440300	11859	34	78	36	77	113.939505879999999	22.5205266000000002	113.941946220000005	22.5227425500000003	1
2019-10-22 16:20:02	2019-10-22 22:16:17	2.29234759999999982	02	30-39岁	22.5246567433742406	113.942479287478619	440305	V0440300	11860	34	79	36	78	113.941946220000005	22.5205266000000002	113.944386559999998	22.5227425500000003	1
2019-10-22 21:41:54	2019-10-22 23:17:41	3.05925700000000012	01	19-29岁	22.524243983491349	114.027830604265034	440304	V0440300	11895	34	114	36	113	114.027357980000005	22.5205266000000002	114.029798319999998	22.5227425500000003	1
2019-10-22 17:53:38	2019-10-22 19:23:14	3.05925700000000012	02	19-29岁	22.5231185187319589	114.036782561014221	440304	V0440300	11898	34	117	36	116	114.034678990000003	22.5205266000000002	114.037119329999996	22.5227425500000003	1
2019-10-22 18:00:52	2019-10-22 19:16:54	3.05925700000000012	01	19-29岁	22.5230694737243589	114.036569882609612	440304	V0440300	11898	34	117	36	116	114.034678990000003	22.5205266000000002	114.037119329999996	22.5227425500000003	1
2019-10-22 16:34:35	2019-10-22 21:50:38	2.29234759999999982	01	19-29岁	22.5252749422453	113.912011525727138	440305	V0440300	12204	35	66	38	65	113.910221849999999	22.5227425500000003	113.912662190000006	22.5249585100000012	1
2019-10-22 14:31:09	2019-10-22 16:29:45	2.29234759999999982	01	30-39岁	22.5261779198611301	113.913448568945228	440305	V0440300	12205	35	67	38	66	113.912662190000006	22.5227425500000003	113.915102520000005	22.5249585100000012	1
2019-10-22 11:49:09	2019-10-22 13:18:15	2.29234759999999982	01	40-49岁	22.5259592739592804	113.969816273579312	440305	V0440300	12228	35	90	37	89	113.968789920000006	22.5227425500000003	113.971230250000005	22.5249585100000012	2
2019-10-22 06:42:42	2019-10-22 11:39:36	2.29234759999999982	01	40-49岁	22.5259592739592804	113.969816273579312	440305	V0440300	12228	35	90	37	89	113.968789920000006	22.5227425500000003	113.971230250000005	22.5249585100000012	2
2019-10-22 08:46:09	2019-10-22 10:13:46	2.29234759999999982	02	40-49岁	22.5254390380697593	113.985837253018374	440305	V0440300	12234	35	96	37	95	113.983431929999995	22.5227425500000003	113.985872270000002	22.5249585100000012	1
2019-10-22 14:42:29	2019-10-22 18:09:18	3.05925700000000012	01	50-59岁	22.5263724907523013	114.022383524767008	440304	V0440300	12249	35	111	37	110	114.02003698	22.5227425500000003	114.022477309999999	22.5249585100000012	1
2019-10-22 19:22:32	2019-10-22 21:55:10	3.05925700000000012	01	19-29岁	22.5255655019629195	114.030969371610993	440304	V0440300	12253	35	115	37	114	114.029798319999998	22.5227425500000003	114.032238660000004	22.5249585100000012	1
2019-10-22 00:00:39	2019-10-22 00:20:32	3.05925700000000012	01	19-29岁	22.5261600253607597	114.052990347032406	440304	V0440300	12262	35	124	37	123	114.051761350000007	22.5227425500000003	114.054201680000006	22.5249585100000012	1
2019-10-22 18:13:53	2019-10-22 18:58:08	3.05925700000000012	02	19-29岁	22.5254114446320699	114.055483577850723	440304	V0440300	12263	35	125	36	124	114.054201680000006	22.5227425500000003	114.056642019999998	22.5249585100000012	1
2019-10-22 19:05:18	2019-10-22 21:27:18	2.29234759999999982	02	50-59岁	22.5289924596667817	113.902593304324284	440305	V0440300	12557	36	62	39	61	113.900460510000002	22.5249585100000012	113.902900840000001	22.5271744699999985	1
2019-10-22 11:27:46	2019-10-22 14:24:19	2.29234759999999982	02	30-39岁	22.5277629070690502	113.920805942802374	440305	V0440300	12565	36	70	39	69	113.919983189999996	22.5249585100000012	113.922423530000003	22.5271744699999985	1
2019-10-22 17:14:10	2019-10-22 19:44:25	2.29234759999999982	02	30-39岁	22.5291985759647595	113.926505641679697	440305	V0440300	12567	36	72	39	71	113.924863869999996	22.5249585100000012	113.927304199999995	22.5271744699999985	1
2019-10-22 17:02:16	2019-10-22 17:46:25	2.29234759999999982	02	50-59岁	22.528139303228059	113.926801103770231	440305	V0440300	12567	36	72	39	71	113.924863869999996	22.5249585100000012	113.927304199999995	22.5271744699999985	1
2019-10-22 17:24:36	2019-10-22 19:26:08	2.29234759999999982	02	19-29岁	22.5275480910705816	113.928922220354025	440305	V0440300	12568	36	73	39	72	113.927304199999995	22.5249585100000012	113.929744540000002	22.5271744699999985	1
2019-10-22 17:04:10	2019-10-22 17:41:37	2.29234759999999982	02	30-39岁	22.5276132616787201	113.927609332732871	440305	V0440300	12568	36	73	39	72	113.927304199999995	22.5249585100000012	113.929744540000002	22.5271744699999985	1
2019-10-22 14:03:51	2019-10-22 15:48:22	3.05925700000000012	03	未知	22.5286130821780688	114.02299608501535	440304	V0440300	12607	36	112	38	111	114.022477309999999	22.5249585100000012	114.024917650000006	22.5271744699999985	1
2019-10-22 20:22:42	2019-10-22 23:06:26	3.05925700000000012	01	40-49岁	22.5282815528537199	114.044658219889513	440304	V0440300	12616	36	121	38	120	114.044440339999994	22.5249585100000012	114.046880669999993	22.5271744699999985	1
2019-10-22 18:21:18	2019-10-22 18:22:18	2.29234759999999982	02	50-59岁	22.5302169170663902	113.911357558922688	440305	V0440300	12918	37	66	40	65	113.910221849999999	22.5271744699999985	113.912662190000006	22.5293904199999986	1
2019-10-22 13:21:20	2019-10-22 18:34:56	2.29234759999999982	02	40-49岁	22.5310671990209386	113.913339831894959	440305	V0440300	12919	37	67	40	66	113.912662190000006	22.5271744699999985	113.915102520000005	22.5293904199999986	1
2019-10-22 21:09:07	2019-10-22 22:06:58	2.29234759999999982	01	50-59岁	22.5294575430715298	113.927306212804481	440305	V0440300	12925	37	73	39	72	113.927304199999995	22.5271744699999985	113.929744540000002	22.5293904199999986	1
2019-10-22 09:19:49	2019-10-22 11:24:12	2.29234759999999982	01	40-49岁	22.5300317895954194	113.941807144563512	440305	V0440300	12930	37	78	39	77	113.939505879999999	22.5271744699999985	113.941946220000005	22.5293904199999986	1
2019-10-22 16:16:29	2019-10-22 17:35:28	2.29234759999999982	02	30-39岁	22.5301646445022712	113.944048309342818	440305	V0440300	12931	37	79	39	78	113.941946220000005	22.5271744699999985	113.944386559999998	22.5293904199999986	1
2019-10-22 17:48:48	2019-10-22 19:38:54	2.29234759999999982	01	40-49岁	22.5307946428998918	113.943956718463781	440305	V0440300	12931	37	79	39	78	113.941946220000005	22.5271744699999985	113.944386559999998	22.5293904199999986	1
2019-10-22 07:43:41	2019-10-22 07:54:35	3.05925700000000012	03	未知	22.5304847291679309	114.012959012979593	440304	V0440300	12960	37	108	39	107	114.012715970000002	22.5271744699999985	114.015156300000001	22.5293904199999986	1
2019-10-22 13:44:00	2019-10-22 16:09:21	3.05925700000000012	01	30-39岁	22.5303253728699886	114.015556388056737	440304	V0440300	12961	37	109	39	108	114.015156300000001	22.5271744699999985	114.017596639999994	22.5293904199999986	1
2019-10-22 13:49:20	2019-10-22 16:05:36	3.05925700000000012	02	30-39岁	22.5310417373542009	114.019631091331448	440304	V0440300	12962	37	110	39	109	114.017596639999994	22.5271744699999985	114.02003698	22.5293904199999986	1
2019-10-22 18:29:50	2019-10-22 19:53:41	3.05925700000000012	02	40-49岁	22.5308640501745501	114.022219158540764	440304	V0440300	12963	37	111	39	110	114.02003698	22.5271744699999985	114.022477309999999	22.5293904199999986	1
2019-10-22 12:54:07	2019-10-22 16:42:58	3.05925700000000012	01	40-49岁	22.5313384749445298	114.023957728729386	440304	V0440300	12964	37	112	39	111	114.022477309999999	22.5271744699999985	114.024917650000006	22.5293904199999986	1
2019-10-22 18:46:27	2019-10-22 21:54:02	2.29234759999999982	02	40-49岁	22.5334516311818511	113.912499898920515	440305	V0440300	13275	38	66	41	65	113.910221849999999	22.5293904199999986	113.912662190000006	22.5316063799999995	1
2019-10-22 14:14:23	2019-10-22 17:14:45	2.29234759999999982	03	未知	22.5323345446486591	113.91495341757016	440305	V0440300	13276	38	67	41	66	113.912662190000006	22.5293904199999986	113.915102520000005	22.5316063799999995	1
2019-10-22 11:51:13	2019-10-22 21:24:00	2.29234759999999982	01	19-29岁	22.5330304218625983	113.923010888750781	440305	V0440300	13280	38	71	41	70	113.922423530000003	22.5293904199999986	113.924863869999996	22.5316063799999995	1
2019-10-22 19:30:34	2019-10-22 21:51:45	2.29234759999999982	01	0-18岁	22.5322914975071384	113.946265032571489	440305	V0440300	13289	38	80	40	79	113.944386559999998	22.5293904199999986	113.946826889999997	22.5316063799999995	1
2019-10-22 07:58:07	2019-10-22 10:42:41	2.29234759999999982	02	30-39岁	22.533214647066881	113.963080769243192	440305	V0440300	13296	38	87	40	86	113.961468909999994	22.5293904199999986	113.963909240000007	22.5316063799999995	1
2019-10-22 08:18:13	2019-10-22 08:21:16	2.29234759999999982	03	未知	22.5337187732955115	113.964925314201366	440305	V0440300	13297	38	88	40	87	113.963909240000007	22.5293904199999986	113.966349579999999	22.5316063799999995	1
2019-10-22 08:33:29	2019-10-22 08:43:18	2.29234759999999982	03	未知	22.5337378756025402	113.965459225751417	440305	V0440300	13297	38	88	40	87	113.963909240000007	22.5293904199999986	113.966349579999999	22.5316063799999995	1
2019-10-22 07:47:33	2019-10-22 08:46:19	3.05925700000000012	03	未知	22.5331134831315687	113.989857819962424	440304	V0440300	13307	38	98	40	97	113.988312609999994	22.5293904199999986	113.990752939999993	22.5316063799999995	2
2019-10-22 16:31:17	2019-10-22 17:46:34	3.05925700000000012	03	未知	22.5331134831315687	113.989857819962424	440304	V0440300	13307	38	98	40	97	113.988312609999994	22.5293904199999986	113.990752939999993	22.5316063799999995	2
2019-10-22 19:38:27	2019-10-22 21:09:04	3.05925700000000012	02	50-59岁	22.5333895953145813	113.991590854236378	440304	V0440300	13308	38	99	40	98	113.990752939999993	22.5293904199999986	113.99319328	22.5316063799999995	1
2019-10-22 15:51:18	2019-10-22 15:51:18	3.05925700000000012	02	30-39岁	22.5333649724673002	114.011080245592538	440304	V0440300	13316	38	107	40	106	114.010275629999995	22.5293904199999986	114.012715970000002	22.5316063799999995	1
2019-10-22 00:16:48	2019-10-22 00:25:07	3.05925700000000012	01	30-39岁	22.531999429982239	114.020659776751558	440304	V0440300	13320	38	111	40	110	114.02003698	22.5293904199999986	114.022477309999999	22.5316063799999995	1
2019-10-22 12:57:34	2019-10-22 15:01:03	3.05925700000000012	02	50-59岁	22.5336791073556988	114.049099889277059	440304	V0440300	13331	38	122	39	121	114.046880669999993	22.5293904199999986	114.04932101	22.5316063799999995	1
2019-10-22 08:27:52	2019-10-22 09:03:07	3.17181930000000012	02	40-49岁	22.53231508007595	114.112174090348688	440303	V0440300	13357	38	148	39	147	114.110329410000006	22.5293904199999986	114.112769749999998	22.5316063799999995	1
2019-10-22 19:19:05	2019-10-22 20:31:50	2.29234759999999982	02	19-29岁	22.534677379361959	113.915707656975925	440305	V0440300	13634	39	68	42	67	113.915102520000005	22.5316063799999995	113.917542859999998	22.5338223400000004	1
2019-10-22 14:46:36	2019-10-22 19:30:41	2.29234759999999982	02	19-29岁	22.5354267808186393	113.924677288207448	440305	V0440300	13637	39	71	42	70	113.922423530000003	22.5316063799999995	113.924863869999996	22.5338223400000004	1
2019-10-22 16:38:15	2019-10-22 18:35:35	2.29234759999999982	01	30-39岁	22.5349661478983911	113.945963292118009	440305	V0440300	13646	39	80	41	79	113.944386559999998	22.5316063799999995	113.946826889999997	22.5338223400000004	1
2019-10-22 19:16:41	2019-10-22 21:40:33	2.29234759999999982	01	0-18岁	22.5344339497866493	113.94740311298979	440305	V0440300	13647	39	81	41	80	113.946826889999997	22.5316063799999995	113.949267230000004	22.5338223400000004	1
2019-10-22 10:05:48	2019-10-22 10:15:27	2.29234759999999982	03	未知	22.53417958979189	113.964954094886892	440305	V0440300	13654	39	88	41	87	113.963909240000007	22.5316063799999995	113.966349579999999	22.5338223400000004	1
2019-10-22 00:49:04	2019-10-22 15:57:40	2.29234759999999982	03	未知	22.5341523427610895	113.964944975772028	440305	V0440300	13654	39	88	41	87	113.963909240000007	22.5316063799999995	113.966349579999999	22.5338223400000004	1
2019-10-22 23:05:08	2019-10-22 23:05:08	2.29234759999999982	03	未知	22.5341274787184886	113.965062100911055	440305	V0440300	13654	39	88	41	87	113.963909240000007	22.5316063799999995	113.966349579999999	22.5338223400000004	3
2019-10-22 11:37:45	2019-10-22 13:44:47	2.29234759999999982	03	未知	22.5341274787184886	113.965062100911055	440305	V0440300	13654	39	88	41	87	113.963909240000007	22.5316063799999995	113.966349579999999	22.5338223400000004	3
2019-10-22 10:10:19	2019-10-22 10:13:49	2.29234759999999982	03	未知	22.5341274787184886	113.965062100911055	440305	V0440300	13654	39	88	41	87	113.963909240000007	22.5316063799999995	113.966349579999999	22.5338223400000004	3
2019-10-22 13:59:23	2019-10-22 22:25:39	2.29234759999999982	02	30-39岁	22.534976613680481	113.964625775395248	440305	V0440300	13654	39	88	41	87	113.963909240000007	22.5316063799999995	113.966349579999999	22.5338223400000004	1
2019-10-22 19:29:54	2019-10-22 23:04:31	2.29234759999999982	03	未知	22.5343491602108799	113.964853234531915	440305	V0440300	13654	39	88	41	87	113.963909240000007	22.5316063799999995	113.966349579999999	22.5338223400000004	1
2019-10-22 08:21:20	2019-10-22 12:57:25	2.29234759999999982	01	40-49岁	22.5351054776525999	113.964758968655659	440305	V0440300	13654	39	88	41	87	113.963909240000007	22.5316063799999995	113.966349579999999	22.5338223400000004	1
2019-10-22 08:29:06	2019-10-22 08:36:08	2.29234759999999982	03	未知	22.5343245179363407	113.964504029336254	440305	V0440300	13654	39	88	41	87	113.963909240000007	22.5316063799999995	113.966349579999999	22.5338223400000004	2
2019-10-22 18:47:27	2019-10-22 18:47:27	2.29234759999999982	03	未知	22.5343245179363407	113.964504029336254	440305	V0440300	13654	39	88	41	87	113.963909240000007	22.5316063799999995	113.966349579999999	22.5338223400000004	2
2019-10-22 09:17:16	2019-10-22 09:31:07	2.29234759999999982	03	未知	22.5344005753437813	113.964230342030461	440305	V0440300	13654	39	88	41	87	113.963909240000007	22.5316063799999995	113.966349579999999	22.5338223400000004	1
2019-10-22 07:40:20	2019-10-22 07:58:36	2.29234759999999982	03	未知	22.5341983655080398	113.964992544635265	440305	V0440300	13654	39	88	41	87	113.963909240000007	22.5316063799999995	113.966349579999999	22.5338223400000004	1
2019-10-22 07:53:35	2019-10-22 12:17:23	2.29234759999999982	01	30-39岁	22.5355875628766	113.967828146065386	440305	V0440300	13655	39	89	41	88	113.966349579999999	22.5316063799999995	113.968789920000006	22.5338223400000004	1
2019-10-22 17:47:26	2019-10-22 18:59:34	3.05925700000000012	03	未知	22.5356326489078214	113.989919752946065	440304	V0440300	13664	39	98	41	97	113.988312609999994	22.5316063799999995	113.990752939999993	22.5338223400000004	1
2019-10-22 16:14:23	2019-10-22 18:28:01	3.05925700000000012	02	19-29岁	22.533957223667489	113.992987261336523	440304	V0440300	13665	39	99	41	98	113.990752939999993	22.5316063799999995	113.99319328	22.5338223400000004	1
2019-10-22 08:22:25	2019-10-22 15:24:13	3.05925700000000012	02	19-29岁	22.5339354254633015	113.991821901734795	440304	V0440300	13665	39	99	41	98	113.990752939999993	22.5316063799999995	113.99319328	22.5338223400000004	1
2019-10-22 17:53:20	2019-10-22 19:29:08	3.05925700000000012	01	30-39岁	22.5341619886713893	113.991389517737176	440304	V0440300	13665	39	99	41	98	113.990752939999993	22.5316063799999995	113.99319328	22.5338223400000004	1
2019-10-22 16:22:03	2019-10-22 17:51:24	2.29234759999999982	02	60岁以上	22.5367367721902596	113.954619415265128	440305	V0440300	14007	40	84	42	83	113.954147899999995	22.5338223400000004	113.956588240000002	22.5360383000000013	1
2019-10-22 19:07:51	2019-10-22 22:58:54	2.29234759999999982	03	未知	22.5365666975254406	113.978610193593639	440305	V0440300	14017	40	94	42	93	113.978551260000003	22.5338223400000004	113.980991599999996	22.5360383000000013	1
2019-10-22 14:55:32	2019-10-22 16:31:17	2.29234759999999982	03	未知	22.5360609876382902	113.985324798001386	440305	V0440300	14019	40	96	42	95	113.983431929999995	22.5338223400000004	113.985872270000002	22.5360383000000013	1
2019-10-22 20:28:30	2019-10-22 21:44:37	2.29234759999999982	03	未知	22.5378838187958692	113.987238004916065	440305	V0440300	14020	40	97	42	96	113.985872270000002	22.5338223400000004	113.988312609999994	22.5360383000000013	1
2019-10-22 22:01:22	2019-10-22 23:16:48	2.29234759999999982	01	19-29岁	22.537560830808939	113.990713452505744	440305	V0440300	14021	40	98	42	97	113.988312609999994	22.5338223400000004	113.990752939999993	22.5360383000000013	1
2019-10-22 11:29:25	2019-10-22 13:19:37	2.29234759999999982	01	40-49岁	22.5364462154820906	113.989989541083446	440305	V0440300	14021	40	98	42	97	113.988312609999994	22.5338223400000004	113.990752939999993	22.5360383000000013	1
2019-10-22 19:29:21	2019-10-22 20:11:47	2.29234759999999982	02	40-49岁	22.5363994718790117	113.989903116382436	440305	V0440300	14021	40	98	42	97	113.988312609999994	22.5338223400000004	113.990752939999993	22.5360383000000013	1
2019-10-22 12:41:04	2019-10-22 13:48:11	3.05925700000000012	01	30-39岁	22.5373775717991087	113.992495364750795	440304	V0440300	14022	40	99	42	98	113.990752939999993	22.5338223400000004	113.99319328	22.5360383000000013	2
2019-10-22 16:15:55	2019-10-22 18:14:54	3.05925700000000012	01	30-39岁	22.5373775717991087	113.992495364750795	440304	V0440300	14022	40	99	42	98	113.990752939999993	22.5338223400000004	113.99319328	22.5360383000000013	2
2019-10-22 08:05:23	2019-10-22 10:14:42	3.05925700000000012	02	19-29岁	22.5380636786829811	113.994919097678618	440304	V0440300	14023	40	100	42	99	113.99319328	22.5338223400000004	113.995633609999999	22.5360383000000013	1
2019-10-22 15:15:52	2019-10-22 15:15:52	3.05925700000000012	03	未知	22.536042426556719	113.99590527555462	440304	V0440300	14024	40	101	42	100	113.995633609999999	22.5338223400000004	113.998073950000006	22.5360383000000013	1
2019-10-22 12:00:00	2019-10-22 12:55:45	3.05925700000000012	01	30-39岁	22.5376527092532513	114.01792486373536	440304	V0440300	14033	40	110	42	109	114.017596639999994	22.5338223400000004	114.02003698	22.5360383000000013	1
2019-10-22 12:19:46	2019-10-22 15:00:05	2.29234759999999982	03	未知	22.5388972379018995	113.960527524035854	440305	V0440300	14366	41	86	43	85	113.959028570000001	22.5360383000000013	113.961468909999994	22.5382542599999987	1
2019-10-22 04:56:15	2019-10-22 22:41:44	2.29234759999999982	01	19-29岁	22.5404492011135709	113.964331153693564	440305	V0440300	14368	41	88	43	87	113.963909240000007	22.5360383000000013	113.966349579999999	22.5382542599999987	1
2019-10-22 00:02:33	2019-10-22 01:00:27	2.29234759999999982	01	19-29岁	22.5391524916069912	113.964961889409537	440305	V0440300	14368	41	88	43	87	113.963909240000007	22.5360383000000013	113.966349579999999	22.5382542599999987	2
2019-10-22 13:56:39	2019-10-22 17:36:41	2.29234759999999982	01	19-29岁	22.5391524916069912	113.964961889409537	440305	V0440300	14368	41	88	43	87	113.963909240000007	22.5360383000000013	113.966349579999999	22.5382542599999987	2
2019-10-22 17:50:12	2019-10-22 21:10:44	2.29234759999999982	01	30-39岁	22.5392412606080299	113.977337500027403	440305	V0440300	14373	41	93	43	92	113.976110930000004	22.5360383000000013	113.978551260000003	22.5382542599999987	1
2019-10-22 08:47:20	2019-10-22 13:17:34	2.29234759999999982	02	30-39岁	22.5396843272395309	113.977862202334293	440305	V0440300	14373	41	93	43	92	113.976110930000004	22.5360383000000013	113.978551260000003	22.5382542599999987	1
2019-10-22 20:47:29	2019-10-22 21:44:16	2.29234759999999982	02	40-49岁	22.5383154023832404	113.989560363986271	440305	V0440300	14378	41	98	43	97	113.988312609999994	22.5360383000000013	113.990752939999993	22.5382542599999987	1
2019-10-22 18:10:37	2019-10-22 19:30:34	3.05925700000000012	03	未知	22.5394168470509584	114.016206107230218	440304	V0440300	14389	41	109	43	108	114.015156300000001	22.5360383000000013	114.017596639999994	22.5382542599999987	1
2019-10-22 11:32:49	2019-10-22 12:51:35	3.17181930000000012	02	19-29岁	22.5388402360499001	114.098610340109445	440303	V0440300	14423	41	143	42	142	114.098127730000002	22.5360383000000013	114.100568069999994	22.5382542599999987	1
2019-10-22 09:49:56	2019-10-22 13:31:31	2.29234759999999982	02	19-29岁	22.54207345431481	113.963362902280394	440305	V0440300	14724	42	87	44	86	113.961468909999994	22.5382542599999987	113.963909240000007	22.5404702099999987	1
2019-10-22 10:58:55	2019-10-22 15:44:08	2.29234759999999982	02	50-59岁	22.5422505812242306	113.97131617592828	440305	V0440300	14728	42	91	44	90	113.971230250000005	22.5382542599999987	113.973670589999998	22.5404702099999987	1
2019-10-22 19:30:05	2019-10-22 20:39:45	3.05925700000000012	01	60岁以上	22.5425451669613999	114.009706820829933	440304	V0440300	14743	42	106	44	105	114.007835290000003	22.5382542599999987	114.010275629999995	22.5404702099999987	1
2019-10-22 22:08:40	2019-10-22 23:00:55	3.05925700000000012	01	30-39岁	22.5405851223964397	114.092277635686145	440304	V0440300	14777	42	140	43	139	114.090806720000003	22.5382542599999987	114.093247059999996	22.5404702099999987	1
2019-10-22 18:19:37	2019-10-22 19:05:19	2.29234759999999982	01	19-29岁	22.5441113244840992	113.916343133679817	440305	V0440300	15062	43	68	45	67	113.915102520000005	22.5404702099999987	113.917542859999998	22.5426861699999996	1
2019-10-22 18:47:43	2019-10-22 20:33:21	2.29234759999999982	03	未知	22.5448919149919895	113.930248223325023	440305	V0440300	15068	43	74	45	73	113.929744540000002	22.5404702099999987	113.932184879999994	22.5426861699999996	1
2019-10-22 00:32:11	2019-10-22 19:01:07	2.29234759999999982	01	19-29岁	22.544206884871361	113.946401070656592	440305	V0440300	15074	43	80	45	79	113.944386559999998	22.5404702099999987	113.946826889999997	22.5426861699999996	1
2019-10-22 17:13:32	2019-10-22 17:13:32	2.29234759999999982	03	未知	22.5448900005825514	113.949106439731821	440305	V0440300	15075	43	81	45	80	113.946826889999997	22.5404702099999987	113.949267230000004	22.5426861699999996	1
2019-10-22 19:43:35	2019-10-22 22:21:30	2.29234759999999982	02	19-29岁	22.5445408682548987	113.946879502777421	440305	V0440300	15075	43	81	45	80	113.946826889999997	22.5404702099999987	113.949267230000004	22.5426861699999996	1
2019-10-22 21:50:36	2019-10-22 21:50:36	2.29234759999999982	02	19-29岁	22.5439976285718586	113.962028573287725	440305	V0440300	15081	43	87	45	86	113.961468909999994	22.5404702099999987	113.963909240000007	22.5426861699999996	1
2019-10-22 13:38:23	2019-10-22 20:33:10	2.29234759999999982	02	0-18岁	22.5428264423657616	113.965959943626984	440305	V0440300	15082	43	88	45	87	113.963909240000007	22.5404702099999987	113.966349579999999	22.5426861699999996	1
2019-10-22 13:02:38	2019-10-22 14:58:39	2.29234759999999982	02	40-49岁	22.5438533313377683	113.97207787422353	440305	V0440300	15085	43	91	45	90	113.971230250000005	22.5404702099999987	113.973670589999998	22.5426861699999996	1
2019-10-22 13:21:34	2019-10-22 15:01:10	2.29234759999999982	01	30-39岁	22.5426992900073806	113.984140935608636	440305	V0440300	15090	43	96	45	95	113.983431929999995	22.5404702099999987	113.985872270000002	22.5426861699999996	1
2019-10-22 08:13:36	2019-10-22 08:17:40	3.05925700000000012	03	未知	22.5439443150135688	114.088378884420649	440304	V0440300	15133	43	139	44	138	114.088366390000004	22.5404702099999987	114.090806720000003	22.5426861699999996	1
2019-10-22 18:06:12	2019-10-22 20:57:42	3.17181930000000012	01	19-29岁	22.544008888424429	114.12203609150707	440303	V0440300	15146	43	152	44	151	114.120090759999997	22.5404702099999987	114.122531089999995	22.5426861699999996	1
2019-10-22 00:14:50	2019-10-22 01:31:32	2.29234759999999982	01	19-29岁	22.5452794034382507	113.917016681557442	440305	V0440300	15419	44	68	46	67	113.915102520000005	22.5426861699999996	113.917542859999998	22.5449021300000005	1
2019-10-22 20:13:38	2019-10-22 21:35:31	2.29234759999999982	01	19-29岁	22.5453898702922615	113.945014813792383	440305	V0440300	15431	44	80	46	79	113.944386559999998	22.5426861699999996	113.946826889999997	22.5449021300000005	1
2019-10-22 09:52:53	2019-10-22 11:36:18	2.29234759999999982	03	未知	22.54590317129583	113.961141544984301	440305	V0440300	15437	44	86	46	85	113.959028570000001	22.5426861699999996	113.961468909999994	22.5449021300000005	1
2019-10-22 16:11:10	2019-10-22 17:50:36	2.29234759999999982	01	0-18岁	22.5455124299058696	113.962432604485898	440305	V0440300	15438	44	87	46	86	113.961468909999994	22.5426861699999996	113.963909240000007	22.5449021300000005	1
2019-10-22 11:56:56	2019-10-22 13:28:07	2.29234759999999982	02	60岁以上	22.54668594791789	113.967226028631387	440305	V0440300	15440	44	89	46	88	113.966349579999999	22.5426861699999996	113.968789920000006	22.5449021300000005	1
2019-10-22 19:05:55	2019-10-22 21:03:30	2.29234759999999982	01	30-39岁	22.5465992584012405	113.966936444711592	440305	V0440300	15440	44	89	46	88	113.966349579999999	22.5426861699999996	113.968789920000006	22.5449021300000005	1
2019-10-22 14:41:29	2019-10-22 15:33:58	2.29234759999999982	03	未知	22.5458626298871607	113.988716424953594	440305	V0440300	15449	44	98	46	97	113.988312609999994	22.5426861699999996	113.990752939999993	22.5449021300000005	1
2019-10-22 21:58:16	2019-10-22 21:59:16	3.05925700000000012	02	19-29岁	22.5454457981777203	114.087560312578233	440304	V0440300	15489	44	138	45	137	114.085926049999998	22.5426861699999996	114.088366390000004	22.5449021300000005	1
2019-10-22 00:35:01	2019-10-22 08:08:44	2.29234759999999982	02	19-29岁	22.5471944687800807	113.915701345272964	440305	V0440300	15776	45	68	47	67	113.915102520000005	22.5449021300000005	113.917542859999998	22.5471180900000014	1
2019-10-22 14:39:16	2019-10-22 16:16:31	2.29234759999999982	02	30-39岁	22.5472066861671294	113.921987149903615	440305	V0440300	15778	45	70	47	69	113.919983189999996	22.5449021300000005	113.922423530000003	22.5471180900000014	1
2019-10-22 16:00:35	2019-10-22 16:32:27	2.29234759999999982	02	40-49岁	22.5480003035083598	113.945608271076836	440305	V0440300	15788	45	80	47	79	113.944386559999998	22.5449021300000005	113.946826889999997	22.5471180900000014	1
2019-10-22 08:49:55	2019-10-22 10:19:07	2.29234759999999982	02	19-29岁	22.5479801790341199	113.94882469914927	440305	V0440300	15789	45	81	47	80	113.946826889999997	22.5449021300000005	113.949267230000004	22.5471180900000014	2
2019-10-22 19:26:05	2019-10-22 21:06:36	2.29234759999999982	02	19-29岁	22.5479801790341199	113.94882469914927	440305	V0440300	15789	45	81	47	80	113.946826889999997	22.5449021300000005	113.949267230000004	22.5471180900000014	2
2019-10-22 10:32:03	2019-10-22 12:44:11	2.29234759999999982	03	未知	22.5480961881503283	113.949706301193686	440305	V0440300	15790	45	82	47	81	113.949267230000004	22.5449021300000005	113.951707560000003	22.5471180900000014	1
2019-10-22 15:26:54	2019-10-22 15:27:54	2.29234759999999982	01	30-39岁	22.5471380683765013	113.958675769632194	440305	V0440300	15793	45	85	47	84	113.956588240000002	22.5449021300000005	113.959028570000001	22.5471180900000014	1
2019-10-22 10:10:05	2019-10-22 10:55:17	2.29234759999999982	02	50-59岁	22.5480320110076313	113.960609088155735	440305	V0440300	15794	45	86	47	85	113.959028570000001	22.5449021300000005	113.961468909999994	22.5471180900000014	1
2019-10-22 15:53:26	2019-10-22 16:39:43	2.29234759999999982	01	40-49岁	22.5483678646148391	113.965965011279209	440305	V0440300	15796	45	88	47	87	113.963909240000007	22.5449021300000005	113.966349579999999	22.5471180900000014	1
2019-10-22 18:52:58	2019-10-22 20:31:03	3.05925700000000012	01	30-39岁	22.5490034506830206	113.999336186868234	440304	V0440300	15810	45	102	47	101	113.998073950000006	22.5449021300000005	114.000514289999998	22.5471180900000014	1
2019-10-22 17:02:19	2019-10-22 21:41:43	3.05925700000000012	02	30-39岁	22.549028427632269	114.020080239258249	440304	V0440300	15819	45	111	47	110	114.02003698	22.5449021300000005	114.022477309999999	22.5471180900000014	1
2019-10-22 12:00:45	2019-10-22 19:09:09	3.17181930000000012	02	19-29岁	22.5472328552440615	114.106548378509046	440303	V0440300	15854	45	146	46	145	114.10544874	22.5449021300000005	114.107889080000007	22.5471180900000014	1
2019-10-22 12:17:16	2019-10-22 13:33:15	3.17181930000000012	01	19-29岁	22.5492090298135999	114.108528291058406	440303	V0440300	15855	45	147	46	146	114.107889080000007	22.5449021300000005	114.110329410000006	22.5471180900000014	2
2019-10-22 10:08:37	2019-10-22 10:40:40	3.17181930000000012	01	19-29岁	22.5492090298135999	114.108528291058406	440303	V0440300	15855	45	147	46	146	114.107889080000007	22.5449021300000005	114.110329410000006	22.5471180900000014	2
2019-10-22 10:46:06	2019-10-22 12:28:59	3.17181930000000012	01	50-59岁	22.5488725016309886	114.137123087687272	440303	V0440300	15866	45	158	46	157	114.134732769999999	22.5449021300000005	114.137173110000006	22.5471180900000014	1
2019-10-22 18:46:09	2019-10-22 21:46:47	2.29234759999999982	01	19-29岁	22.5514929305230893	113.945609056101745	440305	V0440300	16145	46	80	48	79	113.944386559999998	22.5471180900000014	113.946826889999997	22.5493340400000015	1
2019-10-22 18:12:47	2019-10-22 18:13:04	2.29234759999999982	01	60岁以上	22.550093563295281	113.956521962275588	440305	V0440300	16149	46	84	48	83	113.954147899999995	22.5471180900000014	113.956588240000002	22.5493340400000015	2
2019-10-22 10:11:26	2019-10-22 11:21:04	2.29234759999999982	01	60岁以上	22.550093563295281	113.956521962275588	440305	V0440300	16149	46	84	48	83	113.954147899999995	22.5471180900000014	113.956588240000002	22.5493340400000015	2
2019-10-22 16:12:10	2019-10-22 20:37:54	2.29234759999999982	02	19-29岁	22.5514978994819089	113.965400981802773	440305	V0440300	16153	46	88	48	87	113.963909240000007	22.5471180900000014	113.966349579999999	22.5493340400000015	1
2019-10-22 18:04:54	2019-10-22 19:23:28	2.29234759999999982	02	40-49岁	22.5510348480574301	113.965731755327567	440305	V0440300	16153	46	88	48	87	113.963909240000007	22.5471180900000014	113.966349579999999	22.5493340400000015	1
2019-10-22 22:54:49	2019-10-22 23:11:41	3.17181930000000012	03	未知	22.5498953193158584	114.10303353965341	440303	V0440300	16210	46	145	47	144	114.103008399999993	22.5471180900000014	114.10544874	22.5493340400000015	3
2019-10-22 00:00:28	2019-10-22 09:53:48	3.17181930000000012	03	未知	22.5498953193158584	114.10303353965341	440303	V0440300	16210	46	145	47	144	114.103008399999993	22.5471180900000014	114.10544874	22.5493340400000015	3
2019-10-22 18:49:39	2019-10-22 21:38:50	3.17181930000000012	03	未知	22.5498953193158584	114.10303353965341	440303	V0440300	16210	46	145	47	144	114.103008399999993	22.5471180900000014	114.10544874	22.5493340400000015	3
2019-10-22 18:20:57	2019-10-22 21:20:12	2.29234759999999982	01	30-39岁	22.5535571845065483	113.921836438611464	440305	V0440300	16492	47	70	49	69	113.919983189999996	22.5493340400000015	113.922423530000003	22.5515499999999989	1
2019-10-22 15:23:30	2019-10-22 16:00:48	2.29234759999999982	02	40-49岁	22.5528845014972816	113.925825285718361	440305	V0440300	16494	47	72	49	71	113.924863869999996	22.5493340400000015	113.927304199999995	22.5515499999999989	1
2019-10-22 17:34:03	2019-10-22 18:58:25	2.29234759999999982	01	40-49岁	22.5523898726784111	113.950068499183033	440305	V0440300	16504	47	82	49	81	113.949267230000004	22.5493340400000015	113.951707560000003	22.5515499999999989	1
2019-10-22 00:15:01	2019-10-22 00:44:11	2.29234759999999982	02	30-39岁	22.5515579448897689	113.961892074861538	440305	V0440300	16509	47	87	49	86	113.961468909999994	22.5493340400000015	113.963909240000007	22.5515499999999989	1
2019-10-22 14:23:21	2019-10-22 17:02:52	2.29234759999999982	02	40-49岁	22.5533714583070086	113.966642542456299	440305	V0440300	16511	47	89	49	88	113.966349579999999	22.5493340400000015	113.968789920000006	22.5515499999999989	1
2019-10-22 18:53:24	2019-10-22 20:29:56	3.05925700000000012	01	30-39岁	22.5531337222175701	113.99481600161225	440304	V0440300	16522	47	100	49	99	113.99319328	22.5493340400000015	113.995633609999999	22.5515499999999989	1
2019-10-22 09:05:31	2019-10-22 10:16:32	3.05925700000000012	01	40-49岁	22.5516207078260713	114.092619556768625	440304	V0440300	16562	47	140	48	139	114.090806720000003	22.5493340400000015	114.093247059999996	22.5515499999999989	1
2019-10-22 12:20:38	2019-10-22 13:02:38	2.29234759999999982	01	30-39岁	22.5541909189473202	113.903623959809295	440305	V0440300	16842	48	63	50	62	113.902900840000001	22.5515499999999989	113.905341179999994	22.5537659599999998	1
2019-10-22 18:05:28	2019-10-22 21:43:26	2.29234759999999982	01	19-29岁	22.5541958057644507	113.953925054931986	440305	V0440300	16862	48	83	50	82	113.951707560000003	22.5515499999999989	113.954147899999995	22.5537659599999998	1
2019-10-22 16:14:16	2019-10-22 20:44:17	2.29234759999999982	01	30-39岁	22.5543648432176482	113.961422464641515	440305	V0440300	16865	48	86	50	85	113.959028570000001	22.5515499999999989	113.961468909999994	22.5537659599999998	1
2019-10-22 11:43:01	2019-10-22 16:09:49	2.29234759999999982	03	未知	22.5537743650758209	113.96790658763463	440305	V0440300	16868	48	89	50	88	113.966349579999999	22.5515499999999989	113.968789920000006	22.5537659599999998	1
2019-10-22 09:13:43	2019-10-22 12:30:23	2.29234759999999982	02	50-59岁	22.5559725389611394	113.970569453552997	440305	V0440300	16869	48	90	50	89	113.968789920000006	22.5515499999999989	113.971230250000005	22.5537659599999998	1
2019-10-22 11:20:20	2019-10-22 13:32:15	3.05925700000000012	02	40-49岁	22.5554736354971404	113.998807465364706	440304	V0440300	16881	48	102	50	101	113.998073950000006	22.5515499999999989	114.000514289999998	22.5537659599999998	1
2019-10-22 09:39:26	2019-10-22 11:50:48	3.05925700000000012	01	19-29岁	22.5553355236311113	114.039524434297604	440304	V0440300	16897	48	118	49	117	114.037119329999996	22.5515499999999989	114.039559659999995	22.5537659599999998	1
2019-10-22 15:29:42	2019-10-22 22:39:17	3.17181930000000012	02	40-49岁	22.5557881494055685	114.130139038098633	440303	V0440300	16935	48	156	49	155	114.129852099999994	22.5515499999999989	114.132292440000001	22.5537659599999998	1
2019-10-22 12:31:29	2019-10-22 13:13:38	3.17181930000000012	01	19-29岁	22.5543098767232202	114.136320863293335	440303	V0440300	16937	48	158	49	157	114.134732769999999	22.5515499999999989	114.137173110000006	22.5537659599999998	1
2019-10-22 09:45:19	2019-10-22 11:35:59	2.01503029999999983	01	30-39岁	22.5573418366100107	113.905098465650738	440306	V0440300	17199	49	63	51	62	113.902900840000001	22.5537659599999998	113.905341179999994	22.5559819099999999	2
2019-10-22 11:36:38	2019-10-22 15:15:17	2.01503029999999983	01	30-39岁	22.5573418366100107	113.905098465650738	440306	V0440300	17199	49	63	51	62	113.902900840000001	22.5537659599999998	113.905341179999994	22.5559819099999999	2
2019-10-22 18:29:14	2019-10-22 19:52:55	2.29234759999999982	03	未知	22.5563291546755096	113.958872510395651	440305	V0440300	17221	49	85	51	84	113.956588240000002	22.5537659599999998	113.959028570000001	22.5559819099999999	1
2019-10-22 19:57:19	2019-10-22 23:00:35	2.29234759999999982	02	60岁以上	22.5565756388273009	113.959974800101591	440305	V0440300	17222	49	86	51	85	113.959028570000001	22.5537659599999998	113.961468909999994	22.5559819099999999	1
2019-10-22 08:37:24	2019-10-22 11:05:27	2.29234759999999982	03	未知	22.556352567344959	113.96822914002874	440305	V0440300	17225	49	89	51	88	113.966349579999999	22.5537659599999998	113.968789920000006	22.5559819099999999	1
2019-10-22 05:06:31	2019-10-22 06:34:19	2.29234759999999982	02	19-29岁	22.5579058380453112	113.974025252725525	440305	V0440300	17228	49	92	51	91	113.973670589999998	22.5537659599999998	113.976110930000004	22.5559819099999999	1
2019-10-22 12:24:21	2019-10-22 13:10:53	3.05925700000000012	02	30-39岁	22.556828962062891	114.035838884272337	440304	V0440300	17253	49	117	50	116	114.034678990000003	22.5537659599999998	114.037119329999996	22.5559819099999999	2
2019-10-22 15:21:30	2019-10-22 17:34:15	3.05925700000000012	02	30-39岁	22.556828962062891	114.035838884272337	440304	V0440300	17253	49	117	50	116	114.034678990000003	22.5537659599999998	114.037119329999996	22.5559819099999999	2
2019-10-22 15:50:27	2019-10-22 16:09:05	3.05925700000000012	01	19-29岁	22.5571607045649998	114.077596755046585	440304	V0440300	17270	49	134	50	133	114.07616471	22.5537659599999998	114.078605039999999	22.5559819099999999	1
2019-10-22 12:03:27	2019-10-22 13:14:46	3.17181930000000012	01	30-39岁	22.5572824853218492	114.105765295692692	440303	V0440300	17282	49	146	50	145	114.10544874	22.5537659599999998	114.107889080000007	22.5559819099999999	1
2019-10-22 15:30:59	2019-10-22 22:42:38	3.17181930000000012	02	40-49岁	22.5563201325320009	114.130613908871368	440303	V0440300	17292	49	156	50	155	114.129852099999994	22.5537659599999998	114.132292440000001	22.5559819099999999	1
2019-10-22 15:31:03	2019-10-22 22:42:05	3.17181930000000012	02	40-49岁	22.5563324428085394	114.131808931091498	440303	V0440300	17292	49	156	50	155	114.129852099999994	22.5537659599999998	114.132292440000001	22.5559819099999999	1
2019-10-22 16:14:26	2019-10-22 17:41:02	2.29234759999999982	03	未知	22.5596293508664409	113.964921726282057	440305	V0440300	17581	50	88	52	87	113.963909240000007	22.5559819099999999	113.966349579999999	22.5581978700000008	1
2019-10-22 11:23:47	2019-10-22 13:46:54	2.29234759999999982	03	未知	22.5598744914671911	113.974089153982945	440305	V0440300	17585	50	92	52	91	113.973670589999998	22.5559819099999999	113.976110930000004	22.5581978700000008	1
2019-10-22 18:10:19	2019-10-22 19:17:03	2.29234759999999982	03	未知	22.560259118993109	113.976782084299941	440305	V0440300	17586	50	93	52	92	113.976110930000004	22.5559819099999999	113.978551260000003	22.5581978700000008	1
2019-10-22 18:18:29	2019-10-22 20:26:23	2.01503029999999983	02	19-29岁	22.5617058914690993	113.896013115428175	440306	V0440300	17910	51	60	54	59	113.895579830000003	22.5581978700000008	113.898020169999995	22.5604138300000017	1
2019-10-22 18:54:33	2019-10-22 20:57:38	2.29234759999999982	02	19-29岁	22.5615296347023104	113.970447975029799	440305	V0440300	17940	51	90	53	89	113.968789920000006	22.5581978700000008	113.971230250000005	22.5604138300000017	1
2019-10-22 08:15:15	2019-10-22 21:09:09	2.29234759999999982	02	30-39岁	22.5605633656922606	113.985287597773322	440305	V0440300	17946	51	96	53	95	113.983431929999995	22.5581978700000008	113.985872270000002	22.5604138300000017	1
2019-10-22 12:18:53	2019-10-22 13:57:42	2.29234759999999982	01	未知	22.5618947948807893	113.985540429681237	440305	V0440300	17946	51	96	53	95	113.983431929999995	22.5581978700000008	113.985872270000002	22.5604138300000017	1
2019-10-22 15:53:15	2019-10-22 21:41:33	3.05925700000000012	02	30-39岁	22.5606923216623692	114.028050358657936	440304	V0440300	17964	51	114	52	113	114.027357980000005	22.5581978700000008	114.029798319999998	22.5604138300000017	1
2019-10-22 10:07:05	2019-10-22 19:36:36	2.01503029999999983	01	19-29岁	22.5627883768550888	113.895522464510918	440306	V0440300	18266	52	59	55	58	113.893139500000004	22.5604138300000017	113.895579830000003	22.562629789999999	1
2019-10-22 18:38:51	2019-10-22 18:38:51	2.29234759999999982	01	50-59岁	22.5647733413167906	113.940175993462276	440305	V0440300	18285	52	78	54	77	113.939505879999999	22.5604138300000017	113.941946220000005	22.562629789999999	1
2019-10-22 20:23:38	2019-10-22 21:40:45	2.29234759999999982	02	19-29岁	22.563117899695591	113.975709120576795	440305	V0440300	18299	52	92	54	91	113.973670589999998	22.5604138300000017	113.976110930000004	22.562629789999999	1
2019-10-22 17:40:56	2019-10-22 19:24:12	2.29234759999999982	02	30-39岁	22.5636844916649295	113.985686122258087	440305	V0440300	18303	52	96	54	95	113.983431929999995	22.5604138300000017	113.985872270000002	22.562629789999999	1
2019-10-22 00:27:10	2019-10-22 02:10:32	4.98298400000000008	01	19-29岁	22.5629823163462007	114.234638572988388	440308	V0440300	18405	52	198	52	198	114.232346219999997	22.5604138300000017	114.234786549999995	22.562629789999999	2
2019-10-22 21:41:44	2019-10-22 23:32:11	4.98298400000000008	01	19-29岁	22.5629823163462007	114.234638572988388	440308	V0440300	18405	52	198	52	198	114.232346219999997	22.5604138300000017	114.234786549999995	22.562629789999999	2
2019-10-22 23:05:34	2019-10-22 23:36:09	2.01503029999999983	02	19-29岁	22.5652422829569907	113.886625173211826	440306	V0440300	18620	53	56	56	55	113.885818490000005	22.562629789999999	113.888258820000004	22.5648457399999991	1
2019-10-22 16:14:40	2019-10-22 18:48:51	2.29234759999999982	01	19-29岁	22.5664903777054597	113.962167174982099	440305	V0440300	18651	53	87	55	86	113.961468909999994	22.562629789999999	113.963909240000007	22.5648457399999991	1
2019-10-22 13:47:08	2019-10-22 14:40:32	2.29234759999999982	02	19-29岁	22.564965802314191	113.975591045219616	440305	V0440300	18656	53	92	55	91	113.973670589999998	22.562629789999999	113.976110930000004	22.5648457399999991	1
2019-10-22 14:23:01	2019-10-22 16:00:10	3.05925700000000012	03	未知	22.5669676581953205	114.038459616417526	440304	V0440300	18682	53	118	54	117	114.037119329999996	22.562629789999999	114.039559659999995	22.5648457399999991	2
2019-10-22 11:16:12	2019-10-22 14:22:11	3.05925700000000012	03	未知	22.5669676581953205	114.038459616417526	440304	V0440300	18682	53	118	54	117	114.037119329999996	22.562629789999999	114.039559659999995	22.5648457399999991	2
2019-10-22 00:06:36	2019-10-22 18:55:36	2.01503029999999983	03	未知	22.5685768579626007	113.848459987844848	440306	V0440300	18961	54	40	57	39	113.846773110000001	22.5648457399999991	113.849213449999993	22.5670617	1
2019-10-22 08:51:37	2019-10-22 17:25:38	2.01503029999999983	01	40-49岁	22.5675484883752695	113.866002699791991	440306	V0440300	18968	54	47	57	46	113.863855459999996	22.5648457399999991	113.866295800000003	22.5670617	1
2019-10-22 12:12:34	2019-10-22 14:13:31	2.01503029999999983	01	50-59岁	22.568387807512881	113.899478153745235	440306	V0440300	18982	54	61	56	60	113.898020169999995	22.5648457399999991	113.900460510000002	22.5670617	1
2019-10-22 16:25:08	2019-10-22 18:51:02	2.29234759999999982	02	40-49岁	22.5672173363181408	113.957661793930839	440305	V0440300	19006	54	85	56	84	113.956588240000002	22.5648457399999991	113.959028570000001	22.5670617	1
2019-10-22 20:03:40	2019-10-22 21:37:55	2.29234759999999982	02	19-29岁	22.5677353994552803	113.958330635789608	440305	V0440300	19006	54	85	56	84	113.956588240000002	22.5648457399999991	113.959028570000001	22.5670617	1
2019-10-22 00:37:01	2019-10-22 23:35:19	3.05925700000000012	02	19-29岁	22.5673821005798096	114.052648685423932	440304	V0440300	19045	54	124	55	123	114.051761350000007	22.5648457399999991	114.054201680000006	22.5670617	1
2019-10-22 11:57:31	2019-10-22 17:42:48	3.05925700000000012	01	19-29岁	22.56823294120586	114.066585774237879	440304	V0440300	19051	54	130	55	129	114.066403359999995	22.5648457399999991	114.068843700000002	22.5670617	1
2019-10-22 17:18:28	2019-10-22 18:06:44	3.05925700000000012	03	未知	22.5675282720895787	114.069020502719923	440304	V0440300	19052	54	131	55	130	114.068843700000002	22.5648457399999991	114.071284030000001	22.5670617	1
2019-10-22 15:07:47	2019-10-22 15:57:13	3.17181930000000012	01	19-29岁	22.5676425684360602	114.133363035386509	440303	V0440300	19078	54	157	54	156	114.132292440000001	22.5648457399999991	114.134732769999999	22.5670617	1
2019-10-22 17:00:06	2019-10-22 18:10:09	2.01503029999999983	03	未知	22.5702524558344386	113.864445098480729	440306	V0440300	19325	55	47	58	46	113.863855459999996	22.5670617	113.866295800000003	22.5692776600000009	1
2019-10-22 09:37:09	2019-10-22 11:57:21	2.29234759999999982	01	30-39岁	22.5707492713480704	113.950218267729014	440305	V0440300	19360	55	82	57	81	113.949267230000004	22.5670617	113.951707560000003	22.5692776600000009	1
2019-10-22 00:12:05	2019-10-22 01:17:36	2.01503029999999983	02	30-39岁	22.5733290657058809	113.867183715539255	440306	V0440300	19683	56	48	59	47	113.866295800000003	22.5692776600000009	113.868736139999996	22.5714936199999983	1
2019-10-22 15:14:07	2019-10-22 22:29:22	2.01503029999999983	01	19-29岁	22.5719957147893311	113.875172235555496	440306	V0440300	19686	56	51	59	50	113.873616810000001	22.5692776600000009	113.87605714	22.5714936199999983	1
2019-10-22 11:20:41	2019-10-22 12:15:12	2.01503029999999983	01	19-29岁	22.5718412855201187	113.875583841629705	440306	V0440300	19686	56	51	59	50	113.873616810000001	22.5692776600000009	113.87605714	22.5714936199999983	1
2019-10-22 13:47:27	2019-10-22 15:51:26	2.29234759999999982	01	30-39岁	22.5719780941411017	113.954573885886518	440305	V0440300	19719	56	84	58	83	113.954147899999995	22.5692776600000009	113.956588240000002	22.5714936199999983	1
2019-10-22 12:49:17	2019-10-22 15:06:45	3.05925700000000012	02	30-39岁	22.5715639683853198	114.040547942998458	440304	V0440300	19754	56	119	57	118	114.039559659999995	22.5692776600000009	114.042000000000002	22.5714936199999983	1
2019-10-22 10:54:38	2019-10-22 11:52:30	2.01503029999999983	01	19-29岁	22.5740114966866194	113.842593484861055	440306	V0440300	20030	57	38	60	37	113.841892439999995	22.5714936199999983	113.844332769999994	22.5737095799999992	1
2019-10-22 18:11:15	2019-10-22 19:52:10	2.29234759999999982	01	30-39岁	22.5750321011485404	113.947159995961457	440305	V0440300	20073	57	81	59	80	113.946826889999997	22.5714936199999983	113.949267230000004	22.5737095799999992	1
2019-10-22 18:37:45	2019-10-22 21:25:04	2.29234759999999982	01	19-29岁	22.5739866864844707	113.949136321487032	440305	V0440300	20073	57	81	59	80	113.946826889999997	22.5714936199999983	113.949267230000004	22.5737095799999992	1
2019-10-22 13:05:40	2019-10-22 13:57:04	2.01503029999999983	02	19-29岁	22.5760648113033113	113.861709224437305	440306	V0440300	20395	58	46	61	45	113.861415129999997	22.5737095799999992	113.863855459999996	22.5759255299999992	1
2019-10-22 10:34:32	2019-10-22 15:28:19	2.01503029999999983	02	30-39岁	22.5769726108419917	113.867528847162646	440306	V0440300	20397	58	48	61	47	113.866295800000003	22.5737095799999992	113.868736139999996	22.5759255299999992	1
2019-10-22 22:03:43	2019-10-22 23:40:32	2.01503029999999983	02	19-29岁	22.5780381618401087	113.872655056406259	440306	V0440300	20399	58	50	61	49	113.871176469999995	22.5737095799999992	113.873616810000001	22.5759255299999992	1
2019-10-22 14:49:58	2019-10-22 21:19:46	2.01503029999999983	03	19-29岁	22.5778445638921212	113.909256303946194	440306	V0440300	20414	58	65	60	64	113.907781510000007	22.5737095799999992	113.910221849999999	22.5759255299999992	1
2019-10-22 23:39:13	2019-10-22 23:39:13	2.29234759999999982	01	40-49岁	22.5770768584173602	113.946007060270986	440305	V0440300	20429	58	80	60	79	113.944386559999998	22.5737095799999992	113.946826889999997	22.5759255299999992	1
2019-10-22 12:48:06	2019-10-22 14:18:14	2.29234759999999982	02	未知	22.5774411876003285	113.960925995494577	440305	V0440300	20435	58	86	60	85	113.959028570000001	22.5737095799999992	113.961468909999994	22.5759255299999992	1
2019-10-22 16:58:24	2019-10-22 21:24:16	2.29234759999999982	02	30-39岁	22.5801098699880711	113.947465916301752	440305	V0440300	20787	59	81	61	80	113.946826889999997	22.5759255299999992	113.949267230000004	22.5781414900000001	1
2019-10-22 19:37:05	2019-10-22 20:14:39	3.05925700000000012	02	30-39岁	22.5785432521093483	114.023604950506524	440304	V0440300	20818	59	112	60	111	114.022477309999999	22.5759255299999992	114.024917650000006	22.5781414900000001	1
2019-10-22 13:55:35	2019-10-22 14:52:34	3.17181930000000012	03	未知	22.5799090947096097	114.131865049596286	440303	V0440300	20862	59	156	59	155	114.129852099999994	22.5759255299999992	114.132292440000001	22.5781414900000001	1
2019-10-22 17:16:53	2019-10-22 20:41:10	3.17181930000000012	02	30-39岁	22.5807542676694304	114.087566462828576	440303	V0440300	21201	60	138	61	137	114.085926049999998	22.5781414900000001	114.088366390000004	22.5803574500000011	1
2019-10-22 21:30:20	2019-10-22 23:43:04	2.01503029999999983	01	40-49岁	22.5841187247305513	113.895335778967947	440306	V0440300	21479	61	59	63	58	113.893139500000004	22.5803574500000011	113.895579830000003	22.5825734000000011	1
2019-10-22 10:15:48	2019-10-22 11:32:50	2.01503029999999983	02	19-29岁	22.5844937245635613	113.909622910130892	440306	V0440300	21485	61	65	63	64	113.907781510000007	22.5803574500000011	113.910221849999999	22.5825734000000011	1
2019-10-22 13:30:22	2019-10-22 15:58:16	2.29234759999999982	01	40-49岁	22.5827023313743886	113.953764603619106	440305	V0440300	21503	61	83	63	82	113.951707560000003	22.5803574500000011	113.954147899999995	22.5825734000000011	1
2019-10-22 15:25:07	2019-10-22 23:21:24	3.17181930000000012	01	19-29岁	22.5827248020366902	114.103192583134486	440303	V0440300	21565	61	145	62	144	114.103008399999993	22.5803574500000011	114.10544874	22.5825734000000011	1
2019-10-22 10:17:03	2019-10-22 11:44:59	2.01503029999999983	01	30-39岁	22.5859625620877509	113.909978847652269	440306	V0440300	21842	62	65	64	64	113.907781510000007	22.5825734000000011	113.910221849999999	22.5847893599999985	1
2019-10-22 08:56:09	2019-10-22 09:39:33	2.29234759999999982	01	30-39岁	22.5862869316117312	113.941517938810605	440305	V0440300	21855	62	78	64	77	113.939505879999999	22.5825734000000011	113.941946220000005	22.5847893599999985	1
2019-10-22 14:48:31	2019-10-22 22:42:37	2.29234759999999982	01	19-29岁	22.5855966936036516	113.947451818491814	440305	V0440300	21858	62	81	64	80	113.946826889999997	22.5825734000000011	113.949267230000004	22.5847893599999985	1
2019-10-22 14:01:28	2019-10-22 22:29:42	2.29234759999999982	02	19-29岁	22.5855985412096985	113.947548963911728	440305	V0440300	21858	62	81	64	80	113.946826889999997	22.5825734000000011	113.949267230000004	22.5847893599999985	1
2019-10-22 14:54:38	2019-10-22 14:54:38	2.29234759999999982	03	未知	22.5862824142140113	113.970304884559482	440305	V0440300	21867	62	90	64	89	113.968789920000006	22.5825734000000011	113.971230250000005	22.5847893599999985	1
2019-10-22 20:21:37	2019-10-22 20:36:46	3.17181930000000012	01	40-49岁	22.5854898831554607	114.083433245789408	440303	V0440300	21913	62	136	63	135	114.081045380000006	22.5825734000000011	114.083485710000005	22.5847893599999985	1
2019-10-22 19:57:49	2019-10-22 21:38:16	2.01503029999999983	02	30-39岁	22.5888120549811191	113.858271469872946	440306	V0440300	22178	63	44	66	43	113.856534460000006	22.5847893599999985	113.858974790000005	22.5870053199999994	1
2019-10-22 10:04:33	2019-10-22 16:12:55	2.29234759999999982	01	19-29岁	22.5907233278189707	113.928561781626058	440305	V0440300	22564	64	73	66	72	113.927304199999995	22.5870053199999994	113.929744540000002	22.5892212800000003	1
2019-10-22 12:25:39	2019-10-22 14:02:13	2.29234759999999982	02	19-29岁	22.5896533811723614	113.927827467172037	440305	V0440300	22564	64	73	66	72	113.927304199999995	22.5870053199999994	113.929744540000002	22.5892212800000003	1
2019-10-22 15:05:37	2019-10-22 20:10:02	2.29234759999999982	01	19-29岁	22.5899469694715513	113.965073556735774	440305	V0440300	22579	64	88	66	87	113.963909240000007	22.5870053199999994	113.966349579999999	22.5892212800000003	1
2019-10-22 17:52:36	2019-10-22 17:53:36	3.17181930000000012	01	40-49岁	22.5900567088663387	114.103359882940296	440303	V0440300	22636	64	145	65	145	114.103008399999993	22.5870053199999994	114.10544874	22.5892212800000003	1
2019-10-22 11:31:47	2019-10-22 12:31:51	2.01503029999999983	03	19-29岁	22.5930850434816399	113.848378159454256	440306	V0440300	22888	65	40	68	39	113.846773110000001	22.5892212800000003	113.849213449999993	22.5914372300000004	1
2019-10-22 14:17:07	2019-10-22 15:35:26	2.29234759999999982	03	未知	22.5927341295461197	113.953086969705836	440305	V0440300	22931	65	83	67	82	113.951707560000003	22.5892212800000003	113.954147899999995	22.5914372300000004	1
2019-10-22 12:22:40	2019-10-22 13:57:35	2.29234759999999982	02	19-29岁	22.5917099860581914	113.953809297870023	440305	V0440300	22931	65	83	67	82	113.951707560000003	22.5892212800000003	113.954147899999995	22.5914372300000004	1
2019-10-22 09:24:03	2019-10-22 12:29:49	2.29234759999999982	02	19-29岁	22.5931229419025001	113.985618580220859	440305	V0440300	22944	65	96	66	95	113.983431929999995	22.5892212800000003	113.985872270000002	22.5914372300000004	1
2019-10-22 09:24:00	2019-10-22 12:34:04	2.29234759999999982	01	19-29岁	22.5929989536521596	113.983823197048324	440305	V0440300	22944	65	96	66	95	113.983431929999995	22.5892212800000003	113.985872270000002	22.5914372300000004	1
2019-10-22 17:37:50	2019-10-22 19:50:53	2.29234759999999982	01	40-49岁	22.5916836198600599	113.985387517734111	440305	V0440300	22944	65	96	66	95	113.983431929999995	22.5892212800000003	113.985872270000002	22.5914372300000004	1
2019-10-22 20:24:15	2019-10-22 22:38:14	3.17181930000000012	02	19-29岁	22.5931515713574491	114.106308336545084	440303	V0440300	22994	65	146	66	146	114.10544874	22.5892212800000003	114.107889080000007	22.5914372300000004	1
2019-10-22 16:44:24	2019-10-22 20:44:02	2.01503029999999983	03	未知	22.5977050866397491	113.870023782863598	440306	V0440300	23611	67	49	69	48	113.868736139999996	22.5936531900000013	113.871176469999995	22.5958691499999986	1
2019-10-22 13:52:58	2019-10-22 14:55:54	1.75727349999999993	02	30-39岁	22.5982362291919188	114.025543329330077	440309	V0440300	24032	68	113	69	112	114.024917650000006	22.5958691499999986	114.027357980000005	22.5980851099999995	1
2019-10-22 14:46:58	2019-10-22 16:41:02	1.75727349999999993	03	未知	22.6014532273084683	114.022839964740797	440309	V0440300	24388	69	112	70	111	114.022477309999999	22.5980851099999995	114.024917650000006	22.6003010599999996	1
2019-10-22 17:48:05	2019-10-22 19:51:52	1.86759879999999989	01	40-49岁	22.6011103316163009	114.131833871335061	440307	V0440300	24432	69	156	69	156	114.129852099999994	22.5980851099999995	114.132292440000001	22.6003010599999996	1
2019-10-22 21:09:54	2019-10-22 21:10:54	1.86759879999999989	01	19-29岁	22.601187046803549	114.137645366890411	440307	V0440300	24435	69	159	69	159	114.137173110000006	22.5980851099999995	114.139613449999999	22.6003010599999996	1
2019-10-22 17:43:28	2019-10-22 21:39:17	1.75727349999999993	02	19-29岁	22.6029133034511389	114.036378151487128	440309	V0440300	24750	70	117	71	116	114.034678990000003	22.6003010599999996	114.037119329999996	22.6025170200000005	1
2019-10-22 18:53:06	2019-10-22 22:29:09	1.75727349999999993	01	19-29岁	22.6046048215605317	114.046859536569542	440309	V0440300	24754	70	121	71	121	114.044440339999994	22.6003010599999996	114.046880669999993	22.6025170200000005	1
2019-10-22 17:38:59	2019-10-22 19:41:12	1.75727349999999993	02	30-39岁	22.6033319831371209	114.05126094752687	440309	V0440300	24756	70	123	71	123	114.04932101	22.6003010599999996	114.051761350000007	22.6025170200000005	1
2019-10-22 16:10:22	2019-10-22 19:03:25	1.86759879999999989	01	19-29岁	22.6036998915320311	114.110160719978666	440307	V0440300	24780	70	147	70	147	114.107889080000007	22.6003010599999996	114.110329410000006	22.6025170200000005	1
2019-10-22 13:27:42	2019-10-22 20:52:37	1.86759879999999989	01	19-29岁	22.6031722797896713	114.111435459080539	440307	V0440300	24781	70	148	70	148	114.110329410000006	22.6003010599999996	114.112769749999998	22.6025170200000005	1
2019-10-22 15:29:22	2019-10-22 16:50:25	1.86759879999999989	01	30-39岁	22.607642481356919	114.147378948597051	440307	V0440300	25510	72	163	72	163	114.146934450000003	22.6047329800000014	114.149374789999996	22.6069489399999988	1
2019-10-22 12:37:08	2019-10-22 14:06:12	1.86759879999999989	01	30-39岁	22.6097319926386717	114.058687389376857	440307	V0440300	25830	73	126	74	126	114.056642019999998	22.6069489399999988	114.059082349999997	22.6091648899999988	1
2019-10-22 19:04:57	2019-10-22 21:33:59	1.86759879999999989	01	40-49岁	22.6092877731397088	114.149046270729812	440307	V0440300	25867	73	163	73	163	114.146934450000003	22.6069489399999988	114.149374789999996	22.6091648899999988	1
2019-10-22 10:50:34	2019-10-22 17:11:47	1.75727349999999993	01	30-39岁	22.6114101626243809	114.041484247687706	440309	V0440300	26180	74	119	75	119	114.039559659999995	22.6091648899999988	114.042000000000002	22.6113808499999998	1
2019-10-22 20:57:11	2019-10-22 21:41:05	1.75727349999999993	01	19-29岁	22.6114732474126789	114.055209060005311	440309	V0440300	26186	74	125	75	125	114.054201680000006	22.6091648899999988	114.056642019999998	22.6113808499999998	1
2019-10-22 18:29:04	2019-10-22 19:55:49	2.29234759999999982	02	19-29岁	22.6156503483413402	113.977039614663681	440305	V0440300	26511	75	93	76	92	113.976110930000004	22.6113808499999998	113.978551260000003	22.6135968100000007	1
2019-10-22 09:35:16	2019-10-22 13:07:51	1.86759879999999989	03	未知	22.6147191563729599	114.13777352760664	440307	V0440300	26577	75	159	75	159	114.137173110000006	22.6113808499999998	114.139613449999999	22.6135968100000007	1
2019-10-22 17:32:45	2019-10-22 21:36:25	1.86759879999999989	01	30-39岁	22.6141562765773791	114.144677964134331	440307	V0440300	26580	75	162	75	162	114.144494120000005	22.6113808499999998	114.146934450000003	22.6135968100000007	1
2019-10-22 09:59:51	2019-10-22 17:59:03	1.75727349999999993	01	30-39岁	22.6189785537624317	114.035411530570045	440309	V0440300	27249	77	117	78	117	114.034678990000003	22.6158127700000016	114.037119329999996	22.6180287200000016	2
2019-10-22 08:04:55	2019-10-22 09:59:51	1.75727349999999993	01	30-39岁	22.6189785537624317	114.035411530570045	440309	V0440300	27249	77	117	78	117	114.034678990000003	22.6158127700000016	114.037119329999996	22.6180287200000016	2
2019-10-22 11:39:28	2019-10-22 13:10:41	1.86759879999999989	01	30-39岁	22.6181719884946517	114.140579762223581	440307	V0440300	27292	77	160	77	160	114.139613449999999	22.6158127700000016	114.142053779999998	22.6180287200000016	1
2019-10-22 12:22:43	2019-10-22 14:09:02	1.75727349999999993	01	19-29岁	22.6204534050317498	114.029274714266634	440309	V0440300	27603	78	114	79	114	114.027357980000005	22.6180287200000016	114.029798319999998	22.620244679999999	1
2019-10-22 20:02:15	2019-10-22 21:47:54	1.86759879999999989	02	40-49岁	22.6222309499088112	114.136888761159298	440307	V0440300	27647	78	158	78	158	114.134732769999999	22.6180287200000016	114.137173110000006	22.620244679999999	1
2019-10-22 11:00:40	2019-10-22 12:09:24	2.29234759999999982	02	19-29岁	22.6229480310992095	113.970638799364039	440305	V0440300	27936	79	90	80	90	113.968789920000006	22.620244679999999	113.971230250000005	22.6224606399999999	1
2019-10-22 11:44:38	2019-10-22 14:14:44	1.75727349999999993	01	未知	22.6227241837340607	114.018872254797358	440309	V0440300	27956	79	110	80	110	114.017596639999994	22.620244679999999	114.02003698	22.6224606399999999	1
2019-10-22 12:42:23	2019-10-22 13:38:47	1.75727349999999993	03	未知	22.6258586992481199	114.027282139727419	440309	V0440300	28316	80	113	81	113	114.024917650000006	22.6224606399999999	114.027357980000005	22.6246766000000008	1
2019-10-22 16:35:28	2019-10-22 17:32:10	1.75727349999999993	02	50-59岁	22.6317182586355798	114.003171099689226	440309	V0440300	29378	83	104	84	104	114.002954619999997	22.6291085099999982	114.005394960000004	22.6313244699999991	1
2019-10-22 17:57:10	2019-10-22 19:44:09	1.75727349999999993	02	30-39岁	22.6341682419999195	114.012577849829412	440309	V0440300	29738	84	107	85	107	114.010275629999995	22.6313244699999991	114.012715970000002	22.63354043	1
2019-10-22 00:00:26	2019-10-22 01:24:34	2.01503029999999983	01	30-39岁	22.6385682243189414	113.914266373814215	440306	V0440300	30412	86	67	88	67	113.912662190000006	22.6357563800000001	113.915102520000005	22.637972340000001	1
2019-10-22 00:00:29	2019-10-22 01:25:47	2.01503029999999983	01	19-29岁	22.6385682243189414	113.914266373814215	440306	V0440300	30412	86	67	88	67	113.912662190000006	22.6357563800000001	113.915102520000005	22.637972340000001	1
2019-10-22 21:34:00	2019-10-22 23:34:55	2.01503029999999983	01	19-29岁	22.6414680021541805	113.823922566802892	440306	V0440300	30732	87	30	89	29	113.822369749999993	22.637972340000001	113.82481009	22.6401882999999984	1
2019-10-22 11:30:16	2019-10-22 11:31:16	2.01503029999999983	01	19-29岁	22.6485636478878511	113.830438442746228	440306	V0440300	31806	90	33	92	32	113.829690760000005	22.6446202099999994	113.832131090000004	22.6468361700000003	1
2019-10-22 20:02:35	2019-10-22 21:35:36	2.01503029999999983	01	19-29岁	22.6484409863820808	113.91660272116728	440306	V0440300	31841	90	68	92	68	113.915102520000005	22.6446202099999994	113.917542859999998	22.6468361700000003	1
2019-10-22 13:35:02	2019-10-22 14:23:03	1.86759879999999989	03	未知	22.6475574699970714	114.19504023156874	440307	V0440300	31955	90	182	89	182	114.193300840000006	22.6446202099999994	114.195741179999999	22.6468361700000003	1
2019-10-22 13:06:07	2019-10-22 13:38:59	1.86759879999999989	01	19-29岁	22.64906607085301	114.204403576297267	440307	V0440300	32316	91	186	90	186	114.203062189999997	22.6468361700000003	114.205502519999996	22.6490521300000012	1
2019-10-22 17:07:49	2019-10-22 19:09:55	2.01503029999999983	01	19-29岁	22.6512843312626515	113.821557658530438	440306	V0440300	32516	92	29	94	29	113.81992941	22.6490521300000012	113.822369749999993	22.6512680800000012	1
2019-10-22 09:33:51	2019-10-22 13:45:48	1.75727349999999993	02	30-39岁	22.6514785086686601	114.024698117067373	440309	V0440300	32599	92	112	93	112	114.022477309999999	22.6490521300000012	114.024917650000006	22.6512680800000012	1
2019-10-22 19:45:45	2019-10-22 22:56:35	1.75727349999999993	02	19-29岁	22.6562060976768613	114.015397181405334	440309	V0440300	33310	94	109	95	109	114.015156300000001	22.6534840399999986	114.017596639999994	22.6556999999999995	1
2019-10-22 19:03:21	2019-10-22 20:31:07	2.01503029999999983	02	19-29岁	22.6596076687219394	113.811283089989104	440306	V0440300	33583	95	25	97	25	113.810168070000003	22.6556999999999995	113.812608400000002	22.6579159600000004	1
2019-10-22 06:00:36	2019-10-22 08:31:38	1.86759879999999989	01	50-59岁	22.6606715339803486	114.129799202265488	440307	V0440300	34070	96	155	96	155	114.127411769999995	22.6579159600000004	114.129852099999994	22.6601319100000005	1
2019-10-22 11:56:51	2019-10-22 15:16:55	1.75727349999999993	02	19-29岁	22.6643722867772688	114.043519306956682	440309	V0440300	34392	97	120	97	120	114.042000000000002	22.6601319100000005	114.044440339999994	22.6623478700000014	1
2019-10-22 19:00:26	2019-10-22 20:31:14	1.75727349999999993	02	40-49岁	22.6649065835189489	114.045083272078259	440309	V0440300	34750	98	121	98	121	114.044440339999994	22.6623478700000014	114.046880669999993	22.6645638299999987	1
2019-10-22 18:09:00	2019-10-22 18:10:00	1.86759879999999989	02	30-39岁	22.6654056719725503	114.067313511114705	440307	V0440300	34759	98	130	98	130	114.066403359999995	22.6623478700000014	114.068843700000002	22.6645638299999987	1
2019-10-22 12:42:21	2019-10-22 14:39:38	1.75727349999999993	01	30-39岁	22.6683436461804284	113.990268094869052	440309	V0440300	35084	99	98	100	98	113.988312609999994	22.6645638299999987	113.990752939999993	22.6667797899999997	1
2019-10-22 13:49:14	2019-10-22 14:55:56	2.01503029999999983	01	19-29岁	22.6718731992391191	113.920581159317067	440306	V0440300	35770	101	70	102	70	113.919983189999996	22.6689957399999997	113.922423530000003	22.6712117000000006	1
2019-10-22 18:54:31	2019-10-22 21:36:46	1.86759879999999989	01	30-39岁	22.6725735163750102	114.134161484640472	440307	V0440300	35857	101	157	101	157	114.132292440000001	22.6689957399999997	114.134732769999999	22.6712117000000006	1
2019-10-22 15:52:52	2019-10-22 18:34:58	2.01503029999999983	01	19-29岁	22.6736080102556912	113.795235658644302	440306	V0440300	36075	102	18	104	18	113.79308571	22.6712117000000006	113.795526050000007	22.6734276600000015	1
2019-10-22 18:34:09	2019-10-22 20:29:22	1.75727349999999993	01	30-39岁	22.6764510242751101	114.025170618842125	440309	V0440300	36527	103	113	103	113	114.024917650000006	22.6734276600000015	114.027357980000005	22.6756436199999989	1
2019-10-22 12:06:39	2019-10-22 13:35:21	2.01503029999999983	01	30-39岁	22.6788524873121808	113.948540511625964	440306	V0440300	36852	104	81	105	81	113.946826889999997	22.6756436199999989	113.949267230000004	22.677859569999999	1
2019-10-22 10:14:50	2019-10-22 13:33:56	2.01503029999999983	03	未知	22.6809673298360686	113.952014252247025	440306	V0440300	37211	105	83	106	83	113.951707560000003	22.677859569999999	113.954147899999995	22.6800755299999999	1
2019-10-22 14:21:31	2019-10-22 15:25:25	1.75727349999999993	02	30-39岁	22.6880724031281993	114.014833441074828	440309	V0440300	38307	108	108	108	108	114.012715970000002	22.6845074500000017	114.015156300000001	22.6867234000000018	1
2019-10-22 18:17:13	2019-10-22 20:17:51	2.01503029999999983	01	19-29岁	22.6908107580348783	113.802615417886415	440306	V0440300	38577	109	21	111	21	113.800406719999998	22.6867234000000018	113.802847060000005	22.6889393599999991	1
2019-10-22 00:01:58	2019-10-22 00:24:51	2.01503029999999983	01	19-29岁	22.695729387708159	113.831201272430178	440306	V0440300	39660	112	33	114	33	113.829690760000005	22.6933712800000009	113.832131090000004	22.695587230000001	1
2019-10-22 17:59:57	2019-10-22 20:10:38	2.01503029999999983	01	19-29岁	22.7022204582986014	113.798284920356792	440306	V0440300	40361	114	20	116	20	113.797966389999999	22.6978031899999984	113.800406719999998	22.7000191499999993	1
2019-10-22 12:15:58	2019-10-22 12:48:33	1.86759879999999989	01	30-39岁	22.7005254119705597	114.096585036067481	440307	V0440300	40483	114	142	114	142	114.095687400000003	22.6978031899999984	114.098127730000002	22.7000191499999993	1
2019-10-22 17:39:07	2019-10-22 19:25:14	1.86759879999999989	02	30-39岁	22.7030823094329008	114.0987198625335	440307	V0440300	40841	115	143	115	143	114.098127730000002	22.7000191499999993	114.100568069999994	22.7022351100000002	1
2019-10-22 23:22:57	2019-10-22 23:22:57	2.01503029999999983	03	未知	22.7050361637700604	113.811388578906332	440306	V0440300	41080	116	25	118	25	113.810168070000003	22.7022351100000002	113.812608400000002	22.7044510600000002	2
2019-10-22 20:52:59	2019-10-22 22:26:23	2.01503029999999983	03	未知	22.7050361637700604	113.811388578906332	440306	V0440300	41080	116	25	118	25	113.810168070000003	22.7022351100000002	113.812608400000002	22.7044510600000002	2
2019-10-22 23:36:52	2019-10-22 23:40:02	1.75727349999999993	01	30-39岁	22.7170075921667411	114.055726788720165	440309	V0440300	42965	121	125	121	126	114.054201680000006	22.7133148899999995	114.056642019999998	22.7155308500000004	1
2019-10-22 09:20:20	2019-10-22 12:01:48	2.01503029999999983	02	30-39岁	22.7188332166396307	113.804590411806771	440306	V0440300	43219	122	22	124	22	113.802847060000005	22.7155308500000004	113.805287399999997	22.7177468100000013	1
2019-10-22 06:19:15	2019-10-22 08:31:48	2.01503029999999983	01	19-29岁	22.7211523968475611	113.825411387221422	440306	V0440300	43585	123	31	125	31	113.82481009	22.7177468100000013	113.827250419999999	22.7199627699999986	3
2019-10-22 12:26:24	2019-10-22 15:11:06	2.01503029999999983	01	19-29岁	22.7211523968475611	113.825411387221422	440306	V0440300	43585	123	31	125	31	113.82481009	22.7177468100000013	113.827250419999999	22.7199627699999986	3
2019-10-22 08:37:57	2019-10-22 09:42:39	2.01503029999999983	01	19-29岁	22.7211523968475611	113.825411387221422	440306	V0440300	43585	123	31	125	31	113.82481009	22.7177468100000013	113.827250419999999	22.7199627699999986	3
2019-10-22 10:24:52	2019-10-22 12:57:41	1.86759879999999989	01	60岁以上	22.7227373757549387	114.262757531027489	440307	V0440300	44121	124	210	122	211	114.261630249999996	22.7199627699999986	114.264070590000003	22.7221787199999987	1
2019-10-22 19:16:17	2019-10-22 20:46:22	2.01503029999999983	01	30-39岁	22.7347019378075998	113.816576336197201	440306	V0440300	45723	129	27	131	27	113.815048739999995	22.7310425500000015	113.817489080000001	22.7332585099999989	1
2019-10-22 23:38:26	2019-10-22 23:38:26	2.01503029999999983	02	19-29岁	22.73423924978351	113.824155683768169	440306	V0440300	45726	129	30	131	30	113.822369749999993	22.7310425500000015	113.82481009	22.7332585099999989	2
2019-10-22 21:46:38	2019-10-22 23:22:33	2.01503029999999983	02	19-29岁	22.73423924978351	113.824155683768169	440306	V0440300	45726	129	30	131	30	113.822369749999993	22.7310425500000015	113.82481009	22.7332585099999989	2
2019-10-22 10:07:16	2019-10-22 11:48:25	1.86759879999999989	02	40-49岁	22.7456614647674513	114.223373878996938	440307	V0440300	47675	134	194	132	195	114.222584870000006	22.7421223400000017	114.225025209999998	22.744338299999999	1
2019-10-22 21:12:18	2019-10-22 21:53:23	2.01503029999999983	01	19-29岁	22.7615382514708706	113.818347630417705	440306	V0440300	50008	141	28	142	29	113.817489080000001	22.7576340399999992	113.81992941	22.7598500000000001	1
2019-10-22 17:31:47	2019-10-22 17:32:47	2.31628990000000012	01	30-39岁	22.7770353632854885	113.793728055230602	441900	V0440300	52497	148	18	150	19	113.79308571	22.7731457500000012	113.795526050000007	22.7753617000000013	1
2019-10-22 12:11:24	2019-10-22 13:25:33	2.01503029999999983	01	30-39岁	22.795737602781859	113.877128668103524	440306	V0440300	55744	157	52	158	53	113.87605714	22.7930893599999997	113.878497479999993	22.7953053200000006	2
2019-10-22 19:31:37	2019-10-22 21:05:39	2.01503029999999983	01	30-39岁	22.795737602781859	113.877128668103524	440306	V0440300	55744	157	52	158	53	113.87605714	22.7930893599999997	113.878497479999993	22.7953053200000006	2
