# Supplementary material for: Analysis of the influencing factors of vitality and built environment of shopping centers based on mobile-phone signaling data
Source: PLoS One. 2024 Feb 15;19(2):e0296261. doi: 10.1371/journal.pone.0296261 (PMC10868840; doi:10.1371/journal.pone.0296261)
Supplement: S1 Data — (ZIP) [file pone.0296261.s001.zip › μò░μì«Θçìμû░μƒÑΦ»ó/04Σ║1⁄4σƒ║/Σ║1⁄4σƒ║23-Φ«┐Θù«Φ«░σ╜ò.csv]

stime	etime	weight	gender	age	o_lat	o_lon	o_district	city	o_fnid	grow_4326	gcol_4326	grow_32650	gcol_32650	ext_min_x	ext_min_y	ext_max_x	ext_max_y	visit_time
2019-10-23 12:53:19	2019-10-23 17:48:13	2.29234759999999982	03	未知	22.4836793812952109	113.924229981617643	440305	V0440300	5426	16	71	19	69	113.922423530000003	22.4806393600000014	113.924863869999996	22.4828553199999988	1
2019-10-23 00:00:29	2019-10-23 00:04:39	2.29234759999999982	01	19-29岁	22.4908391188518699	113.914486110718769	440305	V0440300	6493	19	67	22	65	113.912662190000006	22.4872872299999997	113.915102520000005	22.4895031900000006	2
2019-10-23 00:05:01	2019-10-23 02:20:15	2.29234759999999982	01	19-29岁	22.4908391188518699	113.914486110718769	440305	V0440300	6493	19	67	22	65	113.912662190000006	22.4872872299999997	113.915102520000005	22.4895031900000006	2
2019-10-23 07:51:22	2019-10-23 07:52:22	2.29234759999999982	01	0-18岁	22.4898898810653911	113.915342378497115	440305	V0440300	6494	19	68	22	66	113.915102520000005	22.4872872299999997	113.917542859999998	22.4895031900000006	1
2019-10-23 17:07:14	2019-10-23 21:55:07	2.29234759999999982	01	19-29岁	22.4906875016759997	113.9178788729632	440305	V0440300	6495	19	69	22	67	113.917542859999998	22.4872872299999997	113.919983189999996	22.4895031900000006	1
2019-10-23 12:20:17	2019-10-23 15:26:39	2.29234759999999982	03	未知	22.4929932965818686	113.932764757639944	440305	V0440300	6858	20	75	23	73	113.932184879999994	22.4895031900000006	113.934625209999993	22.4917191500000015	1
2019-10-23 20:54:53	2019-10-23 22:08:51	2.29234759999999982	03	未知	22.4926711289930594	113.932907832807302	440305	V0440300	6858	20	75	23	73	113.932184879999994	22.4895031900000006	113.934625209999993	22.4917191500000015	1
2019-10-23 20:06:12	2019-10-23 22:23:15	2.29234759999999982	02	19-29岁	22.4941581461788793	113.926173698873555	440305	V0440300	7212	21	72	24	70	113.924863869999996	22.4917191500000015	113.927304199999995	22.4939351099999989	1
2019-10-23 18:02:05	2019-10-23 21:28:21	2.29234759999999982	02	40-49岁	22.4942744611144398	113.928958490348236	440305	V0440300	7213	21	73	24	71	113.927304199999995	22.4917191500000015	113.929744540000002	22.4939351099999989	1
2019-10-23 23:29:29	2019-10-23 23:30:53	2.29234759999999982	01	19-29岁	22.5002708686418806	113.891083725270192	440305	V0440300	7912	23	58	26	56	113.890699159999997	22.496151059999999	113.893139500000004	22.4983670199999999	4
2019-10-23 19:59:16	2019-10-23 21:11:39	2.29234759999999982	01	19-29岁	22.5002708686418806	113.891083725270192	440305	V0440300	7912	23	58	26	56	113.890699159999997	22.496151059999999	113.893139500000004	22.4983670199999999	4
2019-10-23 21:57:06	2019-10-23 22:45:31	2.29234759999999982	01	19-29岁	22.5002708686418806	113.891083725270192	440305	V0440300	7912	23	58	26	56	113.890699159999997	22.496151059999999	113.893139500000004	22.4983670199999999	4
2019-10-23 22:53:07	2019-10-23 23:27:31	2.29234759999999982	01	19-29岁	22.5002708686418806	113.891083725270192	440305	V0440300	7912	23	58	26	56	113.890699159999997	22.496151059999999	113.893139500000004	22.4983670199999999	4
2019-10-23 19:40:14	2019-10-23 20:42:49	2.29234759999999982	01	19-29岁	22.4996925240205989	113.930072269312703	440305	V0440300	7928	23	74	26	72	113.929744540000002	22.496151059999999	113.932184879999994	22.4983670199999999	1
2019-10-23 12:55:50	2019-10-23 19:46:02	2.29234759999999982	01	19-29岁	22.5023244806372915	113.92328328100956	440305	V0440300	8282	24	71	27	69	113.922423530000003	22.4983670199999999	113.924863869999996	22.5005829800000008	1
2019-10-23 18:37:36	2019-10-23 21:33:58	2.29234759999999982	01	50-59岁	22.5041434753826088	113.919299643205619	440305	V0440300	8637	25	69	28	67	113.917542859999998	22.5005829800000008	113.919983189999996	22.5027989400000017	1
2019-10-23 17:24:04	2019-10-23 22:50:10	2.29234759999999982	02	19-29岁	22.5040621856462586	113.919767655103556	440305	V0440300	8637	25	69	28	67	113.917542859999998	22.5005829800000008	113.919983189999996	22.5027989400000017	1
2019-10-23 16:05:04	2019-10-23 19:45:14	2.29234759999999982	02	30-39岁	22.506642448414091	113.92491656909425	440305	V0440300	8997	26	72	29	70	113.924863869999996	22.5027989400000017	113.927304199999995	22.5050148900000018	1
2019-10-23 12:10:33	2019-10-23 14:23:57	2.29234759999999982	01	40-49岁	22.505761995386969	113.93363879944458	440305	V0440300	9000	26	75	29	73	113.932184879999994	22.5027989400000017	113.934625209999993	22.5050148900000018	1
2019-10-23 18:40:18	2019-10-23 23:12:52	2.29234759999999982	01	40-49岁	22.5085038610950896	113.905264853657343	440305	V0440300	9345	27	63	30	61	113.902900840000001	22.5050148900000018	113.905341179999994	22.5072308499999991	1
2019-10-23 16:13:19	2019-10-23 17:08:17	2.29234759999999982	01	60岁以上	22.5073522065099105	113.929475674490064	440305	V0440300	9355	27	73	30	71	113.927304199999995	22.5050148900000018	113.929744540000002	22.5072308499999991	1
2019-10-23 12:02:49	2019-10-23 13:53:51	2.29234759999999982	01	40-49岁	22.5101508725858785	113.913018037543694	440305	V0440300	9706	28	67	31	65	113.912662190000006	22.5072308499999991	113.915102520000005	22.50944681	1
2019-10-23 08:15:15	2019-10-23 22:47:48	3.05925700000000012	01	19-29岁	22.5105555263603208	114.04219898080143	440304	V0440300	9759	28	120	30	119	114.042000000000002	22.5072308499999991	114.044440339999994	22.50944681	1
2019-10-23 06:43:00	2019-10-23 07:47:16	2.29234759999999982	02	50-59岁	22.5154286073665695	113.901662309765641	440305	V0440300	10415	30	62	33	60	113.900460510000002	22.5116627700000009	113.902900840000001	22.513878720000001	1
2019-10-23 18:19:19	2019-10-23 20:36:16	2.29234759999999982	01	30-39岁	22.5144840132041111	113.918264107463372	440305	V0440300	10422	30	69	33	67	113.917542859999998	22.5116627700000009	113.919983189999996	22.513878720000001	1
2019-10-23 17:37:17	2019-10-23 19:42:53	2.29234759999999982	01	19-29岁	22.5149680590431913	113.923751194498067	440305	V0440300	10424	30	71	33	69	113.922423530000003	22.5116627700000009	113.924863869999996	22.513878720000001	1
2019-10-23 12:38:14	2019-10-23 14:01:07	2.29234759999999982	01	40-49岁	22.5159593747217492	113.926983283516364	440305	V0440300	10425	30	72	33	70	113.924863869999996	22.5116627700000009	113.927304199999995	22.513878720000001	1
2019-10-23 08:11:20	2019-10-23 09:11:10	2.29234759999999982	02	60岁以上	22.5151105382738912	113.930265814188246	440305	V0440300	10427	30	74	33	72	113.929744540000002	22.5116627700000009	113.932184879999994	22.513878720000001	2
2019-10-23 15:19:06	2019-10-23 16:46:10	2.29234759999999982	02	60岁以上	22.5151105382738912	113.930265814188246	440305	V0440300	10427	30	74	33	72	113.929744540000002	22.5116627700000009	113.932184879999994	22.513878720000001	2
2019-10-23 15:23:13	2019-10-23 17:46:32	2.29234759999999982	02	40-49岁	22.5161048958507806	113.946951347709884	440305	V0440300	10791	31	81	33	80	113.946826889999997	22.513878720000001	113.949267230000004	22.5160946799999984	1
2019-10-23 10:41:42	2019-10-23 10:41:42	2.29234759999999982	03	未知	22.5198835995144115	113.909003615464513	440305	V0440300	11132	32	65	35	63	113.907781510000007	22.5160946799999984	113.910221849999999	22.5183106399999993	1
2019-10-23 14:20:00	2019-10-23 21:55:37	2.29234759999999982	02	19-29岁	22.520352060981299	113.908021809084218	440305	V0440300	11132	32	65	35	63	113.907781510000007	22.5160946799999984	113.910221849999999	22.5183106399999993	1
2019-10-23 12:15:12	2019-10-23 13:26:43	3.05925700000000012	01	40-49岁	22.5201734323269385	114.03320245104095	440304	V0440300	11183	32	116	34	115	114.032238660000004	22.5160946799999984	114.034678990000003	22.5183106399999993	1
2019-10-23 11:55:33	2019-10-23 13:15:17	3.05925700000000012	02	19-29岁	22.5193984193651886	114.034734472745384	440304	V0440300	11184	32	117	34	116	114.034678990000003	22.5160946799999984	114.037119329999996	22.5183106399999993	1
2019-10-23 10:35:38	2019-10-23 13:19:29	3.05925700000000012	02	50-59岁	22.5189980050348808	114.047313615401066	440304	V0440300	11189	32	122	34	121	114.046880669999993	22.5160946799999984	114.04932101	22.5183106399999993	1
2019-10-23 00:00:54	2019-10-23 00:07:59	2.29234759999999982	01	30-39岁	22.5225867182167896	113.909720548968011	440305	V0440300	11489	33	65	36	63	113.907781510000007	22.5183106399999993	113.910221849999999	22.5205266000000002	1
2019-10-23 13:18:55	2019-10-23 13:55:14	2.29234759999999982	02	30-39岁	22.5206167058103404	113.91710804970613	440305	V0440300	11492	33	68	36	67	113.915102520000005	22.5183106399999993	113.917542859999998	22.5205266000000002	1
2019-10-23 18:17:12	2019-10-23 19:44:23	2.29234759999999982	03	未知	22.5225534031037498	113.933442910625104	440305	V0440300	11499	33	75	36	74	113.932184879999994	22.5183106399999993	113.934625209999993	22.5205266000000002	1
2019-10-23 18:03:57	2019-10-23 20:41:05	3.05925700000000012	01	30-39岁	22.5218178927183708	114.039180706982592	440304	V0440300	11542	33	118	35	117	114.037119329999996	22.5183106399999993	114.039559659999995	22.5205266000000002	1
2019-10-23 19:02:48	2019-10-23 21:07:44	3.05925700000000012	03	未知	22.5212160640231502	114.05063746016836	440304	V0440300	11547	33	123	35	122	114.04932101	22.5183106399999993	114.051761350000007	22.5205266000000002	1
2019-10-23 10:44:39	2019-10-23 12:22:12	3.05925700000000012	01	30-39岁	22.5226105848688007	114.065199588766532	440304	V0440300	11553	33	129	34	128	114.063963029999996	22.5183106399999993	114.066403359999995	22.5205266000000002	1
2019-10-23 14:47:36	2019-10-23 19:12:55	2.29234759999999982	01	30-39岁	22.5246852566801294	113.910441246156836	440305	V0440300	11847	34	66	37	65	113.910221849999999	22.5205266000000002	113.912662190000006	22.5227425500000003	1
2019-10-23 15:31:00	2019-10-23 16:22:55	2.29234759999999982	01	19-29岁	22.5241349298235285	113.913270572276005	440305	V0440300	11848	34	67	37	66	113.912662190000006	22.5205266000000002	113.915102520000005	22.5227425500000003	1
2019-10-23 14:31:21	2019-10-23 21:29:46	2.29234759999999982	02	19-29岁	22.5228305167354108	113.921964470217048	440305	V0440300	11851	34	70	37	69	113.919983189999996	22.5205266000000002	113.922423530000003	22.5227425500000003	1
2019-10-23 10:39:38	2019-10-23 18:01:35	2.29234759999999982	01	40-49岁	22.5235086739659103	113.931478979403835	440305	V0440300	11855	34	74	37	73	113.929744540000002	22.5205266000000002	113.932184879999994	22.5227425500000003	1
2019-10-23 10:49:49	2019-10-23 19:15:03	2.29234759999999982	02	30-39岁	22.5246567433742406	113.942479287478619	440305	V0440300	11860	34	79	36	78	113.941946220000005	22.5205266000000002	113.944386559999998	22.5227425500000003	1
2019-10-23 19:19:42	2019-10-23 21:17:38	3.05925700000000012	02	19-29岁	22.5229231787831097	114.026197665009164	440304	V0440300	11894	34	113	36	112	114.024917650000006	22.5205266000000002	114.027357980000005	22.5227425500000003	1
2019-10-23 11:40:15	2019-10-23 11:41:15	3.05925700000000012	01	30-39岁	22.5227538104917286	114.037072073109201	440304	V0440300	11898	34	117	36	116	114.034678990000003	22.5205266000000002	114.037119329999996	22.5227425500000003	1
2019-10-23 19:37:14	2019-10-23 21:36:02	3.05925700000000012	03	未知	22.5227866287331899	114.039344629164418	440304	V0440300	11899	34	118	36	117	114.037119329999996	22.5205266000000002	114.039559659999995	22.5227425500000003	1
2019-10-23 11:32:30	2019-10-23 14:27:14	3.05925700000000012	03	未知	22.523551904865279	114.045623533338386	440304	V0440300	11902	34	121	36	120	114.044440339999994	22.5205266000000002	114.046880669999993	22.5227425500000003	1
2019-10-23 17:00:34	2019-10-23 21:20:43	3.05925700000000012	01	19-29岁	22.5229772503547494	114.046276940778313	440304	V0440300	11902	34	121	36	120	114.044440339999994	22.5205266000000002	114.046880669999993	22.5227425500000003	1
2019-10-23 14:52:22	2019-10-23 22:18:47	2.29234759999999982	01	19-29岁	22.5252749422453	113.912011525727138	440305	V0440300	12204	35	66	38	65	113.910221849999999	22.5227425500000003	113.912662190000006	22.5249585100000012	1
2019-10-23 10:16:26	2019-10-23 10:50:48	2.29234759999999982	01	30-39岁	22.5261904292814208	113.944825536371468	440305	V0440300	12218	35	80	37	79	113.944386559999998	22.5227425500000003	113.946826889999997	22.5249585100000012	1
2019-10-23 14:55:59	2019-10-23 17:15:44	2.29234759999999982	01	40-49岁	22.5259592739592804	113.969816273579312	440305	V0440300	12228	35	90	37	89	113.968789920000006	22.5227425500000003	113.971230250000005	22.5249585100000012	2
2019-10-23 13:54:34	2019-10-23 14:55:56	2.29234759999999982	01	40-49岁	22.5259592739592804	113.969816273579312	440305	V0440300	12228	35	90	37	89	113.968789920000006	22.5227425500000003	113.971230250000005	22.5249585100000012	2
2019-10-23 18:26:24	2019-10-23 19:23:11	2.29234759999999982	02	40-49岁	22.5289471171528213	113.923266572809553	440305	V0440300	12566	36	71	39	70	113.922423530000003	22.5249585100000012	113.924863869999996	22.5271744699999985	1
2019-10-23 11:50:50	2019-10-23 13:36:07	2.29234759999999982	02	19-29岁	22.5288848504757908	113.942240430832086	440305	V0440300	12574	36	79	38	78	113.941946220000005	22.5249585100000012	113.944386559999998	22.5271744699999985	1
2019-10-23 11:35:28	2019-10-23 12:33:07	2.29234759999999982	02	19-29岁	22.5287103354017191	113.947305579971228	440305	V0440300	12576	36	81	38	80	113.946826889999997	22.5249585100000012	113.949267230000004	22.5271744699999985	1
2019-10-23 16:33:51	2019-10-23 19:23:01	2.29234759999999982	01	50-59岁	22.5272572206316788	113.953486837411674	440305	V0440300	12578	36	83	38	82	113.951707560000003	22.5249585100000012	113.954147899999995	22.5271744699999985	1
2019-10-23 22:33:52	2019-10-23 23:43:27	2.29234759999999982	02	30-39岁	22.5276824683878516	113.962609235447047	440305	V0440300	12582	36	87	38	86	113.961468909999994	22.5249585100000012	113.963909240000007	22.5271744699999985	1
2019-10-23 19:53:39	2019-10-23 21:17:32	2.29234759999999982	01	30-39岁	22.5279632688615692	113.974153861872466	440305	V0440300	12587	36	92	38	91	113.973670589999998	22.5249585100000012	113.976110930000004	22.5271744699999985	1
2019-10-23 16:26:19	2019-10-23 17:45:12	2.29234759999999982	02	40-49岁	22.5290180451401589	113.987071041534023	440305	V0440300	12592	36	97	38	96	113.985872270000002	22.5249585100000012	113.988312609999994	22.5271744699999985	1
2019-10-23 11:28:56	2019-10-23 20:16:32	3.05925700000000012	01	19-29岁	22.5281922402753416	114.0280569486291	440304	V0440300	12609	36	114	38	113	114.027357980000005	22.5249585100000012	114.029798319999998	22.5271744699999985	1
2019-10-23 12:19:45	2019-10-23 13:34:29	3.05925700000000012	01	19-29岁	22.5273313626599787	114.036673203730771	440304	V0440300	12612	36	117	38	116	114.034678990000003	22.5249585100000012	114.037119329999996	22.5271744699999985	1
2019-10-23 22:25:16	2019-10-23 22:25:16	2.29234759999999982	01	19-29岁	22.5308855508859516	113.912809572376958	440305	V0440300	12919	37	67	40	66	113.912662190000006	22.5271744699999985	113.915102520000005	22.5293904199999986	1
2019-10-23 22:12:32	2019-10-23 22:40:19	2.29234759999999982	01	19-29岁	22.5298650351369716	113.922187338740358	440305	V0440300	12922	37	70	40	69	113.919983189999996	22.5271744699999985	113.922423530000003	22.5293904199999986	1
2019-10-23 10:04:53	2019-10-23 13:21:18	2.29234759999999982	01	60岁以上	22.5306089296393601	113.977583839704693	440305	V0440300	12945	37	93	39	92	113.976110930000004	22.5271744699999985	113.978551260000003	22.5293904199999986	1
2019-10-23 07:45:43	2019-10-23 07:58:27	3.05925700000000012	03	未知	22.5304847291679309	114.012959012979593	440304	V0440300	12960	37	108	39	107	114.012715970000002	22.5271744699999985	114.015156300000001	22.5293904199999986	1
2019-10-23 13:10:31	2019-10-23 13:11:31	3.05925700000000012	01	40-49岁	22.5311332142360712	114.019697133498667	440304	V0440300	12962	37	110	39	109	114.017596639999994	22.5271744699999985	114.02003698	22.5293904199999986	1
2019-10-23 14:34:34	2019-10-23 15:27:35	3.05925700000000012	01	19-29岁	22.5298749846458293	114.020957978221801	440304	V0440300	12963	37	111	39	110	114.02003698	22.5271744699999985	114.022477309999999	22.5293904199999986	1
2019-10-23 12:34:36	2019-10-23 15:08:39	3.05925700000000012	03	未知	22.5303981008824294	114.037550111366713	440304	V0440300	12970	37	118	39	117	114.037119329999996	22.5271744699999985	114.039559659999995	22.5293904199999986	1
2019-10-23 15:23:01	2019-10-23 20:24:46	3.05925700000000012	02	19-29岁	22.5310245464855612	114.057414462865125	440304	V0440300	12978	37	126	38	125	114.056642019999998	22.5271744699999985	114.059082349999997	22.5293904199999986	1
2019-10-23 12:00:00	2019-10-23 21:20:11	2.29234759999999982	01	19-29岁	22.5330304218625983	113.923010888750781	440305	V0440300	13280	38	71	41	70	113.922423530000003	22.5293904199999986	113.924863869999996	22.5316063799999995	1
2019-10-23 19:42:13	2019-10-23 20:41:48	2.29234759999999982	01	19-29岁	22.5337733516185814	113.932136078502978	440305	V0440300	13283	38	74	40	73	113.929744540000002	22.5293904199999986	113.932184879999994	22.5316063799999995	1
2019-10-23 12:07:34	2019-10-23 14:43:51	2.29234759999999982	02	50-59岁	22.5330374310890491	113.941352310534327	440305	V0440300	13287	38	78	40	77	113.939505879999999	22.5293904199999986	113.941946220000005	22.5316063799999995	1
2019-10-23 12:58:59	2019-10-23 14:13:26	2.29234759999999982	01	19-29岁	22.5321293436380294	113.942955842362394	440305	V0440300	13288	38	79	40	78	113.941946220000005	22.5293904199999986	113.944386559999998	22.5316063799999995	1
2019-10-23 09:40:12	2019-10-23 17:16:44	2.29234759999999982	02	30-39岁	22.533214647066881	113.963080769243192	440305	V0440300	13296	38	87	40	86	113.961468909999994	22.5293904199999986	113.963909240000007	22.5316063799999995	1
2019-10-23 00:17:45	2019-10-23 13:43:56	2.29234759999999982	03	未知	22.5329073110625409	113.969752005581157	440305	V0440300	13299	38	90	40	89	113.968789920000006	22.5293904199999986	113.971230250000005	22.5316063799999995	1
2019-10-23 10:04:04	2019-10-23 12:10:58	3.05925700000000012	02	30-39岁	22.5321595234456602	114.051871975451633	440304	V0440300	13333	38	124	39	123	114.051761350000007	22.5293904199999986	114.054201680000006	22.5316063799999995	1
2019-10-23 18:10:08	2019-10-23 20:23:29	2.29234759999999982	01	30-39岁	22.5355449288241516	113.91859312533947	440305	V0440300	13635	39	69	42	68	113.917542859999998	22.5316063799999995	113.919983189999996	22.5338223400000004	1
2019-10-23 22:12:43	2019-10-23 23:25:30	2.29234759999999982	02	19-29岁	22.5356499558499017	113.929743555635952	440305	V0440300	13639	39	73	41	72	113.927304199999995	22.5316063799999995	113.929744540000002	22.5338223400000004	2
2019-10-23 18:18:38	2019-10-23 18:45:49	2.29234759999999982	02	19-29岁	22.5356499558499017	113.929743555635952	440305	V0440300	13639	39	73	41	72	113.927304199999995	22.5316063799999995	113.929744540000002	22.5338223400000004	2
2019-10-23 22:06:13	2019-10-23 22:32:47	2.29234759999999982	01	0-18岁	22.5353766755013289	113.930555945652202	440305	V0440300	13640	39	74	41	73	113.929744540000002	22.5316063799999995	113.932184879999994	22.5338223400000004	1
2019-10-23 19:46:28	2019-10-23 21:09:40	2.29234759999999982	02	30-39岁	22.5356198281729583	113.944268193852281	440305	V0440300	13645	39	79	41	78	113.941946220000005	22.5316063799999995	113.944386559999998	22.5338223400000004	1
2019-10-23 19:27:38	2019-10-23 20:55:30	2.29234759999999982	01	19-29岁	22.5338643536133105	113.948299707253398	440305	V0440300	13647	39	81	41	80	113.946826889999997	22.5316063799999995	113.949267230000004	22.5338223400000004	1
2019-10-23 10:24:23	2019-10-23 11:22:58	2.29234759999999982	03	未知	22.5341976322723916	113.964953700231234	440305	V0440300	13654	39	88	41	87	113.963909240000007	22.5316063799999995	113.966349579999999	22.5338223400000004	1
2019-10-23 07:39:33	2019-10-23 07:43:02	2.29234759999999982	03	未知	22.5341274787184886	113.965062100911055	440305	V0440300	13654	39	88	41	87	113.963909240000007	22.5316063799999995	113.966349579999999	22.5338223400000004	1
2019-10-23 16:32:45	2019-10-23 17:04:32	2.29234759999999982	02	50-59岁	22.5342221295912104	113.964817152819151	440305	V0440300	13654	39	88	41	87	113.963909240000007	22.5316063799999995	113.966349579999999	22.5338223400000004	1
2019-10-23 17:35:17	2019-10-23 21:39:50	2.29234759999999982	01	19-29岁	22.5342497038498912	113.965321735612989	440305	V0440300	13654	39	88	41	87	113.963909240000007	22.5316063799999995	113.966349579999999	22.5338223400000004	1
2019-10-23 15:59:42	2019-10-23 17:18:04	2.29234759999999982	03	未知	22.5343491602108799	113.964853234531915	440305	V0440300	13654	39	88	41	87	113.963909240000007	22.5316063799999995	113.966349579999999	22.5338223400000004	3
2019-10-23 11:17:52	2019-10-23 12:54:46	2.29234759999999982	03	未知	22.5343491602108799	113.964853234531915	440305	V0440300	13654	39	88	41	87	113.963909240000007	22.5316063799999995	113.966349579999999	22.5338223400000004	3
2019-10-23 18:34:54	2019-10-23 21:35:46	2.29234759999999982	03	未知	22.5343491602108799	113.964853234531915	440305	V0440300	13654	39	88	41	87	113.963909240000007	22.5316063799999995	113.966349579999999	22.5338223400000004	3
2019-10-23 06:57:47	2019-10-23 07:09:28	2.29234759999999982	03	未知	22.5343245179363407	113.964504029336254	440305	V0440300	13654	39	88	41	87	113.963909240000007	22.5316063799999995	113.966349579999999	22.5338223400000004	1
2019-10-23 11:41:46	2019-10-23 15:22:43	2.29234759999999982	01	30-39岁	22.5355875628766	113.967828146065386	440305	V0440300	13655	39	89	41	88	113.966349579999999	22.5316063799999995	113.968789920000006	22.5338223400000004	1
2019-10-23 16:11:57	2019-10-23 17:52:12	2.29234759999999982	02	50-59岁	22.5346588779546799	113.989970024202734	440305	V0440300	13664	39	98	41	97	113.988312609999994	22.5316063799999995	113.990752939999993	22.5338223400000004	1
2019-10-23 16:27:11	2019-10-23 18:18:00	3.05925700000000012	02	19-29岁	22.533957223667489	113.992987261336523	440304	V0440300	13665	39	99	41	98	113.990752939999993	22.5316063799999995	113.99319328	22.5338223400000004	1
2019-10-23 12:44:41	2019-10-23 21:00:08	3.05925700000000012	03	未知	22.5355320882076597	114.003863543909929	440304	V0440300	13670	39	104	41	103	114.002954619999997	22.5316063799999995	114.005394960000004	22.5338223400000004	1
2019-10-23 17:31:44	2019-10-23 18:53:31	3.05925700000000012	01	19-29岁	22.5344590102472786	114.022375186529828	440304	V0440300	13677	39	111	41	110	114.02003698	22.5316063799999995	114.022477309999999	22.5338223400000004	1
2019-10-23 17:07:31	2019-10-23 17:45:23	2.29234759999999982	02	30-39岁	22.5362570128074786	113.9512102036215	440305	V0440300	14005	40	82	42	81	113.949267230000004	22.5338223400000004	113.951707560000003	22.5360383000000013	1
2019-10-23 00:01:57	2019-10-23 08:10:07	2.29234759999999982	01	30-39岁	22.5369214839248393	113.962475006748292	440305	V0440300	14010	40	87	42	86	113.961468909999994	22.5338223400000004	113.963909240000007	22.5360383000000013	1
2019-10-23 19:20:43	2019-10-23 21:27:16	2.29234759999999982	02	19-29岁	22.5375386070544295	113.965045774701039	440305	V0440300	14011	40	88	42	87	113.963909240000007	22.5338223400000004	113.966349579999999	22.5360383000000013	1
2019-10-23 17:41:57	2019-10-23 19:48:00	2.29234759999999982	01	30-39岁	22.5365825819092898	113.991006703816723	440305	V0440300	14022	40	99	42	98	113.990752939999993	22.5338223400000004	113.99319328	22.5360383000000013	2
2019-10-23 16:38:07	2019-10-23 17:14:24	2.29234759999999982	01	30-39岁	22.5365825819092898	113.991006703816723	440305	V0440300	14022	40	99	42	98	113.990752939999993	22.5338223400000004	113.99319328	22.5360383000000013	2
2019-10-23 11:35:16	2019-10-23 13:30:34	3.05925700000000012	03	未知	22.5373772195415896	114.001657124771526	440304	V0440300	14026	40	103	42	102	114.000514289999998	22.5338223400000004	114.002954619999997	22.5360383000000013	1
2019-10-23 19:14:29	2019-10-23 21:20:41	2.29234759999999982	02	30-39岁	22.5388005923016088	113.902510353326264	440305	V0440300	14342	41	62	44	61	113.900460510000002	22.5360383000000013	113.902900840000001	22.5382542599999987	1
2019-10-23 11:03:47	2019-10-23 13:13:40	2.29234759999999982	02	30-39岁	22.5394525616304513	113.907780805996538	440305	V0440300	14344	41	64	44	63	113.905341179999994	22.5360383000000013	113.907781510000007	22.5382542599999987	1
2019-10-23 20:24:55	2019-10-23 20:25:55	2.29234759999999982	02	30-39岁	22.5390217623973292	113.918243873231489	440305	V0440300	14349	41	69	44	68	113.917542859999998	22.5360383000000013	113.919983189999996	22.5382542599999987	1
2019-10-23 13:49:26	2019-10-23 15:05:54	2.29234759999999982	02	40-49岁	22.5398452778883289	113.946263925738137	440305	V0440300	14360	41	80	43	79	113.944386559999998	22.5360383000000013	113.946826889999997	22.5382542599999987	1
2019-10-23 15:45:18	2019-10-23 21:47:27	2.29234759999999982	01	19-29岁	22.5396542986376716	113.952369397501514	440305	V0440300	14363	41	83	43	82	113.951707560000003	22.5360383000000013	113.954147899999995	22.5382542599999987	1
2019-10-23 00:41:48	2019-10-23 02:03:33	2.29234759999999982	01	19-29岁	22.5404492011135709	113.964331153693564	440305	V0440300	14368	41	88	43	87	113.963909240000007	22.5360383000000013	113.966349579999999	22.5382542599999987	1
2019-10-23 01:06:17	2019-10-23 07:36:02	2.29234759999999982	02	0-18岁	22.5391033516515016	113.964749224537073	440305	V0440300	14368	41	88	43	87	113.963909240000007	22.5360383000000013	113.966349579999999	22.5382542599999987	1
2019-10-23 11:03:40	2019-10-23 11:48:39	2.29234759999999982	02	30-39岁	22.5396843272395309	113.977862202334293	440305	V0440300	14373	41	93	43	92	113.976110930000004	22.5360383000000013	113.978551260000003	22.5382542599999987	1
2019-10-23 16:48:55	2019-10-23 20:07:31	2.29234759999999982	03	未知	22.5394228168496014	113.990381592255503	440305	V0440300	14378	41	98	43	97	113.988312609999994	22.5360383000000013	113.990752939999993	22.5382542599999987	1
2019-10-23 12:38:27	2019-10-23 13:59:37	3.05925700000000012	02	30-39岁	22.5386138914979988	114.008936585724669	440304	V0440300	14386	41	106	43	105	114.007835290000003	22.5360383000000013	114.010275629999995	22.5382542599999987	1
2019-10-23 10:35:27	2019-10-23 14:02:40	3.05925700000000012	01	30-39岁	22.5393896123933892	114.097044241663951	440304	V0440300	14422	41	142	42	141	114.095687400000003	22.5360383000000013	114.098127730000002	22.5382542599999987	1
2019-10-23 22:49:22	2019-10-23 22:49:22	2.29234759999999982	03	未知	22.5420192759725815	113.935305550251968	440305	V0440300	14713	42	76	44	75	113.934625209999993	22.5382542599999987	113.93706555	22.5404702099999987	1
2019-10-23 10:11:15	2019-10-23 13:00:57	2.29234759999999982	02	19-29岁	22.5414559751720915	113.963162677529084	440305	V0440300	14724	42	87	44	86	113.961468909999994	22.5382542599999987	113.963909240000007	22.5404702099999987	1
2019-10-23 13:09:11	2019-10-23 15:09:29	2.29234759999999982	01	50-59岁	22.5406129896635008	113.990802693081577	440305	V0440300	14736	42	99	44	98	113.990752939999993	22.5382542599999987	113.99319328	22.5404702099999987	1
2019-10-23 08:50:54	2019-10-23 11:08:37	3.05925700000000012	02	30-39岁	22.54100458664524	113.999198347346223	440304	V0440300	14739	42	102	44	101	113.998073950000006	22.5382542599999987	114.000514289999998	22.5404702099999987	1
2019-10-23 08:39:42	2019-10-23 08:46:03	3.05925700000000012	02	50-59岁	22.5419886677523706	114.019104446910617	440304	V0440300	14747	42	110	44	109	114.017596639999994	22.5382542599999987	114.02003698	22.5404702099999987	1
2019-10-23 09:09:48	2019-10-23 18:02:48	2.29234759999999982	02	40-49岁	22.5427646941048607	113.920006639726026	440305	V0440300	15064	43	70	45	69	113.919983189999996	22.5404702099999987	113.922423530000003	22.5426861699999996	1
2019-10-23 19:43:11	2019-10-23 21:14:01	2.29234759999999982	01	30-39岁	22.5438003283879205	113.931214795834208	440305	V0440300	15068	43	74	45	73	113.929744540000002	22.5404702099999987	113.932184879999994	22.5426861699999996	1
2019-10-23 12:04:38	2019-10-23 13:33:21	3.05925700000000012	01	50-59岁	22.544490243178501	114.010442173345339	440304	V0440300	15101	43	107	45	106	114.010275629999995	22.5404702099999987	114.012715970000002	22.5426861699999996	1
2019-10-23 08:16:31	2019-10-23 08:20:25	3.05925700000000012	03	未知	22.5439443150135688	114.088378884420649	440304	V0440300	15133	43	139	44	138	114.088366390000004	22.5404702099999987	114.090806720000003	22.5426861699999996	1
2019-10-23 15:51:34	2019-10-23 18:59:28	2.29234759999999982	01	30-39岁	22.5455503095307712	113.912794094183411	440305	V0440300	15418	44	67	46	66	113.912662190000006	22.5426861699999996	113.915102520000005	22.5449021300000005	1
2019-10-23 20:01:25	2019-10-23 23:10:44	2.29234759999999982	01	19-29岁	22.5453898702922615	113.945014813792383	440305	V0440300	15431	44	80	46	79	113.944386559999998	22.5426861699999996	113.946826889999997	22.5449021300000005	1
2019-10-23 12:06:47	2019-10-23 16:03:22	2.29234759999999982	02	40-49岁	22.5449341605798104	113.958102292318159	440305	V0440300	15436	44	85	46	84	113.956588240000002	22.5426861699999996	113.959028570000001	22.5449021300000005	1
2019-10-23 21:21:50	2019-10-23 21:21:50	2.29234759999999982	01	19-29岁	22.5458880165220812	113.962249491012344	440305	V0440300	15438	44	87	46	86	113.961468909999994	22.5426861699999996	113.963909240000007	22.5449021300000005	1
2019-10-23 18:28:03	2019-10-23 20:34:43	2.29234759999999982	01	40-49岁	22.5468694946667512	113.96499704826735	440305	V0440300	15439	44	88	46	87	113.963909240000007	22.5426861699999996	113.966349579999999	22.5449021300000005	1
2019-10-23 10:35:39	2019-10-23 12:00:39	2.29234759999999982	01	30-39岁	22.5454404727872806	113.964834006103359	440305	V0440300	15439	44	88	46	87	113.963909240000007	22.5426861699999996	113.966349579999999	22.5449021300000005	1
2019-10-23 21:13:09	2019-10-23 22:10:01	2.29234759999999982	02	40-49岁	22.5463447962943313	113.96493080449504	440305	V0440300	15439	44	88	46	87	113.963909240000007	22.5426861699999996	113.966349579999999	22.5449021300000005	1
2019-10-23 15:48:37	2019-10-23 17:26:32	2.29234759999999982	01	30-39岁	22.5449272466420183	113.9639416636726	440305	V0440300	15439	44	88	46	87	113.963909240000007	22.5426861699999996	113.966349579999999	22.5449021300000005	1
2019-10-23 12:24:37	2019-10-23 13:34:02	2.29234759999999982	02	60岁以上	22.54668594791789	113.967226028631387	440305	V0440300	15440	44	89	46	88	113.966349579999999	22.5426861699999996	113.968789920000006	22.5449021300000005	1
2019-10-23 18:22:52	2019-10-23 19:56:20	3.05925700000000012	02	40-49岁	22.5464181982824599	114.015598818319987	440304	V0440300	15460	44	109	46	108	114.015156300000001	22.5426861699999996	114.017596639999994	22.5449021300000005	1
2019-10-23 00:58:31	2019-10-23 08:45:51	2.29234759999999982	02	19-29岁	22.5471944687800807	113.915701345272964	440305	V0440300	15776	45	68	47	67	113.915102520000005	22.5449021300000005	113.917542859999998	22.5471180900000014	2
2019-10-23 21:41:36	2019-10-23 23:07:42	2.29234759999999982	02	19-29岁	22.5471944687800807	113.915701345272964	440305	V0440300	15776	45	68	47	67	113.915102520000005	22.5449021300000005	113.917542859999998	22.5471180900000014	2
2019-10-23 23:30:23	2019-10-23 23:30:23	2.29234759999999982	01	30-39岁	22.5478942578408805	113.951430472143315	440305	V0440300	15790	45	82	47	81	113.949267230000004	22.5449021300000005	113.951707560000003	22.5471180900000014	1
2019-10-23 21:06:29	2019-10-23 22:29:51	2.29234759999999982	02	19-29岁	22.5479843073918289	113.964292522050513	440305	V0440300	15796	45	88	47	87	113.963909240000007	22.5449021300000005	113.966349579999999	22.5471180900000014	3
2019-10-23 10:02:02	2019-10-23 19:57:18	2.29234759999999982	02	19-29岁	22.5479843073918289	113.964292522050513	440305	V0440300	15796	45	88	47	87	113.963909240000007	22.5449021300000005	113.966349579999999	22.5471180900000014	3
2019-10-23 19:58:03	2019-10-23 21:04:27	2.29234759999999982	02	19-29岁	22.5479843073918289	113.964292522050513	440305	V0440300	15796	45	88	47	87	113.963909240000007	22.5449021300000005	113.966349579999999	22.5471180900000014	3
2019-10-23 13:01:45	2019-10-23 15:49:55	2.29234759999999982	01	30-39岁	22.5481393192102892	113.964376573085303	440305	V0440300	15796	45	88	47	87	113.963909240000007	22.5449021300000005	113.966349579999999	22.5471180900000014	1
2019-10-23 11:00:48	2019-10-23 15:36:05	2.29234759999999982	02	30-39岁	22.5477133682703013	113.970021221915246	440305	V0440300	15798	45	90	47	89	113.968789920000006	22.5449021300000005	113.971230250000005	22.5471180900000014	1
2019-10-23 15:42:11	2019-10-23 17:10:24	2.29234759999999982	03	未知	22.5474973822248188	113.971969158389982	440305	V0440300	15799	45	91	47	90	113.971230250000005	22.5449021300000005	113.973670589999998	22.5471180900000014	1
2019-10-23 18:50:25	2019-10-23 20:04:52	3.05925700000000012	03	19-29岁	22.5489205293735289	114.005051214053609	440304	V0440300	15812	45	104	47	103	114.002954619999997	22.5449021300000005	114.005394960000004	22.5471180900000014	1
2019-10-23 16:17:48	2019-10-23 17:28:03	3.05925700000000012	02	30-39岁	22.5487792042612405	114.024652349886466	440304	V0440300	15820	45	112	47	111	114.022477309999999	22.5449021300000005	114.024917650000006	22.5471180900000014	1
2019-10-23 18:32:39	2019-10-23 22:26:33	3.05925700000000012	03	未知	22.5478297750295802	114.085634897123313	440304	V0440300	15845	45	137	46	136	114.083485710000005	22.5449021300000005	114.085926049999998	22.5471180900000014	1
2019-10-23 08:32:36	2019-10-23 18:32:21	3.17181930000000012	02	19-29岁	22.5472328552440615	114.106548378509046	440303	V0440300	15854	45	146	46	145	114.10544874	22.5449021300000005	114.107889080000007	22.5471180900000014	1
2019-10-23 18:59:06	2019-10-23 20:32:58	2.29234759999999982	02	50-59岁	22.5514717761259895	113.951623862784473	440305	V0440300	16147	46	82	48	81	113.949267230000004	22.5471180900000014	113.951707560000003	22.5493340400000015	1
2019-10-23 10:08:11	2019-10-23 12:10:55	2.29234759999999982	01	60岁以上	22.550093563295281	113.956521962275588	440305	V0440300	16149	46	84	48	83	113.954147899999995	22.5471180900000014	113.956588240000002	22.5493340400000015	1
2019-10-23 19:22:08	2019-10-23 21:19:56	2.29234759999999982	03	未知	22.5503746748653207	113.962316370295198	440305	V0440300	16152	46	87	48	86	113.961468909999994	22.5471180900000014	113.963909240000007	22.5493340400000015	1
2019-10-23 16:35:15	2019-10-23 18:35:42	2.29234759999999982	01	19-29岁	22.5515285741440792	113.963680520546802	440305	V0440300	16152	46	87	48	86	113.961468909999994	22.5471180900000014	113.963909240000007	22.5493340400000015	1
2019-10-23 14:06:38	2019-10-23 21:30:00	2.29234759999999982	03	未知	22.5500953468592797	113.974778724640487	440305	V0440300	16157	46	92	48	91	113.973670589999998	22.5471180900000014	113.976110930000004	22.5493340400000015	1
2019-10-23 19:08:56	2019-10-23 19:08:56	3.05925700000000012	01	19-29岁	22.5508897332277485	113.993543204537417	440304	V0440300	16165	46	100	48	99	113.99319328	22.5471180900000014	113.995633609999999	22.5493340400000015	1
2019-10-23 18:21:30	2019-10-23 19:27:01	3.05925700000000012	01	30-39岁	22.5511444374333507	114.006703573169304	440304	V0440300	16170	46	105	48	104	114.005394960000004	22.5471180900000014	114.007835290000003	22.5493340400000015	1
2019-10-23 20:14:10	2019-10-23 22:12:04	3.05925700000000012	03	未知	22.5512002974821186	114.009218961038485	440304	V0440300	16171	46	106	48	105	114.007835290000003	22.5471180900000014	114.010275629999995	22.5493340400000015	1
2019-10-23 18:31:05	2019-10-23 22:26:10	3.05925700000000012	01	40-49岁	22.550293287940999	114.086603404045832	440304	V0440300	16203	46	138	47	137	114.085926049999998	22.5471180900000014	114.088366390000004	22.5493340400000015	1
2019-10-23 00:11:49	2019-10-23 09:59:30	3.17181930000000012	03	未知	22.5498953193158584	114.10303353965341	440303	V0440300	16210	46	145	47	144	114.103008399999993	22.5471180900000014	114.10544874	22.5493340400000015	1
2019-10-23 20:56:22	2019-10-23 21:36:11	2.01503029999999983	01	30-39岁	22.5528743875438096	113.888263258286287	440306	V0440300	16479	47	57	50	56	113.888258820000004	22.5493340400000015	113.890699159999997	22.5515499999999989	1
2019-10-23 09:25:53	2019-10-23 10:40:22	2.29234759999999982	02	60岁以上	22.5523900682892702	113.950554309688329	440305	V0440300	16504	47	82	49	81	113.949267230000004	22.5493340400000015	113.951707560000003	22.5515499999999989	1
2019-10-23 18:23:32	2019-10-23 21:01:49	2.29234759999999982	01	19-29岁	22.5529983821588402	113.95264937546294	440305	V0440300	16505	47	83	49	82	113.951707560000003	22.5493340400000015	113.954147899999995	22.5515499999999989	1
2019-10-23 12:37:40	2019-10-23 13:59:25	2.29234759999999982	01	30-39岁	22.551776842263191	113.952005805224246	440305	V0440300	16505	47	83	49	82	113.951707560000003	22.5493340400000015	113.954147899999995	22.5515499999999989	1
2019-10-23 20:04:01	2019-10-23 22:52:28	2.29234759999999982	02	40-49岁	22.5536770287849606	113.961320944448801	440305	V0440300	16508	47	86	49	85	113.959028570000001	22.5493340400000015	113.961468909999994	22.5515499999999989	1
2019-10-23 10:11:13	2019-10-23 11:21:39	2.29234759999999982	02	30-39岁	22.5522761280493214	113.962167826748896	440305	V0440300	16509	47	87	49	86	113.961468909999994	22.5493340400000015	113.963909240000007	22.5515499999999989	1
2019-10-23 16:45:54	2019-10-23 17:33:59	2.29234759999999982	02	19-29岁	22.5519530411142206	113.961786253002273	440305	V0440300	16509	47	87	49	86	113.961468909999994	22.5493340400000015	113.963909240000007	22.5515499999999989	2
2019-10-23 11:28:27	2019-10-23 12:55:38	2.29234759999999982	02	19-29岁	22.5519530411142206	113.961786253002273	440305	V0440300	16509	47	87	49	86	113.961468909999994	22.5493340400000015	113.963909240000007	22.5515499999999989	2
2019-10-23 18:05:47	2019-10-23 22:22:18	2.29234759999999982	01	40-49岁	22.552086262057351	113.965971085212303	440305	V0440300	16510	47	88	49	87	113.963909240000007	22.5493340400000015	113.966349579999999	22.5515499999999989	1
2019-10-23 23:32:14	2019-10-23 23:43:19	2.29234759999999982	01	40-49岁	22.5521969357110699	113.965618873297231	440305	V0440300	16510	47	88	49	87	113.963909240000007	22.5493340400000015	113.966349579999999	22.5515499999999989	1
2019-10-23 19:22:31	2019-10-23 20:39:16	2.29234759999999982	02	40-49岁	22.5526036598692592	113.967562970157815	440305	V0440300	16511	47	89	49	88	113.966349579999999	22.5493340400000015	113.968789920000006	22.5515499999999989	1
2019-10-23 19:50:19	2019-10-23 21:51:22	3.05925700000000012	03	未知	22.5526175914124103	114.087361087390249	440304	V0440300	16560	47	138	48	137	114.085926049999998	22.5493340400000015	114.088366390000004	22.5515499999999989	1
2019-10-23 10:50:20	2019-10-23 13:00:06	2.29234759999999982	02	30-39岁	22.55590022614048	113.951954003020063	440305	V0440300	16862	48	83	50	82	113.951707560000003	22.5515499999999989	113.954147899999995	22.5537659599999998	1
2019-10-23 19:39:21	2019-10-23 20:25:30	2.29234759999999982	02	19-29岁	22.5551293209172989	113.963669666309244	440305	V0440300	16866	48	87	50	86	113.961468909999994	22.5515499999999989	113.963909240000007	22.5537659599999998	1
2019-10-23 21:20:25	2019-10-23 22:00:57	2.29234759999999982	03	未知	22.5559362462939106	113.963865755619949	440305	V0440300	16866	48	87	50	86	113.961468909999994	22.5515499999999989	113.963909240000007	22.5537659599999998	1
2019-10-23 17:22:53	2019-10-23 18:34:33	2.29234759999999982	01	40-49岁	22.5557604689991003	113.966026697209728	440305	V0440300	16867	48	88	50	87	113.963909240000007	22.5515499999999989	113.966349579999999	22.5537659599999998	1
2019-10-23 17:13:13	2019-10-23 18:17:13	3.05925700000000012	01	40-49岁	22.5545424037385587	114.063192758097131	440304	V0440300	16907	48	128	49	127	114.061522690000004	22.5515499999999989	114.063963029999996	22.5537659599999998	2
2019-10-23 19:04:42	2019-10-23 20:29:14	3.05925700000000012	01	40-49岁	22.5545424037385587	114.063192758097131	440304	V0440300	16907	48	128	49	127	114.061522690000004	22.5515499999999989	114.063963029999996	22.5537659599999998	2
2019-10-23 12:07:50	2019-10-23 13:45:14	3.05925700000000012	01	40-49岁	22.5546349179148606	114.066280859563022	440304	V0440300	16908	48	129	49	128	114.063963029999996	22.5515499999999989	114.066403359999995	22.5537659599999998	1
2019-10-23 21:26:09	2019-10-23 22:21:44	3.05925700000000012	02	40-49岁	22.5546784939972014	114.067679212884826	440304	V0440300	16909	48	130	49	129	114.066403359999995	22.5515499999999989	114.068843700000002	22.5537659599999998	1
2019-10-23 16:21:02	2019-10-23 19:28:15	3.05925700000000012	03	未知	22.5540057760613699	114.082288667204296	440304	V0440300	16915	48	136	49	135	114.081045380000006	22.5515499999999989	114.083485710000005	22.5537659599999998	1
2019-10-23 08:52:51	2019-10-23 09:49:09	3.05925700000000012	03	未知	22.555709197487829	114.085138871242762	440304	V0440300	16916	48	137	49	136	114.083485710000005	22.5515499999999989	114.085926049999998	22.5537659599999998	1
2019-10-23 19:31:47	2019-10-23 21:42:56	2.01503029999999983	02	19-29岁	22.55753557086976	113.882911840579951	440306	V0440300	17190	49	54	52	53	113.88093782	22.5537659599999998	113.883378149999999	22.5559819099999999	1
2019-10-23 19:03:12	2019-10-23 22:10:23	2.29234759999999982	03	未知	22.5576853603897689	113.986302459932929	440305	V0440300	17233	49	97	51	96	113.985872270000002	22.5537659599999998	113.988312609999994	22.5559819099999999	1
2019-10-23 12:42:39	2019-10-23 14:35:44	3.05925700000000012	02	30-39岁	22.556828962062891	114.035838884272337	440304	V0440300	17253	49	117	50	116	114.034678990000003	22.5537659599999998	114.037119329999996	22.5559819099999999	1
2019-10-23 17:57:55	2019-10-23 20:54:33	3.05925700000000012	02	19-29岁	22.5581005958962102	114.08760542655375	440304	V0440300	17274	49	138	50	137	114.085926049999998	22.5537659599999998	114.088366390000004	22.5559819099999999	1
2019-10-23 18:29:30	2019-10-23 20:52:25	3.17181930000000012	01	40-49岁	22.5565753755387313	114.137333296669311	440303	V0440300	17295	49	159	50	158	114.137173110000006	22.5537659599999998	114.139613449999999	22.5559819099999999	1
2019-10-23 09:56:46	2019-10-23 11:27:55	2.29234759999999982	03	未知	22.5601894140415595	113.913323112390145	440305	V0440300	17560	50	67	52	66	113.912662190000006	22.5559819099999999	113.915102520000005	22.5581978700000008	1
2019-10-23 17:39:28	2019-10-23 20:10:07	2.29234759999999982	01	40-49岁	22.5600447991660999	113.963027544339582	440305	V0440300	17580	50	87	52	86	113.961468909999994	22.5559819099999999	113.963909240000007	22.5581978700000008	1
2019-10-23 16:45:14	2019-10-23 18:42:29	2.29234759999999982	03	未知	22.5596293508664409	113.964921726282057	440305	V0440300	17581	50	88	52	87	113.963909240000007	22.5559819099999999	113.966349579999999	22.5581978700000008	1
2019-10-23 11:47:16	2019-10-23 20:58:00	2.29234759999999982	03	未知	22.5598744914671911	113.974089153982945	440305	V0440300	17585	50	92	52	91	113.973670589999998	22.5559819099999999	113.976110930000004	22.5581978700000008	1
2019-10-23 13:58:11	2019-10-23 16:32:49	2.29234759999999982	03	未知	22.5598037294135203	113.976082679218351	440305	V0440300	17585	50	92	52	91	113.973670589999998	22.5559819099999999	113.976110930000004	22.5581978700000008	1
2019-10-23 19:22:51	2019-10-23 20:26:10	3.05925700000000012	01	40-49岁	22.5593598804886994	114.012171828928729	440304	V0440300	17600	50	107	52	106	114.010275629999995	22.5559819099999999	114.012715970000002	22.5581978700000008	1
2019-10-23 09:32:06	2019-10-23 12:35:46	2.01503029999999983	03	未知	22.5612703143294198	113.893554866361143	440306	V0440300	17909	51	59	54	58	113.893139500000004	22.5581978700000008	113.895579830000003	22.5604138300000017	1
2019-10-23 10:52:41	2019-10-23 10:53:41	2.29234759999999982	01	30-39岁	22.5624946337560495	113.946581211420494	440305	V0440300	17930	51	80	53	79	113.944386559999998	22.5581978700000008	113.946826889999997	22.5604138300000017	1
2019-10-23 20:38:58	2019-10-23 22:37:07	2.29234759999999982	02	19-29岁	22.5612786518572008	113.975807566589808	440305	V0440300	17942	51	92	53	91	113.973670589999998	22.5581978700000008	113.976110930000004	22.5604138300000017	1
2019-10-23 08:55:05	2019-10-23 23:12:01	2.29234759999999982	02	30-39岁	22.5605633656922606	113.985287597773322	440305	V0440300	17946	51	96	53	95	113.983431929999995	22.5581978700000008	113.985872270000002	22.5604138300000017	1
2019-10-23 09:33:15	2019-10-23 18:43:35	3.05925700000000012	03	未知	22.561315830872271	114.042273066821963	440304	V0440300	17970	51	120	52	119	114.042000000000002	22.5581978700000008	114.044440339999994	22.5604138300000017	1
2019-10-23 11:08:51	2019-10-23 11:57:55	3.17181930000000012	01	30-39岁	22.5616332173113285	114.117831598855815	440303	V0440300	18001	51	151	52	150	114.117650420000004	22.5581978700000008	114.120090759999997	22.5604138300000017	1
2019-10-23 12:18:39	2019-10-23 13:36:21	2.01503029999999983	01	19-29岁	22.5631932043634897	113.86109723437238	440306	V0440300	18252	52	45	55	44	113.858974790000005	22.5604138300000017	113.861415129999997	22.562629789999999	1
2019-10-23 12:53:19	2019-10-23 18:29:31	2.01503029999999983	01	30-39岁	22.5630018484498187	113.880456890327963	440306	V0440300	18260	52	53	55	52	113.878497479999993	22.5604138300000017	113.88093782	22.562629789999999	1
2019-10-23 16:09:14	2019-10-23 17:13:44	2.01503029999999983	01	19-29岁	22.5643308979107395	113.888958237074064	440306	V0440300	18264	52	57	55	56	113.888258820000004	22.5604138300000017	113.890699159999997	22.562629789999999	1
2019-10-23 16:02:06	2019-10-23 21:35:37	2.29234759999999982	01	0-18岁	22.5640376556187796	113.957984266462802	440305	V0440300	18292	52	85	54	84	113.956588240000002	22.5604138300000017	113.959028570000001	22.562629789999999	1
2019-10-23 17:33:35	2019-10-23 19:25:42	2.29234759999999982	01	40-49岁	22.5632298312796387	113.962986887715772	440305	V0440300	18294	52	87	54	86	113.961468909999994	22.5604138300000017	113.963909240000007	22.562629789999999	1
2019-10-23 17:47:38	2019-10-23 22:19:51	2.29234759999999982	03	未知	22.5630613610221609	113.972707739872888	440305	V0440300	18298	52	91	54	90	113.971230250000005	22.5604138300000017	113.973670589999998	22.562629789999999	1
2019-10-23 17:41:15	2019-10-23 22:44:42	2.29234759999999982	02	19-29岁	22.563117899695591	113.975709120576795	440305	V0440300	18299	52	92	54	91	113.973670589999998	22.5604138300000017	113.976110930000004	22.562629789999999	1
2019-10-23 18:40:38	2019-10-23 21:14:20	3.05925700000000012	01	30-39岁	22.562806282651799	114.028160499954168	440304	V0440300	18321	52	114	53	113	114.027357980000005	22.5604138300000017	114.029798319999998	22.562629789999999	1
2019-10-23 12:11:21	2019-10-23 16:57:15	3.05925700000000012	01	30-39岁	22.5626393356721096	114.038668744817002	440304	V0440300	18325	52	118	53	117	114.037119329999996	22.5604138300000017	114.039559659999995	22.562629789999999	1
2019-10-23 18:23:13	2019-10-23 19:11:06	4.98298400000000008	01	19-29岁	22.5629823163462007	114.234638572988388	440308	V0440300	18405	52	198	52	198	114.232346219999997	22.5604138300000017	114.234786549999995	22.562629789999999	2
2019-10-23 00:33:52	2019-10-23 01:02:14	4.98298400000000008	01	19-29岁	22.5629823163462007	114.234638572988388	440308	V0440300	18405	52	198	52	198	114.232346219999997	22.5604138300000017	114.234786549999995	22.562629789999999	2
2019-10-23 00:00:42	2019-10-23 01:18:28	2.01503029999999983	02	19-29岁	22.5652422829569907	113.886625173211826	440306	V0440300	18620	53	56	56	55	113.885818490000005	22.562629789999999	113.888258820000004	22.5648457399999991	1
2019-10-23 11:45:59	2019-10-23 13:18:25	2.01503029999999983	01	19-29岁	22.5665078936614805	113.890930462716156	440306	V0440300	18622	53	58	56	57	113.890699159999997	22.562629789999999	113.893139500000004	22.5648457399999991	1
2019-10-23 13:39:30	2019-10-23 14:37:48	2.01503029999999983	02	19-29岁	22.5658388272848711	113.896464664826681	440306	V0440300	18624	53	60	55	59	113.895579830000003	22.562629789999999	113.898020169999995	22.5648457399999991	1
2019-10-23 13:42:55	2019-10-23 15:09:15	2.01503029999999983	01	30-39岁	22.5656637699212794	113.90282344118998	440306	V0440300	18626	53	62	55	61	113.900460510000002	22.562629789999999	113.902900840000001	22.5648457399999991	1
2019-10-23 20:20:20	2019-10-23 21:18:48	2.29234759999999982	03	未知	22.5662571845748303	113.964630779669832	440305	V0440300	18652	53	88	55	87	113.963909240000007	22.562629789999999	113.966349579999999	22.5648457399999991	1
2019-10-23 10:45:25	2019-10-23 13:20:17	2.29234759999999982	02	19-29岁	22.564965802314191	113.975591045219616	440305	V0440300	18656	53	92	55	91	113.973670589999998	22.562629789999999	113.976110930000004	22.5648457399999991	1
2019-10-23 07:58:20	2019-10-23 09:38:56	2.01503029999999983	01	50-59岁	22.5672724767873305	113.861111687685863	440306	V0440300	18966	54	45	57	44	113.858974790000005	22.5648457399999991	113.861415129999997	22.5670617	1
2019-10-23 15:19:56	2019-10-23 18:00:38	2.01503029999999983	01	40-49岁	22.5675484883752695	113.866002699791991	440306	V0440300	18968	54	47	57	46	113.863855459999996	22.5648457399999991	113.866295800000003	22.5670617	1
2019-10-23 22:43:58	2019-10-23 23:44:06	2.01503029999999983	02	19-29岁	22.5679125893338117	113.873107206356039	440306	V0440300	18971	54	50	57	49	113.871176469999995	22.5648457399999991	113.873616810000001	22.5670617	1
2019-10-23 16:13:47	2019-10-23 18:14:13	3.05925700000000012	01	30-39岁	22.568359469366861	114.007886559250593	440304	V0440300	19027	54	106	56	105	114.007835290000003	22.5648457399999991	114.010275629999995	22.5670617	1
2019-10-23 00:35:21	2019-10-23 23:19:53	3.05925700000000012	02	19-29岁	22.5673821005798096	114.052648685423932	440304	V0440300	19045	54	124	55	123	114.051761350000007	22.5648457399999991	114.054201680000006	22.5670617	1
2019-10-23 18:46:54	2019-10-23 21:06:13	3.05925700000000012	01	40-49岁	22.5673990846312904	114.06787650066299	440304	V0440300	19051	54	130	55	129	114.066403359999995	22.5648457399999991	114.068843700000002	22.5670617	1
2019-10-23 16:17:55	2019-10-23 22:17:25	3.17181930000000012	01	19-29岁	22.5676425684360602	114.133363035386509	440303	V0440300	19078	54	157	54	156	114.132292440000001	22.5648457399999991	114.134732769999999	22.5670617	1
2019-10-23 19:31:47	2019-10-23 22:52:33	2.01503029999999983	02	19-29岁	22.5713235295479109	113.875410896797419	440306	V0440300	19329	55	51	58	50	113.873616810000001	22.5670617	113.87605714	22.5692776600000009	1
2019-10-23 19:00:03	2019-10-23 19:53:46	2.29234759999999982	01	40-49岁	22.5705400281736708	113.930710113709537	440305	V0440300	19352	55	74	57	73	113.929744540000002	22.5670617	113.932184879999994	22.5692776600000009	1
2019-10-23 09:38:01	2019-10-23 09:59:27	2.29234759999999982	01	30-39岁	22.5707492713480704	113.950218267729014	440305	V0440300	19360	55	82	57	81	113.949267230000004	22.5670617	113.951707560000003	22.5692776600000009	1
2019-10-23 19:21:03	2019-10-23 21:54:22	3.05925700000000012	01	19-29岁	22.5703340354257911	114.056618936654843	440304	V0440300	19403	55	125	56	124	114.054201680000006	22.5670617	114.056642019999998	22.5692776600000009	1
2019-10-23 13:16:57	2019-10-23 15:53:58	3.05925700000000012	02	30-39岁	22.5701903449698591	114.094824771911604	440304	V0440300	19419	55	141	56	140	114.093247059999996	22.5670617	114.095687400000003	22.5692776600000009	1
2019-10-23 19:07:26	2019-10-23 21:04:01	3.17181930000000012	01	30-39岁	22.5706705235366698	114.105922971046084	440303	V0440300	19424	55	146	56	145	114.10544874	22.5670617	114.107889080000007	22.5692776600000009	1
2019-10-23 08:13:03	2019-10-23 09:47:00	2.01503029999999983	03	未知	22.5734584007016892	113.858561623434156	440306	V0440300	19679	56	44	59	43	113.856534460000006	22.5692776600000009	113.858974790000005	22.5714936199999983	1
2019-10-23 06:30:04	2019-10-23 07:52:15	2.01503029999999983	01	19-29岁	22.5727730084736713	113.869674181064653	440306	V0440300	19684	56	49	59	48	113.868736139999996	22.5692776600000009	113.871176469999995	22.5714936199999983	1
2019-10-23 19:47:10	2019-10-23 20:20:35	2.01503029999999983	01	40-49岁	22.5727074787114113	113.872794887754267	440306	V0440300	19685	56	50	59	49	113.871176469999995	22.5692776600000009	113.873616810000001	22.5714936199999983	1
2019-10-23 21:38:09	2019-10-23 21:38:09	2.01503029999999983	03	未知	22.5726579304353514	113.883242054898744	440306	V0440300	19689	56	54	59	53	113.88093782	22.5692776600000009	113.883378149999999	22.5714936199999983	1
2019-10-23 12:11:29	2019-10-23 12:12:29	3.17181930000000012	01	30-39岁	22.5728328716996707	114.137940125649166	440303	V0440300	19794	56	159	56	158	114.137173110000006	22.5692776600000009	114.139613449999999	22.5714936199999983	1
2019-10-23 20:38:47	2019-10-23 21:30:31	2.01503029999999983	01	30-39岁	22.5739942172660513	113.862426643711302	440306	V0440300	20038	57	46	60	45	113.861415129999997	22.5714936199999983	113.863855459999996	22.5737095799999992	1
2019-10-23 08:33:47	2019-10-23 10:11:43	2.29234759999999982	02	30-39岁	22.573762086074499	113.939705321653832	440305	V0440300	20070	57	78	59	77	113.939505879999999	22.5714936199999983	113.941946220000005	22.5737095799999992	1
2019-10-23 19:31:18	2019-10-23 21:00:22	2.29234759999999982	02	30-39岁	22.5754209295725907	113.947200013020321	440305	V0440300	20073	57	81	59	80	113.946826889999997	22.5714936199999983	113.949267230000004	22.5737095799999992	1
2019-10-23 14:46:50	2019-10-23 16:16:36	2.29234759999999982	01	40-49岁	22.5739294231781713	113.955152916405865	440305	V0440300	20076	57	84	59	83	113.954147899999995	22.5714936199999983	113.956588240000002	22.5737095799999992	1
2019-10-23 16:36:03	2019-10-23 19:07:58	2.01503029999999983	02	30-39岁	22.5762543249987111	113.870955922967326	440306	V0440300	20398	58	49	61	48	113.868736139999996	22.5737095799999992	113.871176469999995	22.5759255299999992	1
2019-10-23 14:43:50	2019-10-23 21:40:51	2.01503029999999983	03	19-29岁	22.5778445638921212	113.909256303946194	440306	V0440300	20414	58	65	60	64	113.907781510000007	22.5737095799999992	113.910221849999999	22.5759255299999992	1
2019-10-23 18:30:17	2019-10-23 19:46:55	2.29234759999999982	01	40-49岁	22.575933044958969	113.930512839887442	440305	V0440300	20423	58	74	60	73	113.929744540000002	22.5737095799999992	113.932184879999994	22.5759255299999992	1
2019-10-23 19:20:06	2019-10-23 21:47:33	2.29234759999999982	01	19-29岁	22.5764744025108506	113.937594896747882	440305	V0440300	20426	58	77	60	76	113.93706555	22.5737095799999992	113.939505879999999	22.5759255299999992	1
2019-10-23 17:59:42	2019-10-23 21:41:11	2.29234759999999982	01	19-29岁	22.5775924962235699	113.952720587377073	440305	V0440300	20432	58	83	60	82	113.951707560000003	22.5737095799999992	113.954147899999995	22.5759255299999992	1
2019-10-23 19:05:26	2019-10-23 22:11:16	3.05925700000000012	02	19-29岁	22.5762642920480303	114.039465923691139	440304	V0440300	20467	58	118	59	117	114.037119329999996	22.5737095799999992	114.039559659999995	22.5759255299999992	1
2019-10-23 15:06:59	2019-10-23 18:14:22	2.01503029999999983	01	19-29岁	22.5786591119295394	113.899549423738563	440306	V0440300	20767	59	61	61	60	113.898020169999995	22.5759255299999992	113.900460510000002	22.5781414900000001	1
2019-10-23 19:39:32	2019-10-23 20:57:26	2.29234759999999982	01	30-39岁	22.5782634181034503	113.94623355764638	440305	V0440300	20786	59	80	61	79	113.944386559999998	22.5759255299999992	113.946826889999997	22.5781414900000001	1
2019-10-23 09:43:57	2019-10-23 11:55:04	3.17181930000000012	01	30-39岁	22.5802441459158985	114.133442369652158	440303	V0440300	20863	59	157	59	156	114.132292440000001	22.5759255299999992	114.134732769999999	22.5781414900000001	2
2019-10-23 11:56:27	2019-10-23 14:34:42	3.17181930000000012	01	30-39岁	22.5802441459158985	114.133442369652158	440303	V0440300	20863	59	157	59	156	114.132292440000001	22.5759255299999992	114.134732769999999	22.5781414900000001	2
2019-10-23 19:24:45	2019-10-23 22:35:56	2.01503029999999983	03	未知	22.5817084655119693	113.847150446271286	440306	V0440300	21103	60	40	63	39	113.846773110000001	22.5781414900000001	113.849213449999993	22.5803574500000011	1
2019-10-23 13:19:59	2019-10-23 19:55:34	2.01503029999999983	02	30-39岁	22.582102515262239	113.853895298918076	440306	V0440300	21105	60	42	63	41	113.851653780000007	22.5781414900000001	113.854094119999999	22.5803574500000011	1
2019-10-23 18:03:48	2019-10-23 21:25:35	2.01503029999999983	01	30-39岁	22.5814386046331599	113.865163545015108	440306	V0440300	21110	60	47	63	46	113.863855459999996	22.5781414900000001	113.866295800000003	22.5803574500000011	1
2019-10-23 18:03:02	2019-10-23 21:23:36	2.01503029999999983	01	30-39岁	22.5813493660524003	113.864290965861557	440306	V0440300	21110	60	47	63	46	113.863855459999996	22.5781414900000001	113.866295800000003	22.5803574500000011	1
2019-10-23 18:42:33	2019-10-23 20:45:12	2.29234759999999982	01	50-59岁	22.5821907573335814	113.942521976532802	440305	V0440300	21142	60	79	62	78	113.941946220000005	22.5781414900000001	113.944386559999998	22.5803574500000011	1
2019-10-23 12:11:35	2019-10-23 12:11:52	3.17181930000000012	01	30-39岁	22.5807542676694304	114.087566462828576	440303	V0440300	21201	60	138	61	137	114.085926049999998	22.5781414900000001	114.088366390000004	22.5803574500000011	1
2019-10-23 15:07:25	2019-10-23 18:40:17	2.29234759999999982	01	40-49岁	22.5827023313743886	113.953764603619106	440305	V0440300	21503	61	83	63	82	113.951707560000003	22.5803574500000011	113.954147899999995	22.5825734000000011	1
2019-10-23 11:26:21	2019-10-23 22:36:40	2.29234759999999982	01	19-29岁	22.5855966936036516	113.947451818491814	440305	V0440300	21858	62	81	64	80	113.946826889999997	22.5825734000000011	113.949267230000004	22.5847893599999985	1
2019-10-23 11:26:08	2019-10-23 22:28:27	2.29234759999999982	02	19-29岁	22.5855985412096985	113.947548963911728	440305	V0440300	21858	62	81	64	80	113.946826889999997	22.5825734000000011	113.949267230000004	22.5847893599999985	1
2019-10-23 13:59:17	2019-10-23 16:16:54	2.29234759999999982	02	30-39岁	22.5854433646612414	113.951255179936751	440305	V0440300	21859	62	82	64	81	113.949267230000004	22.5825734000000011	113.951707560000003	22.5847893599999985	1
2019-10-23 02:22:53	2019-10-23 02:28:46	3.17181930000000012	01	40-49岁	22.5854898831554607	114.083433245789408	440303	V0440300	21913	62	136	63	135	114.081045380000006	22.5825734000000011	114.083485710000005	22.5847893599999985	1
2019-10-23 18:29:19	2019-10-23 22:04:17	2.01503029999999983	02	30-39岁	22.5872894769510388	113.852873599770405	440306	V0440300	22176	63	42	66	41	113.851653780000007	22.5847893599999985	113.854094119999999	22.5870053199999994	1
2019-10-23 15:17:10	2019-10-23 16:05:09	2.29234759999999982	02	30-39岁	22.5871035508771811	113.962181393403895	440305	V0440300	22221	63	87	65	86	113.961468909999994	22.5847893599999985	113.963909240000007	22.5870053199999994	2
2019-10-23 14:36:35	2019-10-23 15:16:50	2.29234759999999982	02	30-39岁	22.5871035508771811	113.962181393403895	440305	V0440300	22221	63	87	65	86	113.961468909999994	22.5847893599999985	113.963909240000007	22.5870053199999994	2
2019-10-23 17:38:50	2019-10-23 21:22:09	2.01503029999999983	02	30-39岁	22.5892966153211496	113.844334213955165	440306	V0440300	22530	64	39	67	38	113.844332769999994	22.5870053199999994	113.846773110000001	22.5892212800000003	1
2019-10-23 16:38:48	2019-10-23 20:04:54	3.17181930000000012	01	40-49岁	22.5900567088663387	114.103359882940296	440303	V0440300	22636	64	145	65	145	114.103008399999993	22.5870053199999994	114.10544874	22.5892212800000003	1
2019-10-23 12:01:34	2019-10-23 14:56:18	2.01503029999999983	03	19-29岁	22.5930850434816399	113.848378159454256	440306	V0440300	22888	65	40	68	39	113.846773110000001	22.5892212800000003	113.849213449999993	22.5914372300000004	1
2019-10-23 17:54:38	2019-10-23 21:20:39	2.01503029999999983	01	30-39岁	22.5926255939711105	113.890042562659133	440306	V0440300	22905	65	57	67	56	113.888258820000004	22.5892212800000003	113.890699159999997	22.5914372300000004	1
2019-10-23 18:34:52	2019-10-23 19:53:36	2.29234759999999982	02	60岁以上	22.5928926122379892	113.96621413096841	440305	V0440300	22936	65	88	67	87	113.963909240000007	22.5892212800000003	113.966349579999999	22.5914372300000004	1
2019-10-23 19:56:35	2019-10-23 20:45:07	2.01503029999999983	01	19-29岁	22.5938250845414714	113.834629051442377	440306	V0440300	23240	66	35	69	34	113.834571429999997	22.5914372300000004	113.837011770000004	22.5936531900000013	1
2019-10-23 15:13:53	2019-10-23 18:58:29	2.01503029999999983	02	19-29岁	22.5975986152870014	113.83790537893411	440306	V0440300	23598	67	36	70	35	113.837011770000004	22.5936531900000013	113.839452100000003	22.5958691499999986	1
2019-10-23 21:48:31	2019-10-23 22:33:17	2.29234759999999982	02	19-29岁	22.5963543660518802	113.953629275847348	440305	V0440300	23645	67	83	69	82	113.951707560000003	22.5936531900000013	113.954147899999995	22.5958691499999986	1
2019-10-23 07:04:27	2019-10-23 07:36:03	1.86759879999999989	01	30-39岁	22.5975509346565815	114.1215747040129	440307	V0440300	23714	67	152	67	152	114.120090759999997	22.5936531900000013	114.122531089999995	22.5958691499999986	1
2019-10-23 19:08:11	2019-10-23 20:58:03	1.86759879999999989	03	未知	22.5996580636420283	114.124320697761476	440307	V0440300	24072	68	153	68	153	114.122531089999995	22.5958691499999986	114.124971430000002	22.5980851099999995	1
2019-10-23 20:11:16	2019-10-23 23:07:52	2.01503029999999983	02	19-29岁	22.60156487185467	113.842722806840968	440306	V0440300	24314	69	38	72	37	113.841892439999995	22.5980851099999995	113.844332769999994	22.6003010599999996	1
2019-10-23 20:03:59	2019-10-23 21:00:36	1.86759879999999989	03	未知	22.6015195016473989	114.122425316639649	440307	V0440300	24428	69	152	69	152	114.120090759999997	22.5980851099999995	114.122531089999995	22.6003010599999996	1
2019-10-23 19:21:45	2019-10-23 20:55:31	1.75727349999999993	01	50-59岁	22.6029823699816212	114.045504158052651	440309	V0440300	24754	70	121	71	121	114.044440339999994	22.6003010599999996	114.046880669999993	22.6025170200000005	1
2019-10-23 12:55:33	2019-10-23 16:30:00	1.86759879999999989	01	40-49岁	22.6046404836271009	114.121310503443738	440307	V0440300	24785	70	152	70	152	114.120090759999997	22.6003010599999996	114.122531089999995	22.6025170200000005	1
2019-10-23 15:27:24	2019-10-23 18:31:59	1.75727349999999993	02	19-29岁	22.6065311921147014	114.034356480597367	440309	V0440300	25106	71	116	72	116	114.032238660000004	22.6025170200000005	114.034678990000003	22.6047329800000014	1
2019-10-23 21:58:23	2019-10-23 23:44:24	1.86759879999999989	01	19-29岁	22.6090154445323286	114.120665301428062	440307	V0440300	25499	72	152	72	152	114.120090759999997	22.6047329800000014	114.122531089999995	22.6069489399999988	1
2019-10-23 16:01:11	2019-10-23 18:51:04	1.75727349999999993	01	30-39岁	22.6105798426942997	114.039528661962791	440309	V0440300	25822	73	118	74	118	114.037119329999996	22.6069489399999988	114.039559659999995	22.6091648899999988	1
2019-10-23 14:09:55	2019-10-23 14:09:55	1.86759879999999989	01	40-49岁	22.6135552592378488	114.155044142951908	440307	V0440300	26227	74	166	74	166	114.154255460000002	22.6091648899999988	114.156695799999994	22.6113808499999998	1
2019-10-23 15:04:40	2019-10-23 17:46:46	1.86759879999999989	02	30-39岁	22.6165157462842714	114.062441355441763	440307	V0440300	26903	76	128	77	128	114.061522690000004	22.6135968100000007	114.063963029999996	22.6158127700000016	1
2019-10-23 18:15:47	2019-10-23 20:59:52	2.01503029999999983	01	30-39岁	22.6194462431852408	113.861793980315369	440306	V0440300	27178	77	46	79	45	113.861415129999997	22.6158127700000016	113.863855459999996	22.6180287200000016	1
2019-10-23 08:18:38	2019-10-23 17:07:05	1.75727349999999993	01	30-39岁	22.6189785537624317	114.035411530570045	440309	V0440300	27249	77	117	78	117	114.034678990000003	22.6158127700000016	114.037119329999996	22.6180287200000016	1
2019-10-23 19:20:36	2019-10-23 21:36:30	1.86759879999999989	03	未知	22.6183579117904792	114.143414778781491	440307	V0440300	27293	77	161	77	161	114.142053779999998	22.6158127700000016	114.144494120000005	22.6180287200000016	1
2019-10-23 09:50:17	2019-10-23 19:32:45	1.86759879999999989	01	30-39岁	22.6224198285646807	114.142922463604492	440307	V0440300	27650	78	161	78	161	114.142053779999998	22.6180287200000016	114.144494120000005	22.620244679999999	1
2019-10-23 08:00:16	2019-10-23 20:11:52	2.29234759999999982	01	30-39岁	22.6250630708589817	113.969853579525093	440305	V0440300	28293	80	90	81	90	113.968789920000006	22.6224606399999999	113.971230250000005	22.6246766000000008	1
2019-10-23 16:23:32	2019-10-23 19:53:24	1.75727349999999993	03	未知	22.6258586992481199	114.027282139727419	440309	V0440300	28316	80	113	81	113	114.024917650000006	22.6224606399999999	114.027357980000005	22.6246766000000008	1
2019-10-23 19:17:16	2019-10-23 22:40:37	1.75727349999999993	02	19-29岁	22.6347609826350116	114.012905312489394	440309	V0440300	29739	84	108	85	108	114.012715970000002	22.6313244699999991	114.015156300000001	22.63354043	1
2019-10-23 22:31:32	2019-10-23 23:43:21	2.01503029999999983	01	30-39岁	22.6385682243189414	113.914266373814215	440306	V0440300	30412	86	67	88	67	113.912662190000006	22.6357563800000001	113.915102520000005	22.637972340000001	1
2019-10-23 22:12:12	2019-10-23 23:43:02	2.01503029999999983	01	19-29岁	22.6385682243189414	113.914266373814215	440306	V0440300	30412	86	67	88	67	113.912662190000006	22.6357563800000001	113.915102520000005	22.637972340000001	2
2019-10-23 04:43:27	2019-10-23 09:47:42	2.01503029999999983	01	19-29岁	22.6385682243189414	113.914266373814215	440306	V0440300	30412	86	67	88	67	113.912662190000006	22.6357563800000001	113.915102520000005	22.637972340000001	2
2019-10-23 18:31:24	2019-10-23 19:16:41	2.29234759999999982	01	19-29岁	22.638981070499959	113.944279511042481	440305	V0440300	30424	86	79	87	79	113.941946220000005	22.6357563800000001	113.944386559999998	22.637972340000001	1
2019-10-23 19:11:12	2019-10-23 22:02:20	1.86759879999999989	01	19-29岁	22.6388124895329206	114.060683670468606	440307	V0440300	30472	86	127	86	127	114.059082349999997	22.6357563800000001	114.061522690000004	22.637972340000001	1
2019-10-23 14:56:01	2019-10-23 16:22:03	1.86759879999999989	01	40-49岁	22.6401458608505592	114.0976815808108	440307	V0440300	30487	86	142	86	142	114.095687400000003	22.6357563800000001	114.098127730000002	22.637972340000001	1
2019-10-23 00:06:33	2019-10-23 15:07:33	1.86759879999999989	01	19-29岁	22.6405762141376989	114.0574471823858	440307	V0440300	30828	87	126	87	126	114.056642019999998	22.637972340000001	114.059082349999997	22.6401882999999984	1
2019-10-23 13:09:05	2019-10-23 14:22:44	1.75727349999999993	03	19-29岁	22.6445639214065686	114.005741104276751	440309	V0440300	31164	88	105	89	105	114.005394960000004	22.6401882999999984	114.007835290000003	22.6424042599999993	1
2019-10-23 11:57:46	2019-10-23 13:55:41	1.75727349999999993	02	30-39岁	22.6432433368778199	114.007033753768042	440309	V0440300	31164	88	105	89	105	114.005394960000004	22.6401882999999984	114.007835290000003	22.6424042599999993	1
2019-10-23 19:43:11	2019-10-23 20:39:13	2.01503029999999983	01	19-29岁	22.6500345369092493	113.917811646877979	440306	V0440300	32199	91	69	93	69	113.917542859999998	22.6468361700000003	113.919983189999996	22.6490521300000012	2
2019-10-23 09:53:08	2019-10-23 15:19:42	2.01503029999999983	01	19-29岁	22.6500345369092493	113.917811646877979	440306	V0440300	32199	91	69	93	69	113.917542859999998	22.6468361700000003	113.919983189999996	22.6490521300000012	2
2019-10-23 06:47:03	2019-10-23 09:06:48	1.86759879999999989	01	50-59岁	22.6606715339803486	114.129799202265488	440307	V0440300	34070	96	155	96	155	114.127411769999995	22.6579159600000004	114.129852099999994	22.6601319100000005	1
2019-10-23 10:25:50	2019-10-23 11:21:33	2.05558739999999984	01	50-59岁	22.6603009995336109	114.397003983295861	440310	V0440300	34180	96	265	94	266	114.395848740000005	22.6579159600000004	114.398289079999998	22.6601319100000005	1
2019-10-23 16:22:08	2019-10-23 16:23:08	1.75727349999999993	03	未知	22.6699226603924799	113.994570903980645	440309	V0440300	35443	100	100	101	100	113.99319328	22.6667797899999997	113.995633609999999	22.6689957399999997	1
2019-10-23 12:20:45	2019-10-23 13:39:20	1.75727349999999993	01	19-29岁	22.671541886047379	114.03200643141291	440309	V0440300	35815	101	115	101	115	114.029798319999998	22.6689957399999997	114.032238660000004	22.6712117000000006	1
2019-10-23 20:35:56	2019-10-23 22:04:06	1.86759879999999989	01	30-39岁	22.6725735163750102	114.134161484640472	440307	V0440300	35857	101	157	101	157	114.132292440000001	22.6689957399999997	114.134732769999999	22.6712117000000006	1
2019-10-23 11:42:30	2019-10-23 14:31:20	2.01503029999999983	01	30-39岁	22.6767170164797101	113.804498467176842	440306	V0440300	36436	103	22	105	22	113.802847060000005	22.6734276600000015	113.805287399999997	22.6756436199999989	1
2019-10-23 14:15:07	2019-10-23 20:56:04	2.01503029999999983	01	30-39岁	22.6756989132997191	113.820430712154504	440306	V0440300	36443	103	29	105	29	113.81992941	22.6734276600000015	113.822369749999993	22.6756436199999989	1
2019-10-23 17:29:53	2019-10-23 21:38:10	2.01503029999999983	01	30-39岁	22.6780423731197693	113.799926523541686	440306	V0440300	36791	104	20	106	20	113.797966389999999	22.6756436199999989	113.800406719999998	22.677859569999999	1
2019-10-23 16:13:46	2019-10-23 16:14:46	1.75727349999999993	02	19-29岁	22.6853806990803513	113.998318603447672	440309	V0440300	37944	107	102	108	102	113.998073950000006	22.6822914900000008	114.000514289999998	22.6845074500000017	1
2019-10-23 17:59:01	2019-10-23 21:36:45	1.86759879999999989	01	19-29岁	22.6870042611596006	114.222077315166445	440307	V0440300	38392	108	193	107	194	114.220144540000007	22.6845074500000017	114.222584870000006	22.6867234000000018	1
2019-10-23 12:57:02	2019-10-23 16:43:36	1.86759879999999989	01	30-39岁	22.6885423322888613	114.264711968693931	440307	V0440300	38410	108	211	106	212	114.264070590000003	22.6845074500000017	114.266510920000002	22.6867234000000018	1
2019-10-23 17:09:52	2019-10-23 20:56:33	1.86759879999999989	01	19-29岁	22.6908294966077513	114.219889239540052	440307	V0440300	38748	109	192	108	193	114.2177042	22.6867234000000018	114.220144540000007	22.6889393599999991	1
2019-10-23 13:17:23	2019-10-23 13:54:59	2.01503029999999983	02	30-39岁	22.6956509599331007	113.813181574797838	440306	V0440300	39653	112	26	114	26	113.812608400000002	22.6933712800000009	113.815048739999995	22.695587230000001	1
2019-10-23 22:04:44	2019-10-23 22:04:52	1.75727349999999993	01	30-39岁	22.6956564820034394	113.989000125727387	440309	V0440300	39725	112	98	113	98	113.988312609999994	22.6933712800000009	113.990752939999993	22.695587230000001	1
2019-10-23 19:43:38	2019-10-23 21:31:40	2.01503029999999983	03	未知	22.6983052381338517	113.937915972239594	440306	V0440300	40061	113	77	114	77	113.93706555	22.695587230000001	113.939505879999999	22.6978031899999984	1
2019-10-23 12:12:56	2019-10-23 15:26:21	1.75727349999999993	01	30-39岁	22.6998035134076588	113.988763501413587	440309	V0440300	40082	113	98	114	98	113.988312609999994	22.695587230000001	113.990752939999993	22.6978031899999984	1
2019-10-23 11:27:47	2019-10-23 14:11:52	1.86759879999999989	02	30-39岁	22.7133646179080912	114.234777205206711	440307	V0440300	42681	120	198	118	199	114.232346219999997	22.7110989399999994	114.234786549999995	22.7133148899999995	1
2019-10-23 11:20:41	2019-10-23 14:02:28	1.86759879999999989	01	19-29岁	22.7154281971304499	114.235621109429673	440307	V0440300	42682	120	199	118	200	114.234786549999995	22.7110989399999994	114.237226890000002	22.7133148899999995	1
2019-10-23 12:59:02	2019-10-23 16:15:46	2.01503029999999983	01	19-29岁	22.7211523968475611	113.825411387221422	440306	V0440300	43585	123	31	125	31	113.82481009	22.7177468100000013	113.827250419999999	22.7199627699999986	1
2019-10-23 17:14:12	2019-10-23 19:21:43	2.01503029999999983	01	19-29岁	22.7354621447521303	113.797734440347341	440306	V0440300	45715	129	19	131	19	113.795526050000007	22.7310425500000015	113.797966389999999	22.7332585099999989	1
2019-10-23 00:03:56	2019-10-23 00:51:17	2.01503029999999983	02	19-29岁	22.73423924978351	113.824155683768169	440306	V0440300	45726	129	30	131	30	113.822369749999993	22.7310425500000015	113.82481009	22.7332585099999989	1
2019-10-23 12:36:03	2019-10-23 16:33:42	2.01503029999999983	02	30-39岁	22.7367994111716385	113.825837901989686	440306	V0440300	46084	130	31	132	31	113.82481009	22.7332585099999989	113.827250419999999	22.7354744699999998	1
2019-10-23 11:06:59	2019-10-23 13:18:51	2.01503029999999983	02	40-49岁	22.7528250602816904	113.890414378258299	440306	V0440300	48609	137	57	138	58	113.888258820000004	22.74877021	113.890699159999997	22.7509861700000009	1
2019-10-23 16:19:13	2019-10-23 18:37:49	1.75727349999999993	01	19-29岁	22.7542492501476588	114.027175358691139	440309	V0440300	49022	138	113	138	114	114.024917650000006	22.7509861700000009	114.027357980000005	22.7532021299999982	1
2019-10-23 00:36:39	2019-10-23 08:48:50	2.05558739999999984	01	40-49岁	22.75483197320305	114.380342871561524	440310	V0440300	49167	138	258	135	259	114.378766389999996	22.7509861700000009	114.381206719999994	22.7532021299999982	1
2019-10-23 10:14:33	2019-10-23 13:00:54	2.01503029999999983	01	19-29岁	22.7785529203179706	113.915007803011662	440306	V0440300	52903	149	67	150	68	113.912662190000006	22.7753617000000013	113.915102520000005	22.7775776599999986	1
2019-10-23 19:00:05	2019-10-23 21:32:52	2.01503029999999983	01	30-39岁	22.7866804140522987	113.893452088171017	440306	V0440300	54323	153	59	154	60	113.893139500000004	22.7842255300000005	113.895579830000003	22.7864414900000014	1
