# Supplementary material for: Analysis of the influencing factors of vitality and built environment of shopping centers based on mobile-phone signaling data
Source: PLoS One. 2024 Feb 15;19(2):e0296261. doi: 10.1371/journal.pone.0296261 (PMC10868840; doi:10.1371/journal.pone.0296261)
Supplement: S1 Data — (ZIP) [file pone.0296261.s001.zip › μò░μì«Θçìμû░μƒÑΦ»ó/04Σ║1⁄4σƒ║/Σ║1⁄4σƒ║25-Φ«┐Θù«Φ«░σ╜ò.csv]

stime	etime	weight	gender	age	o_lat	o_lon	o_district	city	o_fnid	grow_4326	gcol_4326	grow_32650	gcol_32650	ext_min_x	ext_min_y	ext_max_x	ext_max_y	visit_time
2019-10-25 17:09:47	2019-10-25 18:27:04	2.29234759999999982	01	30-39岁	22.484448013132841	113.898895693855138	440305	V0440300	5416	16	61	19	59	113.898020169999995	22.4806393600000014	113.900460510000002	22.4828553199999988	1
2019-10-25 18:29:42	2019-10-25 20:16:50	2.29234759999999982	01	30-39岁	22.48378734223148	113.899735871350032	440305	V0440300	5416	16	61	19	59	113.898020169999995	22.4806393600000014	113.900460510000002	22.4828553199999988	1
2019-10-25 15:47:21	2019-10-25 18:08:10	2.29234759999999982	01	50-59岁	22.4868849344813384	113.930471598059029	440305	V0440300	5786	17	74	20	72	113.929744540000002	22.4828553199999988	113.932184879999994	22.4850712799999997	1
2019-10-25 14:14:08	2019-10-25 16:15:02	2.29234759999999982	01	40-49岁	22.4898867197053001	113.915177350077286	440305	V0440300	6494	19	68	22	66	113.915102520000005	22.4872872299999997	113.917542859999998	22.4895031900000006	1
2019-10-25 14:38:27	2019-10-25 16:06:16	2.29234759999999982	01	0-18岁	22.4913507546357785	113.918582844374583	440305	V0440300	6495	19	69	22	67	113.917542859999998	22.4872872299999997	113.919983189999996	22.4895031900000006	1
2019-10-25 00:00:18	2019-10-25 00:05:08	2.29234759999999982	02	19-29岁	22.4913691744301794	113.92757559451664	440305	V0440300	6499	19	73	22	71	113.927304199999995	22.4872872299999997	113.929744540000002	22.4895031900000006	1
2019-10-25 20:48:32	2019-10-25 23:02:33	2.29234759999999982	01	30-39岁	22.4941030830094491	113.920930420716019	440305	V0440300	7210	21	70	24	68	113.919983189999996	22.4917191500000015	113.922423530000003	22.4939351099999989	1
2019-10-25 19:29:38	2019-10-25 20:44:18	2.29234759999999982	02	40-49岁	22.4942744611144398	113.928958490348236	440305	V0440300	7213	21	73	24	71	113.927304199999995	22.4917191500000015	113.929744540000002	22.4939351099999989	1
2019-10-25 11:23:03	2019-10-25 13:28:54	2.29234759999999982	01	19-29岁	22.496075932168921	113.929248908736042	440305	V0440300	7213	21	73	24	71	113.927304199999995	22.4917191500000015	113.929744540000002	22.4939351099999989	1
2019-10-25 22:28:11	2019-10-25 22:28:11	2.29234759999999982	02	19-29岁	22.4956245706390199	113.931609226723808	440305	V0440300	7214	21	74	24	72	113.929744540000002	22.4917191500000015	113.932184879999994	22.4939351099999989	1
2019-10-25 19:06:03	2019-10-25 21:27:39	2.29234759999999982	01	40-49岁	22.4946499081454299	113.935874941462544	440305	V0440300	7216	21	76	24	74	113.934625209999993	22.4917191500000015	113.93706555	22.4939351099999989	1
2019-10-25 18:00:33	2019-10-25 20:29:32	2.29234759999999982	02	30-39岁	22.4999483244788792	113.880941697455626	440305	V0440300	7908	23	54	26	52	113.88093782	22.496151059999999	113.883378149999999	22.4983670199999999	1
2019-10-25 12:07:43	2019-10-25 13:35:26	2.29234759999999982	02	40-49岁	22.5004337259174285	113.930133597509354	440305	V0440300	7928	23	74	26	72	113.929744540000002	22.496151059999999	113.932184879999994	22.4983670199999999	1
2019-10-25 12:19:42	2019-10-25 14:08:36	2.29234759999999982	01	30-39岁	22.5014300204996012	113.894563950366361	440305	V0440300	8270	24	59	27	57	113.893139500000004	22.4983670199999999	113.895579830000003	22.5005829800000008	1
2019-10-25 12:25:49	2019-10-25 14:43:04	2.29234759999999982	02	19-29岁	22.5025867635985612	113.919538119187877	440305	V0440300	8280	24	69	27	67	113.917542859999998	22.4983670199999999	113.919983189999996	22.5005829800000008	1
2019-10-25 18:55:00	2019-10-25 21:20:15	2.29234759999999982	02	40-49岁	22.5041182331159604	113.879575773011268	440305	V0440300	8621	25	53	28	51	113.878497479999993	22.5005829800000008	113.88093782	22.5027989400000017	1
2019-10-25 12:17:12	2019-10-25 13:47:26	2.29234759999999982	02	30-39岁	22.5061475878656303	113.895381223828835	440305	V0440300	8984	26	59	29	57	113.893139500000004	22.5027989400000017	113.895579830000003	22.5050148900000018	1
2019-10-25 21:31:51	2019-10-25 23:30:00	2.29234759999999982	03	未知	22.5066264381425789	113.913708259850935	440305	V0440300	8992	26	67	29	65	113.912662190000006	22.5027989400000017	113.915102520000005	22.5050148900000018	1
2019-10-25 11:43:23	2019-10-25 12:41:53	2.29234759999999982	02	40-49岁	22.5051067483438203	113.933352160866107	440305	V0440300	9000	26	75	29	73	113.932184879999994	22.5027989400000017	113.934625209999993	22.5050148900000018	1
2019-10-25 12:35:23	2019-10-25 13:49:43	2.29234759999999982	03	未知	22.5089958846309486	113.911615892059217	440305	V0440300	9348	27	66	30	64	113.910221849999999	22.5050148900000018	113.912662190000006	22.5072308499999991	1
2019-10-25 18:39:22	2019-10-25 22:04:21	2.29234759999999982	01	19-29岁	22.5106494781329083	113.91972845242239	440305	V0440300	9708	28	69	31	67	113.917542859999998	22.5072308499999991	113.919983189999996	22.50944681	1
2019-10-25 09:15:16	2019-10-25 12:48:29	2.29234759999999982	02	30-39岁	22.5111384812738784	113.917930381261115	440305	V0440300	9708	28	69	31	67	113.917542859999998	22.5072308499999991	113.919983189999996	22.50944681	2
2019-10-25 08:36:24	2019-10-25 09:14:59	2.29234759999999982	02	30-39岁	22.5111384812738784	113.917930381261115	440305	V0440300	9708	28	69	31	67	113.917542859999998	22.5072308499999991	113.919983189999996	22.50944681	2
2019-10-25 08:26:22	2019-10-25 18:54:28	3.05925700000000012	01	19-29岁	22.5105555263603208	114.04219898080143	440304	V0440300	9759	28	120	30	119	114.042000000000002	22.5072308499999991	114.044440339999994	22.50944681	1
2019-10-25 09:26:57	2019-10-25 13:02:13	2.29234759999999982	02	19-29岁	22.5129485199913688	113.925272355456343	440305	V0440300	10068	29	72	32	70	113.924863869999996	22.50944681	113.927304199999995	22.5116627700000009	1
2019-10-25 08:43:53	2019-10-25 10:15:56	2.29234759999999982	01	19-29岁	22.5152522725311286	113.92351177474211	440305	V0440300	10424	30	71	33	69	113.922423530000003	22.5116627700000009	113.924863869999996	22.513878720000001	1
2019-10-25 18:16:32	2019-10-25 22:07:17	2.29234759999999982	02	40-49岁	22.5151102780861905	113.931198320702947	440305	V0440300	10427	30	74	33	72	113.929744540000002	22.5116627700000009	113.932184879999994	22.513878720000001	1
2019-10-25 11:19:18	2019-10-25 12:35:43	2.29234759999999982	01	40-49岁	22.5152037119769801	113.930419171592206	440305	V0440300	10427	30	74	33	72	113.929744540000002	22.5116627700000009	113.932184879999994	22.513878720000001	1
2019-10-25 18:43:24	2019-10-25 21:04:31	2.29234759999999982	02	19-29岁	22.5162240774305182	113.909706738549517	440305	V0440300	10775	31	65	34	63	113.907781510000007	22.513878720000001	113.910221849999999	22.5160946799999984	1
2019-10-25 21:22:40	2019-10-25 23:29:59	2.29234759999999982	01	19-29岁	22.5182673408888192	113.911778841290925	440305	V0440300	10776	31	66	34	64	113.910221849999999	22.513878720000001	113.912662190000006	22.5160946799999984	1
2019-10-25 20:17:53	2019-10-25 21:04:03	2.29234759999999982	01	30-39岁	22.5190029486704688	113.931355142082182	440305	V0440300	11141	32	74	35	73	113.929744540000002	22.5160946799999984	113.932184879999994	22.5183106399999993	1
2019-10-25 10:29:16	2019-10-25 17:52:55	2.29234759999999982	01	40-49岁	22.5199116341238188	113.932627007889721	440305	V0440300	11142	32	75	35	74	113.932184879999994	22.5160946799999984	113.934625209999993	22.5183106399999993	1
2019-10-25 13:27:45	2019-10-25 14:31:25	2.29234759999999982	01	19-29岁	22.5212524820169193	113.911673590188954	440305	V0440300	11490	33	66	36	64	113.910221849999999	22.5183106399999993	113.912662190000006	22.5205266000000002	1
2019-10-25 18:35:13	2019-10-25 21:47:46	3.05925700000000012	02	30-39岁	22.5226447704615609	114.038502469613178	440304	V0440300	11542	33	118	35	117	114.037119329999996	22.5183106399999993	114.039559659999995	22.5205266000000002	1
2019-10-25 19:10:58	2019-10-25 20:08:50	3.05925700000000012	03	未知	22.5211181880523199	114.050221805800163	440304	V0440300	11547	33	123	35	122	114.04932101	22.5183106399999993	114.051761350000007	22.5205266000000002	1
2019-10-25 17:26:42	2019-10-25 19:58:09	3.05925700000000012	02	60岁以上	22.5207262245414483	114.055922957947772	440304	V0440300	11549	33	125	35	124	114.054201680000006	22.5183106399999993	114.056642019999998	22.5205266000000002	1
2019-10-25 11:09:32	2019-10-25 14:30:44	2.29234759999999982	02	30-39岁	22.5249187196769611	113.916963944124859	440305	V0440300	11849	34	68	37	67	113.915102520000005	22.5205266000000002	113.917542859999998	22.5227425500000003	1
2019-10-25 18:44:15	2019-10-25 20:40:47	2.29234759999999982	01	40-49岁	22.5235012320174484	113.941037891747314	440305	V0440300	11859	34	78	36	77	113.939505879999999	22.5205266000000002	113.941946220000005	22.5227425500000003	1
2019-10-25 13:38:39	2019-10-25 22:25:22	2.29234759999999982	02	30-39岁	22.5246567433742406	113.942479287478619	440305	V0440300	11860	34	79	36	78	113.941946220000005	22.5205266000000002	113.944386559999998	22.5227425500000003	1
2019-10-25 17:44:53	2019-10-25 20:49:45	2.29234759999999982	02	30-39岁	22.5247558562151013	113.943895393335779	440305	V0440300	11860	34	79	36	78	113.941946220000005	22.5205266000000002	113.944386559999998	22.5227425500000003	1
2019-10-25 18:46:23	2019-10-25 21:25:18	2.29234759999999982	02	30-39岁	22.5232509043816691	113.958771904504701	440305	V0440300	11866	34	85	36	84	113.956588240000002	22.5205266000000002	113.959028570000001	22.5227425500000003	1
2019-10-25 15:33:10	2019-10-25 18:44:31	3.05925700000000012	01	19-29岁	22.5232254419282398	114.02936790952063	440304	V0440300	11895	34	114	36	113	114.027357980000005	22.5205266000000002	114.029798319999998	22.5227425500000003	1
2019-10-25 00:01:11	2019-10-25 00:13:34	3.05925700000000012	01	19-29岁	22.5229772503547494	114.046276940778313	440304	V0440300	11902	34	121	36	120	114.044440339999994	22.5205266000000002	114.046880669999993	22.5227425500000003	1
2019-10-25 09:59:33	2019-10-25 11:43:47	3.05925700000000012	02	30-39岁	22.5238137480984513	114.054487680384582	440304	V0440300	11906	34	125	36	124	114.054201680000006	22.5205266000000002	114.056642019999998	22.5227425500000003	1
2019-10-25 20:38:47	2019-10-25 21:54:06	3.05925700000000012	01	50-59岁	22.5238358786674304	114.056682790182592	440304	V0440300	11907	34	126	35	125	114.056642019999998	22.5205266000000002	114.059082349999997	22.5227425500000003	1
2019-10-25 15:00:15	2019-10-25 22:44:45	2.29234759999999982	01	19-29岁	22.5252749422453	113.912011525727138	440305	V0440300	12204	35	66	38	65	113.910221849999999	22.5227425500000003	113.912662190000006	22.5249585100000012	1
2019-10-25 17:42:55	2019-10-25 20:21:39	2.29234759999999982	01	19-29岁	22.5270927249946418	113.915973369384659	440305	V0440300	12206	35	68	38	67	113.915102520000005	22.5227425500000003	113.917542859999998	22.5249585100000012	1
2019-10-25 11:10:18	2019-10-25 22:23:45	2.29234759999999982	01	19-29岁	22.5258407928203397	113.916574324202998	440305	V0440300	12206	35	68	38	67	113.915102520000005	22.5227425500000003	113.917542859999998	22.5249585100000012	1
2019-10-25 11:44:13	2019-10-25 12:41:44	2.29234759999999982	01	50-59岁	22.526257438293019	113.921363911468106	440305	V0440300	12208	35	70	38	69	113.919983189999996	22.5227425500000003	113.922423530000003	22.5249585100000012	1
2019-10-25 10:27:39	2019-10-25 11:14:44	2.29234759999999982	02	40-49岁	22.5262442132186784	113.941482594914177	440305	V0440300	12216	35	78	37	77	113.939505879999999	22.5227425500000003	113.941946220000005	22.5249585100000012	1
2019-10-25 15:27:33	2019-10-25 17:46:46	2.29234759999999982	03	未知	22.5261868636251101	113.943213022241125	440305	V0440300	12217	35	79	37	78	113.941946220000005	22.5227425500000003	113.944386559999998	22.5249585100000012	1
2019-10-25 18:21:19	2019-10-25 19:25:33	2.29234759999999982	01	40-49岁	22.5267196192805699	113.966584140642283	440305	V0440300	12227	35	89	37	88	113.966349579999999	22.5227425500000003	113.968789920000006	22.5249585100000012	1
2019-10-25 17:03:55	2019-10-25 17:58:48	2.29234759999999982	01	40-49岁	22.5264787386822292	113.983045989561177	440305	V0440300	12233	35	95	37	94	113.980991599999996	22.5227425500000003	113.983431929999995	22.5249585100000012	1
2019-10-25 12:38:56	2019-10-25 14:54:35	3.05925700000000012	01	30-39岁	22.5267889813938496	114.0180708723355	440304	V0440300	12248	35	110	37	109	114.017596639999994	22.5227425500000003	114.02003698	22.5249585100000012	1
2019-10-25 08:27:15	2019-10-25 14:13:15	3.05925700000000012	02	19-29岁	22.5267848549615195	114.053103378767062	440304	V0440300	12262	35	124	37	123	114.051761350000007	22.5227425500000003	114.054201680000006	22.5249585100000012	1
2019-10-25 19:18:25	2019-10-25 21:58:13	2.29234759999999982	02	50-59岁	22.5289924596667817	113.902593304324284	440305	V0440300	12557	36	62	39	61	113.900460510000002	22.5249585100000012	113.902900840000001	22.5271744699999985	1
2019-10-25 11:55:41	2019-10-25 13:31:38	2.29234759999999982	01	30-39岁	22.5280543682855416	113.919060600924183	440305	V0440300	12564	36	69	39	68	113.917542859999998	22.5249585100000012	113.919983189999996	22.5271744699999985	1
2019-10-25 21:03:45	2019-10-25 23:12:18	2.29234759999999982	01	30-39岁	22.5288989401917803	113.928299744718629	440305	V0440300	12568	36	73	39	72	113.927304199999995	22.5249585100000012	113.929744540000002	22.5271744699999985	1
2019-10-25 20:54:42	2019-10-25 23:16:53	2.29234759999999982	01	30-39岁	22.5286571165067109	113.930286853227614	440305	V0440300	12569	36	74	38	73	113.929744540000002	22.5249585100000012	113.932184879999994	22.5271744699999985	1
2019-10-25 18:40:04	2019-10-25 19:59:28	2.29234759999999982	01	40-49岁	22.5292924597001409	113.942318881893058	440305	V0440300	12574	36	79	38	78	113.941946220000005	22.5249585100000012	113.944386559999998	22.5271744699999985	1
2019-10-25 00:00:21	2019-10-25 00:00:22	2.29234759999999982	01	19-29岁	22.5272866233774316	113.945996291453753	440305	V0440300	12575	36	80	38	79	113.944386559999998	22.5249585100000012	113.946826889999997	22.5271744699999985	1
2019-10-25 10:13:55	2019-10-25 13:17:49	2.29234759999999982	02	40-49岁	22.5292293191470208	113.947070727773706	440305	V0440300	12576	36	81	38	80	113.946826889999997	22.5249585100000012	113.949267230000004	22.5271744699999985	1
2019-10-25 12:33:34	2019-10-25 14:32:09	2.29234759999999982	02	40-49岁	22.5276838106862911	113.95028138088233	440305	V0440300	12577	36	82	38	81	113.949267230000004	22.5249585100000012	113.951707560000003	22.5271744699999985	1
2019-10-25 16:29:25	2019-10-25 17:13:14	2.29234759999999982	03	未知	22.5276652090494203	113.949300619624694	440305	V0440300	12577	36	82	38	81	113.949267230000004	22.5249585100000012	113.951707560000003	22.5271744699999985	1
2019-10-25 20:25:36	2019-10-25 23:15:07	2.29234759999999982	03	未知	22.5290231121572795	113.984933657759342	440305	V0440300	12591	36	96	38	95	113.983431929999995	22.5249585100000012	113.985872270000002	22.5271744699999985	1
2019-10-25 08:12:18	2019-10-25 15:18:58	3.05925700000000012	02	19-29岁	22.5277688334488495	114.029076380718365	440304	V0440300	12609	36	114	38	113	114.027357980000005	22.5249585100000012	114.029798319999998	22.5271744699999985	1
2019-10-25 18:44:08	2019-10-25 21:09:15	3.05925700000000012	01	19-29岁	22.5282987069161109	114.027957518042442	440304	V0440300	12609	36	114	38	113	114.027357980000005	22.5249585100000012	114.029798319999998	22.5271744699999985	1
2019-10-25 04:48:08	2019-10-25 16:12:50	3.05925700000000012	02	19-29岁	22.5283353143291301	114.031405597372881	440304	V0440300	12610	36	115	38	114	114.029798319999998	22.5249585100000012	114.032238660000004	22.5271744699999985	1
2019-10-25 08:30:20	2019-10-25 12:53:46	3.05925700000000012	02	19-29岁	22.5272826651297997	114.053180246987068	440304	V0440300	12619	36	124	37	123	114.051761350000007	22.5249585100000012	114.054201680000006	22.5271744699999985	1
2019-10-25 18:36:51	2019-10-25 20:40:15	3.05925700000000012	01	30-39岁	22.5288253084804708	114.057577673753613	440304	V0440300	12621	36	126	37	125	114.056642019999998	22.5249585100000012	114.059082349999997	22.5271744699999985	1
2019-10-25 19:08:06	2019-10-25 22:05:20	3.05925700000000012	01	40-49岁	22.5288866710899214	114.068846184425723	440304	V0440300	12626	36	131	37	130	114.068843700000002	22.5249585100000012	114.071284030000001	22.5271744699999985	1
2019-10-25 20:00:17	2019-10-25 22:11:36	3.05925700000000012	01	40-49岁	22.5278553262440404	114.069703481291853	440304	V0440300	12626	36	131	37	130	114.068843700000002	22.5249585100000012	114.071284030000001	22.5271744699999985	1
2019-10-25 19:05:42	2019-10-25 22:05:15	3.05925700000000012	02	19-29岁	22.5290994945376504	114.07012412389679	440304	V0440300	12626	36	131	37	130	114.068843700000002	22.5249585100000012	114.071284030000001	22.5271744699999985	1
2019-10-25 00:00:47	2019-10-25 01:29:48	2.29234759999999982	01	30-39岁	22.5305211992023082	113.911224498073324	440305	V0440300	12918	37	66	40	65	113.910221849999999	22.5271744699999985	113.912662190000006	22.5293904199999986	1
2019-10-25 14:00:26	2019-10-25 18:10:50	2.29234759999999982	02	40-49岁	22.5310671990209386	113.913339831894959	440305	V0440300	12919	37	67	40	66	113.912662190000006	22.5271744699999985	113.915102520000005	22.5293904199999986	1
2019-10-25 17:26:28	2019-10-25 19:12:41	2.29234759999999982	01	50-59岁	22.5314120212634386	113.92899215022679	440305	V0440300	12925	37	73	39	72	113.927304199999995	22.5271744699999985	113.929744540000002	22.5293904199999986	1
2019-10-25 07:00:19	2019-10-25 07:07:26	2.29234759999999982	01	40-49岁	22.5309961727792789	113.942689363342055	440305	V0440300	12931	37	79	39	78	113.941946220000005	22.5271744699999985	113.944386559999998	22.5293904199999986	1
2019-10-25 07:16:16	2019-10-25 08:52:23	2.29234759999999982	02	50-59岁	22.5313397332736507	113.962723490975506	440305	V0440300	12939	37	87	39	86	113.961468909999994	22.5271744699999985	113.963909240000007	22.5293904199999986	1
2019-10-25 16:39:38	2019-10-25 18:39:57	2.29234759999999982	01	50-59岁	22.530802895853931	113.964882225475051	440305	V0440300	12940	37	88	39	87	113.963909240000007	22.5271744699999985	113.966349579999999	22.5293904199999986	1
2019-10-25 21:11:37	2019-10-25 22:03:35	2.29234759999999982	01	30-39岁	22.5310729426601704	113.965323204379686	440305	V0440300	12940	37	88	39	87	113.963909240000007	22.5271744699999985	113.966349579999999	22.5293904199999986	2
2019-10-25 20:18:45	2019-10-25 21:03:19	2.29234759999999982	01	30-39岁	22.5310729426601704	113.965323204379686	440305	V0440300	12940	37	88	39	87	113.963909240000007	22.5271744699999985	113.966349579999999	22.5293904199999986	2
2019-10-25 18:04:15	2019-10-25 19:23:28	3.05925700000000012	03	未知	22.5304847291679309	114.012959012979593	440304	V0440300	12960	37	108	39	107	114.012715970000002	22.5271744699999985	114.015156300000001	22.5293904199999986	1
2019-10-25 16:31:47	2019-10-25 18:52:25	3.05925700000000012	01	19-29岁	22.5298571718833713	114.01999656003801	440304	V0440300	12962	37	110	39	109	114.017596639999994	22.5271744699999985	114.02003698	22.5293904199999986	1
2019-10-25 20:21:44	2019-10-25 23:01:12	3.05925700000000012	01	19-29岁	22.5308824532720386	114.022238194150731	440304	V0440300	12963	37	111	39	110	114.02003698	22.5271744699999985	114.022477309999999	22.5293904199999986	1
2019-10-25 17:02:33	2019-10-25 17:34:14	3.05925700000000012	01	30-39岁	22.5311000535192498	114.022291816698257	440304	V0440300	12963	37	111	39	110	114.02003698	22.5271744699999985	114.022477309999999	22.5293904199999986	1
2019-10-25 08:41:33	2019-10-25 12:53:03	3.05925700000000012	02	19-29岁	22.5298904823069499	114.021307391447692	440304	V0440300	12963	37	111	39	110	114.02003698	22.5271744699999985	114.022477309999999	22.5293904199999986	1
2019-10-25 11:57:49	2019-10-25 13:55:21	2.29234759999999982	01	40-49岁	22.5330303735423989	113.915472256044765	440305	V0440300	13277	38	68	41	67	113.915102520000005	22.5293904199999986	113.917542859999998	22.5316063799999995	1
2019-10-25 20:18:53	2019-10-25 20:28:46	2.29234759999999982	02	19-29岁	22.5331384093197507	113.918753432506549	440305	V0440300	13278	38	69	41	68	113.917542859999998	22.5293904199999986	113.919983189999996	22.5316063799999995	1
2019-10-25 12:13:43	2019-10-25 21:16:46	2.29234759999999982	01	19-29岁	22.5330304218625983	113.923010888750781	440305	V0440300	13280	38	71	41	70	113.922423530000003	22.5293904199999986	113.924863869999996	22.5316063799999995	1
2019-10-25 21:04:46	2019-10-25 23:12:44	2.29234759999999982	02	30-39岁	22.5329918647371805	113.929491499985375	440305	V0440300	13282	38	73	40	72	113.927304199999995	22.5293904199999986	113.929744540000002	22.5316063799999995	1
2019-10-25 13:23:36	2019-10-25 14:24:18	2.29234759999999982	01	0-18岁	22.5322914975071384	113.946265032571489	440305	V0440300	13289	38	80	40	79	113.944386559999998	22.5293904199999986	113.946826889999997	22.5316063799999995	1
2019-10-25 19:00:37	2019-10-25 21:45:35	2.29234759999999982	03	未知	22.5331859279494005	113.948217478662869	440305	V0440300	13290	38	81	40	80	113.946826889999997	22.5293904199999986	113.949267230000004	22.5316063799999995	1
2019-10-25 07:18:55	2019-10-25 09:18:03	2.29234759999999982	01	50-59岁	22.5338187094742999	113.954460019195636	440305	V0440300	13293	38	84	40	83	113.954147899999995	22.5293904199999986	113.956588240000002	22.5316063799999995	1
2019-10-25 06:49:45	2019-10-25 19:19:53	2.29234759999999982	02	30-39岁	22.533214647066881	113.963080769243192	440305	V0440300	13296	38	87	40	86	113.961468909999994	22.5293904199999986	113.963909240000007	22.5316063799999995	1
2019-10-25 19:54:04	2019-10-25 22:39:50	2.29234759999999982	01	40-49岁	22.5331655828969808	113.964305936833824	440305	V0440300	13297	38	88	40	87	113.963909240000007	22.5293904199999986	113.966349579999999	22.5316063799999995	1
2019-10-25 12:31:49	2019-10-25 14:53:58	2.29234759999999982	03	未知	22.5337378756025402	113.965459225751417	440305	V0440300	13297	38	88	40	87	113.963909240000007	22.5293904199999986	113.966349579999999	22.5316063799999995	1
2019-10-25 00:21:19	2019-10-25 07:33:27	2.29234759999999982	02	40-49岁	22.5337318557528192	113.987697339875552	440305	V0440300	13306	38	97	40	96	113.985872270000002	22.5293904199999986	113.988312609999994	22.5316063799999995	1
2019-10-25 20:38:00	2019-10-25 20:38:00	3.05925700000000012	03	未知	22.5323676548907308	113.989067642224271	440304	V0440300	13307	38	98	40	97	113.988312609999994	22.5293904199999986	113.990752939999993	22.5316063799999995	2
2019-10-25 18:37:00	2019-10-25 19:29:18	3.05925700000000012	03	未知	22.5323676548907308	113.989067642224271	440304	V0440300	13307	38	98	40	97	113.988312609999994	22.5293904199999986	113.990752939999993	22.5316063799999995	2
2019-10-25 07:31:25	2019-10-25 09:39:37	3.05925700000000012	03	未知	22.5331134831315687	113.989857819962424	440304	V0440300	13307	38	98	40	97	113.988312609999994	22.5293904199999986	113.990752939999993	22.5316063799999995	1
2019-10-25 18:57:29	2019-10-25 18:57:29	3.05925700000000012	03	未知	22.5335579773740307	113.991907806396028	440304	V0440300	13308	38	99	40	98	113.990752939999993	22.5293904199999986	113.99319328	22.5316063799999995	1
2019-10-25 19:00:40	2019-10-25 21:41:19	3.05925700000000012	01	30-39岁	22.5318434609911691	114.021984406296539	440304	V0440300	13320	38	111	40	110	114.02003698	22.5293904199999986	114.022477309999999	22.5316063799999995	1
2019-10-25 09:01:53	2019-10-25 13:06:34	3.05925700000000012	02	0-18岁	22.5327216806074908	114.021159184447868	440304	V0440300	13320	38	111	40	110	114.02003698	22.5293904199999986	114.022477309999999	22.5316063799999995	1
2019-10-25 08:25:23	2019-10-25 09:13:58	3.05925700000000012	01	30-39岁	22.5328508065394288	114.022283396082017	440304	V0440300	13320	38	111	40	110	114.02003698	22.5293904199999986	114.022477309999999	22.5316063799999995	1
2019-10-25 16:18:53	2019-10-25 17:13:16	3.05925700000000012	03	未知	22.5326372321240918	114.028301800712597	440304	V0440300	13323	38	114	40	113	114.027357980000005	22.5293904199999986	114.029798319999998	22.5316063799999995	1
2019-10-25 18:34:28	2019-10-25 22:03:39	3.05925700000000012	01	30-39岁	22.5335994878598989	114.043291665336994	440304	V0440300	13329	38	120	40	119	114.042000000000002	22.5293904199999986	114.044440339999994	22.5316063799999995	1
2019-10-25 10:47:13	2019-10-25 22:36:09	2.29234759999999982	01	19-29岁	22.5359478487070817	113.911842026635242	440305	V0440300	13632	39	66	42	65	113.910221849999999	22.5316063799999995	113.912662190000006	22.5338223400000004	1
2019-10-25 15:55:15	2019-10-25 19:50:26	2.29234759999999982	02	30-39岁	22.5356130270678996	113.911324876639526	440305	V0440300	13632	39	66	42	65	113.910221849999999	22.5316063799999995	113.912662190000006	22.5338223400000004	1
2019-10-25 15:08:19	2019-10-25 16:56:32	2.29234759999999982	01	19-29岁	22.5352179274170616	113.914248126305736	440305	V0440300	13633	39	67	42	66	113.912662190000006	22.5316063799999995	113.915102520000005	22.5338223400000004	1
2019-10-25 20:11:05	2019-10-25 22:28:27	2.29234759999999982	03	未知	22.534322313302841	113.939157550773658	440305	V0440300	13643	39	77	41	76	113.93706555	22.5316063799999995	113.939505879999999	22.5338223400000004	1
2019-10-25 18:05:53	2019-10-25 20:29:04	2.29234759999999982	01	30-39岁	22.5349661478983911	113.945963292118009	440305	V0440300	13646	39	80	41	79	113.944386559999998	22.5316063799999995	113.946826889999997	22.5338223400000004	1
2019-10-25 18:44:57	2019-10-25 21:07:27	2.29234759999999982	02	30-39岁	22.5346257754344208	113.963729942962374	440305	V0440300	13653	39	87	41	86	113.961468909999994	22.5316063799999995	113.963909240000007	22.5338223400000004	2
2019-10-25 21:07:44	2019-10-25 22:06:21	2.29234759999999982	02	30-39岁	22.5346257754344208	113.963729942962374	440305	V0440300	13653	39	87	41	86	113.961468909999994	22.5316063799999995	113.963909240000007	22.5338223400000004	2
2019-10-25 07:04:37	2019-10-25 07:37:45	2.29234759999999982	03	未知	22.53417958979189	113.964954094886892	440305	V0440300	13654	39	88	41	87	113.963909240000007	22.5316063799999995	113.966349579999999	22.5338223400000004	1
2019-10-25 19:02:24	2019-10-25 21:14:41	2.29234759999999982	03	未知	22.5341523427610895	113.964944975772028	440305	V0440300	13654	39	88	41	87	113.963909240000007	22.5316063799999995	113.966349579999999	22.5338223400000004	1
2019-10-25 08:38:01	2019-10-25 09:42:25	2.29234759999999982	02	50-59岁	22.5342221295912104	113.964817152819151	440305	V0440300	13654	39	88	41	87	113.963909240000007	22.5316063799999995	113.966349579999999	22.5338223400000004	1
2019-10-25 23:20:22	2019-10-25 23:20:22	2.29234759999999982	03	未知	22.5343491602108799	113.964853234531915	440305	V0440300	13654	39	88	41	87	113.963909240000007	22.5316063799999995	113.966349579999999	22.5338223400000004	2
2019-10-25 20:35:38	2019-10-25 22:55:50	2.29234759999999982	03	未知	22.5343491602108799	113.964853234531915	440305	V0440300	13654	39	88	41	87	113.963909240000007	22.5316063799999995	113.966349579999999	22.5338223400000004	2
2019-10-25 00:31:36	2019-10-25 23:36:51	2.29234759999999982	02	40-49岁	22.5354080478613312	113.965966749314575	440305	V0440300	13654	39	88	41	87	113.963909240000007	22.5316063799999995	113.966349579999999	22.5338223400000004	1
2019-10-25 07:26:14	2019-10-25 09:01:14	2.29234759999999982	01	30-39岁	22.5355875628766	113.967828146065386	440305	V0440300	13655	39	89	41	88	113.966349579999999	22.5316063799999995	113.968789920000006	22.5338223400000004	1
2019-10-25 19:13:40	2019-10-25 20:50:52	3.05925700000000012	03	未知	22.5343948227130291	113.989363689721245	440304	V0440300	13664	39	98	41	97	113.988312609999994	22.5316063799999995	113.990752939999993	22.5338223400000004	1
2019-10-25 10:18:01	2019-10-25 11:36:49	3.05925700000000012	01	30-39岁	22.5338761933934713	113.990103586015053	440304	V0440300	13664	39	98	41	97	113.988312609999994	22.5316063799999995	113.990752939999993	22.5338223400000004	1
2019-10-25 14:42:49	2019-10-25 15:50:38	3.05925700000000012	01	30-39岁	22.5343711683321786	113.990510606193638	440304	V0440300	13664	39	98	41	97	113.988312609999994	22.5316063799999995	113.990752939999993	22.5338223400000004	1
2019-10-25 11:17:02	2019-10-25 11:50:44	3.05925700000000012	01	30-39岁	22.5339047899340912	113.992114023744932	440304	V0440300	13665	39	99	41	98	113.990752939999993	22.5316063799999995	113.99319328	22.5338223400000004	2
2019-10-25 15:35:26	2019-10-25 18:42:33	3.05925700000000012	01	30-39岁	22.5339047899340912	113.992114023744932	440304	V0440300	13665	39	99	41	98	113.990752939999993	22.5316063799999995	113.99319328	22.5338223400000004	2
2019-10-25 18:41:35	2019-10-25 20:48:50	2.29234759999999982	01	30-39岁	22.5374800768082899	113.945752508917906	440305	V0440300	14003	40	80	42	79	113.944386559999998	22.5338223400000004	113.946826889999997	22.5360383000000013	1
2019-10-25 10:48:03	2019-10-25 13:06:03	2.29234759999999982	02	60岁以上	22.5380048895597405	113.988401238474637	440305	V0440300	14021	40	98	42	97	113.988312609999994	22.5338223400000004	113.990752939999993	22.5360383000000013	1
2019-10-25 19:09:26	2019-10-25 20:32:07	2.29234759999999982	02	40-49岁	22.5363994718790117	113.989903116382436	440305	V0440300	14021	40	98	42	97	113.988312609999994	22.5338223400000004	113.990752939999993	22.5360383000000013	1
2019-10-25 08:18:17	2019-10-25 10:13:18	3.05925700000000012	02	19-29岁	22.5380636786829811	113.994919097678618	440304	V0440300	14023	40	100	42	99	113.99319328	22.5338223400000004	113.995633609999999	22.5360383000000013	1
2019-10-25 09:54:28	2019-10-25 10:39:19	3.05925700000000012	01	40-49岁	22.5372692313382998	114.00651724597752	440304	V0440300	14028	40	105	42	104	114.005394960000004	22.5338223400000004	114.007835290000003	22.5360383000000013	1
2019-10-25 18:14:57	2019-10-25 22:07:24	2.29234759999999982	01	19-29岁	22.5393232579867799	113.917965150320882	440305	V0440300	14349	41	69	44	68	113.917542859999998	22.5360383000000013	113.919983189999996	22.5382542599999987	1
2019-10-25 19:06:38	2019-10-25 23:33:19	2.29234759999999982	02	19-29岁	22.5389384921009714	113.935130736986679	440305	V0440300	14356	41	76	43	75	113.934625209999993	22.5360383000000013	113.93706555	22.5382542599999987	1
2019-10-25 19:40:03	2019-10-25 23:00:38	2.29234759999999982	01	19-29岁	22.5399861779052415	113.938488525692833	440305	V0440300	14357	41	77	43	76	113.93706555	22.5360383000000013	113.939505879999999	22.5382542599999987	1
2019-10-25 17:50:27	2019-10-25 20:20:20	2.29234759999999982	02	40-49岁	22.5393691695498291	113.939735987677196	440305	V0440300	14358	41	78	43	77	113.939505879999999	22.5360383000000013	113.941946220000005	22.5382542599999987	1
2019-10-25 12:35:01	2019-10-25 14:23:28	2.29234759999999982	02	40-49岁	22.5398452778883289	113.946263925738137	440305	V0440300	14360	41	80	43	79	113.944386559999998	22.5360383000000013	113.946826889999997	22.5382542599999987	1
2019-10-25 17:14:03	2019-10-25 18:41:03	2.29234759999999982	01	19-29岁	22.5396542986376716	113.952369397501514	440305	V0440300	14363	41	83	43	82	113.951707560000003	22.5360383000000013	113.954147899999995	22.5382542599999987	2
2019-10-25 18:41:41	2019-10-25 21:24:22	2.29234759999999982	01	19-29岁	22.5396542986376716	113.952369397501514	440305	V0440300	14363	41	83	43	82	113.951707560000003	22.5360383000000013	113.954147899999995	22.5382542599999987	2
2019-10-25 00:07:39	2019-10-25 15:02:38	2.29234759999999982	02	19-29岁	22.5404485785966102	113.965254144463145	440305	V0440300	14368	41	88	43	87	113.963909240000007	22.5360383000000013	113.966349579999999	22.5382542599999987	1
2019-10-25 17:39:13	2019-10-25 21:23:57	2.29234759999999982	02	40-49岁	22.5397906529072785	113.985447777302667	440305	V0440300	14376	41	96	43	95	113.983431929999995	22.5360383000000013	113.985872270000002	22.5382542599999987	1
2019-10-25 16:39:37	2019-10-25 20:01:55	2.29234759999999982	03	未知	22.5394228168496014	113.990381592255503	440305	V0440300	14378	41	98	43	97	113.988312609999994	22.5360383000000013	113.990752939999993	22.5382542599999987	1
2019-10-25 09:30:35	2019-10-25 14:19:15	3.17181930000000012	01	19-29岁	22.5391746605964016	114.109660528280671	440303	V0440300	14427	41	147	42	146	114.107889080000007	22.5360383000000013	114.110329410000006	22.5382542599999987	1
2019-10-25 21:00:13	2019-10-25 21:00:13	2.29234759999999982	03	未知	22.540527927541401	113.939924161653636	440305	V0440300	14715	42	78	44	77	113.939505879999999	22.5382542599999987	113.941946220000005	22.5404702099999987	1
2019-10-25 15:05:55	2019-10-25 16:27:21	2.29234759999999982	01	50-59岁	22.5417819251077383	113.947970083779296	440305	V0440300	14718	42	81	44	80	113.946826889999997	22.5382542599999987	113.949267230000004	22.5404702099999987	1
2019-10-25 18:39:08	2019-10-25 22:55:03	2.29234759999999982	01	40-49岁	22.5426290579335102	113.951711382228453	440305	V0440300	14720	42	83	44	82	113.951707560000003	22.5382542599999987	113.954147899999995	22.5404702099999987	1
2019-10-25 08:56:03	2019-10-25 12:16:34	2.29234759999999982	02	30-39岁	22.5412789416478887	113.961913242082957	440305	V0440300	14724	42	87	44	86	113.961468909999994	22.5382542599999987	113.963909240000007	22.5404702099999987	1
2019-10-25 19:08:08	2019-10-25 21:01:07	2.29234759999999982	02	0-18岁	22.5415393953045715	113.967581462415183	440305	V0440300	14726	42	89	44	88	113.966349579999999	22.5382542599999987	113.968789920000006	22.5404702099999987	1
2019-10-25 19:30:50	2019-10-25 20:56:31	2.29234759999999982	03	未知	22.5419323406063512	113.975024809357208	440305	V0440300	14729	42	92	44	91	113.973670589999998	22.5382542599999987	113.976110930000004	22.5404702099999987	1
2019-10-25 15:11:18	2019-10-25 17:10:06	2.29234759999999982	02	40-49岁	22.5409485285434386	113.987997280576934	440305	V0440300	14734	42	97	44	96	113.985872270000002	22.5382542599999987	113.988312609999994	22.5404702099999987	1
2019-10-25 17:52:45	2019-10-25 19:15:15	3.05925700000000012	01	40-49岁	22.5405449502225999	113.991989487552431	440304	V0440300	14736	42	99	44	98	113.990752939999993	22.5382542599999987	113.99319328	22.5404702099999987	1
2019-10-25 18:46:00	2019-10-25 20:15:16	3.05925700000000012	01	60岁以上	22.5405076576044401	114.001103674244533	440304	V0440300	14740	42	103	44	102	114.000514289999998	22.5382542599999987	114.002954619999997	22.5404702099999987	1
2019-10-25 18:12:34	2019-10-25 20:25:58	3.05925700000000012	01	19-29岁	22.5423436726425592	114.013918184308011	440304	V0440300	14745	42	108	44	107	114.012715970000002	22.5382542599999987	114.015156300000001	22.5404702099999987	1
2019-10-25 11:22:29	2019-10-25 12:48:25	3.05925700000000012	01	19-29岁	22.5422551259003292	114.063987378297824	440304	V0440300	14766	42	129	43	128	114.063963029999996	22.5382542599999987	114.066403359999995	22.5404702099999987	1
2019-10-25 17:36:09	2019-10-25 19:17:12	3.05925700000000012	01	30-39岁	22.5410000481722008	114.07882151886696	440304	V0440300	14772	42	135	43	134	114.078605039999999	22.5382542599999987	114.081045380000006	22.5404702099999987	1
2019-10-25 17:35:57	2019-10-25 19:19:41	3.05925700000000012	03	未知	22.5405874764827807	114.079461764860795	440304	V0440300	14772	42	135	43	134	114.078605039999999	22.5382542599999987	114.081045380000006	22.5404702099999987	1
2019-10-25 19:01:36	2019-10-25 21:45:55	3.05925700000000012	01	19-29岁	22.5425342113060694	114.097746039213078	440304	V0440300	14779	42	142	43	141	114.095687400000003	22.5382542599999987	114.098127730000002	22.5404702099999987	1
2019-10-25 17:08:57	2019-10-25 20:09:17	2.29234759999999982	01	30-39岁	22.5436412697560904	113.910193995496158	440305	V0440300	15059	43	65	46	64	113.907781510000007	22.5404702099999987	113.910221849999999	22.5426861699999996	1
2019-10-25 15:31:04	2019-10-25 17:14:25	2.29234759999999982	01	30-39岁	22.5432358953186416	113.910232173118857	440305	V0440300	15060	43	66	46	65	113.910221849999999	22.5404702099999987	113.912662190000006	22.5426861699999996	2
2019-10-25 13:18:59	2019-10-25 14:27:19	2.29234759999999982	01	30-39岁	22.5432358953186416	113.910232173118857	440305	V0440300	15060	43	66	46	65	113.910221849999999	22.5404702099999987	113.912662190000006	22.5426861699999996	2
2019-10-25 19:01:16	2019-10-25 23:11:48	2.29234759999999982	02	19-29岁	22.5436541681020799	113.928759995676884	440305	V0440300	15067	43	73	45	72	113.927304199999995	22.5404702099999987	113.929744540000002	22.5426861699999996	1
2019-10-25 18:35:03	2019-10-25 21:21:46	2.29234759999999982	01	19-29岁	22.5430581127602103	113.943414526552871	440305	V0440300	15073	43	79	45	78	113.941946220000005	22.5404702099999987	113.944386559999998	22.5426861699999996	1
2019-10-25 18:22:39	2019-10-25 20:20:26	2.29234759999999982	01	19-29岁	22.5441109599512899	113.94277923525064	440305	V0440300	15073	43	79	45	78	113.941946220000005	22.5404702099999987	113.944386559999998	22.5426861699999996	1
2019-10-25 18:58:55	2019-10-25 20:47:49	2.29234759999999982	02	19-29岁	22.5432852329976612	113.963491822880769	440305	V0440300	15081	43	87	45	86	113.961468909999994	22.5404702099999987	113.963909240000007	22.5426861699999996	1
2019-10-25 13:36:56	2019-10-25 22:18:42	2.29234759999999982	02	0-18岁	22.5428264423657616	113.965959943626984	440305	V0440300	15082	43	88	45	87	113.963909240000007	22.5404702099999987	113.966349579999999	22.5426861699999996	1
2019-10-25 21:47:12	2019-10-25 22:59:35	3.05925700000000012	01	19-29岁	22.5443269261941808	114.005062977725117	440304	V0440300	15098	43	104	45	103	114.002954619999997	22.5404702099999987	114.005394960000004	22.5426861699999996	1
2019-10-25 19:06:40	2019-10-25 22:07:42	3.05925700000000012	02	19-29岁	22.5436051548286116	114.065756334901238	440304	V0440300	15123	43	129	44	128	114.063963029999996	22.5404702099999987	114.066403359999995	22.5426861699999996	1
2019-10-25 08:18:27	2019-10-25 08:23:10	3.05925700000000012	03	未知	22.5439443150135688	114.088378884420649	440304	V0440300	15133	43	139	44	138	114.088366390000004	22.5404702099999987	114.090806720000003	22.5426861699999996	2
2019-10-25 19:18:28	2019-10-25 19:18:28	3.05925700000000012	03	未知	22.5439443150135688	114.088378884420649	440304	V0440300	15133	43	139	44	138	114.088366390000004	22.5404702099999987	114.090806720000003	22.5426861699999996	2
2019-10-25 19:20:53	2019-10-25 21:55:00	2.01503029999999983	01	19-29岁	22.5467093925110618	113.882144861385342	440306	V0440300	15405	44	54	47	53	113.88093782	22.5426861699999996	113.883378149999999	22.5449021300000005	1
2019-10-25 13:01:38	2019-10-25 14:46:16	2.29234759999999982	01	30-39岁	22.5464938073002301	113.91822357211818	440305	V0440300	15420	44	69	46	68	113.917542859999998	22.5426861699999996	113.919983189999996	22.5449021300000005	1
2019-10-25 18:53:35	2019-10-25 23:02:50	2.29234759999999982	02	19-29岁	22.5469143422577609	113.926045103582624	440305	V0440300	15423	44	72	46	71	113.924863869999996	22.5426861699999996	113.927304199999995	22.5449021300000005	1
2019-10-25 19:02:44	2019-10-25 19:51:05	2.29234759999999982	03	未知	22.5458894545055415	113.95898491548067	440305	V0440300	15436	44	85	46	84	113.956588240000002	22.5426861699999996	113.959028570000001	22.5449021300000005	1
2019-10-25 19:46:58	2019-10-25 21:32:05	2.29234759999999982	02	19-29岁	22.5464636097058104	113.960711477673669	440305	V0440300	15437	44	86	46	85	113.959028570000001	22.5426861699999996	113.961468909999994	22.5449021300000005	1
2019-10-25 15:02:33	2019-10-25 16:06:30	2.29234759999999982	02	30-39岁	22.5454857053154782	113.96292870023683	440305	V0440300	15438	44	87	46	86	113.961468909999994	22.5426861699999996	113.963909240000007	22.5449021300000005	1
2019-10-25 18:57:15	2019-10-25 19:55:02	2.29234759999999982	01	19-29岁	22.5462495129102294	113.963708679771159	440305	V0440300	15438	44	87	46	86	113.961468909999994	22.5426861699999996	113.963909240000007	22.5449021300000005	1
2019-10-25 16:46:38	2019-10-25 18:02:10	2.29234759999999982	02	30-39岁	22.5468356435640693	113.967028434397676	440305	V0440300	15440	44	89	46	88	113.966349579999999	22.5426861699999996	113.968789920000006	22.5449021300000005	1
2019-10-25 11:48:20	2019-10-25 13:32:46	3.05925700000000012	01	40-49岁	22.5465405914365604	113.996008249691613	440304	V0440300	15452	44	101	46	100	113.995633609999999	22.5426861699999996	113.998073950000006	22.5449021300000005	1
2019-10-25 21:56:23	2019-10-25 21:57:23	3.17181930000000012	03	未知	22.5452411090057794	114.099700758387115	440303	V0440300	15494	44	143	45	142	114.098127730000002	22.5426861699999996	114.100568069999994	22.5449021300000005	1
2019-10-25 00:02:36	2019-10-25 09:05:07	2.29234759999999982	02	19-29岁	22.5471944687800807	113.915701345272964	440305	V0440300	15776	45	68	47	67	113.915102520000005	22.5449021300000005	113.917542859999998	22.5471180900000014	2
2019-10-25 20:48:56	2019-10-25 23:35:26	2.29234759999999982	02	19-29岁	22.5471944687800807	113.915701345272964	440305	V0440300	15776	45	68	47	67	113.915102520000005	22.5449021300000005	113.917542859999998	22.5471180900000014	2
2019-10-25 09:37:54	2019-10-25 11:03:06	2.29234759999999982	02	50-59岁	22.5480320110076313	113.960609088155735	440305	V0440300	15794	45	86	47	85	113.959028570000001	22.5449021300000005	113.961468909999994	22.5471180900000014	1
2019-10-25 13:59:27	2019-10-25 18:14:57	2.29234759999999982	01	30-39岁	22.5485105540821884	113.965874443869822	440305	V0440300	15796	45	88	47	87	113.963909240000007	22.5449021300000005	113.966349579999999	22.5471180900000014	1
2019-10-25 21:37:54	2019-10-25 23:43:40	2.29234759999999982	01	30-39岁	22.5478486221908199	113.964276060514038	440305	V0440300	15796	45	88	47	87	113.963909240000007	22.5449021300000005	113.966349579999999	22.5471180900000014	1
2019-10-25 09:31:30	2019-10-25 11:05:17	2.29234759999999982	01	30-39岁	22.5481393192102892	113.964376573085303	440305	V0440300	15796	45	88	47	87	113.963909240000007	22.5449021300000005	113.966349579999999	22.5471180900000014	1
2019-10-25 23:09:37	2019-10-25 23:37:24	2.29234759999999982	02	40-49岁	22.5475148425923493	113.966673516358171	440305	V0440300	15797	45	89	47	88	113.966349579999999	22.5449021300000005	113.968789920000006	22.5471180900000014	1
2019-10-25 16:48:52	2019-10-25 20:31:15	2.29234759999999982	02	60岁以上	22.547625815045599	113.96920698400352	440305	V0440300	15798	45	90	47	89	113.968789920000006	22.5449021300000005	113.971230250000005	22.5471180900000014	1
2019-10-25 10:56:14	2019-10-25 10:57:14	2.29234759999999982	02	19-29岁	22.5489157392736601	113.982120784993796	440305	V0440300	15803	45	95	47	94	113.980991599999996	22.5449021300000005	113.983431929999995	22.5471180900000014	1
2019-10-25 09:41:51	2019-10-25 12:02:11	3.05925700000000012	02	30-39岁	22.5487792042612405	114.024652349886466	440304	V0440300	15820	45	112	47	111	114.022477309999999	22.5449021300000005	114.024917650000006	22.5471180900000014	1
2019-10-25 18:02:41	2019-10-25 18:58:24	3.05925700000000012	02	30-39岁	22.5480403848905304	114.093277641588983	440304	V0440300	15849	45	141	46	140	114.093247059999996	22.5449021300000005	114.095687400000003	22.5471180900000014	1
2019-10-25 09:49:16	2019-10-25 11:06:45	3.17181930000000012	02	19-29岁	22.5487184678954193	114.103339919597474	440303	V0440300	15853	45	145	46	144	114.103008399999993	22.5449021300000005	114.10544874	22.5471180900000014	1
2019-10-25 08:30:22	2019-10-25 13:13:09	2.29234759999999982	03	未知	22.5512453271652298	113.951580260951616	440305	V0440300	16147	46	82	48	81	113.949267230000004	22.5471180900000014	113.951707560000003	22.5493340400000015	1
2019-10-25 14:11:51	2019-10-25 23:27:45	2.29234759999999982	01	30-39岁	22.5512839529644715	113.949811059429237	440305	V0440300	16147	46	82	48	81	113.949267230000004	22.5471180900000014	113.951707560000003	22.5493340400000015	1
2019-10-25 10:09:44	2019-10-25 16:43:38	2.29234759999999982	01	60岁以上	22.550093563295281	113.956521962275588	440305	V0440300	16149	46	84	48	83	113.954147899999995	22.5471180900000014	113.956588240000002	22.5493340400000015	1
2019-10-25 13:33:05	2019-10-25 16:49:15	2.29234759999999982	02	30-39岁	22.5507710313064287	113.962754633915594	440305	V0440300	16152	46	87	48	86	113.961468909999994	22.5471180900000014	113.963909240000007	22.5493340400000015	1
2019-10-25 06:38:38	2019-10-25 07:47:13	2.29234759999999982	01	30-39岁	22.5513716213593085	113.962061335129874	440305	V0440300	16152	46	87	48	86	113.961468909999994	22.5471180900000014	113.963909240000007	22.5493340400000015	1
2019-10-25 22:25:20	2019-10-25 23:22:36	2.29234759999999982	01	19-29岁	22.5505560997302297	113.966665278740052	440305	V0440300	16154	46	89	48	88	113.966349579999999	22.5471180900000014	113.968789920000006	22.5493340400000015	1
2019-10-25 18:53:29	2019-10-25 21:51:22	3.05925700000000012	01	30-39岁	22.5494739796152004	114.044206720028299	440304	V0440300	16185	46	120	47	119	114.042000000000002	22.5471180900000014	114.044440339999994	22.5493340400000015	1
2019-10-25 16:02:51	2019-10-25 18:10:31	3.17181930000000012	01	0-18岁	22.55027110761635	114.117407064366319	440303	V0440300	16215	46	150	47	149	114.115210079999997	22.5471180900000014	114.117650420000004	22.5493340400000015	1
2019-10-25 21:08:23	2019-10-25 23:48:35	2.29234759999999982	03	未知	22.5528095097562691	113.93891468400102	440305	V0440300	16499	47	77	49	76	113.93706555	22.5493340400000015	113.939505879999999	22.5515499999999989	1
2019-10-25 13:34:48	2019-10-25 17:11:45	2.29234759999999982	01	30-39岁	22.55328780026041	113.946502277037027	440305	V0440300	16502	47	80	49	79	113.944386559999998	22.5493340400000015	113.946826889999997	22.5515499999999989	1
2019-10-25 14:54:56	2019-10-25 15:48:26	2.29234759999999982	03	未知	22.5525484315066898	113.95271756451362	440305	V0440300	16505	47	83	49	82	113.951707560000003	22.5493340400000015	113.954147899999995	22.5515499999999989	1
2019-10-25 16:33:02	2019-10-25 17:04:34	2.29234759999999982	01	40-49岁	22.5520789541250011	113.951756255745437	440305	V0440300	16505	47	83	49	82	113.951707560000003	22.5493340400000015	113.954147899999995	22.5515499999999989	1
2019-10-25 14:35:11	2019-10-25 16:21:38	2.29234759999999982	02	30-39岁	22.5522761280493214	113.962167826748896	440305	V0440300	16509	47	87	49	86	113.961468909999994	22.5493340400000015	113.963909240000007	22.5515499999999989	2
2019-10-25 20:08:33	2019-10-25 22:56:11	2.29234759999999982	02	30-39岁	22.5522761280493214	113.962167826748896	440305	V0440300	16509	47	87	49	86	113.961468909999994	22.5493340400000015	113.963909240000007	22.5515499999999989	2
2019-10-25 18:06:54	2019-10-25 20:58:04	2.29234759999999982	01	30-39岁	22.5523985544740597	113.965303535572858	440305	V0440300	16510	47	88	49	87	113.963909240000007	22.5493340400000015	113.966349579999999	22.5515499999999989	1
2019-10-25 08:49:10	2019-10-25 10:51:36	2.29234759999999982	01	60岁以上	22.5532320305677203	113.967384044564895	440305	V0440300	16511	47	89	49	88	113.966349579999999	22.5493340400000015	113.968789920000006	22.5515499999999989	1
2019-10-25 10:20:04	2019-10-25 11:49:03	2.29234759999999982	02	40-49岁	22.5536207838765392	113.970290490198337	440305	V0440300	16512	47	90	49	89	113.968789920000006	22.5493340400000015	113.971230250000005	22.5515499999999989	1
2019-10-25 17:44:43	2019-10-25 20:31:49	3.05925700000000012	02	19-29岁	22.551631445128919	114.007169171907762	440304	V0440300	16527	47	105	49	104	114.005394960000004	22.5493340400000015	114.007835290000003	22.5515499999999989	1
2019-10-25 09:51:19	2019-10-25 13:00:12	3.05925700000000012	01	30-39岁	22.5535694648131297	114.035276985010782	440304	V0440300	16539	47	117	48	116	114.034678990000003	22.5493340400000015	114.037119329999996	22.5515499999999989	1
2019-10-25 11:56:17	2019-10-25 12:33:53	3.17181930000000012	01	30-39岁	22.5522803556263298	114.107667423945159	440303	V0440300	16568	47	146	48	145	114.10544874	22.5493340400000015	114.107889080000007	22.5515499999999989	1
2019-10-25 15:35:33	2019-10-25 16:17:36	2.01503029999999983	01	30-39岁	22.5548568497197692	113.893708341338339	440306	V0440300	16838	48	59	51	58	113.893139500000004	22.5515499999999989	113.895579830000003	22.5537659599999998	1
2019-10-25 22:18:37	2019-10-25 23:40:34	2.29234759999999982	02	19-29岁	22.5539238805903288	113.923548067598304	440305	V0440300	16850	48	71	50	70	113.922423530000003	22.5515499999999989	113.924863869999996	22.5537659599999998	1
2019-10-25 17:30:35	2019-10-25 18:16:30	2.29234759999999982	01	19-29岁	22.5541958057644507	113.953925054931986	440305	V0440300	16862	48	83	50	82	113.951707560000003	22.5515499999999989	113.954147899999995	22.5537659599999998	2
2019-10-25 18:25:29	2019-10-25 19:03:30	2.29234759999999982	01	19-29岁	22.5541958057644507	113.953925054931986	440305	V0440300	16862	48	83	50	82	113.951707560000003	22.5515499999999989	113.954147899999995	22.5537659599999998	2
2019-10-25 12:10:10	2019-10-25 14:09:06	2.29234759999999982	02	30-39岁	22.55590022614048	113.951954003020063	440305	V0440300	16862	48	83	50	82	113.951707560000003	22.5515499999999989	113.954147899999995	22.5537659599999998	1
2019-10-25 15:48:32	2019-10-25 17:48:11	2.29234759999999982	02	30-39岁	22.5539133076385809	113.968573988204312	440305	V0440300	16868	48	89	50	88	113.966349579999999	22.5515499999999989	113.968789920000006	22.5537659599999998	1
2019-10-25 17:44:43	2019-10-25 19:09:16	2.29234759999999982	01	60岁以上	22.55529571476686	113.969136469150399	440305	V0440300	16869	48	90	50	89	113.968789920000006	22.5515499999999989	113.971230250000005	22.5537659599999998	1
2019-10-25 09:01:50	2019-10-25 09:54:50	2.29234759999999982	02	60岁以上	22.5556054141294986	113.970723227371067	440305	V0440300	16869	48	90	50	89	113.968789920000006	22.5515499999999989	113.971230250000005	22.5537659599999998	1
2019-10-25 11:35:35	2019-10-25 13:12:44	3.05925700000000012	02	40-49岁	22.5554736354971404	113.998807465364706	440304	V0440300	16881	48	102	50	101	113.998073950000006	22.5515499999999989	114.000514289999998	22.5537659599999998	1
2019-10-25 09:35:26	2019-10-25 10:39:34	3.05925700000000012	03	未知	22.555345586233809	114.003552049809343	440304	V0440300	16883	48	104	50	103	114.002954619999997	22.5515499999999989	114.005394960000004	22.5537659599999998	1
2019-10-25 12:24:33	2019-10-25 14:31:22	3.05925700000000012	02	60岁以上	22.5554975007822591	114.03460414077027	440304	V0440300	16895	48	116	49	115	114.032238660000004	22.5515499999999989	114.034678990000003	22.5537659599999998	1
2019-10-25 22:14:49	2019-10-25 22:14:49	3.05925700000000012	03	未知	22.5546499941956817	114.041016062866234	440304	V0440300	16898	48	119	49	118	114.039559659999995	22.5515499999999989	114.042000000000002	22.5537659599999998	1
2019-10-25 10:47:58	2019-10-25 12:58:49	3.05925700000000012	02	30-39岁	22.5548441816638601	114.040778708715237	440304	V0440300	16898	48	119	49	118	114.039559659999995	22.5515499999999989	114.042000000000002	22.5537659599999998	1
2019-10-25 07:48:49	2019-10-25 21:35:11	2.01503029999999983	01	19-29岁	22.5574182512032095	113.879193174426021	440306	V0440300	17189	49	53	52	52	113.878497479999993	22.5537659599999998	113.88093782	22.5559819099999999	1
2019-10-25 20:03:14	2019-10-25 23:12:07	2.29234759999999982	02	60岁以上	22.5565756388273009	113.959974800101591	440305	V0440300	17222	49	86	51	85	113.959028570000001	22.5537659599999998	113.961468909999994	22.5559819099999999	1
2019-10-25 10:33:02	2019-10-25 12:01:21	2.29234759999999982	01	60岁以上	22.5565929588400991	113.96375420324479	440305	V0440300	17223	49	87	51	86	113.961468909999994	22.5537659599999998	113.963909240000007	22.5559819099999999	1
2019-10-25 20:54:35	2019-10-25 22:03:06	2.29234759999999982	01	50-59岁	22.5570579229606203	113.971653440341115	440305	V0440300	17227	49	91	51	90	113.971230250000005	22.5537659599999998	113.973670589999998	22.5559819099999999	1
2019-10-25 20:00:47	2019-10-25 22:24:19	2.29234759999999982	02	40-49岁	22.557300531094441	113.972075677621049	440305	V0440300	17227	49	91	51	90	113.971230250000005	22.5537659599999998	113.973670589999998	22.5559819099999999	1
2019-10-25 19:09:28	2019-10-25 20:14:34	2.29234759999999982	01	19-29岁	22.5578910612935708	113.978514759641115	440305	V0440300	17229	49	93	51	92	113.976110930000004	22.5537659599999998	113.978551260000003	22.5559819099999999	2
2019-10-25 20:15:00	2019-10-25 21:37:14	2.29234759999999982	01	19-29岁	22.5578910612935708	113.978514759641115	440305	V0440300	17229	49	93	51	92	113.976110930000004	22.5537659599999998	113.978551260000003	22.5559819099999999	2
2019-10-25 16:47:00	2019-10-25 18:00:12	3.05925700000000012	01	30-39岁	22.5562418301125689	113.995001255194623	440304	V0440300	17236	49	100	51	99	113.99319328	22.5537659599999998	113.995633609999999	22.5559819099999999	1
2019-10-25 00:07:09	2019-10-25 00:10:25	3.05925700000000012	02	30-39岁	22.558150893413611	114.03215693386889	440304	V0440300	17251	49	115	50	114	114.029798319999998	22.5537659599999998	114.032238660000004	22.5559819099999999	1
2019-10-25 17:56:38	2019-10-25 18:33:45	3.05925700000000012	02	30-39岁	22.556828962062891	114.035838884272337	440304	V0440300	17253	49	117	50	116	114.034678990000003	22.5537659599999998	114.037119329999996	22.5559819099999999	1
2019-10-25 16:03:24	2019-10-25 18:31:44	3.05925700000000012	01	30-39岁	22.5561346270720087	114.095673344907553	440304	V0440300	17277	49	141	50	140	114.093247059999996	22.5537659599999998	114.095687400000003	22.5559819099999999	1
2019-10-25 13:05:36	2019-10-25 17:50:30	2.29234759999999982	03	未知	22.5598744914671911	113.974089153982945	440305	V0440300	17585	50	92	52	91	113.973670589999998	22.5559819099999999	113.976110930000004	22.5581978700000008	1
2019-10-25 19:46:12	2019-10-25 21:52:36	2.29234759999999982	01	30-39岁	22.5586517950234295	113.982015702251289	440305	V0440300	17588	50	95	52	94	113.980991599999996	22.5559819099999999	113.983431929999995	22.5581978700000008	1
2019-10-25 11:22:49	2019-10-25 14:30:14	2.29234759999999982	02	40-49岁	22.5582219266734683	113.992781719238238	440305	V0440300	17592	50	99	52	98	113.990752939999993	22.5559819099999999	113.99319328	22.5581978700000008	1
2019-10-25 19:00:18	2019-10-25 21:00:43	3.05925700000000012	03	未知	22.5602109706466507	114.027399902741905	440304	V0440300	17607	50	114	51	113	114.027357980000005	22.5559819099999999	114.029798319999998	22.5581978700000008	1
2019-10-25 13:47:10	2019-10-25 14:42:55	3.05925700000000012	02	30-39岁	22.5594824415849402	114.030952624876207	440304	V0440300	17608	50	115	51	114	114.029798319999998	22.5559819099999999	114.032238660000004	22.5581978700000008	1
2019-10-25 16:53:16	2019-10-25 17:43:05	3.05925700000000012	01	40-49岁	22.5603757757840491	114.037298375035263	440304	V0440300	17611	50	118	51	117	114.037119329999996	22.5559819099999999	114.039559659999995	22.5581978700000008	1
2019-10-25 08:29:07	2019-10-25 09:29:51	3.05925700000000012	01	40-49岁	22.5596129410099095	114.051268866788845	440304	V0440300	17616	50	123	51	122	114.04932101	22.5559819099999999	114.051761350000007	22.5581978700000008	1
2019-10-25 11:07:05	2019-10-25 13:15:11	4.98298400000000008	02	40-49岁	22.5595440618212812	114.23363813842623	440308	V0440300	17691	50	198	50	198	114.232346219999997	22.5559819099999999	114.234786549999995	22.5581978700000008	1
2019-10-25 18:39:23	2019-10-25 20:11:05	2.01503029999999983	02	50-59岁	22.561712528563131	113.878659218669895	440306	V0440300	17903	51	53	54	52	113.878497479999993	22.5581978700000008	113.88093782	22.5604138300000017	1
2019-10-25 11:42:35	2019-10-25 15:00:08	2.01503029999999983	03	未知	22.5614370304585208	113.881201425227502	440306	V0440300	17904	51	54	54	53	113.88093782	22.5581978700000008	113.883378149999999	22.5604138300000017	1
2019-10-25 18:39:26	2019-10-25 23:15:12	2.01503029999999983	01	19-29岁	22.5618797059359011	113.887274012408213	440306	V0440300	17906	51	56	54	55	113.885818490000005	22.5581978700000008	113.888258820000004	22.5604138300000017	1
2019-10-25 18:19:30	2019-10-25 21:28:36	2.01503029999999983	02	19-29岁	22.561852899907521	113.892881076727036	440306	V0440300	17908	51	58	54	57	113.890699159999997	22.5581978700000008	113.893139500000004	22.5604138300000017	1
2019-10-25 18:41:36	2019-10-25 21:16:21	2.01503029999999983	01	19-29岁	22.5609397529155693	113.892794671505854	440306	V0440300	17908	51	58	54	57	113.890699159999997	22.5581978700000008	113.893139500000004	22.5604138300000017	1
2019-10-25 15:29:36	2019-10-25 17:36:31	2.01503029999999983	03	未知	22.5612703143294198	113.893554866361143	440306	V0440300	17909	51	59	54	58	113.893139500000004	22.5581978700000008	113.895579830000003	22.5604138300000017	1
2019-10-25 11:36:13	2019-10-25 14:41:00	2.01503029999999983	01	19-29岁	22.5614721427160596	113.894191635124457	440306	V0440300	17909	51	59	54	58	113.893139500000004	22.5581978700000008	113.895579830000003	22.5604138300000017	1
2019-10-25 15:30:20	2019-10-25 16:50:50	2.29234759999999982	02	0-18岁	22.5607898374280893	113.963769139809514	440305	V0440300	17937	51	87	53	86	113.961468909999994	22.5581978700000008	113.963909240000007	22.5604138300000017	1
2019-10-25 18:39:26	2019-10-25 19:58:49	2.29234759999999982	01	30-39岁	22.5616436568933985	113.971708702521909	440305	V0440300	17941	51	91	53	90	113.971230250000005	22.5581978700000008	113.973670589999998	22.5604138300000017	1
2019-10-25 14:33:25	2019-10-25 16:26:15	2.29234759999999982	02	30-39岁	22.5623882717695814	113.975783348943025	440305	V0440300	17942	51	92	53	91	113.973670589999998	22.5581978700000008	113.976110930000004	22.5604138300000017	1
2019-10-25 00:47:46	2019-10-25 22:51:10	2.29234759999999982	02	30-39岁	22.5605633656922606	113.985287597773322	440305	V0440300	17946	51	96	53	95	113.983431929999995	22.5581978700000008	113.985872270000002	22.5604138300000017	1
2019-10-25 18:54:49	2019-10-25 22:31:06	2.29234759999999982	03	未知	22.5612859563866586	113.98916845754627	440305	V0440300	17948	51	98	53	97	113.988312609999994	22.5581978700000008	113.990752939999993	22.5604138300000017	1
2019-10-25 19:07:52	2019-10-25 21:40:06	3.05925700000000012	02	19-29岁	22.5619419701687001	114.030715296442921	440304	V0440300	17965	51	115	52	114	114.029798319999998	22.5581978700000008	114.032238660000004	22.5604138300000017	1
2019-10-25 21:13:41	2019-10-25 21:13:41	2.29234759999999982	01	30-39岁	22.5634034671925505	113.932704736885995	440305	V0440300	18282	52	75	54	74	113.932184879999994	22.5604138300000017	113.934625209999993	22.562629789999999	1
2019-10-25 19:09:42	2019-10-25 23:31:25	2.29234759999999982	02	19-29岁	22.5644478452446009	113.940144313960616	440305	V0440300	18285	52	78	54	77	113.939505879999999	22.5604138300000017	113.941946220000005	22.562629789999999	1
2019-10-25 19:09:07	2019-10-25 20:58:19	2.29234759999999982	02	19-29岁	22.56419296416788	113.971934785286209	440305	V0440300	18298	52	91	54	90	113.971230250000005	22.5604138300000017	113.973670589999998	22.562629789999999	1
2019-10-25 19:23:11	2019-10-25 22:59:04	2.29234759999999982	02	19-29岁	22.563117899695591	113.975709120576795	440305	V0440300	18299	52	92	54	91	113.973670589999998	22.5604138300000017	113.976110930000004	22.562629789999999	1
2019-10-25 17:48:32	2019-10-25 20:10:42	2.29234759999999982	02	19-29岁	22.5631709204011983	113.974211512568203	440305	V0440300	18299	52	92	54	91	113.973670589999998	22.5604138300000017	113.976110930000004	22.562629789999999	1
2019-10-25 19:29:01	2019-10-25 21:49:48	2.29234759999999982	01	60岁以上	22.5627877931276402	113.983111125480079	440305	V0440300	18302	52	95	54	94	113.980991599999996	22.5604138300000017	113.983431929999995	22.562629789999999	1
2019-10-25 11:05:07	2019-10-25 12:37:55	2.01503029999999983	01	19-29岁	22.5648950640667003	113.889198204307561	440306	V0440300	18621	53	57	56	56	113.888258820000004	22.562629789999999	113.890699159999997	22.5648457399999991	1
2019-10-25 19:41:28	2019-10-25 22:00:15	2.29234759999999982	01	30-39岁	22.5662782069740793	113.953348499672714	440305	V0440300	18647	53	83	55	82	113.951707560000003	22.562629789999999	113.954147899999995	22.5648457399999991	1
2019-10-25 15:48:38	2019-10-25 20:40:33	2.29234759999999982	02	50-59岁	22.5670209131438106	113.963496542881401	440305	V0440300	18651	53	87	55	86	113.961468909999994	22.562629789999999	113.963909240000007	22.5648457399999991	1
2019-10-25 11:28:11	2019-10-25 13:18:28	2.29234759999999982	03	未知	22.565626795782741	113.971874294621884	440305	V0440300	18655	53	91	55	90	113.971230250000005	22.562629789999999	113.973670589999998	22.5648457399999991	1
2019-10-25 13:31:48	2019-10-25 15:08:23	2.29234759999999982	01	30-39岁	22.5657167523394087	113.974253086385175	440305	V0440300	18656	53	92	55	91	113.973670589999998	22.562629789999999	113.976110930000004	22.5648457399999991	1
2019-10-25 15:40:04	2019-10-25 16:15:48	3.05925700000000012	03	未知	22.5669676581953205	114.038459616417526	440304	V0440300	18682	53	118	54	117	114.037119329999996	22.562629789999999	114.039559659999995	22.5648457399999991	1
2019-10-25 20:44:11	2019-10-25 21:56:07	3.05925700000000012	01	19-29岁	22.5663441860202312	114.051174207222289	440304	V0440300	18687	53	123	54	122	114.04932101	22.562629789999999	114.051761350000007	22.5648457399999991	1
2019-10-25 18:00:51	2019-10-25 21:22:54	3.05925700000000012	01	50-59岁	22.5659419453908114	114.055322593799829	440304	V0440300	18689	53	125	54	124	114.054201680000006	22.562629789999999	114.056642019999998	22.5648457399999991	1
2019-10-25 00:01:49	2019-10-25 08:28:43	3.05925700000000012	03	未知	22.5654693577007599	114.066488802640734	440304	V0440300	18694	53	130	54	129	114.066403359999995	22.562629789999999	114.068843700000002	22.5648457399999991	2
2019-10-25 11:07:43	2019-10-25 13:51:02	3.05925700000000012	03	未知	22.5654693577007599	114.066488802640734	440304	V0440300	18694	53	130	54	129	114.066403359999995	22.562629789999999	114.068843700000002	22.5648457399999991	2
2019-10-25 09:06:44	2019-10-25 12:20:15	2.01503029999999983	01	40-49岁	22.5675484883752695	113.866002699791991	440306	V0440300	18968	54	47	57	46	113.863855459999996	22.5648457399999991	113.866295800000003	22.5670617	2
2019-10-25 14:26:43	2019-10-25 22:29:57	2.01503029999999983	01	40-49岁	22.5675484883752695	113.866002699791991	440306	V0440300	18968	54	47	57	46	113.863855459999996	22.5648457399999991	113.866295800000003	22.5670617	2
2019-10-25 08:56:39	2019-10-25 10:28:47	2.01503029999999983	02	19-29岁	22.5674937609975217	113.87523493768353	440306	V0440300	18972	54	51	57	50	113.873616810000001	22.5648457399999991	113.87605714	22.5670617	1
2019-10-25 19:33:54	2019-10-25 21:10:54	2.01503029999999983	01	30-39岁	22.5671157769163102	113.897631245530533	440306	V0440300	18981	54	60	56	59	113.895579830000003	22.5648457399999991	113.898020169999995	22.5670617	1
2019-10-25 20:09:34	2019-10-25 21:54:53	2.29234759999999982	02	19-29岁	22.5682533019236793	113.942829704790924	440305	V0440300	19000	54	79	56	78	113.941946220000005	22.5648457399999991	113.944386559999998	22.5670617	1
2019-10-25 11:32:51	2019-10-25 13:43:06	2.29234759999999982	02	60岁以上	22.5672618242781091	113.973869509944691	440305	V0440300	19013	54	92	56	91	113.973670589999998	22.5648457399999991	113.976110930000004	22.5670617	1
2019-10-25 09:53:03	2019-10-25 11:15:45	3.05925700000000012	02	50-59岁	22.5675336985730191	114.049108109408422	440304	V0440300	19043	54	122	55	121	114.046880669999993	22.5648457399999991	114.04932101	22.5670617	1
2019-10-25 19:57:43	2019-10-25 21:50:19	3.05925700000000012	01	19-29岁	22.5672983366743694	114.052018798247914	440304	V0440300	19045	54	124	55	123	114.051761350000007	22.5648457399999991	114.054201680000006	22.5670617	1
2019-10-25 13:16:04	2019-10-25 23:00:35	3.05925700000000012	02	19-29岁	22.5673821005798096	114.052648685423932	440304	V0440300	19045	54	124	55	123	114.051761350000007	22.5648457399999991	114.054201680000006	22.5670617	1
2019-10-25 14:34:26	2019-10-25 22:43:11	3.17181930000000012	01	19-29岁	22.5676425684360602	114.133363035386509	440303	V0440300	19078	54	157	54	156	114.132292440000001	22.5648457399999991	114.134732769999999	22.5670617	1
2019-10-25 17:57:12	2019-10-25 22:50:31	2.01503029999999983	02	19-29岁	22.569865603497	113.848372362072382	440306	V0440300	19318	55	40	58	39	113.846773110000001	22.5670617	113.849213449999993	22.5692776600000009	1
2019-10-25 18:25:49	2019-10-25 20:37:35	2.01503029999999983	01	19-29岁	22.5702738483724588	113.882693247135748	440306	V0440300	19332	55	54	58	53	113.88093782	22.5670617	113.883378149999999	22.5692776600000009	1
2019-10-25 19:04:59	2019-10-25 20:35:40	2.29234759999999982	01	40-49岁	22.5705400281736708	113.930710113709537	440305	V0440300	19352	55	74	57	73	113.929744540000002	22.5670617	113.932184879999994	22.5692776600000009	1
2019-10-25 19:32:36	2019-10-25 21:39:29	2.29234759999999982	03	未知	22.5694484322765305	113.942084235697124	440305	V0440300	19357	55	79	57	78	113.941946220000005	22.5670617	113.944386559999998	22.5692776600000009	1
2019-10-25 19:10:41	2019-10-25 22:20:18	3.05925700000000012	02	19-29岁	22.5698790469602706	114.045112583510459	440304	V0440300	19399	55	121	56	120	114.044440339999994	22.5670617	114.046880669999993	22.5692776600000009	1
2019-10-25 12:08:06	2019-10-25 15:15:56	3.05925700000000012	03	未知	22.5696916738504889	114.053581079600306	440304	V0440300	19402	55	124	56	123	114.051761350000007	22.5670617	114.054201680000006	22.5692776600000009	1
2019-10-25 07:57:42	2019-10-25 08:22:12	2.01503029999999983	02	19-29岁	22.5724671738841387	113.848964199503285	440306	V0440300	19675	56	40	59	39	113.846773110000001	22.5692776600000009	113.849213449999993	22.5714936199999983	1
2019-10-25 18:55:15	2019-10-25 22:33:55	2.01503029999999983	03	未知	22.5722664827506989	113.852534922260574	440306	V0440300	19677	56	42	59	41	113.851653780000007	22.5692776600000009	113.854094119999999	22.5714936199999983	1
2019-10-25 18:44:52	2019-10-25 20:37:29	2.01503029999999983	02	19-29岁	22.5735016198168701	113.861232871416561	440306	V0440300	19680	56	45	59	44	113.858974790000005	22.5692776600000009	113.861415129999997	22.5714936199999983	1
2019-10-25 18:39:40	2019-10-25 21:56:28	2.01503029999999983	02	19-29岁	22.5736813819187496	113.865815329796689	440306	V0440300	19682	56	47	59	46	113.863855459999996	22.5692776600000009	113.866295800000003	22.5714936199999983	1
2019-10-25 18:19:43	2019-10-25 20:33:32	2.01503029999999983	01	19-29岁	22.5726123206319187	113.866063020810998	440306	V0440300	19682	56	47	59	46	113.863855459999996	22.5692776600000009	113.866295800000003	22.5714936199999983	1
2019-10-25 17:40:14	2019-10-25 20:41:15	2.01503029999999983	01	30-39岁	22.5718035549499589	113.906728575093354	440306	V0440300	19699	56	64	58	63	113.905341179999994	22.5692776600000009	113.907781510000007	22.5714936199999983	1
2019-10-25 19:48:46	2019-10-25 21:55:05	2.29234759999999982	01	30-39岁	22.5719780941411017	113.954573885886518	440305	V0440300	19719	56	84	58	83	113.954147899999995	22.5692776600000009	113.956588240000002	22.5714936199999983	1
2019-10-25 18:56:48	2019-10-25 21:24:47	3.05925700000000012	02	19-29岁	22.5732955621741596	114.052746376900927	440304	V0440300	19759	56	124	57	123	114.051761350000007	22.5692776600000009	114.054201680000006	22.5714936199999983	1
2019-10-25 00:18:57	2019-10-25 12:58:12	3.17181930000000012	03	未知	22.5720009288981807	114.085661074513069	440303	V0440300	19772	56	137	57	136	114.083485710000005	22.5692776600000009	114.085926049999998	22.5714936199999983	1
2019-10-25 16:26:13	2019-10-25 18:10:56	3.17181930000000012	01	未知	22.5719478832387104	114.129318387805824	440303	V0440300	19790	56	155	56	154	114.127411769999995	22.5692776600000009	114.129852099999994	22.5714936199999983	1
2019-10-25 19:12:34	2019-10-25 21:23:45	2.01503029999999983	01	19-29岁	22.5755289085910995	113.861993456862805	440306	V0440300	20038	57	46	60	45	113.861415129999997	22.5714936199999983	113.863855459999996	22.5737095799999992	1
2019-10-25 18:13:28	2019-10-25 19:58:04	2.01503029999999983	01	19-29岁	22.5753302907295286	113.866147266973158	440306	V0440300	20039	57	47	60	46	113.863855459999996	22.5714936199999983	113.866295800000003	22.5737095799999992	1
2019-10-25 18:44:07	2019-10-25 20:07:42	2.01503029999999983	01	19-29岁	22.573879450417401	113.865791412231346	440306	V0440300	20039	57	47	60	46	113.863855459999996	22.5714936199999983	113.866295800000003	22.5737095799999992	1
2019-10-25 21:26:17	2019-10-25 23:15:43	2.29234759999999982	02	30-39岁	22.5754209295725907	113.947200013020321	440305	V0440300	20073	57	81	59	80	113.946826889999997	22.5714936199999983	113.949267230000004	22.5737095799999992	1
2019-10-25 10:28:29	2019-10-25 11:36:35	2.01503029999999983	01	30-39岁	22.5764721714148813	113.85393579649471	440306	V0440300	20391	58	42	61	41	113.851653780000007	22.5737095799999992	113.854094119999999	22.5759255299999992	1
2019-10-25 13:04:48	2019-10-25 22:49:12	2.29234759999999982	03	未知	22.5764689665111611	113.924563356052786	440305	V0440300	20420	58	71	60	70	113.922423530000003	22.5737095799999992	113.924863869999996	22.5759255299999992	1
2019-10-25 16:42:17	2019-10-25 20:38:55	2.29234759999999982	01	40-49岁	22.575933044958969	113.930512839887442	440305	V0440300	20423	58	74	60	73	113.929744540000002	22.5737095799999992	113.932184879999994	22.5759255299999992	1
2019-10-25 12:08:46	2019-10-25 12:58:09	3.05925700000000012	01	30-39岁	22.5766473254057303	114.045561006536687	440304	V0440300	20470	58	121	59	120	114.044440339999994	22.5737095799999992	114.046880669999993	22.5759255299999992	1
2019-10-25 17:41:31	2019-10-25 20:43:07	2.01503029999999983	01	19-29岁	22.579858406726661	113.857269726884908	440306	V0440300	20750	59	44	62	43	113.856534460000006	22.5759255299999992	113.858974790000005	22.5781414900000001	1
2019-10-25 20:21:56	2019-10-25 22:37:52	2.01503029999999983	02	30-39岁	22.5790657135860613	113.867500923267542	440306	V0440300	20754	59	48	62	47	113.866295800000003	22.5759255299999992	113.868736139999996	22.5781414900000001	1
2019-10-25 18:35:22	2019-10-25 21:15:19	2.01503029999999983	01	19-29岁	22.5799805764991	113.872766660464563	440306	V0440300	20756	59	50	62	49	113.871176469999995	22.5759255299999992	113.873616810000001	22.5781414900000001	1
2019-10-25 18:39:33	2019-10-25 20:15:14	2.01503029999999983	01	19-29岁	22.581076304902961	113.862324448143568	440306	V0440300	21109	60	46	63	45	113.861415129999997	22.5781414900000001	113.863855459999996	22.5803574500000011	1
2019-10-25 19:26:33	2019-10-25 22:46:56	2.01503029999999983	01	30-39岁	22.581830434259011	113.889945027662932	440306	V0440300	21120	60	57	62	56	113.888258820000004	22.5781414900000001	113.890699159999997	22.5803574500000011	1
2019-10-25 19:11:51	2019-10-25 21:20:50	2.01503029999999983	02	40-49岁	22.5805172538119798	113.893900562523598	440306	V0440300	21122	60	59	62	58	113.893139500000004	22.5781414900000001	113.895579830000003	22.5803574500000011	1
2019-10-25 11:58:41	2019-10-25 14:21:04	2.29234759999999982	02	30-39岁	22.5820279150435503	113.941553740335166	440305	V0440300	21141	60	78	62	77	113.939505879999999	22.5781414900000001	113.941946220000005	22.5803574500000011	1
2019-10-25 12:54:24	2019-10-25 14:14:32	2.01503029999999983	01	30-39岁	22.5837162979905699	113.885743307745784	440306	V0440300	21475	61	55	63	54	113.883378149999999	22.5803574500000011	113.885818490000005	22.5825734000000011	1
2019-10-25 12:01:34	2019-10-25 14:27:30	2.29234759999999982	02	50-59岁	22.5834302882971407	113.94221276239557	440305	V0440300	21499	61	79	63	78	113.941946220000005	22.5803574500000011	113.944386559999998	22.5825734000000011	1
2019-10-25 14:11:32	2019-10-25 15:05:15	3.17181930000000012	02	40-49岁	22.5843095114732186	114.076100564431584	440303	V0440300	21553	61	133	62	132	114.073724369999994	22.5803574500000011	114.07616471	22.5825734000000011	1
2019-10-25 19:00:27	2019-10-25 20:28:21	2.01503029999999983	01	19-29岁	22.5852428190388501	113.854348686535374	440306	V0440300	21820	62	43	65	42	113.854094119999999	22.5825734000000011	113.856534460000006	22.5847893599999985	1
2019-10-25 09:28:24	2019-10-25 14:22:40	2.01503029999999983	02	19-29岁	22.5861307744145812	113.882744348756987	440306	V0440300	21831	62	54	64	53	113.88093782	22.5825734000000011	113.883378149999999	22.5847893599999985	1
2019-10-25 10:05:17	2019-10-25 23:06:34	2.29234759999999982	01	19-29岁	22.5855966936036516	113.947451818491814	440305	V0440300	21858	62	81	64	80	113.946826889999997	22.5825734000000011	113.949267230000004	22.5847893599999985	1
2019-10-25 11:07:41	2019-10-25 22:58:07	2.29234759999999982	02	19-29岁	22.5855985412096985	113.947548963911728	440305	V0440300	21858	62	81	64	80	113.946826889999997	22.5825734000000011	113.949267230000004	22.5847893599999985	1
2019-10-25 19:08:22	2019-10-25 21:59:23	2.29234759999999982	01	19-29岁	22.5868388246943788	113.947278640593922	440305	V0440300	21858	62	81	64	80	113.946826889999997	22.5825734000000011	113.949267230000004	22.5847893599999985	1
2019-10-25 18:28:53	2019-10-25 20:48:32	3.17181930000000012	01	40-49岁	22.5854898831554607	114.083433245789408	440303	V0440300	21913	62	136	63	135	114.081045380000006	22.5825734000000011	114.083485710000005	22.5847893599999985	1
2019-10-25 20:32:39	2019-10-25 22:58:30	2.01503029999999983	01	19-29岁	22.5878889096581297	113.879410224893959	440306	V0440300	22187	63	53	65	52	113.878497479999993	22.5847893599999985	113.88093782	22.5870053199999994	1
2019-10-25 19:28:38	2019-10-25 21:02:25	2.01503029999999983	01	19-29岁	22.58771951584745	113.889278177567405	440306	V0440300	22191	63	57	65	56	113.888258820000004	22.5847893599999985	113.890699159999997	22.5870053199999994	1
2019-10-25 11:50:16	2019-10-25 17:26:09	2.29234759999999982	02	50-59岁	22.587344487026801	113.946344206362582	440305	V0440300	22214	63	80	65	79	113.944386559999998	22.5847893599999985	113.946826889999997	22.5870053199999994	1
2019-10-25 11:37:19	2019-10-25 13:21:01	2.29234759999999982	02	30-39岁	22.5880776126324108	113.982239361095282	440305	V0440300	22229	63	95	65	94	113.980991599999996	22.5847893599999985	113.983431929999995	22.5870053199999994	1
2019-10-25 10:44:46	2019-10-25 14:42:32	1.86759879999999989	01	30-39岁	22.5895590939026505	114.10429368686583	440307	V0440300	22636	64	145	65	145	114.103008399999993	22.5870053199999994	114.10544874	22.5892212800000003	1
2019-10-25 18:46:43	2019-10-25 21:22:16	2.01503029999999983	01	30-39岁	22.5915242409140298	113.87840496970243	440306	V0440300	22900	65	52	67	51	113.87605714	22.5892212800000003	113.878497479999993	22.5914372300000004	1
2019-10-25 17:01:12	2019-10-25 18:12:51	2.29234759999999982	02	19-29岁	22.5929984314876791	113.940417117347764	440305	V0440300	22926	65	78	67	77	113.939505879999999	22.5892212800000003	113.941946220000005	22.5914372300000004	1
2019-10-25 17:38:52	2019-10-25 20:31:47	2.29234759999999982	01	19-29岁	22.5929263723955991	113.954181002491339	440305	V0440300	22932	65	84	67	83	113.954147899999995	22.5892212800000003	113.956588240000002	22.5914372300000004	1
2019-10-25 12:46:50	2019-10-25 14:17:25	2.01503029999999983	02	19-29岁	22.5945136752717808	113.834768790891516	440306	V0440300	23240	66	35	69	34	113.834571429999997	22.5914372300000004	113.837011770000004	22.5936531900000013	1
2019-10-25 18:23:40	2019-10-25 20:48:37	2.01503029999999983	01	19-29岁	22.5951349839196887	113.837903388576663	440306	V0440300	23241	66	36	69	35	113.837011770000004	22.5914372300000004	113.839452100000003	22.5936531900000013	1
2019-10-25 17:06:05	2019-10-25 20:56:59	2.01503029999999983	03	未知	22.5946790348199613	113.888898166318285	440306	V0440300	23262	66	57	68	56	113.888258820000004	22.5914372300000004	113.890699159999997	22.5936531900000013	1
2019-10-25 18:22:36	2019-10-25 20:46:10	2.29234759999999982	03	未知	22.5951451486315911	113.991901947340111	440305	V0440300	23304	66	99	67	98	113.990752939999993	22.5914372300000004	113.99319328	22.5936531900000013	1
2019-10-25 17:09:06	2019-10-25 19:22:55	2.29234759999999982	02	50-59岁	22.5943452470549992	113.995933505938353	440305	V0440300	23306	66	101	67	100	113.995633609999999	22.5914372300000004	113.998073950000006	22.5936531900000013	1
2019-10-25 12:18:00	2019-10-25 20:33:28	2.01503029999999983	02	19-29岁	22.596748983177001	113.838294113459497	440306	V0440300	23598	67	36	70	35	113.837011770000004	22.5936531900000013	113.839452100000003	22.5958691499999986	1
2019-10-25 12:17:32	2019-10-25 20:34:51	2.01503029999999983	02	19-29岁	22.5975986152870014	113.83790537893411	440306	V0440300	23598	67	36	70	35	113.837011770000004	22.5936531900000013	113.839452100000003	22.5958691499999986	1
2019-10-25 18:37:59	2019-10-25 21:58:41	2.01503029999999983	01	30-39岁	22.5978965938255811	113.861350143234247	440306	V0440300	23607	67	45	70	44	113.858974790000005	22.5936531900000013	113.861415129999997	22.5958691499999986	1
2019-10-25 08:33:41	2019-10-25 09:31:39	2.01503029999999983	03	未知	22.5977050866397491	113.870023782863598	440306	V0440300	23611	67	49	69	48	113.868736139999996	22.5936531900000013	113.871176469999995	22.5958691499999986	1
2019-10-25 19:31:14	2019-10-25 22:01:44	2.01503029999999983	02	19-29岁	22.6001360918804188	113.842113976483091	440306	V0440300	23957	68	38	71	37	113.841892439999995	22.5958691499999986	113.844332769999994	22.5980851099999995	1
2019-10-25 18:28:07	2019-10-25 19:07:58	2.01503029999999983	01	40-49岁	22.5984197138249101	113.87752043053348	440306	V0440300	23971	68	52	70	51	113.87605714	22.5958691499999986	113.878497479999993	22.5980851099999995	1
2019-10-25 17:38:52	2019-10-25 20:32:51	2.01503029999999983	01	19-29岁	22.6022753576269686	113.842599674388552	440306	V0440300	24314	69	38	72	37	113.841892439999995	22.5980851099999995	113.844332769999994	22.6003010599999996	1
2019-10-25 17:37:08	2019-10-25 20:53:10	2.01503029999999983	01	19-29岁	22.6015915862139884	113.84683336576542	440306	V0440300	24316	69	40	72	39	113.846773110000001	22.5980851099999995	113.849213449999993	22.6003010599999996	1
2019-10-25 18:03:47	2019-10-25 20:09:03	1.75727349999999993	01	30-39岁	22.6021756087474799	114.041885966572906	440309	V0440300	24395	69	119	70	118	114.039559659999995	22.5980851099999995	114.042000000000002	22.6003010599999996	1
2019-10-25 16:22:55	2019-10-25 18:43:44	1.86759879999999989	01	30-39岁	22.6089965512791302	114.113588570383811	440307	V0440300	25496	72	149	72	149	114.112769749999998	22.6047329800000014	114.115210079999997	22.6069489399999988	1
2019-10-25 01:33:59	2019-10-25 05:34:02	2.01503029999999983	01	30-39岁	22.6101353831836498	113.844432131492937	440306	V0440300	25743	73	39	76	38	113.844332769999994	22.6069489399999988	113.846773110000001	22.6091648899999988	1
2019-10-25 11:06:28	2019-10-25 13:18:54	1.75727349999999993	02	19-29岁	22.6092638935484906	114.038157038667265	440309	V0440300	25822	73	118	74	118	114.037119329999996	22.6069489399999988	114.039559659999995	22.6091648899999988	1
2019-10-25 11:43:10	2019-10-25 13:23:43	2.01503029999999983	02	30-39岁	22.6133876771651607	113.840032525199064	440306	V0440300	26098	74	37	77	36	113.839452100000003	22.6091648899999988	113.841892439999995	22.6113808499999998	1
2019-10-25 18:06:57	2019-10-25 19:37:04	1.86759879999999989	01	19-29岁	22.6134556267926499	114.139802376638627	440307	V0440300	26221	74	160	74	160	114.139613449999999	22.6091648899999988	114.142053779999998	22.6113808499999998	1
2019-10-25 18:51:53	2019-10-25 22:01:47	2.01503029999999983	01	30-39岁	22.6139829356979405	113.852402143077299	440306	V0440300	26460	75	42	77	41	113.851653780000007	22.6113808499999998	113.854094119999999	22.6135968100000007	1
2019-10-25 18:24:44	2019-10-25 21:23:33	2.01503029999999983	01	19-29岁	22.6146029298605207	113.86193313640068	440306	V0440300	26464	75	46	77	45	113.861415129999997	22.6113808499999998	113.863855459999996	22.6135968100000007	1
2019-10-25 10:43:02	2019-10-25 17:51:40	1.75727349999999993	01	30-39岁	22.6146153647538597	114.038615922645249	440309	V0440300	26536	75	118	76	118	114.037119329999996	22.6113808499999998	114.039559659999995	22.6135968100000007	1
2019-10-25 17:31:35	2019-10-25 21:08:39	2.01503029999999983	01	30-39岁	22.6161981754867014	113.857221492364602	440306	V0440300	26819	76	44	78	43	113.856534460000006	22.6135968100000007	113.858974790000005	22.6158127700000016	1
2019-10-25 17:56:02	2019-10-25 19:37:37	1.75727349999999993	01	30-39岁	22.6165022158393185	114.038157472609512	440309	V0440300	26893	76	118	77	118	114.037119329999996	22.6135968100000007	114.039559659999995	22.6158127700000016	1
2019-10-25 19:27:55	2019-10-25 21:51:29	1.86759879999999989	01	40-49岁	22.6177084114257099	114.119220360944183	440307	V0440300	26926	76	151	76	151	114.117650420000004	22.6135968100000007	114.120090759999997	22.6158127700000016	1
2019-10-25 08:01:19	2019-10-25 08:50:56	1.75727349999999993	01	30-39岁	22.6189785537624317	114.035411530570045	440309	V0440300	27249	77	117	78	117	114.034678990000003	22.6158127700000016	114.037119329999996	22.6180287200000016	2
2019-10-25 08:51:26	2019-10-25 17:16:50	1.75727349999999993	01	30-39岁	22.6189785537624317	114.035411530570045	440309	V0440300	27249	77	117	78	117	114.034678990000003	22.6158127700000016	114.037119329999996	22.6180287200000016	2
2019-10-25 09:48:08	2019-10-25 20:45:33	1.86759879999999989	02	30-39岁	22.6191406694829809	114.056455326331061	440307	V0440300	27257	77	125	78	125	114.054201680000006	22.6158127700000016	114.056642019999998	22.6180287200000016	1
2019-10-25 11:42:27	2019-10-25 16:31:14	1.86759879999999989	01	40-49岁	22.6222193933572306	114.051110761691262	440307	V0440300	27612	78	123	79	123	114.04932101	22.6180287200000016	114.051761350000007	22.620244679999999	2
2019-10-25 16:31:16	2019-10-25 19:27:55	1.86759879999999989	01	40-49岁	22.6222193933572306	114.051110761691262	440307	V0440300	27612	78	123	79	123	114.04932101	22.6180287200000016	114.051761350000007	22.620244679999999	2
2019-10-25 17:40:42	2019-10-25 20:31:52	1.75727349999999993	01	19-29岁	22.624348254341939	114.03295333121666	440309	V0440300	27962	79	116	80	116	114.032238660000004	22.620244679999999	114.034678990000003	22.6224606399999999	1
2019-10-25 18:52:51	2019-10-25 22:06:52	2.29234759999999982	01	19-29岁	22.6254012006400806	113.941566380717376	440305	V0440300	28281	80	78	82	78	113.939505879999999	22.6224606399999999	113.941946220000005	22.6246766000000008	1
2019-10-25 19:22:22	2019-10-25 21:56:06	1.86759879999999989	02	30-39岁	22.6255992977692806	114.115837686730387	440307	V0440300	28353	80	150	80	150	114.115210079999997	22.6224606399999999	114.117650420000004	22.6246766000000008	1
2019-10-25 17:56:35	2019-10-25 20:06:54	2.29234759999999982	01	30-39岁	22.6287083839227101	113.935640741679151	440305	V0440300	28636	81	76	83	76	113.934625209999993	22.6246766000000008	113.93706555	22.6268925500000009	1
2019-10-25 14:06:01	2019-10-25 16:12:45	1.75727349999999993	01	40-49岁	22.6281909811147699	114.026998612985551	440309	V0440300	28673	81	113	82	113	114.024917650000006	22.6246766000000008	114.027357980000005	22.6268925500000009	1
2019-10-25 11:38:30	2019-10-25 14:01:29	1.86759879999999989	03	未知	22.6296941306495292	114.068422402496154	440307	V0440300	29047	82	130	82	130	114.066403359999995	22.6268925500000009	114.068843700000002	22.6291085099999982	1
2019-10-25 18:48:15	2019-10-25 21:19:15	1.75727349999999993	01	30-39岁	22.6341248119046199	113.996254873295058	440309	V0440300	29732	84	101	85	101	113.995633609999999	22.6313244699999991	113.998073950000006	22.63354043	1
2019-10-25 15:47:24	2019-10-25 17:29:14	1.75727349999999993	02	30-39岁	22.6376055835470709	114.017355106808267	440309	V0440300	30097	85	109	86	109	114.015156300000001	22.63354043	114.017596639999994	22.6357563800000001	1
2019-10-25 18:14:43	2019-10-25 19:47:14	1.75727349999999993	02	19-29岁	22.6371320768183288	114.034632943874428	440309	V0440300	30104	85	116	86	116	114.032238660000004	22.63354043	114.034678990000003	22.6357563800000001	1
2019-10-25 08:18:50	2019-10-25 14:29:29	1.86759879999999989	02	19-29岁	22.6375286940225493	114.183167095096891	440307	V0440300	30165	85	177	85	177	114.181099160000002	22.63354043	114.183539499999995	22.6357563800000001	1
2019-10-25 01:11:14	2019-10-25 01:48:54	2.01503029999999983	01	30-39岁	22.6385682243189414	113.914266373814215	440306	V0440300	30412	86	67	88	67	113.912662190000006	22.6357563800000001	113.915102520000005	22.637972340000001	2
2019-10-25 06:29:26	2019-10-25 09:14:40	2.01503029999999983	01	30-39岁	22.6385682243189414	113.914266373814215	440306	V0440300	30412	86	67	88	67	113.912662190000006	22.6357563800000001	113.915102520000005	22.637972340000001	2
2019-10-25 01:10:58	2019-10-25 09:48:45	2.01503029999999983	01	19-29岁	22.6385682243189414	113.914266373814215	440306	V0440300	30412	86	67	88	67	113.912662190000006	22.6357563800000001	113.915102520000005	22.637972340000001	1
2019-10-25 08:05:42	2019-10-25 20:00:39	2.01503029999999983	01	19-29岁	22.6429145660156408	113.873597969999381	440306	V0440300	31109	88	50	90	50	113.871176469999995	22.6401882999999984	113.873616810000001	22.6424042599999993	1
2019-10-25 13:07:04	2019-10-25 14:08:42	2.01503029999999983	01	30-39岁	22.6490266820792101	113.823748577488999	440306	V0440300	31803	90	30	92	29	113.822369749999993	22.6446202099999994	113.82481009	22.6468361700000003	1
2019-10-25 14:01:40	2019-10-25 15:33:36	2.01503029999999983	01	19-29岁	22.6500345369092493	113.917811646877979	440306	V0440300	32199	91	69	93	69	113.917542859999998	22.6468361700000003	113.919983189999996	22.6490521300000012	2
2019-10-25 15:33:37	2019-10-25 20:15:32	2.01503029999999983	01	19-29岁	22.6500345369092493	113.917811646877979	440306	V0440300	32199	91	69	93	69	113.917542859999998	22.6468361700000003	113.919983189999996	22.6490521300000012	2
2019-10-25 07:39:45	2019-10-25 19:01:36	2.01503029999999983	01	30-39岁	22.6509146380831901	113.917587799965361	440306	V0440300	32199	91	69	93	69	113.917542859999998	22.6468361700000003	113.919983189999996	22.6490521300000012	1
2019-10-25 16:25:45	2019-10-25 17:56:51	1.75727349999999993	01	40-49岁	22.6534051722114	114.019590422520679	440309	V0440300	32597	92	110	93	110	114.017596639999994	22.6490521300000012	114.02003698	22.6512680800000012	1
2019-10-25 16:20:28	2019-10-25 18:02:30	1.75727349999999993	01	40-49岁	22.6529355532551193	114.020543780604356	440309	V0440300	32598	92	111	93	111	114.02003698	22.6490521300000012	114.022477309999999	22.6512680800000012	1
2019-10-25 11:43:33	2019-10-25 13:30:40	1.75727349999999993	02	19-29岁	22.6546793478982202	114.013864666235904	440309	V0440300	32952	93	108	94	108	114.012715970000002	22.6512680800000012	114.015156300000001	22.6534840399999986	1
2019-10-25 12:13:45	2019-10-25 13:09:18	1.86759879999999989	01	19-29岁	22.6550733998369012	114.062000128122705	440307	V0440300	32972	93	128	93	128	114.061522690000004	22.6512680800000012	114.063963029999996	22.6534840399999986	1
2019-10-25 17:42:08	2019-10-25 21:11:43	1.75727349999999993	01	19-29岁	22.6598131647083996	114.019111596833085	440309	V0440300	33668	95	110	96	110	114.017596639999994	22.6556999999999995	114.02003698	22.6579159600000004	1
2019-10-25 19:36:24	2019-10-25 21:14:15	1.75727349999999993	02	30-39岁	22.6621526052579689	114.006156694870469	440309	V0440300	34020	96	105	97	105	114.005394960000004	22.6579159600000004	114.007835290000003	22.6601319100000005	1
2019-10-25 18:28:54	2019-10-25 20:36:42	1.75727349999999993	01	19-29岁	22.6603747495557286	114.020674803322365	440309	V0440300	34026	96	111	97	111	114.02003698	22.6579159600000004	114.022477309999999	22.6601319100000005	1
2019-10-25 04:53:04	2019-10-25 07:52:30	1.86759879999999989	01	50-59岁	22.6606715339803486	114.129799202265488	440307	V0440300	34070	96	155	96	155	114.127411769999995	22.6579159600000004	114.129852099999994	22.6601319100000005	1
2019-10-25 22:08:00	2019-10-25 23:21:25	1.75727349999999993	02	19-29岁	22.6638786380811013	114.034884610971901	440309	V0440300	34389	97	117	97	117	114.034678990000003	22.6601319100000005	114.037119329999996	22.6623478700000014	1
2019-10-25 13:58:12	2019-10-25 16:43:48	1.75727349999999993	01	30-39岁	22.6662356083001306	114.00538730385081	440309	V0440300	34733	98	104	99	104	114.002954619999997	22.6623478700000014	114.005394960000004	22.6645638299999987	1
2019-10-25 13:22:08	2019-10-25 19:01:13	1.75727349999999993	01	19-29岁	22.6651661319807687	114.027417474663352	440309	V0440300	34743	98	114	99	114	114.027357980000005	22.6623478700000014	114.029798319999998	22.6645638299999987	1
2019-10-25 16:45:07	2019-10-25 18:56:54	2.01503029999999983	01	19-29岁	22.6698176146468491	113.808761845048267	440306	V0440300	35367	100	24	102	24	113.807727729999996	22.6667797899999997	113.810168070000003	22.6689957399999997	1
2019-10-25 17:39:49	2019-10-25 20:42:37	2.01503029999999983	02	19-29岁	22.6712076358164012	113.885724400927117	440306	V0440300	35398	100	55	102	55	113.883378149999999	22.6667797899999997	113.885818490000005	22.6689957399999997	1
2019-10-25 18:17:22	2019-10-25 21:28:26	1.75727349999999993	01	19-29岁	22.6720924263178496	114.022775053532968	440309	V0440300	35812	101	112	101	112	114.022477309999999	22.6689957399999997	114.024917650000006	22.6712117000000006	1
2019-10-25 20:40:30	2019-10-25 21:23:53	1.86759879999999989	01	30-39岁	22.6725735163750102	114.134161484640472	440307	V0440300	35857	101	157	101	157	114.132292440000001	22.6689957399999997	114.134732769999999	22.6712117000000006	1
2019-10-25 15:22:59	2019-10-25 16:56:10	2.01503029999999983	01	19-29岁	22.6741260596903906	113.818026275463339	440306	V0440300	36085	102	28	104	28	113.817489080000001	22.6712117000000006	113.81992941	22.6734276600000015	1
2019-10-25 15:44:04	2019-10-25 17:23:00	1.75727349999999993	02	30-39岁	22.6747053808907104	114.041517895249214	440309	V0440300	36176	102	119	102	119	114.039559659999995	22.6712117000000006	114.042000000000002	22.6734276600000015	1
2019-10-25 10:28:03	2019-10-25 11:31:09	1.75727349999999993	01	19-29岁	22.675846095074121	113.993770675670376	440309	V0440300	36514	103	100	104	100	113.99319328	22.6734276600000015	113.995633609999999	22.6756436199999989	1
2019-10-25 21:54:29	2019-10-25 23:43:41	1.75727349999999993	01	40-49岁	22.6796798305840888	114.014392881458221	440309	V0440300	36879	104	108	105	108	114.012715970000002	22.6756436199999989	114.015156300000001	22.677859569999999	1
2019-10-25 11:32:29	2019-10-25 12:39:56	2.01503029999999983	02	30-39岁	22.6808233953187788	113.804072579642423	440306	V0440300	37150	105	22	107	22	113.802847060000005	22.677859569999999	113.805287399999997	22.6800755299999999	1
2019-10-25 16:12:35	2019-10-25 17:34:48	1.86759879999999989	01	30-39岁	22.6878183247738399	114.26196366349923	440307	V0440300	38409	108	210	106	211	114.261630249999996	22.6845074500000017	114.264070590000003	22.6867234000000018	1
2019-10-25 17:40:38	2019-10-25 18:54:12	1.75727349999999993	02	40-49岁	22.6893545277525988	114.04011389022692	440309	V0440300	38675	109	119	109	119	114.039559659999995	22.6867234000000018	114.042000000000002	22.6889393599999991	1
2019-10-25 00:00:46	2019-10-25 10:01:06	1.86759879999999989	03	未知	22.6918531468199909	114.107117563564557	440307	V0440300	39059	110	146	110	146	114.10544874	22.6889393599999991	114.107889080000007	22.69115532	1
2019-10-25 20:32:18	2019-10-25 23:43:51	2.05558739999999984	02	19-29岁	22.6923103144758187	114.332822639367322	440310	V0440300	39152	110	239	108	240	114.332400000000007	22.6889393599999991	114.33484034	22.69115532	1
2019-10-25 08:49:43	2019-10-25 10:21:10	1.75727349999999993	01	30-39岁	22.6998035134076588	113.988763501413587	440309	V0440300	40082	113	98	114	98	113.988312609999994	22.695587230000001	113.990752939999993	22.6978031899999984	1
2019-10-25 09:32:31	2019-10-25 14:17:44	1.75727349999999993	02	30-39岁	22.7015959948460093	114.044189100737427	440309	V0440300	40461	114	120	114	120	114.042000000000002	22.6978031899999984	114.044440339999994	22.7000191499999993	1
2019-10-25 19:03:59	2019-10-25 23:04:07	2.01503029999999983	03	未知	22.7050361637700604	113.811388578906332	440306	V0440300	41080	116	25	118	25	113.810168070000003	22.7022351100000002	113.812608400000002	22.7044510600000002	1
2019-10-25 09:14:50	2019-10-25 10:39:38	2.01503029999999983	01	19-29岁	22.7071932115086597	113.826365837682417	440306	V0440300	41443	117	31	119	31	113.82481009	22.7044510600000002	113.827250419999999	22.7066670200000011	1
2019-10-25 17:59:22	2019-10-25 19:48:35	1.86759879999999989	03	未知	22.7090453516244608	114.204927846783903	440307	V0440300	41955	118	186	117	187	114.203062189999997	22.7066670200000011	114.205502519999996	22.7088829799999985	1
2019-10-25 18:07:30	2019-10-25 21:25:19	1.75727349999999993	01	19-29岁	22.7145167948536795	114.061130752518153	440309	V0440300	42610	120	127	120	128	114.059082349999997	22.7110989399999994	114.061522690000004	22.7133148899999995	1
2019-10-25 09:34:15	2019-10-25 11:51:46	2.01503029999999983	02	30-39岁	22.7188332166396307	113.804590411806771	440306	V0440300	43219	122	22	124	22	113.802847060000005	22.7155308500000004	113.805287399999997	22.7177468100000013	1
2019-10-25 14:13:57	2019-10-25 15:55:51	2.01503029999999983	01	19-29岁	22.7211523968475611	113.825411387221422	440306	V0440300	43585	123	31	125	31	113.82481009	22.7177468100000013	113.827250419999999	22.7199627699999986	2
2019-10-25 13:18:35	2019-10-25 14:13:30	2.01503029999999983	01	19-29岁	22.7211523968475611	113.825411387221422	440306	V0440300	43585	123	31	125	31	113.82481009	22.7177468100000013	113.827250419999999	22.7199627699999986	2
2019-10-25 17:11:21	2019-10-25 21:53:55	2.01503029999999983	02	19-29岁	22.7303698579503397	113.814283621585815	440306	V0440300	45008	127	26	129	26	113.812608400000002	22.7266106400000005	113.815048739999995	22.7288266000000014	1
2019-10-25 12:47:43	2019-10-25 15:05:43	2.01503029999999983	01	30-39岁	22.7307791236952603	113.824410769325823	440306	V0440300	45012	127	30	129	30	113.822369749999993	22.7266106400000005	113.82481009	22.7288266000000014	1
2019-10-25 21:27:27	2019-10-25 23:03:30	2.01503029999999983	01	30-39岁	22.7351723246073014	113.81391932652754	440306	V0440300	45722	129	26	131	26	113.812608400000002	22.7310425500000015	113.815048739999995	22.7332585099999989	1
2019-10-25 16:32:46	2019-10-25 17:14:13	1.75727349999999993	02	50-59岁	22.7357443021716392	114.010558680813176	440309	V0440300	46160	130	107	130	108	114.010275629999995	22.7332585099999989	114.012715970000002	22.7354744699999998	1
2019-10-25 12:30:40	2019-10-25 22:39:51	1.86759879999999989	02	19-29岁	22.7469514928644507	114.22956638143441	440307	V0440300	48034	135	196	133	197	114.227465550000005	22.744338299999999	114.229905880000004	22.7465542499999991	1
2019-10-25 12:46:16	2019-10-25 12:46:16	1.86759879999999989	01	40-49岁	22.7582573611549286	114.29616333799629	440307	V0440300	49847	140	224	138	225	114.295794959999995	22.7554180799999983	114.298235289999994	22.7576340399999992	1
2019-10-25 10:57:44	2019-10-25 16:57:21	2.01503029999999983	01	30-39岁	22.7702041936892812	113.894029785342042	440306	V0440300	51467	145	59	146	60	113.893139500000004	22.7664978699999985	113.895579830000003	22.7687138299999994	1
