# Supplementary material for: Analysis of the influencing factors of vitality and built environment of shopping centers based on mobile-phone signaling data
Source: PLoS One. 2024 Feb 15;19(2):e0296261. doi: 10.1371/journal.pone.0296261 (PMC10868840; doi:10.1371/journal.pone.0296261)
Supplement: S1 Data — (ZIP) [file pone.0296261.s001.zip › μò░μì«Θçìμû░μƒÑΦ»ó/04Σ║1⁄4σƒ║/Σ║1⁄4σƒ║24-Φ«┐Θù«Φ«░σ╜ò.csv]

stime	etime	weight	gender	age	o_lat	o_lon	o_district	city	o_fnid	grow_4326	gcol_4326	grow_32650	gcol_32650	ext_min_x	ext_min_y	ext_max_x	ext_max_y	visit_time
2019-10-24 20:06:33	2019-10-24 23:27:32	2.29234759999999982	01	19-29岁	22.4758851101919106	113.90037807386355	440305	V0440300	3988	12	61	15	59	113.898020169999995	22.4717755299999986	113.900460510000002	22.4739914899999995	1
2019-10-24 14:29:02	2019-10-24 16:11:31	2.29234759999999982	01	30-39岁	22.4820390058950785	113.896113785015359	440305	V0440300	5058	15	60	18	58	113.895579830000003	22.4784234000000005	113.898020169999995	22.4806393600000014	1
2019-10-24 14:27:51	2019-10-24 16:02:30	2.29234759999999982	03	未知	22.4830315723334699	113.897043322588601	440305	V0440300	5415	16	60	19	58	113.895579830000003	22.4806393600000014	113.898020169999995	22.4828553199999988	1
2019-10-24 08:43:50	2019-10-24 11:02:16	2.29234759999999982	02	30-39岁	22.4845169351290686	113.927921205273094	440305	V0440300	5428	16	73	19	71	113.927304199999995	22.4806393600000014	113.929744540000002	22.4828553199999988	1
2019-10-24 08:44:09	2019-10-24 11:01:39	2.29234759999999982	03	未知	22.4830737628124488	113.927962790322383	440305	V0440300	5428	16	73	19	71	113.927304199999995	22.4806393600000014	113.929744540000002	22.4828553199999988	1
2019-10-24 16:46:16	2019-10-24 20:06:06	2.29234759999999982	01	19-29岁	22.4902544508343993	113.919772547112714	440305	V0440300	6495	19	69	22	67	113.917542859999998	22.4872872299999997	113.919983189999996	22.4895031900000006	2
2019-10-24 20:25:14	2019-10-24 20:25:14	2.29234759999999982	01	19-29岁	22.4902544508343993	113.919772547112714	440305	V0440300	6495	19	69	22	67	113.917542859999998	22.4872872299999997	113.919983189999996	22.4895031900000006	2
2019-10-24 19:49:38	2019-10-24 23:30:43	2.29234759999999982	02	19-29岁	22.4913691744301794	113.92757559451664	440305	V0440300	6499	19	73	22	71	113.927304199999995	22.4872872299999997	113.929744540000002	22.4895031900000006	1
2019-10-24 12:57:01	2019-10-24 13:35:40	2.29234759999999982	01	30-39岁	22.4941545588638583	113.926931318239667	440305	V0440300	7212	21	72	24	70	113.924863869999996	22.4917191500000015	113.927304199999995	22.4939351099999989	1
2019-10-24 18:08:34	2019-10-24 20:24:09	2.29234759999999982	02	40-49岁	22.4942744611144398	113.928958490348236	440305	V0440300	7213	21	73	24	71	113.927304199999995	22.4917191500000015	113.929744540000002	22.4939351099999989	1
2019-10-24 16:45:26	2019-10-24 19:57:51	2.29234759999999982	01	30-39岁	22.4981855056583804	113.927240411958934	440305	V0440300	7569	22	72	25	70	113.924863869999996	22.4939351099999989	113.927304199999995	22.496151059999999	1
2019-10-24 12:12:34	2019-10-24 13:37:58	2.29234759999999982	01	30-39岁	22.4966195677613214	113.935044831779123	440305	V0440300	7573	22	76	25	74	113.934625209999993	22.4939351099999989	113.93706555	22.496151059999999	1
2019-10-24 04:41:55	2019-10-24 05:33:02	2.29234759999999982	01	19-29岁	22.5002708686418806	113.891083725270192	440305	V0440300	7912	23	58	26	56	113.890699159999997	22.496151059999999	113.893139500000004	22.4983670199999999	8
2019-10-24 00:35:03	2019-10-24 01:27:06	2.29234759999999982	01	19-29岁	22.5002708686418806	113.891083725270192	440305	V0440300	7912	23	58	26	56	113.890699159999997	22.496151059999999	113.893139500000004	22.4983670199999999	8
2019-10-24 05:36:27	2019-10-24 06:23:09	2.29234759999999982	01	19-29岁	22.5002708686418806	113.891083725270192	440305	V0440300	7912	23	58	26	56	113.890699159999997	22.496151059999999	113.893139500000004	22.4983670199999999	8
2019-10-24 03:48:44	2019-10-24 04:40:48	2.29234759999999982	01	19-29岁	22.5002708686418806	113.891083725270192	440305	V0440300	7912	23	58	26	56	113.890699159999997	22.496151059999999	113.893139500000004	22.4983670199999999	8
2019-10-24 01:28:56	2019-10-24 02:22:00	2.29234759999999982	01	19-29岁	22.5002708686418806	113.891083725270192	440305	V0440300	7912	23	58	26	56	113.890699159999997	22.496151059999999	113.893139500000004	22.4983670199999999	8
2019-10-24 02:53:02	2019-10-24 03:47:14	2.29234759999999982	01	19-29岁	22.5002708686418806	113.891083725270192	440305	V0440300	7912	23	58	26	56	113.890699159999997	22.496151059999999	113.893139500000004	22.4983670199999999	8
2019-10-24 00:00:21	2019-10-24 00:33:42	2.29234759999999982	01	19-29岁	22.5002708686418806	113.891083725270192	440305	V0440300	7912	23	58	26	56	113.890699159999997	22.496151059999999	113.893139500000004	22.4983670199999999	8
2019-10-24 06:27:33	2019-10-24 09:23:26	2.29234759999999982	01	19-29岁	22.5002708686418806	113.891083725270192	440305	V0440300	7912	23	58	26	56	113.890699159999997	22.496151059999999	113.893139500000004	22.4983670199999999	8
2019-10-24 11:00:52	2019-10-24 11:47:05	2.29234759999999982	02	60岁以上	22.4999497686121508	113.934573185317035	440305	V0440300	7929	23	75	26	73	113.932184879999994	22.496151059999999	113.934625209999993	22.4983670199999999	1
2019-10-24 17:20:40	2019-10-24 20:26:12	2.29234759999999982	01	30-39岁	22.5017603988172503	113.936767156709607	440305	V0440300	8287	24	76	27	74	113.934625209999993	22.4983670199999999	113.93706555	22.5005829800000008	1
2019-10-24 00:22:58	2019-10-24 02:58:15	2.29234759999999982	01	19-29岁	22.5044757575920293	113.929131303075039	440305	V0440300	8641	25	73	28	71	113.927304199999995	22.5005829800000008	113.929744540000002	22.5027989400000017	1
2019-10-24 23:26:00	2019-10-24 23:33:32	2.29234759999999982	01	30-39岁	22.5053512081248392	113.912153407986793	440305	V0440300	8991	26	66	29	64	113.910221849999999	22.5027989400000017	113.912662190000006	22.5050148900000018	2
2019-10-24 12:29:27	2019-10-24 14:17:39	2.29234759999999982	01	30-39岁	22.5053512081248392	113.912153407986793	440305	V0440300	8991	26	66	29	64	113.910221849999999	22.5027989400000017	113.912662190000006	22.5050148900000018	2
2019-10-24 12:49:27	2019-10-24 14:37:40	2.29234759999999982	01	19-29岁	22.5061682217265897	113.932697392407661	440305	V0440300	9000	26	75	29	73	113.932184879999994	22.5027989400000017	113.934625209999993	22.5050148900000018	1
2019-10-24 08:52:53	2019-10-24 23:05:49	2.29234759999999982	01	19-29岁	22.5084738413878718	113.92866412604802	440305	V0440300	9355	27	73	30	71	113.927304199999995	22.5050148900000018	113.929744540000002	22.5072308499999991	1
2019-10-24 11:04:13	2019-10-24 13:05:26	3.05925700000000012	01	30-39岁	22.5105348054097796	114.042053712943073	440304	V0440300	9759	28	120	30	119	114.042000000000002	22.5072308499999991	114.044440339999994	22.50944681	1
2019-10-24 16:27:58	2019-10-24 17:54:55	2.29234759999999982	02	0-18岁	22.51203529368102	113.933694597747234	440305	V0440300	10071	29	75	32	73	113.932184879999994	22.50944681	113.934625209999993	22.5116627700000009	1
2019-10-24 18:47:59	2019-10-24 19:39:19	2.29234759999999982	02	19-29岁	22.5159657432465714	113.924010788388969	440305	V0440300	10424	30	71	33	69	113.922423530000003	22.5116627700000009	113.924863869999996	22.513878720000001	1
2019-10-24 18:48:02	2019-10-24 21:06:08	2.29234759999999982	01	30-39岁	22.5155275048760402	113.924690729081604	440305	V0440300	10424	30	71	33	69	113.922423530000003	22.5116627700000009	113.924863869999996	22.513878720000001	1
2019-10-24 08:14:24	2019-10-24 08:57:13	2.29234759999999982	01	30-39岁	22.5142150450770693	113.925904832229136	440305	V0440300	10425	30	72	33	70	113.924863869999996	22.5116627700000009	113.927304199999995	22.513878720000001	1
2019-10-24 08:06:09	2019-10-24 08:51:33	2.29234759999999982	02	60岁以上	22.5151105382738912	113.930265814188246	440305	V0440300	10427	30	74	33	72	113.929744540000002	22.5116627700000009	113.932184879999994	22.513878720000001	1
2019-10-24 10:53:41	2019-10-24 11:57:16	2.29234759999999982	02	40-49岁	22.5160419829263709	113.936520231996042	440305	V0440300	10429	30	76	33	74	113.934625209999993	22.5116627700000009	113.93706555	22.513878720000001	1
2019-10-24 07:39:12	2019-10-24 08:36:14	2.29234759999999982	01	50-59岁	22.5182847817616114	113.910807088748342	440305	V0440300	10776	31	66	34	64	113.910221849999999	22.513878720000001	113.912662190000006	22.5160946799999984	1
2019-10-24 18:20:35	2019-10-24 21:23:23	2.29234759999999982	01	30-39岁	22.5166678918863816	113.910260246693156	440305	V0440300	10776	31	66	34	64	113.910221849999999	22.513878720000001	113.912662190000006	22.5160946799999984	1
2019-10-24 08:07:22	2019-10-24 11:49:31	2.29234759999999982	01	60岁以上	22.5177296513565999	113.916210498862739	440305	V0440300	10778	31	68	34	66	113.915102520000005	22.513878720000001	113.917542859999998	22.5160946799999984	1
2019-10-24 17:27:53	2019-10-24 19:36:40	2.29234759999999982	03	未知	22.5181963223663608	113.924087657693079	440305	V0440300	10781	31	71	34	69	113.922423530000003	22.513878720000001	113.924863869999996	22.5160946799999984	1
2019-10-24 19:17:58	2019-10-24 22:13:25	3.05925700000000012	01	19-29岁	22.5166571204965287	114.055999509868187	440304	V0440300	10835	31	125	33	124	114.054201680000006	22.513878720000001	114.056642019999998	22.5160946799999984	1
2019-10-24 11:45:07	2019-10-24 12:59:47	2.29234759999999982	01	40-49岁	22.5221693881678497	113.925145891956532	440305	V0440300	11496	33	72	36	71	113.924863869999996	22.5183106399999993	113.927304199999995	22.5205266000000002	1
2019-10-24 12:02:19	2019-10-24 14:53:27	3.05925700000000012	02	50-59岁	22.5207076249788187	114.048996761435959	440304	V0440300	11546	33	122	35	121	114.046880669999993	22.5183106399999993	114.04932101	22.5205266000000002	1
2019-10-24 11:03:43	2019-10-24 11:51:50	3.05925700000000012	03	未知	22.5212160640231502	114.05063746016836	440304	V0440300	11547	33	123	35	122	114.04932101	22.5183106399999993	114.051761350000007	22.5205266000000002	1
2019-10-24 08:52:01	2019-10-24 17:24:00	2.29234759999999982	02	30-39岁	22.5246567433742406	113.942479287478619	440305	V0440300	11860	34	79	36	78	113.941946220000005	22.5205266000000002	113.944386559999998	22.5227425500000003	1
2019-10-24 21:39:00	2019-10-24 21:39:00	2.29234759999999982	03	未知	22.523272025117091	113.945122907286503	440305	V0440300	11861	34	80	36	79	113.944386559999998	22.5205266000000002	113.946826889999997	22.5227425500000003	1
2019-10-24 14:16:52	2019-10-24 15:34:16	3.05925700000000012	03	未知	22.5227866287331899	114.039344629164418	440304	V0440300	11899	34	118	36	117	114.037119329999996	22.5205266000000002	114.039559659999995	22.5227425500000003	1
2019-10-24 19:25:21	2019-10-24 21:46:44	3.05925700000000012	01	19-29岁	22.5234938151092301	114.039028388794705	440304	V0440300	11899	34	118	36	117	114.037119329999996	22.5205266000000002	114.039559659999995	22.5227425500000003	1
2019-10-24 23:00:38	2019-10-24 23:34:21	3.05925700000000012	01	19-29岁	22.5229772503547494	114.046276940778313	440304	V0440300	11902	34	121	36	120	114.044440339999994	22.5205266000000002	114.046880669999993	22.5227425500000003	1
2019-10-24 14:35:09	2019-10-24 22:13:45	2.29234759999999982	01	19-29岁	22.5252749422453	113.912011525727138	440305	V0440300	12204	35	66	38	65	113.910221849999999	22.5227425500000003	113.912662190000006	22.5249585100000012	1
2019-10-24 18:58:25	2019-10-24 20:49:23	2.29234759999999982	01	40-49岁	22.5267801784846498	113.921799175306703	440305	V0440300	12208	35	70	38	69	113.919983189999996	22.5227425500000003	113.922423530000003	22.5249585100000012	1
2019-10-24 08:22:45	2019-10-24 12:05:32	2.29234759999999982	01	40-49岁	22.5257678106708212	113.942532529771242	440305	V0440300	12217	35	79	37	78	113.941946220000005	22.5227425500000003	113.944386559999998	22.5249585100000012	1
2019-10-24 14:50:43	2019-10-24 14:50:43	2.29234759999999982	03	未知	22.5261868636251101	113.943213022241125	440305	V0440300	12217	35	79	37	78	113.941946220000005	22.5227425500000003	113.944386559999998	22.5249585100000012	1
2019-10-24 16:31:56	2019-10-24 18:55:24	2.29234759999999982	03	未知	22.5255269826119111	113.946957873415514	440305	V0440300	12219	35	81	37	80	113.946826889999997	22.5227425500000003	113.949267230000004	22.5249585100000012	1
2019-10-24 10:56:04	2019-10-24 14:01:24	2.29234759999999982	01	19-29岁	22.5255570303191099	113.949492669922364	440305	V0440300	12220	35	82	37	81	113.949267230000004	22.5227425500000003	113.951707560000003	22.5249585100000012	1
2019-10-24 20:33:59	2019-10-24 21:55:21	2.29234759999999982	01	30-39岁	22.5268938167486006	113.950026732629027	440305	V0440300	12220	35	82	37	81	113.949267230000004	22.5227425500000003	113.951707560000003	22.5249585100000012	1
2019-10-24 17:02:17	2019-10-24 17:56:51	2.29234759999999982	01	40-49岁	22.5259592739592804	113.969816273579312	440305	V0440300	12228	35	90	37	89	113.968789920000006	22.5227425500000003	113.971230250000005	22.5249585100000012	1
2019-10-24 11:55:18	2019-10-24 12:52:11	2.29234759999999982	02	30-39岁	22.5250601929042098	113.982960245098042	440305	V0440300	12233	35	95	37	94	113.980991599999996	22.5227425500000003	113.983431929999995	22.5249585100000012	1
2019-10-24 11:32:38	2019-10-24 13:15:40	3.05925700000000012	03	未知	22.5260627853131012	114.020767780289219	440304	V0440300	12249	35	111	37	110	114.02003698	22.5227425500000003	114.022477309999999	22.5249585100000012	1
2019-10-24 08:31:13	2019-10-24 08:57:04	3.05925700000000012	01	30-39岁	22.5261660309554301	114.049871675427696	440304	V0440300	12261	35	123	37	122	114.04932101	22.5227425500000003	114.051761350000007	22.5249585100000012	1
2019-10-24 19:00:12	2019-10-24 19:01:12	3.05925700000000012	03	19-29岁	22.5264108705267709	114.049934477713464	440304	V0440300	12261	35	123	37	122	114.04932101	22.5227425500000003	114.051761350000007	22.5249585100000012	1
2019-10-24 11:22:27	2019-10-24 12:05:30	3.05925700000000012	01	19-29岁	22.5263931663292816	114.066236872091011	440304	V0440300	12267	35	129	36	128	114.063963029999996	22.5227425500000003	114.066403359999995	22.5249585100000012	1
2019-10-24 20:03:47	2019-10-24 21:58:47	3.05925700000000012	03	未知	22.5257056893322591	114.065163304706559	440304	V0440300	12267	35	129	36	128	114.063963029999996	22.5227425500000003	114.066403359999995	22.5249585100000012	1
2019-10-24 19:05:53	2019-10-24 19:06:53	3.05925700000000012	01	40-49岁	22.5261670940846912	114.066707978762281	440304	V0440300	12268	35	130	36	129	114.066403359999995	22.5227425500000003	114.068843700000002	22.5249585100000012	1
2019-10-24 19:05:17	2019-10-24 21:53:47	2.29234759999999982	02	50-59岁	22.5289924596667817	113.902593304324284	440305	V0440300	12557	36	62	39	61	113.900460510000002	22.5249585100000012	113.902900840000001	22.5271744699999985	1
2019-10-24 22:02:25	2019-10-24 23:37:28	2.29234759999999982	02	19-29岁	22.5292150415844503	113.916052497321999	440305	V0440300	12563	36	68	39	67	113.915102520000005	22.5249585100000012	113.917542859999998	22.5271744699999985	1
2019-10-24 18:45:31	2019-10-24 20:40:09	2.29234759999999982	01	19-29岁	22.5272280010328494	113.924450976066623	440305	V0440300	12566	36	71	39	70	113.922423530000003	22.5249585100000012	113.924863869999996	22.5271744699999985	1
2019-10-24 19:02:43	2019-10-24 20:11:46	2.29234759999999982	02	50-59岁	22.5275751090560483	113.941705845022753	440305	V0440300	12573	36	78	38	77	113.939505879999999	22.5249585100000012	113.941946220000005	22.5271744699999985	1
2019-10-24 11:10:33	2019-10-24 11:53:29	2.29234759999999982	01	40-49岁	22.5276476009495603	113.944570028240946	440305	V0440300	12575	36	80	38	79	113.944386559999998	22.5249585100000012	113.946826889999997	22.5271744699999985	1
2019-10-24 16:27:15	2019-10-24 17:23:31	2.29234759999999982	02	40-49岁	22.5274491720820613	113.945526418231111	440305	V0440300	12575	36	80	38	79	113.944386559999998	22.5249585100000012	113.946826889999997	22.5271744699999985	1
2019-10-24 19:46:15	2019-10-24 20:28:01	2.29234759999999982	01	30-39岁	22.5279632688615692	113.974153861872466	440305	V0440300	12587	36	92	38	91	113.973670589999998	22.5249585100000012	113.976110930000004	22.5271744699999985	1
2019-10-24 18:52:13	2019-10-24 21:36:34	3.05925700000000012	02	40-49岁	22.5287196371392504	114.040995970658585	440304	V0440300	12614	36	119	38	118	114.039559659999995	22.5249585100000012	114.042000000000002	22.5271744699999985	1
2019-10-24 22:27:26	2019-10-24 23:30:09	2.29234759999999982	01	30-39岁	22.5305211992023082	113.911224498073324	440305	V0440300	12918	37	66	40	65	113.910221849999999	22.5271744699999985	113.912662190000006	22.5293904199999986	1
2019-10-24 13:31:59	2019-10-24 17:46:37	2.29234759999999982	02	40-49岁	22.5310671990209386	113.913339831894959	440305	V0440300	12919	37	67	40	66	113.912662190000006	22.5271744699999985	113.915102520000005	22.5293904199999986	1
2019-10-24 00:54:03	2019-10-24 01:30:50	2.29234759999999982	01	19-29岁	22.5298650351369716	113.922187338740358	440305	V0440300	12922	37	70	40	69	113.919983189999996	22.5271744699999985	113.922423530000003	22.5293904199999986	1
2019-10-24 12:07:37	2019-10-24 13:53:14	2.29234759999999982	02	19-29岁	22.5313312978632787	113.927128719648309	440305	V0440300	12924	37	72	40	71	113.924863869999996	22.5271744699999985	113.927304199999995	22.5293904199999986	1
2019-10-24 15:30:26	2019-10-24 19:14:34	2.29234759999999982	02	19-29岁	22.5313348235910311	113.927313220243761	440305	V0440300	12925	37	73	39	72	113.927304199999995	22.5271744699999985	113.929744540000002	22.5293904199999986	1
2019-10-24 17:25:01	2019-10-24 20:05:07	3.05925700000000012	01	30-39岁	22.5311983905653008	113.989763350465481	440304	V0440300	12950	37	98	39	97	113.988312609999994	22.5271744699999985	113.990752939999993	22.5293904199999986	1
2019-10-24 23:05:03	2019-10-24 23:05:03	3.05925700000000012	03	未知	22.5304847291679309	114.012959012979593	440304	V0440300	12960	37	108	39	107	114.012715970000002	22.5271744699999985	114.015156300000001	22.5293904199999986	1
2019-10-24 13:13:50	2019-10-24 15:52:52	3.05925700000000012	01	30-39岁	22.5303253728699886	114.015556388056737	440304	V0440300	12961	37	109	39	108	114.015156300000001	22.5271744699999985	114.017596639999994	22.5293904199999986	1
2019-10-24 13:16:33	2019-10-24 15:16:14	3.05925700000000012	02	30-39岁	22.5310417373542009	114.019631091331448	440304	V0440300	12962	37	110	39	109	114.017596639999994	22.5271744699999985	114.02003698	22.5293904199999986	1
2019-10-24 13:06:55	2019-10-24 16:34:32	3.05925700000000012	01	40-49岁	22.5313384749445298	114.023957728729386	440304	V0440300	12964	37	112	39	111	114.022477309999999	22.5271744699999985	114.024917650000006	22.5293904199999986	1
2019-10-24 09:17:33	2019-10-24 13:26:43	3.05925700000000012	02	19-29岁	22.5295792880737409	114.057843435267998	440304	V0440300	12978	37	126	38	125	114.056642019999998	22.5271744699999985	114.059082349999997	22.5293904199999986	1
2019-10-24 17:05:10	2019-10-24 21:03:40	3.05925700000000012	01	40-49岁	22.5301456151206487	114.076028498082749	440304	V0440300	12985	37	133	38	132	114.073724369999994	22.5271744699999985	114.07616471	22.5293904199999986	1
2019-10-24 18:38:05	2019-10-24 19:53:55	2.29234759999999982	02	19-29岁	22.5331514974505502	113.917082207589857	440305	V0440300	13277	38	68	41	67	113.915102520000005	22.5293904199999986	113.917542859999998	22.5316063799999995	1
2019-10-24 12:18:50	2019-10-24 21:10:41	2.29234759999999982	01	19-29岁	22.5330304218625983	113.923010888750781	440305	V0440300	13280	38	71	41	70	113.922423530000003	22.5293904199999986	113.924863869999996	22.5316063799999995	1
2019-10-24 19:06:36	2019-10-24 20:11:56	2.29234759999999982	02	50-59岁	22.5319194979684987	113.940463761355687	440305	V0440300	13287	38	78	40	77	113.939505879999999	22.5293904199999986	113.941946220000005	22.5316063799999995	1
2019-10-24 07:05:43	2019-10-24 08:25:02	2.29234759999999982	03	未知	22.5337187732955115	113.964925314201366	440305	V0440300	13297	38	88	40	87	113.963909240000007	22.5293904199999986	113.966349579999999	22.5316063799999995	1
2019-10-24 21:30:55	2019-10-24 21:30:55	2.29234759999999982	03	未知	22.5337378756025402	113.965459225751417	440305	V0440300	13297	38	88	40	87	113.963909240000007	22.5293904199999986	113.966349579999999	22.5316063799999995	1
2019-10-24 16:40:47	2019-10-24 18:42:36	3.05925700000000012	03	未知	22.5323676548907308	113.989067642224271	440304	V0440300	13307	38	98	40	97	113.988312609999994	22.5293904199999986	113.990752939999993	22.5316063799999995	1
2019-10-24 18:54:52	2019-10-24 20:37:13	3.05925700000000012	03	未知	22.5327946829789312	113.988737776197894	440304	V0440300	13307	38	98	40	97	113.988312609999994	22.5293904199999986	113.990752939999993	22.5316063799999995	1
2019-10-24 15:51:10	2019-10-24 16:47:40	3.05925700000000012	03	未知	22.5335579773740307	113.991907806396028	440304	V0440300	13308	38	99	40	98	113.990752939999993	22.5293904199999986	113.99319328	22.5316063799999995	1
2019-10-24 18:53:39	2019-10-24 20:35:51	3.05925700000000012	01	60岁以上	22.5330883160960802	113.991888842151567	440304	V0440300	13308	38	99	40	98	113.990752939999993	22.5293904199999986	113.99319328	22.5316063799999995	1
2019-10-24 17:42:48	2019-10-24 21:47:11	3.05925700000000012	02	19-29岁	22.5336831900396213	114.042444627645054	440304	V0440300	13329	38	120	40	119	114.042000000000002	22.5293904199999986	114.044440339999994	22.5316063799999995	1
2019-10-24 00:33:38	2019-10-24 03:24:45	2.29234759999999982	01	30-39岁	22.5347763503350897	113.930782955128038	440305	V0440300	13640	39	74	41	73	113.929744540000002	22.5316063799999995	113.932184879999994	22.5338223400000004	1
2019-10-24 20:22:38	2019-10-24 22:03:10	2.29234759999999982	02	19-29岁	22.5348567146325713	113.952086185443775	440305	V0440300	13649	39	83	41	82	113.951707560000003	22.5316063799999995	113.954147899999995	22.5338223400000004	1
2019-10-24 21:18:29	2019-10-24 21:18:29	2.29234759999999982	03	未知	22.5340733076947402	113.960283462898886	440305	V0440300	13652	39	86	41	85	113.959028570000001	22.5316063799999995	113.961468909999994	22.5338223400000004	1
2019-10-24 22:23:36	2019-10-24 23:30:57	2.29234759999999982	01	40-49岁	22.5357279612027597	113.961879364679248	440305	V0440300	13653	39	87	41	86	113.961468909999994	22.5316063799999995	113.963909240000007	22.5338223400000004	2
2019-10-24 18:19:09	2019-10-24 20:10:20	2.29234759999999982	01	40-49岁	22.5357279612027597	113.961879364679248	440305	V0440300	13653	39	87	41	86	113.961468909999994	22.5316063799999995	113.963909240000007	22.5338223400000004	2
2019-10-24 22:52:23	2019-10-24 22:52:23	2.29234759999999982	03	未知	22.53417958979189	113.964954094886892	440305	V0440300	13654	39	88	41	87	113.963909240000007	22.5316063799999995	113.966349579999999	22.5338223400000004	1
2019-10-24 17:33:25	2019-10-24 18:19:05	2.29234759999999982	03	未知	22.5341976322723916	113.964953700231234	440305	V0440300	13654	39	88	41	87	113.963909240000007	22.5316063799999995	113.966349579999999	22.5338223400000004	1
2019-10-24 08:14:21	2019-10-24 08:17:49	2.29234759999999982	03	未知	22.5341274787184886	113.965062100911055	440305	V0440300	13654	39	88	41	87	113.963909240000007	22.5316063799999995	113.966349579999999	22.5338223400000004	1
2019-10-24 18:19:20	2019-10-24 20:05:40	2.29234759999999982	02	60岁以上	22.5345099895220393	113.98973037183984	440305	V0440300	13664	39	98	41	97	113.988312609999994	22.5316063799999995	113.990752939999993	22.5338223400000004	1
2019-10-24 17:40:15	2019-10-24 18:23:50	2.29234759999999982	02	50-59岁	22.5346588779546799	113.989970024202734	440305	V0440300	13664	39	98	41	97	113.988312609999994	22.5316063799999995	113.990752939999993	22.5338223400000004	1
2019-10-24 16:43:12	2019-10-24 18:24:52	3.05925700000000012	02	19-29岁	22.533957223667489	113.992987261336523	440304	V0440300	13665	39	99	41	98	113.990752939999993	22.5316063799999995	113.99319328	22.5338223400000004	1
2019-10-24 13:23:47	2019-10-24 14:36:41	3.05925700000000012	01	30-39岁	22.5342774504788785	113.991289861356805	440304	V0440300	13665	39	99	41	98	113.990752939999993	22.5316063799999995	113.99319328	22.5338223400000004	1
2019-10-24 20:16:12	2019-10-24 21:32:45	3.05925700000000012	02	19-29岁	22.5339354254633015	113.991821901734795	440304	V0440300	13665	39	99	41	98	113.990752939999993	22.5316063799999995	113.99319328	22.5338223400000004	1
2019-10-24 15:20:35	2019-10-24 16:25:07	3.05925700000000012	01	30-39岁	22.5339047899340912	113.992114023744932	440304	V0440300	13665	39	99	41	98	113.990752939999993	22.5316063799999995	113.99319328	22.5338223400000004	2
2019-10-24 16:25:23	2019-10-24 18:42:42	3.05925700000000012	01	30-39岁	22.5339047899340912	113.992114023744932	440304	V0440300	13665	39	99	41	98	113.990752939999993	22.5316063799999995	113.99319328	22.5338223400000004	2
2019-10-24 12:00:33	2019-10-24 14:11:04	3.05925700000000012	01	30-39岁	22.5343386052387906	114.061949438225469	440304	V0440300	13694	39	128	40	127	114.061522690000004	22.5316063799999995	114.063963029999996	22.5338223400000004	1
2019-10-24 15:46:37	2019-10-24 18:29:25	2.29234759999999982	02	19-29岁	22.5360711582744493	113.929588509276158	440305	V0440300	13996	40	73	42	72	113.927304199999995	22.5338223400000004	113.929744540000002	22.5360383000000013	1
2019-10-24 16:40:19	2019-10-24 17:42:13	3.05925700000000012	01	50-59岁	22.5373376575949997	113.99084459483457	440304	V0440300	14022	40	99	42	98	113.990752939999993	22.5338223400000004	113.99319328	22.5360383000000013	1
2019-10-24 08:00:34	2019-10-24 08:55:05	2.29234759999999982	01	30-39岁	22.5365825819092898	113.991006703816723	440305	V0440300	14022	40	99	42	98	113.990752939999993	22.5338223400000004	113.99319328	22.5360383000000013	2
2019-10-24 17:11:09	2019-10-24 18:52:51	2.29234759999999982	01	30-39岁	22.5365825819092898	113.991006703816723	440305	V0440300	14022	40	99	42	98	113.990752939999993	22.5338223400000004	113.99319328	22.5360383000000013	2
2019-10-24 12:19:41	2019-10-24 13:47:42	3.05925700000000012	01	30-39岁	22.5373775717991087	113.992495364750795	440304	V0440300	14022	40	99	42	98	113.990752939999993	22.5338223400000004	113.99319328	22.5360383000000013	1
2019-10-24 12:38:51	2019-10-24 14:59:48	3.05925700000000012	01	30-39岁	22.5367978822487416	114.002048550823972	440304	V0440300	14026	40	103	42	102	114.000514289999998	22.5338223400000004	114.002954619999997	22.5360383000000013	1
2019-10-24 17:43:56	2019-10-24 19:23:25	3.05925700000000012	02	30-39岁	22.5367493742628611	114.005741503062197	440304	V0440300	14028	40	105	42	104	114.005394960000004	22.5338223400000004	114.007835290000003	22.5360383000000013	1
2019-10-24 13:07:03	2019-10-24 14:36:11	3.05925700000000012	03	未知	22.5364477906269798	114.008448930754682	440304	V0440300	14029	40	106	42	105	114.007835290000003	22.5338223400000004	114.010275629999995	22.5360383000000013	1
2019-10-24 11:36:08	2019-10-24 15:55:15	3.05925700000000012	03	未知	22.5366311611198995	114.011029317302715	440304	V0440300	14030	40	107	42	106	114.010275629999995	22.5338223400000004	114.012715970000002	22.5360383000000013	1
2019-10-24 11:31:59	2019-10-24 14:32:13	3.17181930000000012	01	未知	22.5377539931624504	114.111468202470675	440303	V0440300	14071	40	148	41	147	114.110329410000006	22.5338223400000004	114.112769749999998	22.5360383000000013	1
2019-10-24 17:20:15	2019-10-24 18:35:58	2.29234759999999982	02	40-49岁	22.5402218720490097	113.95517441153325	440305	V0440300	14364	41	84	43	83	113.954147899999995	22.5360383000000013	113.956588240000002	22.5382542599999987	1
2019-10-24 00:33:33	2019-10-24 02:49:53	2.29234759999999982	01	19-29岁	22.5404492011135709	113.964331153693564	440305	V0440300	14368	41	88	43	87	113.963909240000007	22.5360383000000013	113.966349579999999	22.5382542599999987	1
2019-10-24 17:48:28	2019-10-24 20:29:04	2.29234759999999982	02	0-18岁	22.5391033516515016	113.964749224537073	440305	V0440300	14368	41	88	43	87	113.963909240000007	22.5360383000000013	113.966349579999999	22.5382542599999987	1
2019-10-24 19:08:23	2019-10-24 21:30:53	2.29234759999999982	02	40-49岁	22.5402160174207111	113.985992326232363	440305	V0440300	14377	41	97	43	96	113.985872270000002	22.5360383000000013	113.988312609999994	22.5382542599999987	1
2019-10-24 14:26:51	2019-10-24 19:06:02	2.29234759999999982	01	30-39岁	22.5391338354420796	113.990854211651779	440305	V0440300	14379	41	99	43	98	113.990752939999993	22.5360383000000013	113.99319328	22.5382542599999987	1
2019-10-24 19:17:47	2019-10-24 20:15:58	3.05925700000000012	01	40-49岁	22.5401167079858809	113.992737167262135	440304	V0440300	14379	41	99	43	98	113.990752939999993	22.5360383000000013	113.99319328	22.5382542599999987	1
2019-10-24 06:45:03	2019-10-24 19:15:34	2.29234759999999982	01	40-49岁	22.5411406503994804	113.910152551686195	440305	V0440300	14702	42	65	45	64	113.907781510000007	22.5382542599999987	113.910221849999999	22.5404702099999987	1
2019-10-24 10:35:34	2019-10-24 21:54:39	2.29234759999999982	02	19-29岁	22.5418696898632298	113.916159806546105	440305	V0440300	14705	42	68	45	67	113.915102520000005	22.5382542599999987	113.917542859999998	22.5404702099999987	1
2019-10-24 16:03:12	2019-10-24 17:41:15	2.29234759999999982	03	未知	22.5420192759725815	113.935305550251968	440305	V0440300	14713	42	76	44	75	113.934625209999993	22.5382542599999987	113.93706555	22.5404702099999987	1
2019-10-24 12:20:04	2019-10-24 20:17:05	3.05925700000000012	01	60岁以上	22.5405076576044401	114.001103674244533	440304	V0440300	14740	42	103	44	102	114.000514289999998	22.5382542599999987	114.002954619999997	22.5404702099999987	1
2019-10-24 17:04:16	2019-10-24 17:53:45	3.05925700000000012	01	40-49岁	22.5408025849836591	114.039902707171564	440304	V0440300	14756	42	119	43	118	114.039559659999995	22.5382542599999987	114.042000000000002	22.5404702099999987	1
2019-10-24 11:57:57	2019-10-24 13:30:36	2.29234759999999982	01	30-39岁	22.5440136161325206	113.965263581902093	440305	V0440300	15082	43	88	45	87	113.963909240000007	22.5404702099999987	113.966349579999999	22.5426861699999996	1
2019-10-24 08:08:31	2019-10-24 09:11:57	2.29234759999999982	02	19-29岁	22.5447762799080706	113.989983663128683	440305	V0440300	15092	43	98	45	97	113.988312609999994	22.5404702099999987	113.990752939999993	22.5426861699999996	1
2019-10-24 20:08:45	2019-10-24 20:46:08	3.05925700000000012	01	19-29岁	22.5433997326222801	113.995036676185805	440304	V0440300	15094	43	100	45	99	113.99319328	22.5404702099999987	113.995633609999999	22.5426861699999996	1
2019-10-24 19:39:40	2019-10-24 21:37:08	3.05925700000000012	01	40-49岁	22.5427150363864897	114.076842118447118	440304	V0440300	15128	43	134	44	133	114.07616471	22.5404702099999987	114.078605039999999	22.5426861699999996	1
2019-10-24 19:00:06	2019-10-24 21:24:39	3.05925700000000012	01	19-29岁	22.5432060053738006	114.083001725946019	440304	V0440300	15130	43	136	44	135	114.081045380000006	22.5404702099999987	114.083485710000005	22.5426861699999996	1
2019-10-24 18:15:01	2019-10-24 19:54:21	2.29234759999999982	01	60岁以上	22.5455294494951097	113.932915641860802	440305	V0440300	15426	44	75	46	74	113.932184879999994	22.5426861699999996	113.934625209999993	22.5449021300000005	1
2019-10-24 18:07:04	2019-10-24 19:46:38	2.29234759999999982	01	30-39岁	22.5465027245501695	113.932369463449291	440305	V0440300	15426	44	75	46	74	113.932184879999994	22.5426861699999996	113.934625209999993	22.5449021300000005	1
2019-10-24 18:35:17	2019-10-24 21:35:17	2.29234759999999982	02	19-29岁	22.5453476161614894	113.93852562641041	440305	V0440300	15428	44	77	46	76	113.93706555	22.5426861699999996	113.939505879999999	22.5449021300000005	1
2019-10-24 22:04:11	2019-10-24 23:17:31	2.29234759999999982	01	19-29岁	22.5453898702922615	113.945014813792383	440305	V0440300	15431	44	80	46	79	113.944386559999998	22.5426861699999996	113.946826889999997	22.5449021300000005	1
2019-10-24 19:28:47	2019-10-24 21:34:36	2.29234759999999982	02	50-59岁	22.547063866390431	113.962864988124963	440305	V0440300	15438	44	87	46	86	113.961468909999994	22.5426861699999996	113.963909240000007	22.5449021300000005	1
2019-10-24 16:38:18	2019-10-24 19:42:03	2.29234759999999982	02	30-39岁	22.5454857053154782	113.96292870023683	440305	V0440300	15438	44	87	46	86	113.961468909999994	22.5426861699999996	113.963909240000007	22.5449021300000005	1
2019-10-24 21:15:04	2019-10-24 22:35:13	2.29234759999999982	01	0-18岁	22.5455124299058696	113.962432604485898	440305	V0440300	15438	44	87	46	86	113.961468909999994	22.5426861699999996	113.963909240000007	22.5449021300000005	1
2019-10-24 23:20:14	2019-10-24 23:36:23	2.29234759999999982	02	19-29岁	22.5465625177458513	113.965946217411513	440305	V0440300	15439	44	88	46	87	113.963909240000007	22.5426861699999996	113.966349579999999	22.5449021300000005	1
2019-10-24 15:12:47	2019-10-24 18:07:41	3.05925700000000012	03	未知	22.5456861423455912	114.010202636893851	440304	V0440300	15457	44	106	46	105	114.007835290000003	22.5426861699999996	114.010275629999995	22.5449021300000005	1
2019-10-24 21:45:49	2019-10-24 23:12:36	2.29234759999999982	02	19-29岁	22.5471944687800807	113.915701345272964	440305	V0440300	15776	45	68	47	67	113.915102520000005	22.5449021300000005	113.917542859999998	22.5471180900000014	2
2019-10-24 00:00:11	2019-10-24 09:00:11	2.29234759999999982	02	19-29岁	22.5471944687800807	113.915701345272964	440305	V0440300	15776	45	68	47	67	113.915102520000005	22.5449021300000005	113.917542859999998	22.5471180900000014	2
2019-10-24 16:38:34	2019-10-24 21:36:21	2.29234759999999982	02	19-29岁	22.5479801790341199	113.94882469914927	440305	V0440300	15789	45	81	47	80	113.946826889999997	22.5449021300000005	113.949267230000004	22.5471180900000014	1
2019-10-24 01:49:49	2019-10-24 09:30:12	2.29234759999999982	02	19-29岁	22.5479843073918289	113.964292522050513	440305	V0440300	15796	45	88	47	87	113.963909240000007	22.5449021300000005	113.966349579999999	22.5471180900000014	1
2019-10-24 18:24:00	2019-10-24 19:21:02	2.29234759999999982	01	19-29岁	22.5480440169918985	113.966020678006515	440305	V0440300	15796	45	88	47	87	113.963909240000007	22.5449021300000005	113.966349579999999	22.5471180900000014	1
2019-10-24 21:41:14	2019-10-24 22:14:58	2.29234759999999982	01	30-39岁	22.5486835704984401	113.966434193749237	440305	V0440300	15797	45	89	47	88	113.966349579999999	22.5449021300000005	113.968789920000006	22.5471180900000014	1
2019-10-24 23:07:41	2019-10-24 23:29:38	2.29234759999999982	01	30-39岁	22.547277099385159	113.969379778957659	440305	V0440300	15798	45	90	47	89	113.968789920000006	22.5449021300000005	113.971230250000005	22.5471180900000014	1
2019-10-24 09:43:07	2019-10-24 10:42:02	3.05925700000000012	02	30-39岁	22.5471514565624886	114.003107304885347	440304	V0440300	15812	45	104	47	103	114.002954619999997	22.5449021300000005	114.005394960000004	22.5471180900000014	1
2019-10-24 11:55:45	2019-10-24 14:00:30	3.05925700000000012	02	30-39岁	22.5472611863176695	114.014336983684927	440304	V0440300	15816	45	108	47	107	114.012715970000002	22.5449021300000005	114.015156300000001	22.5471180900000014	1
2019-10-24 17:29:31	2019-10-24 19:56:05	2.29234759999999982	01	19-29岁	22.5500749368334503	113.939859225956951	440305	V0440300	16143	46	78	48	77	113.939505879999999	22.5471180900000014	113.941946220000005	22.5493340400000015	1
2019-10-24 14:39:06	2019-10-24 18:09:27	2.29234759999999982	01	50-59岁	22.5498713781074294	113.946237462366341	440305	V0440300	16145	46	80	48	79	113.944386559999998	22.5471180900000014	113.946826889999997	22.5493340400000015	1
2019-10-24 11:00:05	2019-10-24 13:33:38	2.29234759999999982	01	40-49岁	22.5505272561757693	113.944658718252072	440305	V0440300	16145	46	80	48	79	113.944386559999998	22.5471180900000014	113.946826889999997	22.5493340400000015	1
2019-10-24 13:40:01	2019-10-24 13:58:15	2.29234759999999982	01	50-59岁	22.5513191467014309	113.962149931680912	440305	V0440300	16152	46	87	48	86	113.961468909999994	22.5471180900000014	113.963909240000007	22.5493340400000015	1
2019-10-24 17:45:28	2019-10-24 21:10:31	2.29234759999999982	03	未知	22.5500953468592797	113.974778724640487	440305	V0440300	16157	46	92	48	91	113.973670589999998	22.5471180900000014	113.976110930000004	22.5493340400000015	1
2019-10-24 20:16:12	2019-10-24 22:39:37	2.29234759999999982	02	19-29岁	22.5498116953087298	113.983694760438965	440305	V0440300	16161	46	96	48	95	113.983431929999995	22.5471180900000014	113.985872270000002	22.5493340400000015	1
2019-10-24 09:26:48	2019-10-24 12:53:30	2.29234759999999982	02	50-59岁	22.5499565725647813	113.986606512751564	440305	V0440300	16162	46	97	48	96	113.985872270000002	22.5471180900000014	113.988312609999994	22.5493340400000015	1
2019-10-24 11:57:42	2019-10-24 14:18:20	3.05925700000000012	01	30-39岁	22.5495060379697492	114.028814881352261	440304	V0440300	16179	46	114	47	113	114.027357980000005	22.5471180900000014	114.029798319999998	22.5493340400000015	1
2019-10-24 17:11:53	2019-10-24 18:29:48	3.05925700000000012	01	30-39岁	22.5497612343859792	114.066286820927616	440304	V0440300	16194	46	129	47	128	114.063963029999996	22.5471180900000014	114.066403359999995	22.5493340400000015	1
2019-10-24 16:37:31	2019-10-24 18:05:34	2.29234759999999982	02	40-49岁	22.5536770287849606	113.961320944448801	440305	V0440300	16508	47	86	49	85	113.959028570000001	22.5493340400000015	113.961468909999994	22.5515499999999989	1
2019-10-24 08:52:58	2019-10-24 09:07:44	2.29234759999999982	01	19-29岁	22.5529768868263503	113.961044799747413	440305	V0440300	16508	47	86	49	85	113.959028570000001	22.5493340400000015	113.961468909999994	22.5515499999999989	1
2019-10-24 20:34:26	2019-10-24 22:32:30	2.29234759999999982	03	未知	22.5536770287849606	113.961320944448801	440305	V0440300	16508	47	86	49	85	113.959028570000001	22.5493340400000015	113.961468909999994	22.5515499999999989	2
2019-10-24 15:35:16	2019-10-24 18:32:21	2.29234759999999982	03	未知	22.5536770287849606	113.961320944448801	440305	V0440300	16508	47	86	49	85	113.959028570000001	22.5493340400000015	113.961468909999994	22.5515499999999989	2
2019-10-24 14:18:07	2019-10-24 17:15:47	2.29234759999999982	02	30-39岁	22.5522761280493214	113.962167826748896	440305	V0440300	16509	47	87	49	86	113.961468909999994	22.5493340400000015	113.963909240000007	22.5515499999999989	1
2019-10-24 11:54:05	2019-10-24 13:57:47	2.29234759999999982	02	19-29岁	22.5519530411142206	113.961786253002273	440305	V0440300	16509	47	87	49	86	113.961468909999994	22.5493340400000015	113.963909240000007	22.5515499999999989	1
2019-10-24 00:01:54	2019-10-24 00:46:12	2.29234759999999982	01	40-49岁	22.5521969357110699	113.965618873297231	440305	V0440300	16510	47	88	49	87	113.963909240000007	22.5493340400000015	113.966349579999999	22.5515499999999989	1
2019-10-24 11:43:54	2019-10-24 13:19:26	2.29234759999999982	01	60岁以上	22.5532320305677203	113.967384044564895	440305	V0440300	16511	47	89	49	88	113.966349579999999	22.5493340400000015	113.968789920000006	22.5515499999999989	1
2019-10-24 09:28:41	2019-10-24 11:45:31	3.05925700000000012	02	40-49岁	22.5526034230876888	114.007021872057294	440304	V0440300	16527	47	105	49	104	114.005394960000004	22.5493340400000015	114.007835290000003	22.5515499999999989	1
2019-10-24 09:59:50	2019-10-24 18:04:50	3.05925700000000012	01	30-39岁	22.5535694648131297	114.035276985010782	440304	V0440300	16539	47	117	48	116	114.034678990000003	22.5493340400000015	114.037119329999996	22.5515499999999989	1
2019-10-24 10:46:48	2019-10-24 13:01:53	3.17181930000000012	02	30-39岁	22.5532627949638282	114.097579794414614	440303	V0440300	16564	47	142	48	141	114.095687400000003	22.5493340400000015	114.098127730000002	22.5515499999999989	1
2019-10-24 19:25:50	2019-10-24 19:26:50	2.01503029999999983	01	30-39岁	22.5559787338201687	113.900397094963495	440306	V0440300	16840	48	61	51	60	113.898020169999995	22.5515499999999989	113.900460510000002	22.5537659599999998	1
2019-10-24 15:07:38	2019-10-24 19:35:33	2.01503029999999983	01	19-29岁	22.5554051007676009	113.901537001398125	440306	V0440300	16841	48	62	51	61	113.900460510000002	22.5515499999999989	113.902900840000001	22.5537659599999998	1
2019-10-24 16:55:27	2019-10-24 18:17:13	2.29234759999999982	01	19-29岁	22.5541958057644507	113.953925054931986	440305	V0440300	16862	48	83	50	82	113.951707560000003	22.5515499999999989	113.954147899999995	22.5537659599999998	1
2019-10-24 19:15:19	2019-10-24 21:22:39	2.29234759999999982	03	未知	22.5559362462939106	113.963865755619949	440305	V0440300	16866	48	87	50	86	113.961468909999994	22.5515499999999989	113.963909240000007	22.5537659599999998	1
2019-10-24 16:10:34	2019-10-24 17:47:25	2.29234759999999982	01	0-18岁	22.5542612935366691	113.970276490890541	440305	V0440300	16869	48	90	50	89	113.968789920000006	22.5515499999999989	113.971230250000005	22.5537659599999998	2
2019-10-24 19:57:39	2019-10-24 20:28:53	2.29234759999999982	01	0-18岁	22.5542612935366691	113.970276490890541	440305	V0440300	16869	48	90	50	89	113.968789920000006	22.5515499999999989	113.971230250000005	22.5537659599999998	2
2019-10-24 23:34:14	2019-10-24 23:34:50	3.05925700000000012	01	40-49岁	22.554571854030069	114.005619019351599	440304	V0440300	16884	48	105	50	104	114.005394960000004	22.5515499999999989	114.007835290000003	22.5537659599999998	1
2019-10-24 16:09:41	2019-10-24 20:49:01	3.17181930000000012	01	40-49岁	22.5539179581174807	114.099373501324152	440303	V0440300	16922	48	143	49	142	114.098127730000002	22.5515499999999989	114.100568069999994	22.5537659599999998	1
2019-10-24 10:45:15	2019-10-24 13:03:08	3.17181930000000012	03	未知	22.5559133997385217	114.100915696674775	440303	V0440300	16923	48	144	49	143	114.100568069999994	22.5515499999999989	114.103008399999993	22.5537659599999998	1
2019-10-24 09:33:18	2019-10-24 12:48:59	3.17181930000000012	02	19-29岁	22.5550752836395887	114.103488910499792	440303	V0440300	16924	48	145	49	144	114.103008399999993	22.5515499999999989	114.10544874	22.5537659599999998	1
2019-10-24 20:00:38	2019-10-24 22:23:04	2.29234759999999982	02	60岁以上	22.5565756388273009	113.959974800101591	440305	V0440300	17222	49	86	51	85	113.959028570000001	22.5537659599999998	113.961468909999994	22.5559819099999999	1
2019-10-24 08:09:13	2019-10-24 20:09:41	3.05925700000000012	01	30-39岁	22.5560181724683311	114.03787737978972	440304	V0440300	17254	49	118	50	117	114.037119329999996	22.5537659599999998	114.039559659999995	22.5559819099999999	1
2019-10-24 12:12:34	2019-10-24 14:36:18	3.05925700000000012	01	30-39岁	22.5578611713196118	114.038955474882044	440304	V0440300	17254	49	118	50	117	114.037119329999996	22.5537659599999998	114.039559659999995	22.5559819099999999	1
2019-10-24 19:20:53	2019-10-24 19:20:53	3.05925700000000012	01	30-39岁	22.5580077910134484	114.096440656286859	440304	V0440300	17278	49	142	50	141	114.095687400000003	22.5537659599999998	114.098127730000002	22.5559819099999999	1
2019-10-24 10:08:06	2019-10-24 11:18:20	3.17181930000000012	01	19-29岁	22.5570064009530107	114.115508118163177	440303	V0440300	17286	49	150	50	149	114.115210079999997	22.5537659599999998	114.117650420000004	22.5559819099999999	1
2019-10-24 15:31:36	2019-10-24 21:26:03	2.29234759999999982	01	30-39岁	22.5603764359130388	113.948619840034624	440305	V0440300	17574	50	81	52	80	113.946826889999997	22.5559819099999999	113.949267230000004	22.5581978700000008	1
2019-10-24 16:16:00	2019-10-24 17:43:15	2.29234759999999982	03	未知	22.5596293508664409	113.964921726282057	440305	V0440300	17581	50	88	52	87	113.963909240000007	22.5559819099999999	113.966349579999999	22.5581978700000008	1
2019-10-24 12:38:45	2019-10-24 13:16:02	2.29234759999999982	01	19-29岁	22.5603194682185091	113.981911364594595	440305	V0440300	17588	50	95	52	94	113.980991599999996	22.5559819099999999	113.983431929999995	22.5581978700000008	1
2019-10-24 17:01:26	2019-10-24 19:38:45	3.17181930000000012	02	19-29岁	22.5600245217938102	114.11670862803264	440303	V0440300	17643	50	150	51	149	114.115210079999997	22.5559819099999999	114.117650420000004	22.5581978700000008	1
2019-10-24 10:19:51	2019-10-24 10:56:19	3.17181930000000012	01	19-29岁	22.5585318918491708	114.115515242120125	440303	V0440300	17643	50	150	51	149	114.115210079999997	22.5559819099999999	114.117650420000004	22.5581978700000008	1
2019-10-24 20:08:06	2019-10-24 20:57:40	2.29234759999999982	01	40-49岁	22.5615505065169017	113.983546184721149	440305	V0440300	17946	51	96	53	95	113.983431929999995	22.5581978700000008	113.985872270000002	22.5604138300000017	1
2019-10-24 00:12:05	2019-10-24 22:47:38	2.29234759999999982	02	30-39岁	22.5605633656922606	113.985287597773322	440305	V0440300	17946	51	96	53	95	113.983431929999995	22.5581978700000008	113.985872270000002	22.5604138300000017	1
2019-10-24 12:01:01	2019-10-24 13:39:17	3.05925700000000012	01	50-59岁	22.56219406449679	114.035568649573179	440304	V0440300	17967	51	117	52	116	114.034678990000003	22.5581978700000008	114.037119329999996	22.5604138300000017	1
2019-10-24 19:24:23	2019-10-24 21:52:43	3.05925700000000012	01	40-49岁	22.5623673517275201	114.055787268821774	440304	V0440300	17975	51	125	52	124	114.054201680000006	22.5581978700000008	114.056642019999998	22.5604138300000017	1
2019-10-24 12:10:15	2019-10-24 13:36:58	3.17181930000000012	02	30-39岁	22.5620790440251007	114.121554051529884	440303	V0440300	18002	51	152	52	151	114.120090759999997	22.5581978700000008	114.122531089999995	22.5604138300000017	1
2019-10-24 18:21:32	2019-10-24 22:02:09	2.29234759999999982	02	19-29岁	22.5647246784632891	113.967589253400632	440305	V0440300	18296	52	89	54	88	113.966349579999999	22.5604138300000017	113.968789920000006	22.562629789999999	1
2019-10-24 13:13:31	2019-10-24 21:45:28	2.29234759999999982	02	19-29岁	22.5626351279203199	113.971162307573778	440305	V0440300	18297	52	90	54	89	113.968789920000006	22.5604138300000017	113.971230250000005	22.562629789999999	1
2019-10-24 11:18:02	2019-10-24 14:09:20	2.01503029999999983	02	30-39岁	22.5650946096968497	113.876231576136803	440306	V0440300	18616	53	52	56	51	113.87605714	22.562629789999999	113.878497479999993	22.5648457399999991	1
2019-10-24 11:52:53	2019-10-24 14:03:52	2.29234759999999982	03	未知	22.565357134738381	113.958081618799341	440305	V0440300	18649	53	85	55	84	113.956588240000002	22.562629789999999	113.959028570000001	22.5648457399999991	1
2019-10-24 18:40:37	2019-10-24 19:53:02	2.29234759999999982	02	50-59岁	22.5663840942150493	113.977581312004389	440305	V0440300	18657	53	93	55	92	113.976110930000004	22.562629789999999	113.978551260000003	22.5648457399999991	1
2019-10-24 00:07:46	2019-10-24 03:07:43	3.05925700000000012	02	19-29岁	22.5666379217977813	114.037708672696439	440304	V0440300	18682	53	118	54	117	114.037119329999996	22.562629789999999	114.039559659999995	22.5648457399999991	1
2019-10-24 12:24:43	2019-10-24 20:13:11	3.05925700000000012	02	19-29岁	22.5666580930324692	114.041741155563741	440304	V0440300	18683	53	119	54	118	114.039559659999995	22.562629789999999	114.042000000000002	22.5648457399999991	1
2019-10-24 18:35:13	2019-10-24 23:23:25	3.05925700000000012	03	未知	22.5654693577007599	114.066488802640734	440304	V0440300	18694	53	130	54	129	114.066403359999995	22.562629789999999	114.068843700000002	22.5648457399999991	1
2019-10-24 08:53:23	2019-10-24 12:12:30	2.01503029999999983	01	40-49岁	22.5675484883752695	113.866002699791991	440306	V0440300	18968	54	47	57	46	113.863855459999996	22.5648457399999991	113.866295800000003	22.5670617	3
2019-10-24 18:18:56	2019-10-24 19:52:19	2.01503029999999983	01	40-49岁	22.5675484883752695	113.866002699791991	440306	V0440300	18968	54	47	57	46	113.863855459999996	22.5648457399999991	113.866295800000003	22.5670617	3
2019-10-24 17:19:52	2019-10-24 18:18:05	2.01503029999999983	01	40-49岁	22.5675484883752695	113.866002699791991	440306	V0440300	18968	54	47	57	46	113.863855459999996	22.5648457399999991	113.866295800000003	22.5670617	3
2019-10-24 00:19:55	2019-10-24 19:47:02	3.05925700000000012	02	19-29岁	22.5673821005798096	114.052648685423932	440304	V0440300	19045	54	124	55	123	114.051761350000007	22.5648457399999991	114.054201680000006	22.5670617	1
2019-10-24 19:03:15	2019-10-24 21:25:52	3.05925700000000012	02	19-29岁	22.5674459810634715	114.096291474233951	440304	V0440300	19063	54	142	55	141	114.095687400000003	22.5648457399999991	114.098127730000002	22.5670617	1
2019-10-24 14:51:46	2019-10-24 22:14:55	3.17181930000000012	01	19-29岁	22.5676425684360602	114.133363035386509	440303	V0440300	19078	54	157	54	156	114.132292440000001	22.5648457399999991	114.134732769999999	22.5670617	1
2019-10-24 17:45:17	2019-10-24 20:33:38	3.17181930000000012	02	30-39岁	22.5683375814611011	114.160803811273922	440303	V0440300	19089	54	168	54	167	114.159136129999993	22.5648457399999991	114.16157647	22.5670617	1
2019-10-24 11:29:06	2019-10-24 12:43:20	3.17181930000000012	01	30-39岁	22.567871910047181	114.168170419140338	440303	V0440300	19092	54	171	54	170	114.166457140000006	22.5648457399999991	114.168897479999998	22.5670617	1
2019-10-24 12:12:39	2019-10-24 14:31:04	2.01503029999999983	02	19-29岁	22.5710410387374516	113.866934246001023	440306	V0440300	19326	55	48	58	47	113.866295800000003	22.5670617	113.868736139999996	22.5692776600000009	1
2019-10-24 17:52:38	2019-10-24 19:30:10	2.29234759999999982	03	未知	22.5695026021810499	113.953005490804685	440305	V0440300	19361	55	83	57	82	113.951707560000003	22.5670617	113.954147899999995	22.5692776600000009	1
2019-10-24 11:47:11	2019-10-24 13:46:03	2.01503029999999983	03	未知	22.5734584007016892	113.858561623434156	440306	V0440300	19679	56	44	59	43	113.856534460000006	22.5692776600000009	113.858974790000005	22.5714936199999983	1
2019-10-24 17:52:33	2019-10-24 20:21:20	2.01503029999999983	02	19-29岁	22.5719285581828402	113.86663237072375	440306	V0440300	19683	56	48	59	47	113.866295800000003	22.5692776600000009	113.868736139999996	22.5714936199999983	1
2019-10-24 18:45:33	2019-10-24 20:44:01	2.29234759999999982	02	19-29岁	22.573473811627359	113.938312342258016	440305	V0440300	19712	56	77	58	76	113.93706555	22.5692776600000009	113.939505879999999	22.5714936199999983	1
2019-10-24 16:55:47	2019-10-24 16:55:47	2.29234759999999982	03	未知	22.5734952506725399	113.961294415184199	440305	V0440300	19721	56	86	58	85	113.959028570000001	22.5692776600000009	113.961468909999994	22.5714936199999983	1
2019-10-24 19:21:20	2019-10-24 23:18:55	3.17181930000000012	03	未知	22.5720009288981807	114.085661074513069	440303	V0440300	19772	56	137	57	136	114.083485710000005	22.5692776600000009	114.085926049999998	22.5714936199999983	1
2019-10-24 11:05:42	2019-10-24 12:29:15	3.17181930000000012	03	未知	22.5727201512557691	114.100962490267406	440303	V0440300	19779	56	144	57	143	114.100568069999994	22.5692776600000009	114.103008399999993	22.5714936199999983	1
2019-10-24 19:13:13	2019-10-24 21:34:29	2.29234759999999982	02	30-39岁	22.5742450613801111	113.940423480857589	440305	V0440300	20070	57	78	59	77	113.939505879999999	22.5714936199999983	113.941946220000005	22.5737095799999992	1
2019-10-24 19:05:31	2019-10-24 20:57:32	2.29234759999999982	02	19-29岁	22.5743174967028111	113.959915865689979	440305	V0440300	20078	57	86	59	85	113.959028570000001	22.5714936199999983	113.961468909999994	22.5737095799999992	1
2019-10-24 15:23:51	2019-10-24 21:22:40	2.01503029999999983	03	19-29岁	22.5778445638921212	113.909256303946194	440306	V0440300	20414	58	65	60	64	113.907781510000007	22.5737095799999992	113.910221849999999	22.5759255299999992	1
2019-10-24 09:14:29	2019-10-24 14:15:33	2.29234759999999982	03	未知	22.5764689665111611	113.924563356052786	440305	V0440300	20420	58	71	60	70	113.922423530000003	22.5737095799999992	113.924863869999996	22.5759255299999992	1
2019-10-24 23:39:39	2019-10-24 23:39:39	2.29234759999999982	01	40-49岁	22.5770768584173602	113.946007060270986	440305	V0440300	20429	58	80	60	79	113.944386559999998	22.5737095799999992	113.946826889999997	22.5759255299999992	1
2019-10-24 16:40:21	2019-10-24 19:40:58	2.29234759999999982	03	未知	22.5778356822864588	113.952219611838942	440305	V0440300	20432	58	83	60	82	113.951707560000003	22.5737095799999992	113.954147899999995	22.5759255299999992	1
2019-10-24 17:09:45	2019-10-24 18:25:24	2.29234759999999982	02	40-49岁	22.5761338766110704	113.954327003160657	440305	V0440300	20433	58	84	60	83	113.954147899999995	22.5737095799999992	113.956588240000002	22.5759255299999992	1
2019-10-24 17:29:17	2019-10-24 19:56:09	3.17181930000000012	02	30-39岁	22.5776494038169311	114.121094418804333	440303	V0440300	20501	58	152	59	151	114.120090759999997	22.5737095799999992	114.122531089999995	22.5759255299999992	1
2019-10-24 12:03:41	2019-10-24 14:08:37	2.01503029999999983	01	30-39岁	22.5789914746513887	113.861390225618266	440306	V0440300	20751	59	45	62	44	113.858974790000005	22.5759255299999992	113.861415129999997	22.5781414900000001	1
2019-10-24 21:42:52	2019-10-24 23:27:45	2.01503029999999983	01	50-59岁	22.5799454588478312	113.866800777600361	440306	V0440300	20754	59	48	62	47	113.866295800000003	22.5759255299999992	113.868736139999996	22.5781414900000001	1
2019-10-24 19:12:33	2019-10-24 21:27:25	2.01503029999999983	02	19-29岁	22.5793671763020782	113.867688455031939	440306	V0440300	20754	59	48	62	47	113.866295800000003	22.5759255299999992	113.868736139999996	22.5781414900000001	1
2019-10-24 13:52:24	2019-10-24 16:23:05	2.01503029999999983	01	19-29岁	22.5787888367954999	113.91189792773713	440306	V0440300	20772	59	66	61	65	113.910221849999999	22.5759255299999992	113.912662190000006	22.5781414900000001	1
2019-10-24 17:12:04	2019-10-24 18:23:01	2.01503029999999983	01	19-29岁	22.5810821619006994	113.896045273749365	440306	V0440300	21123	60	60	62	59	113.895579830000003	22.5781414900000001	113.898020169999995	22.5803574500000011	1
2019-10-24 15:42:53	2019-10-24 16:57:43	2.01503029999999983	01	40-49岁	22.5841187247305513	113.895335778967947	440306	V0440300	21479	61	59	63	58	113.893139500000004	22.5803574500000011	113.895579830000003	22.5825734000000011	1
2019-10-24 11:11:41	2019-10-24 16:08:15	2.01503029999999983	02	40-49岁	22.58594614593542	113.895566897364745	440306	V0440300	21836	62	59	64	58	113.893139500000004	22.5825734000000011	113.895579830000003	22.5847893599999985	1
2019-10-24 13:14:49	2019-10-24 13:50:30	2.01503029999999983	01	40-49岁	22.5881909136337491	113.881483144421836	440306	V0440300	22188	63	54	65	53	113.88093782	22.5847893599999985	113.883378149999999	22.5870053199999994	1
2019-10-24 18:51:55	2019-10-24 19:56:54	2.01503029999999983	01	30-39岁	22.5909995183166394	113.876482818396468	440306	V0440300	22543	64	52	66	51	113.87605714	22.5870053199999994	113.878497479999993	22.5892212800000003	1
2019-10-24 12:47:31	2019-10-24 13:51:20	2.29234759999999982	02	30-39岁	22.5896256333242711	113.960493237134443	440305	V0440300	22577	64	86	66	85	113.959028570000001	22.5870053199999994	113.961468909999994	22.5892212800000003	1
2019-10-24 17:01:43	2019-10-24 17:36:39	3.17181930000000012	01	40-49岁	22.5900567088663387	114.103359882940296	440303	V0440300	22636	64	145	65	145	114.103008399999993	22.5870053199999994	114.10544874	22.5892212800000003	1
2019-10-24 18:23:07	2019-10-24 20:42:33	3.17181930000000012	01	30-39岁	22.5926000558299904	114.108759618387836	440303	V0440300	22995	65	147	65	147	114.107889080000007	22.5892212800000003	114.110329410000006	22.5914372300000004	1
2019-10-24 14:06:42	2019-10-24 17:22:20	2.29234759999999982	02	40-49岁	22.5950557101110796	113.994353224865961	440305	V0440300	23305	66	100	67	99	113.99319328	22.5914372300000004	113.995633609999999	22.5936531900000013	2
2019-10-24 17:23:30	2019-10-24 19:47:30	2.29234759999999982	02	40-49岁	22.5950557101110796	113.994353224865961	440305	V0440300	23305	66	100	67	99	113.99319328	22.5914372300000004	113.995633609999999	22.5936531900000013	2
2019-10-24 08:35:09	2019-10-24 11:04:42	2.01503029999999983	03	未知	22.5977050866397491	113.870023782863598	440306	V0440300	23611	67	49	69	48	113.868736139999996	22.5936531900000013	113.871176469999995	22.5958691499999986	1
2019-10-24 17:44:52	2019-10-24 20:23:31	2.29234759999999982	01	30-39岁	22.5966154629822711	113.945527259439146	440305	V0440300	23642	67	80	69	79	113.944386559999998	22.5936531900000013	113.946826889999997	22.5958691499999986	1
2019-10-24 16:13:47	2019-10-24 18:42:56	2.29234759999999982	01	40-49岁	22.5971010259463903	113.959687511133509	440305	V0440300	23648	67	86	69	85	113.959028570000001	22.5936531900000013	113.961468909999994	22.5958691499999986	1
2019-10-24 18:27:34	2019-10-24 20:59:08	2.01503029999999983	01	19-29岁	22.6002605671703414	113.847524606875368	440306	V0440300	23959	68	40	71	39	113.846773110000001	22.5958691499999986	113.849213449999993	22.5980851099999995	1
2019-10-24 11:57:05	2019-10-24 14:19:09	2.01503029999999983	01	40-49岁	22.5984197138249101	113.87752043053348	440306	V0440300	23971	68	52	70	51	113.87605714	22.5958691499999986	113.878497479999993	22.5980851099999995	1
2019-10-24 09:56:20	2019-10-24 15:22:44	2.01503029999999983	02	19-29岁	22.6009489620056101	113.836195985673072	440306	V0440300	24311	69	35	72	34	113.834571429999997	22.5980851099999995	113.837011770000004	22.6003010599999996	1
2019-10-24 14:30:25	2019-10-24 22:14:31	1.75727349999999993	02	30-39岁	22.6022232608598692	114.05281069864678	440309	V0440300	24400	69	124	70	124	114.051761350000007	22.5980851099999995	114.054201680000006	22.6003010599999996	1
2019-10-24 10:27:28	2019-10-24 16:38:03	2.01503029999999983	02	30-39岁	22.6027803245149208	113.869743685131851	440306	V0440300	24682	70	49	72	48	113.868736139999996	22.6003010599999996	113.871176469999995	22.6025170200000005	1
2019-10-24 17:47:09	2019-10-24 22:14:07	1.75727349999999993	01	19-29岁	22.6046048215605317	114.046859536569542	440309	V0440300	24754	70	121	71	121	114.044440339999994	22.6003010599999996	114.046880669999993	22.6025170200000005	1
2019-10-24 18:50:14	2019-10-24 21:09:49	1.75727349999999993	01	30-39岁	22.6048139782001698	114.041557352177577	440309	V0440300	25109	71	119	72	119	114.039559659999995	22.6025170200000005	114.042000000000002	22.6047329800000014	1
2019-10-24 14:21:10	2019-10-24 14:22:10	2.01503029999999983	01	30-39岁	22.6086386641112398	113.864741463702842	440306	V0440300	25394	72	47	74	46	113.863855459999996	22.6047329800000014	113.866295800000003	22.6069489399999988	1
2019-10-24 21:13:17	2019-10-24 22:11:12	1.75727349999999993	02	19-29岁	22.6070154130428804	114.040538177715973	440309	V0440300	25466	72	119	73	119	114.039559659999995	22.6047329800000014	114.042000000000002	22.6069489399999988	1
2019-10-24 11:31:33	2019-10-24 12:04:28	1.86759879999999989	01	19-29岁	22.6084850373269788	114.098745221642432	440307	V0440300	25490	72	143	72	143	114.098127730000002	22.6047329800000014	114.100568069999994	22.6069489399999988	1
2019-10-24 00:17:32	2019-10-24 00:31:13	1.86759879999999989	01	19-29岁	22.6090154445323286	114.120665301428062	440307	V0440300	25499	72	152	72	152	114.120090759999997	22.6047329800000014	114.122531089999995	22.6069489399999988	1
2019-10-24 17:31:56	2019-10-24 19:56:37	1.75727349999999993	01	50-59岁	22.6103757429783094	114.051966172312234	440309	V0440300	25828	73	124	74	124	114.051761350000007	22.6069489399999988	114.054201680000006	22.6091648899999988	1
2019-10-24 16:02:36	2019-10-24 16:57:58	1.86759879999999989	02	19-29岁	22.6123277216344398	114.061937370678606	440307	V0440300	26189	74	128	75	128	114.061522690000004	22.6091648899999988	114.063963029999996	22.6113808499999998	1
2019-10-24 18:48:53	2019-10-24 21:01:08	2.29234759999999982	02	19-29岁	22.6156503483413402	113.977039614663681	440305	V0440300	26511	75	93	76	92	113.976110930000004	22.6113808499999998	113.978551260000003	22.6135968100000007	1
2019-10-24 17:43:12	2019-10-24 20:26:28	1.86759879999999989	01	19-29岁	22.61733568851988	114.106541067006077	440307	V0440300	26921	76	146	76	146	114.10544874	22.6135968100000007	114.107889080000007	22.6158127700000016	1
2019-10-24 13:56:11	2019-10-24 14:58:59	1.86759879999999989	02	30-39岁	22.6162937752135313	114.129924478456857	440307	V0440300	26931	76	156	76	156	114.129852099999994	22.6135968100000007	114.132292440000001	22.6158127700000016	1
2019-10-24 08:02:29	2019-10-24 17:27:06	1.75727349999999993	01	30-39岁	22.6189785537624317	114.035411530570045	440309	V0440300	27249	77	117	78	117	114.034678990000003	22.6158127700000016	114.037119329999996	22.6180287200000016	1
2019-10-24 14:31:31	2019-10-24 14:32:31	2.01503029999999983	01	30-39岁	22.6217855126841698	113.900390506111592	440306	V0440300	27550	78	61	80	60	113.898020169999995	22.6180287200000016	113.900460510000002	22.620244679999999	1
2019-10-24 19:39:12	2019-10-24 23:37:11	1.86759879999999989	03	未知	22.6203097135421309	114.053766664580138	440307	V0440300	27613	78	124	79	124	114.051761350000007	22.6180287200000016	114.054201680000006	22.620244679999999	1
2019-10-24 16:00:30	2019-10-24 20:40:18	1.86759879999999989	02	30-39岁	22.6208434700067009	114.102364897362364	440307	V0440300	27633	78	144	78	144	114.100568069999994	22.6180287200000016	114.103008399999993	22.620244679999999	1
2019-10-24 10:04:50	2019-10-24 22:56:56	2.01503029999999983	01	19-29岁	22.6226964841161902	113.849909571583908	440306	V0440300	27887	79	41	81	40	113.849213449999993	22.620244679999999	113.851653780000007	22.6224606399999999	1
2019-10-24 18:30:09	2019-10-24 20:58:11	2.29234759999999982	01	19-29岁	22.623632885701781	113.95534174016673	440305	V0440300	27930	79	84	80	84	113.954147899999995	22.620244679999999	113.956588240000002	22.6224606399999999	1
2019-10-24 16:54:07	2019-10-24 20:32:15	1.75727349999999993	02	19-29岁	22.6247722463329417	114.033430320766286	440309	V0440300	28319	80	116	81	116	114.032238660000004	22.6224606399999999	114.034678990000003	22.6246766000000008	1
2019-10-24 20:16:28	2019-10-24 22:03:51	1.86759879999999989	01	30-39岁	22.6265817550662405	114.108748889775086	440307	V0440300	28350	80	147	80	147	114.107889080000007	22.6224606399999999	114.110329410000006	22.6246766000000008	1
2019-10-24 12:40:44	2019-10-24 15:33:48	1.75727349999999993	01	40-49岁	22.6297268165550989	114.016397519422341	440309	V0440300	29026	82	109	83	109	114.015156300000001	22.6268925500000009	114.017596639999994	22.6291085099999982	1
2019-10-24 11:53:05	2019-10-24 14:02:12	1.86759879999999989	03	未知	22.6296941306495292	114.068422402496154	440307	V0440300	29047	82	130	82	130	114.066403359999995	22.6268925500000009	114.068843700000002	22.6291085099999982	1
2019-10-24 14:02:05	2019-10-24 15:46:10	1.86759879999999989	03	未知	22.6307970438248311	114.071976899542079	440307	V0440300	29049	82	132	82	132	114.071284030000001	22.6268925500000009	114.073724369999994	22.6291085099999982	1
2019-10-24 18:18:55	2019-10-24 21:51:11	1.86759879999999989	02	30-39岁	22.63024981617653	114.103450985623041	440307	V0440300	29062	82	145	82	145	114.103008399999993	22.6268925500000009	114.10544874	22.6291085099999982	1
2019-10-24 12:20:54	2019-10-24 14:07:08	1.75727349999999993	03	未知	22.6319108676597693	114.018819804595907	440309	V0440300	29384	83	110	84	110	114.017596639999994	22.6291085099999982	114.02003698	22.6313244699999991	1
2019-10-24 12:17:07	2019-10-24 13:00:29	1.86759879999999989	01	30-39岁	22.6319428449238984	114.101743144879194	440307	V0440300	29418	83	144	83	144	114.100568069999994	22.6291085099999982	114.103008399999993	22.6313244699999991	1
2019-10-24 11:51:55	2019-10-24 13:42:39	2.01503029999999983	02	19-29岁	22.6368668928915007	113.831727833639277	440306	V0440300	30021	85	33	87	32	113.829690760000005	22.63354043	113.832131090000004	22.6357563800000001	1
2019-10-24 11:48:42	2019-10-24 12:52:13	1.75727349999999993	03	未知	22.6371052657706393	114.002636101856709	440309	V0440300	30091	85	103	86	103	114.000514289999998	22.63354043	114.002954619999997	22.6357563800000001	1
2019-10-24 00:00:53	2019-10-24 10:24:12	2.01503029999999983	01	30-39岁	22.6385682243189414	113.914266373814215	440306	V0440300	30412	86	67	88	67	113.912662190000006	22.6357563800000001	113.915102520000005	22.637972340000001	1
2019-10-24 02:30:28	2019-10-24 10:26:34	2.01503029999999983	01	19-29岁	22.6385682243189414	113.914266373814215	440306	V0440300	30412	86	67	88	67	113.912662190000006	22.6357563800000001	113.915102520000005	22.637972340000001	1
2019-10-24 00:01:22	2019-10-24 06:06:47	2.01503029999999983	01	19-29岁	22.6385682243189414	113.914266373814215	440306	V0440300	30412	86	67	88	67	113.912662190000006	22.6357563800000001	113.915102520000005	22.637972340000001	2
2019-10-24 07:39:33	2019-10-24 10:25:20	2.01503029999999983	01	19-29岁	22.6385682243189414	113.914266373814215	440306	V0440300	30412	86	67	88	67	113.912662190000006	22.6357563800000001	113.915102520000005	22.637972340000001	2
2019-10-24 02:28:03	2019-10-24 10:14:16	2.01503029999999983	01	19-29岁	22.6386212253678494	113.914206856124721	440306	V0440300	30412	86	67	88	67	113.912662190000006	22.6357563800000001	113.915102520000005	22.637972340000001	1
2019-10-24 11:12:08	2019-10-24 12:14:26	2.29234759999999982	01	19-29岁	22.638981070499959	113.944279511042481	440305	V0440300	30424	86	79	87	79	113.941946220000005	22.6357563800000001	113.944386559999998	22.637972340000001	1
2019-10-24 17:51:55	2019-10-24 19:56:49	1.86759879999999989	03	未知	22.6405669720250806	114.046644952678832	440307	V0440300	30823	87	121	88	121	114.044440339999994	22.637972340000001	114.046880669999993	22.6401882999999984	1
2019-10-24 09:20:10	2019-10-24 17:28:24	1.86759879999999989	02	19-29岁	22.64200876082365	114.078020432161338	440307	V0440300	30836	87	134	87	134	114.07616471	22.637972340000001	114.078605039999999	22.6401882999999984	1
2019-10-24 19:36:39	2019-10-24 22:09:06	1.75727349999999993	01	19-29岁	22.6441077811950002	114.040443473823075	440309	V0440300	31178	88	119	89	119	114.039559659999995	22.6401882999999984	114.042000000000002	22.6424042599999993	1
2019-10-24 14:19:17	2019-10-24 16:33:45	1.86759879999999989	01	19-29岁	22.6489185722979798	114.084253020994453	440307	V0440300	31910	90	137	90	137	114.083485710000005	22.6446202099999994	114.085926049999998	22.6468361700000003	1
2019-10-24 16:54:19	2019-10-24 20:49:58	2.01503029999999983	01	19-29岁	22.6500345369092493	113.917811646877979	440306	V0440300	32199	91	69	93	69	113.917542859999998	22.6468361700000003	113.919983189999996	22.6490521300000012	1
2019-10-24 07:39:05	2019-10-24 18:28:41	2.01503029999999983	01	30-39岁	22.6509146380831901	113.917587799965361	440306	V0440300	32199	91	69	93	69	113.917542859999998	22.6468361700000003	113.919983189999996	22.6490521300000012	1
2019-10-24 18:41:18	2019-10-24 21:07:27	1.75727349999999993	01	30-39岁	22.6503812535537712	114.031713122508393	440309	V0440300	32245	91	115	92	115	114.029798319999998	22.6468361700000003	114.032238660000004	22.6490521300000012	1
2019-10-24 09:35:38	2019-10-24 13:24:33	1.75727349999999993	02	30-39岁	22.6514785086686601	114.024698117067373	440309	V0440300	32599	92	112	93	112	114.022477309999999	22.6490521300000012	114.024917650000006	22.6512680800000012	1
2019-10-24 18:04:55	2019-10-24 20:21:20	1.75727349999999993	02	30-39岁	22.6542710358502397	114.019075794378011	440309	V0440300	32954	93	110	94	110	114.017596639999994	22.6512680800000012	114.02003698	22.6534840399999986	1
2019-10-24 19:15:42	2019-10-24 22:43:34	1.75727349999999993	02	19-29岁	22.6562060976768613	114.015397181405334	440309	V0440300	33310	94	109	95	109	114.015156300000001	22.6534840399999986	114.017596639999994	22.6556999999999995	1
2019-10-24 15:17:38	2019-10-24 16:00:03	2.01503029999999983	01	30-39岁	22.6586416627086606	113.811713790466342	440306	V0440300	33583	95	25	97	25	113.810168070000003	22.6556999999999995	113.812608400000002	22.6579159600000004	1
2019-10-24 18:01:18	2019-10-24 20:58:56	1.75727349999999993	01	30-39岁	22.6612964775635213	113.999475229566841	440309	V0440300	34017	96	102	97	102	113.998073950000006	22.6579159600000004	114.000514289999998	22.6601319100000005	1
2019-10-24 06:02:52	2019-10-24 08:13:48	1.86759879999999989	01	50-59岁	22.6606715339803486	114.129799202265488	440307	V0440300	34070	96	155	96	155	114.127411769999995	22.6579159600000004	114.129852099999994	22.6601319100000005	1
2019-10-24 17:30:53	2019-10-24 20:50:10	1.75727349999999993	01	19-29岁	22.6624514898046385	113.998983325322769	440309	V0440300	34374	97	102	98	102	113.998073950000006	22.6601319100000005	114.000514289999998	22.6623478700000014	1
2019-10-24 17:06:48	2019-10-24 20:52:22	1.75727349999999993	01	19-29岁	22.6623507967594691	113.998907721983272	440309	V0440300	34374	97	102	98	102	113.998073950000006	22.6601319100000005	114.000514289999998	22.6623478700000014	1
2019-10-24 18:43:13	2019-10-24 20:01:00	1.86759879999999989	01	19-29岁	22.6632166293848911	114.055738916288817	440307	V0440300	34397	97	125	97	125	114.054201680000006	22.6601319100000005	114.056642019999998	22.6623478700000014	1
2019-10-24 21:07:29	2019-10-24 22:11:21	1.86759879999999989	01	30-39岁	22.6725735163750102	114.134161484640472	440307	V0440300	35857	101	157	101	157	114.132292440000001	22.6689957399999997	114.134732769999999	22.6712117000000006	1
2019-10-24 16:02:11	2019-10-24 16:54:50	2.01503029999999983	01	30-39岁	22.67446113355685	113.888286213219402	440306	V0440300	36114	102	57	104	57	113.888258820000004	22.6712117000000006	113.890699159999997	22.6734276600000015	1
2019-10-24 19:42:43	2019-10-24 22:08:50	2.01503029999999983	01	19-29岁	22.6755781080858902	113.922239104535677	440306	V0440300	36127	102	70	103	70	113.919983189999996	22.6712117000000006	113.922423530000003	22.6734276600000015	1
2019-10-24 12:35:56	2019-10-24 13:54:06	2.01503029999999983	03	未知	22.6774332308640005	113.825515389481424	440306	V0440300	36445	103	31	105	31	113.82481009	22.6734276600000015	113.827250419999999	22.6756436199999989	1
2019-10-24 09:17:10	2019-10-24 10:04:50	1.86759879999999989	01	19-29岁	22.6831090193193887	114.132279091737956	440307	V0440300	37641	106	156	106	156	114.129852099999994	22.6800755299999999	114.132292440000001	22.6822914900000008	3
2019-10-24 11:33:30	2019-10-24 14:04:00	1.86759879999999989	01	19-29岁	22.6831090193193887	114.132279091737956	440307	V0440300	37641	106	156	106	156	114.129852099999994	22.6800755299999999	114.132292440000001	22.6822914900000008	3
2019-10-24 10:05:21	2019-10-24 11:00:00	1.86759879999999989	01	19-29岁	22.6831090193193887	114.132279091737956	440307	V0440300	37641	106	156	106	156	114.129852099999994	22.6800755299999999	114.132292440000001	22.6822914900000008	3
2019-10-24 13:19:57	2019-10-24 14:13:24	2.01503029999999983	01	50-59岁	22.68465680203904	113.829374987102156	440306	V0440300	37874	107	32	109	32	113.827250419999999	22.6822914900000008	113.829690760000005	22.6845074500000017	1
2019-10-24 17:49:48	2019-10-24 20:16:03	1.86759879999999989	01	30-39岁	22.6885423322888613	114.264711968693931	440307	V0440300	38410	108	211	106	212	114.264070590000003	22.6845074500000017	114.266510920000002	22.6867234000000018	1
2019-10-24 12:02:50	2019-10-24 16:55:41	1.75727349999999993	01	30-39岁	22.6898942552449299	114.03904209250372	440309	V0440300	38674	109	118	109	118	114.037119329999996	22.6867234000000018	114.039559659999995	22.6889393599999991	1
2019-10-24 19:31:04	2019-10-24 21:32:24	2.01503029999999983	02	30-39岁	22.6983864255882288	113.937914165974718	440306	V0440300	40061	113	77	114	77	113.93706555	22.695587230000001	113.939505879999999	22.6978031899999984	1
2019-10-24 00:29:15	2019-10-24 22:56:37	2.01503029999999983	01	19-29岁	22.7211523968475611	113.825411387221422	440306	V0440300	43585	123	31	125	31	113.82481009	22.7177468100000013	113.827250419999999	22.7199627699999986	1
2019-10-24 10:11:01	2019-10-24 13:41:50	1.86759879999999989	03	未知	22.720959750270989	114.29246027312665	440307	V0440300	43776	123	222	121	223	114.290914290000003	22.7177468100000013	114.293354620000002	22.7199627699999986	2
2019-10-24 13:43:01	2019-10-24 15:14:51	1.86759879999999989	03	未知	22.720959750270989	114.29246027312665	440307	V0440300	43776	123	222	121	223	114.290914290000003	22.7177468100000013	114.293354620000002	22.7199627699999986	2
2019-10-24 18:53:19	2019-10-24 20:10:24	1.86759879999999989	02	30-39岁	22.7223706110569097	114.299019969901948	440307	V0440300	44136	124	225	122	226	114.298235289999994	22.7199627699999986	114.300675630000001	22.7221787199999987	1
2019-10-24 09:47:00	2019-10-24 14:09:25	2.01503029999999983	02	19-29岁	22.7317374103532295	113.807753563022899	440306	V0440300	45363	128	24	130	24	113.807727729999996	22.7288266000000014	113.810168070000003	22.7310425500000015	1
2019-10-24 11:29:53	2019-10-24 15:29:53	2.01503029999999983	01	30-39岁	22.7361814191603706	113.940253857063624	440306	V0440300	46131	130	78	131	79	113.939505879999999	22.7332585099999989	113.941946220000005	22.7354744699999998	1
2019-10-24 11:45:06	2019-10-24 11:46:06	1.75727349999999993	01	0-18岁	22.7632081403865207	114.031856871273774	440309	V0440300	50452	142	115	142	116	114.029798319999998	22.7598500000000001	114.032238660000004	22.762065960000001	1
2019-10-24 12:11:10	2019-10-24 12:12:10	2.01503029999999983	02	60岁以上	22.7736198114431687	113.82642639733227	440306	V0440300	52153	147	31	148	32	113.82481009	22.7709297900000003	113.827250419999999	22.7731457500000012	1
