# Supplementary material for: Analysis of the influencing factors of vitality and built environment of shopping centers based on mobile-phone signaling data
Source: PLoS One. 2024 Feb 15;19(2):e0296261. doi: 10.1371/journal.pone.0296261 (PMC10868840; doi:10.1371/journal.pone.0296261)
Supplement: S1 Data — (ZIP) [file pone.0296261.s001.zip › μò░μì«Θçìμû░μƒÑΦ»ó/04Σ║1⁄4σƒ║/Σ║1⁄4σƒ║21-Φ«┐Θù«Φ«░σ╜ò.csv]

stime	etime	weight	gender	age	o_lat	o_lon	o_district	city	o_fnid	grow_4326	gcol_4326	grow_32650	gcol_32650	ext_min_x	ext_min_y	ext_max_x	ext_max_y	visit_time
2019-10-21 12:08:39	2019-10-21 14:38:13	2.29234759999999982	01	19-29岁	22.4916798230525004	113.915972784357038	440305	V0440300	6494	19	68	22	66	113.915102520000005	22.4872872299999997	113.917542859999998	22.4895031900000006	1
2019-10-21 13:34:16	2019-10-21 22:40:54	2.29234759999999982	02	0-18岁	22.4909504337304718	113.916056944727927	440305	V0440300	6494	19	68	22	66	113.915102520000005	22.4872872299999997	113.917542859999998	22.4895031900000006	1
2019-10-21 16:36:04	2019-10-21 20:01:49	2.29234759999999982	02	30-39岁	22.4936675885070194	113.922697935449577	440305	V0440300	6854	20	71	23	69	113.922423530000003	22.4895031900000006	113.924863869999996	22.4917191500000015	1
2019-10-21 16:39:55	2019-10-21 19:44:21	2.29234759999999982	02	30-39岁	22.4927171377573103	113.924437984525866	440305	V0440300	6854	20	71	23	69	113.922423530000003	22.4895031900000006	113.924863869999996	22.4917191500000015	1
2019-10-21 16:05:24	2019-10-21 20:59:20	2.29234759999999982	02	19-29岁	22.4923055810388703	113.931721325606318	440305	V0440300	6857	20	74	23	72	113.929744540000002	22.4895031900000006	113.932184879999994	22.4917191500000015	1
2019-10-21 16:34:34	2019-10-21 18:00:08	2.29234759999999982	01	19-29岁	22.4944648275735801	113.929002845578481	440305	V0440300	7213	21	73	24	71	113.927304199999995	22.4917191500000015	113.929744540000002	22.4939351099999989	1
2019-10-21 22:59:09	2019-10-21 23:43:00	2.29234759999999982	01	19-29岁	22.4979592999655296	113.881685599074004	440305	V0440300	7551	22	54	25	52	113.88093782	22.4939351099999989	113.883378149999999	22.496151059999999	1
2019-10-21 17:30:27	2019-10-21 20:53:46	2.29234759999999982	02	50-59岁	22.502122676676219	113.939206767909567	440305	V0440300	8288	24	77	27	75	113.93706555	22.4983670199999999	113.939505879999999	22.5005829800000008	1
2019-10-21 16:47:55	2019-10-21 18:50:02	2.29234759999999982	01	40-49岁	22.5048476272613094	113.93443600597405	440305	V0440300	8643	25	75	28	73	113.932184879999994	22.5005829800000008	113.934625209999993	22.5027989400000017	1
2019-10-21 09:29:58	2019-10-21 19:40:06	2.29234759999999982	01	60岁以上	22.5062065099833113	113.912046984680757	440305	V0440300	8991	26	66	29	64	113.910221849999999	22.5027989400000017	113.912662190000006	22.5050148900000018	1
2019-10-21 12:02:09	2019-10-21 13:51:18	2.29234759999999982	01	30-39岁	22.5084551166529003	113.912123274741447	440305	V0440300	9348	27	66	30	64	113.910221849999999	22.5050148900000018	113.912662190000006	22.5072308499999991	1
2019-10-21 09:49:14	2019-10-21 14:42:24	2.29234759999999982	01	50-59岁	22.5089178331308304	113.91413329400001	440305	V0440300	9349	27	67	30	65	113.912662190000006	22.5050148900000018	113.915102520000005	22.5072308499999991	2
2019-10-21 20:09:29	2019-10-21 21:49:03	2.29234759999999982	01	50-59岁	22.5089178331308304	113.91413329400001	440305	V0440300	9349	27	67	30	65	113.912662190000006	22.5050148900000018	113.915102520000005	22.5072308499999991	2
2019-10-21 12:40:09	2019-10-21 13:48:47	2.29234759999999982	01	19-29岁	22.508872331294981	113.924012462501906	440305	V0440300	9353	27	71	30	69	113.922423530000003	22.5050148900000018	113.924863869999996	22.5072308499999991	1
2019-10-21 19:26:24	2019-10-21 20:53:44	2.29234759999999982	01	19-29岁	22.5074293102039285	113.925005996067554	440305	V0440300	9354	27	72	30	70	113.924863869999996	22.5050148900000018	113.927304199999995	22.5072308499999991	1
2019-10-21 12:49:18	2019-10-21 14:02:49	2.29234759999999982	01	60岁以上	22.5073522065099105	113.929475674490064	440305	V0440300	9355	27	73	30	71	113.927304199999995	22.5050148900000018	113.929744540000002	22.5072308499999991	1
2019-10-21 18:20:33	2019-10-21 21:34:48	2.29234759999999982	01	40-49岁	22.5102257276903792	113.933452858770721	440305	V0440300	9714	28	75	31	73	113.932184879999994	22.5072308499999991	113.934625209999993	22.50944681	1
2019-10-21 13:34:16	2019-10-21 15:00:40	2.29234759999999982	03	未知	22.5126315304011797	113.924269185537185	440305	V0440300	10067	29	71	32	69	113.922423530000003	22.50944681	113.924863869999996	22.5116627700000009	1
2019-10-21 21:54:38	2019-10-21 21:55:38	2.29234759999999982	02	30-39岁	22.5153007318425296	113.898304338962916	440305	V0440300	10414	30	61	33	59	113.898020169999995	22.5116627700000009	113.900460510000002	22.513878720000001	1
2019-10-21 18:30:14	2019-10-21 20:14:10	2.29234759999999982	01	30-39岁	22.5144840132041111	113.918264107463372	440305	V0440300	10422	30	69	33	67	113.917542859999998	22.5116627700000009	113.919983189999996	22.513878720000001	1
2019-10-21 13:26:02	2019-10-21 14:20:16	2.29234759999999982	02	60岁以上	22.5151105382738912	113.930265814188246	440305	V0440300	10427	30	74	33	72	113.929744540000002	22.5116627700000009	113.932184879999994	22.513878720000001	1
2019-10-21 21:06:33	2019-10-21 22:49:28	2.29234759999999982	02	0-18岁	22.5175668162231091	113.91666094198375	440305	V0440300	10778	31	68	34	66	113.915102520000005	22.513878720000001	113.917542859999998	22.5160946799999984	1
2019-10-21 15:15:48	2019-10-21 16:48:15	2.29234759999999982	02	40-49岁	22.5161048958507806	113.946951347709884	440305	V0440300	10791	31	81	33	80	113.946826889999997	22.513878720000001	113.949267230000004	22.5160946799999984	1
2019-10-21 12:19:37	2019-10-21 13:55:58	2.29234759999999982	02	30-39岁	22.5187117835952506	113.91189523452374	440305	V0440300	11133	32	66	35	64	113.910221849999999	22.5160946799999984	113.912662190000006	22.5183106399999993	1
2019-10-21 12:18:35	2019-10-21 14:44:09	2.29234759999999982	01	19-29岁	22.5212524820169193	113.911673590188954	440305	V0440300	11490	33	66	36	64	113.910221849999999	22.5183106399999993	113.912662190000006	22.5205266000000002	1
2019-10-21 21:16:49	2019-10-21 21:16:49	2.29234759999999982	03	未知	22.5219990751475798	113.91436716575619	440305	V0440300	11491	33	67	36	65	113.912662190000006	22.5183106399999993	113.915102520000005	22.5205266000000002	1
2019-10-21 00:18:18	2019-10-21 02:49:58	3.05925700000000012	01	0-18岁	22.5225183480067201	114.037028524337302	440304	V0440300	11541	33	117	35	116	114.034678990000003	22.5183106399999993	114.037119329999996	22.5205266000000002	1
2019-10-21 12:28:27	2019-10-21 15:05:51	3.05925700000000012	02	50-59岁	22.5207076249788187	114.048996761435959	440304	V0440300	11546	33	122	35	121	114.046880669999993	22.5183106399999993	114.04932101	22.5205266000000002	1
2019-10-21 18:39:01	2019-10-21 22:05:20	2.29234759999999982	01	30-39岁	22.5232183597405893	113.909716202499823	440305	V0440300	11846	34	65	37	64	113.907781510000007	22.5205266000000002	113.910221849999999	22.5227425500000003	1
2019-10-21 17:15:42	2019-10-21 18:53:16	2.29234759999999982	02	19-29岁	22.5241872047454983	113.920234417184545	440305	V0440300	11851	34	70	37	69	113.919983189999996	22.5205266000000002	113.922423530000003	22.5227425500000003	1
2019-10-21 17:18:48	2019-10-21 18:30:27	2.29234759999999982	02	19-29岁	22.5239942336493009	113.920054130353421	440305	V0440300	11851	34	70	37	69	113.919983189999996	22.5205266000000002	113.922423530000003	22.5227425500000003	1
2019-10-21 10:26:27	2019-10-21 11:15:02	2.29234759999999982	01	50-59岁	22.5234626765199799	113.923873842888327	440305	V0440300	11852	34	71	37	70	113.922423530000003	22.5205266000000002	113.924863869999996	22.5227425500000003	1
2019-10-21 17:20:08	2019-10-21 18:25:02	2.29234759999999982	01	50-59岁	22.5235823629911316	113.940084111651174	440305	V0440300	11859	34	78	36	77	113.939505879999999	22.5205266000000002	113.941946220000005	22.5227425500000003	1
2019-10-21 08:59:19	2019-10-21 13:43:29	2.29234759999999982	02	30-39岁	22.5246567433742406	113.942479287478619	440305	V0440300	11860	34	79	36	78	113.941946220000005	22.5205266000000002	113.944386559999998	22.5227425500000003	1
2019-10-21 00:51:21	2019-10-21 09:20:10	3.05925700000000012	01	50-59岁	22.5238358786674304	114.056682790182592	440304	V0440300	11907	34	126	35	125	114.056642019999998	22.5205266000000002	114.059082349999997	22.5227425500000003	1
2019-10-21 14:36:52	2019-10-21 18:11:27	2.29234759999999982	02	40-49岁	22.5254717904993598	113.920866483156303	440305	V0440300	12208	35	70	38	69	113.919983189999996	22.5227425500000003	113.922423530000003	22.5249585100000012	1
2019-10-21 11:16:33	2019-10-21 12:43:54	2.29234759999999982	02	30-39岁	22.5266189739614404	113.943630941553621	440305	V0440300	12217	35	79	37	78	113.941946220000005	22.5227425500000003	113.944386559999998	22.5249585100000012	2
2019-10-21 12:44:01	2019-10-21 13:47:44	2.29234759999999982	02	30-39岁	22.5266189739614404	113.943630941553621	440305	V0440300	12217	35	79	37	78	113.941946220000005	22.5227425500000003	113.944386559999998	22.5249585100000012	2
2019-10-21 10:34:19	2019-10-21 11:36:59	2.29234759999999982	01	40-49岁	22.5257679456946214	113.945864560866426	440305	V0440300	12218	35	80	37	79	113.944386559999998	22.5227425500000003	113.946826889999997	22.5249585100000012	1
2019-10-21 14:34:56	2019-10-21 16:08:03	2.29234759999999982	01	40-49岁	22.5257825614926404	113.951391741155931	440305	V0440300	12220	35	82	37	81	113.949267230000004	22.5227425500000003	113.951707560000003	22.5249585100000012	1
2019-10-21 20:38:43	2019-10-21 22:51:28	2.29234759999999982	02	19-29岁	22.5257825614926404	113.951391741155931	440305	V0440300	12220	35	82	37	81	113.949267230000004	22.5227425500000003	113.951707560000003	22.5249585100000012	1
2019-10-21 17:18:02	2019-10-21 18:21:47	2.29234759999999982	01	40-49岁	22.5259592739592804	113.969816273579312	440305	V0440300	12228	35	90	37	89	113.968789920000006	22.5227425500000003	113.971230250000005	22.5249585100000012	2
2019-10-21 18:23:34	2019-10-21 19:19:13	2.29234759999999982	01	40-49岁	22.5259592739592804	113.969816273579312	440305	V0440300	12228	35	90	37	89	113.968789920000006	22.5227425500000003	113.971230250000005	22.5249585100000012	2
2019-10-21 14:10:13	2019-10-21 16:29:34	2.29234759999999982	02	40-49岁	22.5254390380697593	113.985837253018374	440305	V0440300	12234	35	96	37	95	113.983431929999995	22.5227425500000003	113.985872270000002	22.5249585100000012	1
2019-10-21 12:22:49	2019-10-21 13:43:33	2.29234759999999982	02	19-29岁	22.5259471736852213	113.985019902584739	440305	V0440300	12234	35	96	37	95	113.983431929999995	22.5227425500000003	113.985872270000002	22.5249585100000012	1
2019-10-21 22:15:07	2019-10-21 23:17:12	3.05925700000000012	01	19-29岁	22.5261600253607597	114.052990347032406	440304	V0440300	12262	35	124	37	123	114.051761350000007	22.5227425500000003	114.054201680000006	22.5249585100000012	1
2019-10-21 06:32:02	2019-10-21 06:32:02	3.05925700000000012	01	30-39岁	22.5267778017374098	114.070998925845586	440304	V0440300	12269	35	131	36	130	114.068843700000002	22.5227425500000003	114.071284030000001	22.5249585100000012	1
2019-10-21 14:22:31	2019-10-21 21:09:13	2.29234759999999982	01	19-29岁	22.527927329786479	113.910087365896075	440305	V0440300	12560	36	65	39	64	113.907781510000007	22.5249585100000012	113.910221849999999	22.5271744699999985	1
2019-10-21 17:04:49	2019-10-21 18:05:36	2.29234759999999982	02	30-39岁	22.5291985759647595	113.926505641679697	440305	V0440300	12567	36	72	39	71	113.924863869999996	22.5249585100000012	113.927304199999995	22.5271744699999985	1
2019-10-21 19:33:06	2019-10-21 22:27:21	2.29234759999999982	01	50-59岁	22.5291885874138309	113.933072886857133	440305	V0440300	12570	36	75	38	74	113.932184879999994	22.5249585100000012	113.934625209999993	22.5271744699999985	1
2019-10-21 08:15:31	2019-10-21 08:30:31	2.29234759999999982	02	30-39岁	22.5293872115389888	113.94493003132537	440305	V0440300	12575	36	80	38	79	113.944386559999998	22.5249585100000012	113.946826889999997	22.5271744699999985	1
2019-10-21 09:00:52	2019-10-21 11:28:33	2.29234759999999982	03	未知	22.5291257021888605	113.948743925984743	440305	V0440300	12576	36	81	38	80	113.946826889999997	22.5249585100000012	113.949267230000004	22.5271744699999985	1
2019-10-21 20:22:55	2019-10-21 21:49:13	2.29234759999999982	01	30-39岁	22.5279632688615692	113.974153861872466	440305	V0440300	12587	36	92	38	91	113.973670589999998	22.5249585100000012	113.976110930000004	22.5271744699999985	2
2019-10-21 11:40:34	2019-10-21 12:44:03	2.29234759999999982	01	30-39岁	22.5279632688615692	113.974153861872466	440305	V0440300	12587	36	92	38	91	113.973670589999998	22.5249585100000012	113.976110930000004	22.5271744699999985	2
2019-10-21 17:05:09	2019-10-21 22:32:09	3.05925700000000012	02	19-29岁	22.5284134285057291	114.028304805273137	440304	V0440300	12609	36	114	38	113	114.027357980000005	22.5249585100000012	114.029798319999998	22.5271744699999985	1
2019-10-21 15:58:04	2019-10-21 18:18:15	3.05925700000000012	01	19-29岁	22.5281922402753416	114.0280569486291	440304	V0440300	12609	36	114	38	113	114.027357980000005	22.5249585100000012	114.029798319999998	22.5271744699999985	1
2019-10-21 18:20:51	2019-10-21 19:20:49	3.05925700000000012	01	30-39岁	22.5283969115536884	114.030831087815017	440304	V0440300	12610	36	115	38	114	114.029798319999998	22.5249585100000012	114.032238660000004	22.5271744699999985	1
2019-10-21 10:38:07	2019-10-21 11:41:24	2.29234759999999982	02	30-39岁	22.5302783981013093	113.951943876999437	440305	V0440300	12935	37	83	39	82	113.951707560000003	22.5271744699999985	113.954147899999995	22.5293904199999986	1
2019-10-21 16:32:27	2019-10-21 17:26:29	2.29234759999999982	01	30-39岁	22.5300792024123808	113.970056631245257	440305	V0440300	12942	37	90	39	89	113.968789920000006	22.5271744699999985	113.971230250000005	22.5293904199999986	1
2019-10-21 10:04:55	2019-10-21 11:33:27	2.29234759999999982	01	40-49岁	22.5305320698846785	113.984065387899037	440305	V0440300	12948	37	96	39	95	113.983431929999995	22.5271744699999985	113.985872270000002	22.5293904199999986	1
2019-10-21 07:51:45	2019-10-21 08:03:58	3.05925700000000012	03	未知	22.5304847291679309	114.012959012979593	440304	V0440300	12960	37	108	39	107	114.012715970000002	22.5271744699999985	114.015156300000001	22.5293904199999986	1
2019-10-21 17:56:28	2019-10-21 19:08:34	3.05925700000000012	03	未知	22.5301070560227892	114.020331225605887	440304	V0440300	12963	37	111	39	110	114.02003698	22.5271744699999985	114.022477309999999	22.5293904199999986	1
2019-10-21 16:25:15	2019-10-21 18:03:00	3.05925700000000012	01	19-29岁	22.5307907261659288	114.020209679820397	440304	V0440300	12963	37	111	39	110	114.02003698	22.5271744699999985	114.022477309999999	22.5293904199999986	1
2019-10-21 12:29:09	2019-10-21 14:07:39	3.05925700000000012	03	未知	22.5309753872996694	114.070541154106508	440304	V0440300	12983	37	131	38	130	114.068843700000002	22.5271744699999985	114.071284030000001	22.5293904199999986	1
2019-10-21 18:07:15	2019-10-21 19:25:50	2.29234759999999982	01	30-39岁	22.5318612040405313	113.900664082517039	440305	V0440300	13271	38	62	41	61	113.900460510000002	22.5293904199999986	113.902900840000001	22.5316063799999995	1
2019-10-21 11:33:43	2019-10-21 15:26:27	2.29234759999999982	01	19-29岁	22.5330304218625983	113.923010888750781	440305	V0440300	13280	38	71	41	70	113.922423530000003	22.5293904199999986	113.924863869999996	22.5316063799999995	1
2019-10-21 17:45:27	2019-10-21 19:38:44	2.29234759999999982	02	19-29岁	22.5327000405192699	113.935482272345808	440305	V0440300	13285	38	76	40	75	113.934625209999993	22.5293904199999986	113.93706555	22.5316063799999995	1
2019-10-21 07:52:17	2019-10-21 07:53:17	2.29234759999999982	01	50-59岁	22.5323458886843504	113.940580652860277	440305	V0440300	13287	38	78	40	77	113.939505879999999	22.5293904199999986	113.941946220000005	22.5316063799999995	1
2019-10-21 15:51:18	2019-10-21 17:41:53	2.29234759999999982	03	未知	22.5331028711855588	113.947170093682544	440305	V0440300	13290	38	81	40	80	113.946826889999997	22.5293904199999986	113.949267230000004	22.5316063799999995	1
2019-10-21 19:03:04	2019-10-21 20:42:42	2.29234759999999982	01	19-29岁	22.5316412697921287	113.947192534120035	440305	V0440300	13290	38	81	40	80	113.946826889999997	22.5293904199999986	113.949267230000004	22.5316063799999995	1
2019-10-21 08:06:05	2019-10-21 08:12:49	2.29234759999999982	03	未知	22.5337378756025402	113.965459225751417	440305	V0440300	13297	38	88	40	87	113.963909240000007	22.5293904199999986	113.966349579999999	22.5316063799999995	1
2019-10-21 15:54:11	2019-10-21 17:39:47	3.05925700000000012	03	未知	22.5331134831315687	113.989857819962424	440304	V0440300	13307	38	98	40	97	113.988312609999994	22.5293904199999986	113.990752939999993	22.5316063799999995	1
2019-10-21 11:35:25	2019-10-21 14:26:58	3.05925700000000012	01	30-39岁	22.5332766134671409	113.991340708158674	440304	V0440300	13308	38	99	40	98	113.990752939999993	22.5293904199999986	113.99319328	22.5316063799999995	1
2019-10-21 22:50:43	2019-10-21 23:30:36	3.05925700000000012	01	30-39岁	22.531999429982239	114.020659776751558	440304	V0440300	13320	38	111	40	110	114.02003698	22.5293904199999986	114.022477309999999	22.5316063799999995	1
2019-10-21 08:25:35	2019-10-21 11:04:22	2.29234759999999982	01	19-29岁	22.5352179274170616	113.914248126305736	440305	V0440300	13633	39	67	42	66	113.912662190000006	22.5316063799999995	113.915102520000005	22.5338223400000004	1
2019-10-21 07:05:27	2019-10-21 07:24:10	2.29234759999999982	03	未知	22.53417958979189	113.964954094886892	440305	V0440300	13654	39	88	41	87	113.963909240000007	22.5316063799999995	113.966349579999999	22.5338223400000004	1
2019-10-21 16:47:26	2019-10-21 18:36:21	2.29234759999999982	03	未知	22.5341976322723916	113.964953700231234	440305	V0440300	13654	39	88	41	87	113.963909240000007	22.5316063799999995	113.966349579999999	22.5338223400000004	1
2019-10-21 22:49:01	2019-10-21 22:49:01	2.29234759999999982	03	未知	22.5341523427610895	113.964944975772028	440305	V0440300	13654	39	88	41	87	113.963909240000007	22.5316063799999995	113.966349579999999	22.5338223400000004	1
2019-10-21 21:47:47	2019-10-21 21:47:47	2.29234759999999982	03	未知	22.5356511895967486	113.964504150163719	440305	V0440300	13654	39	88	41	87	113.963909240000007	22.5316063799999995	113.966349579999999	22.5338223400000004	1
2019-10-21 14:28:44	2019-10-21 18:50:01	2.29234759999999982	03	未知	22.5343491602108799	113.964853234531915	440305	V0440300	13654	39	88	41	87	113.963909240000007	22.5316063799999995	113.966349579999999	22.5338223400000004	1
2019-10-21 11:37:15	2019-10-21 13:27:16	3.05925700000000012	03	未知	22.5338675068223608	113.988675633761702	440304	V0440300	13664	39	98	41	97	113.988312609999994	22.5316063799999995	113.990752939999993	22.5338223400000004	1
2019-10-21 17:15:11	2019-10-21 18:43:12	3.05925700000000012	03	未知	22.5356326489078214	113.989919752946065	440304	V0440300	13664	39	98	41	97	113.988312609999994	22.5316063799999995	113.990752939999993	22.5338223400000004	1
2019-10-21 18:49:53	2019-10-21 20:35:49	3.05925700000000012	03	未知	22.5358838637632104	113.990322349148926	440304	V0440300	13664	39	98	41	97	113.988312609999994	22.5316063799999995	113.990752939999993	22.5338223400000004	1
2019-10-21 18:41:38	2019-10-21 19:46:20	3.05925700000000012	02	30-39岁	22.5343477501796912	113.992152997921693	440304	V0440300	13665	39	99	41	98	113.990752939999993	22.5316063799999995	113.99319328	22.5338223400000004	1
2019-10-21 15:53:25	2019-10-21 16:25:13	3.05925700000000012	01	30-39岁	22.5353869082546687	113.991256088171596	440304	V0440300	13665	39	99	41	98	113.990752939999993	22.5316063799999995	113.99319328	22.5338223400000004	1
2019-10-21 20:00:04	2019-10-21 21:03:50	3.05925700000000012	03	未知	22.5352394443701414	114.062843648620813	440304	V0440300	13694	39	128	40	127	114.061522690000004	22.5316063799999995	114.063963029999996	22.5338223400000004	1
2019-10-21 14:34:14	2019-10-21 14:34:14	2.29234759999999982	03	未知	22.5377138667024788	113.945232454437559	440305	V0440300	14003	40	80	42	79	113.944386559999998	22.5338223400000004	113.946826889999997	22.5360383000000013	1
2019-10-21 20:30:39	2019-10-21 22:00:19	2.29234759999999982	01	50-59岁	22.5380063279450198	113.948276606555936	440305	V0440300	14004	40	81	42	80	113.946826889999997	22.5338223400000004	113.949267230000004	22.5360383000000013	1
2019-10-21 19:02:40	2019-10-21 20:42:58	2.29234759999999982	01	40-49岁	22.5363939796262898	113.950342543245014	440305	V0440300	14005	40	82	42	81	113.949267230000004	22.5338223400000004	113.951707560000003	22.5360383000000013	1
2019-10-21 20:38:02	2019-10-21 22:12:12	2.29234759999999982	02	30-39岁	22.536623535936549	113.96342391114662	440305	V0440300	14010	40	87	42	86	113.961468909999994	22.5338223400000004	113.963909240000007	22.5360383000000013	1
2019-10-21 09:11:21	2019-10-21 20:33:04	2.29234759999999982	01	30-39岁	22.5369214839248393	113.962475006748292	440305	V0440300	14010	40	87	42	86	113.961468909999994	22.5338223400000004	113.963909240000007	22.5360383000000013	1
2019-10-21 20:48:50	2019-10-21 22:25:17	3.05925700000000012	02	19-29岁	22.5380636786829811	113.994919097678618	440304	V0440300	14023	40	100	42	99	113.99319328	22.5338223400000004	113.995633609999999	22.5360383000000013	1
2019-10-21 17:55:52	2019-10-21 19:13:34	3.05925700000000012	01	40-49岁	22.5377820767791412	114.004009266353805	440304	V0440300	14027	40	104	42	103	114.002954619999997	22.5338223400000004	114.005394960000004	22.5360383000000013	1
2019-10-21 19:46:26	2019-10-21 19:47:26	3.05925700000000012	03	未知	22.5362454894794304	114.027223811144253	440304	V0440300	14036	40	113	42	112	114.024917650000006	22.5338223400000004	114.027357980000005	22.5360383000000013	1
2019-10-21 19:02:31	2019-10-21 20:26:44	3.05925700000000012	02	19-29岁	22.5381120942385103	114.061500323841813	440304	V0440300	14050	40	127	41	126	114.059082349999997	22.5338223400000004	114.061522690000004	22.5360383000000013	1
2019-10-21 13:58:48	2019-10-21 15:31:41	2.29234759999999982	02	30-39岁	22.538269270402111	113.913830513137086	440305	V0440300	14347	41	67	44	66	113.912662190000006	22.5360383000000013	113.915102520000005	22.5382542599999987	1
2019-10-21 12:05:26	2019-10-21 14:04:25	2.29234759999999982	01	40-49岁	22.5400111450330591	113.91430666428964	440305	V0440300	14347	41	67	44	66	113.912662190000006	22.5360383000000013	113.915102520000005	22.5382542599999987	1
2019-10-21 22:36:41	2019-10-21 23:44:06	2.29234759999999982	01	19-29岁	22.5391524916069912	113.964961889409537	440305	V0440300	14368	41	88	43	87	113.963909240000007	22.5360383000000013	113.966349579999999	22.5382542599999987	1
2019-10-21 00:01:18	2019-10-21 10:10:22	2.29234759999999982	02	19-29岁	22.5404485785966102	113.965254144463145	440305	V0440300	14368	41	88	43	87	113.963909240000007	22.5360383000000013	113.966349579999999	22.5382542599999987	1
2019-10-21 22:03:35	2019-10-21 23:12:07	2.29234759999999982	01	30-39岁	22.5403751951656304	113.968539608290925	440305	V0440300	14369	41	89	43	88	113.966349579999999	22.5360383000000013	113.968789920000006	22.5382542599999987	1
2019-10-21 00:05:15	2019-10-21 00:49:22	2.29234759999999982	02	0-18岁	22.5400934538538316	113.975142636841937	440305	V0440300	14372	41	92	43	91	113.973670589999998	22.5360383000000013	113.976110930000004	22.5382542599999987	1
2019-10-21 08:21:09	2019-10-21 10:02:10	2.29234759999999982	01	40-49岁	22.5384150725919099	113.9900634104755	440305	V0440300	14378	41	98	43	97	113.988312609999994	22.5360383000000013	113.990752939999993	22.5382542599999987	1
2019-10-21 07:11:05	2019-10-21 08:25:06	3.05925700000000012	03	未知	22.538292791661469	113.99172742491568	440304	V0440300	14379	41	99	43	98	113.990752939999993	22.5360383000000013	113.99319328	22.5382542599999987	1
2019-10-21 08:12:41	2019-10-21 09:02:22	3.05925700000000012	01	50-59岁	22.538455408761731	113.990771772040404	440304	V0440300	14379	41	99	43	98	113.990752939999993	22.5360383000000013	113.99319328	22.5382542599999987	1
2019-10-21 18:46:36	2019-10-21 21:17:26	3.05925700000000012	03	未知	22.5402108080685011	114.003092108779512	440304	V0440300	14384	41	104	43	103	114.002954619999997	22.5360383000000013	114.005394960000004	22.5382542599999987	1
2019-10-21 00:02:17	2019-10-21 01:03:53	3.05925700000000012	01	19-29岁	22.5383281268351787	114.005221646142374	440304	V0440300	14384	41	104	43	103	114.002954619999997	22.5360383000000013	114.005394960000004	22.5382542599999987	1
2019-10-21 16:24:30	2019-10-21 16:58:01	3.05925700000000012	01	50-59岁	22.5392442159167494	114.020523637061473	440304	V0440300	14391	41	111	43	110	114.02003698	22.5360383000000013	114.022477309999999	22.5382542599999987	1
2019-10-21 17:21:44	2019-10-21 18:28:25	3.17181930000000012	02	30-39岁	22.5396409811618312	114.119046594590998	440303	V0440300	14431	41	151	42	150	114.117650420000004	22.5360383000000013	114.120090759999997	22.5382542599999987	1
2019-10-21 18:55:14	2019-10-21 21:31:08	2.29234759999999982	01	40-49岁	22.5406317675322505	113.919373935154312	440305	V0440300	14706	42	69	44	68	113.917542859999998	22.5382542599999987	113.919983189999996	22.5404702099999987	1
2019-10-21 11:32:37	2019-10-21 12:31:39	2.29234759999999982	02	19-29岁	22.5414559751720915	113.963162677529084	440305	V0440300	14724	42	87	44	86	113.961468909999994	22.5382542599999987	113.963909240000007	22.5404702099999987	1
2019-10-21 10:21:16	2019-10-21 16:11:35	2.29234759999999982	02	19-29岁	22.5408061639371091	113.964595377513447	440305	V0440300	14725	42	88	44	87	113.963909240000007	22.5382542599999987	113.966349579999999	22.5404702099999987	1
2019-10-21 18:17:08	2019-10-21 20:12:21	2.29234759999999982	01	19-29岁	22.5417025149153716	113.990186392440222	440305	V0440300	14735	42	98	44	97	113.988312609999994	22.5382542599999987	113.990752939999993	22.5404702099999987	1
2019-10-21 14:48:52	2019-10-21 17:20:50	3.05925700000000012	03	未知	22.5405163776292312	113.992874238530973	440304	V0440300	14736	42	99	44	98	113.990752939999993	22.5382542599999987	113.99319328	22.5404702099999987	1
2019-10-21 18:24:03	2019-10-21 20:11:42	3.05925700000000012	01	60岁以上	22.5407473023044496	114.004275563233918	440304	V0440300	14741	42	104	44	103	114.002954619999997	22.5382542599999987	114.005394960000004	22.5404702099999987	1
2019-10-21 21:02:46	2019-10-21 22:29:46	3.05925700000000012	01	30-39岁	22.5405851223964397	114.092277635686145	440304	V0440300	14777	42	140	43	139	114.090806720000003	22.5382542599999987	114.093247059999996	22.5404702099999987	1
2019-10-21 17:32:22	2019-10-21 22:05:51	2.29234759999999982	02	40-49岁	22.5447171755367712	113.915464979426659	440305	V0440300	15062	43	68	45	67	113.915102520000005	22.5404702099999987	113.917542859999998	22.5426861699999996	1
2019-10-21 07:17:10	2019-10-21 11:56:50	2.29234759999999982	02	40-49岁	22.5427646941048607	113.920006639726026	440305	V0440300	15064	43	70	45	69	113.919983189999996	22.5404702099999987	113.922423530000003	22.5426861699999996	1
2019-10-21 00:40:11	2019-10-21 23:32:09	2.29234759999999982	01	19-29岁	22.544206884871361	113.946401070656592	440305	V0440300	15074	43	80	45	79	113.944386559999998	22.5404702099999987	113.946826889999997	22.5426861699999996	1
2019-10-21 12:05:40	2019-10-21 18:41:23	3.05925700000000012	01	40-49岁	22.5440135744062502	114.014902423541656	440304	V0440300	15102	43	108	45	107	114.012715970000002	22.5404702099999987	114.015156300000001	22.5426861699999996	1
2019-10-21 19:10:11	2019-10-21 19:10:11	3.05925700000000012	03	未知	22.5439443150135688	114.088378884420649	440304	V0440300	15133	43	139	44	138	114.088366390000004	22.5404702099999987	114.090806720000003	22.5426861699999996	2
2019-10-21 08:10:55	2019-10-21 08:14:53	3.05925700000000012	03	未知	22.5439443150135688	114.088378884420649	440304	V0440300	15133	43	139	44	138	114.088366390000004	22.5404702099999987	114.090806720000003	22.5426861699999996	2
2019-10-21 12:05:45	2019-10-21 13:36:41	2.29234759999999982	01	30-39岁	22.5455503095307712	113.912794094183411	440305	V0440300	15418	44	67	46	66	113.912662190000006	22.5426861699999996	113.915102520000005	22.5449021300000005	1
2019-10-21 23:20:48	2019-10-21 23:43:04	2.29234759999999982	01	19-29岁	22.5452794034382507	113.917016681557442	440305	V0440300	15419	44	68	46	67	113.915102520000005	22.5426861699999996	113.917542859999998	22.5449021300000005	1
2019-10-21 11:51:51	2019-10-21 12:47:57	2.29234759999999982	01	40-49岁	22.546834358007569	113.92894217271261	440305	V0440300	15424	44	73	46	72	113.927304199999995	22.5426861699999996	113.929744540000002	22.5449021300000005	1
2019-10-21 17:55:19	2019-10-21 20:34:44	2.29234759999999982	01	19-29岁	22.5453898702922615	113.945014813792383	440305	V0440300	15431	44	80	46	79	113.944386559999998	22.5426861699999996	113.946826889999997	22.5449021300000005	1
2019-10-21 09:05:15	2019-10-21 12:14:50	2.29234759999999982	01	30-39岁	22.5457733671699998	113.955713211063681	440305	V0440300	15435	44	84	46	83	113.954147899999995	22.5426861699999996	113.956588240000002	22.5449021300000005	1
2019-10-21 00:33:46	2019-10-21 02:01:54	2.29234759999999982	02	50-59岁	22.547063866390431	113.962864988124963	440305	V0440300	15438	44	87	46	86	113.961468909999994	22.5426861699999996	113.963909240000007	22.5449021300000005	1
2019-10-21 00:51:17	2019-10-21 16:26:12	2.29234759999999982	01	0-18岁	22.5455124299058696	113.962432604485898	440305	V0440300	15438	44	87	46	86	113.961468909999994	22.5426861699999996	113.963909240000007	22.5449021300000005	2
2019-10-21 16:26:13	2019-10-21 17:22:20	2.29234759999999982	01	0-18岁	22.5455124299058696	113.962432604485898	440305	V0440300	15438	44	87	46	86	113.961468909999994	22.5426861699999996	113.963909240000007	22.5449021300000005	2
2019-10-21 12:07:51	2019-10-21 14:45:53	2.29234759999999982	02	0-18岁	22.5470902222999605	113.965215685567259	440305	V0440300	15439	44	88	46	87	113.963909240000007	22.5426861699999996	113.966349579999999	22.5449021300000005	1
2019-10-21 16:27:42	2019-10-21 20:35:08	2.29234759999999982	01	30-39岁	22.54585728324653	113.964922042682005	440305	V0440300	15439	44	88	46	87	113.963909240000007	22.5426861699999996	113.966349579999999	22.5449021300000005	1
2019-10-21 12:11:09	2019-10-21 13:39:24	2.29234759999999982	01	30-39岁	22.5466406987765993	113.966741218345746	440305	V0440300	15440	44	89	46	88	113.966349579999999	22.5426861699999996	113.968789920000006	22.5449021300000005	1
2019-10-21 21:37:59	2019-10-21 23:46:45	2.29234759999999982	02	19-29岁	22.5471944687800807	113.915701345272964	440305	V0440300	15776	45	68	47	67	113.915102520000005	22.5449021300000005	113.917542859999998	22.5471180900000014	2
2019-10-21 00:02:53	2019-10-21 08:14:24	2.29234759999999982	02	19-29岁	22.5471944687800807	113.915701345272964	440305	V0440300	15776	45	68	47	67	113.915102520000005	22.5449021300000005	113.917542859999998	22.5471180900000014	2
2019-10-21 14:16:39	2019-10-21 15:34:07	2.29234759999999982	02	30-39岁	22.5472066861671294	113.921987149903615	440305	V0440300	15778	45	70	47	69	113.919983189999996	22.5449021300000005	113.922423530000003	22.5471180900000014	1
2019-10-21 14:36:57	2019-10-21 17:34:41	2.29234759999999982	03	未知	22.5483388505389684	113.922671272706822	440305	V0440300	15779	45	71	47	70	113.922423530000003	22.5449021300000005	113.924863869999996	22.5471180900000014	1
2019-10-21 20:57:39	2019-10-21 21:38:04	2.29234759999999982	02	30-39岁	22.5472394835824588	113.928418262958729	440305	V0440300	15781	45	73	47	72	113.927304199999995	22.5449021300000005	113.929744540000002	22.5471180900000014	1
2019-10-21 16:25:31	2019-10-21 20:19:45	2.29234759999999982	02	19-29岁	22.5479801790341199	113.94882469914927	440305	V0440300	15789	45	81	47	80	113.946826889999997	22.5449021300000005	113.949267230000004	22.5471180900000014	1
2019-10-21 09:53:34	2019-10-21 10:33:06	2.29234759999999982	02	50-59岁	22.5480320110076313	113.960609088155735	440305	V0440300	15794	45	86	47	85	113.959028570000001	22.5449021300000005	113.961468909999994	22.5471180900000014	1
2019-10-21 14:49:57	2019-10-21 18:32:43	2.29234759999999982	02	19-29岁	22.5479843073918289	113.964292522050513	440305	V0440300	15796	45	88	47	87	113.963909240000007	22.5449021300000005	113.966349579999999	22.5471180900000014	1
2019-10-21 12:47:07	2019-10-21 13:38:44	2.29234759999999982	01	30-39岁	22.5481876940893109	113.96502649222073	440305	V0440300	15796	45	88	47	87	113.963909240000007	22.5449021300000005	113.966349579999999	22.5471180900000014	1
2019-10-21 16:25:18	2019-10-21 19:51:42	3.05925700000000012	02	30-39岁	22.5487792042612405	114.024652349886466	440304	V0440300	15820	45	112	47	111	114.022477309999999	22.5449021300000005	114.024917650000006	22.5471180900000014	1
2019-10-21 07:48:10	2019-10-21 10:21:07	3.05925700000000012	02	30-39岁	22.5473523942274312	114.04957661466706	440304	V0440300	15831	45	123	46	122	114.04932101	22.5449021300000005	114.051761350000007	22.5471180900000014	1
2019-10-21 19:21:10	2019-10-21 22:44:51	2.29234759999999982	01	19-29岁	22.5498901895788997	113.917914899619134	440305	V0440300	16134	46	69	48	68	113.917542859999998	22.5471180900000014	113.919983189999996	22.5493340400000015	2
2019-10-21 09:45:04	2019-10-21 10:07:11	2.29234759999999982	01	19-29岁	22.5498901895788997	113.917914899619134	440305	V0440300	16134	46	69	48	68	113.917542859999998	22.5471180900000014	113.919983189999996	22.5493340400000015	2
2019-10-21 14:23:30	2019-10-21 15:30:00	2.29234759999999982	02	30-39岁	22.5501572765158294	113.95559752694065	440305	V0440300	16149	46	84	48	83	113.954147899999995	22.5471180900000014	113.956588240000002	22.5493340400000015	1
2019-10-21 19:53:14	2019-10-21 20:39:05	2.29234759999999982	02	30-39岁	22.5493940629248293	113.963435781888109	440305	V0440300	16152	46	87	48	86	113.961468909999994	22.5471180900000014	113.963909240000007	22.5493340400000015	1
2019-10-21 12:37:56	2019-10-21 14:42:23	2.29234759999999982	01	30-39岁	22.5507526890729686	113.96464970775132	440305	V0440300	16153	46	88	48	87	113.963909240000007	22.5471180900000014	113.966349579999999	22.5493340400000015	1
2019-10-21 17:54:45	2019-10-21 21:31:21	2.29234759999999982	03	未知	22.5500953468592797	113.974778724640487	440305	V0440300	16157	46	92	48	91	113.973670589999998	22.5471180900000014	113.976110930000004	22.5493340400000015	1
2019-10-21 12:19:52	2019-10-21 13:33:12	3.05925700000000012	01	30-39岁	22.5495060379697492	114.028814881352261	440304	V0440300	16179	46	114	47	113	114.027357980000005	22.5471180900000014	114.029798319999998	22.5493340400000015	1
2019-10-21 09:02:14	2019-10-21 10:00:15	3.05925700000000012	02	19-29岁	22.5506267004495093	114.053898941256122	440304	V0440300	16189	46	124	47	123	114.051761350000007	22.5471180900000014	114.054201680000006	22.5493340400000015	1
2019-10-21 19:26:27	2019-10-21 23:00:20	3.17181930000000012	03	未知	22.5498953193158584	114.10303353965341	440303	V0440300	16210	46	145	47	144	114.103008399999993	22.5471180900000014	114.10544874	22.5493340400000015	1
2019-10-21 14:27:19	2019-10-21 16:58:40	2.29234759999999982	01	19-29岁	22.5533675412784298	113.925600816800028	440305	V0440300	16494	47	72	49	71	113.924863869999996	22.5493340400000015	113.927304199999995	22.5515499999999989	1
2019-10-21 18:47:49	2019-10-21 20:09:33	2.29234759999999982	01	30-39岁	22.5528193949700508	113.926195944019611	440305	V0440300	16494	47	72	49	71	113.924863869999996	22.5493340400000015	113.927304199999995	22.5515499999999989	1
2019-10-21 12:14:46	2019-10-21 13:24:32	2.29234759999999982	02	19-29岁	22.5535257068244483	113.941454258394444	440305	V0440300	16500	47	78	49	77	113.939505879999999	22.5493340400000015	113.941946220000005	22.5515499999999989	1
2019-10-21 16:13:13	2019-10-21 19:02:12	2.29234759999999982	01	40-49岁	22.5518553561759312	113.948059278748318	440305	V0440300	16503	47	81	49	80	113.946826889999997	22.5493340400000015	113.949267230000004	22.5515499999999989	1
2019-10-21 14:13:43	2019-10-21 16:00:58	2.29234759999999982	02	30-39岁	22.5522761280493214	113.962167826748896	440305	V0440300	16509	47	87	49	86	113.961468909999994	22.5493340400000015	113.963909240000007	22.5515499999999989	1
2019-10-21 17:54:59	2019-10-21 18:31:55	2.29234759999999982	02	30-39岁	22.551984328216939	113.962009043182064	440305	V0440300	16509	47	87	49	86	113.961468909999994	22.5493340400000015	113.963909240000007	22.5515499999999989	1
2019-10-21 23:14:57	2019-10-21 23:14:57	2.29234759999999982	02	30-39岁	22.5515579448897689	113.961892074861538	440305	V0440300	16509	47	87	49	86	113.961468909999994	22.5493340400000015	113.963909240000007	22.5515499999999989	1
2019-10-21 12:21:01	2019-10-21 13:41:43	2.29234759999999982	03	未知	22.5534333051887401	113.964182923155704	440305	V0440300	16510	47	88	49	87	113.963909240000007	22.5493340400000015	113.966349579999999	22.5515499999999989	1
2019-10-21 10:28:07	2019-10-21 15:48:12	2.29234759999999982	02	40-49岁	22.5533714583070086	113.966642542456299	440305	V0440300	16511	47	89	49	88	113.966349579999999	22.5493340400000015	113.968789920000006	22.5515499999999989	1
2019-10-21 14:56:01	2019-10-21 16:30:21	2.29234759999999982	01	60岁以上	22.5532320305677203	113.967384044564895	440305	V0440300	16511	47	89	49	88	113.966349579999999	22.5493340400000015	113.968789920000006	22.5515499999999989	1
2019-10-21 12:36:56	2019-10-21 13:23:22	2.29234759999999982	01	30-39岁	22.5526040836268606	113.96902042482364	440305	V0440300	16512	47	90	49	89	113.968789920000006	22.5493340400000015	113.971230250000005	22.5515499999999989	2
2019-10-21 13:33:25	2019-10-21 14:28:14	2.29234759999999982	01	30-39岁	22.5526040836268606	113.96902042482364	440305	V0440300	16512	47	90	49	89	113.968789920000006	22.5493340400000015	113.971230250000005	22.5515499999999989	2
2019-10-21 12:09:17	2019-10-21 14:11:36	3.05925700000000012	01	40-49岁	22.5522043790072999	113.996760029100017	440304	V0440300	16523	47	101	49	100	113.995633609999999	22.5493340400000015	113.998073950000006	22.5515499999999989	1
2019-10-21 17:21:55	2019-10-21 20:24:57	3.05925700000000012	02	60岁以上	22.55210667875998	114.028399628088792	440304	V0440300	16536	47	114	48	113	114.027357980000005	22.5493340400000015	114.029798319999998	22.5515499999999989	1
2019-10-21 16:48:33	2019-10-21 19:10:24	3.05925700000000012	01	30-39岁	22.5535694648131297	114.035276985010782	440304	V0440300	16539	47	117	48	116	114.034678990000003	22.5493340400000015	114.037119329999996	22.5515499999999989	1
2019-10-21 09:58:08	2019-10-21 13:36:18	3.05925700000000012	02	40-49岁	22.5522199517310291	114.086834998507413	440304	V0440300	16560	47	138	48	137	114.085926049999998	22.5493340400000015	114.088366390000004	22.5515499999999989	1
2019-10-21 18:57:30	2019-10-21 20:17:01	2.29234759999999982	01	40-49岁	22.55411950202447	113.903664419626196	440305	V0440300	16842	48	63	50	62	113.902900840000001	22.5515499999999989	113.905341179999994	22.5537659599999998	1
2019-10-21 10:11:22	2019-10-21 12:52:20	2.29234759999999982	02	30-39岁	22.55590022614048	113.951954003020063	440305	V0440300	16862	48	83	50	82	113.951707560000003	22.5515499999999989	113.954147899999995	22.5537659599999998	1
2019-10-21 17:36:07	2019-10-21 18:16:50	2.29234759999999982	01	40-49岁	22.5557604689991003	113.966026697209728	440305	V0440300	16867	48	88	50	87	113.963909240000007	22.5515499999999989	113.966349579999999	22.5537659599999998	1
2019-10-21 00:45:03	2019-10-21 01:02:11	2.29234759999999982	02	30-39岁	22.5539133076385809	113.968573988204312	440305	V0440300	16868	48	89	50	88	113.966349579999999	22.5515499999999989	113.968789920000006	22.5537659599999998	1
2019-10-21 20:27:47	2019-10-21 21:34:30	2.29234759999999982	02	50-59岁	22.5557421086372507	113.987112337514418	440305	V0440300	16876	48	97	50	96	113.985872270000002	22.5515499999999989	113.988312609999994	22.5537659599999998	1
2019-10-21 11:23:12	2019-10-21 13:22:32	3.05925700000000012	02	40-49岁	22.5554736354971404	113.998807465364706	440304	V0440300	16881	48	102	50	101	113.998073950000006	22.5515499999999989	114.000514289999998	22.5537659599999998	1
2019-10-21 08:43:31	2019-10-21 10:50:49	3.05925700000000012	01	40-49岁	22.5553669501687999	114.033887872955276	440304	V0440300	16895	48	116	49	115	114.032238660000004	22.5515499999999989	114.034678990000003	22.5537659599999998	1
2019-10-21 10:51:18	2019-10-21 14:01:58	3.05925700000000012	01	40-49岁	22.5545424037385587	114.063192758097131	440304	V0440300	16907	48	128	49	127	114.061522690000004	22.5515499999999989	114.063963029999996	22.5537659599999998	1
2019-10-21 09:07:41	2019-10-21 10:29:07	3.05925700000000012	03	未知	22.5537729952984911	114.076929669192111	440304	V0440300	16913	48	134	49	133	114.07616471	22.5515499999999989	114.078605039999999	22.5537659599999998	1
2019-10-21 00:51:20	2019-10-21 01:32:33	3.17181930000000012	02	19-29岁	22.5538614657932115	114.148156435685934	440303	V0440300	16942	48	163	48	162	114.146934450000003	22.5515499999999989	114.149374789999996	22.5537659599999998	1
2019-10-21 18:50:21	2019-10-21 20:17:49	2.29234759999999982	01	40-49岁	22.5565742899220396	113.90320149609407	440305	V0440300	17199	49	63	51	62	113.902900840000001	22.5537659599999998	113.905341179999994	22.5559819099999999	1
2019-10-21 19:03:19	2019-10-21 19:03:19	2.29234759999999982	03	未知	22.5562240071701083	113.963810868887919	440305	V0440300	17223	49	87	51	86	113.961468909999994	22.5537659599999998	113.963909240000007	22.5559819099999999	1
2019-10-21 12:33:32	2019-10-21 14:31:46	2.29234759999999982	02	30-39岁	22.5560045472772401	113.970831104341798	440305	V0440300	17226	49	90	51	89	113.968789920000006	22.5537659599999998	113.971230250000005	22.5559819099999999	1
2019-10-21 10:26:23	2019-10-21 19:11:16	3.05925700000000012	02	30-39岁	22.556828962062891	114.035838884272337	440304	V0440300	17253	49	117	50	116	114.034678990000003	22.5537659599999998	114.037119329999996	22.5559819099999999	1
2019-10-21 19:12:46	2019-10-21 21:56:14	3.05925700000000012	01	30-39岁	22.5576909736989606	114.090402967407329	440304	V0440300	17275	49	139	50	138	114.088366390000004	22.5537659599999998	114.090806720000003	22.5559819099999999	1
2019-10-21 19:18:38	2019-10-21 21:00:34	2.29234759999999982	01	30-39岁	22.5601514489115793	113.944854668267951	440305	V0440300	17573	50	80	52	79	113.944386559999998	22.5559819099999999	113.946826889999997	22.5581978700000008	1
2019-10-21 20:12:01	2019-10-21 22:44:56	3.17181930000000012	01	19-29岁	22.5598024592961188	114.113389744615233	440303	V0440300	17642	50	149	51	148	114.112769749999998	22.5559819099999999	114.115210079999997	22.5581978700000008	1
2019-10-21 10:41:50	2019-10-21 11:31:51	2.01503029999999983	01	19-29岁	22.562103021925271	113.894148343959031	440306	V0440300	17909	51	59	54	58	113.893139500000004	22.5581978700000008	113.895579830000003	22.5604138300000017	1
2019-10-21 14:27:02	2019-10-21 17:50:40	2.01503029999999983	03	未知	22.5612703143294198	113.893554866361143	440306	V0440300	17909	51	59	54	58	113.893139500000004	22.5581978700000008	113.895579830000003	22.5604138300000017	1
2019-10-21 19:10:10	2019-10-21 19:42:38	2.29234759999999982	01	30-39岁	22.5607314350831096	113.964499192339431	440305	V0440300	17938	51	88	53	87	113.963909240000007	22.5581978700000008	113.966349579999999	22.5604138300000017	1
2019-10-21 14:32:56	2019-10-21 16:07:39	2.29234759999999982	01	30-39岁	22.5609639414155616	113.97634887345383	440305	V0440300	17943	51	93	53	92	113.976110930000004	22.5581978700000008	113.978551260000003	22.5604138300000017	1
2019-10-21 11:34:49	2019-10-21 16:54:23	2.01503029999999983	02	30-39岁	22.5646618069290383	113.880429229863509	440306	V0440300	18260	52	53	55	52	113.878497479999993	22.5604138300000017	113.88093782	22.562629789999999	1
2019-10-21 18:22:52	2019-10-21 21:35:41	2.01503029999999983	02	19-29岁	22.56314053880293	113.888071601366335	440306	V0440300	18263	52	56	55	55	113.885818490000005	22.5604138300000017	113.888258820000004	22.562629789999999	1
2019-10-21 13:48:16	2019-10-21 14:30:32	2.29234759999999982	01	30-39岁	22.5628531914600998	113.94882765744228	440305	V0440300	18288	52	81	54	80	113.946826889999997	22.5604138300000017	113.949267230000004	22.562629789999999	1
2019-10-21 16:18:30	2019-10-21 17:22:43	2.29234759999999982	02	40-49岁	22.5647907792239018	113.973486206691717	440305	V0440300	18298	52	91	54	90	113.971230250000005	22.5604138300000017	113.973670589999998	22.562629789999999	1
2019-10-21 18:20:45	2019-10-21 21:58:18	2.29234759999999982	02	19-29岁	22.563117899695591	113.975709120576795	440305	V0440300	18299	52	92	54	91	113.973670589999998	22.5604138300000017	113.976110930000004	22.562629789999999	1
2019-10-21 10:23:43	2019-10-21 14:09:18	3.05925700000000012	02	30-39岁	22.5642218163787085	114.036876023009015	440304	V0440300	18324	52	117	53	116	114.034678990000003	22.5604138300000017	114.037119329999996	22.562629789999999	1
2019-10-21 20:19:28	2019-10-21 23:32:59	4.98298400000000008	01	19-29岁	22.5629823163462007	114.234638572988388	440308	V0440300	18405	52	198	52	198	114.232346219999997	22.5604138300000017	114.234786549999995	22.562629789999999	1
2019-10-21 11:16:43	2019-10-21 17:54:20	2.29234759999999982	03	未知	22.565626795782741	113.971874294621884	440305	V0440300	18655	53	91	55	90	113.971230250000005	22.562629789999999	113.973670589999998	22.5648457399999991	1
2019-10-21 18:37:56	2019-10-21 23:00:56	3.05925700000000012	03	未知	22.566230514919571	114.028845036966885	440304	V0440300	18678	53	114	54	113	114.027357980000005	22.562629789999999	114.029798319999998	22.5648457399999991	1
2019-10-21 12:30:36	2019-10-21 14:34:09	3.17181930000000012	01	30-39岁	22.5668881036926408	114.157441721165839	440303	V0440300	18731	53	167	53	166	114.156695799999994	22.562629789999999	114.159136129999993	22.5648457399999991	1
2019-10-21 17:55:52	2019-10-21 19:12:30	3.17181930000000012	01	40-49岁	22.5659639557261009	114.162349111953404	440303	V0440300	18733	53	169	53	168	114.16157647	22.562629789999999	114.164016810000007	22.5648457399999991	1
2019-10-21 00:17:40	2019-10-21 07:45:55	2.01503029999999983	03	未知	22.5685768579626007	113.848459987844848	440306	V0440300	18961	54	40	57	39	113.846773110000001	22.5648457399999991	113.849213449999993	22.5670617	2
2019-10-21 18:46:51	2019-10-21 23:12:35	2.01503029999999983	03	未知	22.5685768579626007	113.848459987844848	440306	V0440300	18961	54	40	57	39	113.846773110000001	22.5648457399999991	113.849213449999993	22.5670617	2
2019-10-21 19:28:35	2019-10-21 21:36:19	2.01503029999999983	03	未知	22.5685752970913605	113.859896708117219	440306	V0440300	18966	54	45	57	44	113.858974790000005	22.5648457399999991	113.861415129999997	22.5670617	1
2019-10-21 19:09:16	2019-10-21 22:21:49	2.01503029999999983	03	未知	22.5680954442492911	113.876474846784831	440306	V0440300	18973	54	52	57	51	113.87605714	22.5648457399999991	113.878497479999993	22.5670617	1
2019-10-21 12:14:48	2019-10-21 12:59:49	3.05925700000000012	01	40-49岁	22.5684368251235199	114.023219639320686	440304	V0440300	19033	54	112	55	111	114.022477309999999	22.5648457399999991	114.024917650000006	22.5670617	1
2019-10-21 13:02:42	2019-10-21 23:36:59	3.05925700000000012	02	19-29岁	22.5673821005798096	114.052648685423932	440304	V0440300	19045	54	124	55	123	114.051761350000007	22.5648457399999991	114.054201680000006	22.5670617	1
2019-10-21 14:09:47	2019-10-21 22:24:41	3.17181930000000012	01	19-29岁	22.5676425684360602	114.133363035386509	440303	V0440300	19078	54	157	54	156	114.132292440000001	22.5648457399999991	114.134732769999999	22.5670617	1
2019-10-21 18:36:19	2019-10-21 20:39:31	3.17181930000000012	02	30-39岁	22.5683375814611011	114.160803811273922	440303	V0440300	19089	54	168	54	167	114.159136129999993	22.5648457399999991	114.16157647	22.5670617	1
2019-10-21 22:40:02	2019-10-21 23:42:09	2.01503029999999983	02	30-39岁	22.5733290657058809	113.867183715539255	440306	V0440300	19683	56	48	59	47	113.866295800000003	22.5692776600000009	113.868736139999996	22.5714936199999983	1
2019-10-21 15:53:57	2019-10-21 17:20:10	2.01503029999999983	01	40-49岁	22.5717153022904107	113.883496482896433	440306	V0440300	19690	56	55	59	54	113.883378149999999	22.5692776600000009	113.885818490000005	22.5714936199999983	1
2019-10-21 12:47:23	2019-10-21 17:50:54	2.01503029999999983	01	19-29岁	22.5718968712808987	113.884017127787743	440306	V0440300	19690	56	55	59	54	113.883378149999999	22.5692776600000009	113.885818490000005	22.5714936199999983	1
2019-10-21 12:54:43	2019-10-21 14:36:56	2.01503029999999983	02	19-29岁	22.5716785477140895	113.896508726056581	440306	V0440300	19695	56	60	58	59	113.895579830000003	22.5692776600000009	113.898020169999995	22.5714936199999983	1
2019-10-21 13:28:46	2019-10-21 14:16:35	3.17181930000000012	01	19-29岁	22.5721146982308589	114.087952256175654	440303	V0440300	19773	56	138	57	137	114.085926049999998	22.5692776600000009	114.088366390000004	22.5714936199999983	1
2019-10-21 07:02:33	2019-10-21 14:36:21	3.17181930000000012	01	19-29岁	22.5722340794094798	114.107542475389209	440303	V0440300	19781	56	146	57	145	114.10544874	22.5692776600000009	114.107889080000007	22.5714936199999983	1
2019-10-21 18:21:26	2019-10-21 21:25:55	3.17181930000000012	03	未知	22.5731811920934895	114.113528889726624	440303	V0440300	19784	56	149	57	148	114.112769749999998	22.5692776600000009	114.115210079999997	22.5714936199999983	1
2019-10-21 17:46:17	2019-10-21 21:27:07	2.01503029999999983	02	19-29岁	22.5746628186110811	113.852324978538348	440306	V0440300	20034	57	42	60	41	113.851653780000007	22.5714936199999983	113.854094119999999	22.5737095799999992	1
2019-10-21 22:09:40	2019-10-21 22:09:40	2.01503029999999983	01	30-39岁	22.575464449080819	113.855931305987284	440306	V0440300	20035	57	43	60	42	113.854094119999999	22.5714936199999983	113.856534460000006	22.5737095799999992	1
2019-10-21 13:13:46	2019-10-21 13:54:53	2.01503029999999983	01	30-39岁	22.5754174260919385	113.893383335254484	440306	V0440300	20051	57	59	59	58	113.893139500000004	22.5714936199999983	113.895579830000003	22.5737095799999992	1
2019-10-21 11:08:46	2019-10-21 11:43:52	2.29234759999999982	02	30-39岁	22.5754457549150516	113.938550559790286	440305	V0440300	20069	57	77	59	76	113.93706555	22.5714936199999983	113.939505879999999	22.5737095799999992	1
2019-10-21 10:14:39	2019-10-21 11:39:59	2.29234759999999982	02	30-39岁	22.5754209295725907	113.947200013020321	440305	V0440300	20073	57	81	59	80	113.946826889999997	22.5714936199999983	113.949267230000004	22.5737095799999992	1
2019-10-21 10:37:16	2019-10-21 15:55:48	2.01503029999999983	01	19-29岁	22.5761661191979783	113.85996751566725	440306	V0440300	20394	58	45	61	44	113.858974790000005	22.5737095799999992	113.861415129999997	22.5759255299999992	1
2019-10-21 17:16:44	2019-10-21 19:34:38	2.01503029999999983	03	19-29岁	22.5778445638921212	113.909256303946194	440306	V0440300	20414	58	65	60	64	113.907781510000007	22.5737095799999992	113.910221849999999	22.5759255299999992	1
2019-10-21 12:30:48	2019-10-21 13:51:38	2.29234759999999982	02	19-29岁	22.5767790613390993	113.93890007979914	440305	V0440300	20426	58	77	60	76	113.93706555	22.5737095799999992	113.939505879999999	22.5759255299999992	1
2019-10-21 21:26:06	2019-10-21 22:45:46	2.01503029999999983	01	19-29岁	22.5784911333152785	113.885277796932257	440306	V0440300	20761	59	55	61	54	113.883378149999999	22.5759255299999992	113.885818490000005	22.5781414900000001	1
2019-10-21 11:48:58	2019-10-21 13:43:03	3.17181930000000012	02	30-39岁	22.5788698379007187	114.085186068537993	440303	V0440300	20843	59	137	60	136	114.083485710000005	22.5759255299999992	114.085926049999998	22.5781414900000001	1
2019-10-21 07:36:30	2019-10-21 09:12:51	2.01503029999999983	02	30-39岁	22.582102515262239	113.853895298918076	440306	V0440300	21105	60	42	63	41	113.851653780000007	22.5781414900000001	113.854094119999999	22.5803574500000011	1
2019-10-21 00:02:26	2019-10-21 01:02:10	2.01503029999999983	01	19-29岁	22.5809713452051994	113.901052515384805	440306	V0440300	21125	60	62	62	61	113.900460510000002	22.5781414900000001	113.902900840000001	22.5803574500000011	1
2019-10-21 20:03:45	2019-10-21 22:10:36	2.29234759999999982	02	40-49岁	22.5805361595013103	113.94900172067382	440305	V0440300	21144	60	81	62	80	113.946826889999997	22.5781414900000001	113.949267230000004	22.5803574500000011	1
2019-10-21 11:53:48	2019-10-21 14:16:00	2.01503029999999983	02	40-49岁	22.5825798384586385	113.860298207873797	440306	V0440300	21465	61	45	64	44	113.858974790000005	22.5803574500000011	113.861415129999997	22.5825734000000011	1
2019-10-21 09:47:06	2019-10-21 12:49:39	2.01503029999999983	01	19-29岁	22.5837310638297915	113.881855746498189	440306	V0440300	21474	61	54	63	53	113.88093782	22.5803574500000011	113.883378149999999	22.5825734000000011	2
2019-10-21 20:57:54	2019-10-21 22:48:44	2.01503029999999983	01	19-29岁	22.5837310638297915	113.881855746498189	440306	V0440300	21474	61	54	63	53	113.88093782	22.5803574500000011	113.883378149999999	22.5825734000000011	2
2019-10-21 09:53:40	2019-10-21 18:07:41	2.01503029999999983	02	19-29岁	22.5827506878442499	113.889001136921721	440306	V0440300	21477	61	57	63	56	113.888258820000004	22.5803574500000011	113.890699159999997	22.5825734000000011	1
2019-10-21 00:10:21	2019-10-21 01:51:15	2.01503029999999983	01	40-49岁	22.5841187247305513	113.895335778967947	440306	V0440300	21479	61	59	63	58	113.893139500000004	22.5803574500000011	113.895579830000003	22.5825734000000011	1
2019-10-21 08:51:01	2019-10-21 22:19:34	2.01503029999999983	02	30-39岁	22.58399102693933	113.900401816654494	440306	V0440300	21481	61	61	63	60	113.898020169999995	22.5803574500000011	113.900460510000002	22.5825734000000011	1
2019-10-21 15:02:25	2019-10-21 17:37:06	2.29234759999999982	01	19-29岁	22.5837118190161803	113.947046338779728	440305	V0440300	21501	61	81	63	80	113.946826889999997	22.5803574500000011	113.949267230000004	22.5825734000000011	1
2019-10-21 09:54:40	2019-10-21 18:23:14	2.01503029999999983	01	19-29岁	22.5861447760828007	113.887185273769248	440306	V0440300	21833	62	56	64	55	113.885818490000005	22.5825734000000011	113.888258820000004	22.5847893599999985	1
2019-10-21 13:46:15	2019-10-21 15:28:32	2.01503029999999983	01	40-49岁	22.585783550313451	113.919915069965882	440306	V0440300	21846	62	69	64	68	113.917542859999998	22.5825734000000011	113.919983189999996	22.5847893599999985	1
2019-10-21 09:20:31	2019-10-21 22:34:23	2.29234759999999982	01	19-29岁	22.5855966936036516	113.947451818491814	440305	V0440300	21858	62	81	64	80	113.946826889999997	22.5825734000000011	113.949267230000004	22.5847893599999985	1
2019-10-21 08:47:10	2019-10-21 22:17:00	2.29234759999999982	02	19-29岁	22.5855985412096985	113.947548963911728	440305	V0440300	21858	62	81	64	80	113.946826889999997	22.5825734000000011	113.949267230000004	22.5847893599999985	1
2019-10-21 09:46:56	2019-10-21 22:17:50	2.29234759999999982	02	19-29岁	22.5892169226651696	113.939937044396714	440305	V0440300	22212	63	78	65	77	113.939505879999999	22.5847893599999985	113.941946220000005	22.5870053199999994	1
2019-10-21 08:45:36	2019-10-21 09:42:45	2.29234759999999982	01	30-39岁	22.5870660050546697	113.961628245245663	440305	V0440300	22221	63	87	65	86	113.961468909999994	22.5847893599999985	113.963909240000007	22.5870053199999994	1
2019-10-21 18:36:08	2019-10-21 21:36:57	2.01503029999999983	02	19-29岁	22.5905577138908598	113.841924471432762	440306	V0440300	22529	64	38	67	37	113.841892439999995	22.5870053199999994	113.844332769999994	22.5892212800000003	1
2019-10-21 14:10:16	2019-10-21 17:14:03	2.01503029999999983	02	30-39岁	22.5892966153211496	113.844334213955165	440306	V0440300	22530	64	39	67	38	113.844332769999994	22.5870053199999994	113.846773110000001	22.5892212800000003	1
2019-10-21 09:54:33	2019-10-21 11:00:18	2.01503029999999983	01	19-29岁	22.5896338460620107	113.884220392041044	440306	V0440300	22546	64	55	66	54	113.883378149999999	22.5870053199999994	113.885818490000005	22.5892212800000003	1
2019-10-21 16:37:45	2019-10-21 18:12:12	3.17181930000000012	01	40-49岁	22.5900567088663387	114.103359882940296	440303	V0440300	22636	64	145	65	145	114.103008399999993	22.5870053199999994	114.10544874	22.5892212800000003	1
2019-10-21 22:33:27	2019-10-21 22:33:27	2.29234759999999982	01	19-29岁	22.5917560752130484	113.940104425855154	440305	V0440300	22926	65	78	67	77	113.939505879999999	22.5892212800000003	113.941946220000005	22.5914372300000004	1
2019-10-21 10:33:36	2019-10-21 22:19:13	2.29234759999999982	01	40-49岁	22.5955433528934613	113.942780933291246	440305	V0440300	23284	66	79	68	78	113.941946220000005	22.5914372300000004	113.944386559999998	22.5936531900000013	1
2019-10-21 11:12:30	2019-10-21 14:14:33	2.01503029999999983	02	30-39岁	22.5978124367012398	113.840971622725803	440306	V0440300	23599	67	37	70	36	113.839452100000003	22.5936531900000013	113.841892439999995	22.5958691499999986	1
2019-10-21 12:33:32	2019-10-21 14:17:57	4.50522690000000026	02	19-29岁	22.5958878221653308	114.500700115064575	440343	V0440300	23869	67	307	65	307	114.498342859999994	22.5936531900000013	114.500783190000007	22.5958691499999986	1
2019-10-21 15:31:41	2019-10-21 17:50:14	1.75727349999999993	01	19-29岁	22.60085919305196	114.025360558359807	440309	V0440300	24389	69	113	70	112	114.024917650000006	22.5980851099999995	114.027357980000005	22.6003010599999996	1
2019-10-21 08:58:44	2019-10-21 12:19:30	1.75727349999999993	01	19-29岁	22.6046048215605317	114.046859536569542	440309	V0440300	24754	70	121	71	121	114.044440339999994	22.6003010599999996	114.046880669999993	22.6025170200000005	2
2019-10-21 18:51:40	2019-10-21 22:25:07	1.75727349999999993	01	19-29岁	22.6046048215605317	114.046859536569542	440309	V0440300	24754	70	121	71	121	114.044440339999994	22.6003010599999996	114.046880669999993	22.6025170200000005	2
2019-10-21 19:06:10	2019-10-21 22:11:08	1.86759879999999989	01	19-29岁	22.6061644258365	114.101185286486583	440307	V0440300	25134	71	144	71	144	114.100568069999994	22.6025170200000005	114.103008399999993	22.6047329800000014	1
2019-10-21 13:07:49	2019-10-21 15:22:47	4.98298400000000008	01	19-29岁	22.6048076647936718	114.301768877524765	440308	V0440300	25216	71	226	70	226	114.300675630000001	22.6025170200000005	114.303115969999993	22.6047329800000014	1
2019-10-21 09:42:01	2019-10-21 10:21:43	1.75727349999999993	01	19-29岁	22.6071877087649291	114.039115264212114	440309	V0440300	25465	72	118	73	118	114.037119329999996	22.6047329800000014	114.039559659999995	22.6069489399999988	1
2019-10-21 17:42:42	2019-10-21 19:34:10	1.86759879999999989	01	30-39岁	22.6076812328105312	114.146512943461644	440307	V0440300	25509	72	162	72	162	114.144494120000005	22.6047329800000014	114.146934450000003	22.6069489399999988	1
2019-10-21 12:10:32	2019-10-21 13:39:53	2.01503029999999983	01	30-39岁	22.6125114573375612	113.855594625904402	440306	V0440300	26104	74	43	76	42	113.854094119999999	22.6091648899999988	113.856534460000006	22.6113808499999998	1
2019-10-21 20:15:29	2019-10-21 22:55:11	2.01503029999999983	01	30-39岁	22.6152510696855202	113.83796815626998	440306	V0440300	26454	75	36	78	35	113.837011770000004	22.6113808499999998	113.839452100000003	22.6135968100000007	1
2019-10-21 18:36:41	2019-10-21 22:55:54	1.75727349999999993	03	未知	22.6155833655065486	114.034833039439192	440309	V0440300	26535	75	117	76	117	114.034678990000003	22.6113808499999998	114.037119329999996	22.6135968100000007	1
2019-10-21 14:37:30	2019-10-21 15:28:59	1.86759879999999989	03	未知	22.6137209201823488	114.114306541947315	440307	V0440300	26567	75	149	75	149	114.112769749999998	22.6113808499999998	114.115210079999997	22.6135968100000007	1
2019-10-21 20:11:53	2019-10-21 22:54:50	1.75727349999999993	02	19-29岁	22.6173550600774895	114.038887744333266	440309	V0440300	26893	76	118	77	118	114.037119329999996	22.6135968100000007	114.039559659999995	22.6158127700000016	1
2019-10-21 08:06:15	2019-10-21 16:32:59	1.75727349999999993	01	30-39岁	22.6189785537624317	114.035411530570045	440309	V0440300	27249	77	117	78	117	114.034678990000003	22.6158127700000016	114.037119329999996	22.6180287200000016	1
2019-10-21 12:19:12	2019-10-21 14:35:11	1.86759879999999989	01	19-29岁	22.6182936401470194	114.05309025273975	440307	V0440300	27256	77	124	78	124	114.051761350000007	22.6158127700000016	114.054201680000006	22.6180287200000016	1
2019-10-21 14:07:52	2019-10-21 15:02:35	1.86759879999999989	01	30-39岁	22.6227540193709089	114.102703995088277	440307	V0440300	27990	79	144	79	144	114.100568069999994	22.620244679999999	114.103008399999993	22.6224606399999999	1
2019-10-21 13:18:23	2019-10-21 15:45:23	1.75727349999999993	03	未知	22.6258586992481199	114.027282139727419	440309	V0440300	28316	80	113	81	113	114.024917650000006	22.6224606399999999	114.027357980000005	22.6246766000000008	1
2019-10-21 11:50:15	2019-10-21 13:48:11	2.29234759999999982	01	30-39岁	22.6273960609726714	113.936389249640925	440305	V0440300	28636	81	76	83	76	113.934625209999993	22.6246766000000008	113.93706555	22.6268925500000009	1
2019-10-21 16:15:45	2019-10-21 18:52:26	2.29234759999999982	02	19-29岁	22.62777101971853	113.939482101132555	440305	V0440300	28637	81	77	83	77	113.93706555	22.6246766000000008	113.939505879999999	22.6268925500000009	1
2019-10-21 10:04:05	2019-10-21 16:46:54	1.75727349999999993	01	30-39岁	22.6272525970925784	114.039200600016784	440309	V0440300	28678	81	118	82	118	114.037119329999996	22.6246766000000008	114.039559659999995	22.6268925500000009	1
2019-10-21 16:07:25	2019-10-21 17:06:12	2.29234759999999982	03	未知	22.6294549302805414	113.969203080400106	440305	V0440300	29007	82	90	83	90	113.968789920000006	22.6268925500000009	113.971230250000005	22.6291085099999982	1
2019-10-21 09:25:53	2019-10-21 17:52:42	1.75727349999999993	03	未知	22.633427105715171	114.029024837871503	440309	V0440300	29388	83	114	84	114	114.027357980000005	22.6291085099999982	114.029798319999998	22.6313244699999991	1
2019-10-21 13:18:07	2019-10-21 16:25:19	1.75727349999999993	01	19-29岁	22.631489725195209	114.031137387084897	440309	V0440300	29389	83	115	84	115	114.029798319999998	22.6291085099999982	114.032238660000004	22.6313244699999991	1
2019-10-21 21:33:56	2019-10-21 23:01:36	1.75727349999999993	02	19-29岁	22.6325740670956286	114.041944934006651	440309	V0440300	29393	83	119	84	119	114.039559659999995	22.6291085099999982	114.042000000000002	22.6313244699999991	1
2019-10-21 19:22:51	2019-10-21 21:14:10	1.75727349999999993	03	未知	22.6342381890515014	114.017301460743539	440309	V0440300	29740	84	109	85	109	114.015156300000001	22.6313244699999991	114.017596639999994	22.63354043	1
2019-10-21 21:32:35	2019-10-21 23:33:00	1.86759879999999989	01	19-29岁	22.6344442990470185	114.066600621236901	440307	V0440300	29761	84	130	84	130	114.066403359999995	22.6313244699999991	114.068843700000002	22.63354043	1
2019-10-21 18:25:02	2019-10-21 19:49:50	1.86759879999999989	01	30-39岁	22.6345879300078607	114.175574689471063	440307	V0440300	29805	84	174	84	174	114.173778150000004	22.6313244699999991	114.176218489999997	22.63354043	1
2019-10-21 11:13:33	2019-10-21 14:28:03	1.75727349999999993	03	未知	22.6371052657706393	114.002636101856709	440309	V0440300	30091	85	103	86	103	114.000514289999998	22.63354043	114.002954619999997	22.6357563800000001	1
2019-10-21 00:04:12	2019-10-21 01:25:08	2.01503029999999983	01	19-29岁	22.6385682243189414	113.914266373814215	440306	V0440300	30412	86	67	88	67	113.912662190000006	22.6357563800000001	113.915102520000005	22.637972340000001	1
2019-10-21 10:04:06	2019-10-21 23:13:18	1.75727349999999993	02	19-29岁	22.6398324346344317	114.0435201195302	440309	V0440300	30465	86	120	87	120	114.042000000000002	22.6357563800000001	114.044440339999994	22.637972340000001	1
2019-10-21 19:08:07	2019-10-21 21:56:31	4.50522690000000026	01	19-29岁	22.639252092666549	114.409421217678911	440343	V0440300	30615	86	270	84	270	114.408050419999995	22.6357563800000001	114.410490760000002	22.637972340000001	1
2019-10-21 14:32:12	2019-10-21 15:04:20	2.01503029999999983	01	30-39岁	22.6410749468805612	113.924010463723079	440306	V0440300	30773	87	71	89	71	113.922423530000003	22.637972340000001	113.924863869999996	22.6401882999999984	1
2019-10-21 12:46:55	2019-10-21 14:29:35	1.75727349999999993	03	19-29岁	22.6445639214065686	114.005741104276751	440309	V0440300	31164	88	105	89	105	114.005394960000004	22.6401882999999984	114.007835290000003	22.6424042599999993	1
2019-10-21 00:32:09	2019-10-21 02:57:55	1.86759879999999989	02	19-29岁	22.64725676831657	114.097609835545498	440307	V0440300	31915	90	142	90	142	114.095687400000003	22.6446202099999994	114.098127730000002	22.6468361700000003	1
2019-10-21 18:34:27	2019-10-21 22:23:06	2.01503029999999983	01	19-29岁	22.6500345369092493	113.917811646877979	440306	V0440300	32199	91	69	93	69	113.917542859999998	22.6468361700000003	113.919983189999996	22.6490521300000012	1
2019-10-21 18:09:26	2019-10-21 21:03:18	1.75727349999999993	01	30-39岁	22.65154130384499	114.029539204066694	440309	V0440300	32601	92	114	93	114	114.027357980000005	22.6490521300000012	114.029798319999998	22.6512680800000012	1
2019-10-21 16:16:51	2019-10-21 18:23:08	1.86759879999999989	01	19-29岁	22.6522775750295402	114.241779800773614	440307	V0440300	32688	92	201	91	201	114.239667229999995	22.6490521300000012	114.242107559999994	22.6512680800000012	1
2019-10-21 12:47:02	2019-10-21 14:00:36	1.86759879999999989	01	19-29岁	22.6545529267461596	114.180145243980036	440307	V0440300	33020	93	176	92	176	114.178658819999995	22.6512680800000012	114.181099160000002	22.6534840399999986	1
2019-10-21 14:38:31	2019-10-21 15:26:55	2.01503029999999983	01	30-39岁	22.6586416627086606	113.811713790466342	440306	V0440300	33583	95	25	97	25	113.810168070000003	22.6556999999999995	113.812608400000002	22.6579159600000004	1
2019-10-21 18:37:58	2019-10-21 19:34:39	1.75727349999999993	03	未知	22.6610202663488813	114.006414663833127	440309	V0440300	34020	96	105	97	105	114.005394960000004	22.6579159600000004	114.007835290000003	22.6601319100000005	1
2019-10-21 18:54:15	2019-10-21 20:17:48	1.75727349999999993	01	19-29岁	22.6603749450965317	114.011485303629186	440309	V0440300	34022	96	107	97	107	114.010275629999995	22.6579159600000004	114.012715970000002	22.6601319100000005	1
2019-10-21 04:43:00	2019-10-21 09:05:11	1.86759879999999989	01	50-59岁	22.6606715339803486	114.129799202265488	440307	V0440300	34070	96	155	96	155	114.127411769999995	22.6579159600000004	114.129852099999994	22.6601319100000005	1
2019-10-21 13:28:20	2019-10-21 14:30:09	2.01503029999999983	01	19-29岁	22.6718731992391191	113.920581159317067	440306	V0440300	35770	101	70	102	70	113.919983189999996	22.6689957399999997	113.922423530000003	22.6712117000000006	1
2019-10-21 18:32:26	2019-10-21 19:51:47	1.75727349999999993	02	30-39岁	22.6724118157895482	113.998805377005425	440309	V0440300	35802	101	102	102	102	113.998073950000006	22.6689957399999997	114.000514289999998	22.6712117000000006	1
2019-10-21 21:16:49	2019-10-21 21:49:23	1.86759879999999989	01	30-39岁	22.6725735163750102	114.134161484640472	440307	V0440300	35857	101	157	101	157	114.132292440000001	22.6689957399999997	114.134732769999999	22.6712117000000006	1
2019-10-21 16:09:32	2019-10-21 20:13:54	1.75727349999999993	02	19-29岁	22.6771276689489589	114.034881617194841	440309	V0440300	36531	103	117	103	117	114.034678990000003	22.6734276600000015	114.037119329999996	22.6756436199999989	1
2019-10-21 17:10:57	2019-10-21 18:27:57	2.01503029999999983	01	40-49岁	22.6809647683357305	113.829314110443292	440306	V0440300	37160	105	32	107	32	113.827250419999999	22.677859569999999	113.829690760000005	22.6800755299999999	1
2019-10-21 18:39:58	2019-10-21 19:27:19	2.01503029999999983	03	未知	22.6845484980568486	113.823007722847933	440306	V0440300	37872	107	30	109	30	113.822369749999993	22.6822914900000008	113.82481009	22.6845074500000017	1
2019-10-21 15:14:06	2019-10-21 16:32:23	1.86759879999999989	01	19-29岁	22.6870042611596006	114.222077315166445	440307	V0440300	38392	108	193	107	194	114.220144540000007	22.6845074500000017	114.222584870000006	22.6867234000000018	1
2019-10-21 18:06:20	2019-10-21 19:29:11	2.05558739999999984	03	未知	22.6867276183867688	114.360879739552161	440310	V0440300	38449	108	250	106	251	114.359243699999993	22.6845074500000017	114.361684030000006	22.6867234000000018	1
2019-10-21 00:24:05	2019-10-21 10:18:13	1.86759879999999989	03	未知	22.6918531468199909	114.107117563564557	440307	V0440300	39059	110	146	110	146	114.10544874	22.6889393599999991	114.107889080000007	22.69115532	1
2019-10-21 22:59:37	2019-10-21 23:46:15	2.01503029999999983	01	19-29岁	22.695729387708159	113.831201272430178	440306	V0440300	39660	112	33	114	33	113.829690760000005	22.6933712800000009	113.832131090000004	22.695587230000001	1
2019-10-21 10:16:35	2019-10-21 11:41:58	2.01503029999999983	01	19-29岁	22.6986182695648893	113.807676192479875	440306	V0440300	40007	113	23	115	23	113.805287399999997	22.695587230000001	113.807727729999996	22.6978031899999984	1
2019-10-21 18:12:37	2019-10-21 20:25:47	1.86759879999999989	01	30-39岁	22.7119569059303608	114.248922786234218	440307	V0440300	42330	119	204	117	205	114.246988239999993	22.7088829799999985	114.249428570000006	22.7110989399999994	1
2019-10-21 12:21:19	2019-10-21 14:30:16	2.01503029999999983	01	30-39岁	22.7253125346551101	113.824507906244321	440306	V0440300	44298	125	30	127	30	113.822369749999993	22.7221787199999987	113.82481009	22.7243946799999996	1
2019-10-21 11:18:34	2019-10-21 12:32:28	2.01503029999999983	01	19-29岁	22.7278488787511783	113.822270257257941	440306	V0440300	44654	126	29	128	29	113.81992941	22.7243946799999996	113.822369749999993	22.7266106400000005	1
2019-10-21 23:42:11	2019-10-21 23:42:11	1.86759879999999989	01	30-39岁	22.7283141879432193	114.220328517861333	440307	V0440300	44818	126	193	124	194	114.220144540000007	22.7243946799999996	114.222584870000006	22.7266106400000005	1
2019-10-21 12:56:38	2019-10-21 15:33:26	2.01503029999999983	01	30-39岁	22.7347019378075998	113.816576336197201	440306	V0440300	45723	129	27	131	27	113.815048739999995	22.7310425500000015	113.817489080000001	22.7332585099999989	1
2019-10-21 12:06:26	2019-10-21 13:26:23	1.75727349999999993	01	19-29岁	22.7383412922880304	114.007067542131097	440309	V0440300	46515	131	105	131	106	114.005394960000004	22.7354744699999998	114.007835290000003	22.7376904300000007	1
2019-10-21 09:20:15	2019-10-21 21:58:41	1.86759879999999989	02	30-39岁	22.7403883855018805	114.281499243117693	440307	V0440300	46985	132	218	130	219	114.281152939999998	22.7376904300000007	114.283593280000005	22.7399063800000008	1
2019-10-21 18:26:54	2019-10-21 21:48:44	1.86759879999999989	02	19-29岁	22.7469514928644507	114.22956638143441	440307	V0440300	48034	135	196	133	197	114.227465550000005	22.744338299999999	114.229905880000004	22.7465542499999991	1
2019-10-21 18:46:29	2019-10-21 19:30:07	2.01503029999999983	02	19-29岁	22.7757099546162607	113.844896805116576	440306	V0440300	52518	148	39	149	40	113.844332769999994	22.7731457500000012	113.846773110000001	22.7753617000000013	1
2019-10-21 14:30:10	2019-10-21 16:18:51	2.01503029999999983	02	0-18岁	22.7888346019112795	113.885918838806688	440306	V0440300	54677	154	56	155	57	113.885818490000005	22.7864414900000014	113.888258820000004	22.7886574499999988	1
