# Supplementary material for: Analysis of the influencing factors of vitality and built environment of shopping centers based on mobile-phone signaling data
Source: PLoS One. 2024 Feb 15;19(2):e0296261. doi: 10.1371/journal.pone.0296261 (PMC10868840; doi:10.1371/journal.pone.0296261)
Supplement: S1 Data — (ZIP) [file pone.0296261.s001.zip › μò░μì«Θçìμû░μƒÑΦ»ó/04Σ║1⁄4σƒ║/Σ║1⁄4σƒ║20-Φ«┐Θù«Φ«░σ╜ò.csv]

stime	etime	weight	gender	age	o_lat	o_lon	o_district	city	o_fnid	grow_4326	gcol_4326	grow_32650	gcol_32650	ext_min_x	ext_min_y	ext_max_x	ext_max_y	visit_time
2019-10-20 18:12:48	2019-10-20 20:40:49	2.29234759999999982	01	30-39岁	22.4778345693427895	113.89195430328617	440305	V0440300	4342	13	58	16	56	113.890699159999997	22.4739914899999995	113.893139500000004	22.4762074500000004	1
2019-10-20 18:49:28	2019-10-20 19:57:49	2.29234759999999982	01	30-39岁	22.4846508967406109	113.895841854947534	440305	V0440300	5415	16	60	19	58	113.895579830000003	22.4806393600000014	113.898020169999995	22.4828553199999988	1
2019-10-20 16:12:39	2019-10-20 17:18:05	2.29234759999999982	02	30-39岁	22.4830381992980293	113.905831728546801	440305	V0440300	5419	16	64	19	62	113.905341179999994	22.4806393600000014	113.907781510000007	22.4828553199999988	1
2019-10-20 11:54:10	2019-10-20 14:54:36	2.29234759999999982	01	50-59岁	22.4844400813780609	113.908811029588307	440305	V0440300	5420	16	65	19	63	113.907781510000007	22.4806393600000014	113.910221849999999	22.4828553199999988	1
2019-10-20 17:59:40	2019-10-20 22:41:07	2.29234759999999982	01	30-39岁	22.4836428254469389	113.92798906770706	440305	V0440300	5428	16	73	19	71	113.927304199999995	22.4806393600000014	113.929744540000002	22.4828553199999988	1
2019-10-20 13:39:23	2019-10-20 18:54:50	2.29234759999999982	01	30-39岁	22.4868727372568813	113.925101380503378	440305	V0440300	5784	17	72	20	70	113.924863869999996	22.4828553199999988	113.927304199999995	22.4850712799999997	1
2019-10-20 08:33:26	2019-10-20 10:49:06	2.29234759999999982	03	未知	22.4873267655056708	113.887663444754608	440305	V0440300	6125	18	56	21	54	113.885818490000005	22.4850712799999997	113.888258820000004	22.4872872299999997	1
2019-10-20 18:30:35	2019-10-20 21:06:35	2.29234759999999982	03	未知	22.4883443814317907	113.907694827629243	440305	V0440300	6133	18	64	21	62	113.905341179999994	22.4850712799999997	113.907781510000007	22.4872872299999997	1
2019-10-20 09:19:51	2019-10-20 10:08:49	2.29234759999999982	02	40-49岁	22.4902735682715615	113.911818233161497	440305	V0440300	6492	19	66	22	64	113.910221849999999	22.4872872299999997	113.912662190000006	22.4895031900000006	1
2019-10-20 20:51:43	2019-10-20 21:30:44	2.29234759999999982	01	40-49岁	22.4913867870423303	113.914337992577856	440305	V0440300	6493	19	67	22	65	113.912662190000006	22.4872872299999997	113.915102520000005	22.4895031900000006	1
2019-10-20 17:00:14	2019-10-20 18:45:12	2.29234759999999982	01	19-29岁	22.4916798230525004	113.915972784357038	440305	V0440300	6494	19	68	22	66	113.915102520000005	22.4872872299999997	113.917542859999998	22.4895031900000006	1
2019-10-20 14:33:09	2019-10-20 15:35:58	2.29234759999999982	01	60岁以上	22.4896321938765098	113.919796042668139	440305	V0440300	6495	19	69	22	67	113.917542859999998	22.4872872299999997	113.919983189999996	22.4895031900000006	1
2019-10-20 19:10:47	2019-10-20 20:56:50	2.29234759999999982	02	30-39岁	22.4895229359756499	113.919274032017768	440305	V0440300	6495	19	69	22	67	113.917542859999998	22.4872872299999997	113.919983189999996	22.4895031900000006	1
2019-10-20 12:47:44	2019-10-20 17:21:27	2.29234759999999982	01	40-49岁	22.4936907769312207	113.923911421981472	440305	V0440300	6854	20	71	23	69	113.922423530000003	22.4895031900000006	113.924863869999996	22.4917191500000015	1
2019-10-20 08:46:35	2019-10-20 11:41:12	2.29234759999999982	03	未知	22.4926711289930594	113.932907832807302	440305	V0440300	6858	20	75	23	73	113.932184879999994	22.4895031900000006	113.934625209999993	22.4917191500000015	1
2019-10-20 15:46:23	2019-10-20 16:20:45	2.29234759999999982	01	40-49岁	22.4955338863129697	113.885527637842259	440305	V0440300	7195	21	55	24	53	113.883378149999999	22.4917191500000015	113.885818490000005	22.4939351099999989	1
2019-10-20 15:05:49	2019-10-20 16:37:34	2.29234759999999982	02	30-39岁	22.4947420910392708	113.927452496282314	440305	V0440300	7213	21	73	24	71	113.927304199999995	22.4917191500000015	113.929744540000002	22.4939351099999989	1
2019-10-20 17:59:10	2019-10-20 21:26:26	2.29234759999999982	02	40-49岁	22.4942744611144398	113.928958490348236	440305	V0440300	7213	21	73	24	71	113.927304199999995	22.4917191500000015	113.929744540000002	22.4939351099999989	1
2019-10-20 18:23:31	2019-10-20 20:57:51	2.29234759999999982	03	未知	22.4972034464090491	113.881333501190127	440305	V0440300	7551	22	54	25	52	113.88093782	22.4939351099999989	113.883378149999999	22.496151059999999	1
2019-10-20 13:30:29	2019-10-20 17:34:37	2.29234759999999982	03	未知	22.4981733344215087	113.92707557128233	440305	V0440300	7569	22	72	25	70	113.924863869999996	22.4939351099999989	113.927304199999995	22.496151059999999	1
2019-10-20 12:23:49	2019-10-20 13:56:35	2.29234759999999982	02	30-39岁	22.4989988006067989	113.944364909138827	440305	V0440300	7933	23	79	26	77	113.941946220000005	22.496151059999999	113.944386559999998	22.4983670199999999	1
2019-10-20 18:20:49	2019-10-20 19:56:20	2.29234759999999982	01	50-59岁	22.5011358731916999	113.922950232322862	440305	V0440300	8282	24	71	27	69	113.922423530000003	22.4983670199999999	113.924863869999996	22.5005829800000008	1
2019-10-20 18:16:04	2019-10-20 19:59:13	2.29234759999999982	02	50-59岁	22.5010747937864508	113.924476450153037	440305	V0440300	8282	24	71	27	69	113.922423530000003	22.4983670199999999	113.924863869999996	22.5005829800000008	1
2019-10-20 23:09:48	2019-10-20 23:09:48	2.29234759999999982	01	19-29岁	22.503263060889811	113.895086311597666	440305	V0440300	8627	25	59	28	57	113.893139500000004	22.5005829800000008	113.895579830000003	22.5027989400000017	1
2019-10-20 20:49:38	2019-10-20 20:49:38	2.29234759999999982	02	19-29岁	22.5031704577580918	113.934511856956846	440305	V0440300	8643	25	75	28	73	113.932184879999994	22.5005829800000008	113.934625209999993	22.5027989400000017	1
2019-10-20 17:16:06	2019-10-20 19:37:53	2.29234759999999982	02	30-39岁	22.5061475878656303	113.895381223828835	440305	V0440300	8984	26	59	29	57	113.893139500000004	22.5027989400000017	113.895579830000003	22.5050148900000018	2
2019-10-20 14:01:21	2019-10-20 14:02:21	2.29234759999999982	02	30-39岁	22.5061475878656303	113.895381223828835	440305	V0440300	8984	26	59	29	57	113.893139500000004	22.5027989400000017	113.895579830000003	22.5050148900000018	2
2019-10-20 12:54:01	2019-10-20 16:31:19	2.29234759999999982	02	50-59岁	22.5069833289332202	113.907853196490734	440305	V0440300	8990	26	65	29	63	113.907781510000007	22.5027989400000017	113.910221849999999	22.5050148900000018	1
2019-10-20 08:03:20	2019-10-20 16:22:30	2.29234759999999982	02	40-49岁	22.506895377283211	113.923512309044156	440305	V0440300	8996	26	71	29	69	113.922423530000003	22.5027989400000017	113.924863869999996	22.5050148900000018	1
2019-10-20 17:36:34	2019-10-20 21:12:44	2.29234759999999982	02	30-39岁	22.5080867018633484	113.903283004980878	440305	V0440300	9345	27	63	30	61	113.902900840000001	22.5050148900000018	113.905341179999994	22.5072308499999991	1
2019-10-20 12:37:30	2019-10-20 14:54:00	2.29234759999999982	02	40-49岁	22.5084783493830507	113.916629580146378	440305	V0440300	9350	27	68	30	66	113.915102520000005	22.5050148900000018	113.917542859999998	22.5072308499999991	1
2019-10-20 13:16:23	2019-10-20 15:20:50	2.29234759999999982	01	30-39岁	22.5085104257959685	113.918775441640051	440305	V0440300	9351	27	69	30	67	113.917542859999998	22.5050148900000018	113.919983189999996	22.5072308499999991	1
2019-10-20 11:21:48	2019-10-20 21:04:00	2.29234759999999982	01	19-29岁	22.5095931086046797	113.914992469042943	440305	V0440300	9706	28	67	31	65	113.912662190000006	22.5072308499999991	113.915102520000005	22.50944681	1
2019-10-20 17:31:47	2019-10-20 20:05:22	3.05925700000000012	02	30-39岁	22.5100116013884914	114.053876997801595	440304	V0440300	9763	28	124	30	123	114.051761350000007	22.5072308499999991	114.054201680000006	22.50944681	1
2019-10-20 18:16:37	2019-10-20 21:21:04	2.29234759999999982	02	30-39岁	22.5130289330199993	113.907806041261026	440305	V0440300	10061	29	65	32	63	113.907781510000007	22.50944681	113.910221849999999	22.5116627700000009	1
2019-10-20 18:54:33	2019-10-20 19:49:22	2.29234759999999982	01	30-39岁	22.513804724973479	113.914840648440205	440305	V0440300	10063	29	67	32	65	113.912662190000006	22.50944681	113.915102520000005	22.5116627700000009	1
2019-10-20 18:44:19	2019-10-20 20:04:42	2.29234759999999982	02	30-39岁	22.5132355821257804	113.915280676635419	440305	V0440300	10064	29	68	32	66	113.915102520000005	22.50944681	113.917542859999998	22.5116627700000009	1
2019-10-20 13:42:16	2019-10-20 16:07:35	2.29234759999999982	02	30-39岁	22.5123558511053083	113.924955222263961	440305	V0440300	10068	29	72	32	70	113.924863869999996	22.50944681	113.927304199999995	22.5116627700000009	1
2019-10-20 18:14:42	2019-10-20 20:06:27	2.29234759999999982	02	30-39岁	22.5121948353856709	113.931175316630473	440305	V0440300	10070	29	74	32	72	113.929744540000002	22.50944681	113.932184879999994	22.5116627700000009	1
2019-10-20 07:54:50	2019-10-20 16:20:40	2.29234759999999982	01	19-29岁	22.5152399467503486	113.909213826375179	440305	V0440300	10418	30	65	33	63	113.907781510000007	22.5116627700000009	113.910221849999999	22.513878720000001	1
2019-10-20 17:15:38	2019-10-20 22:31:59	2.29234759999999982	01	30-39岁	22.5144840132041111	113.918264107463372	440305	V0440300	10422	30	69	33	67	113.917542859999998	22.5116627700000009	113.919983189999996	22.513878720000001	1
2019-10-20 00:00:35	2019-10-20 00:25:33	2.29234759999999982	01	19-29岁	22.5182673408888192	113.911778841290925	440305	V0440300	10776	31	66	34	64	113.910221849999999	22.513878720000001	113.912662190000006	22.5160946799999984	1
2019-10-20 14:17:04	2019-10-20 20:54:34	2.29234759999999982	02	19-29岁	22.517848801785739	113.913012066076661	440305	V0440300	10777	31	67	34	65	113.912662190000006	22.513878720000001	113.915102520000005	22.5160946799999984	1
2019-10-20 09:32:15	2019-10-20 10:50:05	2.29234759999999982	02	40-49岁	22.5161373282849411	113.927795288160553	440305	V0440300	10783	31	73	34	71	113.927304199999995	22.513878720000001	113.929744540000002	22.5160946799999984	1
2019-10-20 15:18:01	2019-10-20 21:36:33	3.05925700000000012	03	未知	22.5176999505961604	114.058240889147925	440304	V0440300	10836	31	126	33	125	114.056642019999998	22.513878720000001	114.059082349999997	22.5160946799999984	1
2019-10-20 14:01:14	2019-10-20 16:51:43	2.29234759999999982	01	40-49岁	22.5190325757933714	113.910741883590248	440305	V0440300	11133	32	66	35	64	113.910221849999999	22.5160946799999984	113.912662190000006	22.5183106399999993	1
2019-10-20 07:44:33	2019-10-20 16:44:54	2.29234759999999982	02	50-59岁	22.5194769969150315	113.928294516583449	440305	V0440300	11140	32	73	35	72	113.927304199999995	22.5160946799999984	113.929744540000002	22.5183106399999993	1
2019-10-20 19:09:55	2019-10-20 21:01:22	2.29234759999999982	01	30-39岁	22.5202018877726715	113.928919596948774	440305	V0440300	11140	32	73	35	72	113.927304199999995	22.5160946799999984	113.929744540000002	22.5183106399999993	1
2019-10-20 13:37:26	2019-10-20 15:57:02	2.29234759999999982	01	60岁以上	22.5186470052960601	113.946798318841999	440305	V0440300	11147	32	80	34	79	113.944386559999998	22.5160946799999984	113.946826889999997	22.5183106399999993	1
2019-10-20 00:03:06	2019-10-20 00:06:13	2.29234759999999982	01	30-39岁	22.5225867182167896	113.909720548968011	440305	V0440300	11489	33	65	36	63	113.907781510000007	22.5183106399999993	113.910221849999999	22.5205266000000002	1
2019-10-20 20:29:36	2019-10-20 21:54:50	2.29234759999999982	02	19-29岁	22.5213627454921017	113.928272225158366	440305	V0440300	11497	33	73	36	72	113.927304199999995	22.5183106399999993	113.929744540000002	22.5205266000000002	1
2019-10-20 16:44:26	2019-10-20 17:50:27	2.29234759999999982	02	50-59岁	22.52158952096433	113.945869058356863	440305	V0440300	11504	33	80	35	79	113.944386559999998	22.5183106399999993	113.946826889999997	22.5205266000000002	1
2019-10-20 22:30:33	2019-10-20 23:42:42	3.05925700000000012	01	0-18岁	22.5225183480067201	114.037028524337302	440304	V0440300	11541	33	117	35	116	114.034678990000003	22.5183106399999993	114.037119329999996	22.5205266000000002	1
2019-10-20 14:59:41	2019-10-20 15:43:14	3.05925700000000012	02	0-18岁	22.5225771281689688	114.049063890346176	440304	V0440300	11546	33	122	35	121	114.046880669999993	22.5183106399999993	114.04932101	22.5205266000000002	1
2019-10-20 11:59:04	2019-10-20 14:43:33	3.05925700000000012	02	60岁以上	22.5207262245414483	114.055922957947772	440304	V0440300	11549	33	125	35	124	114.054201680000006	22.5183106399999993	114.056642019999998	22.5205266000000002	1
2019-10-20 12:41:32	2019-10-20 14:12:16	2.29234759999999982	01	40-49岁	22.5245894041809898	113.921915756633055	440305	V0440300	11851	34	70	37	69	113.919983189999996	22.5205266000000002	113.922423530000003	22.5227425500000003	1
2019-10-20 12:46:24	2019-10-20 14:18:08	2.29234759999999982	01	40-49岁	22.5236237528519005	113.923802274927084	440305	V0440300	11852	34	71	37	70	113.922423530000003	22.5205266000000002	113.924863869999996	22.5227425500000003	1
2019-10-20 20:29:36	2019-10-20 21:54:02	2.29234759999999982	01	19-29岁	22.52383645754432	113.927848354052259	440305	V0440300	11854	34	73	37	72	113.927304199999995	22.5205266000000002	113.929744540000002	22.5227425500000003	1
2019-10-20 18:15:18	2019-10-20 21:04:40	2.29234759999999982	01	30-39岁	22.5231665568706987	113.941472690228977	440305	V0440300	11859	34	78	36	77	113.939505879999999	22.5205266000000002	113.941946220000005	22.5227425500000003	1
2019-10-20 00:43:56	2019-10-20 23:03:20	3.05925700000000012	01	50-59岁	22.5238358786674304	114.056682790182592	440304	V0440300	11907	34	126	35	125	114.056642019999998	22.5205266000000002	114.059082349999997	22.5227425500000003	1
2019-10-20 10:38:31	2019-10-20 11:29:17	2.29234759999999982	01	30-39岁	22.5259559482619309	113.909878683715448	440305	V0440300	12203	35	65	38	64	113.907781510000007	22.5227425500000003	113.910221849999999	22.5249585100000012	1
2019-10-20 08:03:50	2019-10-20 18:05:51	2.29234759999999982	01	19-29岁	22.5255487356562583	113.912170575572006	440305	V0440300	12204	35	66	38	65	113.910221849999999	22.5227425500000003	113.912662190000006	22.5249585100000012	1
2019-10-20 04:58:42	2019-10-20 22:51:44	2.29234759999999982	01	19-29岁	22.5252749422453	113.912011525727138	440305	V0440300	12204	35	66	38	65	113.910221849999999	22.5227425500000003	113.912662190000006	22.5249585100000012	1
2019-10-20 16:41:08	2019-10-20 18:23:29	2.29234759999999982	01	30-39岁	22.5256525817331514	113.91146884540882	440305	V0440300	12204	35	66	38	65	113.910221849999999	22.5227425500000003	113.912662190000006	22.5249585100000012	1
2019-10-20 16:46:29	2019-10-20 16:47:29	2.29234759999999982	01	19-29岁	22.525699437900041	113.916732891468243	440305	V0440300	12206	35	68	38	67	113.915102520000005	22.5227425500000003	113.917542859999998	22.5249585100000012	1
2019-10-20 18:15:29	2019-10-20 21:18:47	2.29234759999999982	01	50-59岁	22.526257438293019	113.921363911468106	440305	V0440300	12208	35	70	38	69	113.919983189999996	22.5227425500000003	113.922423530000003	22.5249585100000012	1
2019-10-20 09:58:07	2019-10-20 11:45:19	2.29234759999999982	03	未知	22.5266754546137093	113.942803970268301	440305	V0440300	12217	35	79	37	78	113.941946220000005	22.5227425500000003	113.944386559999998	22.5249585100000012	1
2019-10-20 09:14:27	2019-10-20 11:49:27	2.29234759999999982	01	40-49岁	22.5270843316015608	113.94247438703421	440305	V0440300	12217	35	79	37	78	113.941946220000005	22.5227425500000003	113.944386559999998	22.5249585100000012	1
2019-10-20 14:32:36	2019-10-20 15:50:25	2.29234759999999982	01	40-49岁	22.5269667356026986	113.943409565738392	440305	V0440300	12217	35	79	37	78	113.941946220000005	22.5227425500000003	113.944386559999998	22.5249585100000012	1
2019-10-20 09:46:53	2019-10-20 11:16:24	2.29234759999999982	01	40-49岁	22.5257679456946214	113.945864560866426	440305	V0440300	12218	35	80	37	79	113.944386559999998	22.5227425500000003	113.946826889999997	22.5249585100000012	1
2019-10-20 15:46:30	2019-10-20 19:27:31	2.29234759999999982	01	50-59岁	22.526818786444899	113.945122568613542	440305	V0440300	12218	35	80	37	79	113.944386559999998	22.5227425500000003	113.946826889999997	22.5249585100000012	1
2019-10-20 18:20:47	2019-10-20 21:17:19	3.05925700000000012	01	19-29岁	22.5262085644498704	114.037454943509687	440304	V0440300	12256	35	118	37	117	114.037119329999996	22.5227425500000003	114.039559659999995	22.5249585100000012	1
2019-10-20 12:10:25	2019-10-20 14:34:20	3.05925700000000012	01	19-29岁	22.52539109744	114.046497603436464	440304	V0440300	12259	35	121	37	120	114.044440339999994	22.5227425500000003	114.046880669999993	22.5249585100000012	1
2019-10-20 12:12:31	2019-10-20 14:34:13	3.05925700000000012	03	未知	22.5258581996740617	114.048343238811952	440304	V0440300	12260	35	122	37	121	114.046880669999993	22.5227425500000003	114.04932101	22.5249585100000012	1
2019-10-20 20:18:51	2019-10-20 23:15:19	3.05925700000000012	01	40-49岁	22.5264345952888796	114.068013879344306	440304	V0440300	12268	35	130	36	129	114.066403359999995	22.5227425500000003	114.068843700000002	22.5249585100000012	1
2019-10-20 18:32:31	2019-10-20 21:14:26	2.29234759999999982	02	50-59岁	22.5289924596667817	113.902593304324284	440305	V0440300	12557	36	62	39	61	113.900460510000002	22.5249585100000012	113.902900840000001	22.5271744699999985	1
2019-10-20 10:17:50	2019-10-20 15:23:16	2.29234759999999982	02	40-49岁	22.5288106060052193	113.911437428962415	440305	V0440300	12561	36	66	39	65	113.910221849999999	22.5249585100000012	113.912662190000006	22.5271744699999985	1
2019-10-20 09:19:09	2019-10-20 12:24:49	2.29234759999999982	01	30-39岁	22.5280543682855416	113.919060600924183	440305	V0440300	12564	36	69	39	68	113.917542859999998	22.5249585100000012	113.919983189999996	22.5271744699999985	1
2019-10-20 14:01:11	2019-10-20 15:26:38	2.29234759999999982	02	19-29岁	22.5285407375862903	113.921837844577539	440305	V0440300	12565	36	70	39	69	113.919983189999996	22.5249585100000012	113.922423530000003	22.5271744699999985	1
2019-10-20 13:57:02	2019-10-20 15:41:06	2.29234759999999982	02	19-29岁	22.5282134289933182	113.924069705966886	440305	V0440300	12566	36	71	39	70	113.922423530000003	22.5249585100000012	113.924863869999996	22.5271744699999985	1
2019-10-20 12:42:54	2019-10-20 18:05:47	2.29234759999999982	02	50-59岁	22.5292325701326384	113.938696653797365	440305	V0440300	12572	36	77	38	76	113.93706555	22.5249585100000012	113.939505879999999	22.5271744699999985	1
2019-10-20 10:11:54	2019-10-20 12:50:27	2.29234759999999982	01	40-49岁	22.5282327506252891	113.93927243499509	440305	V0440300	12572	36	77	38	76	113.93706555	22.5249585100000012	113.939505879999999	22.5271744699999985	1
2019-10-20 10:47:15	2019-10-20 11:55:06	2.29234759999999982	02	40-49岁	22.5292254335586684	113.939269972285842	440305	V0440300	12572	36	77	38	76	113.93706555	22.5249585100000012	113.939505879999999	22.5271744699999985	1
2019-10-20 09:10:00	2019-10-20 10:54:52	2.29234759999999982	02	40-49岁	22.5291564737575598	113.940388671532972	440305	V0440300	12573	36	78	38	77	113.939505879999999	22.5249585100000012	113.941946220000005	22.5271744699999985	1
2019-10-20 18:41:56	2019-10-20 20:31:17	2.29234759999999982	01	40-49岁	22.5278310968939905	113.943303100102526	440305	V0440300	12574	36	79	38	78	113.941946220000005	22.5249585100000012	113.944386559999998	22.5271744699999985	1
2019-10-20 12:09:18	2019-10-20 13:07:07	2.29234759999999982	01	40-49岁	22.5278682405823183	113.942408545876077	440305	V0440300	12574	36	79	38	78	113.941946220000005	22.5249585100000012	113.944386559999998	22.5271744699999985	1
2019-10-20 09:54:32	2019-10-20 10:34:08	2.29234759999999982	01	30-39岁	22.5277809062297898	113.944936245819861	440305	V0440300	12575	36	80	38	79	113.944386559999998	22.5249585100000012	113.946826889999997	22.5271744699999985	1
2019-10-20 13:24:10	2019-10-20 15:24:29	2.29234759999999982	01	40-49岁	22.5276476009495603	113.944570028240946	440305	V0440300	12575	36	80	38	79	113.944386559999998	22.5249585100000012	113.946826889999997	22.5271744699999985	1
2019-10-20 10:35:30	2019-10-20 17:22:13	2.29234759999999982	02	30-39岁	22.5288697657424812	113.947146639297912	440305	V0440300	12576	36	81	38	80	113.946826889999997	22.5249585100000012	113.949267230000004	22.5271744699999985	1
2019-10-20 13:49:56	2019-10-20 15:30:06	2.29234759999999982	01	40-49岁	22.529333354823379	113.947797038476295	440305	V0440300	12576	36	81	38	80	113.946826889999997	22.5249585100000012	113.949267230000004	22.5271744699999985	1
2019-10-20 07:06:08	2019-10-20 09:21:53	2.29234759999999982	03	未知	22.5282661172928798	113.948626819455185	440305	V0440300	12576	36	81	38	80	113.946826889999997	22.5249585100000012	113.949267230000004	22.5271744699999985	1
2019-10-20 12:15:08	2019-10-20 13:13:45	2.29234759999999982	01	30-39岁	22.5285106007142204	113.948194001800374	440305	V0440300	12576	36	81	38	80	113.946826889999997	22.5249585100000012	113.949267230000004	22.5271744699999985	1
2019-10-20 09:58:06	2019-10-20 11:10:27	2.29234759999999982	03	未知	22.5289417612535701	113.947611357813486	440305	V0440300	12576	36	81	38	80	113.946826889999997	22.5249585100000012	113.949267230000004	22.5271744699999985	1
2019-10-20 08:42:05	2019-10-20 22:02:59	2.29234759999999982	01	50-59岁	22.5272572206316788	113.953486837411674	440305	V0440300	12578	36	83	38	82	113.951707560000003	22.5249585100000012	113.954147899999995	22.5271744699999985	1
2019-10-20 00:02:53	2019-10-20 02:01:33	2.29234759999999982	02	19-29岁	22.5280567548390493	113.98297283102427	440305	V0440300	12590	36	95	38	94	113.980991599999996	22.5249585100000012	113.983431929999995	22.5271744699999985	2
2019-10-20 02:01:49	2019-10-20 03:29:21	2.29234759999999982	02	19-29岁	22.5280567548390493	113.98297283102427	440305	V0440300	12590	36	95	38	94	113.980991599999996	22.5249585100000012	113.983431929999995	22.5271744699999985	2
2019-10-20 12:42:43	2019-10-20 13:51:17	3.05925700000000012	02	19-29岁	22.5277688334488495	114.029076380718365	440304	V0440300	12609	36	114	38	113	114.027357980000005	22.5249585100000012	114.029798319999998	22.5271744699999985	1
2019-10-20 17:41:12	2019-10-20 19:52:20	3.05925700000000012	01	19-29岁	22.5283075970349884	114.027461857923996	440304	V0440300	12609	36	114	38	113	114.027357980000005	22.5249585100000012	114.029798319999998	22.5271744699999985	1
2019-10-20 00:45:06	2019-10-20 13:45:31	3.05925700000000012	03	未知	22.5272491828319303	114.045943167203959	440304	V0440300	12616	36	121	38	120	114.044440339999994	22.5249585100000012	114.046880669999993	22.5271744699999985	1
2019-10-20 10:45:18	2019-10-20 15:55:34	2.29234759999999982	02	40-49岁	22.5310671990209386	113.913339831894959	440305	V0440300	12919	37	67	40	66	113.912662190000006	22.5271744699999985	113.915102520000005	22.5293904199999986	1
2019-10-20 19:40:19	2019-10-20 20:39:42	2.29234759999999982	02	19-29岁	22.5315579984551917	113.920109715753455	440305	V0440300	12922	37	70	40	69	113.919983189999996	22.5271744699999985	113.922423530000003	22.5293904199999986	1
2019-10-20 10:47:53	2019-10-20 12:00:06	2.29234759999999982	02	40-49岁	22.5309329592870711	113.938892298103752	440305	V0440300	12929	37	77	39	76	113.93706555	22.5271744699999985	113.939505879999999	22.5293904199999986	1
2019-10-20 09:09:28	2019-10-20 11:19:57	2.29234759999999982	01	40-49岁	22.5295483423382805	113.939165704686431	440305	V0440300	12929	37	77	39	76	113.93706555	22.5271744699999985	113.939505879999999	22.5293904199999986	1
2019-10-20 10:12:34	2019-10-20 12:54:14	2.29234759999999982	01	40-49岁	22.5297695964462186	113.941307760528161	440305	V0440300	12930	37	78	39	77	113.939505879999999	22.5271744699999985	113.941946220000005	22.5293904199999986	1
2019-10-20 16:54:53	2019-10-20 18:34:41	2.29234759999999982	02	30-39岁	22.5294185144343899	113.941354356660497	440305	V0440300	12930	37	78	39	77	113.939505879999999	22.5271744699999985	113.941946220000005	22.5293904199999986	1
2019-10-20 22:01:14	2019-10-20 22:08:27	2.29234759999999982	03	未知	22.5296608129613993	113.945555461717305	440305	V0440300	12932	37	80	39	79	113.944386559999998	22.5271744699999985	113.946826889999997	22.5293904199999986	1
2019-10-20 12:36:44	2019-10-20 16:05:16	2.29234759999999982	03	未知	22.5296643891293691	113.948596077015239	440305	V0440300	12933	37	81	39	80	113.946826889999997	22.5271744699999985	113.949267230000004	22.5293904199999986	1
2019-10-20 18:38:10	2019-10-20 19:50:23	2.29234759999999982	02	40-49岁	22.5294414330785386	113.948260965632684	440305	V0440300	12933	37	81	39	80	113.946826889999997	22.5271744699999985	113.949267230000004	22.5293904199999986	1
2019-10-20 09:47:30	2019-10-20 11:16:51	2.29234759999999982	02	30-39岁	22.5302783981013093	113.951943876999437	440305	V0440300	12935	37	83	39	82	113.951707560000003	22.5271744699999985	113.954147899999995	22.5293904199999986	1
2019-10-20 10:35:59	2019-10-20 22:45:48	2.29234759999999982	01	30-39岁	22.5314372099234888	113.964062014619969	440305	V0440300	12940	37	88	39	87	113.963909240000007	22.5271744699999985	113.966349579999999	22.5293904199999986	1
2019-10-20 18:13:20	2019-10-20 22:34:50	2.29234759999999982	01	19-29岁	22.5305452703682114	113.965577614590245	440305	V0440300	12940	37	88	39	87	113.963909240000007	22.5271744699999985	113.966349579999999	22.5293904199999986	1
2019-10-20 10:15:48	2019-10-20 14:06:17	2.29234759999999982	01	30-39岁	22.53011106144492	113.984715723554473	440305	V0440300	12948	37	96	39	95	113.983431929999995	22.5271744699999985	113.985872270000002	22.5293904199999986	1
2019-10-20 20:39:18	2019-10-20 21:34:16	3.05925700000000012	01	19-29岁	22.5312319129661311	114.019665868173874	440304	V0440300	12962	37	110	39	109	114.017596639999994	22.5271744699999985	114.02003698	22.5293904199999986	1
2019-10-20 20:39:17	2019-10-20 21:33:26	3.05925700000000012	01	30-39岁	22.5307246949757385	114.020055654130758	440304	V0440300	12963	37	111	39	110	114.02003698	22.5271744699999985	114.022477309999999	22.5293904199999986	1
2019-10-20 19:36:50	2019-10-20 22:22:15	3.05925700000000012	02	40-49岁	22.5294807855008195	114.027456162265992	440304	V0440300	12966	37	114	39	113	114.027357980000005	22.5271744699999985	114.029798319999998	22.5293904199999986	1
2019-10-20 13:59:51	2019-10-20 15:29:36	3.05925700000000012	02	19-29岁	22.5297258590124905	114.033396621852916	440304	V0440300	12968	37	116	39	115	114.032238660000004	22.5271744699999985	114.034678990000003	22.5293904199999986	1
2019-10-20 15:16:15	2019-10-20 19:14:17	3.05925700000000012	03	未知	22.5303981008824294	114.037550111366713	440304	V0440300	12970	37	118	39	117	114.037119329999996	22.5271744699999985	114.039559659999995	22.5293904199999986	1
2019-10-20 13:43:20	2019-10-20 20:16:11	2.29234759999999982	02	19-29岁	22.5328083274359194	113.91377712151538	440305	V0440300	13276	38	67	41	66	113.912662190000006	22.5293904199999986	113.915102520000005	22.5316063799999995	1
2019-10-20 00:00:08	2019-10-20 00:12:46	2.29234759999999982	02	19-29岁	22.5318189466816214	113.921483405662414	440305	V0440300	13279	38	70	41	69	113.919983189999996	22.5293904199999986	113.922423530000003	22.5316063799999995	1
2019-10-20 00:00:53	2019-10-20 00:13:22	2.29234759999999982	02	19-29岁	22.5329794555875615	113.923177169787223	440305	V0440300	13280	38	71	41	70	113.922423530000003	22.5293904199999986	113.924863869999996	22.5316063799999995	1
2019-10-20 19:32:23	2019-10-20 22:23:26	2.29234759999999982	01	30-39岁	22.5318834540234398	113.928631987362095	440305	V0440300	13282	38	73	40	72	113.927304199999995	22.5293904199999986	113.929744540000002	22.5316063799999995	1
2019-10-20 15:34:40	2019-10-20 17:30:28	2.29234759999999982	02	50-59岁	22.5330374310890491	113.941352310534327	440305	V0440300	13287	38	78	40	77	113.939505879999999	22.5293904199999986	113.941946220000005	22.5316063799999995	1
2019-10-20 12:08:27	2019-10-20 13:06:24	2.29234759999999982	01	40-49岁	22.5321876637947405	113.942225945612734	440305	V0440300	13288	38	79	40	78	113.941946220000005	22.5293904199999986	113.944386559999998	22.5316063799999995	1
2019-10-20 13:09:56	2019-10-20 15:32:04	2.29234759999999982	02	30-39岁	22.5331286565982296	113.947577553133513	440305	V0440300	13290	38	81	40	80	113.946826889999997	22.5293904199999986	113.949267230000004	22.5316063799999995	2
2019-10-20 15:37:30	2019-10-20 22:23:51	2.29234759999999982	02	30-39岁	22.5331286565982296	113.947577553133513	440305	V0440300	13290	38	81	40	80	113.946826889999997	22.5293904199999986	113.949267230000004	22.5316063799999995	2
2019-10-20 00:01:55	2019-10-20 15:09:44	2.29234759999999982	02	19-29岁	22.5320566250392496	113.965321122873505	440305	V0440300	13297	38	88	40	87	113.963909240000007	22.5293904199999986	113.966349579999999	22.5316063799999995	1
2019-10-20 15:32:16	2019-10-20 15:32:16	2.29234759999999982	03	未知	22.5337378756025402	113.965459225751417	440305	V0440300	13297	38	88	40	87	113.963909240000007	22.5293904199999986	113.966349579999999	22.5316063799999995	1
2019-10-20 23:23:54	2019-10-20 23:47:10	2.29234759999999982	03	未知	22.5329073110625409	113.969752005581157	440305	V0440300	13299	38	90	40	89	113.968789920000006	22.5293904199999986	113.971230250000005	22.5316063799999995	1
2019-10-20 15:11:35	2019-10-20 17:47:54	3.05925700000000012	03	未知	22.5326771499072009	113.988244853889412	440304	V0440300	13306	38	97	40	96	113.985872270000002	22.5293904199999986	113.988312609999994	22.5316063799999995	1
2019-10-20 09:02:36	2019-10-20 10:30:08	2.29234759999999982	02	30-39岁	22.5337959441722511	113.986782717516689	440305	V0440300	13306	38	97	40	96	113.985872270000002	22.5293904199999986	113.988312609999994	22.5316063799999995	2
2019-10-20 11:32:33	2019-10-20 12:30:00	2.29234759999999982	02	30-39岁	22.5337959441722511	113.986782717516689	440305	V0440300	13306	38	97	40	96	113.985872270000002	22.5293904199999986	113.988312609999994	22.5316063799999995	2
2019-10-20 12:11:27	2019-10-20 14:34:03	3.05925700000000012	02	50-59岁	22.5328800953907802	113.987997570024305	440304	V0440300	13306	38	97	40	96	113.985872270000002	22.5293904199999986	113.988312609999994	22.5316063799999995	1
2019-10-20 10:13:13	2019-10-20 14:11:22	3.05925700000000012	03	未知	22.5334581161965808	113.989947496032798	440304	V0440300	13307	38	98	40	97	113.988312609999994	22.5293904199999986	113.990752939999993	22.5316063799999995	1
2019-10-20 08:19:41	2019-10-20 10:46:01	3.05925700000000012	03	未知	22.5321027171305488	113.989860315355131	440304	V0440300	13307	38	98	40	97	113.988312609999994	22.5293904199999986	113.990752939999993	22.5316063799999995	1
2019-10-20 19:51:03	2019-10-20 19:51:03	3.05925700000000012	03	未知	22.5331897673702883	113.989593854821464	440304	V0440300	13307	38	98	40	97	113.988312609999994	22.5293904199999986	113.990752939999993	22.5316063799999995	1
2019-10-20 11:28:24	2019-10-20 14:29:41	3.05925700000000012	02	40-49岁	22.5327566914683395	113.990565051897377	440304	V0440300	13307	38	98	40	97	113.988312609999994	22.5293904199999986	113.990752939999993	22.5316063799999995	1
2019-10-20 09:34:37	2019-10-20 10:31:35	3.05925700000000012	03	未知	22.5332572809188001	113.989825554976576	440304	V0440300	13307	38	98	40	97	113.988312609999994	22.5293904199999986	113.990752939999993	22.5316063799999995	1
2019-10-20 13:41:49	2019-10-20 14:41:51	3.05925700000000012	03	未知	22.5331134831315687	113.989857819962424	440304	V0440300	13307	38	98	40	97	113.988312609999994	22.5293904199999986	113.990752939999993	22.5316063799999995	1
2019-10-20 19:14:29	2019-10-20 20:34:44	3.05925700000000012	01	30-39岁	22.5332766134671409	113.991340708158674	440304	V0440300	13308	38	99	40	98	113.990752939999993	22.5293904199999986	113.99319328	22.5316063799999995	1
2019-10-20 11:55:17	2019-10-20 14:28:39	3.05925700000000012	02	30-39岁	22.5335439312286709	113.992121846099167	440304	V0440300	13308	38	99	40	98	113.990752939999993	22.5293904199999986	113.99319328	22.5316063799999995	1
2019-10-20 14:07:52	2019-10-20 15:34:05	2.29234759999999982	01	19-29岁	22.5352179274170616	113.914248126305736	440305	V0440300	13633	39	67	42	66	113.912662190000006	22.5316063799999995	113.915102520000005	22.5338223400000004	1
2019-10-20 16:06:22	2019-10-20 23:43:04	2.29234759999999982	01	19-29岁	22.5357202969676891	113.914091229602988	440305	V0440300	13633	39	67	42	66	113.912662190000006	22.5316063799999995	113.915102520000005	22.5338223400000004	3
2019-10-20 02:30:10	2019-10-20 03:21:34	2.29234759999999982	01	19-29岁	22.5357202969676891	113.914091229602988	440305	V0440300	13633	39	67	42	66	113.912662190000006	22.5316063799999995	113.915102520000005	22.5338223400000004	3
2019-10-20 00:01:10	2019-10-20 02:29:29	2.29234759999999982	01	19-29岁	22.5357202969676891	113.914091229602988	440305	V0440300	13633	39	67	42	66	113.912662190000006	22.5316063799999995	113.915102520000005	22.5338223400000004	3
2019-10-20 17:24:54	2019-10-20 18:40:53	2.29234759999999982	01	40-49岁	22.5348200117310284	113.928343542647255	440305	V0440300	13639	39	73	41	72	113.927304199999995	22.5316063799999995	113.929744540000002	22.5338223400000004	1
2019-10-20 00:12:09	2019-10-20 00:40:49	2.29234759999999982	02	19-29岁	22.5348595150879802	113.930411947849365	440305	V0440300	13640	39	74	41	73	113.929744540000002	22.5316063799999995	113.932184879999994	22.5338223400000004	1
2019-10-20 09:36:52	2019-10-20 15:22:26	2.29234759999999982	02	40-49岁	22.534913085977049	113.962217807739108	440305	V0440300	13653	39	87	41	86	113.961468909999994	22.5316063799999995	113.963909240000007	22.5338223400000004	1
2019-10-20 23:26:42	2019-10-20 23:26:42	2.29234759999999982	03	未知	22.53417958979189	113.964954094886892	440305	V0440300	13654	39	88	41	87	113.963909240000007	22.5316063799999995	113.966349579999999	22.5338223400000004	1
2019-10-20 20:03:06	2019-10-20 20:53:55	2.29234759999999982	03	未知	22.5341523427610895	113.964944975772028	440305	V0440300	13654	39	88	41	87	113.963909240000007	22.5316063799999995	113.966349579999999	22.5338223400000004	2
2019-10-20 00:28:08	2019-10-20 13:14:36	2.29234759999999982	03	未知	22.5341523427610895	113.964944975772028	440305	V0440300	13654	39	88	41	87	113.963909240000007	22.5316063799999995	113.966349579999999	22.5338223400000004	2
2019-10-20 07:32:52	2019-10-20 07:35:36	2.29234759999999982	03	未知	22.5341274787184886	113.965062100911055	440305	V0440300	13654	39	88	41	87	113.963909240000007	22.5316063799999995	113.966349579999999	22.5338223400000004	1
2019-10-20 17:19:39	2019-10-20 22:57:23	2.29234759999999982	03	未知	22.5343491602108799	113.964853234531915	440305	V0440300	13654	39	88	41	87	113.963909240000007	22.5316063799999995	113.966349579999999	22.5338223400000004	1
2019-10-20 08:22:45	2019-10-20 20:00:38	2.29234759999999982	01	40-49岁	22.5351054776525999	113.964758968655659	440305	V0440300	13654	39	88	41	87	113.963909240000007	22.5316063799999995	113.966349579999999	22.5338223400000004	1
2019-10-20 09:40:00	2019-10-20 09:43:06	2.29234759999999982	03	未知	22.5344005753437813	113.964230342030461	440305	V0440300	13654	39	88	41	87	113.963909240000007	22.5316063799999995	113.966349579999999	22.5338223400000004	1
2019-10-20 14:56:28	2019-10-20 15:26:16	2.29234759999999982	03	未知	22.5341983655080398	113.964992544635265	440305	V0440300	13654	39	88	41	87	113.963909240000007	22.5316063799999995	113.966349579999999	22.5338223400000004	1
2019-10-20 13:27:49	2019-10-20 14:07:38	2.29234759999999982	01	30-39岁	22.5355875628766	113.967828146065386	440305	V0440300	13655	39	89	41	88	113.966349579999999	22.5316063799999995	113.968789920000006	22.5338223400000004	2
2019-10-20 08:24:49	2019-10-20 10:02:25	2.29234759999999982	01	30-39岁	22.5355875628766	113.967828146065386	440305	V0440300	13655	39	89	41	88	113.966349579999999	22.5316063799999995	113.968789920000006	22.5338223400000004	2
2019-10-20 11:34:34	2019-10-20 12:29:02	3.05925700000000012	01	40-49岁	22.5339171873222597	113.990365008575651	440304	V0440300	13664	39	98	41	97	113.988312609999994	22.5316063799999995	113.990752939999993	22.5338223400000004	1
2019-10-20 10:37:12	2019-10-20 14:21:50	3.05925700000000012	01	40-49岁	22.5344225207259186	113.991325576870281	440304	V0440300	13665	39	99	41	98	113.990752939999993	22.5316063799999995	113.99319328	22.5338223400000004	1
2019-10-20 17:27:25	2019-10-20 19:16:15	3.05925700000000012	01	60岁以上	22.5353419282628487	113.992228599690065	440304	V0440300	13665	39	99	41	98	113.990752939999993	22.5316063799999995	113.99319328	22.5338223400000004	1
2019-10-20 17:41:03	2019-10-20 19:13:43	3.05925700000000012	01	60岁以上	22.5345473124756701	113.992206963740571	440304	V0440300	13665	39	99	41	98	113.990752939999993	22.5316063799999995	113.99319328	22.5338223400000004	1
2019-10-20 09:00:36	2019-10-20 13:24:14	3.05925700000000012	01	30-39岁	22.5341619886713893	113.991389517737176	440304	V0440300	13665	39	99	41	98	113.990752939999993	22.5316063799999995	113.99319328	22.5338223400000004	1
2019-10-20 09:47:54	2019-10-20 11:14:43	3.05925700000000012	01	30-39岁	22.5339047899340912	113.992114023744932	440304	V0440300	13665	39	99	41	98	113.990752939999993	22.5316063799999995	113.99319328	22.5338223400000004	2
2019-10-20 07:55:43	2019-10-20 09:04:57	3.05925700000000012	01	30-39岁	22.5339047899340912	113.992114023744932	440304	V0440300	13665	39	99	41	98	113.990752939999993	22.5316063799999995	113.99319328	22.5338223400000004	2
2019-10-20 13:17:09	2019-10-20 17:46:01	3.05925700000000012	01	19-29岁	22.5342978050967986	114.020493843739388	440304	V0440300	13677	39	111	41	110	114.02003698	22.5316063799999995	114.022477309999999	22.5338223400000004	1
2019-10-20 20:05:09	2019-10-20 21:04:08	3.05925700000000012	03	未知	22.5348514420342596	114.083177387191057	440304	V0440300	13702	39	136	40	135	114.081045380000006	22.5316063799999995	114.083485710000005	22.5338223400000004	1
2019-10-20 07:38:08	2019-10-20 10:35:32	2.29234759999999982	01	40-49岁	22.538081571611059	113.904537410876159	440305	V0440300	13986	40	63	43	62	113.902900840000001	22.5338223400000004	113.905341179999994	22.5360383000000013	1
2019-10-20 19:45:40	2019-10-20 22:11:19	2.29234759999999982	02	19-29岁	22.5381290651830284	113.912638680707687	440305	V0440300	13989	40	66	43	65	113.910221849999999	22.5338223400000004	113.912662190000006	22.5360383000000013	1
2019-10-20 19:41:43	2019-10-20 21:52:51	2.29234759999999982	01	50-59岁	22.5380063279450198	113.948276606555936	440305	V0440300	14004	40	81	42	80	113.946826889999997	22.5338223400000004	113.949267230000004	22.5360383000000013	1
2019-10-20 09:31:10	2019-10-20 11:38:13	2.29234759999999982	02	30-39岁	22.5362570128074786	113.9512102036215	440305	V0440300	14005	40	82	42	81	113.949267230000004	22.5338223400000004	113.951707560000003	22.5360383000000013	1
2019-10-20 18:19:39	2019-10-20 21:10:21	2.29234759999999982	01	40-49岁	22.5371889381749	113.96325609081326	440305	V0440300	14010	40	87	42	86	113.961468909999994	22.5338223400000004	113.963909240000007	22.5360383000000013	1
2019-10-20 14:56:03	2019-10-20 23:36:53	2.29234759999999982	01	30-39岁	22.5378890055788688	113.96448433306179	440305	V0440300	14011	40	88	42	87	113.963909240000007	22.5338223400000004	113.966349579999999	22.5360383000000013	1
2019-10-20 01:53:03	2019-10-20 11:58:43	2.29234759999999982	02	40-49岁	22.5366512031422204	113.985515996900872	440305	V0440300	14019	40	96	42	95	113.983431929999995	22.5338223400000004	113.985872270000002	22.5360383000000013	1
2019-10-20 18:00:25	2019-10-20 19:59:18	2.29234759999999982	01	40-49岁	22.5379016006207884	113.986742127687322	440305	V0440300	14020	40	97	42	96	113.985872270000002	22.5338223400000004	113.988312609999994	22.5360383000000013	1
2019-10-20 09:53:31	2019-10-20 20:03:30	2.29234759999999982	01	19-29岁	22.5362123848785707	113.987624055541119	440305	V0440300	14020	40	97	42	96	113.985872270000002	22.5338223400000004	113.988312609999994	22.5360383000000013	1
2019-10-20 15:55:43	2019-10-20 18:16:28	2.29234759999999982	02	40-49岁	22.5361152171296908	113.990628223564002	440305	V0440300	14021	40	98	42	97	113.988312609999994	22.5338223400000004	113.990752939999993	22.5360383000000013	1
2019-10-20 12:47:06	2019-10-20 14:43:49	2.29234759999999982	02	30-39岁	22.5376480343940386	113.988622726243904	440305	V0440300	14021	40	98	42	97	113.988312609999994	22.5338223400000004	113.990752939999993	22.5360383000000013	1
2019-10-20 12:02:34	2019-10-20 14:16:21	3.05925700000000012	02	19-29岁	22.538131612165909	113.991313151133127	440304	V0440300	14022	40	99	42	98	113.990752939999993	22.5338223400000004	113.99319328	22.5360383000000013	1
2019-10-20 15:41:13	2019-10-20 16:30:26	3.05925700000000012	01	40-49岁	22.5375495580340193	114.005092718993083	440304	V0440300	14027	40	104	42	103	114.002954619999997	22.5338223400000004	114.005394960000004	22.5360383000000013	1
2019-10-20 14:29:53	2019-10-20 19:20:30	2.29234759999999982	03	未知	22.5386105619088717	113.90670177519219	440305	V0440300	14344	41	64	44	63	113.905341179999994	22.5360383000000013	113.907781510000007	22.5382542599999987	1
2019-10-20 17:37:49	2019-10-20 20:52:39	2.29234759999999982	02	30-39岁	22.5390217623973292	113.918243873231489	440305	V0440300	14349	41	69	44	68	113.917542859999998	22.5360383000000013	113.919983189999996	22.5382542599999987	1
2019-10-20 21:22:27	2019-10-20 21:43:42	2.29234759999999982	02	30-39岁	22.5403005037889308	113.951704264190496	440305	V0440300	14362	41	82	43	81	113.949267230000004	22.5360383000000013	113.951707560000003	22.5382542599999987	1
2019-10-20 11:11:55	2019-10-20 12:26:56	2.29234759999999982	02	19-29岁	22.5404485785966102	113.965254144463145	440305	V0440300	14368	41	88	43	87	113.963909240000007	22.5360383000000013	113.966349579999999	22.5382542599999987	1
2019-10-20 13:10:59	2019-10-20 14:00:24	2.29234759999999982	01	30-39岁	22.5385652312116811	113.964450105402037	440305	V0440300	14368	41	88	43	87	113.963909240000007	22.5360383000000013	113.966349579999999	22.5382542599999987	1
2019-10-20 17:06:49	2019-10-20 20:26:50	2.29234759999999982	02	19-29岁	22.5403615908781916	113.963993027177963	440305	V0440300	14368	41	88	43	87	113.963909240000007	22.5360383000000013	113.966349579999999	22.5382542599999987	1
2019-10-20 23:07:47	2019-10-20 23:38:53	2.29234759999999982	02	0-18岁	22.5400934538538316	113.975142636841937	440305	V0440300	14372	41	92	43	91	113.973670589999998	22.5360383000000013	113.976110930000004	22.5382542599999987	1
2019-10-20 12:26:44	2019-10-20 14:44:33	2.29234759999999982	01	30-39岁	22.5394399107578103	113.985513693117142	440305	V0440300	14376	41	96	43	95	113.983431929999995	22.5360383000000013	113.985872270000002	22.5382542599999987	1
2019-10-20 15:41:41	2019-10-20 16:24:47	3.05925700000000012	01	40-49岁	22.5388457692625792	114.004909285006818	440304	V0440300	14384	41	104	43	103	114.002954619999997	22.5360383000000013	114.005394960000004	22.5382542599999987	1
2019-10-20 22:25:01	2019-10-20 23:43:05	3.05925700000000012	01	19-29岁	22.5383281268351787	114.005221646142374	440304	V0440300	14384	41	104	43	103	114.002954619999997	22.5360383000000013	114.005394960000004	22.5382542599999987	1
2019-10-20 23:36:34	2019-10-20 23:36:34	3.05925700000000012	01	40-49岁	22.5402989134235483	114.095917548523246	440304	V0440300	14422	41	142	42	141	114.095687400000003	22.5360383000000013	114.098127730000002	22.5382542599999987	1
2019-10-20 14:59:15	2019-10-20 17:48:59	2.29234759999999982	01	19-29岁	22.5414606679362102	113.911777588475758	440305	V0440300	14703	42	66	45	65	113.910221849999999	22.5382542599999987	113.912662190000006	22.5404702099999987	1
2019-10-20 10:08:17	2019-10-20 11:47:06	2.29234759999999982	02	40-49岁	22.5425227555333194	113.925753828914836	440305	V0440300	14709	42	72	44	71	113.924863869999996	22.5382542599999987	113.927304199999995	22.5404702099999987	2
2019-10-20 17:28:34	2019-10-20 19:45:47	2.29234759999999982	02	40-49岁	22.5425227555333194	113.925753828914836	440305	V0440300	14709	42	72	44	71	113.924863869999996	22.5382542599999987	113.927304199999995	22.5404702099999987	2
2019-10-20 13:51:35	2019-10-20 15:30:06	2.29234759999999982	03	未知	22.5419396433386012	113.946295540251398	440305	V0440300	14717	42	80	44	79	113.944386559999998	22.5382542599999987	113.946826889999997	22.5404702099999987	1
2019-10-20 06:21:24	2019-10-20 22:34:55	2.29234759999999982	02	30-39岁	22.5409275806305587	113.96003611968483	440305	V0440300	14723	42	86	44	85	113.959028570000001	22.5382542599999987	113.961468909999994	22.5404702099999987	1
2019-10-20 17:41:48	2019-10-20 19:25:07	2.29234759999999982	01	19-29岁	22.5407372131723385	113.963333863080891	440305	V0440300	14724	42	87	44	86	113.961468909999994	22.5382542599999987	113.963909240000007	22.5404702099999987	1
2019-10-20 21:19:28	2019-10-20 21:49:59	2.29234759999999982	02	19-29岁	22.5413161559597413	113.964360757996218	440305	V0440300	14725	42	88	44	87	113.963909240000007	22.5382542599999987	113.966349579999999	22.5404702099999987	1
2019-10-20 15:39:59	2019-10-20 16:44:07	2.29234759999999982	03	未知	22.5415639058366892	113.976548493382623	440305	V0440300	14730	42	93	44	92	113.976110930000004	22.5382542599999987	113.978551260000003	22.5404702099999987	1
2019-10-20 00:24:07	2019-10-20 11:04:48	2.29234759999999982	02	50-59岁	22.5412788636577197	113.987805508099129	440305	V0440300	14734	42	97	44	96	113.985872270000002	22.5382542599999987	113.988312609999994	22.5404702099999987	1
2019-10-20 10:23:23	2019-10-20 13:00:26	2.29234759999999982	01	40-49岁	22.5423465155626985	113.991804680282456	440305	V0440300	14736	42	99	44	98	113.990752939999993	22.5382542599999987	113.99319328	22.5404702099999987	1
2019-10-20 16:46:08	2019-10-20 17:43:14	3.05925700000000012	03	未知	22.5419778553797094	113.994290214100644	440304	V0440300	14737	42	100	44	99	113.99319328	22.5382542599999987	113.995633609999999	22.5404702099999987	1
2019-10-20 14:54:11	2019-10-20 16:08:03	3.05925700000000012	02	50-59岁	22.5409372660810696	113.998976340312794	440304	V0440300	14739	42	102	44	101	113.998073950000006	22.5382542599999987	114.000514289999998	22.5404702099999987	1
2019-10-20 11:15:04	2019-10-20 12:35:47	3.05925700000000012	01	60岁以上	22.5405076576044401	114.001103674244533	440304	V0440300	14740	42	103	44	102	114.000514289999998	22.5382542599999987	114.002954619999997	22.5404702099999987	1
2019-10-20 18:36:41	2019-10-20 20:20:19	3.05925700000000012	01	19-29岁	22.5423601153381803	114.006553124032479	440304	V0440300	14742	42	105	44	104	114.005394960000004	22.5382542599999987	114.007835290000003	22.5404702099999987	1
2019-10-20 17:36:28	2019-10-20 19:36:42	3.05925700000000012	02	19-29岁	22.5414073344822512	114.008701465901325	440304	V0440300	14743	42	106	44	105	114.007835290000003	22.5382542599999987	114.010275629999995	22.5404702099999987	1
2019-10-20 10:30:35	2019-10-20 13:42:03	3.05925700000000012	02	19-29岁	22.5407840062696501	114.012066880271917	440304	V0440300	14744	42	107	44	106	114.010275629999995	22.5382542599999987	114.012715970000002	22.5404702099999987	1
2019-10-20 09:36:10	2019-10-20 21:09:15	3.05925700000000012	01	19-29岁	22.5418084333734612	114.031311649610487	440304	V0440300	14752	42	115	44	114	114.029798319999998	22.5382542599999987	114.032238660000004	22.5404702099999987	1
2019-10-20 17:18:50	2019-10-20 20:23:21	3.05925700000000012	02	50-59岁	22.5422655111495089	114.067028363250799	440304	V0440300	14767	42	130	43	129	114.066403359999995	22.5382542599999987	114.068843700000002	22.5404702099999987	1
2019-10-20 10:07:19	2019-10-20 11:49:19	3.05925700000000012	03	未知	22.5408276476369913	114.080758692296584	440304	V0440300	14772	42	135	43	134	114.078605039999999	22.5382542599999987	114.081045380000006	22.5404702099999987	1
2019-10-20 13:45:24	2019-10-20 19:13:17	3.05925700000000012	02	19-29岁	22.5404758067193782	114.090725312140449	440304	V0440300	14776	42	139	43	138	114.088366390000004	22.5382542599999987	114.090806720000003	22.5404702099999987	1
2019-10-20 07:57:24	2019-10-20 16:34:40	2.29234759999999982	01	30-39岁	22.5432004359480409	113.917315499826387	440305	V0440300	15062	43	68	45	67	113.915102520000005	22.5404702099999987	113.917542859999998	22.5426861699999996	1
2019-10-20 09:48:28	2019-10-20 23:40:09	2.29234759999999982	01	19-29岁	22.544206884871361	113.946401070656592	440305	V0440300	15074	43	80	45	79	113.944386559999998	22.5404702099999987	113.946826889999997	22.5426861699999996	1
2019-10-20 12:04:27	2019-10-20 14:32:46	2.29234759999999982	02	50-59岁	22.5429136926265592	113.945312249712501	440305	V0440300	15074	43	80	45	79	113.944386559999998	22.5404702099999987	113.946826889999997	22.5426861699999996	1
2019-10-20 08:34:12	2019-10-20 08:42:06	2.29234759999999982	03	未知	22.5432266768877696	113.960393788298958	440305	V0440300	15080	43	86	45	85	113.959028570000001	22.5404702099999987	113.961468909999994	22.5426861699999996	1
2019-10-20 13:41:05	2019-10-20 22:13:57	2.29234759999999982	02	0-18岁	22.5428264423657616	113.965959943626984	440305	V0440300	15082	43	88	45	87	113.963909240000007	22.5404702099999987	113.966349579999999	22.5426861699999996	1
2019-10-20 09:56:15	2019-10-20 11:13:53	2.29234759999999982	01	30-39岁	22.5434629210035489	113.974350182632023	440305	V0440300	15086	43	92	45	91	113.973670589999998	22.5404702099999987	113.976110930000004	22.5426861699999996	1
2019-10-20 20:14:42	2019-10-20 20:14:42	2.29234759999999982	03	未知	22.5442098151272887	113.979512457917536	440305	V0440300	15088	43	94	45	93	113.978551260000003	22.5404702099999987	113.980991599999996	22.5426861699999996	1
2019-10-20 14:49:58	2019-10-20 18:10:42	2.29234759999999982	02	40-49岁	22.5447279100549913	113.985476490928278	440305	V0440300	15090	43	96	45	95	113.983431929999995	22.5404702099999987	113.985872270000002	22.5426861699999996	1
2019-10-20 00:26:48	2019-10-20 00:27:48	2.29234759999999982	01	30-39岁	22.5441851903412314	113.988781996090751	440305	V0440300	15092	43	98	45	97	113.988312609999994	22.5404702099999987	113.990752939999993	22.5426861699999996	1
2019-10-20 13:41:29	2019-10-20 15:00:30	3.05925700000000012	01	50-59岁	22.5435884501775092	114.005632738242753	440304	V0440300	15099	43	105	45	104	114.005394960000004	22.5404702099999987	114.007835290000003	22.5426861699999996	1
2019-10-20 17:15:07	2019-10-20 19:24:18	3.05925700000000012	01	30-39岁	22.5443882756880285	114.027816883003041	440304	V0440300	15108	43	114	45	113	114.027357980000005	22.5404702099999987	114.029798319999998	22.5426861699999996	1
2019-10-20 12:55:35	2019-10-20 14:41:08	3.05925700000000012	03	未知	22.5443865481984602	114.066041013871924	440304	V0440300	15123	43	129	44	128	114.063963029999996	22.5404702099999987	114.066403359999995	22.5426861699999996	1
2019-10-20 20:03:02	2019-10-20 20:03:02	3.05925700000000012	03	未知	22.5439443150135688	114.088378884420649	440304	V0440300	15133	43	139	44	138	114.088366390000004	22.5404702099999987	114.090806720000003	22.5426861699999996	1
2019-10-20 15:21:10	2019-10-20 19:50:07	2.29234759999999982	01	19-29岁	22.5468649917444104	113.892041454749744	440305	V0440300	15409	44	58	47	57	113.890699159999997	22.5426861699999996	113.893139500000004	22.5449021300000005	1
2019-10-20 08:25:14	2019-10-20 20:03:13	2.01503029999999983	02	19-29岁	22.5458583745442596	113.895056381166526	440306	V0440300	15410	44	59	47	58	113.893139500000004	22.5426861699999996	113.895579830000003	22.5449021300000005	1
2019-10-20 19:15:32	2019-10-20 20:31:20	2.29234759999999982	03	未知	22.5454953105405487	113.909462882179653	440305	V0440300	15416	44	65	47	64	113.907781510000007	22.5426861699999996	113.910221849999999	22.5449021300000005	1
2019-10-20 12:25:04	2019-10-20 13:43:23	2.29234759999999982	01	30-39岁	22.5456283774268904	113.928172195524112	440305	V0440300	15424	44	73	46	72	113.927304199999995	22.5426861699999996	113.929744540000002	22.5449021300000005	1
2019-10-20 16:57:33	2019-10-20 18:25:43	2.29234759999999982	02	50-59岁	22.5449876347429807	113.93147999204723	440305	V0440300	15425	44	74	46	73	113.929744540000002	22.5426861699999996	113.932184879999994	22.5449021300000005	1
2019-10-20 08:27:55	2019-10-20 20:53:27	2.29234759999999982	03	未知	22.5461761782706098	113.932755601428397	440305	V0440300	15426	44	75	46	74	113.932184879999994	22.5426861699999996	113.934625209999993	22.5449021300000005	1
2019-10-20 12:27:24	2019-10-20 22:17:13	2.29234759999999982	02	19-29岁	22.5458174040205712	113.938078045867272	440305	V0440300	15428	44	77	46	76	113.93706555	22.5426861699999996	113.939505879999999	22.5449021300000005	1
2019-10-20 15:54:24	2019-10-20 18:16:17	2.29234759999999982	02	19-29岁	22.5449129213446611	113.940342343166492	440305	V0440300	15429	44	78	46	77	113.939505879999999	22.5426861699999996	113.941946220000005	22.5449021300000005	1
2019-10-20 15:49:13	2019-10-20 18:31:43	2.29234759999999982	01	19-29岁	22.5469601381023388	113.940268025072143	440305	V0440300	15429	44	78	46	77	113.939505879999999	22.5426861699999996	113.941946220000005	22.5449021300000005	1
2019-10-20 18:12:50	2019-10-20 21:45:48	2.29234759999999982	01	19-29岁	22.5461250145116594	113.951411073986847	440305	V0440300	15433	44	82	46	81	113.949267230000004	22.5426861699999996	113.951707560000003	22.5449021300000005	1
2019-10-20 14:59:16	2019-10-20 17:37:52	2.29234759999999982	02	30-39岁	22.5451752937192111	113.959398925992062	440305	V0440300	15437	44	86	46	85	113.959028570000001	22.5426861699999996	113.961468909999994	22.5449021300000005	1
2019-10-20 16:46:03	2019-10-20 18:59:35	2.29234759999999982	01	30-39岁	22.5469706541829815	113.960321441084133	440305	V0440300	15437	44	86	46	85	113.959028570000001	22.5426861699999996	113.961468909999994	22.5449021300000005	1
2019-10-20 17:25:17	2019-10-20 17:25:17	2.29234759999999982	02	19-29岁	22.5464636097058104	113.960711477673669	440305	V0440300	15437	44	86	46	85	113.959028570000001	22.5426861699999996	113.961468909999994	22.5449021300000005	1
2019-10-20 17:41:11	2019-10-20 20:50:15	2.29234759999999982	02	30-39岁	22.5468935156872199	113.966269319502814	440305	V0440300	15439	44	88	46	87	113.963909240000007	22.5426861699999996	113.966349579999999	22.5449021300000005	1
2019-10-20 17:58:02	2019-10-20 20:57:06	2.29234759999999982	02	60岁以上	22.54668594791789	113.967226028631387	440305	V0440300	15440	44	89	46	88	113.966349579999999	22.5426861699999996	113.968789920000006	22.5449021300000005	1
2019-10-20 15:40:14	2019-10-20 16:38:43	2.29234759999999982	02	19-29岁	22.5461702290096113	113.967635662335056	440305	V0440300	15440	44	89	46	88	113.966349579999999	22.5426861699999996	113.968789920000006	22.5449021300000005	1
2019-10-20 14:21:21	2019-10-20 18:10:11	2.29234759999999982	02	40-49岁	22.545101620333039	113.984710519157375	440305	V0440300	15447	44	96	46	95	113.983431929999995	22.5426861699999996	113.985872270000002	22.5449021300000005	1
2019-10-20 18:21:02	2019-10-20 20:04:42	2.29234759999999982	03	未知	22.5458626298871607	113.988716424953594	440305	V0440300	15449	44	98	46	97	113.988312609999994	22.5426861699999996	113.990752939999993	22.5449021300000005	1
2019-10-20 16:28:17	2019-10-20 18:13:57	3.05925700000000012	02	50-59岁	22.5466736594087891	114.017692044529426	440304	V0440300	15461	44	110	46	109	114.017596639999994	22.5426861699999996	114.02003698	22.5449021300000005	2
2019-10-20 14:45:55	2019-10-20 15:49:39	3.05925700000000012	02	50-59岁	22.5466736594087891	114.017692044529426	440304	V0440300	15461	44	110	46	109	114.017596639999994	22.5426861699999996	114.02003698	22.5449021300000005	2
2019-10-20 15:31:45	2019-10-20 16:29:47	3.05925700000000012	02	19-29岁	22.5467022512549491	114.084677202054678	440304	V0440300	15488	44	137	45	136	114.083485710000005	22.5426861699999996	114.085926049999998	22.5449021300000005	1
2019-10-20 15:15:22	2019-10-20 19:36:02	3.05925700000000012	01	19-29岁	22.5462019510042992	114.086951713010578	440304	V0440300	15489	44	138	45	137	114.085926049999998	22.5426861699999996	114.088366390000004	22.5449021300000005	1
2019-10-20 11:13:27	2019-10-20 13:55:20	3.05925700000000012	02	60岁以上	22.5467546602484497	114.091555569125958	440304	V0440300	15491	44	140	45	139	114.090806720000003	22.5426861699999996	114.093247059999996	22.5449021300000005	1
2019-10-20 21:00:12	2019-10-20 22:03:30	3.17181930000000012	03	未知	22.5452411090057794	114.099700758387115	440303	V0440300	15494	44	143	45	142	114.098127730000002	22.5426861699999996	114.100568069999994	22.5449021300000005	1
2019-10-20 14:41:58	2019-10-20 15:35:52	3.17181930000000012	01	30-39岁	22.54639305248255	114.130187739876959	440303	V0440300	15507	44	156	45	155	114.129852099999994	22.5426861699999996	114.132292440000001	22.5449021300000005	1
2019-10-20 11:05:27	2019-10-20 12:38:49	2.29234759999999982	01	30-39岁	22.5477434562019603	113.908577224525601	440305	V0440300	15773	45	65	48	64	113.907781510000007	22.5449021300000005	113.910221849999999	22.5471180900000014	1
2019-10-20 21:29:05	2019-10-20 23:12:53	2.29234759999999982	02	19-29岁	22.5471944687800807	113.915701345272964	440305	V0440300	15776	45	68	47	67	113.915102520000005	22.5449021300000005	113.917542859999998	22.5471180900000014	2
2019-10-20 00:09:40	2019-10-20 08:18:41	2.29234759999999982	02	19-29岁	22.5471944687800807	113.915701345272964	440305	V0440300	15776	45	68	47	67	113.915102520000005	22.5449021300000005	113.917542859999998	22.5471180900000014	2
2019-10-20 07:08:27	2019-10-20 16:40:13	2.29234759999999982	01	40-49岁	22.5490569841794191	113.921528291696958	440305	V0440300	15778	45	70	47	69	113.919983189999996	22.5449021300000005	113.922423530000003	22.5471180900000014	1
2019-10-20 09:20:37	2019-10-20 15:24:48	2.29234759999999982	02	30-39岁	22.5472066861671294	113.921987149903615	440305	V0440300	15778	45	70	47	69	113.919983189999996	22.5449021300000005	113.922423530000003	22.5471180900000014	1
2019-10-20 12:23:55	2019-10-20 13:17:48	2.29234759999999982	01	40-49岁	22.5477464939098908	113.926143245290419	440305	V0440300	15780	45	72	47	71	113.924863869999996	22.5449021300000005	113.927304199999995	22.5471180900000014	1
2019-10-20 17:59:13	2019-10-20 19:45:49	2.29234759999999982	02	30-39岁	22.5472394835824588	113.928418262958729	440305	V0440300	15781	45	73	47	72	113.927304199999995	22.5449021300000005	113.929744540000002	22.5471180900000014	1
2019-10-20 17:34:32	2019-10-20 19:53:17	2.29234759999999982	02	19-29岁	22.5475138699776387	113.931443521196556	440305	V0440300	15782	45	74	47	73	113.929744540000002	22.5449021300000005	113.932184879999994	22.5471180900000014	1
2019-10-20 16:18:21	2019-10-20 19:10:52	2.29234759999999982	02	50-59岁	22.5493212548227397	113.945783208603672	440305	V0440300	15788	45	80	47	79	113.944386559999998	22.5449021300000005	113.946826889999997	22.5471180900000014	1
2019-10-20 18:03:27	2019-10-20 19:02:18	2.29234759999999982	01	19-29岁	22.5484943834432592	113.95833510598753	440305	V0440300	15793	45	85	47	84	113.956588240000002	22.5449021300000005	113.959028570000001	22.5471180900000014	1
2019-10-20 08:45:32	2019-10-20 09:54:57	2.29234759999999982	02	50-59岁	22.5480320110076313	113.960609088155735	440305	V0440300	15794	45	86	47	85	113.959028570000001	22.5449021300000005	113.961468909999994	22.5471180900000014	1
2019-10-20 00:43:33	2019-10-20 23:36:53	2.29234759999999982	02	50-59岁	22.5485192174728404	113.962988568372168	440305	V0440300	15795	45	87	47	86	113.961468909999994	22.5449021300000005	113.963909240000007	22.5471180900000014	1
2019-10-20 11:33:33	2019-10-20 21:01:36	2.29234759999999982	01	19-29岁	22.5473810291358596	113.966278085669927	440305	V0440300	15796	45	88	47	87	113.963909240000007	22.5449021300000005	113.966349579999999	22.5471180900000014	1
2019-10-20 07:45:59	2019-10-20 09:01:20	2.29234759999999982	02	19-29岁	22.5479843073918289	113.964292522050513	440305	V0440300	15796	45	88	47	87	113.963909240000007	22.5449021300000005	113.966349579999999	22.5471180900000014	1
2019-10-20 20:00:10	2019-10-20 20:51:07	2.29234759999999982	02	30-39岁	22.5491207866916916	113.98438993066199	440305	V0440300	15804	45	96	47	95	113.983431929999995	22.5449021300000005	113.985872270000002	22.5471180900000014	1
2019-10-20 20:33:33	2019-10-20 22:35:17	2.29234759999999982	02	50-59岁	22.548736562696881	113.987964157522214	440305	V0440300	15805	45	97	47	96	113.985872270000002	22.5449021300000005	113.988312609999994	22.5471180900000014	1
2019-10-20 17:32:35	2019-10-20 18:36:20	3.05925700000000012	01	30-39岁	22.547908583647601	113.999184987171219	440304	V0440300	15810	45	102	47	101	113.998073950000006	22.5449021300000005	114.000514289999998	22.5471180900000014	1
2019-10-20 11:38:00	2019-10-20 13:20:11	3.05925700000000012	02	19-29岁	22.5493183829322703	114.005091202509874	440304	V0440300	15812	45	104	47	103	114.002954619999997	22.5449021300000005	114.005394960000004	22.5471180900000014	1
2019-10-20 17:45:04	2019-10-20 19:12:43	3.05925700000000012	02	19-29岁	22.5491485644645699	114.008087529731171	440304	V0440300	15814	45	106	47	105	114.007835290000003	22.5449021300000005	114.010275629999995	22.5471180900000014	1
2019-10-20 12:41:49	2019-10-20 16:42:18	3.05925700000000012	01	30-39岁	22.5471621287427588	114.014348832824453	440304	V0440300	15816	45	108	47	107	114.012715970000002	22.5449021300000005	114.015156300000001	22.5471180900000014	1
2019-10-20 11:06:30	2019-10-20 12:38:57	2.29234759999999982	01	30-39岁	22.5498222409380915	113.904051875687117	440305	V0440300	16128	46	63	49	62	113.902900840000001	22.5471180900000014	113.905341179999994	22.5493340400000015	1
2019-10-20 16:28:30	2019-10-20 18:31:26	2.29234759999999982	02	19-29岁	22.5515466136216709	113.939418662390764	440305	V0440300	16142	46	77	48	76	113.93706555	22.5471180900000014	113.939505879999999	22.5493340400000015	1
2019-10-20 17:15:52	2019-10-20 19:45:10	2.29234759999999982	01	19-29岁	22.5513213561104706	113.942756278842808	440305	V0440300	16144	46	79	48	78	113.941946220000005	22.5471180900000014	113.944386559999998	22.5493340400000015	1
2019-10-20 09:58:28	2019-10-20 10:47:30	2.29234759999999982	01	40-49岁	22.549919020353979	113.945420261145145	440305	V0440300	16145	46	80	48	79	113.944386559999998	22.5471180900000014	113.946826889999997	22.5493340400000015	1
2019-10-20 10:00:52	2019-10-20 10:43:25	2.29234759999999982	03	未知	22.5507710612338386	113.945615243989408	440305	V0440300	16145	46	80	48	79	113.944386559999998	22.5471180900000014	113.946826889999997	22.5493340400000015	1
2019-10-20 13:54:42	2019-10-20 19:03:58	2.29234759999999982	01	40-49岁	22.5505272561757693	113.944658718252072	440305	V0440300	16145	46	80	48	79	113.944386559999998	22.5471180900000014	113.946826889999997	22.5493340400000015	1
2019-10-20 18:16:28	2019-10-20 20:56:22	2.29234759999999982	01	19-29岁	22.5504411064731194	113.949149472193454	440305	V0440300	16146	46	81	48	80	113.946826889999997	22.5471180900000014	113.949267230000004	22.5493340400000015	1
2019-10-20 10:34:05	2019-10-20 16:16:00	2.29234759999999982	02	40-49岁	22.5509556461841107	113.948205395609136	440305	V0440300	16146	46	81	48	80	113.946826889999997	22.5471180900000014	113.949267230000004	22.5493340400000015	1
2019-10-20 13:53:01	2019-10-20 16:55:36	2.29234759999999982	02	40-49岁	22.5509547239255888	113.94815683500309	440305	V0440300	16146	46	81	48	80	113.946826889999997	22.5471180900000014	113.949267230000004	22.5493340400000015	1
2019-10-20 17:01:43	2019-10-20 18:35:19	2.29234759999999982	02	19-29岁	22.551424373448981	113.94817564502172	440305	V0440300	16146	46	81	48	80	113.946826889999997	22.5471180900000014	113.949267230000004	22.5493340400000015	1
2019-10-20 18:29:35	2019-10-20 22:04:01	2.29234759999999982	01	19-29岁	22.5503912207250607	113.949374041373531	440305	V0440300	16147	46	82	48	81	113.949267230000004	22.5471180900000014	113.951707560000003	22.5493340400000015	1
2019-10-20 12:39:57	2019-10-20 14:03:08	2.29234759999999982	02	50-59岁	22.5511269193049309	113.950096284350991	440305	V0440300	16147	46	82	48	81	113.949267230000004	22.5471180900000014	113.951707560000003	22.5493340400000015	1
2019-10-20 11:01:17	2019-10-20 11:37:35	2.29234759999999982	01	60岁以上	22.550093563295281	113.956521962275588	440305	V0440300	16149	46	84	48	83	113.954147899999995	22.5471180900000014	113.956588240000002	22.5493340400000015	1
2019-10-20 19:03:33	2019-10-20 22:47:10	2.29234759999999982	01	50-59岁	22.5501659341504599	113.955101812060391	440305	V0440300	16149	46	84	48	83	113.954147899999995	22.5471180900000014	113.956588240000002	22.5493340400000015	1
2019-10-20 10:12:36	2019-10-20 17:15:12	2.29234759999999982	02	19-29岁	22.5501688876588595	113.961456136068094	440305	V0440300	16151	46	86	48	85	113.959028570000001	22.5471180900000014	113.961468909999994	22.5493340400000015	1
2019-10-20 19:03:42	2019-10-20 21:18:13	2.29234759999999982	02	40-49岁	22.54993845534743	113.963589034455111	440305	V0440300	16152	46	87	48	86	113.961468909999994	22.5471180900000014	113.963909240000007	22.5493340400000015	1
2019-10-20 18:13:51	2019-10-20 21:06:27	2.29234759999999982	03	未知	22.5504235244126399	113.975432273280376	440305	V0440300	16157	46	92	48	91	113.973670589999998	22.5471180900000014	113.976110930000004	22.5493340400000015	1
2019-10-20 10:48:32	2019-10-20 13:03:14	3.05925700000000012	01	30-39岁	22.5501286353185506	114.021980477428372	440304	V0440300	16176	46	111	48	110	114.02003698	22.5471180900000014	114.022477309999999	22.5493340400000015	1
2019-10-20 09:55:54	2019-10-20 11:39:39	3.05925700000000012	01	60岁以上	22.5504910219098491	114.024003467962856	440304	V0440300	16177	46	112	48	111	114.022477309999999	22.5471180900000014	114.024917650000006	22.5493340400000015	1
2019-10-20 15:45:10	2019-10-20 18:01:34	3.05925700000000012	02	30-39岁	22.5508490236574204	114.060618285498137	440304	V0440300	16192	46	127	47	126	114.059082349999997	22.5471180900000014	114.061522690000004	22.5493340400000015	1
2019-10-20 07:40:40	2019-10-20 10:43:12	3.17181930000000012	02	50-59岁	22.5501662132797485	114.131217420584989	440303	V0440300	16221	46	156	47	155	114.129852099999994	22.5471180900000014	114.132292440000001	22.5493340400000015	1
2019-10-20 11:31:26	2019-10-20 13:26:34	3.17181930000000012	01	19-29岁	22.5508900344371099	114.134350858362879	440303	V0440300	16222	46	157	47	156	114.132292440000001	22.5471180900000014	114.134732769999999	22.5493340400000015	1
2019-10-20 19:28:40	2019-10-20 21:02:18	2.01503029999999983	02	30-39岁	22.5535860113007516	113.896126962494321	440306	V0440300	16482	47	60	50	59	113.895579830000003	22.5493340400000015	113.898020169999995	22.5515499999999989	1
2019-10-20 12:23:12	2019-10-20 14:38:02	2.01503029999999983	01	19-29岁	22.55305119179204	113.899743575508381	440306	V0440300	16483	47	61	50	60	113.898020169999995	22.5493340400000015	113.900460510000002	22.5515499999999989	1
2019-10-20 10:47:38	2019-10-20 12:42:04	2.29234759999999982	02	40-49岁	22.5530665243749091	113.909439848793951	440305	V0440300	16487	47	65	49	64	113.907781510000007	22.5493340400000015	113.910221849999999	22.5515499999999989	1
2019-10-20 17:37:26	2019-10-20 20:53:42	2.29234759999999982	01	30-39岁	22.5520952829778807	113.913843430023292	440305	V0440300	16489	47	67	49	66	113.912662190000006	22.5493340400000015	113.915102520000005	22.5515499999999989	1
2019-10-20 17:08:55	2019-10-20 19:44:51	2.29234759999999982	01	19-29岁	22.5517518118540501	113.943086853180105	440305	V0440300	16501	47	79	49	78	113.941946220000005	22.5493340400000015	113.944386559999998	22.5515499999999989	1
2019-10-20 08:58:41	2019-10-20 11:11:05	2.29234759999999982	02	30-39岁	22.5524083473406805	113.943441593423088	440305	V0440300	16501	47	79	49	78	113.941946220000005	22.5493340400000015	113.944386559999998	22.5515499999999989	1
2019-10-20 12:51:12	2019-10-20 14:53:30	2.29234759999999982	01	19-29岁	22.5534952268289395	113.949820703047848	440305	V0440300	16504	47	82	49	81	113.949267230000004	22.5493340400000015	113.951707560000003	22.5515499999999989	1
2019-10-20 12:21:29	2019-10-20 14:21:47	2.29234759999999982	02	60岁以上	22.5537503850012797	113.949475014957613	440305	V0440300	16504	47	82	49	81	113.949267230000004	22.5493340400000015	113.951707560000003	22.5515499999999989	1
2019-10-20 13:53:17	2019-10-20 16:53:28	2.29234759999999982	02	50-59岁	22.5518193315226796	113.949964456371873	440305	V0440300	16504	47	82	49	81	113.949267230000004	22.5493340400000015	113.951707560000003	22.5515499999999989	1
2019-10-20 08:13:54	2019-10-20 09:11:20	2.29234759999999982	03	未知	22.5525484315066898	113.95271756451362	440305	V0440300	16505	47	83	49	82	113.951707560000003	22.5493340400000015	113.954147899999995	22.5515499999999989	2
2019-10-20 13:36:25	2019-10-20 17:19:09	2.29234759999999982	03	未知	22.5525484315066898	113.95271756451362	440305	V0440300	16505	47	83	49	82	113.951707560000003	22.5493340400000015	113.954147899999995	22.5515499999999989	2
2019-10-20 13:00:10	2019-10-20 14:10:15	2.29234759999999982	03	未知	22.5518145898001201	113.952568518860176	440305	V0440300	16505	47	83	49	82	113.951707560000003	22.5493340400000015	113.954147899999995	22.5515499999999989	1
2019-10-20 11:58:43	2019-10-20 18:08:38	2.29234759999999982	01	40-49岁	22.5522243973361682	113.951811355431914	440305	V0440300	16505	47	83	49	82	113.951707560000003	22.5493340400000015	113.954147899999995	22.5515499999999989	1
2019-10-20 16:14:35	2019-10-20 17:36:57	2.29234759999999982	01	19-29岁	22.5524090569809097	113.952030770164185	440305	V0440300	16505	47	83	49	82	113.951707560000003	22.5493340400000015	113.954147899999995	22.5515499999999989	1
2019-10-20 10:46:57	2019-10-20 13:35:35	2.29234759999999982	02	19-29岁	22.5519530411142206	113.961786253002273	440305	V0440300	16509	47	87	49	86	113.961468909999994	22.5493340400000015	113.963909240000007	22.5515499999999989	1
2019-10-20 09:43:49	2019-10-20 16:09:12	2.29234759999999982	02	30-39岁	22.551984328216939	113.962009043182064	440305	V0440300	16509	47	87	49	86	113.961468909999994	22.5493340400000015	113.963909240000007	22.5515499999999989	2
2019-10-20 17:57:34	2019-10-20 18:59:56	2.29234759999999982	02	30-39岁	22.551984328216939	113.962009043182064	440305	V0440300	16509	47	87	49	86	113.961468909999994	22.5493340400000015	113.963909240000007	22.5515499999999989	2
2019-10-20 11:19:04	2019-10-20 15:13:41	2.29234759999999982	02	60岁以上	22.5518385375714985	113.964800827976916	440305	V0440300	16510	47	88	49	87	113.963909240000007	22.5493340400000015	113.966349579999999	22.5515499999999989	1
2019-10-20 18:25:47	2019-10-20 20:06:45	2.29234759999999982	02	40-49岁	22.5529533298979601	113.975581126757675	440305	V0440300	16514	47	92	49	91	113.973670589999998	22.5493340400000015	113.976110930000004	22.5515499999999989	1
2019-10-20 10:13:41	2019-10-20 11:43:49	3.05925700000000012	01	60岁以上	22.5524179005272387	114.00626797820496	440304	V0440300	16527	47	105	49	104	114.005394960000004	22.5493340400000015	114.007835290000003	22.5515499999999989	1
2019-10-20 18:44:51	2019-10-20 19:58:03	3.05925700000000012	02	19-29岁	22.5527399488337608	114.009992231819623	440304	V0440300	16528	47	106	49	105	114.007835290000003	22.5493340400000015	114.010275629999995	22.5515499999999989	1
2019-10-20 16:09:34	2019-10-20 18:11:08	3.05925700000000012	02	30-39岁	22.5527547788516998	114.011274517017611	440304	V0440300	16529	47	107	49	106	114.010275629999995	22.5493340400000015	114.012715970000002	22.5515499999999989	1
2019-10-20 13:06:59	2019-10-20 14:30:40	3.05925700000000012	01	19-29岁	22.5515865091427408	114.013000113555265	440304	V0440300	16530	47	108	49	107	114.012715970000002	22.5493340400000015	114.015156300000001	22.5515499999999989	1
2019-10-20 19:54:28	2019-10-20 20:53:08	3.05925700000000012	03	未知	22.5534753022320302	114.042411227048945	440304	V0440300	16542	47	120	48	119	114.042000000000002	22.5493340400000015	114.044440339999994	22.5515499999999989	1
2019-10-20 14:31:24	2019-10-20 16:26:03	2.29234759999999982	03	未知	22.5538845946843409	113.968487167461987	440305	V0440300	16868	48	89	50	88	113.966349579999999	22.5515499999999989	113.968789920000006	22.5537659599999998	1
2019-10-20 21:54:49	2019-10-20 21:54:49	2.29234759999999982	02	30-39岁	22.5539133076385809	113.968573988204312	440305	V0440300	16868	48	89	50	88	113.966349579999999	22.5515499999999989	113.968789920000006	22.5537659599999998	1
2019-10-20 16:47:51	2019-10-20 18:30:06	2.29234759999999982	01	60岁以上	22.55529571476686	113.969136469150399	440305	V0440300	16869	48	90	50	89	113.968789920000006	22.5515499999999989	113.971230250000005	22.5537659599999998	1
2019-10-20 21:03:56	2019-10-20 22:20:07	3.17181930000000012	02	19-29岁	22.5538614657932115	114.148156435685934	440303	V0440300	16942	48	163	48	162	114.146934450000003	22.5515499999999989	114.149374789999996	22.5537659599999998	1
2019-10-20 12:33:04	2019-10-20 20:54:08	2.01503029999999983	02	19-29岁	22.5561480101880001	113.901219189708598	440306	V0440300	17198	49	62	51	61	113.900460510000002	22.5537659599999998	113.902900840000001	22.5559819099999999	1
2019-10-20 16:50:35	2019-10-20 17:30:01	2.29234759999999982	02	未知	22.5559952070644698	113.940807060523412	440305	V0440300	17214	49	78	51	77	113.939505879999999	22.5537659599999998	113.941946220000005	22.5559819099999999	1
2019-10-20 20:26:56	2019-10-20 22:13:27	2.29234759999999982	02	60岁以上	22.5565756388273009	113.959974800101591	440305	V0440300	17222	49	86	51	85	113.959028570000001	22.5537659599999998	113.961468909999994	22.5559819099999999	1
2019-10-20 13:17:37	2019-10-20 18:28:13	2.29234759999999982	02	40-49岁	22.55630540996804	113.97051359453846	440305	V0440300	17226	49	90	51	89	113.968789920000006	22.5537659599999998	113.971230250000005	22.5559819099999999	1
2019-10-20 08:53:14	2019-10-20 10:58:47	2.29234759999999982	02	30-39岁	22.5564760336472787	113.970947117271095	440305	V0440300	17226	49	90	51	89	113.968789920000006	22.5537659599999998	113.971230250000005	22.5559819099999999	1
2019-10-20 17:37:04	2019-10-20 19:35:28	2.29234759999999982	02	30-39岁	22.5569280601744317	113.970509701528513	440305	V0440300	17226	49	90	51	89	113.968789920000006	22.5537659599999998	113.971230250000005	22.5559819099999999	1
2019-10-20 18:08:43	2019-10-20 20:01:03	2.29234759999999982	02	50-59岁	22.5566328953168984	113.978318702472336	440305	V0440300	17229	49	93	51	92	113.976110930000004	22.5537659599999998	113.978551260000003	22.5559819099999999	1
2019-10-20 12:33:52	2019-10-20 14:20:15	2.29234759999999982	01	50-59岁	22.5580926904886283	113.984923516454202	440305	V0440300	17232	49	96	51	95	113.983431929999995	22.5537659599999998	113.985872270000002	22.5559819099999999	1
2019-10-20 12:54:48	2019-10-20 13:53:25	3.05925700000000012	03	未知	22.5578426430468397	114.01308879233801	440304	V0440300	17244	49	108	51	107	114.012715970000002	22.5537659599999998	114.015156300000001	22.5559819099999999	1
2019-10-20 00:02:24	2019-10-20 00:14:20	3.05925700000000012	01	30-39岁	22.5562086657681213	114.030595204142813	440304	V0440300	17251	49	115	50	114	114.029798319999998	22.5537659599999998	114.032238660000004	22.5559819099999999	1
2019-10-20 19:44:22	2019-10-20 21:54:13	3.05925700000000012	02	30-39岁	22.556828962062891	114.035838884272337	440304	V0440300	17253	49	117	50	116	114.034678990000003	22.5537659599999998	114.037119329999996	22.5559819099999999	1
2019-10-20 13:49:53	2019-10-20 15:01:16	3.05925700000000012	01	19-29岁	22.5572590498499395	114.046450599909491	440304	V0440300	17257	49	121	50	120	114.044440339999994	22.5537659599999998	114.046880669999993	22.5559819099999999	1
2019-10-20 15:03:15	2019-10-20 15:45:57	3.05925700000000012	01	50-59岁	22.5576847583397608	114.057354066729999	440304	V0440300	17262	49	126	50	125	114.056642019999998	22.5537659599999998	114.059082349999997	22.5559819099999999	1
2019-10-20 16:18:46	2019-10-20 17:49:41	3.17181930000000012	01	19-29岁	22.5576691680855497	114.107691032736142	440303	V0440300	17282	49	146	50	145	114.10544874	22.5537659599999998	114.107889080000007	22.5559819099999999	1
2019-10-20 18:15:41	2019-10-20 21:37:06	2.01503029999999983	01	30-39岁	22.5586965500171388	113.877172551888449	440306	V0440300	17545	50	52	53	51	113.87605714	22.5559819099999999	113.878497479999993	22.5581978700000008	1
2019-10-20 12:14:57	2019-10-20 14:16:34	2.29234759999999982	01	50-59岁	22.5594252182676804	113.967015328716514	440305	V0440300	17582	50	89	52	88	113.966349579999999	22.5559819099999999	113.968789920000006	22.5581978700000008	1
2019-10-20 19:44:00	2019-10-20 20:56:46	2.29234759999999982	02	30-39岁	22.5594424336293216	113.984709528221202	440305	V0440300	17589	50	96	52	95	113.983431929999995	22.5559819099999999	113.985872270000002	22.5581978700000008	1
2019-10-20 15:50:51	2019-10-20 17:14:08	3.05925700000000012	01	40-49岁	22.5585909025130711	114.013529371262507	440304	V0440300	17601	50	108	52	107	114.012715970000002	22.5559819099999999	114.015156300000001	22.5581978700000008	1
2019-10-20 13:47:17	2019-10-20 15:55:00	3.05925700000000012	03	未知	22.5602109706466507	114.027399902741905	440304	V0440300	17607	50	114	51	113	114.027357980000005	22.5559819099999999	114.029798319999998	22.5581978700000008	1
2019-10-20 20:03:02	2019-10-20 20:51:31	3.05925700000000012	01	30-39岁	22.5595539043801203	114.035800039459957	440304	V0440300	17610	50	117	51	116	114.034678990000003	22.5559819099999999	114.037119329999996	22.5581978700000008	1
2019-10-20 09:50:58	2019-10-20 11:30:32	3.17181930000000012	01	60岁以上	22.5600613651584716	114.119768994813654	440303	V0440300	17644	50	151	51	150	114.117650420000004	22.5559819099999999	114.120090759999997	22.5581978700000008	1
2019-10-20 11:01:47	2019-10-20 12:25:07	3.17181930000000012	02	40-49岁	22.5583010774040496	114.119251663429466	440303	V0440300	17644	50	151	51	150	114.117650420000004	22.5559819099999999	114.120090759999997	22.5581978700000008	1
2019-10-20 09:35:03	2019-10-20 20:04:38	2.01503029999999983	01	19-29岁	22.5620787133677005	113.89709302600015	440306	V0440300	17910	51	60	54	59	113.895579830000003	22.5581978700000008	113.898020169999995	22.5604138300000017	1
2019-10-20 11:09:34	2019-10-20 14:26:01	2.01503029999999983	01	19-29岁	22.5619446788551308	113.904645863932672	440306	V0440300	17913	51	63	53	62	113.902900840000001	22.5581978700000008	113.905341179999994	22.5604138300000017	1
2019-10-20 17:51:46	2019-10-20 19:05:52	2.29234759999999982	01	40-49岁	22.5620395750057412	113.95350972473554	440305	V0440300	17933	51	83	53	82	113.951707560000003	22.5581978700000008	113.954147899999995	22.5604138300000017	1
2019-10-20 21:28:22	2019-10-20 22:48:21	2.29234759999999982	02	19-29岁	22.5616559977825695	113.960893355489873	440305	V0440300	17936	51	86	53	85	113.959028570000001	22.5581978700000008	113.961468909999994	22.5604138300000017	1
2019-10-20 14:33:00	2019-10-20 16:44:31	2.29234759999999982	02	19-29岁	22.5625935692924315	113.966090873404866	440305	V0440300	17938	51	88	53	87	113.963909240000007	22.5581978700000008	113.966349579999999	22.5604138300000017	1
2019-10-20 08:54:32	2019-10-20 09:44:19	2.29234759999999982	01	30-39岁	22.5607314350831096	113.964499192339431	440305	V0440300	17938	51	88	53	87	113.963909240000007	22.5581978700000008	113.966349579999999	22.5604138300000017	1
2019-10-20 18:43:45	2019-10-20 22:23:18	2.29234759999999982	02	19-29岁	22.5615296347023104	113.970447975029799	440305	V0440300	17940	51	90	53	89	113.968789920000006	22.5581978700000008	113.971230250000005	22.5604138300000017	1
2019-10-20 10:15:59	2019-10-20 11:38:05	2.29234759999999982	03	未知	22.5613610602498298	113.974911796009536	440305	V0440300	17942	51	92	53	91	113.973670589999998	22.5581978700000008	113.976110930000004	22.5604138300000017	1
2019-10-20 12:04:20	2019-10-20 15:35:40	2.29234759999999982	02	60岁以上	22.5618330348473215	113.975533104961499	440305	V0440300	17942	51	92	53	91	113.973670589999998	22.5581978700000008	113.976110930000004	22.5604138300000017	1
2019-10-20 09:09:14	2019-10-20 13:15:05	2.29234759999999982	02	30-39岁	22.5623882717695814	113.975783348943025	440305	V0440300	17942	51	92	53	91	113.973670589999998	22.5581978700000008	113.976110930000004	22.5604138300000017	1
2019-10-20 09:14:45	2019-10-20 13:14:56	2.29234759999999982	01	30-39岁	22.5623932697298102	113.975569462288931	440305	V0440300	17942	51	92	53	91	113.973670589999998	22.5581978700000008	113.976110930000004	22.5604138300000017	1
2019-10-20 08:39:54	2019-10-20 20:11:31	2.29234759999999982	02	30-39岁	22.5605633656922606	113.985287597773322	440305	V0440300	17946	51	96	53	95	113.983431929999995	22.5581978700000008	113.985872270000002	22.5604138300000017	1
2019-10-20 15:33:07	2019-10-20 20:03:11	3.05925700000000012	01	40-49岁	22.5617449762082103	114.079045209832088	440304	V0440300	17985	51	135	52	134	114.078605039999999	22.5581978700000008	114.081045380000006	22.5604138300000017	1
2019-10-20 17:57:31	2019-10-20 20:27:27	2.29234759999999982	01	40-49岁	22.5633467995411401	113.937302117744977	440305	V0440300	18284	52	77	54	76	113.93706555	22.5604138300000017	113.939505879999999	22.562629789999999	1
2019-10-20 11:25:56	2019-10-20 20:56:50	2.29234759999999982	01	0-18岁	22.5640376556187796	113.957984266462802	440305	V0440300	18292	52	85	54	84	113.956588240000002	22.5604138300000017	113.959028570000001	22.562629789999999	1
2019-10-20 15:39:32	2019-10-20 19:34:46	2.29234759999999982	01	30-39岁	22.5627395661000207	113.96856554565025	440305	V0440300	18296	52	89	54	88	113.966349579999999	22.5604138300000017	113.968789920000006	22.562629789999999	1
2019-10-20 12:45:27	2019-10-20 14:18:10	2.29234759999999982	02	40-49岁	22.5632018265765311	113.974414899056811	440305	V0440300	18299	52	92	54	91	113.973670589999998	22.5604138300000017	113.976110930000004	22.562629789999999	1
2019-10-20 09:12:42	2019-10-20 13:15:48	2.29234759999999982	01	40-49岁	22.562894862861981	113.974888027222221	440305	V0440300	18299	52	92	54	91	113.973670589999998	22.5604138300000017	113.976110930000004	22.562629789999999	1
2019-10-20 12:57:21	2019-10-20 14:59:46	2.29234759999999982	01	0-18岁	22.5628913921204095	113.976141621318874	440305	V0440300	18300	52	93	54	92	113.976110930000004	22.5604138300000017	113.978551260000003	22.562629789999999	1
2019-10-20 11:54:33	2019-10-20 13:33:34	2.29234759999999982	01	40-49岁	22.5642910090779409	113.984341649204893	440305	V0440300	18303	52	96	54	95	113.983431929999995	22.5604138300000017	113.985872270000002	22.562629789999999	1
2019-10-20 12:57:55	2019-10-20 15:58:48	2.01503029999999983	01	30-39岁	22.5656185095793091	113.886480682500462	440306	V0440300	18620	53	56	56	55	113.885818490000005	22.562629789999999	113.888258820000004	22.5648457399999991	1
2019-10-20 12:03:58	2019-10-20 14:05:43	2.01503029999999983	02	30-39岁	22.5650357519251088	113.886678398580443	440306	V0440300	18620	53	56	56	55	113.885818490000005	22.562629789999999	113.888258820000004	22.5648457399999991	1
2019-10-20 12:51:13	2019-10-20 14:07:54	2.01503029999999983	02	30-39岁	22.5650868791856816	113.886988186505093	440306	V0440300	18620	53	56	56	55	113.885818490000005	22.562629789999999	113.888258820000004	22.5648457399999991	1
2019-10-20 09:58:10	2019-10-20 14:08:38	2.01503029999999983	01	30-39岁	22.5652503620830593	113.886576407700417	440306	V0440300	18620	53	56	56	55	113.885818490000005	22.562629789999999	113.888258820000004	22.5648457399999991	1
2019-10-20 10:20:49	2019-10-20 11:33:05	2.29234759999999982	01	30-39岁	22.5653341479099403	113.935509103420557	440305	V0440300	18640	53	76	55	75	113.934625209999993	22.562629789999999	113.93706555	22.5648457399999991	1
2019-10-20 12:26:03	2019-10-20 15:01:20	2.29234759999999982	01	30-39岁	22.5666882082430114	113.947849205663289	440305	V0440300	18645	53	81	55	80	113.946826889999997	22.562629789999999	113.949267230000004	22.5648457399999991	1
2019-10-20 18:22:09	2019-10-20 21:27:00	2.29234759999999982	03	未知	22.5662571845748303	113.964630779669832	440305	V0440300	18652	53	88	55	87	113.963909240000007	22.562629789999999	113.966349579999999	22.5648457399999991	1
2019-10-20 16:25:53	2019-10-20 19:33:24	2.29234759999999982	01	30-39岁	22.5654972016209001	113.971702214822045	440305	V0440300	18655	53	91	55	90	113.971230250000005	22.562629789999999	113.973670589999998	22.5648457399999991	1
2019-10-20 11:37:16	2019-10-20 12:47:22	3.05925700000000012	02	40-49岁	22.5654865981912387	114.037432039334249	440304	V0440300	18682	53	118	54	117	114.037119329999996	22.562629789999999	114.039559659999995	22.5648457399999991	1
2019-10-20 13:35:53	2019-10-20 15:09:23	3.17181930000000012	01	30-39岁	22.5670324593289706	114.135591471211271	440303	V0440300	18722	53	158	53	157	114.134732769999999	22.562629789999999	114.137173110000006	22.5648457399999991	1
2019-10-20 11:38:34	2019-10-20 23:23:39	2.01503029999999983	03	未知	22.5685768579626007	113.848459987844848	440306	V0440300	18961	54	40	57	39	113.846773110000001	22.5648457399999991	113.849213449999993	22.5670617	1
2019-10-20 19:37:54	2019-10-20 23:03:41	2.01503029999999983	01	19-29岁	22.5675757854862304	113.874348851697064	440306	V0440300	18972	54	51	57	50	113.873616810000001	22.5648457399999991	113.87605714	22.5670617	1
2019-10-20 11:15:26	2019-10-20 15:46:18	2.01503029999999983	02	19-29岁	22.5688077499065898	113.881550486175158	440306	V0440300	18975	54	54	57	53	113.88093782	22.5648457399999991	113.883378149999999	22.5670617	1
2019-10-20 19:46:49	2019-10-20 22:48:01	2.01503029999999983	02	19-29岁	22.5679692039381408	113.889498415171943	440306	V0440300	18978	54	57	57	56	113.888258820000004	22.5648457399999991	113.890699159999997	22.5670617	1
2019-10-20 11:45:39	2019-10-20 17:54:06	2.29234759999999982	03	未知	22.5670743850989908	113.941582759832684	440305	V0440300	18999	54	78	56	77	113.939505879999999	22.5648457399999991	113.941946220000005	22.5670617	1
2019-10-20 20:26:15	2019-10-20 21:07:25	2.29234759999999982	01	30-39岁	22.5678230450100514	113.957240359066617	440305	V0440300	19006	54	85	56	84	113.956588240000002	22.5648457399999991	113.959028570000001	22.5670617	1
2019-10-20 16:42:20	2019-10-20 20:39:03	3.05925700000000012	01	40-49岁	22.5687366478859417	114.027712594574737	440304	V0440300	19035	54	114	55	113	114.027357980000005	22.5648457399999991	114.029798319999998	22.5670617	1
2019-10-20 12:41:36	2019-10-20 15:22:26	3.05925700000000012	01	30-39岁	22.5670987672774999	114.054423386172218	440304	V0440300	19046	54	125	55	124	114.054201680000006	22.5648457399999991	114.056642019999998	22.5670617	1
2019-10-20 17:32:59	2019-10-20 20:36:37	3.17181930000000012	03	未知	22.5690844428639998	114.109066013453315	440303	V0440300	19068	54	147	55	146	114.107889080000007	22.5648457399999991	114.110329410000006	22.5670617	1
2019-10-20 15:05:01	2019-10-20 22:24:13	3.17181930000000012	01	19-29岁	22.5676425684360602	114.133363035386509	440303	V0440300	19078	54	157	54	156	114.132292440000001	22.5648457399999991	114.134732769999999	22.5670617	1
2019-10-20 11:30:34	2019-10-20 18:06:18	3.17181930000000012	01	30-39岁	22.5671821686414198	114.165910346929337	440303	V0440300	19091	54	170	54	169	114.164016810000007	22.5648457399999991	114.166457140000006	22.5670617	1
2019-10-20 19:21:24	2019-10-20 21:33:58	2.01503029999999983	01	30-39岁	22.5703535292858213	113.859457996324949	440306	V0440300	19323	55	45	58	44	113.858974790000005	22.5670617	113.861415129999997	22.5692776600000009	1
2019-10-20 16:27:28	2019-10-20 17:24:30	2.01503029999999983	02	19-29岁	22.5710410387374516	113.866934246001023	440306	V0440300	19326	55	48	58	47	113.866295800000003	22.5670617	113.868736139999996	22.5692776600000009	1
2019-10-20 18:29:19	2019-10-20 20:17:05	2.29234759999999982	01	30-39岁	22.5711895310706296	113.947740299952059	440305	V0440300	19359	55	81	57	80	113.946826889999997	22.5670617	113.949267230000004	22.5692776600000009	1
2019-10-20 09:47:41	2019-10-20 10:41:08	2.29234759999999982	01	30-39岁	22.5707492713480704	113.950218267729014	440305	V0440300	19360	55	82	57	81	113.949267230000004	22.5670617	113.951707560000003	22.5692776600000009	1
2019-10-20 07:49:09	2019-10-20 16:36:27	2.29234759999999982	01	40-49岁	22.5700611929587289	113.958668266712976	440305	V0440300	19363	55	85	57	84	113.956588240000002	22.5670617	113.959028570000001	22.5692776600000009	1
2019-10-20 12:04:35	2019-10-20 12:05:35	3.05925700000000012	02	30-39岁	22.5700307511247793	114.069152201142288	440304	V0440300	19409	55	131	56	130	114.068843700000002	22.5670617	114.071284030000001	22.5692776600000009	1
2019-10-20 14:01:53	2019-10-20 17:36:19	3.17181930000000012	02	19-29岁	22.5710816070935891	114.109704634352141	440303	V0440300	19425	55	147	56	146	114.107889080000007	22.5670617	114.110329410000006	22.5692776600000009	1
2019-10-20 15:03:00	2019-10-20 19:01:38	2.01503029999999983	02	19-29岁	22.572969938245059	113.864966601872723	440306	V0440300	19682	56	47	59	46	113.863855459999996	22.5692776600000009	113.866295800000003	22.5714936199999983	1
2019-10-20 18:41:44	2019-10-20 18:42:44	2.01503029999999983	02	40-49岁	22.5718213142742314	113.883843917604381	440306	V0440300	19690	56	55	59	54	113.883378149999999	22.5692776600000009	113.885818490000005	22.5714936199999983	1
2019-10-20 10:14:59	2019-10-20 11:37:09	2.29234759999999982	01	30-39岁	22.5732068425339207	113.931418704192495	440305	V0440300	19709	56	74	58	73	113.929744540000002	22.5692776600000009	113.932184879999994	22.5714936199999983	1
2019-10-20 16:28:47	2019-10-20 20:00:44	2.29234759999999982	02	19-29岁	22.573378071525859	113.939917879785241	440305	V0440300	19713	56	78	58	77	113.939505879999999	22.5692776600000009	113.941946220000005	22.5714936199999983	1
2019-10-20 17:28:21	2019-10-20 22:21:37	3.05925700000000012	01	19-29岁	22.5719134014371399	114.038451056157015	440304	V0440300	19753	56	118	57	117	114.037119329999996	22.5692776600000009	114.039559659999995	22.5714936199999983	1
2019-10-20 10:59:41	2019-10-20 12:37:53	3.05925700000000012	01	30-39岁	22.5718820868179897	114.063777626098727	440304	V0440300	19763	56	128	57	127	114.061522690000004	22.5692776600000009	114.063963029999996	22.5714936199999983	1
2019-10-20 17:58:31	2019-10-20 20:36:17	2.01503029999999983	01	40-49岁	22.573781924735659	113.855726579914048	440306	V0440300	20035	57	43	60	42	113.854094119999999	22.5714936199999983	113.856534460000006	22.5737095799999992	1
2019-10-20 15:06:14	2019-10-20 20:29:16	2.01503029999999983	01	30-39岁	22.5747973580127486	113.865197313668759	440306	V0440300	20039	57	47	60	46	113.863855459999996	22.5714936199999983	113.866295800000003	22.5737095799999992	1
2019-10-20 11:55:20	2019-10-20 16:55:54	2.01503029999999983	02	19-29岁	22.5743782064801302	113.873320763311355	440306	V0440300	20042	57	50	60	49	113.871176469999995	22.5714936199999983	113.873616810000001	22.5737095799999992	1
2019-10-20 18:09:01	2019-10-20 20:29:00	2.01503029999999983	01	60岁以上	22.5751098970152988	113.914875843192505	440306	V0440300	20059	57	67	59	66	113.912662190000006	22.5714936199999983	113.915102520000005	22.5737095799999992	1
2019-10-20 12:53:20	2019-10-20 14:42:02	2.29234759999999982	02	30-39岁	22.5755090326107712	113.954690593166589	440305	V0440300	20076	57	84	59	83	113.954147899999995	22.5714936199999983	113.956588240000002	22.5737095799999992	1
2019-10-20 18:51:17	2019-10-20 20:25:40	2.29234759999999982	02	19-29岁	22.5739049411772399	113.958146552992901	440305	V0440300	20077	57	85	59	84	113.956588240000002	22.5714936199999983	113.959028570000001	22.5737095799999992	1
2019-10-20 16:07:27	2019-10-20 16:54:51	3.05925700000000012	01	50-59岁	22.5742230132257191	114.050170681549417	440304	V0440300	20115	57	123	58	122	114.04932101	22.5714936199999983	114.051761350000007	22.5737095799999992	1
2019-10-20 14:33:07	2019-10-20 15:30:20	3.17181930000000012	02	19-29岁	22.5743876483516814	114.10333784634318	440303	V0440300	20137	57	145	58	144	114.103008399999993	22.5714936199999983	114.10544874	22.5737095799999992	1
2019-10-20 10:08:31	2019-10-20 12:22:43	3.17181930000000012	01	19-29岁	22.5744285102838909	114.127216272066548	440303	V0440300	20146	57	154	57	153	114.124971430000002	22.5714936199999983	114.127411769999995	22.5737095799999992	1
2019-10-20 10:49:10	2019-10-20 12:17:34	2.01503029999999983	03	未知	22.5759611128814299	113.8591753409587	440306	V0440300	20394	58	45	61	44	113.858974790000005	22.5737095799999992	113.861415129999997	22.5759255299999992	1
2019-10-20 12:03:51	2019-10-20 14:20:26	2.01503029999999983	02	30-39岁	22.5778924046370797	113.86379593537697	440306	V0440300	20395	58	46	61	45	113.861415129999997	22.5737095799999992	113.863855459999996	22.5759255299999992	1
2019-10-20 15:56:14	2019-10-20 17:26:51	2.01503029999999983	02	30-39岁	22.5759268335803007	113.863422611224991	440306	V0440300	20395	58	46	61	45	113.861415129999997	22.5737095799999992	113.863855459999996	22.5759255299999992	1
2019-10-20 07:34:59	2019-10-20 16:31:26	2.01503029999999983	02	0-18岁	22.5773186964794412	113.895566026870682	440306	V0440300	20408	58	59	60	58	113.893139500000004	22.5737095799999992	113.895579830000003	22.5759255299999992	1
2019-10-20 13:54:58	2019-10-20 21:07:52	2.01503029999999983	03	19-29岁	22.5778445638921212	113.909256303946194	440306	V0440300	20414	58	65	60	64	113.907781510000007	22.5737095799999992	113.910221849999999	22.5759255299999992	1
2019-10-20 11:31:57	2019-10-20 11:32:57	2.29234759999999982	03	未知	22.5764517651760208	113.92507878291903	440305	V0440300	20421	58	72	60	71	113.924863869999996	22.5737095799999992	113.927304199999995	22.5759255299999992	1
2019-10-20 07:46:16	2019-10-20 16:23:38	2.29234759999999982	01	40-49岁	22.5770823941319811	113.936823449197206	440305	V0440300	20425	58	76	60	75	113.934625209999993	22.5737095799999992	113.93706555	22.5759255299999992	1
2019-10-20 10:36:08	2019-10-20 13:55:20	2.29234759999999982	02	19-29岁	22.577914890445971	113.945939984913224	440305	V0440300	20429	58	80	60	79	113.944386559999998	22.5737095799999992	113.946826889999997	22.5759255299999992	1
2019-10-20 18:30:25	2019-10-20 20:10:55	2.29234759999999982	01	30-39岁	22.5775212195685206	113.951818374824825	440305	V0440300	20432	58	83	60	82	113.951707560000003	22.5737095799999992	113.954147899999995	22.5759255299999992	1
2019-10-20 17:50:07	2019-10-20 19:50:26	3.17181930000000012	02	40-49岁	22.5776598627142704	114.075230239416513	440303	V0440300	20482	58	133	59	132	114.073724369999994	22.5737095799999992	114.07616471	22.5759255299999992	1
2019-10-20 18:21:39	2019-10-20 18:22:39	2.01503029999999983	02	60岁以上	22.5792361246798592	113.865135680549756	440306	V0440300	20753	59	47	62	46	113.863855459999996	22.5759255299999992	113.866295800000003	22.5781414900000001	1
2019-10-20 21:44:58	2019-10-20 23:39:38	2.29234759999999982	03	未知	22.5793718990497503	113.960893333139182	440305	V0440300	20792	59	86	61	85	113.959028570000001	22.5759255299999992	113.961468909999994	22.5781414900000001	1
2019-10-20 17:46:05	2019-10-20 21:20:55	2.01503029999999983	02	30-39岁	22.5816780284765599	113.857102084122289	440306	V0440300	21107	60	44	63	43	113.856534460000006	22.5781414900000001	113.858974790000005	22.5803574500000011	1
2019-10-20 23:43:19	2019-10-20 23:43:19	2.01503029999999983	01	19-29岁	22.5809713452051994	113.901052515384805	440306	V0440300	21125	60	62	62	61	113.900460510000002	22.5781414900000001	113.902900840000001	22.5803574500000011	1
2019-10-20 09:05:46	2019-10-20 14:41:34	2.29234759999999982	02	50-59岁	22.5817133845616596	113.942571393812813	440305	V0440300	21142	60	79	62	78	113.941946220000005	22.5781414900000001	113.944386559999998	22.5803574500000011	1
2019-10-20 18:57:44	2019-10-20 20:46:20	2.29234759999999982	01	50-59岁	22.5821907573335814	113.942521976532802	440305	V0440300	21142	60	79	62	78	113.941946220000005	22.5781414900000001	113.944386559999998	22.5803574500000011	1
2019-10-20 15:45:49	2019-10-20 19:25:20	2.29234759999999982	01	30-39岁	22.581272895332269	113.945506328079077	440305	V0440300	21143	60	80	62	79	113.944386559999998	22.5781414900000001	113.946826889999997	22.5803574500000011	1
2019-10-20 16:36:14	2019-10-20 18:40:25	2.29234759999999982	02	19-29岁	22.5814117198070292	113.963287874810149	440305	V0440300	21150	60	87	62	86	113.961468909999994	22.5781414900000001	113.963909240000007	22.5803574500000011	1
2019-10-20 18:14:12	2019-10-20 21:06:18	3.17181930000000012	01	19-29岁	22.5804579090725213	114.072760808041039	440303	V0440300	21195	60	132	61	131	114.071284030000001	22.5781414900000001	114.073724369999994	22.5803574500000011	1
2019-10-20 16:56:07	2019-10-20 19:07:32	3.17181930000000012	01	60岁以上	22.5812166386150714	114.098646365998093	440303	V0440300	21206	60	143	61	142	114.098127730000002	22.5781414900000001	114.100568069999994	22.5803574500000011	1
2019-10-20 16:32:24	2019-10-20 22:17:49	2.01503029999999983	02	30-39岁	22.58399102693933	113.900401816654494	440306	V0440300	21481	61	61	63	60	113.898020169999995	22.5803574500000011	113.900460510000002	22.5825734000000011	1
2019-10-20 17:36:03	2019-10-20 19:37:53	2.01503029999999983	01	19-29岁	22.5831021556084401	113.899236110041045	440306	V0440300	21481	61	61	63	60	113.898020169999995	22.5803574500000011	113.900460510000002	22.5825734000000011	1
2019-10-20 17:57:18	2019-10-20 23:29:19	2.29234759999999982	03	未知	22.5850352022170711	113.951147547724531	440305	V0440300	21859	62	82	64	81	113.949267230000004	22.5825734000000011	113.951707560000003	22.5847893599999985	1
2019-10-20 13:27:54	2019-10-20 22:17:45	2.29234759999999982	02	40-49岁	22.5854408555141504	113.953024026902952	440305	V0440300	21860	62	83	64	82	113.951707560000003	22.5825734000000011	113.954147899999995	22.5847893599999985	1
2019-10-20 10:56:39	2019-10-20 20:06:39	2.29234759999999982	01	19-29岁	22.5908150409735811	113.940922190164642	440305	V0440300	22569	64	78	66	77	113.939505879999999	22.5870053199999994	113.941946220000005	22.5892212800000003	1
2019-10-20 13:38:18	2019-10-20 15:11:34	2.29234759999999982	01	30-39岁	22.590854250186851	113.980157212700519	440305	V0440300	22585	64	94	66	93	113.978551260000003	22.5870053199999994	113.980991599999996	22.5892212800000003	1
2019-10-20 18:34:32	2019-10-20 22:16:52	1.86759879999999989	01	30-39岁	22.5912427065953416	114.124641414505106	440307	V0440300	22644	64	153	64	153	114.122531089999995	22.5870053199999994	114.124971430000002	22.5892212800000003	1
2019-10-20 12:03:17	2019-10-20 14:39:08	2.01503029999999983	02	30-39岁	22.5933549511711504	113.830470609766564	440306	V0440300	22881	65	33	68	32	113.829690760000005	22.5892212800000003	113.832131090000004	22.5914372300000004	1
2019-10-20 12:45:36	2019-10-20 15:17:00	2.01503029999999983	01	30-39岁	22.5923149357571198	113.883333926531364	440306	V0440300	22902	65	54	67	53	113.88093782	22.5892212800000003	113.883378149999999	22.5914372300000004	1
2019-10-20 10:02:19	2019-10-20 12:34:25	2.01503029999999983	01	19-29岁	22.5929028158710494	113.890842988145224	440306	V0440300	22906	65	58	67	57	113.890699159999997	22.5892212800000003	113.893139500000004	22.5914372300000004	1
2019-10-20 16:16:02	2019-10-20 19:12:25	2.29234759999999982	02	60岁以上	22.5928926122379892	113.96621413096841	440305	V0440300	22936	65	88	67	87	113.963909240000007	22.5892212800000003	113.966349579999999	22.5914372300000004	1
2019-10-20 16:12:32	2019-10-20 17:07:34	2.29234759999999982	03	未知	22.5917111342643508	113.967688194268348	440305	V0440300	22937	65	89	67	88	113.966349579999999	22.5892212800000003	113.968789920000006	22.5914372300000004	1
2019-10-20 19:22:31	2019-10-20 22:13:48	2.29234759999999982	03	未知	22.5926134103298288	113.983957953504515	440305	V0440300	22944	65	96	66	95	113.983431929999995	22.5892212800000003	113.985872270000002	22.5914372300000004	1
2019-10-20 16:11:28	2019-10-20 19:11:32	2.29234759999999982	02	50-59岁	22.5948740963097201	113.959328242975673	440305	V0440300	23291	66	86	68	85	113.959028570000001	22.5914372300000004	113.961468909999994	22.5936531900000013	1
2019-10-20 15:37:07	2019-10-20 19:57:22	3.17181930000000012	02	30-39岁	22.594576771944741	114.186968274977119	440303	V0440300	23384	66	179	66	179	114.185979829999994	22.5914372300000004	114.188420170000001	22.5936531900000013	1
2019-10-20 15:36:23	2019-10-20 19:52:20	3.17181930000000012	02	30-39岁	22.594576771944741	114.186968274977119	440303	V0440300	23384	66	179	66	179	114.185979829999994	22.5914372300000004	114.188420170000001	22.5936531900000013	1
2019-10-20 18:35:07	2019-10-20 21:14:13	2.01503029999999983	01	30-39岁	22.5966595830798695	113.898903119339039	440306	V0440300	23623	67	61	69	60	113.898020169999995	22.5936531900000013	113.900460510000002	22.5958691499999986	1
2019-10-20 10:39:35	2019-10-20 12:38:07	2.29234759999999982	02	30-39岁	22.5964405863717808	113.991679384511627	440305	V0440300	23661	67	99	68	98	113.990752939999993	22.5936531900000013	113.99319328	22.5958691499999986	2
2019-10-20 09:09:41	2019-10-20 10:39:01	2.29234759999999982	02	30-39岁	22.5964405863717808	113.991679384511627	440305	V0440300	23661	67	99	68	98	113.990752939999993	22.5936531900000013	113.99319328	22.5958691499999986	2
2019-10-20 14:13:16	2019-10-20 15:49:24	2.01503029999999983	02	19-29岁	22.5985132101910189	113.844940343150867	440306	V0440300	23958	68	39	71	38	113.844332769999994	22.5958691499999986	113.846773110000001	22.5980851099999995	1
2019-10-20 13:23:29	2019-10-20 14:01:07	2.01503029999999983	01	30-39岁	22.5995991324970511	113.874597498497295	440306	V0440300	23970	68	51	70	50	113.873616810000001	22.5958691499999986	113.87605714	22.5980851099999995	1
2019-10-20 18:16:35	2019-10-20 21:38:13	2.29234759999999982	01	30-39岁	22.5993572631156106	113.995134545446547	440305	V0440300	24019	68	100	69	99	113.99319328	22.5958691499999986	113.995633609999999	22.5980851099999995	1
2019-10-20 21:24:28	2019-10-20 22:45:17	1.75727349999999993	03	未知	22.6014433040351506	114.022791577301788	440309	V0440300	24388	69	112	70	111	114.022477309999999	22.5980851099999995	114.024917650000006	22.6003010599999996	1
2019-10-20 16:48:18	2019-10-20 19:45:09	1.75727349999999993	02	40-49岁	22.6009382489003912	114.024270196908176	440309	V0440300	24388	69	112	70	111	114.022477309999999	22.5980851099999995	114.024917650000006	22.6003010599999996	1
2019-10-20 16:19:27	2019-10-20 18:18:41	1.86759879999999989	02	30-39岁	22.6020922820195693	114.125174128690759	440307	V0440300	24430	69	154	69	154	114.124971430000002	22.5980851099999995	114.127411769999995	22.6003010599999996	1
2019-10-20 17:32:13	2019-10-20 18:47:25	1.86759879999999989	01	40-49岁	22.6011103316163009	114.131833871335061	440307	V0440300	24432	69	156	69	156	114.129852099999994	22.5980851099999995	114.132292440000001	22.6003010599999996	1
2019-10-20 18:15:58	2019-10-20 19:49:04	1.75727349999999993	02	19-29岁	22.6047572062442796	114.031157599886384	440309	V0440300	25105	71	115	72	115	114.029798319999998	22.6025170200000005	114.032238660000004	22.6047329800000014	1
2019-10-20 17:46:19	2019-10-20 19:43:33	1.75727349999999993	01	19-29岁	22.6054999817124802	114.032278956682319	440309	V0440300	25106	71	116	72	116	114.032238660000004	22.6025170200000005	114.034678990000003	22.6047329800000014	1
2019-10-20 10:45:14	2019-10-20 21:41:00	1.86759879999999989	01	19-29岁	22.6084850373269788	114.098745221642432	440307	V0440300	25490	72	143	72	143	114.098127730000002	22.6047329800000014	114.100568069999994	22.6069489399999988	1
2019-10-20 12:31:26	2019-10-20 14:00:16	3.17181930000000012	01	60岁以上	22.6090633944005113	114.15878217007895	440303	V0440300	25514	72	167	72	167	114.156695799999994	22.6047329800000014	114.159136129999993	22.6069489399999988	1
2019-10-20 17:20:58	2019-10-20 17:20:58	1.75727349999999993	01	30-39岁	22.6108296334154701	114.038881728039641	440309	V0440300	25822	73	118	74	118	114.037119329999996	22.6069489399999988	114.039559659999995	22.6091648899999988	1
2019-10-20 17:15:37	2019-10-20 18:20:58	1.86759879999999989	02	30-39岁	22.6104108422499301	114.05928537320942	440307	V0440300	25831	73	127	74	127	114.059082349999997	22.6069489399999988	114.061522690000004	22.6091648899999988	1
2019-10-20 11:35:30	2019-10-20 21:47:39	1.86759879999999989	03	未知	22.6092949690840399	114.096618718815151	440307	V0440300	25846	73	142	73	142	114.095687400000003	22.6069489399999988	114.098127730000002	22.6091648899999988	1
2019-10-20 19:36:44	2019-10-20 22:21:01	1.86759879999999989	01	19-29岁	22.6107710295404409	114.120920381567942	440307	V0440300	25856	73	152	73	152	114.120090759999997	22.6069489399999988	114.122531089999995	22.6091648899999988	1
2019-10-20 23:02:39	2019-10-20 23:02:39	1.86759879999999989	01	19-29岁	22.6108445857900193	114.127539189972254	440307	V0440300	25859	73	155	73	155	114.127411769999995	22.6069489399999988	114.129852099999994	22.6091648899999988	1
2019-10-20 02:05:33	2019-10-20 02:06:33	2.01503029999999983	01	19-29岁	22.6129874472495587	113.841703771379144	440306	V0440300	26098	74	37	77	36	113.839452100000003	22.6091648899999988	113.841892439999995	22.6113808499999998	1
2019-10-20 18:41:28	2019-10-20 21:16:08	1.86759879999999989	01	19-29岁	22.61350333339076	114.158224266594701	440307	V0440300	26228	74	167	74	167	114.156695799999994	22.6091648899999988	114.159136129999993	22.6113808499999998	1
2019-10-20 13:05:11	2019-10-20 14:50:56	1.75727349999999993	01	0-18岁	22.6195854629087201	114.030654390189298	440309	V0440300	27247	77	115	78	115	114.029798319999998	22.6158127700000016	114.032238660000004	22.6180287200000016	1
2019-10-20 18:04:03	2019-10-20 19:50:19	1.86759879999999989	01	30-39岁	22.61962600143098	114.100922408892558	440307	V0440300	27276	77	144	77	144	114.100568069999994	22.6158127700000016	114.103008399999993	22.6180287200000016	1
2019-10-20 11:09:34	2019-10-20 13:54:05	1.86759879999999989	01	19-29岁	22.6207041267705797	114.062964791447001	440307	V0440300	27617	78	128	79	128	114.061522690000004	22.6180287200000016	114.063963029999996	22.620244679999999	1
2019-10-20 11:21:13	2019-10-20 13:06:30	1.86759879999999989	01	19-29岁	22.6210452891747593	114.067303209875718	440307	V0440300	27619	78	130	79	130	114.066403359999995	22.6180287200000016	114.068843700000002	22.620244679999999	1
2019-10-20 17:16:57	2019-10-20 21:43:12	2.29234759999999982	03	未知	22.6246532347499105	113.939259544401352	440305	V0440300	27923	79	77	81	76	113.93706555	22.620244679999999	113.939505879999999	22.6224606399999999	1
2019-10-20 11:01:12	2019-10-20 18:49:46	2.29234759999999982	03	未知	22.6229202560478093	113.937830041380195	440305	V0440300	27923	79	77	81	76	113.93706555	22.620244679999999	113.939505879999999	22.6224606399999999	1
2019-10-20 07:55:28	2019-10-20 16:40:16	2.29234759999999982	02	19-29岁	22.6236995211985992	113.971244493184102	440305	V0440300	27937	79	91	80	91	113.971230250000005	22.620244679999999	113.973670589999998	22.6224606399999999	1
2019-10-20 17:41:20	2019-10-20 20:19:47	1.75727349999999993	01	30-39岁	22.6231314971977113	114.038900054864328	440309	V0440300	27964	79	118	80	118	114.037119329999996	22.620244679999999	114.039559659999995	22.6224606399999999	1
2019-10-20 07:49:01	2019-10-20 11:51:45	1.75727349999999993	01	40-49岁	22.6264088544015287	114.02191348599743	440309	V0440300	28314	80	111	81	111	114.02003698	22.6224606399999999	114.022477309999999	22.6246766000000008	1
2019-10-20 13:34:54	2019-10-20 20:04:33	1.75727349999999993	02	19-29岁	22.6257931698116508	114.028615458842097	440309	V0440300	28317	80	114	81	114	114.027357980000005	22.6224606399999999	114.029798319999998	22.6246766000000008	1
2019-10-20 11:39:12	2019-10-20 12:55:41	1.75727349999999993	02	50-59岁	22.6258425780531311	114.036158663169886	440309	V0440300	28320	80	117	81	117	114.034678990000003	22.6224606399999999	114.037119329999996	22.6246766000000008	1
2019-10-20 11:09:54	2019-10-20 12:44:08	1.75727349999999993	01	19-29岁	22.6254881390425204	114.037002359610611	440309	V0440300	28320	80	117	81	117	114.034678990000003	22.6224606399999999	114.037119329999996	22.6246766000000008	1
2019-10-20 11:11:01	2019-10-20 12:49:18	1.75727349999999993	01	19-29岁	22.6257742798405417	114.037346214561595	440309	V0440300	28321	80	118	81	118	114.037119329999996	22.6224606399999999	114.039559659999995	22.6246766000000008	1
2019-10-20 18:01:03	2019-10-20 19:55:45	1.86759879999999989	03	未知	22.6255104458263112	114.100905877653275	440307	V0440300	28347	80	144	80	144	114.100568069999994	22.6224606399999999	114.103008399999993	22.6246766000000008	1
2019-10-20 07:30:08	2019-10-20 16:12:03	2.29234759999999982	01	30-39岁	22.62840743423099	113.966785903753703	440305	V0440300	28649	81	89	82	89	113.966349579999999	22.6246766000000008	113.968789920000006	22.6268925500000009	1
2019-10-20 13:18:17	2019-10-20 16:20:31	2.29234759999999982	01	19-29岁	22.6292279409508197	113.936854137971267	440305	V0440300	28993	82	76	84	76	113.934625209999993	22.6268925500000009	113.93706555	22.6291085099999982	1
2019-10-20 18:40:06	2019-10-20 19:57:47	1.86759879999999989	02	30-39岁	22.6302121434353509	114.059748660350266	440307	V0440300	29044	82	127	83	127	114.059082349999997	22.6268925500000009	114.061522690000004	22.6291085099999982	1
2019-10-20 17:58:44	2019-10-20 20:17:37	2.01503029999999983	01	30-39岁	22.6314070672727112	113.840397994683329	440306	V0440300	29311	83	37	85	36	113.839452100000003	22.6291085099999982	113.841892439999995	22.6313244699999991	1
2019-10-20 17:30:22	2019-10-20 18:30:05	1.75727349999999993	01	19-29岁	22.63334668921906	114.032478060514549	440309	V0440300	29390	83	116	84	116	114.032238660000004	22.6291085099999982	114.034678990000003	22.6313244699999991	1
2019-10-20 14:33:30	2019-10-20 17:08:59	1.86759879999999989	02	19-29岁	22.6356882175269192	114.064542108786029	440307	V0440300	29760	84	129	84	129	114.063963029999996	22.6313244699999991	114.066403359999995	22.63354043	1
2019-10-20 17:22:11	2019-10-20 19:44:56	1.75727349999999993	01	19-29岁	22.6370501777076605	114.007897233197767	440309	V0440300	30094	85	106	86	106	114.007835290000003	22.63354043	114.010275629999995	22.6357563800000001	1
2019-10-20 11:24:48	2019-10-20 15:03:08	1.75727349999999993	02	30-39岁	22.63775584797067	114.016700436738859	440309	V0440300	30097	85	109	86	109	114.015156300000001	22.63354043	114.017596639999994	22.6357563800000001	1
2019-10-20 23:20:39	2019-10-20 23:44:29	2.01503029999999983	01	19-29岁	22.6385682243189414	113.914266373814215	440306	V0440300	30412	86	67	88	67	113.912662190000006	22.6357563800000001	113.915102520000005	22.637972340000001	1
2019-10-20 10:55:09	2019-10-20 12:55:58	1.75727349999999993	01	19-29岁	22.6398457427087898	114.032036951538501	440309	V0440300	30460	86	115	87	115	114.029798319999998	22.6357563800000001	114.032238660000004	22.637972340000001	1
2019-10-20 09:40:24	2019-10-20 20:10:41	1.75727349999999993	02	19-29岁	22.6398324346344317	114.0435201195302	440309	V0440300	30465	86	120	87	120	114.042000000000002	22.6357563800000001	114.044440339999994	22.637972340000001	1
2019-10-20 11:13:29	2019-10-20 13:50:37	1.75727349999999993	01	30-39岁	22.6423502501178184	114.008987999485527	440309	V0440300	30808	87	106	88	106	114.007835290000003	22.637972340000001	114.010275629999995	22.6401882999999984	1
2019-10-20 12:27:47	2019-10-20 13:55:36	1.75727349999999993	01	30-39岁	22.6410113879290407	114.008336408627557	440309	V0440300	30808	87	106	88	106	114.007835290000003	22.637972340000001	114.010275629999995	22.6401882999999984	1
2019-10-20 11:37:55	2019-10-20 12:50:37	1.75727349999999993	01	30-39岁	22.6420721108513092	114.008109234739962	440309	V0440300	30808	87	106	88	106	114.007835290000003	22.637972340000001	114.010275629999995	22.6401882999999984	1
2019-10-20 21:05:32	2019-10-20 23:40:57	2.01503029999999983	02	30-39岁	22.6429145660156408	113.873597969999381	440306	V0440300	31109	88	50	90	50	113.871176469999995	22.6401882999999984	113.873616810000001	22.6424042599999993	1
2019-10-20 15:03:08	2019-10-20 16:32:48	1.86759879999999989	03	未知	22.6435919917433601	114.187662354058901	440307	V0440300	31238	88	179	87	179	114.185979829999994	22.6401882999999984	114.188420170000001	22.6424042599999993	1
2019-10-20 09:57:54	2019-10-20 12:18:22	2.01503029999999983	01	30-39岁	22.6452197489581089	113.921322127735522	440306	V0440300	31486	89	70	91	70	113.919983189999996	22.6424042599999993	113.922423530000003	22.6446202099999994	1
2019-10-20 11:22:55	2019-10-20 12:52:16	1.75727349999999993	02	30-39岁	22.6460620883146397	114.007672696270092	440309	V0440300	31521	89	105	90	105	114.005394960000004	22.6424042599999993	114.007835290000003	22.6446202099999994	1
2019-10-20 00:07:56	2019-10-20 00:24:21	1.75727349999999993	02	19-29岁	22.6456622382955608	114.007525794883009	440309	V0440300	31521	89	105	90	105	114.005394960000004	22.6424042599999993	114.007835290000003	22.6446202099999994	1
2019-10-20 20:28:07	2019-10-20 21:05:08	1.86759879999999989	02	19-29岁	22.6450683224875284	114.194643502734522	440307	V0440300	31598	89	182	88	182	114.193300840000006	22.6424042599999993	114.195741179999999	22.6446202099999994	1
2019-10-20 20:27:59	2019-10-20 21:17:47	1.86759879999999989	02	19-29岁	22.6457787524948806	114.193977528326926	440307	V0440300	31598	89	182	88	182	114.193300840000006	22.6424042599999993	114.195741179999999	22.6446202099999994	1
2019-10-20 08:28:35	2019-10-20 18:09:16	1.75727349999999993	01	19-29岁	22.6475629057036798	114.009263954794093	440309	V0440300	31879	90	106	91	106	114.007835290000003	22.6446202099999994	114.010275629999995	22.6468361700000003	1
2019-10-20 22:30:03	2019-10-20 22:43:17	1.86759879999999989	02	19-29岁	22.64725676831657	114.097609835545498	440307	V0440300	31915	90	142	90	142	114.095687400000003	22.6446202099999994	114.098127730000002	22.6468361700000003	1
2019-10-20 14:07:16	2019-10-20 17:12:54	2.01503029999999983	01	19-29岁	22.6503336867633607	113.916006209862459	440306	V0440300	32198	91	68	93	68	113.915102520000005	22.6468361700000003	113.917542859999998	22.6490521300000012	1
2019-10-20 12:44:08	2019-10-20 14:54:21	1.86759879999999989	02	19-29岁	22.6523638243872085	114.060910398626561	440307	V0440300	32614	92	127	92	127	114.059082349999997	22.6490521300000012	114.061522690000004	22.6512680800000012	1
2019-10-20 17:40:45	2019-10-20 19:13:32	1.86759879999999989	01	19-29岁	22.6551286120772488	114.072899871428064	440307	V0440300	32976	93	132	93	132	114.071284030000001	22.6512680800000012	114.073724369999994	22.6534840399999986	1
2019-10-20 16:45:19	2019-10-20 19:57:23	1.86759879999999989	01	19-29岁	22.6548810892173904	114.205559734561646	440307	V0440300	33031	93	187	92	187	114.205502519999996	22.6512680800000012	114.207942860000003	22.6534840399999986	1
2019-10-20 18:14:12	2019-10-20 21:56:17	1.75727349999999993	01	19-29岁	22.6571169957150502	114.001355382625803	440309	V0440300	33304	94	103	95	103	114.000514289999998	22.6534840399999986	114.002954619999997	22.6556999999999995	1
2019-10-20 22:48:44	2019-10-20 23:44:04	1.75727349999999993	01	19-29岁	22.6568828330596901	114.02605961613294	440309	V0440300	33314	94	113	95	113	114.024917650000006	22.6534840399999986	114.027357980000005	22.6556999999999995	1
2019-10-20 18:41:42	2019-10-20 19:58:18	2.01503029999999983	01	30-39岁	22.658009374130021	113.815763395609494	440306	V0440300	33585	95	27	97	27	113.815048739999995	22.6556999999999995	113.817489080000001	22.6579159600000004	1
2019-10-20 15:09:15	2019-10-20 21:57:11	1.75727349999999993	02	19-29岁	22.6611996779224789	114.030585645383297	440309	V0440300	34030	96	115	97	115	114.029798319999998	22.6579159600000004	114.032238660000004	22.6601319100000005	1
2019-10-20 07:42:44	2019-10-20 16:54:23	1.75727349999999993	01	19-29岁	22.6651661319807687	114.027417474663352	440309	V0440300	34743	98	114	99	114	114.027357980000005	22.6623478700000014	114.029798319999998	22.6645638299999987	1
2019-10-20 16:45:27	2019-10-20 17:52:54	2.01503029999999983	02	19-29岁	22.6712076358164012	113.885724400927117	440306	V0440300	35398	100	55	102	55	113.883378149999999	22.6667797899999997	113.885818490000005	22.6689957399999997	2
2019-10-20 09:11:54	2019-10-20 14:40:19	2.01503029999999983	02	19-29岁	22.6712076358164012	113.885724400927117	440306	V0440300	35398	100	55	102	55	113.883378149999999	22.6667797899999997	113.885818490000005	22.6689957399999997	2
2019-10-20 13:50:53	2019-10-20 14:35:14	2.01503029999999983	01	19-29岁	22.6705714899775685	113.90689883458424	440306	V0440300	35407	100	64	101	64	113.905341179999994	22.6667797899999997	113.907781510000007	22.6689957399999997	1
2019-10-20 15:10:07	2019-10-20 16:36:18	2.01503029999999983	02	30-39岁	22.6728070865046512	113.885834120819425	440306	V0440300	35756	101	56	103	56	113.885818490000005	22.6689957399999997	113.888258820000004	22.6712117000000006	1
2019-10-20 19:14:57	2019-10-20 20:37:56	1.75727349999999993	02	30-39岁	22.6724118157895482	113.998805377005425	440309	V0440300	35802	101	102	102	102	113.998073950000006	22.6689957399999997	114.000514289999998	22.6712117000000006	1
2019-10-20 17:08:34	2019-10-20 18:48:36	2.01503029999999983	01	19-29岁	22.6745032419295498	113.926415582247046	440306	V0440300	36129	102	72	103	72	113.924863869999996	22.6712117000000006	113.927304199999995	22.6734276600000015	1
2019-10-20 16:06:53	2019-10-20 17:26:29	1.75727349999999993	01	19-29岁	22.6740636243653704	114.006043866395558	440309	V0440300	36162	102	105	103	105	114.005394960000004	22.6712117000000006	114.007835290000003	22.6734276600000015	1
2019-10-20 10:32:08	2019-10-20 11:34:27	2.01503029999999983	02	50-59岁	22.677401147073379	113.772500159268461	440306	V0440300	36423	103	9	106	9	113.771122689999999	22.6734276600000015	113.773563030000005	22.6756436199999989	1
2019-10-20 19:46:37	2019-10-20 20:30:05	2.01503029999999983	02	19-29岁	22.6763880816703391	113.79978019292669	440306	V0440300	36434	103	20	105	20	113.797966389999999	22.6734276600000015	113.800406719999998	22.6756436199999989	2
2019-10-20 18:23:10	2019-10-20 19:46:20	2.01503029999999983	02	19-29岁	22.6763880816703391	113.79978019292669	440306	V0440300	36434	103	20	105	20	113.797966389999999	22.6734276600000015	113.800406719999998	22.6756436199999989	2
2019-10-20 18:13:16	2019-10-20 20:16:41	1.75727349999999993	02	19-29岁	22.6771276689489589	114.034881617194841	440309	V0440300	36531	103	117	103	117	114.034678990000003	22.6734276600000015	114.037119329999996	22.6756436199999989	1
2019-10-20 11:08:17	2019-10-20 14:11:50	2.01503029999999983	01	50-59岁	22.6782512131264795	113.920458065758339	440306	V0440300	36841	104	70	105	70	113.919983189999996	22.6756436199999989	113.922423530000003	22.677859569999999	1
2019-10-20 13:36:10	2019-10-20 14:58:16	2.01503029999999983	01	19-29岁	22.6817022869625191	113.95791106842232	440306	V0440300	37213	105	85	106	85	113.956588240000002	22.677859569999999	113.959028570000001	22.6800755299999999	1
2019-10-20 22:12:38	2019-10-20 23:35:39	1.86759879999999989	02	50-59岁	22.6843179732121598	114.11518358084588	440307	V0440300	37634	106	149	106	149	114.112769749999998	22.6800755299999999	114.115210079999997	22.6822914900000008	1
2019-10-20 17:09:28	2019-10-20 18:50:57	2.01503029999999983	02	40-49岁	22.6860633155693314	113.950909453528709	440306	V0440300	37924	107	82	108	82	113.949267230000004	22.6822914900000008	113.951707560000003	22.6845074500000017	1
2019-10-20 12:43:41	2019-10-20 13:51:41	2.01503029999999983	01	30-39岁	22.6868769356382813	113.803095762245178	440306	V0440300	38221	108	22	110	22	113.802847060000005	22.6845074500000017	113.805287399999997	22.6867234000000018	1
2019-10-20 14:35:14	2019-10-20 15:46:21	1.75727349999999993	01	60岁以上	22.6889779009853711	114.059818291397008	440309	V0440300	38683	109	127	109	127	114.059082349999997	22.6867234000000018	114.061522690000004	22.6889393599999991	1
2019-10-20 00:22:00	2019-10-20 20:53:29	2.05558739999999984	01	50-59岁	22.6904706735945112	114.329686832212843	440310	V0440300	38793	109	237	107	238	114.327519330000001	22.6867234000000018	114.32995966	22.6889393599999991	1
2019-10-20 18:58:02	2019-10-20 21:25:30	2.01503029999999983	03	未知	22.6923575928381105	113.936482371253405	440306	V0440300	38989	110	76	111	76	113.934625209999993	22.6889393599999991	113.93706555	22.69115532	1
2019-10-20 19:25:10	2019-10-20 23:24:03	1.86759879999999989	03	未知	22.6918531468199909	114.107117563564557	440307	V0440300	39059	110	146	110	146	114.10544874	22.6889393599999991	114.107889080000007	22.69115532	1
2019-10-20 19:32:54	2019-10-20 22:30:29	2.01503029999999983	01	30-39岁	22.6958995862882986	113.786382204218512	440306	V0440300	39642	112	15	114	15	113.785764709999995	22.6933712800000009	113.788205039999994	22.695587230000001	1
2019-10-20 10:45:40	2019-10-20 22:05:37	1.75727349999999993	01	30-39岁	22.6974551583522413	114.020942799845272	440309	V0440300	39738	112	111	112	111	114.02003698	22.6933712800000009	114.022477309999999	22.695587230000001	1
2019-10-20 15:06:59	2019-10-20 21:46:35	1.75727349999999993	02	19-29岁	22.7042928256397687	114.043119501725968	440309	V0440300	40818	115	120	115	120	114.042000000000002	22.7000191499999993	114.044440339999994	22.7022351100000002	1
2019-10-20 18:41:58	2019-10-20 21:32:25	2.01503029999999983	01	19-29岁	22.7192512014850898	113.782257081849693	440306	V0440300	43210	122	13	124	13	113.780884040000004	22.7155308500000004	113.783324370000003	22.7177468100000013	1
2019-10-20 20:13:11	2019-10-20 21:34:43	1.86759879999999989	01	19-29岁	22.7187244545526994	114.203038206158766	440307	V0440300	43382	122	185	121	186	114.200621850000005	22.7155308500000004	114.203062189999997	22.7177468100000013	1
2019-10-20 13:23:31	2019-10-20 14:48:36	2.01503029999999983	01	30-39岁	22.7207635358063484	113.886811182947142	440306	V0440300	43610	123	56	124	56	113.885818490000005	22.7177468100000013	113.888258820000004	22.7199627699999986	1
2019-10-20 10:22:23	2019-10-20 12:15:34	2.01503029999999983	02	19-29岁	22.7234754327962492	113.850678844120438	440306	V0440300	43952	124	41	126	41	113.849213449999993	22.7199627699999986	113.851653780000007	22.7221787199999987	1
2019-10-20 10:24:09	2019-10-20 12:09:38	2.01503029999999983	01	19-29岁	22.7233506636128801	113.851673932324204	440306	V0440300	43953	124	42	125	42	113.851653780000007	22.7199627699999986	113.854094119999999	22.7221787199999987	1
2019-10-20 11:19:41	2019-10-20 14:32:51	1.75727349999999993	02	40-49岁	22.7232266976793511	114.020228966119717	440309	V0440300	44022	124	111	124	112	114.02003698	22.7199627699999986	114.022477309999999	22.7221787199999987	1
2019-10-20 18:12:00	2019-10-20 20:40:00	2.01503029999999983	01	50-59岁	22.7255814771183786	113.838519408193577	440306	V0440300	44304	125	36	127	36	113.837011770000004	22.7221787199999987	113.839452100000003	22.7243946799999996	1
2019-10-20 09:32:28	2019-10-20 15:25:27	2.01503029999999983	02	19-29岁	22.7271995959469884	113.830466392827958	440306	V0440300	44658	126	33	128	33	113.829690760000005	22.7243946799999996	113.832131090000004	22.7266106400000005	1
2019-10-20 17:26:04	2019-10-20 20:35:07	1.75727349999999993	01	40-49岁	22.7267224903031391	114.008322688747441	440309	V0440300	44731	126	106	126	107	114.007835290000003	22.7243946799999996	114.010275629999995	22.7266106400000005	1
2019-10-20 08:55:17	2019-10-20 10:54:42	1.86759879999999989	01	30-39岁	22.7283141879432193	114.220328517861333	440307	V0440300	44818	126	193	124	194	114.220144540000007	22.7243946799999996	114.222584870000006	22.7266106400000005	1
2019-10-20 12:38:19	2019-10-20 15:29:10	2.01503029999999983	01	30-39岁	22.7308042789704707	113.857155315915307	440306	V0440300	45026	127	44	128	44	113.856534460000006	22.7266106400000005	113.858974790000005	22.7288266000000014	1
2019-10-20 10:58:38	2019-10-20 15:10:56	1.75727349999999993	03	未知	22.7312437956859092	114.067185002619453	440309	V0440300	45469	128	130	128	131	114.066403359999995	22.7288266000000014	114.068843700000002	22.7310425500000015	1
2019-10-20 13:17:08	2019-10-20 14:48:09	2.01503029999999983	02	30-39岁	22.7375934104031394	113.924499888595236	440306	V0440300	46124	130	71	131	71	113.922423530000003	22.7332585099999989	113.924863869999996	22.7354744699999998	1
2019-10-20 11:12:48	2019-10-20 17:35:03	2.01503029999999983	02	19-29岁	22.7395489720189907	113.786461115088059	440306	V0440300	46425	131	15	133	15	113.785764709999995	22.7354744699999998	113.788205039999994	22.7376904300000007	1
2019-10-20 19:01:57	2019-10-20 19:45:40	2.01503029999999983	02	19-29岁	22.7379947895796093	113.818795964654228	440306	V0440300	46438	131	28	133	28	113.817489080000001	22.7354744699999998	113.81992941	22.7376904300000007	1
2019-10-20 21:15:09	2019-10-20 23:05:59	1.75727349999999993	01	19-29岁	22.7402252102764102	114.009351952121406	440309	V0440300	46873	132	106	132	107	114.007835290000003	22.7376904300000007	114.010275629999995	22.7399063800000008	1
2019-10-20 15:51:53	2019-10-20 21:38:50	1.86759879999999989	02	19-29岁	22.7469514928644507	114.22956638143441	440307	V0440300	48034	135	196	133	197	114.227465550000005	22.744338299999999	114.229905880000004	22.7465542499999991	1
2019-10-20 16:54:54	2019-10-20 18:49:49	2.01503029999999983	02	19-29岁	22.7608970327546487	113.901762356690156	440306	V0440300	50042	141	62	142	63	113.900460510000002	22.7576340399999992	113.902900840000001	22.7598500000000001	1
2019-10-20 16:16:04	2019-10-20 17:56:33	2.01503029999999983	01	30-39岁	22.7608101012486586	113.937924168833987	440306	V0440300	50057	141	77	141	78	113.93706555	22.7576340399999992	113.939505879999999	22.7598500000000001	1
2019-10-20 15:55:10	2019-10-20 20:15:05	2.01503029999999983	01	19-29岁	22.7733199189709197	113.853184467447463	440306	V0440300	52164	147	42	148	43	113.851653780000007	22.7709297900000003	113.854094119999999	22.7731457500000012	1
2019-10-20 12:35:43	2019-10-20 15:22:40	2.01503029999999983	03	未知	22.7828361175653491	113.889753386675139	440306	V0440300	53607	151	57	152	58	113.888258820000004	22.7797936199999995	113.890699159999997	22.7820095699999996	1
