# Supplementary material for: Analysis of the influencing factors of vitality and built environment of shopping centers based on mobile-phone signaling data
Source: PLoS One. 2024 Feb 15;19(2):e0296261. doi: 10.1371/journal.pone.0296261 (PMC10868840; doi:10.1371/journal.pone.0296261)
Supplement: S1 Data — (ZIP) [file pone.0296261.s001.zip › μò░μì«Θçìμû░μƒÑΦ»ó/05μ╡╖Σ╕èΣ╕ûτòî/μ╡╖Σ╕è21-Φ«┐Θù«Φ«░σ╜ò.csv]

stime	etime	weight	gender	age	o_lat	o_lon	o_district	city	o_fnid	grow_4326	gcol_4326	grow_32650	gcol_32650	ext_min_x	ext_min_y	ext_max_x	ext_max_y	visit_time
2019-10-21 19:47:19	2019-10-21 22:08:28	2.29234759999999982	02	30-39岁	22.476517911268111	113.883593788076965	440305	V0440300	4339	13	55	16	53	113.883378149999999	22.4739914899999995	113.885818490000005	22.4762074500000004	1
2019-10-21 15:18:20	2019-10-21 18:09:12	2.29234759999999982	02	19-29岁	22.4796397990352013	113.900401246127075	440305	V0440300	4702	14	61	17	59	113.898020169999995	22.4762074500000004	113.900460510000002	22.4784234000000005	1
2019-10-21 15:41:31	2019-10-21 17:49:51	2.29234759999999982	01	19-29岁	22.4798254554922785	113.903485171890793	440305	V0440300	4704	14	63	17	61	113.902900840000001	22.4762074500000004	113.905341179999994	22.4784234000000005	1
2019-10-21 08:04:34	2019-10-21 11:15:48	2.29234759999999982	02	50-59岁	22.4820665131076005	113.90082301674309	440305	V0440300	5060	15	62	18	60	113.900460510000002	22.4784234000000005	113.902900840000001	22.4806393600000014	1
2019-10-21 00:19:47	2019-10-21 12:28:47	2.29234759999999982	02	50-59岁	22.4827347320378301	113.905537434322611	440305	V0440300	5062	15	64	18	62	113.905341179999994	22.4784234000000005	113.907781510000007	22.4806393600000014	1
2019-10-21 20:25:48	2019-10-21 22:33:50	2.29234759999999982	03	未知	22.484725731372329	113.881962957962287	440305	V0440300	5409	16	54	19	52	113.88093782	22.4806393600000014	113.883378149999999	22.4828553199999988	1
2019-10-21 18:53:31	2019-10-21 21:50:01	2.29234759999999982	02	30-39岁	22.4844733310153018	113.88384285632425	440305	V0440300	5410	16	55	19	53	113.883378149999999	22.4806393600000014	113.885818490000005	22.4828553199999988	1
2019-10-21 00:19:38	2019-10-21 03:34:35	2.29234759999999982	02	50-59岁	22.4829823099400308	113.897296909524627	440305	V0440300	5415	16	60	19	58	113.895579830000003	22.4806393600000014	113.898020169999995	22.4828553199999988	1
2019-10-21 08:55:56	2019-10-21 11:58:25	2.29234759999999982	01	30-39岁	22.4837175522214103	113.900329806904281	440305	V0440300	5416	16	61	19	59	113.898020169999995	22.4806393600000014	113.900460510000002	22.4828553199999988	1
2019-10-21 09:19:16	2019-10-21 16:14:44	2.29234759999999982	02	30-39岁	22.4842979319907386	113.925430222387547	440305	V0440300	5427	16	72	19	70	113.924863869999996	22.4806393600000014	113.927304199999995	22.4828553199999988	1
2019-10-21 10:45:37	2019-10-21 12:16:15	2.29234759999999982	02	30-39岁	22.4851380150210289	113.895830983268809	440305	V0440300	5772	17	60	20	58	113.895579830000003	22.4828553199999988	113.898020169999995	22.4850712799999997	1
2019-10-21 00:00:32	2019-10-21 03:09:25	2.29234759999999982	02	30-39岁	22.4863800856578493	113.911147204569389	440305	V0440300	5778	17	66	20	64	113.910221849999999	22.4828553199999988	113.912662190000006	22.4850712799999997	1
2019-10-21 16:53:30	2019-10-21 22:29:58	2.29234759999999982	01	未知	22.488809387138879	113.923019110642755	440305	V0440300	6140	18	71	21	69	113.922423530000003	22.4850712799999997	113.924863869999996	22.4872872299999997	1
2019-10-21 21:24:45	2019-10-21 23:11:14	2.29234759999999982	01	30-39岁	22.4886675978238912	113.925518142633891	440305	V0440300	6141	18	72	21	70	113.924863869999996	22.4850712799999997	113.927304199999995	22.4872872299999997	1
2019-10-21 19:42:34	2019-10-21 19:43:47	2.29234759999999982	01	30-39岁	22.4911226443249603	113.882353660442391	440305	V0440300	6480	19	54	22	52	113.88093782	22.4872872299999997	113.883378149999999	22.4895031900000006	1
2019-10-21 19:01:36	2019-10-21 21:06:56	2.29234759999999982	01	30-39岁	22.4905568670710387	113.924262397601552	440305	V0440300	6497	19	71	22	69	113.922423530000003	22.4872872299999997	113.924863869999996	22.4895031900000006	1
2019-10-21 15:40:44	2019-10-21 16:23:11	2.29234759999999982	02	30-39岁	22.4921067501357896	113.894985888636739	440305	V0440300	6842	20	59	23	57	113.893139500000004	22.4895031900000006	113.895579830000003	22.4917191500000015	1
2019-10-21 15:32:08	2019-10-21 15:33:08	2.29234759999999982	01	19-29岁	22.4924727295564111	113.914022536778276	440305	V0440300	6850	20	67	23	65	113.912662190000006	22.4895031900000006	113.915102520000005	22.4917191500000015	1
2019-10-21 16:56:21	2019-10-21 18:28:43	2.29234759999999982	01	30-39岁	22.4935719758613502	113.914872211440525	440305	V0440300	6850	20	67	23	65	113.912662190000006	22.4895031900000006	113.915102520000005	22.4917191500000015	1
2019-10-21 16:05:39	2019-10-21 18:07:01	2.29234759999999982	02	19-29岁	22.4922609634230604	113.924652025397947	440305	V0440300	6854	20	71	23	69	113.922423530000003	22.4895031900000006	113.924863869999996	22.4917191500000015	1
2019-10-21 00:01:32	2019-10-21 00:25:06	2.29234759999999982	01	50-59岁	22.4928013937728117	113.922707395791235	440305	V0440300	6854	20	71	23	69	113.922423530000003	22.4895031900000006	113.924863869999996	22.4917191500000015	2
2019-10-21 20:55:00	2019-10-21 21:29:27	2.29234759999999982	01	50-59岁	22.4928013937728117	113.922707395791235	440305	V0440300	6854	20	71	23	69	113.922423530000003	22.4895031900000006	113.924863869999996	22.4917191500000015	2
2019-10-21 21:25:36	2019-10-21 21:25:36	2.29234759999999982	03	未知	22.4923259289221598	113.929001531037699	440305	V0440300	6856	20	73	23	71	113.927304199999995	22.4895031900000006	113.929744540000002	22.4917191500000015	1
2019-10-21 00:06:43	2019-10-21 09:37:21	2.29234759999999982	02	60岁以上	22.4943896197966211	113.91515513869102	440305	V0440300	7208	21	68	24	66	113.915102520000005	22.4917191500000015	113.917542859999998	22.4939351099999989	1
2019-10-21 11:35:02	2019-10-21 11:47:42	2.29234759999999982	03	19-29岁	22.495005517242241	113.918569825135421	440305	V0440300	7209	21	69	24	67	113.917542859999998	22.4917191500000015	113.919983189999996	22.4939351099999989	1
2019-10-21 17:56:36	2019-10-21 19:45:58	2.29234759999999982	01	40-49岁	22.4944375490394997	113.925681917859052	440305	V0440300	7212	21	72	24	70	113.924863869999996	22.4917191500000015	113.927304199999995	22.4939351099999989	1
2019-10-21 09:27:07	2019-10-21 17:34:25	2.29234759999999982	01	30-39岁	22.4952142760000307	113.930443112007808	440305	V0440300	7214	21	74	24	72	113.929744540000002	22.4917191500000015	113.932184879999994	22.4939351099999989	1
2019-10-21 18:11:31	2019-10-21 20:21:18	2.29234759999999982	03	未知	22.4952835242383387	113.932655956246307	440305	V0440300	7215	21	75	24	73	113.932184879999994	22.4917191500000015	113.934625209999993	22.4939351099999989	1
2019-10-21 16:15:55	2019-10-21 17:31:17	2.29234759999999982	03	未知	22.4958297478567388	113.934800015844431	440305	V0440300	7216	21	76	24	74	113.934625209999993	22.4917191500000015	113.93706555	22.4939351099999989	1
2019-10-21 13:41:19	2019-10-21 15:16:54	2.29234759999999982	01	50-59岁	22.4977996425605298	113.927355777444191	440305	V0440300	7570	22	73	25	71	113.927304199999995	22.4939351099999989	113.929744540000002	22.496151059999999	1
2019-10-21 21:22:06	2019-10-21 22:38:35	2.29234759999999982	01	19-29岁	22.497348577755961	113.928783742015071	440305	V0440300	7570	22	73	25	71	113.927304199999995	22.4939351099999989	113.929744540000002	22.496151059999999	1
2019-10-21 13:41:56	2019-10-21 19:52:49	2.29234759999999982	01	40-49岁	22.4965450652399603	113.93587201801995	440305	V0440300	7573	22	76	25	74	113.934625209999993	22.4939351099999989	113.93706555	22.496151059999999	1
2019-10-21 17:25:09	2019-10-21 18:27:11	2.29234759999999982	01	30-39岁	22.4979145096972992	113.937172426734705	440305	V0440300	7574	22	77	25	75	113.93706555	22.4939351099999989	113.939505879999999	22.496151059999999	2
2019-10-21 18:37:33	2019-10-21 23:41:08	2.29234759999999982	01	30-39岁	22.4979145096972992	113.937172426734705	440305	V0440300	7574	22	77	25	75	113.93706555	22.4939351099999989	113.939505879999999	22.496151059999999	2
2019-10-21 10:19:45	2019-10-21 11:10:16	2.29234759999999982	01	60岁以上	22.4985219900797304	113.89445410855059	440305	V0440300	7913	23	59	26	57	113.893139500000004	22.496151059999999	113.895579830000003	22.4983670199999999	1
2019-10-21 23:12:01	2019-10-21 23:30:02	2.29234759999999982	01	30-39岁	22.4997201821807913	113.918766391596648	440305	V0440300	7923	23	69	26	67	113.917542859999998	22.496151059999999	113.919983189999996	22.4983670199999999	1
2019-10-21 18:24:51	2019-10-21 19:20:40	2.29234759999999982	02	50-59岁	22.4994212761105388	113.919180937750269	440305	V0440300	7923	23	69	26	67	113.917542859999998	22.496151059999999	113.919983189999996	22.4983670199999999	2
2019-10-21 19:20:47	2019-10-21 20:05:59	2.29234759999999982	02	50-59岁	22.4994212761105388	113.919180937750269	440305	V0440300	7923	23	69	26	67	113.917542859999998	22.496151059999999	113.919983189999996	22.4983670199999999	2
2019-10-21 20:54:28	2019-10-21 21:27:54	2.29234759999999982	01	19-29岁	22.49863392134192	113.929930540300631	440305	V0440300	7928	23	74	26	72	113.929744540000002	22.496151059999999	113.932184879999994	22.4983670199999999	1
2019-10-21 21:36:54	2019-10-21 23:03:23	2.29234759999999982	01	19-29岁	22.4997346026693812	113.937967595590123	440305	V0440300	7931	23	77	26	75	113.93706555	22.496151059999999	113.939505879999999	22.4983670199999999	2
2019-10-21 23:04:35	2019-10-21 23:04:52	2.29234759999999982	01	19-29岁	22.4997346026693812	113.937967595590123	440305	V0440300	7931	23	77	26	75	113.93706555	22.496151059999999	113.939505879999999	22.4983670199999999	2
2019-10-21 15:26:30	2019-10-21 16:32:04	2.29234759999999982	02	30-39岁	22.5001286987802587	113.940183087540319	440305	V0440300	7932	23	78	26	76	113.939505879999999	22.496151059999999	113.941946220000005	22.4983670199999999	1
2019-10-21 19:03:21	2019-10-21 20:45:48	2.29234759999999982	01	30-39岁	22.50425716994609	113.873249858715468	440305	V0440300	8618	25	50	28	48	113.871176469999995	22.5005829800000008	113.873616810000001	22.5027989400000017	1
2019-10-21 18:13:56	2019-10-21 21:34:22	2.29234759999999982	03	未知	22.504031291332069	113.892339924609416	440305	V0440300	8626	25	58	28	56	113.890699159999997	22.5005829800000008	113.893139500000004	22.5027989400000017	1
2019-10-21 18:57:05	2019-10-21 22:02:03	2.29234759999999982	01	30-39岁	22.5038127912729387	113.915227653426186	440305	V0440300	8636	25	68	28	66	113.915102520000005	22.5005829800000008	113.917542859999998	22.5027989400000017	1
2019-10-21 16:31:22	2019-10-21 18:11:58	2.29234759999999982	03	未知	22.5036087893211807	113.934307932065963	440305	V0440300	8643	25	75	28	73	113.932184879999994	22.5005829800000008	113.934625209999993	22.5027989400000017	1
2019-10-21 18:40:17	2019-10-21 22:27:25	2.29234759999999982	01	30-39岁	22.5056642991727607	113.92237402758883	440305	V0440300	8995	26	70	29	68	113.919983189999996	22.5027989400000017	113.922423530000003	22.5050148900000018	1
2019-10-21 10:44:08	2019-10-21 11:58:46	2.29234759999999982	01	30-39岁	22.5066029805674788	113.920964291526673	440305	V0440300	8995	26	70	29	68	113.919983189999996	22.5027989400000017	113.922423530000003	22.5050148900000018	1
2019-10-21 11:14:38	2019-10-21 14:42:36	2.29234759999999982	03	未知	22.5054087700009688	113.944962150958929	440305	V0440300	9005	26	80	29	78	113.944386559999998	22.5027989400000017	113.946826889999997	22.5050148900000018	1
2019-10-21 12:21:30	2019-10-21 14:48:47	2.29234759999999982	01	30-39岁	22.510784991502149	113.92965234485537	440305	V0440300	9712	28	73	31	71	113.927304199999995	22.5072308499999991	113.929744540000002	22.50944681	1
2019-10-21 14:05:28	2019-10-21 17:11:08	2.29234759999999982	01	30-39岁	22.5127969707025812	113.921594354436877	440305	V0440300	10066	29	70	32	68	113.919983189999996	22.50944681	113.922423530000003	22.5116627700000009	1
2019-10-21 12:05:26	2019-10-21 13:57:55	2.29234759999999982	02	40-49岁	22.5123900792454705	113.924857331289786	440305	V0440300	10067	29	71	32	69	113.922423530000003	22.50944681	113.924863869999996	22.5116627700000009	1
2019-10-21 18:30:18	2019-10-21 19:24:43	2.29234759999999982	02	19-29岁	22.5135047337430798	113.925570871244133	440305	V0440300	10068	29	72	32	70	113.924863869999996	22.50944681	113.927304199999995	22.5116627700000009	1
2019-10-21 23:17:39	2019-10-21 23:17:39	2.29234759999999982	01	19-29岁	22.5149186267129302	113.906112693706945	440305	V0440300	10417	30	64	33	62	113.905341179999994	22.5116627700000009	113.907781510000007	22.513878720000001	1
2019-10-21 10:12:10	2019-10-21 11:22:21	2.29234759999999982	01	30-39岁	22.5142265201589709	113.90719657817516	440305	V0440300	10417	30	64	33	62	113.905341179999994	22.5116627700000009	113.907781510000007	22.513878720000001	1
2019-10-21 07:50:02	2019-10-21 21:13:10	2.29234759999999982	02	40-49岁	22.5148572009076311	113.925978040121166	440305	V0440300	10425	30	72	33	70	113.924863869999996	22.5116627700000009	113.927304199999995	22.513878720000001	1
2019-10-21 12:37:05	2019-10-21 19:36:11	2.29234759999999982	01	30-39岁	22.5178619214266504	113.913225474247923	440305	V0440300	10777	31	67	34	65	113.912662190000006	22.513878720000001	113.915102520000005	22.5160946799999984	1
2019-10-21 19:27:06	2019-10-21 19:53:46	2.29234759999999982	01	40-49岁	22.5196744432995715	113.916915268235172	440305	V0440300	11135	32	68	35	66	113.915102520000005	22.5160946799999984	113.917542859999998	22.5183106399999993	1
2019-10-21 14:15:20	2019-10-21 17:00:31	2.29234759999999982	01	30-39岁	22.5201073781952701	113.923501347158506	440305	V0440300	11138	32	71	35	70	113.922423530000003	22.5160946799999984	113.924863869999996	22.5183106399999993	1
2019-10-21 12:13:50	2019-10-21 13:59:38	2.29234759999999982	01	19-29岁	22.522550731896601	113.911605854784611	440305	V0440300	11490	33	66	36	64	113.910221849999999	22.5183106399999993	113.912662190000006	22.5205266000000002	1
2019-10-21 19:22:42	2019-10-21 21:25:36	3.05925700000000012	01	19-29岁	22.5229276102206804	114.030345755058988	440304	V0440300	11896	34	115	36	114	114.029798319999998	22.5205266000000002	114.032238660000004	22.5227425500000003	1
2019-10-21 14:51:35	2019-10-21 18:53:16	3.05925700000000012	02	40-49岁	22.5243142662249483	114.048803523300819	440304	V0440300	11903	34	122	36	121	114.046880669999993	22.5205266000000002	114.04932101	22.5227425500000003	1
2019-10-21 10:24:45	2019-10-21 15:03:05	2.29234759999999982	01	30-39岁	22.5287255700100104	113.910769029227083	440305	V0440300	12561	36	66	39	65	113.910221849999999	22.5249585100000012	113.912662190000006	22.5271744699999985	1
2019-10-21 20:10:01	2019-10-21 23:18:43	2.29234759999999982	03	未知	22.5307421745899603	113.911452728181033	440305	V0440300	12918	37	66	40	65	113.910221849999999	22.5271744699999985	113.912662190000006	22.5293904199999986	1
2019-10-21 10:07:21	2019-10-21 14:10:19	2.29234759999999982	01	30-39岁	22.5354471890215713	113.922442401452244	440305	V0440300	13637	39	71	42	70	113.922423530000003	22.5316063799999995	113.924863869999996	22.5338223400000004	1
2019-10-21 19:13:29	2019-10-21 20:54:04	2.29234759999999982	02	19-29岁	22.5358047395080092	113.974565792462812	440305	V0440300	13658	39	92	41	91	113.973670589999998	22.5316063799999995	113.976110930000004	22.5338223400000004	1
2019-10-21 10:06:51	2019-10-21 11:17:16	2.29234759999999982	01	40-49岁	22.5371250791010098	113.921462821809385	440305	V0440300	13993	40	70	43	69	113.919983189999996	22.5338223400000004	113.922423530000003	22.5360383000000013	2
2019-10-21 11:18:58	2019-10-21 14:09:22	2.29234759999999982	01	40-49岁	22.5371250791010098	113.921462821809385	440305	V0440300	13993	40	70	43	69	113.919983189999996	22.5338223400000004	113.922423530000003	22.5360383000000013	2
2019-10-21 16:13:00	2019-10-21 16:45:25	2.29234759999999982	01	30-39岁	22.5396883780079484	113.923834741679386	440305	V0440300	14351	41	71	43	70	113.922423530000003	22.5360383000000013	113.924863869999996	22.5382542599999987	3
2019-10-21 14:08:05	2019-10-21 15:59:43	2.29234759999999982	01	30-39岁	22.5396883780079484	113.923834741679386	440305	V0440300	14351	41	71	43	70	113.922423530000003	22.5360383000000013	113.924863869999996	22.5382542599999987	3
2019-10-21 16:46:09	2019-10-21 18:36:55	2.29234759999999982	01	30-39岁	22.5396883780079484	113.923834741679386	440305	V0440300	14351	41	71	43	70	113.922423530000003	22.5360383000000013	113.924863869999996	22.5382542599999987	3
2019-10-21 11:40:31	2019-10-21 21:52:27	2.29234759999999982	01	50-59岁	22.5448233086712513	113.901277999112068	440305	V0440300	15056	43	62	46	61	113.900460510000002	22.5404702099999987	113.902900840000001	22.5426861699999996	1
2019-10-21 19:22:23	2019-10-21 20:29:21	2.29234759999999982	03	未知	22.5433189916779284	113.962412636736431	440305	V0440300	15081	43	87	45	86	113.961468909999994	22.5404702099999987	113.963909240000007	22.5426861699999996	1
2019-10-21 17:41:02	2019-10-21 20:48:25	3.05925700000000012	02	30-39岁	22.5469591131487093	114.011195402904661	440304	V0440300	15458	44	107	46	106	114.010275629999995	22.5426861699999996	114.012715970000002	22.5449021300000005	1
2019-10-21 12:15:29	2019-10-21 15:49:38	3.05925700000000012	01	40-49岁	22.5487230075633391	113.995436288139786	440304	V0440300	15808	45	100	47	99	113.99319328	22.5449021300000005	113.995633609999999	22.5471180900000014	2
2019-10-21 11:04:27	2019-10-21 12:14:29	3.05925700000000012	01	40-49岁	22.5487230075633391	113.995436288139786	440304	V0440300	15808	45	100	47	99	113.99319328	22.5449021300000005	113.995633609999999	22.5471180900000014	2
2019-10-21 07:41:39	2019-10-21 07:47:38	3.05925700000000012	03	未知	22.5476331507406798	114.002319590769801	440304	V0440300	15811	45	103	47	102	114.000514289999998	22.5449021300000005	114.002954619999997	22.5471180900000014	1
2019-10-21 18:30:21	2019-10-21 19:49:11	3.05925700000000012	03	未知	22.5482402628854892	114.004385762929388	440304	V0440300	15812	45	104	47	103	114.002954619999997	22.5449021300000005	114.005394960000004	22.5471180900000014	1
2019-10-21 16:35:30	2019-10-21 21:29:04	3.05925700000000012	03	未知	22.5480252226592413	114.03660038762365	440304	V0440300	15825	45	117	46	116	114.034678990000003	22.5449021300000005	114.037119329999996	22.5471180900000014	1
2019-10-21 17:30:28	2019-10-21 22:42:27	2.29234759999999982	03	未知	22.5523806785504917	113.950535083644354	440305	V0440300	16504	47	82	49	81	113.949267230000004	22.5493340400000015	113.951707560000003	22.5515499999999989	1
2019-10-21 23:36:00	2019-10-21 23:43:44	2.29234759999999982	02	30-39岁	22.5542421084699001	113.984608894840989	440305	V0440300	16875	48	96	50	95	113.983431929999995	22.5515499999999989	113.985872270000002	22.5537659599999998	1
2019-10-21 17:53:08	2019-10-21 18:38:10	2.01503029999999983	02	40-49岁	22.5587434322724008	113.878191703958848	440306	V0440300	17545	50	52	53	51	113.87605714	22.5559819099999999	113.878497479999993	22.5581978700000008	1
2019-10-21 19:35:45	2019-10-21 23:44:42	2.01503029999999983	01	30-39岁	22.561712956356601	113.866630246490089	440306	V0440300	17898	51	48	54	47	113.866295800000003	22.5581978700000008	113.868736139999996	22.5604138300000017	1
2019-10-21 14:25:44	2019-10-21 15:14:22	2.01503029999999983	02	19-29岁	22.5640206453126098	113.909817425776225	440306	V0440300	18272	52	65	54	64	113.907781510000007	22.5604138300000017	113.910221849999999	22.562629789999999	1
2019-10-21 10:35:38	2019-10-21 16:56:54	2.29234759999999982	01	19-29岁	22.56439367739533	113.971570859257312	440305	V0440300	18298	52	91	54	90	113.971230250000005	22.5604138300000017	113.973670589999998	22.562629789999999	1
2019-10-21 13:05:20	2019-10-21 14:27:16	3.05925700000000012	02	40-49岁	22.5674027664071701	114.044932174184623	440304	V0440300	19042	54	121	55	120	114.044440339999994	22.5648457399999991	114.046880669999993	22.5670617	1
2019-10-21 16:04:13	2019-10-21 16:58:34	2.29234759999999982	01	30-39岁	22.5702695324167983	113.961569259666163	440305	V0440300	19365	55	87	57	86	113.961468909999994	22.5670617	113.963909240000007	22.5692776600000009	2
2019-10-21 16:58:35	2019-10-21 18:23:36	2.29234759999999982	01	30-39岁	22.5702695324167983	113.961569259666163	440305	V0440300	19365	55	87	57	86	113.961468909999994	22.5670617	113.963909240000007	22.5692776600000009	2
2019-10-21 11:18:14	2019-10-21 12:29:26	2.01503029999999983	03	未知	22.572670408092911	113.889004137821303	440306	V0440300	19692	56	57	58	56	113.888258820000004	22.5692776600000009	113.890699159999997	22.5714936199999983	1
2019-10-21 15:33:20	2019-10-21 19:02:01	2.29234759999999982	01	19-29岁	22.5742728841993312	113.94757516427768	440305	V0440300	20073	57	81	59	80	113.946826889999997	22.5714936199999983	113.949267230000004	22.5737095799999992	1
2019-10-21 11:51:27	2019-10-21 12:36:52	2.29234759999999982	01	30-39岁	22.5755610841475196	113.961725264648535	440305	V0440300	20079	57	87	59	86	113.961468909999994	22.5714936199999983	113.963909240000007	22.5737095799999992	1
2019-10-21 09:18:18	2019-10-21 15:52:03	2.01503029999999983	01	30-39岁	22.5772020998894583	113.867727722576419	440306	V0440300	20397	58	48	61	47	113.866295800000003	22.5737095799999992	113.868736139999996	22.5759255299999992	1
2019-10-21 00:00:11	2019-10-21 03:45:27	2.01503029999999983	03	19-29岁	22.5778445638921212	113.909256303946194	440306	V0440300	20414	58	65	60	64	113.907781510000007	22.5737095799999992	113.910221849999999	22.5759255299999992	1
2019-10-21 14:25:33	2019-10-21 18:06:33	2.01503029999999983	01	30-39岁	22.5788307923821208	113.858711818945309	440306	V0440300	20750	59	44	62	43	113.856534460000006	22.5759255299999992	113.858974790000005	22.5781414900000001	1
2019-10-21 12:15:29	2019-10-21 18:35:43	2.29234759999999982	01	19-29岁	22.5808676927831584	113.96315403306636	440305	V0440300	21150	60	87	62	86	113.961468909999994	22.5781414900000001	113.963909240000007	22.5803574500000011	1
2019-10-21 13:09:16	2019-10-21 14:45:25	2.01503029999999983	01	30-39岁	22.5954982799345814	113.871162227214626	440306	V0440300	23254	66	49	68	48	113.868736139999996	22.5914372300000004	113.871176469999995	22.5936531900000013	1
2019-10-21 23:42:23	2019-10-21 23:44:10	2.01503029999999983	01	30-39岁	22.5966026751927807	113.846908233917276	440306	V0440300	23602	67	40	70	39	113.846773110000001	22.5936531900000013	113.849213449999993	22.5958691499999986	1
2019-10-21 18:02:20	2019-10-21 18:40:24	1.86759879999999989	01	50-59岁	22.5973321521235704	114.10790253028442	440307	V0440300	23709	67	147	67	147	114.107889080000007	22.5936531900000013	114.110329410000006	22.5958691499999986	1
2019-10-21 14:55:19	2019-10-21 16:11:40	1.86759879999999989	02	30-39岁	22.6042878142677992	114.104724152918521	440307	V0440300	24778	70	145	70	145	114.103008399999993	22.6003010599999996	114.10544874	22.6025170200000005	1
2019-10-21 22:21:24	2019-10-21 23:37:34	4.98298400000000008	01	19-29岁	22.6042737710932684	114.284571309011341	440308	V0440300	24852	70	219	69	219	114.283593280000005	22.6003010599999996	114.286033610000004	22.6025170200000005	1
2019-10-21 00:18:17	2019-10-21 01:20:30	1.86759879999999989	01	50-59岁	22.6103735834643409	114.104859190525787	440307	V0440300	25849	73	145	73	145	114.103008399999993	22.6069489399999988	114.10544874	22.6091648899999988	1
2019-10-21 18:47:37	2019-10-21 21:59:03	1.86759879999999989	01	50-59岁	22.612359748246579	114.072571745826039	440307	V0440300	26193	74	132	75	132	114.071284030000001	22.6091648899999988	114.073724369999994	22.6113808499999998	1
2019-10-21 19:21:39	2019-10-21 21:39:56	1.86759879999999989	01	19-29岁	22.6115633731829107	114.104270430008469	440307	V0440300	26206	74	145	74	145	114.103008399999993	22.6091648899999988	114.10544874	22.6113808499999998	2
2019-10-21 17:14:46	2019-10-21 19:20:52	1.86759879999999989	01	19-29岁	22.6115633731829107	114.104270430008469	440307	V0440300	26206	74	145	74	145	114.103008399999993	22.6091648899999988	114.10544874	22.6113808499999998	2
2019-10-21 17:22:03	2019-10-21 18:40:11	1.75727349999999993	03	未知	22.613756903077789	114.0258801811963	440309	V0440300	26531	75	113	76	113	114.024917650000006	22.6113808499999998	114.027357980000005	22.6135968100000007	1
2019-10-21 15:31:46	2019-10-21 19:14:59	1.86759879999999989	02	19-29岁	22.6155101617179817	114.129007452592077	440307	V0440300	26573	75	155	75	155	114.127411769999995	22.6113808499999998	114.129852099999994	22.6135968100000007	2
2019-10-21 12:29:37	2019-10-21 15:22:10	1.86759879999999989	02	19-29岁	22.6155101617179817	114.129007452592077	440307	V0440300	26573	75	155	75	155	114.127411769999995	22.6113808499999998	114.129852099999994	22.6135968100000007	2
2019-10-21 19:47:33	2019-10-21 21:04:57	2.01503029999999983	01	19-29岁	22.6162949296697917	113.855712662253794	440306	V0440300	26818	76	43	78	42	113.854094119999999	22.6135968100000007	113.856534460000006	22.6158127700000016	2
2019-10-21 19:11:57	2019-10-21 19:47:32	2.01503029999999983	01	19-29岁	22.6162949296697917	113.855712662253794	440306	V0440300	26818	76	43	78	42	113.854094119999999	22.6135968100000007	113.856534460000006	22.6158127700000016	2
2019-10-21 15:03:05	2019-10-21 16:41:22	1.86759879999999989	01	19-29岁	22.6210244932299211	114.129485945736448	440307	V0440300	27644	78	155	78	155	114.127411769999995	22.6180287200000016	114.129852099999994	22.620244679999999	2
2019-10-21 17:18:16	2019-10-21 18:08:53	1.86759879999999989	01	19-29岁	22.6210244932299211	114.129485945736448	440307	V0440300	27644	78	155	78	155	114.127411769999995	22.6180287200000016	114.129852099999994	22.620244679999999	2
2019-10-21 15:19:43	2019-10-21 16:19:42	1.86759879999999989	01	19-29岁	22.6222513856230094	114.141574531497525	440307	V0440300	27649	78	160	78	160	114.139613449999999	22.6180287200000016	114.142053779999998	22.620244679999999	1
2019-10-21 21:55:57	2019-10-21 23:00:58	2.01503029999999983	01	30-39岁	22.6229651050409117	113.853937508261751	440306	V0440300	27888	79	42	81	41	113.851653780000007	22.620244679999999	113.854094119999999	22.6224606399999999	1
2019-10-21 02:01:42	2019-10-21 03:18:57	1.86759879999999989	01	30-39岁	22.6235746473177102	114.052170692670771	440307	V0440300	27970	79	124	80	124	114.051761350000007	22.620244679999999	114.054201680000006	22.6224606399999999	1
2019-10-21 10:52:43	2019-10-21 12:25:00	1.86759879999999989	01	19-29岁	22.6265303321583495	114.047995149213236	440307	V0440300	28325	80	122	81	122	114.046880669999993	22.6224606399999999	114.04932101	22.6246766000000008	1
2019-10-21 22:30:22	2019-10-21 22:53:17	1.86759879999999989	01	19-29岁	22.6284998968223796	114.096526304536496	440307	V0440300	28702	81	142	81	142	114.095687400000003	22.6246766000000008	114.098127730000002	22.6268925500000009	1
2019-10-21 12:58:09	2019-10-21 23:21:50	2.01503029999999983	03	未知	22.6361273458818886	113.868929743215574	440306	V0440300	30037	85	49	87	48	113.868736139999996	22.63354043	113.871176469999995	22.6357563800000001	1
2019-10-21 16:07:46	2019-10-21 16:56:08	2.01503029999999983	01	19-29岁	22.6473343165083705	113.828055577900358	440306	V0440300	31805	90	32	92	31	113.827250419999999	22.6446202099999994	113.829690760000005	22.6468361700000003	1
2019-10-21 10:20:30	2019-10-21 10:57:26	1.75727349999999993	01	30-39岁	22.6486957569984106	114.043544161105203	440309	V0440300	31893	90	120	91	120	114.042000000000002	22.6446202099999994	114.044440339999994	22.6468361700000003	1
2019-10-21 17:16:38	2019-10-21 21:38:27	1.75727349999999993	01	19-29岁	22.6498720769076307	114.031510155921978	440309	V0440300	32245	91	115	92	115	114.029798319999998	22.6468361700000003	114.032238660000004	22.6490521300000012	1
2019-10-21 20:58:31	2019-10-21 21:37:40	2.01503029999999983	01	40-49岁	22.651888401634551	113.922233140038671	440306	V0440300	32557	92	70	94	70	113.919983189999996	22.6490521300000012	113.922423530000003	22.6512680800000012	1
2019-10-21 12:33:36	2019-10-21 17:38:37	1.75727349999999993	01	40-49岁	22.6522605624558686	114.007577156786539	440309	V0440300	32592	92	105	93	105	114.005394960000004	22.6490521300000012	114.007835290000003	22.6512680800000012	1
2019-10-21 07:27:21	2019-10-21 08:02:35	2.01503029999999983	01	50-59岁	22.6751904769448593	113.807587216665837	440306	V0440300	36080	102	23	104	23	113.805287399999997	22.6712117000000006	113.807727729999996	22.6734276600000015	2
2019-10-21 08:03:21	2019-10-21 08:36:37	2.01503029999999983	01	50-59岁	22.6751904769448593	113.807587216665837	440306	V0440300	36080	102	23	104	23	113.805287399999997	22.6712117000000006	113.807727729999996	22.6734276600000015	2
2019-10-21 13:25:02	2019-10-21 14:44:17	2.01503029999999983	02	30-39岁	22.6801098114413797	113.929353933280836	440306	V0440300	37201	105	73	106	73	113.927304199999995	22.677859569999999	113.929744540000002	22.6800755299999999	2
2019-10-21 09:26:37	2019-10-21 10:02:35	2.01503029999999983	02	30-39岁	22.6801098114413797	113.929353933280836	440306	V0440300	37201	105	73	106	73	113.927304199999995	22.677859569999999	113.929744540000002	22.6800755299999999	2
2019-10-21 14:09:17	2019-10-21 14:46:57	2.01503029999999983	03	未知	22.6855282739497	113.78443624941832	440306	V0440300	37856	107	14	109	14	113.783324370000003	22.6822914900000008	113.785764709999995	22.6845074500000017	1
2019-10-21 12:10:14	2019-10-21 13:57:21	2.01503029999999983	01	30-39岁	22.6925519238702513	113.935320640429893	440306	V0440300	38989	110	76	111	76	113.934625209999993	22.6889393599999991	113.93706555	22.69115532	1
2019-10-21 18:05:18	2019-10-21 20:52:40	1.86759879999999989	01	30-39岁	22.6974799188219514	114.114820274620214	440307	V0440300	39776	112	149	112	149	114.112769749999998	22.6933712800000009	114.115210079999997	22.695587230000001	1
2019-10-21 23:22:53	2019-10-21 23:22:53	2.01503029999999983	03	未知	22.6983052381338517	113.937915972239594	440306	V0440300	40061	113	77	114	77	113.93706555	22.695587230000001	113.939505879999999	22.6978031899999984	1
2019-10-21 13:02:18	2019-10-21 13:37:44	1.75727349999999993	01	30-39岁	22.7175352432975117	114.088462406487707	440309	V0440300	42979	121	139	121	140	114.088366390000004	22.7133148899999995	114.090806720000003	22.7155308500000004	1
2019-10-21 15:07:20	2019-10-21 17:42:14	2.01503029999999983	01	0-18岁	22.7204934811178703	113.891943842664205	440306	V0440300	43612	123	58	124	58	113.890699159999997	22.7177468100000013	113.893139500000004	22.7199627699999986	1
2019-10-21 15:47:16	2019-10-21 16:52:23	2.01503029999999983	01	30-39岁	22.7354319479707812	113.935055718493587	440306	V0440300	45772	129	76	130	76	113.934625209999993	22.7310425500000015	113.93706555	22.7332585099999989	1
2019-10-21 18:45:21	2019-10-21 20:48:37	1.86759879999999989	01	40-49岁	22.7462185739535911	114.244587530622695	440307	V0440300	47684	134	203	132	204	114.244547900000001	22.7421223400000017	114.246988239999993	22.744338299999999	1
2019-10-21 18:11:35	2019-10-21 22:17:18	1.86759879999999989	03	未知	22.7516675195885298	114.271738255764888	440307	V0440300	48766	137	214	135	215	114.271391600000001	22.74877021	114.27383193	22.7509861700000009	1
2019-10-21 16:35:24	2019-10-21 17:56:37	2.01503029999999983	01	19-29岁	22.7646773435872198	113.84098590488118	440306	V0440300	50731	143	37	144	38	113.839452100000003	22.762065960000001	113.841892439999995	22.7642819199999984	1
