# Supplementary material for: Analysis of the influencing factors of vitality and built environment of shopping centers based on mobile-phone signaling data
Source: PLoS One. 2024 Feb 15;19(2):e0296261. doi: 10.1371/journal.pone.0296261 (PMC10868840; doi:10.1371/journal.pone.0296261)
Supplement: S1 Data — (ZIP) [file pone.0296261.s001.zip › μò░μì«Θçìμû░μƒÑΦ»ó/05μ╡╖Σ╕èΣ╕ûτòî/μ╡╖Σ╕è20-Φ«┐Θù«Φ«░σ╜ò.csv]

stime	etime	weight	gender	age	o_lat	o_lon	o_district	city	o_fnid	grow_4326	gcol_4326	grow_32650	gcol_32650	ext_min_x	ext_min_y	ext_max_x	ext_max_y	visit_time
2019-10-20 00:53:36	2019-10-20 16:59:07	2.29234759999999982	02	30-39岁	22.476517911268111	113.883593788076965	440305	V0440300	4339	13	55	16	53	113.883378149999999	22.4739914899999995	113.885818490000005	22.4762074500000004	1
2019-10-20 00:17:03	2019-10-20 00:19:12	2.29234759999999982	01	19-29岁	22.4782019039711685	113.902122954491531	440305	V0440300	4346	13	62	16	60	113.900460510000002	22.4739914899999995	113.902900840000001	22.4762074500000004	1
2019-10-20 16:16:07	2019-10-20 18:53:27	2.29234759999999982	01	30-39岁	22.4765081734513501	113.901335259212686	440305	V0440300	4346	13	62	16	60	113.900460510000002	22.4739914899999995	113.902900840000001	22.4762074500000004	2
2019-10-20 12:44:29	2019-10-20 16:02:23	2.29234759999999982	01	30-39岁	22.4765081734513501	113.901335259212686	440305	V0440300	4346	13	62	16	60	113.900460510000002	22.4739914899999995	113.902900840000001	22.4762074500000004	2
2019-10-20 19:30:50	2019-10-20 20:21:58	2.29234759999999982	01	19-29岁	22.4782598778292098	113.904199771760759	440305	V0440300	4347	13	63	16	61	113.902900840000001	22.4739914899999995	113.905341179999994	22.4762074500000004	1
2019-10-20 15:28:54	2019-10-20 17:49:40	2.29234759999999982	02	30-39岁	22.4801136196470601	113.901575419362828	440305	V0440300	4703	14	62	17	60	113.900460510000002	22.4762074500000004	113.902900840000001	22.4784234000000005	2
2019-10-20 17:50:38	2019-10-20 18:45:10	2.29234759999999982	02	30-39岁	22.4801136196470601	113.901575419362828	440305	V0440300	4703	14	62	17	60	113.900460510000002	22.4762074500000004	113.902900840000001	22.4784234000000005	2
2019-10-20 00:04:33	2019-10-20 00:08:44	2.29234759999999982	01	50-59岁	22.4803696225403193	113.904094559809295	440305	V0440300	4704	14	63	17	61	113.902900840000001	22.4762074500000004	113.905341179999994	22.4784234000000005	1
2019-10-20 09:27:45	2019-10-20 12:26:54	2.29234759999999982	01	30-39岁	22.4822059467312485	113.893070515113877	440305	V0440300	5056	15	58	18	56	113.890699159999997	22.4784234000000005	113.893139500000004	22.4806393600000014	1
2019-10-20 18:16:04	2019-10-20 23:21:50	2.29234759999999982	02	50-59岁	22.4827347320378301	113.905537434322611	440305	V0440300	5062	15	64	18	62	113.905341179999994	22.4784234000000005	113.907781510000007	22.4806393600000014	1
2019-10-20 15:42:17	2019-10-20 17:57:24	2.29234759999999982	01	30-39岁	22.4831434611845005	113.896293073034911	440305	V0440300	5415	16	60	19	58	113.895579830000003	22.4806393600000014	113.898020169999995	22.4828553199999988	1
2019-10-20 20:39:52	2019-10-20 22:47:06	2.29234759999999982	01	30-39岁	22.4833788021256105	113.897734776320263	440305	V0440300	5415	16	60	19	58	113.895579830000003	22.4806393600000014	113.898020169999995	22.4828553199999988	1
2019-10-20 10:42:02	2019-10-20 14:24:25	2.29234759999999982	01	40-49岁	22.4848398612240814	113.926399093979413	440305	V0440300	5427	16	72	19	70	113.924863869999996	22.4806393600000014	113.927304199999995	22.4828553199999988	1
2019-10-20 00:02:07	2019-10-20 01:25:44	2.29234759999999982	02	30-39岁	22.4863800856578493	113.911147204569389	440305	V0440300	5778	17	66	20	64	113.910221849999999	22.4828553199999988	113.912662190000006	22.4850712799999997	3
2019-10-20 23:33:02	2019-10-20 23:46:20	2.29234759999999982	02	30-39岁	22.4863800856578493	113.911147204569389	440305	V0440300	5778	17	66	20	64	113.910221849999999	22.4828553199999988	113.912662190000006	22.4850712799999997	3
2019-10-20 17:44:46	2019-10-20 22:56:24	2.29234759999999982	02	30-39岁	22.4863800856578493	113.911147204569389	440305	V0440300	5778	17	66	20	64	113.910221849999999	22.4828553199999988	113.912662190000006	22.4850712799999997	3
2019-10-20 00:01:53	2019-10-20 20:51:35	2.29234759999999982	03	未知	22.4868012886859816	113.911934187652079	440305	V0440300	5778	17	66	20	64	113.910221849999999	22.4828553199999988	113.912662190000006	22.4850712799999997	1
2019-10-20 11:52:19	2019-10-20 14:24:10	2.29234759999999982	01	40-49岁	22.4861783550680414	113.927020184721044	440305	V0440300	5784	17	72	20	70	113.924863869999996	22.4828553199999988	113.927304199999995	22.4850712799999997	1
2019-10-20 00:03:40	2019-10-20 09:21:35	2.29234759999999982	01	40-49岁	22.4884330080224686	113.910431510324571	440305	V0440300	6135	18	66	21	64	113.910221849999999	22.4850712799999997	113.912662190000006	22.4872872299999997	1
2019-10-20 15:34:02	2019-10-20 16:49:31	2.29234759999999982	03	19-29岁	22.4886130734357792	113.911350108127564	440305	V0440300	6135	18	66	21	64	113.910221849999999	22.4850712799999997	113.912662190000006	22.4872872299999997	1
2019-10-20 08:41:39	2019-10-20 11:05:24	2.29234759999999982	01	未知	22.488809387138879	113.923019110642755	440305	V0440300	6140	18	71	21	69	113.922423530000003	22.4850712799999997	113.924863869999996	22.4872872299999997	1
2019-10-20 07:37:11	2019-10-20 21:49:34	2.29234759999999982	03	未知	22.4891007278124917	113.925042405510084	440305	V0440300	6141	18	72	21	70	113.924863869999996	22.4850712799999997	113.927304199999995	22.4872872299999997	1
2019-10-20 09:23:27	2019-10-20 10:33:13	2.29234759999999982	01	30-39岁	22.4886675978238912	113.925518142633891	440305	V0440300	6141	18	72	21	70	113.924863869999996	22.4850712799999997	113.927304199999995	22.4872872299999997	1
2019-10-20 10:58:09	2019-10-20 12:07:22	2.29234759999999982	01	19-29岁	22.4894849647018198	113.931938953947736	440305	V0440300	6143	18	74	21	72	113.929744540000002	22.4850712799999997	113.932184879999994	22.4872872299999997	1
2019-10-20 04:29:17	2019-10-20 07:39:20	2.29234759999999982	01	40-49岁	22.4889204188760203	113.933097392859707	440305	V0440300	6144	18	75	21	73	113.932184879999994	22.4850712799999997	113.934625209999993	22.4872872299999997	1
2019-10-20 00:00:00	2019-10-20 00:03:27	2.29234759999999982	01	30-39岁	22.4896733431452986	113.918173279176003	440305	V0440300	6495	19	69	22	67	113.917542859999998	22.4872872299999997	113.919983189999996	22.4895031900000006	1
2019-10-20 17:51:30	2019-10-20 19:49:12	2.29234759999999982	01	19-29岁	22.490590002701321	113.919386355454449	440305	V0440300	6495	19	69	22	67	113.917542859999998	22.4872872299999997	113.919983189999996	22.4895031900000006	1
2019-10-20 09:14:12	2019-10-20 11:09:37	2.29234759999999982	01	40-49岁	22.4903337554911609	113.925811504841988	440305	V0440300	6498	19	72	22	70	113.924863869999996	22.4872872299999997	113.927304199999995	22.4895031900000006	1
2019-10-20 06:41:41	2019-10-20 09:08:51	2.29234759999999982	03	未知	22.4916229007251189	113.931415897731725	440305	V0440300	6500	19	74	22	72	113.929744540000002	22.4872872299999997	113.932184879999994	22.4895031900000006	1
2019-10-20 17:36:54	2019-10-20 19:56:13	2.29234759999999982	02	30-39岁	22.4938348330674209	113.884002109381768	440305	V0440300	6838	20	55	23	53	113.883378149999999	22.4895031900000006	113.885818490000005	22.4917191500000015	1
2019-10-20 11:34:25	2019-10-20 12:08:04	2.29234759999999982	01	30-39岁	22.4929591134456288	113.915857000633608	440305	V0440300	6851	20	68	23	66	113.915102520000005	22.4895031900000006	113.917542859999998	22.4917191500000015	1
2019-10-20 12:12:36	2019-10-20 14:39:47	2.29234759999999982	02	19-29岁	22.49391953842715	113.919827318297877	440305	V0440300	6852	20	69	23	67	113.917542859999998	22.4895031900000006	113.919983189999996	22.4917191500000015	2
2019-10-20 19:39:39	2019-10-20 21:37:15	2.29234759999999982	02	19-29岁	22.49391953842715	113.919827318297877	440305	V0440300	6852	20	69	23	67	113.917542859999998	22.4895031900000006	113.919983189999996	22.4917191500000015	2
2019-10-20 12:04:06	2019-10-20 16:42:24	2.29234759999999982	02	30-39岁	22.4924486700609414	113.926920464516726	440305	V0440300	6855	20	72	23	70	113.924863869999996	22.4895031900000006	113.927304199999995	22.4917191500000015	1
2019-10-20 03:37:41	2019-10-20 04:32:16	2.29234759999999982	03	未知	22.4923259289221598	113.929001531037699	440305	V0440300	6856	20	73	23	71	113.927304199999995	22.4895031900000006	113.929744540000002	22.4917191500000015	1
2019-10-20 13:45:28	2019-10-20 19:44:33	2.29234759999999982	02	40-49岁	22.4922143671392902	113.927411239198818	440305	V0440300	6856	20	73	23	71	113.927304199999995	22.4895031900000006	113.929744540000002	22.4917191500000015	1
2019-10-20 19:42:30	2019-10-20 20:39:33	2.29234759999999982	01	30-39岁	22.4922466473196501	113.936209554473976	440305	V0440300	6859	20	76	23	74	113.934625209999993	22.4895031900000006	113.93706555	22.4917191500000015	1
2019-10-20 15:06:15	2019-10-20 16:14:02	2.29234759999999982	01	30-39岁	22.4943481637790192	113.920060622376297	440305	V0440300	7210	21	70	24	68	113.919983189999996	22.4917191500000015	113.922423530000003	22.4939351099999989	2
2019-10-20 16:14:06	2019-10-20 16:54:17	2.29234759999999982	01	30-39岁	22.4943481637790192	113.920060622376297	440305	V0440300	7210	21	70	24	68	113.919983189999996	22.4917191500000015	113.922423530000003	22.4939351099999989	2
2019-10-20 18:49:29	2019-10-20 22:20:40	2.29234759999999982	02	30-39岁	22.4958725231028005	113.929467070183179	440305	V0440300	7213	21	73	24	71	113.927304199999995	22.4917191500000015	113.929744540000002	22.4939351099999989	1
2019-10-20 00:00:27	2019-10-20 00:21:14	2.29234759999999982	01	19-29岁	22.4945941624606398	113.92821330879444	440305	V0440300	7213	21	73	24	71	113.927304199999995	22.4917191500000015	113.929744540000002	22.4939351099999989	1
2019-10-20 17:57:29	2019-10-20 19:57:33	2.29234759999999982	03	未知	22.4959359670085099	113.934690839220153	440305	V0440300	7216	21	76	24	74	113.934625209999993	22.4917191500000015	113.93706555	22.4939351099999989	1
2019-10-20 18:53:18	2019-10-20 23:11:17	2.29234759999999982	01	未知	22.4967360656805688	113.934527511973826	440305	V0440300	7572	22	75	25	73	113.932184879999994	22.4939351099999989	113.934625209999993	22.496151059999999	1
2019-10-20 00:49:49	2019-10-20 03:03:25	2.29234759999999982	02	19-29岁	22.4984168106726692	113.877819652686952	440305	V0440300	7906	23	52	26	50	113.87605714	22.496151059999999	113.878497479999993	22.4983670199999999	2
2019-10-20 15:08:10	2019-10-20 17:31:41	2.29234759999999982	02	19-29岁	22.4984168106726692	113.877819652686952	440305	V0440300	7906	23	52	26	50	113.87605714	22.496151059999999	113.878497479999993	22.4983670199999999	2
2019-10-20 16:39:34	2019-10-20 20:12:58	2.29234759999999982	01	60岁以上	22.4985219900797304	113.89445410855059	440305	V0440300	7913	23	59	26	57	113.893139500000004	22.496151059999999	113.895579830000003	22.4983670199999999	1
2019-10-20 11:18:55	2019-10-20 12:37:40	2.29234759999999982	01	19-29岁	22.5005782022820604	113.91032669718976	440305	V0440300	7920	23	66	26	64	113.910221849999999	22.496151059999999	113.912662190000006	22.4983670199999999	1
2019-10-20 16:16:41	2019-10-20 17:44:51	2.29234759999999982	01	30-39岁	22.4985363366146984	113.926708188635629	440305	V0440300	7926	23	72	26	70	113.924863869999996	22.496151059999999	113.927304199999995	22.4983670199999999	1
2019-10-20 06:47:29	2019-10-20 08:54:30	2.29234759999999982	02	30-39岁	22.5016400407153796	113.880223870126926	440305	V0440300	8264	24	53	27	51	113.878497479999993	22.4983670199999999	113.88093782	22.5005829800000008	1
2019-10-20 18:37:28	2019-10-20 18:37:56	2.29234759999999982	01	40-49岁	22.5009473003546212	113.88919412125739	440305	V0440300	8268	24	57	27	55	113.888258820000004	22.4983670199999999	113.890699159999997	22.5005829800000008	1
2019-10-20 09:31:26	2019-10-20 17:21:59	2.29234759999999982	02	50-59岁	22.5026582936819608	113.899761804680452	440305	V0440300	8272	24	61	27	59	113.898020169999995	22.4983670199999999	113.900460510000002	22.5005829800000008	1
2019-10-20 19:58:13	2019-10-20 23:45:03	2.29234759999999982	02	19-29岁	22.5022603631828702	113.914747349995764	440305	V0440300	8278	24	67	27	65	113.912662190000006	22.4983670199999999	113.915102520000005	22.5005829800000008	2
2019-10-20 19:02:10	2019-10-20 19:57:03	2.29234759999999982	02	19-29岁	22.5022603631828702	113.914747349995764	440305	V0440300	8278	24	67	27	65	113.912662190000006	22.4983670199999999	113.915102520000005	22.5005829800000008	2
2019-10-20 19:50:45	2019-10-20 23:14:50	2.29234759999999982	01	30-39岁	22.5009427219993015	113.922760258738947	440305	V0440300	8282	24	71	27	69	113.922423530000003	22.4983670199999999	113.924863869999996	22.5005829800000008	1
2019-10-20 16:59:34	2019-10-20 19:38:40	2.29234759999999982	01	30-39岁	22.5006619978279083	113.928380300683799	440305	V0440300	8284	24	73	27	71	113.927304199999995	22.4983670199999999	113.929744540000002	22.5005829800000008	1
2019-10-20 00:03:19	2019-10-20 00:16:19	2.29234759999999982	02	40-49岁	22.5027944086366283	113.928041789063954	440305	V0440300	8284	24	73	27	71	113.927304199999995	22.4983670199999999	113.929744540000002	22.5005829800000008	1
2019-10-20 19:14:16	2019-10-20 21:06:29	2.29234759999999982	01	30-39岁	22.50425716994609	113.873249858715468	440305	V0440300	8618	25	50	28	48	113.871176469999995	22.5005829800000008	113.873616810000001	22.5027989400000017	1
2019-10-20 13:04:20	2019-10-20 15:41:11	2.29234759999999982	02	19-29岁	22.5042499122234787	113.8910432682666	440305	V0440300	8626	25	58	28	56	113.890699159999997	22.5005829800000008	113.893139500000004	22.5027989400000017	1
2019-10-20 15:17:59	2019-10-20 17:16:37	2.29234759999999982	02	40-49岁	22.5041955275782293	113.930526423276689	440305	V0440300	8642	25	74	28	72	113.929744540000002	22.5005829800000008	113.932184879999994	22.5027989400000017	1
2019-10-20 00:01:41	2019-10-20 00:15:11	2.29234759999999982	02	40-49岁	22.5043868197551404	113.930619325657787	440305	V0440300	8642	25	74	28	72	113.929744540000002	22.5005829800000008	113.932184879999994	22.5027989400000017	1
2019-10-20 00:00:05	2019-10-20 00:14:41	2.29234759999999982	01	19-29岁	22.5056139772235397	113.880387173932093	440305	V0440300	8978	26	53	29	51	113.878497479999993	22.5027989400000017	113.88093782	22.5050148900000018	1
2019-10-20 12:15:08	2019-10-20 14:38:12	2.29234759999999982	02	60岁以上	22.5057360680581588	113.890893463587432	440305	V0440300	8983	26	58	29	56	113.890699159999997	22.5027989400000017	113.893139500000004	22.5050148900000018	1
2019-10-20 22:36:37	2019-10-20 23:05:44	2.29234759999999982	01	40-49岁	22.5057585758689598	113.913630409781874	440305	V0440300	8992	26	67	29	65	113.912662190000006	22.5027989400000017	113.915102520000005	22.5050148900000018	1
2019-10-20 17:33:17	2019-10-20 18:32:44	2.29234759999999982	01	30-39岁	22.5060178944682505	113.921987394021173	440305	V0440300	8995	26	70	29	68	113.919983189999996	22.5027989400000017	113.922423530000003	22.5050148900000018	1
2019-10-20 18:42:37	2019-10-20 23:04:55	2.29234759999999982	02	30-39岁	22.5075108007992313	113.922187431166506	440305	V0440300	9352	27	70	30	68	113.919983189999996	22.5050148900000018	113.922423530000003	22.5072308499999991	1
2019-10-20 00:58:00	2019-10-20 02:24:26	2.29234759999999982	01	19-29岁	22.5075790951834698	113.921039788718943	440305	V0440300	9352	27	70	30	68	113.919983189999996	22.5050148900000018	113.922423530000003	22.5072308499999991	1
2019-10-20 18:43:39	2019-10-20 23:03:32	2.29234759999999982	02	30-39岁	22.5079851395588406	113.920564566722689	440305	V0440300	9352	27	70	30	68	113.919983189999996	22.5050148900000018	113.922423530000003	22.5072308499999991	1
2019-10-20 18:48:12	2019-10-20 20:52:31	2.29234759999999982	01	30-39岁	22.5095368368982811	113.911118214242279	440305	V0440300	9705	28	66	31	64	113.910221849999999	22.5072308499999991	113.912662190000006	22.50944681	1
2019-10-20 19:22:26	2019-10-20 22:55:58	2.29234759999999982	01	30-39岁	22.5101249496618685	113.914019061678047	440305	V0440300	9706	28	67	31	65	113.912662190000006	22.5072308499999991	113.915102520000005	22.50944681	1
2019-10-20 00:05:53	2019-10-20 00:18:57	2.29234759999999982	01	19-29岁	22.5115341876906285	113.916445193203998	440305	V0440300	9707	28	68	31	66	113.915102520000005	22.5072308499999991	113.917542859999998	22.50944681	1
2019-10-20 17:03:09	2019-10-20 18:25:25	2.29234759999999982	02	19-29岁	22.5113697148824699	113.92435540550261	440305	V0440300	9710	28	71	31	69	113.922423530000003	22.5072308499999991	113.924863869999996	22.50944681	1
2019-10-20 18:56:17	2019-10-20 19:53:35	2.29234759999999982	02	40-49岁	22.5110977494269591	113.922875304336856	440305	V0440300	9710	28	71	31	69	113.922423530000003	22.5072308499999991	113.924863869999996	22.50944681	1
2019-10-20 10:02:19	2019-10-20 14:30:44	2.29234759999999982	01	60岁以上	22.5149274309962699	113.917856016598506	440305	V0440300	10422	30	69	33	67	113.917542859999998	22.5116627700000009	113.919983189999996	22.513878720000001	1
2019-10-20 12:10:24	2019-10-20 15:54:57	2.29234759999999982	02	19-29岁	22.5142462750273395	113.924233427191822	440305	V0440300	10424	30	71	33	69	113.922423530000003	22.5116627700000009	113.924863869999996	22.513878720000001	1
2019-10-20 12:06:18	2019-10-20 13:41:05	2.29234759999999982	02	60岁以上	22.5147168539835505	113.937073994522777	440305	V0440300	10430	30	77	33	75	113.93706555	22.5116627700000009	113.939505879999999	22.513878720000001	1
2019-10-20 16:00:41	2019-10-20 21:26:20	2.29234759999999982	01	19-29岁	22.5162534461022901	113.909356399284363	440305	V0440300	10775	31	65	34	63	113.907781510000007	22.513878720000001	113.910221849999999	22.5160946799999984	1
2019-10-20 09:19:25	2019-10-20 17:12:19	2.29234759999999982	02	19-29岁	22.5181142851248914	113.908508752928412	440305	V0440300	10775	31	65	34	63	113.907781510000007	22.513878720000001	113.910221849999999	22.5160946799999984	1
2019-10-20 12:05:46	2019-10-20 15:01:28	2.29234759999999982	02	40-49岁	22.51703772579787	113.94094715739827	440305	V0440300	10788	31	78	34	77	113.939505879999999	22.513878720000001	113.941946220000005	22.5160946799999984	1
2019-10-20 18:12:05	2019-10-20 19:22:03	2.29234759999999982	02	50-59岁	22.5184037186731203	113.918419965074975	440305	V0440300	11136	32	69	35	67	113.917542859999998	22.5160946799999984	113.919983189999996	22.5183106399999993	1
2019-10-20 11:50:44	2019-10-20 17:47:18	2.29234759999999982	01	50-59岁	22.5204048616062309	113.939095319262719	440305	V0440300	11144	32	77	35	76	113.93706555	22.5160946799999984	113.939505879999999	22.5183106399999993	1
2019-10-20 12:17:36	2019-10-20 14:13:17	2.29234759999999982	02	30-39岁	22.5203841389597095	113.94417619304825	440305	V0440300	11146	32	79	34	78	113.941946220000005	22.5160946799999984	113.944386559999998	22.5183106399999993	1
2019-10-20 14:56:34	2019-10-20 17:54:44	2.29234759999999982	03	未知	22.5210637854466	113.925850353448809	440305	V0440300	11496	33	72	36	71	113.924863869999996	22.5183106399999993	113.927304199999995	22.5205266000000002	1
2019-10-20 00:12:47	2019-10-20 00:27:02	2.29234759999999982	03	未知	22.5231427134183804	113.907658524600805	440305	V0440300	11845	34	64	37	63	113.905341179999994	22.5205266000000002	113.907781510000007	22.5227425500000003	1
2019-10-20 19:23:45	2019-10-20 20:45:51	2.29234759999999982	02	30-39岁	22.5235116886649784	113.909952522901406	440305	V0440300	11846	34	65	37	64	113.907781510000007	22.5205266000000002	113.910221849999999	22.5227425500000003	1
2019-10-20 11:26:25	2019-10-20 16:02:20	3.05925700000000012	02	40-49岁	22.5236488005256597	114.042056115313812	440304	V0440300	11901	34	120	36	119	114.042000000000002	22.5205266000000002	114.044440339999994	22.5227425500000003	1
2019-10-20 22:07:01	2019-10-20 22:43:23	3.05925700000000012	01	30-39岁	22.5231712648790214	114.048487800127262	440304	V0440300	11903	34	122	36	121	114.046880669999993	22.5205266000000002	114.04932101	22.5227425500000003	1
2019-10-20 01:40:01	2019-10-20 05:26:55	3.05925700000000012	01	未知	22.5237619255915291	114.056587208484444	440304	V0440300	11906	34	125	36	124	114.054201680000006	22.5205266000000002	114.056642019999998	22.5227425500000003	3
2019-10-20 00:01:19	2019-10-20 01:39:59	3.05925700000000012	01	未知	22.5237619255915291	114.056587208484444	440304	V0440300	11906	34	125	36	124	114.054201680000006	22.5205266000000002	114.056642019999998	22.5227425500000003	3
2019-10-20 05:27:07	2019-10-20 06:19:34	3.05925700000000012	01	未知	22.5237619255915291	114.056587208484444	440304	V0440300	11906	34	125	36	124	114.054201680000006	22.5205266000000002	114.056642019999998	22.5227425500000003	3
2019-10-20 10:54:38	2019-10-20 13:20:38	3.05925700000000012	01	60岁以上	22.5241132451534689	114.066926246151212	440304	V0440300	11911	34	130	35	129	114.066403359999995	22.5205266000000002	114.068843700000002	22.5227425500000003	1
2019-10-20 00:57:13	2019-10-20 15:43:16	2.29234759999999982	03	未知	22.5270062407227805	113.916169576831564	440305	V0440300	12206	35	68	38	67	113.915102520000005	22.5227425500000003	113.917542859999998	22.5249585100000012	1
2019-10-20 20:24:22	2019-10-20 22:50:37	2.29234759999999982	02	30-39岁	22.5268298069468607	113.928170678885991	440305	V0440300	12211	35	73	38	72	113.927304199999995	22.5227425500000003	113.929744540000002	22.5249585100000012	1
2019-10-20 09:55:23	2019-10-20 13:28:55	2.29234759999999982	01	40-49岁	22.5263757945830605	113.94413173189966	440305	V0440300	12217	35	79	37	78	113.941946220000005	22.5227425500000003	113.944386559999998	22.5249585100000012	1
2019-10-20 14:07:08	2019-10-20 15:56:37	2.29234759999999982	01	30-39岁	22.528044415243599	113.942181230544477	440305	V0440300	12574	36	79	38	78	113.941946220000005	22.5249585100000012	113.944386559999998	22.5271744699999985	1
2019-10-20 15:07:20	2019-10-20 15:56:35	3.05925700000000012	01	40-49岁	22.527444872077151	114.041858646438428	440304	V0440300	12614	36	119	38	118	114.039559659999995	22.5249585100000012	114.042000000000002	22.5271744699999985	1
2019-10-20 11:44:37	2019-10-20 14:05:23	3.05925700000000012	01	40-49岁	22.5279726513499199	114.047987390531802	440304	V0440300	12617	36	122	38	121	114.046880669999993	22.5249585100000012	114.04932101	22.5271744699999985	1
2019-10-20 17:05:56	2019-10-20 19:41:49	2.29234759999999982	01	19-29岁	22.5307762564163099	113.914638337322756	440305	V0440300	12919	37	67	40	66	113.912662190000006	22.5271744699999985	113.915102520000005	22.5293904199999986	1
2019-10-20 17:58:43	2019-10-20 17:59:43	2.29234759999999982	01	19-29岁	22.5312738839544089	113.918940553388353	440305	V0440300	12921	37	69	40	68	113.917542859999998	22.5271744699999985	113.919983189999996	22.5293904199999986	1
2019-10-20 15:07:14	2019-10-20 17:40:24	2.29234759999999982	03	19-29岁	22.5315954073440992	113.929143526961909	440305	V0440300	12925	37	73	39	72	113.927304199999995	22.5271744699999985	113.929744540000002	22.5293904199999986	1
2019-10-20 12:19:39	2019-10-20 14:48:50	2.29234759999999982	01	40-49岁	22.5313396563166215	113.94556708448755	440305	V0440300	12932	37	80	39	79	113.944386559999998	22.5271744699999985	113.946826889999997	22.5293904199999986	1
2019-10-20 13:32:01	2019-10-20 15:06:27	3.05925700000000012	02	19-29岁	22.529624727490809	114.027919408299852	440304	V0440300	12966	37	114	39	113	114.027357980000005	22.5271744699999985	114.029798319999998	22.5293904199999986	1
2019-10-20 13:47:12	2019-10-20 14:32:35	2.29234759999999982	02	30-39岁	22.532668525889811	113.905095338167925	440305	V0440300	13272	38	63	41	62	113.902900840000001	22.5293904199999986	113.905341179999994	22.5316063799999995	1
2019-10-20 15:01:14	2019-10-20 17:25:34	2.29234759999999982	02	30-39岁	22.5335360736989792	113.910788229125885	440305	V0440300	13275	38	66	41	65	113.910221849999999	22.5293904199999986	113.912662190000006	22.5316063799999995	1
2019-10-20 13:04:03	2019-10-20 17:46:21	2.29234759999999982	01	19-29岁	22.5321121733869596	113.921243747972099	440305	V0440300	13279	38	70	41	69	113.919983189999996	22.5293904199999986	113.922423530000003	22.5316063799999995	1
2019-10-20 12:07:30	2019-10-20 13:28:27	2.29234759999999982	01	40-49岁	22.5318695742465103	113.924600693895826	440305	V0440300	13280	38	71	41	70	113.922423530000003	22.5293904199999986	113.924863869999996	22.5316063799999995	1
2019-10-20 00:00:21	2019-10-20 02:01:30	2.29234759999999982	01	19-29岁	22.5354108666634012	113.913486075522144	440305	V0440300	13633	39	67	42	66	113.912662190000006	22.5316063799999995	113.915102520000005	22.5338223400000004	1
2019-10-20 14:16:43	2019-10-20 19:04:37	2.29234759999999982	01	30-39岁	22.5346747612041796	113.965846772168987	440305	V0440300	13654	39	88	41	87	113.963909240000007	22.5316063799999995	113.966349579999999	22.5338223400000004	1
2019-10-20 09:45:36	2019-10-20 16:57:23	2.29234759999999982	02	19-29岁	22.5369120843064294	113.909420970041523	440305	V0440300	13988	40	65	43	64	113.907781510000007	22.5338223400000004	113.910221849999999	22.5360383000000013	1
2019-10-20 00:14:37	2019-10-20 17:19:33	2.29234759999999982	03	未知	22.5365666975254406	113.978610193593639	440305	V0440300	14017	40	94	42	93	113.978551260000003	22.5338223400000004	113.980991599999996	22.5360383000000013	1
2019-10-20 17:17:46	2019-10-20 17:56:37	3.05925700000000012	03	未知	22.5382298448608687	114.000433960067539	440304	V0440300	14025	40	102	42	101	113.998073950000006	22.5338223400000004	114.000514289999998	22.5360383000000013	1
2019-10-20 17:31:48	2019-10-20 18:15:25	2.29234759999999982	01	30-39岁	22.5384934854623715	113.913757519335633	440305	V0440300	14347	41	67	44	66	113.912662190000006	22.5360383000000013	113.915102520000005	22.5382542599999987	1
2019-10-20 08:52:44	2019-10-20 09:56:24	2.29234759999999982	03	未知	22.5398425260675204	113.958495708710174	440305	V0440300	14365	41	85	43	84	113.956588240000002	22.5360383000000013	113.959028570000001	22.5382542599999987	1
2019-10-20 17:48:36	2019-10-20 18:50:33	2.29234759999999982	03	未知	22.5382922002546593	113.981584417724633	440305	V0440300	14375	41	95	43	94	113.980991599999996	22.5360383000000013	113.983431929999995	22.5382542599999987	1
2019-10-20 16:14:45	2019-10-20 18:12:31	2.29234759999999982	01	40-49岁	22.5406382706855091	113.905617031607107	440305	V0440300	14701	42	64	45	63	113.905341179999994	22.5382542599999987	113.907781510000007	22.5404702099999987	1
2019-10-20 16:07:33	2019-10-20 18:13:57	2.29234759999999982	01	30-39岁	22.5405918768039797	113.910242498219361	440305	V0440300	14703	42	66	45	65	113.910221849999999	22.5382542599999987	113.912662190000006	22.5404702099999987	1
2019-10-20 00:00:19	2019-10-20 05:44:50	2.29234759999999982	03	19-29岁	22.540506556190941	113.925089300286487	440305	V0440300	14709	42	72	44	71	113.924863869999996	22.5382542599999987	113.927304199999995	22.5404702099999987	1
2019-10-20 10:53:58	2019-10-20 19:17:35	2.29234759999999982	02	19-29岁	22.5410281419198313	113.977813492994301	440305	V0440300	14730	42	93	44	92	113.976110930000004	22.5382542599999987	113.978551260000003	22.5404702099999987	1
2019-10-20 09:53:49	2019-10-20 19:02:33	3.05925700000000012	01	40-49岁	22.5423250837554612	114.014861036020264	440304	V0440300	14745	42	108	44	107	114.012715970000002	22.5382542599999987	114.015156300000001	22.5404702099999987	1
2019-10-20 16:41:25	2019-10-20 16:42:25	2.29234759999999982	01	19-29岁	22.5446647221069583	113.897735412977269	440305	V0440300	15054	43	60	46	59	113.895579830000003	22.5404702099999987	113.898020169999995	22.5426861699999996	1
2019-10-20 11:24:16	2019-10-20 13:36:27	3.05925700000000012	01	40-49岁	22.5426919242285386	114.041047761863538	440304	V0440300	15113	43	119	44	118	114.039559659999995	22.5404702099999987	114.042000000000002	22.5426861699999996	1
2019-10-20 00:19:34	2019-10-20 01:30:49	2.29234759999999982	01	30-39岁	22.5451146689375896	113.919721274702042	440305	V0440300	15420	44	69	46	68	113.917542859999998	22.5426861699999996	113.919983189999996	22.5449021300000005	1
2019-10-20 21:11:12	2019-10-20 23:31:47	2.29234759999999982	01	19-29岁	22.5462247367800188	113.931044556412729	440305	V0440300	15425	44	74	46	73	113.929744540000002	22.5426861699999996	113.932184879999994	22.5449021300000005	1
2019-10-20 15:37:56	2019-10-20 16:33:40	2.29234759999999982	01	30-39岁	22.5453805997816588	113.933628179639584	440305	V0440300	15426	44	75	46	74	113.932184879999994	22.5426861699999996	113.934625209999993	22.5449021300000005	1
2019-10-20 11:51:20	2019-10-20 14:48:09	2.29234759999999982	01	30-39岁	22.5458094209595394	113.967167470951793	440305	V0440300	15440	44	89	46	88	113.966349579999999	22.5426861699999996	113.968789920000006	22.5449021300000005	4
2019-10-20 09:20:29	2019-10-20 11:37:54	2.29234759999999982	01	30-39岁	22.5458094209595394	113.967167470951793	440305	V0440300	15440	44	89	46	88	113.966349579999999	22.5426861699999996	113.968789920000006	22.5449021300000005	4
2019-10-20 16:30:10	2019-10-20 18:29:58	2.29234759999999982	01	30-39岁	22.5458094209595394	113.967167470951793	440305	V0440300	15440	44	89	46	88	113.966349579999999	22.5426861699999996	113.968789920000006	22.5449021300000005	4
2019-10-20 07:48:50	2019-10-20 09:07:09	2.29234759999999982	01	30-39岁	22.5458094209595394	113.967167470951793	440305	V0440300	15440	44	89	46	88	113.966349579999999	22.5426861699999996	113.968789920000006	22.5449021300000005	4
2019-10-20 17:36:30	2019-10-20 20:19:54	3.05925700000000012	02	19-29岁	22.5451388193234408	113.99295862121734	440304	V0440300	15450	44	99	46	98	113.990752939999993	22.5426861699999996	113.99319328	22.5449021300000005	1
2019-10-20 10:18:53	2019-10-20 10:51:17	2.29234759999999982	01	40-49岁	22.5475883524375718	113.922124414143141	440305	V0440300	15778	45	70	47	69	113.919983189999996	22.5449021300000005	113.922423530000003	22.5471180900000014	1
2019-10-20 11:48:04	2019-10-20 21:59:20	2.29234759999999982	01	19-29岁	22.5489787741203784	113.944858014574137	440305	V0440300	15788	45	80	47	79	113.944386559999998	22.5449021300000005	113.946826889999997	22.5471180900000014	1
2019-10-20 12:23:15	2019-10-20 22:11:48	2.29234759999999982	01	19-29岁	22.5504856581065987	113.941997418840103	440305	V0440300	16144	46	79	48	78	113.941946220000005	22.5471180900000014	113.944386559999998	22.5493340400000015	1
2019-10-20 00:01:13	2019-10-20 00:31:09	2.29234759999999982	01	30-39岁	22.5510724118763513	113.949601957252412	440305	V0440300	16147	46	82	48	81	113.949267230000004	22.5471180900000014	113.951707560000003	22.5493340400000015	1
2019-10-20 20:55:25	2019-10-20 23:11:24	2.29234759999999982	01	19-29岁	22.5496861339062598	113.950740094149268	440305	V0440300	16147	46	82	48	81	113.949267230000004	22.5471180900000014	113.951707560000003	22.5493340400000015	1
2019-10-20 19:47:47	2019-10-20 22:42:48	2.29234759999999982	01	19-29岁	22.5520606887919399	113.949842550972562	440305	V0440300	16504	47	82	49	81	113.949267230000004	22.5493340400000015	113.951707560000003	22.5515499999999989	1
2019-10-20 15:06:25	2019-10-20 15:39:21	3.05925700000000012	01	30-39岁	22.5520310231108105	114.009725738966864	440304	V0440300	16528	47	106	49	105	114.007835290000003	22.5493340400000015	114.010275629999995	22.5515499999999989	1
2019-10-20 12:03:34	2019-10-20 20:10:24	3.17181930000000012	01	19-29岁	22.5529760109785009	114.097692688291673	440303	V0440300	16564	47	142	48	141	114.095687400000003	22.5493340400000015	114.098127730000002	22.5515499999999989	1
2019-10-20 20:01:08	2019-10-20 20:40:14	3.17181930000000012	02	19-29岁	22.5522471376793909	114.130484428357406	440303	V0440300	16578	47	156	48	155	114.129852099999994	22.5493340400000015	114.132292440000001	22.5515499999999989	1
2019-10-20 19:59:35	2019-10-20 20:54:22	2.01503029999999983	01	19-29岁	22.5547177807843013	113.888387048265386	440306	V0440300	16836	48	57	51	56	113.888258820000004	22.5515499999999989	113.890699159999997	22.5537659599999998	1
2019-10-20 12:49:37	2019-10-20 15:16:11	2.29234759999999982	02	19-29岁	22.5546352970589687	113.925825322110597	440305	V0440300	16851	48	72	50	71	113.924863869999996	22.5515499999999989	113.927304199999995	22.5537659599999998	2
2019-10-20 15:16:19	2019-10-20 16:13:01	2.29234759999999982	02	19-29岁	22.5546352970589687	113.925825322110597	440305	V0440300	16851	48	72	50	71	113.924863869999996	22.5515499999999989	113.927304199999995	22.5537659599999998	2
2019-10-20 16:07:12	2019-10-20 18:12:18	3.05925700000000012	01	30-39岁	22.5549430979660208	114.036841197765469	440304	V0440300	16896	48	117	49	116	114.034678990000003	22.5515499999999989	114.037119329999996	22.5537659599999998	1
2019-10-20 15:47:02	2019-10-20 18:47:02	3.05925700000000012	01	40-49岁	22.5539698123443806	114.042799073262671	440304	V0440300	16899	48	120	49	119	114.042000000000002	22.5515499999999989	114.044440339999994	22.5537659599999998	1
2019-10-20 13:38:24	2019-10-20 15:01:05	2.01503029999999983	03	未知	22.5577865305293308	113.871217606725992	440306	V0440300	17186	49	50	52	49	113.871176469999995	22.5537659599999998	113.873616810000001	22.5559819099999999	1
2019-10-20 09:45:17	2019-10-20 13:11:25	2.01503029999999983	01	0-18岁	22.5566011361186511	113.885915720148489	440306	V0440300	17192	49	56	52	55	113.885818490000005	22.5537659599999998	113.888258820000004	22.5559819099999999	1
2019-10-20 21:28:31	2019-10-20 22:26:47	3.05925700000000012	01	19-29岁	22.5578488349554007	114.078709474047656	440304	V0440300	17271	49	135	50	134	114.078605039999999	22.5537659599999998	114.081045380000006	22.5559819099999999	2
2019-10-20 15:47:57	2019-10-20 21:28:17	3.05925700000000012	01	19-29岁	22.5578488349554007	114.078709474047656	440304	V0440300	17271	49	135	50	134	114.078605039999999	22.5537659599999998	114.081045380000006	22.5559819099999999	2
2019-10-20 18:00:00	2019-10-20 18:51:31	3.17181930000000012	02	30-39岁	22.5567041014529792	114.10522347116239	440303	V0440300	17281	49	145	50	144	114.103008399999993	22.5537659599999998	114.10544874	22.5559819099999999	1
2019-10-20 12:05:27	2019-10-20 14:06:38	2.01503029999999983	02	19-29岁	22.5603250242302202	113.903020514187602	440306	V0440300	17556	50	63	52	62	113.902900840000001	22.5559819099999999	113.905341179999994	22.5581978700000008	1
2019-10-20 15:14:42	2019-10-20 16:29:51	2.29234759999999982	01	60岁以上	22.5611940255532595	113.929955210843062	440305	V0440300	17924	51	74	53	73	113.929744540000002	22.5581978700000008	113.932184879999994	22.5604138300000017	1
2019-10-20 17:49:35	2019-10-20 19:58:03	2.29234759999999982	01	19-29岁	22.5623884070427287	113.937682828539408	440305	V0440300	17927	51	77	53	76	113.93706555	22.5581978700000008	113.939505879999999	22.5604138300000017	1
2019-10-20 19:44:38	2019-10-20 21:35:56	3.05925700000000012	02	30-39岁	22.5641760665764686	114.094649630644639	440304	V0440300	18348	52	141	53	140	114.093247059999996	22.5604138300000017	114.095687400000003	22.562629789999999	1
2019-10-20 14:23:00	2019-10-20 17:03:51	2.01503029999999983	02	30-39岁	22.5653982019559187	113.899817140956472	440306	V0440300	18625	53	61	55	60	113.898020169999995	22.562629789999999	113.900460510000002	22.5648457399999991	1
2019-10-20 18:52:09	2019-10-20 21:07:39	2.29234759999999982	01	40-49岁	22.5658722517635617	113.947653403790511	440305	V0440300	18645	53	81	55	80	113.946826889999997	22.562629789999999	113.949267230000004	22.5648457399999991	1
2019-10-20 16:30:30	2019-10-20 18:04:22	2.29234759999999982	01	50-59岁	22.5648708725274609	113.973426153109656	440305	V0440300	18655	53	91	55	90	113.971230250000005	22.562629789999999	113.973670589999998	22.5648457399999991	1
2019-10-20 17:25:01	2019-10-20 18:43:39	3.05925700000000012	01	40-49岁	22.5660083074626989	114.030006215368346	440304	V0440300	18679	53	115	54	114	114.029798319999998	22.562629789999999	114.032238660000004	22.5648457399999991	2
2019-10-20 16:06:21	2019-10-20 17:14:09	3.05925700000000012	01	40-49岁	22.5660083074626989	114.030006215368346	440304	V0440300	18679	53	115	54	114	114.029798319999998	22.562629789999999	114.032238660000004	22.5648457399999991	2
2019-10-20 16:12:36	2019-10-20 18:11:03	3.05925700000000012	01	30-39岁	22.5662719143815309	114.035481400474339	440304	V0440300	18681	53	117	54	116	114.034678990000003	22.562629789999999	114.037119329999996	22.5648457399999991	1
2019-10-20 13:19:42	2019-10-20 19:55:32	3.05925700000000012	01	19-29岁	22.5657498820745595	114.051740775570408	440304	V0440300	18687	53	123	54	122	114.04932101	22.562629789999999	114.051761350000007	22.5648457399999991	1
2019-10-20 11:27:08	2019-10-20 12:20:32	3.05925700000000012	01	19-29岁	22.5650788719129203	114.051570415791829	440304	V0440300	18687	53	123	54	122	114.04932101	22.562629789999999	114.051761350000007	22.5648457399999991	1
2019-10-20 16:20:57	2019-10-20 21:52:26	2.01503029999999983	01	19-29岁	22.5692120088891492	113.89402782630394	440306	V0440300	18980	54	59	56	58	113.893139500000004	22.5648457399999991	113.895579830000003	22.5670617	1
2019-10-20 12:08:30	2019-10-20 14:31:59	2.01503029999999983	02	40-49岁	22.5689179039714709	113.906375183878552	440306	V0440300	18985	54	64	56	63	113.905341179999994	22.5648457399999991	113.907781510000007	22.5670617	1
2019-10-20 19:11:20	2019-10-20 22:05:17	2.29234759999999982	01	30-39岁	22.568497590947139	113.953785559789893	440305	V0440300	19004	54	83	56	82	113.951707560000003	22.5648457399999991	113.954147899999995	22.5670617	1
2019-10-20 15:10:11	2019-10-20 16:53:43	3.05925700000000012	01	40-49岁	22.5685665815011696	114.033158291196429	440304	V0440300	19037	54	116	55	115	114.032238660000004	22.5648457399999991	114.034678990000003	22.5670617	1
2019-10-20 17:59:06	2019-10-20 17:59:06	3.17181930000000012	01	19-29岁	22.5684187132906509	114.158246125154449	440303	V0440300	19088	54	167	54	166	114.156695799999994	22.5648457399999991	114.159136129999993	22.5670617	1
2019-10-20 13:18:55	2019-10-20 19:14:27	2.01503029999999983	02	19-29岁	22.5706997963844813	113.875356949292097	440306	V0440300	19329	55	51	58	50	113.873616810000001	22.5670617	113.87605714	22.5692776600000009	2
2019-10-20 00:36:01	2019-10-20 08:54:04	2.01503029999999983	02	19-29岁	22.5706997963844813	113.875356949292097	440306	V0440300	19329	55	51	58	50	113.873616810000001	22.5670617	113.87605714	22.5692776600000009	2
2019-10-20 12:48:34	2019-10-20 19:15:11	2.01503029999999983	02	19-29岁	22.5710199424188289	113.874650093743142	440306	V0440300	19329	55	51	58	50	113.873616810000001	22.5670617	113.87605714	22.5692776600000009	2
2019-10-20 00:35:53	2019-10-20 08:53:44	2.01503029999999983	02	19-29岁	22.5710199424188289	113.874650093743142	440306	V0440300	19329	55	51	58	50	113.873616810000001	22.5670617	113.87605714	22.5692776600000009	2
2019-10-20 16:03:01	2019-10-20 17:19:22	2.29234759999999982	01	19-29岁	22.5700520327477498	113.963430095921993	440305	V0440300	19365	55	87	57	86	113.961468909999994	22.5670617	113.963909240000007	22.5692776600000009	1
2019-10-20 10:13:11	2019-10-20 12:25:40	3.05925700000000012	02	30-39岁	22.5699126655228497	114.030787411129083	440304	V0440300	19393	55	115	56	114	114.029798319999998	22.5670617	114.032238660000004	22.5692776600000009	1
2019-10-20 13:15:21	2019-10-20 14:21:01	3.05925700000000012	01	19-29岁	22.5700407755480796	114.050473554330623	440304	V0440300	19401	55	123	56	122	114.04932101	22.5670617	114.051761350000007	22.5692776600000009	1
2019-10-20 14:22:28	2019-10-20 17:59:08	3.05925700000000012	02	30-39岁	22.5714765414739382	114.058878462307661	440304	V0440300	19404	55	126	56	125	114.056642019999998	22.5670617	114.059082349999997	22.5692776600000009	1
2019-10-20 00:00:07	2019-10-20 00:12:55	2.01503029999999983	01	30-39岁	22.5727046823917412	113.850950794993693	440306	V0440300	19676	56	41	59	40	113.849213449999993	22.5692776600000009	113.851653780000007	22.5714936199999983	1
2019-10-20 11:41:30	2019-10-20 16:02:56	2.01503029999999983	02	30-39岁	22.5733592641847807	113.852578104486469	440306	V0440300	19677	56	42	59	41	113.851653780000007	22.5692776600000009	113.854094119999999	22.5714936199999983	1
2019-10-20 16:47:39	2019-10-20 18:12:56	2.01503029999999983	02	30-39岁	22.5752148863093893	113.852866312722625	440306	V0440300	20034	57	42	60	41	113.851653780000007	22.5714936199999983	113.854094119999999	22.5737095799999992	1
2019-10-20 10:51:45	2019-10-20 15:08:59	2.01503029999999983	01	30-39岁	22.5749253096750309	113.861122861419517	440306	V0440300	20037	57	45	60	44	113.858974790000005	22.5714936199999983	113.861415129999997	22.5737095799999992	1
2019-10-20 15:21:08	2019-10-20 16:02:49	2.29234759999999982	01	30-39岁	22.5749326997702617	113.928698360122681	440305	V0440300	20065	57	73	59	72	113.927304199999995	22.5714936199999983	113.929744540000002	22.5737095799999992	2
2019-10-20 16:09:44	2019-10-20 21:49:06	2.29234759999999982	01	30-39岁	22.5749326997702617	113.928698360122681	440305	V0440300	20065	57	73	59	72	113.927304199999995	22.5714936199999983	113.929744540000002	22.5737095799999992	2
2019-10-20 23:42:27	2019-10-20 23:42:27	2.01503029999999983	03	19-29岁	22.5778445638921212	113.909256303946194	440306	V0440300	20414	58	65	60	64	113.907781510000007	22.5737095799999992	113.910221849999999	22.5759255299999992	1
2019-10-20 21:08:50	2019-10-20 21:43:57	2.29234759999999982	02	19-29岁	22.5770098957746406	113.946756823623573	440305	V0440300	20429	58	80	60	79	113.944386559999998	22.5737095799999992	113.946826889999997	22.5759255299999992	1
2019-10-20 16:07:27	2019-10-20 18:07:57	2.01503029999999983	01	19-29岁	22.5783681328522512	113.856283219044215	440306	V0440300	20749	59	43	62	42	113.854094119999999	22.5759255299999992	113.856534460000006	22.5781414900000001	1
2019-10-20 20:18:01	2019-10-20 20:19:01	2.01503029999999983	01	30-39岁	22.5789654296579307	113.867911332933744	440306	V0440300	20754	59	48	62	47	113.866295800000003	22.5759255299999992	113.868736139999996	22.5781414900000001	1
2019-10-20 19:46:53	2019-10-20 19:47:53	2.29234759999999982	01	30-39岁	22.5782077513268185	113.948052069024371	440305	V0440300	20787	59	81	61	80	113.946826889999997	22.5759255299999992	113.949267230000004	22.5781414900000001	1
2019-10-20 09:51:53	2019-10-20 12:37:09	2.01503029999999983	01	19-29岁	22.5836212929895304	113.884103091218904	440306	V0440300	21475	61	55	63	54	113.883378149999999	22.5803574500000011	113.885818490000005	22.5825734000000011	1
2019-10-20 10:38:06	2019-10-20 11:24:07	2.01503029999999983	01	19-29岁	22.5832072422998102	113.886483615457038	440306	V0440300	21476	61	56	63	55	113.885818490000005	22.5803574500000011	113.888258820000004	22.5825734000000011	1
2019-10-20 07:48:26	2019-10-20 16:02:01	2.01503029999999983	01	19-29岁	22.5832320756522087	113.894286675411379	440306	V0440300	21479	61	59	63	58	113.893139500000004	22.5803574500000011	113.895579830000003	22.5825734000000011	1
2019-10-20 16:44:46	2019-10-20 20:59:03	2.01503029999999983	02	30-39岁	22.5866709853758891	113.862304511791535	440306	V0440300	21823	62	46	65	45	113.861415129999997	22.5825734000000011	113.863855459999996	22.5847893599999985	1
2019-10-20 17:23:31	2019-10-20 19:39:22	2.01503029999999983	02	30-39岁	22.5856338410654907	113.879927548571914	440306	V0440300	21830	62	53	64	52	113.878497479999993	22.5825734000000011	113.88093782	22.5847893599999985	1
2019-10-20 15:10:12	2019-10-20 17:42:44	2.01503029999999983	02	19-29岁	22.5865742627949899	113.885134772697043	440306	V0440300	21832	62	55	64	54	113.883378149999999	22.5825734000000011	113.885818490000005	22.5847893599999985	2
2019-10-20 17:42:53	2019-10-20 19:22:01	2.01503029999999983	02	19-29岁	22.5865742627949899	113.885134772697043	440306	V0440300	21832	62	55	64	54	113.883378149999999	22.5825734000000011	113.885818490000005	22.5847893599999985	2
2019-10-20 16:14:29	2019-10-20 20:56:16	2.01503029999999983	01	19-29岁	22.5877219175244512	113.842271019169885	440306	V0440300	22172	63	38	66	37	113.841892439999995	22.5847893599999985	113.844332769999994	22.5870053199999994	1
2019-10-20 18:53:49	2019-10-20 21:33:08	2.01503029999999983	01	30-39岁	22.5874194699657416	113.909246584936781	440306	V0440300	22199	63	65	65	64	113.907781510000007	22.5847893599999985	113.910221849999999	22.5870053199999994	1
2019-10-20 15:30:51	2019-10-20 16:19:34	2.01503029999999983	01	50-59岁	22.5879935258011884	113.925036191041542	440306	V0440300	22206	63	72	65	71	113.924863869999996	22.5847893599999985	113.927304199999995	22.5870053199999994	1
2019-10-20 17:47:05	2019-10-20 20:19:38	2.29234759999999982	01	30-39岁	22.5878195014119214	113.953768598960863	440305	V0440300	22217	63	83	65	82	113.951707560000003	22.5847893599999985	113.954147899999995	22.5870053199999994	1
2019-10-20 08:39:10	2019-10-20 12:40:33	2.29234759999999982	02	50-59岁	22.5879841471528202	113.961024954570249	440305	V0440300	22220	63	86	65	85	113.959028570000001	22.5847893599999985	113.961468909999994	22.5870053199999994	1
2019-10-20 00:03:02	2019-10-20 01:00:00	2.29234759999999982	03	19-29岁	22.58981669601744	113.939680808978409	440305	V0440300	22569	64	78	66	77	113.939505879999999	22.5870053199999994	113.941946220000005	22.5892212800000003	1
2019-10-20 19:53:23	2019-10-20 23:05:41	2.29234759999999982	01	19-29岁	22.5903071243229512	113.987060051585331	440305	V0440300	22588	64	97	65	96	113.985872270000002	22.5870053199999994	113.988312609999994	22.5892212800000003	1
2019-10-20 16:27:54	2019-10-20 19:35:34	2.29234759999999982	01	40-49岁	22.5918822939369406	113.941044378928197	440305	V0440300	22926	65	78	67	77	113.939505879999999	22.5892212800000003	113.941946220000005	22.5914372300000004	1
2019-10-20 18:13:39	2019-10-20 19:33:15	2.29234759999999982	01	19-29岁	22.5919731721678296	113.987830476520983	440305	V0440300	22945	65	97	66	96	113.985872270000002	22.5892212800000003	113.988312609999994	22.5914372300000004	1
2019-10-20 18:36:12	2019-10-20 20:25:24	2.29234759999999982	03	未知	22.5925820765436498	113.988536453423947	440305	V0440300	22946	65	98	66	97	113.988312609999994	22.5892212800000003	113.990752939999993	22.5914372300000004	1
2019-10-20 20:12:54	2019-10-20 22:07:36	2.01503029999999983	01	50-59岁	22.59378803516163	113.87555489351486	440306	V0440300	23256	66	51	68	50	113.873616810000001	22.5914372300000004	113.87605714	22.5936531900000013	1
2019-10-20 16:41:22	2019-10-20 19:57:16	2.29234759999999982	02	50-59岁	22.5951824946616284	113.974687863461412	440305	V0440300	23297	66	92	68	91	113.973670589999998	22.5914372300000004	113.976110930000004	22.5936531900000013	1
2019-10-20 09:03:04	2019-10-20 14:28:02	3.17181930000000012	02	40-49岁	22.594576771944741	114.186968274977119	440303	V0440300	23384	66	179	66	179	114.185979829999994	22.5914372300000004	114.188420170000001	22.5936531900000013	1
2019-10-20 17:09:53	2019-10-20 17:09:53	2.01503029999999983	01	19-29岁	22.5995204472213409	113.844305072276484	440306	V0440300	23957	68	38	71	37	113.841892439999995	22.5958691499999986	113.844332769999994	22.5980851099999995	1
2019-10-20 16:03:49	2019-10-20 16:53:45	2.29234759999999982	01	40-49岁	22.5982173140747484	113.987286284502517	440305	V0440300	24016	68	97	69	96	113.985872270000002	22.5958691499999986	113.988312609999994	22.5980851099999995	1
2019-10-20 21:51:48	2019-10-20 22:28:48	1.75727349999999993	01	19-29岁	22.5996487135349398	114.037983894514696	440309	V0440300	24037	68	118	69	117	114.037119329999996	22.5958691499999986	114.039559659999995	22.5980851099999995	1
2019-10-20 18:32:50	2019-10-20 20:36:59	1.86759879999999989	01	30-39岁	22.599321334296409	114.122655741237267	440307	V0440300	24072	68	153	68	153	114.122531089999995	22.5958691499999986	114.124971430000002	22.5980851099999995	1
2019-10-20 18:50:18	2019-10-20 22:49:15	1.86759879999999989	01	30-39岁	22.5983380920478503	114.125709026069458	440307	V0440300	24073	68	154	68	154	114.124971430000002	22.5958691499999986	114.127411769999995	22.5980851099999995	1
2019-10-20 10:04:09	2019-10-20 12:02:49	1.75727349999999993	02	19-29岁	22.6014187027421087	114.025844255732338	440309	V0440300	24389	69	113	70	112	114.024917650000006	22.5980851099999995	114.027357980000005	22.6003010599999996	1
2019-10-20 13:35:17	2019-10-20 16:21:04	1.86759879999999989	01	60岁以上	22.6011005113309906	114.107658486000545	440307	V0440300	24422	69	146	69	146	114.10544874	22.5980851099999995	114.107889080000007	22.6003010599999996	1
2019-10-20 12:56:24	2019-10-20 20:57:42	1.86759879999999989	01	40-49岁	22.6042289681085506	114.13058322280024	440307	V0440300	24789	70	156	70	156	114.129852099999994	22.6003010599999996	114.132292440000001	22.6025170200000005	1
2019-10-20 14:28:58	2019-10-20 15:07:36	1.75727349999999993	01	40-49岁	22.6087361259819488	114.034017560137769	440309	V0440300	25463	72	116	73	116	114.032238660000004	22.6047329800000014	114.034678990000003	22.6069489399999988	1
2019-10-20 09:22:19	2019-10-20 11:08:35	1.86759879999999989	01	40-49岁	22.6077409759272392	114.104019972217628	440307	V0440300	25492	72	145	72	145	114.103008399999993	22.6047329800000014	114.10544874	22.6069489399999988	6
2019-10-20 21:02:08	2019-10-20 22:26:31	1.86759879999999989	01	40-49岁	22.6077409759272392	114.104019972217628	440307	V0440300	25492	72	145	72	145	114.103008399999993	22.6047329800000014	114.10544874	22.6069489399999988	6
2019-10-20 17:49:55	2019-10-20 20:36:28	1.86759879999999989	01	40-49岁	22.6077409759272392	114.104019972217628	440307	V0440300	25492	72	145	72	145	114.103008399999993	22.6047329800000014	114.10544874	22.6069489399999988	6
2019-10-20 00:15:04	2019-10-20 02:42:36	1.86759879999999989	01	40-49岁	22.6077409759272392	114.104019972217628	440307	V0440300	25492	72	145	72	145	114.103008399999993	22.6047329800000014	114.10544874	22.6069489399999988	6
2019-10-20 12:01:46	2019-10-20 14:52:53	1.86759879999999989	01	40-49岁	22.6077409759272392	114.104019972217628	440307	V0440300	25492	72	145	72	145	114.103008399999993	22.6047329800000014	114.10544874	22.6069489399999988	6
2019-10-20 15:29:11	2019-10-20 17:18:47	1.86759879999999989	01	40-49岁	22.6077409759272392	114.104019972217628	440307	V0440300	25492	72	145	72	145	114.103008399999993	22.6047329800000014	114.10544874	22.6069489399999988	6
2019-10-20 08:41:20	2019-10-20 09:38:28	3.17181930000000012	01	50-59岁	22.6072552058666716	114.165245219535961	440303	V0440300	25517	72	170	72	170	114.164016810000007	22.6047329800000014	114.166457140000006	22.6069489399999988	1
2019-10-20 14:28:35	2019-10-20 18:43:43	1.86759879999999989	02	30-39岁	22.612915259544021	114.127748925670318	440307	V0440300	26216	74	155	74	155	114.127411769999995	22.6091648899999988	114.129852099999994	22.6113808499999998	2
2019-10-20 18:44:19	2019-10-20 20:27:00	1.86759879999999989	02	30-39岁	22.612915259544021	114.127748925670318	440307	V0440300	26216	74	155	74	155	114.127411769999995	22.6091648899999988	114.129852099999994	22.6113808499999998	2
2019-10-20 17:59:54	2019-10-20 21:20:28	1.86759879999999989	01	30-39岁	22.6129721830638601	114.141542851013782	440307	V0440300	26221	74	160	74	160	114.139613449999999	22.6091648899999988	114.142053779999998	22.6113808499999998	1
2019-10-20 14:49:16	2019-10-20 18:59:48	1.86759879999999989	01	19-29岁	22.6117392402343604	114.160545148706291	440307	V0440300	26229	74	168	74	168	114.159136129999993	22.6091648899999988	114.16157647	22.6113808499999998	1
2019-10-20 09:12:39	2019-10-20 16:19:01	2.01503029999999983	01	30-39岁	22.6160644938430586	113.840778080902069	440306	V0440300	26812	76	37	79	36	113.839452100000003	22.6135968100000007	113.841892439999995	22.6158127700000016	1
2019-10-20 12:56:33	2019-10-20 17:24:21	1.86759879999999989	02	19-29岁	22.6199853612054298	114.140026960587832	440307	V0440300	27292	77	160	77	160	114.139613449999999	22.6158127700000016	114.142053779999998	22.6180287200000016	1
2019-10-20 17:32:59	2019-10-20 18:50:49	1.75727349999999993	01	50-59岁	22.6203785122648995	114.02961658013092	440309	V0440300	27603	78	114	79	114	114.027357980000005	22.6180287200000016	114.029798319999998	22.620244679999999	1
2019-10-20 16:56:38	2019-10-20 17:34:27	1.75727349999999993	01	19-29岁	22.6226161070317389	114.035430698527378	440309	V0440300	27963	79	117	80	117	114.034678990000003	22.620244679999999	114.037119329999996	22.6224606399999999	1
2019-10-20 17:54:05	2019-10-20 20:15:56	1.75727349999999993	03	未知	22.6240232640730916	114.048593154494156	440309	V0440300	27968	79	122	80	122	114.046880669999993	22.620244679999999	114.04932101	22.6224606399999999	1
2019-10-20 11:32:27	2019-10-20 17:39:42	1.86759879999999989	02	19-29岁	22.6228567890166907	114.101399063567513	440307	V0440300	27990	79	144	79	144	114.100568069999994	22.620244679999999	114.103008399999993	22.6224606399999999	1
2019-10-20 17:56:19	2019-10-20 18:41:39	1.86759879999999989	01	30-39岁	22.6229432056031001	114.136339267902898	440307	V0440300	28004	79	158	79	158	114.134732769999999	22.620244679999999	114.137173110000006	22.6224606399999999	1
2019-10-20 12:52:55	2019-10-20 13:31:21	2.01503029999999983	01	40-49岁	22.62600127744399	113.835350233237335	440306	V0440300	28238	80	35	82	34	113.834571429999997	22.6224606399999999	113.837011770000004	22.6246766000000008	1
2019-10-20 12:06:09	2019-10-20 15:43:11	1.75727349999999993	01	30-39岁	22.6260799349877502	114.022669167475598	440309	V0440300	28315	80	112	81	112	114.022477309999999	22.6224606399999999	114.024917650000006	22.6246766000000008	1
2019-10-20 19:06:36	2019-10-20 21:37:22	1.86759879999999989	02	19-29岁	22.6249299205447798	114.048816834741274	440307	V0440300	28325	80	122	81	122	114.046880669999993	22.6224606399999999	114.04932101	22.6246766000000008	1
2019-10-20 11:16:07	2019-10-20 11:50:29	2.01503029999999983	01	30-39岁	22.6288129529618907	113.857624682874743	440306	V0440300	28604	81	44	83	43	113.856534460000006	22.6246766000000008	113.858974790000005	22.6268925500000009	1
2019-10-20 17:30:27	2019-10-20 18:18:11	1.75727349999999993	01	30-39岁	22.6289982578252413	114.024297915559274	440309	V0440300	28672	81	112	82	112	114.022477309999999	22.6246766000000008	114.024917650000006	22.6268925500000009	1
2019-10-20 17:30:26	2019-10-20 21:23:21	1.75727349999999993	02	60岁以上	22.6288966741255102	114.024173716181608	440309	V0440300	28672	81	112	82	112	114.022477309999999	22.6246766000000008	114.024917650000006	22.6268925500000009	1
2019-10-20 15:06:36	2019-10-20 18:05:10	1.86759879999999989	02	30-39岁	22.6279614104929614	114.07386482522702	440307	V0440300	28693	81	133	81	133	114.073724369999994	22.6246766000000008	114.07616471	22.6268925500000009	1
2019-10-20 08:17:22	2019-10-20 08:57:15	1.86759879999999989	01	30-39岁	22.6283822064542797	114.103490152696665	440307	V0440300	28705	81	145	81	145	114.103008399999993	22.6246766000000008	114.10544874	22.6268925500000009	1
2019-10-20 12:19:30	2019-10-20 15:17:26	1.75727349999999993	03	未知	22.6370680918901392	114.008373254071699	440309	V0440300	30094	85	106	86	106	114.007835290000003	22.63354043	114.010275629999995	22.6357563800000001	1
2019-10-20 08:25:07	2019-10-20 08:26:07	1.86759879999999989	01	30-39岁	22.6373075310390099	114.056875140535823	440307	V0440300	30114	85	126	86	126	114.056642019999998	22.63354043	114.059082349999997	22.6357563800000001	1
2019-10-20 12:38:01	2019-10-20 14:44:27	1.86759879999999989	01	40-49岁	22.6371178945216904	114.22897476455924	440307	V0440300	30184	85	196	84	196	114.227465550000005	22.63354043	114.229905880000004	22.6357563800000001	2
2019-10-20 11:34:18	2019-10-20 12:37:50	1.86759879999999989	01	40-49岁	22.6371178945216904	114.22897476455924	440307	V0440300	30184	85	196	84	196	114.227465550000005	22.63354043	114.229905880000004	22.6357563800000001	2
2019-10-20 00:00:10	2019-10-20 00:09:57	2.01503029999999983	01	19-29岁	22.6412826271651113	113.826862801776457	440306	V0440300	30733	87	31	89	30	113.82481009	22.637972340000001	113.827250419999999	22.6401882999999984	1
2019-10-20 17:59:49	2019-10-20 20:51:20	2.01503029999999983	02	19-29岁	22.6433926739419107	113.823596336039429	440306	V0440300	31089	88	30	90	29	113.822369749999993	22.6401882999999984	113.82481009	22.6424042599999993	1
2019-10-20 11:05:21	2019-10-20 13:54:07	1.75727349999999993	01	30-39岁	22.6445141392878888	114.035086918776798	440309	V0440300	31176	88	117	89	117	114.034678990000003	22.6401882999999984	114.037119329999996	22.6424042599999993	1
2019-10-20 13:28:22	2019-10-20 14:07:14	2.01503029999999983	01	50-59岁	22.6516056210454799	113.821832206600462	440306	V0440300	32516	92	29	94	29	113.81992941	22.6490521300000012	113.822369749999993	22.6512680800000012	2
2019-10-20 08:39:35	2019-10-20 09:15:29	2.01503029999999983	01	50-59岁	22.6516056210454799	113.821832206600462	440306	V0440300	32516	92	29	94	29	113.81992941	22.6490521300000012	113.822369749999993	22.6512680800000012	2
2019-10-20 16:50:17	2019-10-20 17:31:38	1.75727349999999993	01	19-29岁	22.6514424012412903	113.997618472535848	440309	V0440300	32588	92	101	93	101	113.995633609999999	22.6490521300000012	113.998073950000006	22.6512680800000012	1
2019-10-20 16:39:55	2019-10-20 18:38:28	2.01503029999999983	01	19-29岁	22.6561946228169688	113.812995429066675	440306	V0440300	33227	94	26	96	26	113.812608400000002	22.6534840399999986	113.815048739999995	22.6556999999999995	1
2019-10-20 19:05:53	2019-10-20 21:36:43	1.86759879999999989	01	19-29岁	22.6557437558050694	114.065087901513195	440307	V0440300	33330	94	129	94	129	114.063963029999996	22.6534840399999986	114.066403359999995	22.6556999999999995	1
2019-10-20 11:33:54	2019-10-20 14:49:42	1.86759879999999989	01	19-29岁	22.6592585248548311	114.067269206697162	440307	V0440300	33688	95	130	95	130	114.066403359999995	22.6556999999999995	114.068843700000002	22.6579159600000004	1
2019-10-20 13:37:56	2019-10-20 18:09:40	1.86759879999999989	01	60岁以上	22.6590582353136902	114.070132488672428	440307	V0440300	33689	95	131	95	131	114.068843700000002	22.6556999999999995	114.071284030000001	22.6579159600000004	1
2019-10-20 00:27:49	2019-10-20 06:22:38	1.75727349999999993	01	30-39岁	22.6606477309115597	114.017401516564505	440309	V0440300	34024	96	109	97	109	114.015156300000001	22.6579159600000004	114.017596639999994	22.6601319100000005	1
2019-10-20 18:20:14	2019-10-20 19:48:36	1.86759879999999989	01	40-49岁	22.6639066211268414	114.096977449893075	440307	V0440300	34414	97	142	97	142	114.095687400000003	22.6601319100000005	114.098127730000002	22.6623478700000014	1
2019-10-20 16:58:51	2019-10-20 17:51:15	1.75727349999999993	01	50-59岁	22.67165508988775	114.050822430342109	440309	V0440300	35823	101	123	101	123	114.04932101	22.6689957399999997	114.051761350000007	22.6712117000000006	1
2019-10-20 16:01:14	2019-10-20 16:02:14	1.75727349999999993	01	30-39岁	22.6740745333305185	114.013872468174227	440309	V0440300	36165	102	108	103	108	114.012715970000002	22.6712117000000006	114.015156300000001	22.6734276600000015	1
2019-10-20 16:53:49	2019-10-20 17:58:10	1.75727349999999993	01	30-39岁	22.6735995188498087	114.04125959885188	440309	V0440300	36176	102	119	102	119	114.039559659999995	22.6712117000000006	114.042000000000002	22.6734276600000015	1
2019-10-20 19:01:20	2019-10-20 23:46:20	1.75727349999999993	01	30-39岁	22.6778397937980394	114.011067715505021	440309	V0440300	36521	103	107	104	107	114.010275629999995	22.6734276600000015	114.012715970000002	22.6756436199999989	1
2019-10-20 17:54:32	2019-10-20 18:53:41	2.01503029999999983	02	19-29岁	22.6842154306502195	113.778836419322005	440306	V0440300	37497	106	12	108	12	113.778443699999997	22.6800755299999999	113.780884040000004	22.6822914900000008	1
2019-10-20 00:01:33	2019-10-20 06:22:52	1.75727349999999993	01	30-39岁	22.6834536115965193	113.987983146146405	440309	V0440300	37582	106	97	107	97	113.985872270000002	22.6800755299999999	113.988312609999994	22.6822914900000008	1
2019-10-20 14:21:19	2019-10-20 17:42:24	2.01503029999999983	01	19-29岁	22.6879283785306782	113.931873646497095	440306	V0440300	38273	108	74	109	74	113.929744540000002	22.6845074500000017	113.932184879999994	22.6867234000000018	1
2019-10-20 15:02:31	2019-10-20 15:43:03	1.75727349999999993	01	40-49岁	22.6951610465097708	114.033958364756671	440309	V0440300	39386	111	116	111	116	114.032238660000004	22.69115532	114.034678990000003	22.6933712800000009	3
2019-10-20 18:43:19	2019-10-20 20:43:10	1.75727349999999993	01	40-49岁	22.6951610465097708	114.033958364756671	440309	V0440300	39386	111	116	111	116	114.032238660000004	22.69115532	114.034678990000003	22.6933712800000009	3
2019-10-20 15:43:40	2019-10-20 18:22:17	1.75727349999999993	01	40-49岁	22.6951610465097708	114.033958364756671	440309	V0440300	39386	111	116	111	116	114.032238660000004	22.69115532	114.034678990000003	22.6933712800000009	3
2019-10-20 16:01:50	2019-10-20 18:00:01	1.86759879999999989	01	30-39岁	22.6974799188219514	114.114820274620214	440307	V0440300	39776	112	149	112	149	114.112769749999998	22.6933712800000009	114.115210079999997	22.695587230000001	1
2019-10-20 13:17:15	2019-10-20 15:23:44	2.01503029999999983	03	19-29岁	22.701902693473901	113.800441732357356	440306	V0440300	40362	114	21	116	21	113.800406719999998	22.6978031899999984	113.802847060000005	22.7000191499999993	1
2019-10-20 11:23:31	2019-10-20 16:11:35	2.05558739999999984	02	30-39岁	22.7075481543066289	114.383102310101961	440310	V0440300	41671	117	259	114	260	114.381206719999994	22.7044510600000002	114.383647060000001	22.7066670200000011	1
2019-10-20 14:55:47	2019-10-20 17:35:42	2.01503029999999983	01	30-39岁	22.7273553973057894	113.856154377731784	440306	V0440300	44668	126	43	127	43	113.854094119999999	22.7243946799999996	113.856534460000006	22.7266106400000005	1
2019-10-20 12:09:04	2019-10-20 15:16:15	1.86759879999999989	03	未知	22.728895185453581	114.230913235211389	440307	V0440300	45179	127	197	125	198	114.229905880000004	22.7266106400000005	114.232346219999997	22.7288266000000014	1
2019-10-20 12:22:49	2019-10-20 15:40:51	2.01503029999999983	01	40-49岁	22.7341860537270684	113.808815413886379	440306	V0440300	45720	129	24	131	24	113.807727729999996	22.7310425500000015	113.810168070000003	22.7332585099999989	1
2019-10-20 18:45:27	2019-10-20 22:56:45	2.01503029999999983	01	19-29岁	22.7424815267543003	113.784213272923779	440306	V0440300	47138	133	14	135	14	113.783324370000003	22.7399063800000008	113.785764709999995	22.7421223400000017	1
2019-10-20 00:32:45	2019-10-20 01:30:09	1.75727349999999993	01	40-49岁	22.7577283900131384	114.030807635694472	440309	V0440300	49738	140	115	140	116	114.029798319999998	22.7554180799999983	114.032238660000004	22.7576340399999992	1
2019-10-20 14:11:56	2019-10-20 17:12:48	2.01503029999999983	02	19-29岁	22.7702565642289798	113.85251520002781	440306	V0440300	51450	145	42	146	43	113.851653780000007	22.7664978699999985	113.854094119999999	22.7687138299999994	1
2019-10-20 17:05:36	2019-10-20 20:35:45	2.01503029999999983	01	19-29岁	22.7779188454369788	113.905572289586374	440306	V0440300	52900	149	64	150	65	113.905341179999994	22.7753617000000013	113.907781510000007	22.7775776599999986	1
