# Supplementary material for: Analysis of the influencing factors of vitality and built environment of shopping centers based on mobile-phone signaling data
Source: PLoS One. 2024 Feb 15;19(2):e0296261. doi: 10.1371/journal.pone.0296261 (PMC10868840; doi:10.1371/journal.pone.0296261)
Supplement: S1 Data — (ZIP) [file pone.0296261.s001.zip › μò░μì«Θçìμû░μƒÑΦ»ó/05μ╡╖Σ╕èΣ╕ûτòî/μ╡╖Σ╕è25-Φ«┐Θù«Φ«░σ╜ò.csv]

stime	etime	weight	gender	age	o_lat	o_lon	o_district	city	o_fnid	grow_4326	gcol_4326	grow_32650	gcol_32650	ext_min_x	ext_min_y	ext_max_x	ext_max_y	visit_time
2019-10-25 20:15:51	2019-10-25 23:28:32	2.29234759999999982	02	30-39岁	22.476517911268111	113.883593788076965	440305	V0440300	4339	13	55	16	53	113.883378149999999	22.4739914899999995	113.885818490000005	22.4762074500000004	1
2019-10-25 06:15:55	2019-10-25 23:13:13	2.29234759999999982	01	19-29岁	22.4765670912120115	113.902052535782303	440305	V0440300	4346	13	62	16	60	113.900460510000002	22.4739914899999995	113.902900840000001	22.4762074500000004	1
2019-10-25 16:11:46	2019-10-25 17:16:43	2.29234759999999982	01	30-39岁	22.4765081734513501	113.901335259212686	440305	V0440300	4346	13	62	16	60	113.900460510000002	22.4739914899999995	113.902900840000001	22.4762074500000004	2
2019-10-25 10:39:49	2019-10-25 11:30:53	2.29234759999999982	01	30-39岁	22.4765081734513501	113.901335259212686	440305	V0440300	4346	13	62	16	60	113.900460510000002	22.4739914899999995	113.902900840000001	22.4762074500000004	2
2019-10-25 12:04:02	2019-10-25 13:43:56	2.29234759999999982	01	19-29岁	22.4782598778292098	113.904199771760759	440305	V0440300	4347	13	63	16	61	113.902900840000001	22.4739914899999995	113.905341179999994	22.4762074500000004	1
2019-10-25 00:10:41	2019-10-25 21:04:19	2.29234759999999982	03	未知	22.4809656790031092	113.901770083296597	440305	V0440300	5060	15	62	18	60	113.900460510000002	22.4784234000000005	113.902900840000001	22.4806393600000014	1
2019-10-25 12:51:57	2019-10-25 14:02:20	2.29234759999999982	02	50-59岁	22.4827347320378301	113.905537434322611	440305	V0440300	5062	15	64	18	62	113.905341179999994	22.4784234000000005	113.907781510000007	22.4806393600000014	2
2019-10-25 12:12:33	2019-10-25 12:51:53	2.29234759999999982	02	50-59岁	22.4827347320378301	113.905537434322611	440305	V0440300	5062	15	64	18	62	113.905341179999994	22.4784234000000005	113.907781510000007	22.4806393600000014	2
2019-10-25 10:16:10	2019-10-25 11:14:16	2.29234759999999982	01	50-59岁	22.4844355663747102	113.882824038113569	440305	V0440300	5409	16	54	19	52	113.88093782	22.4806393600000014	113.883378149999999	22.4828553199999988	1
2019-10-25 00:00:08	2019-10-25 00:48:00	2.29234759999999982	02	30-39岁	22.4863800856578493	113.911147204569389	440305	V0440300	5778	17	66	20	64	113.910221849999999	22.4828553199999988	113.912662190000006	22.4850712799999997	1
2019-10-25 08:08:19	2019-10-25 20:46:28	2.29234759999999982	03	未知	22.4868012886859816	113.911934187652079	440305	V0440300	5778	17	66	20	64	113.910221849999999	22.4828553199999988	113.912662190000006	22.4850712799999997	1
2019-10-25 15:09:39	2019-10-25 16:06:13	2.29234759999999982	02	40-49岁	22.4851998785928195	113.921622837089444	440305	V0440300	5782	17	70	20	68	113.919983189999996	22.4828553199999988	113.922423530000003	22.4850712799999997	1
2019-10-25 19:53:54	2019-10-25 22:42:53	2.29234759999999982	03	未知	22.4853228598572699	113.925698908984899	440305	V0440300	5784	17	72	20	70	113.924863869999996	22.4828553199999988	113.927304199999995	22.4850712799999997	1
2019-10-25 14:32:47	2019-10-25 16:00:42	2.29234759999999982	01	19-29岁	22.4878346250800192	113.884525025649737	440305	V0440300	6124	18	55	21	53	113.883378149999999	22.4850712799999997	113.885818490000005	22.4872872299999997	1
2019-10-25 06:55:14	2019-10-25 15:25:54	2.29234759999999982	01	40-49岁	22.4884330080224686	113.910431510324571	440305	V0440300	6135	18	66	21	64	113.910221849999999	22.4850712799999997	113.912662190000006	22.4872872299999997	1
2019-10-25 19:28:00	2019-10-25 21:08:39	2.29234759999999982	01	未知	22.488809387138879	113.923019110642755	440305	V0440300	6140	18	71	21	69	113.922423530000003	22.4850712799999997	113.924863869999996	22.4872872299999997	1
2019-10-25 00:00:48	2019-10-25 00:01:27	2.29234759999999982	01	40-49岁	22.4894480335507296	113.925743680762636	440305	V0440300	6141	18	72	21	70	113.924863869999996	22.4850712799999997	113.927304199999995	22.4872872299999997	1
2019-10-25 19:39:50	2019-10-25 20:27:34	2.29234759999999982	02	30-39岁	22.487704704070179	113.925189813030926	440305	V0440300	6141	18	72	21	70	113.924863869999996	22.4850712799999997	113.927304199999995	22.4872872299999997	1
2019-10-25 00:08:35	2019-10-25 01:57:55	2.29234759999999982	01	19-29岁	22.4914928049514984	113.914219098373223	440305	V0440300	6493	19	67	22	65	113.912662190000006	22.4872872299999997	113.915102520000005	22.4895031900000006	1
2019-10-25 10:58:44	2019-10-25 16:59:48	2.29234759999999982	03	19-29岁	22.4905481003584597	113.917668304582563	440305	V0440300	6495	19	69	22	67	113.917542859999998	22.4872872299999997	113.919983189999996	22.4895031900000006	1
2019-10-25 14:14:19	2019-10-25 15:26:40	2.29234759999999982	02	30-39岁	22.4911819023129986	113.938117126934927	440305	V0440300	6503	19	77	22	75	113.93706555	22.4872872299999997	113.939505879999999	22.4895031900000006	1
2019-10-25 16:43:41	2019-10-25 17:56:23	2.29234759999999982	02	30-39岁	22.4921067501357896	113.894985888636739	440305	V0440300	6842	20	59	23	57	113.893139500000004	22.4895031900000006	113.895579830000003	22.4917191500000015	1
2019-10-25 14:14:35	2019-10-25 18:20:38	2.29234759999999982	01	60岁以上	22.4922377819684094	113.923438550486523	440305	V0440300	6854	20	71	23	69	113.922423530000003	22.4895031900000006	113.924863869999996	22.4917191500000015	1
2019-10-25 09:56:48	2019-10-25 11:55:54	2.29234759999999982	01	30-39岁	22.4922714676732696	113.924729488318604	440305	V0440300	6854	20	71	23	69	113.922423530000003	22.4895031900000006	113.924863869999996	22.4917191500000015	1
2019-10-25 16:57:34	2019-10-25 17:59:27	2.29234759999999982	03	未知	22.4923259289221598	113.929001531037699	440305	V0440300	6856	20	73	23	71	113.927304199999995	22.4895031900000006	113.929744540000002	22.4917191500000015	1
2019-10-25 12:10:52	2019-10-25 12:45:07	2.29234759999999982	01	30-39岁	22.4919781904670693	113.93111669873187	440305	V0440300	6857	20	74	23	72	113.929744540000002	22.4895031900000006	113.932184879999994	22.4917191500000015	1
2019-10-25 21:44:19	2019-10-25 22:34:06	2.29234759999999982	02	40-49岁	22.4921911868269788	113.946592915422102	440305	V0440300	6863	20	80	23	78	113.944386559999998	22.4895031900000006	113.946826889999997	22.4917191500000015	1
2019-10-25 07:47:28	2019-10-25 08:46:18	2.29234759999999982	01	50-59岁	22.4955397757717783	113.890033825854957	440305	V0440300	7197	21	57	24	55	113.888258820000004	22.4917191500000015	113.890699159999997	22.4939351099999989	2
2019-10-25 00:46:02	2019-10-25 05:14:59	2.29234759999999982	01	50-59岁	22.4955397757717783	113.890033825854957	440305	V0440300	7197	21	57	24	55	113.888258820000004	22.4917191500000015	113.890699159999997	22.4939351099999989	2
2019-10-25 07:49:59	2019-10-25 21:00:46	2.29234759999999982	01	30-39岁	22.4943481637790192	113.920060622376297	440305	V0440300	7210	21	70	24	68	113.919983189999996	22.4917191500000015	113.922423530000003	22.4939351099999989	1
2019-10-25 11:20:41	2019-10-25 12:42:33	2.29234759999999982	01	19-29岁	22.4957807411444008	113.927021628872623	440305	V0440300	7212	21	72	24	70	113.924863869999996	22.4917191500000015	113.927304199999995	22.4939351099999989	1
2019-10-25 17:39:10	2019-10-25 19:12:27	2.29234759999999982	03	未知	22.4953831427769195	113.926049491983676	440305	V0440300	7212	21	72	24	70	113.924863869999996	22.4917191500000015	113.927304199999995	22.4939351099999989	1
2019-10-25 16:18:00	2019-10-25 17:44:59	2.29234759999999982	03	未知	22.4958297478567388	113.934800015844431	440305	V0440300	7216	21	76	24	74	113.934625209999993	22.4917191500000015	113.93706555	22.4939351099999989	1
2019-10-25 22:02:12	2019-10-25 22:40:34	2.29234759999999982	02	30-39岁	22.4975176122956917	113.888241407429831	440305	V0440300	7553	22	56	25	54	113.885818490000005	22.4939351099999989	113.888258820000004	22.496151059999999	1
2019-10-25 18:08:15	2019-10-25 23:20:23	2.29234759999999982	01	30-39岁	22.4982246924401998	113.914662115716041	440305	V0440300	7564	22	67	25	65	113.912662190000006	22.4939351099999989	113.915102520000005	22.496151059999999	1
2019-10-25 14:50:21	2019-10-25 18:16:47	2.29234759999999982	01	30-39岁	22.4965588091898994	113.923342925042874	440305	V0440300	7568	22	71	25	69	113.922423530000003	22.4939351099999989	113.924863869999996	22.496151059999999	1
2019-10-25 20:06:57	2019-10-25 21:34:22	2.29234759999999982	02	30-39岁	22.4967708102373187	113.928301182689069	440305	V0440300	7570	22	73	25	71	113.927304199999995	22.4939351099999989	113.929744540000002	22.496151059999999	1
2019-10-25 19:28:29	2019-10-25 22:49:33	2.29234759999999982	02	19-29岁	22.4990346876269918	113.868744433729049	440305	V0440300	7903	23	49	26	47	113.868736139999996	22.496151059999999	113.871176469999995	22.4983670199999999	1
2019-10-25 14:49:17	2019-10-25 15:19:39	2.29234759999999982	01	30-39岁	22.4986931716301406	113.882766599648377	440305	V0440300	7908	23	54	26	52	113.88093782	22.496151059999999	113.883378149999999	22.4983670199999999	1
2019-10-25 17:04:30	2019-10-25 18:18:05	2.29234759999999982	01	60岁以上	22.4985219900797304	113.89445410855059	440305	V0440300	7913	23	59	26	57	113.893139500000004	22.496151059999999	113.895579830000003	22.4983670199999999	1
2019-10-25 18:32:54	2019-10-25 19:06:13	2.29234759999999982	01	40-49岁	22.5009473003546212	113.88919412125739	440305	V0440300	8268	24	57	27	55	113.888258820000004	22.4983670199999999	113.890699159999997	22.5005829800000008	1
2019-10-25 00:05:33	2019-10-25 03:14:38	2.29234759999999982	01	30-39岁	22.5012963896186591	113.891381290765366	440305	V0440300	8269	24	58	27	56	113.890699159999997	22.4983670199999999	113.893139500000004	22.5005829800000008	1
2019-10-25 18:47:41	2019-10-25 22:45:32	2.29234759999999982	02	30-39岁	22.5018648559818608	113.923788798072408	440305	V0440300	8282	24	71	27	69	113.922423530000003	22.4983670199999999	113.924863869999996	22.5005829800000008	1
2019-10-25 19:30:30	2019-10-25 20:17:08	2.29234759999999982	01	19-29岁	22.5019452554216493	113.924690288646417	440305	V0440300	8282	24	71	27	69	113.922423530000003	22.4983670199999999	113.924863869999996	22.5005829800000008	1
2019-10-25 15:42:57	2019-10-25 20:21:37	2.29234759999999982	02	50-59岁	22.5049555956366483	113.912230188711277	440305	V0440300	8634	25	66	28	64	113.910221849999999	22.5005829800000008	113.912662190000006	22.5027989400000017	1
2019-10-25 16:52:55	2019-10-25 18:49:26	2.29234759999999982	01	60岁以上	22.5028696075605517	113.927253400415495	440305	V0440300	8640	25	72	28	70	113.924863869999996	22.5005829800000008	113.927304199999995	22.5027989400000017	1
2019-10-25 15:19:03	2019-10-25 15:47:18	2.29234759999999982	03	未知	22.5031234728020308	113.932045861367016	440305	V0440300	8642	25	74	28	72	113.929744540000002	22.5005829800000008	113.932184879999994	22.5027989400000017	1
2019-10-25 15:05:55	2019-10-25 15:59:35	2.29234759999999982	03	19-29岁	22.5040294067488489	113.933647895341338	440305	V0440300	8643	25	75	28	73	113.932184879999994	22.5005829800000008	113.934625209999993	22.5027989400000017	1
2019-10-25 22:41:26	2019-10-25 22:41:26	2.29234759999999982	01	30-39岁	22.5037479154651692	113.935926897020366	440305	V0440300	8644	25	76	28	74	113.934625209999993	22.5005829800000008	113.93706555	22.5027989400000017	1
2019-10-25 08:46:47	2019-10-25 09:59:25	2.29234759999999982	02	40-49岁	22.5050405882960582	113.911956343762782	440305	V0440300	8991	26	66	29	64	113.910221849999999	22.5027989400000017	113.912662190000006	22.5050148900000018	1
2019-10-25 00:10:17	2019-10-25 01:39:38	2.29234759999999982	02	19-29岁	22.507228684810709	113.920649324085659	440305	V0440300	8995	26	70	29	68	113.919983189999996	22.5027989400000017	113.922423530000003	22.5050148900000018	1
2019-10-25 06:57:40	2019-10-25 07:26:43	2.29234759999999982	01	19-29岁	22.5068561242349716	113.928544481001268	440305	V0440300	8998	26	73	29	71	113.927304199999995	22.5027989400000017	113.929744540000002	22.5050148900000018	1
2019-10-25 19:26:39	2019-10-25 20:03:26	2.29234759999999982	02	30-39岁	22.5079851395588406	113.920564566722689	440305	V0440300	9352	27	70	30	68	113.919983189999996	22.5050148900000018	113.922423530000003	22.5072308499999991	1
2019-10-25 12:48:09	2019-10-25 19:46:25	2.29234759999999982	02	50-59岁	22.5114466833789209	113.905306137027338	440305	V0440300	9702	28	63	31	61	113.902900840000001	22.5072308499999991	113.905341179999994	22.50944681	1
2019-10-25 11:30:18	2019-10-25 14:12:49	2.29234759999999982	02	30-39岁	22.5113411247132085	113.925220517482899	440305	V0440300	9711	28	72	31	70	113.924863869999996	22.5072308499999991	113.927304199999995	22.50944681	1
2019-10-25 08:57:21	2019-10-25 20:00:03	2.29234759999999982	01	19-29岁	22.5120273029593889	113.921931950565309	440305	V0440300	10066	29	70	32	68	113.919983189999996	22.50944681	113.922423530000003	22.5116627700000009	1
2019-10-25 12:16:48	2019-10-25 13:51:42	2.29234759999999982	02	30-39岁	22.5125443314399512	113.927262824355608	440305	V0440300	10068	29	72	32	70	113.924863869999996	22.50944681	113.927304199999995	22.5116627700000009	1
2019-10-25 10:18:14	2019-10-25 10:18:37	2.29234759999999982	03	未知	22.5130850536047191	113.931952147866724	440305	V0440300	10070	29	74	32	72	113.929744540000002	22.50944681	113.932184879999994	22.5116627700000009	1
2019-10-25 19:56:08	2019-10-25 21:30:51	3.05925700000000012	02	19-29岁	22.5135235115146806	114.044088328247369	440304	V0440300	10116	29	120	31	119	114.042000000000002	22.50944681	114.044440339999994	22.5116627700000009	1
2019-10-25 19:21:16	2019-10-25 20:42:36	2.29234759999999982	02	40-49岁	22.5160653314965913	113.911779243840627	440305	V0440300	10419	30	66	33	64	113.910221849999999	22.5116627700000009	113.912662190000006	22.513878720000001	1
2019-10-25 15:22:42	2019-10-25 21:43:23	2.29234759999999982	02	40-49岁	22.5148572009076311	113.925978040121166	440305	V0440300	10425	30	72	33	70	113.924863869999996	22.5116627700000009	113.927304199999995	22.513878720000001	1
2019-10-25 00:00:35	2019-10-25 00:13:27	2.29234759999999982	02	30-39岁	22.5150501141922383	113.927100538276861	440305	V0440300	10425	30	72	33	70	113.924863869999996	22.5116627700000009	113.927304199999995	22.513878720000001	1
2019-10-25 00:00:19	2019-10-25 00:40:37	2.29234759999999982	01	19-29岁	22.5162534461022901	113.909356399284363	440305	V0440300	10775	31	65	34	63	113.907781510000007	22.513878720000001	113.910221849999999	22.5160946799999984	1
2019-10-25 16:04:16	2019-10-25 23:00:22	2.29234759999999982	02	19-29岁	22.5181142851248914	113.908508752928412	440305	V0440300	10775	31	65	34	63	113.907781510000007	22.513878720000001	113.910221849999999	22.5160946799999984	1
2019-10-25 09:09:27	2019-10-25 11:56:55	2.29234759999999982	01	19-29岁	22.5167187100174786	113.932250709116346	440305	V0440300	10785	31	75	34	74	113.932184879999994	22.513878720000001	113.934625209999993	22.5160946799999984	1
2019-10-25 17:42:21	2019-10-25 20:03:47	2.29234759999999982	02	19-29岁	22.5189096663008215	113.906694016203076	440305	V0440300	11131	32	64	35	62	113.905341179999994	22.5160946799999984	113.907781510000007	22.5183106399999993	1
2019-10-25 14:32:21	2019-10-25 15:38:20	2.29234759999999982	01	30-39岁	22.5187650056117192	113.910436998956882	440305	V0440300	11133	32	66	35	64	113.910221849999999	22.5160946799999984	113.912662190000006	22.5183106399999993	1
2019-10-25 17:02:42	2019-10-25 17:03:42	2.29234759999999982	01	50-59岁	22.5196801143377989	113.916740294262539	440305	V0440300	11135	32	68	35	66	113.915102520000005	22.5160946799999984	113.917542859999998	22.5183106399999993	1
2019-10-25 11:12:24	2019-10-25 11:46:26	2.29234759999999982	01	30-39岁	22.5226977994548712	113.915507599525171	440305	V0440300	11492	33	68	36	67	113.915102520000005	22.5183106399999993	113.917542859999998	22.5205266000000002	1
2019-10-25 21:07:44	2019-10-25 23:07:00	3.05925700000000012	02	19-29岁	22.521031366313661	114.065213538878439	440304	V0440300	11553	33	129	34	128	114.063963029999996	22.5183106399999993	114.066403359999995	22.5205266000000002	1
2019-10-25 21:45:10	2019-10-25 23:48:00	2.29234759999999982	02	19-29岁	22.5245213113948601	113.915535081188096	440305	V0440300	11849	34	68	37	67	113.915102520000005	22.5205266000000002	113.917542859999998	22.5227425500000003	1
2019-10-25 18:33:56	2019-10-25 19:45:58	3.05925700000000012	01	30-39岁	22.5244129804791093	114.026719497024587	440304	V0440300	11894	34	113	36	112	114.024917650000006	22.5205266000000002	114.027357980000005	22.5227425500000003	3
2019-10-25 20:23:22	2019-10-25 23:43:16	3.05925700000000012	01	30-39岁	22.5244129804791093	114.026719497024587	440304	V0440300	11894	34	113	36	112	114.024917650000006	22.5205266000000002	114.027357980000005	22.5227425500000003	3
2019-10-25 19:46:02	2019-10-25 20:22:50	3.05925700000000012	01	30-39岁	22.5244129804791093	114.026719497024587	440304	V0440300	11894	34	113	36	112	114.024917650000006	22.5205266000000002	114.027357980000005	22.5227425500000003	3
2019-10-25 14:56:49	2019-10-25 18:04:31	3.05925700000000012	02	19-29岁	22.5249268712307398	114.039901312334919	440304	V0440300	11900	34	119	36	118	114.039559659999995	22.5205266000000002	114.042000000000002	22.5227425500000003	1
2019-10-25 10:24:16	2019-10-25 10:57:18	3.05925700000000012	01	40-49岁	22.5241815515602184	114.045998730835095	440304	V0440300	11902	34	121	36	120	114.044440339999994	22.5205266000000002	114.046880669999993	22.5227425500000003	1
2019-10-25 09:38:26	2019-10-25 10:55:56	3.05925700000000012	01	19-29岁	22.5238744295818307	114.067193597272066	440304	V0440300	11911	34	130	35	129	114.066403359999995	22.5205266000000002	114.068843700000002	22.5227425500000003	1
2019-10-25 19:36:10	2019-10-25 20:50:24	2.29234759999999982	03	19-29岁	22.5265445827796604	113.958272305461279	440305	V0440300	12223	35	85	37	84	113.956588240000002	22.5227425500000003	113.959028570000001	22.5249585100000012	1
2019-10-25 18:10:56	2019-10-25 23:31:19	3.05925700000000012	02	30-39岁	22.5271399813151199	114.038532868395976	440304	V0440300	12256	35	118	37	117	114.037119329999996	22.5227425500000003	114.039559659999995	22.5249585100000012	1
2019-10-25 09:34:12	2019-10-25 16:38:44	3.05925700000000012	03	未知	22.5271460470449014	114.065453455508461	440304	V0440300	12267	35	129	36	128	114.063963029999996	22.5227425500000003	114.066403359999995	22.5249585100000012	1
2019-10-25 15:55:13	2019-10-25 17:02:41	2.29234759999999982	01	19-29岁	22.527835980211421	113.902055687073428	440305	V0440300	12557	36	62	39	61	113.900460510000002	22.5249585100000012	113.902900840000001	22.5271744699999985	1
2019-10-25 19:48:00	2019-10-25 23:42:33	2.29234759999999982	02	19-29岁	22.5290565646104994	113.912966831965122	440305	V0440300	12562	36	67	39	66	113.912662190000006	22.5249585100000012	113.915102520000005	22.5271744699999985	1
2019-10-25 14:17:38	2019-10-25 16:38:09	2.29234759999999982	01	19-29岁	22.529239803928121	113.917343969095768	440305	V0440300	12563	36	68	39	67	113.915102520000005	22.5249585100000012	113.917542859999998	22.5271744699999985	1
2019-10-25 22:44:44	2019-10-25 23:12:39	2.29234759999999982	01	19-29岁	22.5289540252927196	113.921741248047695	440305	V0440300	12565	36	70	39	69	113.919983189999996	22.5249585100000012	113.922423530000003	22.5271744699999985	1
2019-10-25 21:17:16	2019-10-25 21:17:16	2.29234759999999982	01	40-49岁	22.5276573557338899	113.92047799606442	440305	V0440300	12565	36	70	39	69	113.919983189999996	22.5249585100000012	113.922423530000003	22.5271744699999985	1
2019-10-25 11:11:56	2019-10-25 17:14:29	2.29234759999999982	03	未知	22.5283458332582285	113.948547350128337	440305	V0440300	12576	36	81	38	80	113.946826889999997	22.5249585100000012	113.949267230000004	22.5271744699999985	1
2019-10-25 17:01:10	2019-10-25 21:55:52	3.05925700000000012	01	30-39岁	22.52800552411653	114.025768190687145	440304	V0440300	12608	36	113	38	112	114.024917650000006	22.5249585100000012	114.027357980000005	22.5271744699999985	1
2019-10-25 19:40:23	2019-10-25 23:44:00	2.29234759999999982	01	19-29岁	22.5294366693284402	113.91349267137555	440305	V0440300	12919	37	67	40	66	113.912662190000006	22.5271744699999985	113.915102520000005	22.5293904199999986	1
2019-10-25 12:45:54	2019-10-25 20:55:52	2.29234759999999982	02	19-29岁	22.5309011904091783	113.926817660758815	440305	V0440300	12924	37	72	40	71	113.924863869999996	22.5271744699999985	113.927304199999995	22.5293904199999986	1
2019-10-25 18:30:30	2019-10-25 20:37:57	2.29234759999999982	03	未知	22.5301299927497709	113.932274913330133	440305	V0440300	12927	37	75	39	74	113.932184879999994	22.5271744699999985	113.934625209999993	22.5293904199999986	1
2019-10-25 23:23:02	2019-10-25 23:23:02	2.29234759999999982	01	30-39岁	22.5315195413511091	113.946010005866313	440305	V0440300	12932	37	80	39	79	113.944386559999998	22.5271744699999985	113.946826889999997	22.5293904199999986	1
2019-10-25 22:31:00	2019-10-25 22:32:00	2.29234759999999982	03	19-29岁	22.5311846019763706	113.961677679114075	440305	V0440300	12939	37	87	39	86	113.961468909999994	22.5271744699999985	113.963909240000007	22.5293904199999986	1
2019-10-25 18:38:08	2019-10-25 20:46:57	2.29234759999999982	01	50-59岁	22.5310665264782699	113.968810995188065	440305	V0440300	12942	37	90	39	89	113.968789920000006	22.5271744699999985	113.971230250000005	22.5293904199999986	1
2019-10-25 12:28:58	2019-10-25 13:56:29	2.29234759999999982	03	未知	22.5320826939284302	113.903728935377316	440305	V0440300	13272	38	63	41	62	113.902900840000001	22.5293904199999986	113.905341179999994	22.5316063799999995	1
2019-10-25 08:20:06	2019-10-25 19:06:00	2.29234759999999982	02	30-39岁	22.5317909007279304	113.928983765406997	440305	V0440300	13282	38	73	40	72	113.927304199999995	22.5293904199999986	113.929744540000002	22.5316063799999995	1
2019-10-25 14:57:45	2019-10-25 22:15:09	2.29234759999999982	01	60岁以上	22.5353595290337516	113.962441197296073	440305	V0440300	13653	39	87	41	86	113.961468909999994	22.5316063799999995	113.963909240000007	22.5338223400000004	1
2019-10-25 19:23:41	2019-10-25 21:39:31	2.29234759999999982	01	40-49岁	22.5353819004018803	113.966015897100576	440305	V0440300	13654	39	88	41	87	113.963909240000007	22.5316063799999995	113.966349579999999	22.5338223400000004	3
2019-10-25 18:37:06	2019-10-25 19:22:43	2.29234759999999982	01	40-49岁	22.5353819004018803	113.966015897100576	440305	V0440300	13654	39	88	41	87	113.963909240000007	22.5316063799999995	113.966349579999999	22.5338223400000004	3
2019-10-25 17:21:33	2019-10-25 18:36:25	2.29234759999999982	01	40-49岁	22.5353819004018803	113.966015897100576	440305	V0440300	13654	39	88	41	87	113.963909240000007	22.5316063799999995	113.966349579999999	22.5338223400000004	3
2019-10-25 19:02:19	2019-10-25 21:19:42	2.29234759999999982	02	19-29岁	22.5358047395080092	113.974565792462812	440305	V0440300	13658	39	92	41	91	113.973670589999998	22.5316063799999995	113.976110930000004	22.5338223400000004	1
2019-10-25 18:48:23	2019-10-25 19:59:37	2.29234759999999982	01	40-49岁	22.5360920981778499	113.924545960770715	440305	V0440300	13994	40	71	42	70	113.922423530000003	22.5338223400000004	113.924863869999996	22.5360383000000013	1
2019-10-25 11:36:20	2019-10-25 12:55:50	3.05925700000000012	03	未知	22.5379531767466794	114.004957702620274	440304	V0440300	14027	40	104	42	103	114.002954619999997	22.5338223400000004	114.005394960000004	22.5360383000000013	1
2019-10-25 09:38:27	2019-10-25 10:10:33	3.05925700000000012	01	未知	22.5366784061283489	114.021355992205955	440304	V0440300	14034	40	111	42	110	114.02003698	22.5338223400000004	114.022477309999999	22.5360383000000013	1
2019-10-25 18:27:43	2019-10-25 19:16:42	3.05925700000000012	01	40-49岁	22.5369434458513886	114.078596023106996	440304	V0440300	14057	40	134	41	133	114.07616471	22.5338223400000004	114.078605039999999	22.5360383000000013	1
2019-10-25 14:38:42	2019-10-25 21:39:26	2.29234759999999982	01	40-49岁	22.5407054273298399	113.964995920216353	440305	V0440300	14725	42	88	44	87	113.963909240000007	22.5382542599999987	113.966349579999999	22.5404702099999987	1
2019-10-25 11:59:43	2019-10-25 13:25:54	3.05925700000000012	01	40-49岁	22.5405351633568287	114.016648414728024	440304	V0440300	14746	42	109	44	108	114.015156300000001	22.5382542599999987	114.017596639999994	22.5404702099999987	1
2019-10-25 18:18:32	2019-10-25 22:32:10	3.05925700000000012	01	30-39岁	22.5410191412615291	114.08683708756638	440304	V0440300	14775	42	138	43	137	114.085926049999998	22.5382542599999987	114.088366390000004	22.5404702099999987	2
2019-10-25 16:36:39	2019-10-25 18:18:31	3.05925700000000012	01	30-39岁	22.5410191412615291	114.08683708756638	440304	V0440300	14775	42	138	43	137	114.085926049999998	22.5382542599999987	114.088366390000004	22.5404702099999987	2
2019-10-25 13:50:10	2019-10-25 15:55:51	2.29234759999999982	01	19-29岁	22.5442222046638108	113.965317312430997	440305	V0440300	15082	43	88	45	87	113.963909240000007	22.5404702099999987	113.966349579999999	22.5426861699999996	1
2019-10-25 10:24:46	2019-10-25 11:38:28	2.29234759999999982	01	60岁以上	22.5436745424322602	113.966903253180917	440305	V0440300	15083	43	89	45	88	113.966349579999999	22.5404702099999987	113.968789920000006	22.5426861699999996	1
2019-10-25 16:43:39	2019-10-25 17:44:35	3.05925700000000012	01	50-59岁	22.5430355280406012	114.078584323043643	440304	V0440300	15128	43	134	44	133	114.07616471	22.5404702099999987	114.078605039999999	22.5426861699999996	2
2019-10-25 21:24:15	2019-10-25 22:03:30	3.05925700000000012	01	50-59岁	22.5430355280406012	114.078584323043643	440304	V0440300	15128	43	134	44	133	114.07616471	22.5404702099999987	114.078605039999999	22.5426861699999996	2
2019-10-25 18:53:53	2019-10-25 23:00:25	2.29234759999999982	01	19-29岁	22.5464378386500108	113.890953177841496	440305	V0440300	15409	44	58	47	57	113.890699159999997	22.5426861699999996	113.893139500000004	22.5449021300000005	1
2019-10-25 18:01:17	2019-10-25 21:01:52	2.29234759999999982	01	19-29岁	22.5470597114927713	113.937914592425912	440305	V0440300	15428	44	77	46	76	113.93706555	22.5426861699999996	113.939505879999999	22.5449021300000005	1
2019-10-25 18:22:50	2019-10-25 21:54:39	2.29234759999999982	02	40-49岁	22.5464311749048498	113.961382588820229	440305	V0440300	15437	44	86	46	85	113.959028570000001	22.5426861699999996	113.961468909999994	22.5449021300000005	1
2019-10-25 22:22:39	2019-10-25 22:28:32	2.29234759999999982	03	未知	22.5491173335513899	113.905874750209136	440305	V0440300	15772	45	64	48	63	113.905341179999994	22.5449021300000005	113.907781510000007	22.5471180900000014	1
2019-10-25 19:18:13	2019-10-25 23:09:58	2.29234759999999982	01	50-59岁	22.5483305723242999	113.969249876267725	440305	V0440300	15798	45	90	47	89	113.968789920000006	22.5449021300000005	113.971230250000005	22.5471180900000014	1
2019-10-25 19:32:50	2019-10-25 19:33:50	3.05925700000000012	03	19-29岁	22.5488859655157015	114.092123034303341	440304	V0440300	15848	45	140	46	139	114.090806720000003	22.5449021300000005	114.093247059999996	22.5471180900000014	1
2019-10-25 23:42:10	2019-10-25 23:47:51	3.17181930000000012	01	60岁以上	22.5504120370778303	114.099155337767414	440303	V0440300	16208	46	143	47	142	114.098127730000002	22.5471180900000014	114.100568069999994	22.5493340400000015	1
2019-10-25 12:24:54	2019-10-25 13:38:33	2.29234759999999982	03	未知	22.5523544341050304	113.939187070833356	440305	V0440300	16499	47	77	49	76	113.93706555	22.5493340400000015	113.939505879999999	22.5515499999999989	1
2019-10-25 08:47:20	2019-10-25 09:28:18	2.29234759999999982	01	30-39岁	22.5536950555773608	113.981909863949781	440305	V0440300	16517	47	95	49	94	113.980991599999996	22.5493340400000015	113.983431929999995	22.5515499999999989	1
2019-10-25 08:32:48	2019-10-25 12:54:43	3.05925700000000012	01	19-29岁	22.5536643015336011	114.031125836082367	440304	V0440300	16537	47	115	48	114	114.029798319999998	22.5493340400000015	114.032238660000004	22.5515499999999989	1
2019-10-25 21:04:45	2019-10-25 21:05:45	3.17181930000000012	01	19-29岁	22.5529760109785009	114.097692688291673	440303	V0440300	16564	47	142	48	141	114.095687400000003	22.5493340400000015	114.098127730000002	22.5515499999999989	1
2019-10-25 22:42:43	2019-10-25 23:35:40	2.01503029999999983	01	19-29岁	22.5547177807843013	113.888387048265386	440306	V0440300	16836	48	57	51	56	113.888258820000004	22.5515499999999989	113.890699159999997	22.5537659599999998	1
2019-10-25 23:34:56	2019-10-25 23:48:27	2.29234759999999982	02	30-39岁	22.5542421084699001	113.984608894840989	440305	V0440300	16875	48	96	50	95	113.983431929999995	22.5515499999999989	113.985872270000002	22.5537659599999998	1
2019-10-25 11:47:40	2019-10-25 15:29:03	2.01503029999999983	03	未知	22.5572468797967289	113.907665703675121	440306	V0440300	17200	49	64	51	63	113.905341179999994	22.5537659599999998	113.907781510000007	22.5559819099999999	1
2019-10-25 19:47:23	2019-10-25 22:50:50	3.05925700000000012	01	50-59岁	22.5577587755780904	114.064854306216134	440304	V0440300	17265	49	129	50	128	114.063963029999996	22.5537659599999998	114.066403359999995	22.5559819099999999	1
2019-10-25 05:13:50	2019-10-25 17:40:27	2.29234759999999982	01	40-49岁	22.5584197850706509	113.948711506822335	440305	V0440300	17574	50	81	52	80	113.946826889999997	22.5559819099999999	113.949267230000004	22.5581978700000008	1
2019-10-25 09:41:42	2019-10-25 10:22:19	3.17181930000000012	01	40-49岁	22.5602643338247013	114.12656732590456	440303	V0440300	17647	50	154	51	153	114.124971430000002	22.5559819099999999	114.127411769999995	22.5581978700000008	1
2019-10-25 17:05:14	2019-10-25 19:39:14	2.29234759999999982	01	19-29岁	22.5623928844652291	113.94455260699192	440305	V0440300	17930	51	80	53	79	113.944386559999998	22.5581978700000008	113.946826889999997	22.5604138300000017	1
2019-10-25 12:21:17	2019-10-25 22:53:11	3.05925700000000012	02	40-49岁	22.5618237621575197	114.057645168339818	440304	V0440300	17976	51	126	52	125	114.056642019999998	22.5581978700000008	114.059082349999997	22.5604138300000017	1
2019-10-25 12:50:32	2019-10-25 14:03:14	2.01503029999999983	02	30-39岁	22.5639525429730199	113.874119670570579	440306	V0440300	18258	52	51	55	50	113.873616810000001	22.5604138300000017	113.87605714	22.562629789999999	2
2019-10-25 11:16:05	2019-10-25 11:46:22	2.01503029999999983	02	30-39岁	22.5639525429730199	113.874119670570579	440306	V0440300	18258	52	51	55	50	113.873616810000001	22.5604138300000017	113.87605714	22.562629789999999	2
2019-10-25 22:22:37	2019-10-25 23:39:30	3.17181930000000012	02	30-39岁	22.5637086307119006	114.124853533084575	440303	V0440300	18360	52	153	53	152	114.122531089999995	22.5604138300000017	114.124971430000002	22.562629789999999	1
2019-10-25 15:57:46	2019-10-25 16:48:48	2.01503029999999983	03	未知	22.5660455814650014	113.876870873274896	440306	V0440300	18616	53	52	56	51	113.87605714	22.562629789999999	113.878497479999993	22.5648457399999991	1
2019-10-25 19:12:41	2019-10-25 20:40:24	2.29234759999999982	01	19-29岁	22.5659210410121389	113.921367446172241	440305	V0440300	18634	53	70	55	69	113.919983189999996	22.562629789999999	113.922423530000003	22.5648457399999991	1
2019-10-25 13:23:36	2019-10-25 13:24:36	2.29234759999999982	02	19-29岁	22.5654460234392289	113.98481209743214	440305	V0440300	18660	53	96	55	95	113.983431929999995	22.562629789999999	113.985872270000002	22.5648457399999991	1
2019-10-25 18:32:06	2019-10-25 20:13:52	3.05925700000000012	01	30-39岁	22.5658807157519306	114.027987659897065	440304	V0440300	18678	53	114	54	113	114.027357980000005	22.562629789999999	114.029798319999998	22.5648457399999991	1
2019-10-25 00:23:35	2019-10-25 04:49:26	3.17181930000000012	01	30-39岁	22.5662351131990917	114.169020238745446	440303	V0440300	18736	53	172	53	171	114.168897479999998	22.562629789999999	114.171337820000005	22.5648457399999991	1
2019-10-25 21:51:40	2019-10-25 22:10:08	2.01503029999999983	02	19-29岁	22.5684137625142789	113.880315583756726	440306	V0440300	18974	54	53	57	52	113.878497479999993	22.5648457399999991	113.88093782	22.5670617	1
2019-10-25 11:00:31	2019-10-25 11:34:39	2.29234759999999982	01	40-49岁	22.5690439251203117	113.939799857596867	440305	V0440300	18999	54	78	56	77	113.939505879999999	22.5648457399999991	113.941946220000005	22.5670617	1
2019-10-25 16:42:59	2019-10-25 17:24:44	2.01503029999999983	01	19-29岁	22.569298226095281	113.88915762261793	440306	V0440300	19335	55	57	57	56	113.888258820000004	22.5670617	113.890699159999997	22.5692776600000009	1
2019-10-25 13:29:54	2019-10-25 17:20:39	3.05925700000000012	02	30-39岁	22.5714765414739382	114.058878462307661	440304	V0440300	19404	55	126	56	125	114.056642019999998	22.5670617	114.059082349999997	22.5692776600000009	1
2019-10-25 09:59:14	2019-10-25 12:10:09	2.01503029999999983	01	30-39岁	22.5727046823917412	113.850950794993693	440306	V0440300	19676	56	41	59	40	113.849213449999993	22.5692776600000009	113.851653780000007	22.5714936199999983	1
2019-10-25 15:29:02	2019-10-25 16:33:04	2.29234759999999982	02	19-29岁	22.5725318930789811	113.956174853812655	440305	V0440300	19719	56	84	58	83	113.954147899999995	22.5692776600000009	113.956588240000002	22.5714936199999983	1
2019-10-25 16:49:00	2019-10-25 19:33:56	2.01503029999999983	03	未知	22.5796106764872491	113.89601996050645	440306	V0440300	20766	59	60	61	59	113.895579830000003	22.5759255299999992	113.898020169999995	22.5781414900000001	1
2019-10-25 10:59:07	2019-10-25 14:28:18	2.01503029999999983	01	40-49岁	22.5840704782015891	113.862227418970974	440306	V0440300	21466	61	46	64	45	113.861415129999997	22.5803574500000011	113.863855459999996	22.5825734000000011	1
2019-10-25 17:55:56	2019-10-25 18:28:38	2.01503029999999983	01	19-29岁	22.5868222808438794	113.884429472843138	440306	V0440300	21832	62	55	64	54	113.883378149999999	22.5825734000000011	113.885818490000005	22.5847893599999985	1
2019-10-25 09:07:44	2019-10-25 17:48:17	3.17181930000000012	01	30-39岁	22.5855939326616095	114.110645800191861	440303	V0440300	21925	62	148	63	147	114.110329410000006	22.5825734000000011	114.112769749999998	22.5847893599999985	1
2019-10-25 17:35:42	2019-10-25 19:02:40	2.01503029999999983	02	30-39岁	22.587271610717039	113.85426369771983	440306	V0440300	22177	63	43	66	42	113.854094119999999	22.5847893599999985	113.856534460000006	22.5870053199999994	1
2019-10-25 13:24:16	2019-10-25 17:44:17	2.01503029999999983	01	19-29岁	22.5974887760467595	113.839200483157001	440306	V0440300	23598	67	36	70	35	113.837011770000004	22.5936531900000013	113.839452100000003	22.5958691499999986	1
2019-10-25 15:14:13	2019-10-25 16:53:08	2.29234759999999982	01	19-29岁	22.5978355803081108	113.99436086155012	440305	V0440300	23662	67	100	68	99	113.99319328	22.5936531900000013	113.995633609999999	22.5958691499999986	1
2019-10-25 12:29:21	2019-10-25 14:01:16	4.98298400000000008	01	40-49岁	22.5991921594972887	114.300109068442396	440308	V0440300	24144	68	225	67	225	114.298235289999994	22.5958691499999986	114.300675630000001	22.5980851099999995	1
2019-10-25 14:05:53	2019-10-25 20:42:20	1.75727349999999993	02	19-29岁	22.6023546736406615	114.045235676147158	440309	V0440300	24397	69	121	70	120	114.044440339999994	22.5980851099999995	114.046880669999993	22.6003010599999996	1
2019-10-25 20:08:54	2019-10-25 21:50:54	1.86759879999999989	03	未知	22.6022676635691617	114.120358645386005	440307	V0440300	24428	69	152	69	152	114.120090759999997	22.5980851099999995	114.122531089999995	22.6003010599999996	1
2019-10-25 20:26:19	2019-10-25 20:54:41	1.86759879999999989	02	30-39岁	22.6020922820195693	114.125174128690759	440307	V0440300	24430	69	154	69	154	114.124971430000002	22.5980851099999995	114.127411769999995	22.6003010599999996	1
2019-10-25 18:23:04	2019-10-25 20:00:19	2.01503029999999983	01	19-29岁	22.6039141137551987	113.847460750925777	440306	V0440300	24673	70	40	73	39	113.846773110000001	22.6003010599999996	113.849213449999993	22.6025170200000005	1
2019-10-25 07:43:46	2019-10-25 13:09:58	2.01503029999999983	01	40-49岁	22.6091073757102805	113.851356534524598	440306	V0440300	25388	72	41	75	40	113.849213449999993	22.6047329800000014	113.851653780000007	22.6069489399999988	1
2019-10-25 15:07:21	2019-10-25 17:12:04	2.01503029999999983	01	19-29岁	22.608009563200671	113.880608582804825	440306	V0440300	25400	72	53	74	52	113.878497479999993	22.6047329800000014	113.88093782	22.6069489399999988	1
2019-10-25 08:26:13	2019-10-25 09:21:55	3.17181930000000012	01	50-59岁	22.6072552058666716	114.165245219535961	440303	V0440300	25517	72	170	72	170	114.164016810000007	22.6047329800000014	114.166457140000006	22.6069489399999988	1
2019-10-25 13:52:35	2019-10-25 18:35:21	2.01503029999999983	01	30-39岁	22.6101745077601883	113.852391676968566	440306	V0440300	25746	73	42	75	41	113.851653780000007	22.6069489399999988	113.854094119999999	22.6091648899999988	1
2019-10-25 15:08:40	2019-10-25 16:25:22	1.86759879999999989	01	30-39岁	22.6103951671932784	114.130669128215658	440307	V0440300	25860	73	156	73	156	114.129852099999994	22.6069489399999988	114.132292440000001	22.6091648899999988	3
2019-10-25 18:07:41	2019-10-25 23:41:52	1.86759879999999989	01	30-39岁	22.6103951671932784	114.130669128215658	440307	V0440300	25860	73	156	73	156	114.129852099999994	22.6069489399999988	114.132292440000001	22.6091648899999988	3
2019-10-25 16:25:44	2019-10-25 18:07:40	1.86759879999999989	01	30-39岁	22.6103951671932784	114.130669128215658	440307	V0440300	25860	73	156	73	156	114.129852099999994	22.6069489399999988	114.132292440000001	22.6091648899999988	3
2019-10-25 15:04:43	2019-10-25 22:23:45	2.01503029999999983	02	30-39岁	22.6150289857473794	113.856042790210836	440306	V0440300	26461	75	43	77	42	113.854094119999999	22.6113808499999998	113.856534460000006	22.6135968100000007	1
2019-10-25 14:26:47	2019-10-25 15:01:30	1.86759879999999989	02	19-29岁	22.6155101617179817	114.129007452592077	440307	V0440300	26573	75	155	75	155	114.127411769999995	22.6113808499999998	114.129852099999994	22.6135968100000007	1
2019-10-25 18:43:06	2019-10-25 20:54:36	1.86759879999999989	03	未知	22.6162641675844789	114.067433842211287	440307	V0440300	26905	76	130	77	130	114.066403359999995	22.6135968100000007	114.068843700000002	22.6158127700000016	1
2019-10-25 16:59:11	2019-10-25 18:19:00	1.75727349999999993	01	30-39岁	22.619082289983691	114.029313914348194	440309	V0440300	27246	77	114	78	114	114.027357980000005	22.6158127700000016	114.029798319999998	22.6180287200000016	1
2019-10-25 22:33:13	2019-10-25 23:41:47	1.75727349999999993	03	19-29岁	22.6194493147226083	114.028664403284694	440309	V0440300	27246	77	114	78	114	114.027357980000005	22.6158127700000016	114.029798319999998	22.6180287200000016	1
2019-10-25 22:11:17	2019-10-25 22:12:17	2.01503029999999983	01	19-29岁	22.6226712540845014	113.907000320843196	440306	V0440300	27910	79	64	81	63	113.905341179999994	22.620244679999999	113.907781510000007	22.6224606399999999	1
2019-10-25 19:11:44	2019-10-25 21:23:28	1.75727349999999993	01	19-29岁	22.6259525446021392	114.026016264555992	440309	V0440300	28316	80	113	81	113	114.024917650000006	22.6224606399999999	114.027357980000005	22.6246766000000008	1
2019-10-25 23:29:46	2019-10-25 23:38:07	1.86759879999999989	01	19-29岁	22.6290981469936696	114.057079275680266	440307	V0440300	28686	81	126	82	126	114.056642019999998	22.6246766000000008	114.059082349999997	22.6268925500000009	1
2019-10-25 08:09:37	2019-10-25 09:14:25	1.86759879999999989	01	30-39岁	22.6283822064542797	114.103490152696665	440307	V0440300	28705	81	145	81	145	114.103008399999993	22.6246766000000008	114.10544874	22.6268925500000009	1
2019-10-25 20:34:47	2019-10-25 21:55:20	1.75727349999999993	01	19-29岁	22.6320630806300791	114.023609643752138	440309	V0440300	29386	83	112	84	112	114.022477309999999	22.6291085099999982	114.024917650000006	22.6313244699999991	1
2019-10-25 15:39:40	2019-10-25 20:51:31	1.86759879999999989	01	30-39岁	22.6341876674257101	114.077252569931716	440307	V0440300	29765	84	134	84	134	114.07616471	22.6313244699999991	114.078605039999999	22.63354043	1
2019-10-25 00:00:13	2019-10-25 00:00:32	1.86759879999999989	01	40-49岁	22.6422571809706987	114.062486922349649	440307	V0440300	30830	87	128	87	128	114.061522690000004	22.637972340000001	114.063963029999996	22.6401882999999984	1
2019-10-25 10:55:34	2019-10-25 11:39:45	1.86759879999999989	03	未知	22.6435434827039188	114.169022182767762	440307	V0440300	31231	88	172	88	172	114.168897479999998	22.6401882999999984	114.171337820000005	22.6424042599999993	1
2019-10-25 10:40:12	2019-10-25 15:04:14	1.86759879999999989	01	19-29岁	22.6464889567353111	114.198971178221896	440307	V0440300	31600	89	184	88	184	114.198181509999998	22.6424042599999993	114.200621850000005	22.6446202099999994	1
2019-10-25 15:10:37	2019-10-25 22:08:16	1.86759879999999989	01	40-49岁	22.6475085453420988	114.234795499689881	440307	V0440300	31972	90	199	89	199	114.234786549999995	22.6446202099999994	114.237226890000002	22.6468361700000003	1
2019-10-25 23:40:42	2019-10-25 23:46:10	2.01503029999999983	01	40-49岁	22.651888401634551	113.922233140038671	440306	V0440300	32557	92	70	94	70	113.919983189999996	22.6490521300000012	113.922423530000003	22.6512680800000012	2
2019-10-25 19:37:53	2019-10-25 20:22:54	2.01503029999999983	01	40-49岁	22.651888401634551	113.922233140038671	440306	V0440300	32557	92	70	94	70	113.919983189999996	22.6490521300000012	113.922423530000003	22.6512680800000012	2
2019-10-25 18:24:08	2019-10-25 18:59:53	2.01503029999999983	01	30-39岁	22.6549368941892908	113.856183907650347	440306	V0440300	32887	93	43	95	43	113.854094119999999	22.6512680800000012	113.856534460000006	22.6534840399999986	1
2019-10-25 15:35:24	2019-10-25 20:43:59	2.01503029999999983	01	19-29岁	22.65711087997202	113.850631099648993	440306	V0440300	33242	94	41	96	41	113.849213449999993	22.6534840399999986	113.851653780000007	22.6556999999999995	1
2019-10-25 15:43:55	2019-10-25 16:36:06	1.86759879999999989	01	30-39岁	22.6579261052533809	114.062036606392866	440307	V0440300	33686	95	128	95	128	114.061522690000004	22.6556999999999995	114.063963029999996	22.6579159600000004	1
2019-10-25 12:09:45	2019-10-25 12:48:37	1.75727349999999993	01	30-39岁	22.6660901274428213	114.02760177251406	440309	V0440300	34743	98	114	99	114	114.027357980000005	22.6623478700000014	114.029798319999998	22.6645638299999987	1
2019-10-25 20:20:41	2019-10-25 23:39:34	1.75727349999999993	03	19-29岁	22.6663748605831614	114.036630026998537	440309	V0440300	34746	98	117	98	117	114.034678990000003	22.6623478700000014	114.037119329999996	22.6645638299999987	1
2019-10-25 22:54:24	2019-10-25 23:31:45	2.01503029999999983	01	40-49岁	22.6782308074875409	113.812981802293351	440306	V0440300	36797	104	26	106	26	113.812608400000002	22.6756436199999989	113.815048739999995	22.677859569999999	1
2019-10-25 19:47:44	2019-10-25 23:12:10	1.86759879999999989	01	50-59岁	22.6882999143651887	114.238520015063159	440307	V0440300	38399	108	200	107	201	114.237226890000002	22.6845074500000017	114.239667229999995	22.6867234000000018	3
2019-10-25 00:13:44	2019-10-25 18:21:25	1.86759879999999989	01	50-59岁	22.6882999143651887	114.238520015063159	440307	V0440300	38399	108	200	107	201	114.237226890000002	22.6845074500000017	114.239667229999995	22.6867234000000018	3
2019-10-25 18:22:22	2019-10-25 19:47:04	1.86759879999999989	01	50-59岁	22.6882999143651887	114.238520015063159	440307	V0440300	38399	108	200	107	201	114.237226890000002	22.6845074500000017	114.239667229999995	22.6867234000000018	3
2019-10-25 17:56:34	2019-10-25 17:57:34	1.75727349999999993	03	未知	22.6919348571629307	114.04983380593626	440309	V0440300	39036	110	123	110	123	114.04932101	22.6889393599999991	114.051761350000007	22.69115532	1
2019-10-25 20:03:24	2019-10-25 21:56:54	1.75727349999999993	01	19-29岁	22.7049342967755692	114.078991463264359	440309	V0440300	41190	116	135	116	135	114.078605039999999	22.7022351100000002	114.081045380000006	22.7044510600000002	1
2019-10-25 22:16:51	2019-10-25 23:39:01	2.01503029999999983	01	50-59岁	22.7154830593818886	113.851747093240647	440306	V0440300	42525	120	42	122	42	113.851653780000007	22.7110989399999994	113.854094119999999	22.7133148899999995	1
2019-10-25 19:07:55	2019-10-25 22:04:32	1.86759879999999989	01	30-39岁	22.713318252701189	114.242542219163767	440307	V0440300	42685	120	202	118	203	114.242107559999994	22.7110989399999994	114.244547900000001	22.7133148899999995	1
2019-10-25 00:00:34	2019-10-25 00:03:08	1.86759879999999989	01	30-39岁	22.7335287548984688	114.252519734008089	440307	V0440300	45902	129	206	127	207	114.251868909999999	22.7310425500000015	114.254309239999998	22.7332585099999989	1
2019-10-25 12:33:19	2019-10-25 13:43:44	1.86759879999999989	02	30-39岁	22.750432670628939	114.227316178138935	440307	V0440300	48390	136	195	134	196	114.225025209999998	22.7465542499999991	114.227465550000005	22.74877021	1
2019-10-25 12:07:28	2019-10-25 14:37:59	2.05558739999999984	02	19-29岁	22.7666376564240203	114.403985482273328	440310	V0440300	51319	144	268	141	269	114.403169750000004	22.7642819199999984	114.405610080000002	22.7664978699999985	1
2019-10-25 19:02:18	2019-10-25 19:07:05	2.01503029999999983	02	19-29岁	22.7869512564426309	113.798157658860177	440306	V0440300	54284	153	20	154	21	113.797966389999999	22.7842255300000005	113.800406719999998	22.7864414900000014	1
2019-10-25 18:43:47	2019-10-25 20:50:36	2.01503029999999983	02	40-49岁	22.7874061999303912	113.83721159536816	440306	V0440300	54300	153	36	154	37	113.837011770000004	22.7842255300000005	113.839452100000003	22.7864414900000014	1
