# Supplementary material for: Analysis of the influencing factors of vitality and built environment of shopping centers based on mobile-phone signaling data
Source: PLoS One. 2024 Feb 15;19(2):e0296261. doi: 10.1371/journal.pone.0296261 (PMC10868840; doi:10.1371/journal.pone.0296261)
Supplement: S1 Data — (ZIP) [file pone.0296261.s001.zip › μò░μì«Θçìμû░μƒÑΦ»ó/05μ╡╖Σ╕èΣ╕ûτòî/μ╡╖Σ╕è24-Φ«┐Θù«Φ«░σ╜ò.csv]

stime	etime	weight	gender	age	o_lat	o_lon	o_district	city	o_fnid	grow_4326	gcol_4326	grow_32650	gcol_32650	ext_min_x	ext_min_y	ext_max_x	ext_max_y	visit_time
2019-10-24 08:21:07	2019-10-24 17:31:46	2.29234759999999982	01	19-29岁	22.4765670912120115	113.902052535782303	440305	V0440300	4346	13	62	16	60	113.900460510000002	22.4739914899999995	113.902900840000001	22.4762074500000004	2
2019-10-24 03:54:03	2019-10-24 08:05:08	2.29234759999999982	01	19-29岁	22.4765670912120115	113.902052535782303	440305	V0440300	4346	13	62	16	60	113.900460510000002	22.4739914899999995	113.902900840000001	22.4762074500000004	2
2019-10-24 13:32:12	2019-10-24 16:54:58	2.29234759999999982	02	30-39岁	22.4784466953683086	113.891406539269099	440305	V0440300	4699	14	58	17	56	113.890699159999997	22.4762074500000004	113.893139500000004	22.4784234000000005	1
2019-10-24 18:24:01	2019-10-24 19:08:51	2.29234759999999982	02	30-39岁	22.4801136196470601	113.901575419362828	440305	V0440300	4703	14	62	17	60	113.900460510000002	22.4762074500000004	113.902900840000001	22.4784234000000005	1
2019-10-24 15:48:14	2019-10-24 16:20:36	2.29234759999999982	01	30-39岁	22.4822059467312485	113.893070515113877	440305	V0440300	5056	15	58	18	56	113.890699159999997	22.4784234000000005	113.893139500000004	22.4806393600000014	1
2019-10-24 14:54:26	2019-10-24 16:19:28	2.29234759999999982	01	30-39岁	22.4809486367651807	113.902760981595961	440305	V0440300	5060	15	62	18	60	113.900460510000002	22.4784234000000005	113.902900840000001	22.4806393600000014	2
2019-10-24 09:45:26	2019-10-24 10:21:19	2.29234759999999982	01	30-39岁	22.4809486367651807	113.902760981595961	440305	V0440300	5060	15	62	18	60	113.900460510000002	22.4784234000000005	113.902900840000001	22.4806393600000014	2
2019-10-24 14:24:02	2019-10-24 19:33:40	2.29234759999999982	02	50-59岁	22.4820665131076005	113.90082301674309	440305	V0440300	5060	15	62	18	60	113.900460510000002	22.4784234000000005	113.902900840000001	22.4806393600000014	1
2019-10-24 13:42:14	2019-10-24 14:34:51	2.29234759999999982	02	50-59岁	22.4827347320378301	113.905537434322611	440305	V0440300	5062	15	64	18	62	113.905341179999994	22.4784234000000005	113.907781510000007	22.4806393600000014	4
2019-10-24 00:19:02	2019-10-24 11:13:27	2.29234759999999982	02	50-59岁	22.4827347320378301	113.905537434322611	440305	V0440300	5062	15	64	18	62	113.905341179999994	22.4784234000000005	113.907781510000007	22.4806393600000014	4
2019-10-24 14:37:01	2019-10-24 20:40:35	2.29234759999999982	02	50-59岁	22.4827347320378301	113.905537434322611	440305	V0440300	5062	15	64	18	62	113.905341179999994	22.4784234000000005	113.907781510000007	22.4806393600000014	4
2019-10-24 23:12:32	2019-10-24 23:28:30	2.29234759999999982	02	50-59岁	22.4827347320378301	113.905537434322611	440305	V0440300	5062	15	64	18	62	113.905341179999994	22.4784234000000005	113.907781510000007	22.4806393600000014	4
2019-10-24 16:27:55	2019-10-24 20:21:33	2.29234759999999982	01	40-49岁	22.4834791976912385	113.897324670380229	440305	V0440300	5415	16	60	19	58	113.895579830000003	22.4806393600000014	113.898020169999995	22.4828553199999988	1
2019-10-24 07:18:50	2019-10-24 08:43:35	2.29234759999999982	01	30-39岁	22.4853009183510899	113.898196889752626	440305	V0440300	5773	17	61	20	59	113.898020169999995	22.4828553199999988	113.900460510000002	22.4850712799999997	1
2019-10-24 15:50:21	2019-10-24 23:28:22	2.29234759999999982	02	30-39岁	22.4863800856578493	113.911147204569389	440305	V0440300	5778	17	66	20	64	113.910221849999999	22.4828553199999988	113.912662190000006	22.4850712799999997	2
2019-10-24 00:00:46	2019-10-24 00:49:25	2.29234759999999982	02	30-39岁	22.4863800856578493	113.911147204569389	440305	V0440300	5778	17	66	20	64	113.910221849999999	22.4828553199999988	113.912662190000006	22.4850712799999997	2
2019-10-24 08:10:14	2019-10-24 15:46:44	2.29234759999999982	03	未知	22.4868012886859816	113.911934187652079	440305	V0440300	5778	17	66	20	64	113.910221849999999	22.4828553199999988	113.912662190000006	22.4850712799999997	1
2019-10-24 19:39:47	2019-10-24 20:54:03	2.29234759999999982	03	未知	22.4853228598572699	113.925698908984899	440305	V0440300	5784	17	72	20	70	113.924863869999996	22.4828553199999988	113.927304199999995	22.4850712799999997	1
2019-10-24 12:22:34	2019-10-24 13:58:04	2.29234759999999982	03	未知	22.4857622231773888	113.926495248529449	440305	V0440300	5784	17	72	20	70	113.924863869999996	22.4828553199999988	113.927304199999995	22.4850712799999997	1
2019-10-24 09:22:12	2019-10-24 11:31:41	2.29234759999999982	01	40-49岁	22.4857537678744102	113.925106696885436	440305	V0440300	5784	17	72	20	70	113.924863869999996	22.4828553199999988	113.927304199999995	22.4850712799999997	1
2019-10-24 17:06:57	2019-10-24 19:33:51	2.29234759999999982	01	19-29岁	22.4878346250800192	113.884525025649737	440305	V0440300	6124	18	55	21	53	113.883378149999999	22.4850712799999997	113.885818490000005	22.4872872299999997	1
2019-10-24 20:56:13	2019-10-24 22:25:38	2.29234759999999982	01	40-49岁	22.489286115892611	113.912092665018974	440305	V0440300	6135	18	66	21	64	113.910221849999999	22.4850712799999997	113.912662190000006	22.4872872299999997	1
2019-10-24 15:04:51	2019-10-24 15:40:50	2.29234759999999982	03	19-29岁	22.4886130734357792	113.911350108127564	440305	V0440300	6135	18	66	21	64	113.910221849999999	22.4850712799999997	113.912662190000006	22.4872872299999997	1
2019-10-24 12:37:29	2019-10-24 12:50:44	2.29234759999999982	01	0-18岁	22.4873853867712192	113.924536486552455	440305	V0440300	6140	18	71	21	69	113.922423530000003	22.4850712799999997	113.924863869999996	22.4872872299999997	1
2019-10-24 11:08:12	2019-10-24 14:16:45	2.29234759999999982	01	未知	22.488809387138879	113.923019110642755	440305	V0440300	6140	18	71	21	69	113.922423530000003	22.4850712799999997	113.924863869999996	22.4872872299999997	1
2019-10-24 22:26:44	2019-10-24 23:25:06	2.29234759999999982	01	19-29岁	22.490590002701321	113.919386355454449	440305	V0440300	6495	19	69	22	67	113.917542859999998	22.4872872299999997	113.919983189999996	22.4895031900000006	1
2019-10-24 00:26:06	2019-10-24 08:54:23	2.29234759999999982	02	30-39岁	22.4895229359756499	113.919274032017768	440305	V0440300	6495	19	69	22	67	113.917542859999998	22.4872872299999997	113.919983189999996	22.4895031900000006	1
2019-10-24 14:21:50	2019-10-24 17:21:57	2.29234759999999982	01	19-29岁	22.4908465661790302	113.920060495559142	440305	V0440300	6496	19	70	22	68	113.919983189999996	22.4872872299999997	113.922423530000003	22.4895031900000006	2
2019-10-24 11:09:17	2019-10-24 11:41:24	2.29234759999999982	01	19-29岁	22.4908465661790302	113.920060495559142	440305	V0440300	6496	19	70	22	68	113.919983189999996	22.4872872299999997	113.922423530000003	22.4895031900000006	2
2019-10-24 23:13:23	2019-10-24 23:30:05	2.29234759999999982	01	50-59岁	22.4928013937728117	113.922707395791235	440305	V0440300	6854	20	71	23	69	113.922423530000003	22.4895031900000006	113.924863869999996	22.4917191500000015	1
2019-10-24 19:27:31	2019-10-24 21:00:59	2.29234759999999982	02	19-29岁	22.4923942864634903	113.927854012191546	440305	V0440300	6856	20	73	23	71	113.927304199999995	22.4895031900000006	113.929744540000002	22.4917191500000015	1
2019-10-24 20:56:23	2019-10-24 22:57:05	2.29234759999999982	02	30-39岁	22.4928366082239499	113.937808750648074	440305	V0440300	6860	20	77	23	75	113.93706555	22.4895031900000006	113.939505879999999	22.4917191500000015	1
2019-10-24 03:17:20	2019-10-24 07:45:06	2.29234759999999982	01	50-59岁	22.4955397757717783	113.890033825854957	440305	V0440300	7197	21	57	24	55	113.888258820000004	22.4917191500000015	113.890699159999997	22.4939351099999989	3
2019-10-24 09:47:34	2019-10-24 10:45:12	2.29234759999999982	01	50-59岁	22.4955397757717783	113.890033825854957	440305	V0440300	7197	21	57	24	55	113.888258820000004	22.4917191500000015	113.890699159999997	22.4939351099999989	3
2019-10-24 21:17:07	2019-10-24 22:45:58	2.29234759999999982	01	50-59岁	22.4955397757717783	113.890033825854957	440305	V0440300	7197	21	57	24	55	113.888258820000004	22.4917191500000015	113.890699159999997	22.4939351099999989	3
2019-10-24 09:11:25	2019-10-24 10:12:55	2.29234759999999982	02	60岁以上	22.4943896197966211	113.91515513869102	440305	V0440300	7208	21	68	24	66	113.915102520000005	22.4917191500000015	113.917542859999998	22.4939351099999989	1
2019-10-24 07:01:58	2019-10-24 07:40:38	2.29234759999999982	01	30-39岁	22.4943481637790192	113.920060622376297	440305	V0440300	7210	21	70	24	68	113.919983189999996	22.4917191500000015	113.922423530000003	22.4939351099999989	1
2019-10-24 05:59:45	2019-10-24 16:30:34	2.29234759999999982	01	50-59岁	22.4953796152441399	113.930594855863291	440305	V0440300	7214	21	74	24	72	113.929744540000002	22.4917191500000015	113.932184879999994	22.4939351099999989	1
2019-10-24 16:33:36	2019-10-24 18:24:04	2.29234759999999982	03	未知	22.4952835242383387	113.932655956246307	440305	V0440300	7215	21	75	24	73	113.932184879999994	22.4917191500000015	113.934625209999993	22.4939351099999989	1
2019-10-24 16:07:25	2019-10-24 17:35:01	2.29234759999999982	03	未知	22.4958297478567388	113.934800015844431	440305	V0440300	7216	21	76	24	74	113.934625209999993	22.4917191500000015	113.93706555	22.4939351099999989	1
2019-10-24 00:02:31	2019-10-24 01:44:45	2.29234759999999982	03	未知	22.4974095490769592	113.917807542047399	440305	V0440300	7566	22	69	25	67	113.917542859999998	22.4939351099999989	113.919983189999996	22.496151059999999	1
2019-10-24 14:57:27	2019-10-24 17:04:52	2.29234759999999982	01	40-49岁	22.4966053547562694	113.927197644415571	440305	V0440300	7569	22	72	25	70	113.924863869999996	22.4939351099999989	113.927304199999995	22.496151059999999	1
2019-10-24 07:00:06	2019-10-24 07:54:02	2.29234759999999982	01	未知	22.4967360656805688	113.934527511973826	440305	V0440300	7572	22	75	25	73	113.932184879999994	22.4939351099999989	113.934625209999993	22.496151059999999	1
2019-10-24 13:39:04	2019-10-24 13:40:04	2.29234759999999982	02	30-39岁	22.4982403583211017	113.934377788407119	440305	V0440300	7572	22	75	25	73	113.932184879999994	22.4939351099999989	113.934625209999993	22.496151059999999	1
2019-10-24 09:30:02	2019-10-24 10:10:52	2.29234759999999982	01	30-39岁	22.4997493276112515	113.88231557674554	440305	V0440300	7908	23	54	26	52	113.88093782	22.496151059999999	113.883378149999999	22.4983670199999999	1
2019-10-24 00:01:00	2019-10-24 10:14:12	2.29234759999999982	01	60岁以上	22.4985219900797304	113.89445410855059	440305	V0440300	7913	23	59	26	57	113.893139500000004	22.496151059999999	113.895579830000003	22.4983670199999999	1
2019-10-24 13:43:51	2019-10-24 16:31:27	2.29234759999999982	02	19-29岁	22.5017773793689493	113.878929053667861	440305	V0440300	8264	24	53	27	51	113.878497479999993	22.4983670199999999	113.88093782	22.5005829800000008	1
2019-10-24 20:08:17	2019-10-24 23:05:31	2.29234759999999982	01	30-39岁	22.5012963896186591	113.891381290765366	440305	V0440300	8269	24	58	27	56	113.890699159999997	22.4983670199999999	113.893139500000004	22.5005829800000008	1
2019-10-24 07:42:28	2019-10-24 09:09:31	2.29234759999999982	01	50-59岁	22.5016903304838287	113.927881655750099	440305	V0440300	8284	24	73	27	71	113.927304199999995	22.4983670199999999	113.929744540000002	22.5005829800000008	1
2019-10-24 19:53:26	2019-10-24 21:15:34	2.29234759999999982	02	50-59岁	22.5049555956366483	113.912230188711277	440305	V0440300	8634	25	66	28	64	113.910221849999999	22.5005829800000008	113.912662190000006	22.5027989400000017	1
2019-10-24 15:38:54	2019-10-24 16:17:50	2.29234759999999982	01	30-39岁	22.5039217299251817	113.920916866806266	440305	V0440300	8638	25	70	28	68	113.919983189999996	22.5005829800000008	113.922423530000003	22.5027989400000017	1
2019-10-24 17:59:20	2019-10-24 23:10:15	2.29234759999999982	02	19-29岁	22.507228684810709	113.920649324085659	440305	V0440300	8995	26	70	29	68	113.919983189999996	22.5027989400000017	113.922423530000003	22.5050148900000018	1
2019-10-24 00:03:47	2019-10-24 00:31:02	2.29234759999999982	01	30-39岁	22.5060178944682505	113.921987394021173	440305	V0440300	8995	26	70	29	68	113.919983189999996	22.5027989400000017	113.922423530000003	22.5050148900000018	2
2019-10-24 00:31:11	2019-10-24 09:42:37	2.29234759999999982	01	30-39岁	22.5060178944682505	113.921987394021173	440305	V0440300	8995	26	70	29	68	113.919983189999996	22.5027989400000017	113.922423530000003	22.5050148900000018	2
2019-10-24 16:33:50	2019-10-24 18:14:28	2.29234759999999982	01	30-39岁	22.5066029805674788	113.920964291526673	440305	V0440300	8995	26	70	29	68	113.919983189999996	22.5027989400000017	113.922423530000003	22.5050148900000018	1
2019-10-24 17:48:12	2019-10-24 17:48:12	2.29234759999999982	03	未知	22.5054087700009688	113.944962150958929	440305	V0440300	9005	26	80	29	78	113.944386559999998	22.5027989400000017	113.946826889999997	22.5050148900000018	1
2019-10-24 12:05:09	2019-10-24 13:23:54	2.29234759999999982	02	19-29岁	22.5114436935402615	113.91172659451604	440305	V0440300	9705	28	66	31	64	113.910221849999999	22.5072308499999991	113.912662190000006	22.50944681	1
2019-10-24 15:30:21	2019-10-24 16:22:27	2.29234759999999982	02	50-59岁	22.5123663438792114	113.938757680503471	440305	V0440300	10073	29	77	32	75	113.93706555	22.50944681	113.939505879999999	22.5116627700000009	1
2019-10-24 11:40:35	2019-10-24 12:39:03	3.05925700000000012	01	60岁以上	22.5125574249801588	114.040631246366303	440304	V0440300	10115	29	119	31	118	114.039559659999995	22.50944681	114.042000000000002	22.5116627700000009	1
2019-10-24 19:00:48	2019-10-24 22:25:21	2.29234759999999982	01	50-59岁	22.5142486135424598	113.923883691349403	440305	V0440300	10424	30	71	33	69	113.922423530000003	22.5116627700000009	113.924863869999996	22.513878720000001	1
2019-10-24 12:58:48	2019-10-24 14:18:48	2.29234759999999982	02	30-39岁	22.514675009793649	113.924000522404	440305	V0440300	10424	30	71	33	69	113.922423530000003	22.5116627700000009	113.924863869999996	22.513878720000001	1
2019-10-24 20:33:45	2019-10-24 22:55:00	2.29234759999999982	02	30-39岁	22.5150501141922383	113.927100538276861	440305	V0440300	10425	30	72	33	70	113.924863869999996	22.5116627700000009	113.927304199999995	22.513878720000001	1
2019-10-24 15:04:48	2019-10-24 16:01:57	2.29234759999999982	01	40-49岁	22.5143905391175707	113.928950979856666	440305	V0440300	10426	30	73	33	71	113.927304199999995	22.5116627700000009	113.929744540000002	22.513878720000001	1
2019-10-24 23:15:45	2019-10-24 23:23:24	2.29234759999999982	01	19-29岁	22.5162534461022901	113.909356399284363	440305	V0440300	10775	31	65	34	63	113.907781510000007	22.513878720000001	113.910221849999999	22.5160946799999984	1
2019-10-24 09:28:29	2019-10-24 15:20:49	2.29234759999999982	02	19-29岁	22.5181142851248914	113.908508752928412	440305	V0440300	10775	31	65	34	63	113.907781510000007	22.513878720000001	113.910221849999999	22.5160946799999984	2
2019-10-24 00:17:57	2019-10-24 00:28:30	2.29234759999999982	02	19-29岁	22.5181142851248914	113.908508752928412	440305	V0440300	10775	31	65	34	63	113.907781510000007	22.513878720000001	113.910221849999999	22.5160946799999984	2
2019-10-24 18:50:28	2019-10-24 21:55:54	2.29234759999999982	03	未知	22.5188470787765489	113.922723029060421	440305	V0440300	11138	32	71	35	70	113.922423530000003	22.5160946799999984	113.924863869999996	22.5183106399999993	1
2019-10-24 14:38:42	2019-10-24 18:43:49	2.29234759999999982	01	30-39岁	22.5198432202222492	113.935192989526342	440305	V0440300	11143	32	76	35	75	113.934625209999993	22.5160946799999984	113.93706555	22.5183106399999993	1
2019-10-24 14:42:14	2019-10-24 17:07:54	2.29234759999999982	01	19-29岁	22.5215942359313885	113.926217453206959	440305	V0440300	11496	33	72	36	71	113.924863869999996	22.5183106399999993	113.927304199999995	22.5205266000000002	1
2019-10-24 14:42:43	2019-10-24 16:28:26	3.05925700000000012	03	19-29岁	22.5237307235016502	114.053896830718216	440304	V0440300	11905	34	124	36	123	114.051761350000007	22.5205266000000002	114.054201680000006	22.5227425500000003	1
2019-10-24 16:44:02	2019-10-24 23:27:35	2.29234759999999982	02	19-29岁	22.5260249328250204	113.916764518221569	440305	V0440300	12206	35	68	38	67	113.915102520000005	22.5227425500000003	113.917542859999998	22.5249585100000012	1
2019-10-24 13:50:05	2019-10-24 15:57:43	2.29234759999999982	01	19-29岁	22.52586273462558	113.922431518811365	440305	V0440300	12209	35	71	38	70	113.922423530000003	22.5227425500000003	113.924863869999996	22.5249585100000012	1
2019-10-24 18:54:41	2019-10-24 21:14:33	2.29234759999999982	01	30-39岁	22.5269743220308207	113.944283700753289	440305	V0440300	12217	35	79	37	78	113.941946220000005	22.5227425500000003	113.944386559999998	22.5249585100000012	1
2019-10-24 19:30:18	2019-10-24 20:18:11	2.29234759999999982	01	19-29岁	22.5288509500862695	113.913068549517362	440305	V0440300	12562	36	67	39	66	113.912662190000006	22.5249585100000012	113.915102520000005	22.5271744699999985	1
2019-10-24 23:03:47	2019-10-24 23:21:47	2.29234759999999982	02	19-29岁	22.5272827458571108	113.921652028763617	440305	V0440300	12565	36	70	39	69	113.919983189999996	22.5249585100000012	113.922423530000003	22.5271744699999985	1
2019-10-24 17:38:48	2019-10-24 20:53:26	3.05925700000000012	02	30-39岁	22.5293316882219088	114.039923960497944	440304	V0440300	12614	36	119	38	118	114.039559659999995	22.5249585100000012	114.042000000000002	22.5271744699999985	1
2019-10-24 17:15:49	2019-10-24 17:58:28	3.05925700000000012	01	30-39岁	22.5276157460755186	114.042807088192873	440304	V0440300	12615	36	120	38	119	114.042000000000002	22.5249585100000012	114.044440339999994	22.5271744699999985	1
2019-10-24 10:22:10	2019-10-24 11:36:22	3.05925700000000012	02	19-29岁	22.5278814001601297	114.060745427401727	440304	V0440300	12622	36	127	37	126	114.059082349999997	22.5249585100000012	114.061522690000004	22.5271744699999985	1
2019-10-24 14:55:36	2019-10-24 18:51:27	2.29234759999999982	01	30-39岁	22.5303929197470794	113.904553508844941	440305	V0440300	12915	37	63	40	62	113.902900840000001	22.5271744699999985	113.905341179999994	22.5293904199999986	1
2019-10-24 14:50:57	2019-10-24 18:45:56	2.29234759999999982	02	30-39岁	22.533038749833711	113.905106509794365	440305	V0440300	13272	38	63	41	62	113.902900840000001	22.5293904199999986	113.905341179999994	22.5316063799999995	1
2019-10-24 14:48:41	2019-10-24 19:08:47	2.29234759999999982	02	30-39岁	22.5317306051259401	113.904659673413875	440305	V0440300	13272	38	63	41	62	113.902900840000001	22.5293904199999986	113.905341179999994	22.5316063799999995	1
2019-10-24 18:51:21	2019-10-24 19:31:20	2.29234759999999982	02	30-39岁	22.532132285096651	113.903960978529085	440305	V0440300	13272	38	63	41	62	113.902900840000001	22.5293904199999986	113.905341179999994	22.5316063799999995	2
2019-10-24 14:43:56	2019-10-24 18:51:20	2.29234759999999982	02	30-39岁	22.532132285096651	113.903960978529085	440305	V0440300	13272	38	63	41	62	113.902900840000001	22.5293904199999986	113.905341179999994	22.5316063799999995	2
2019-10-24 18:14:42	2019-10-24 19:48:57	2.29234759999999982	02	19-29岁	22.5336603142370002	113.909269966892268	440305	V0440300	13274	38	65	41	64	113.907781510000007	22.5293904199999986	113.910221849999999	22.5316063799999995	1
2019-10-24 08:14:22	2019-10-24 21:50:01	2.29234759999999982	02	30-39岁	22.5317909007279304	113.928983765406997	440305	V0440300	13282	38	73	40	72	113.927304199999995	22.5293904199999986	113.929744540000002	22.5316063799999995	1
2019-10-24 18:47:46	2019-10-24 20:21:21	2.29234759999999982	02	19-29岁	22.5358047395080092	113.974565792462812	440305	V0440300	13658	39	92	41	91	113.973670589999998	22.5316063799999995	113.976110930000004	22.5338223400000004	1
2019-10-24 19:45:50	2019-10-24 22:25:03	3.05925700000000012	01	40-49岁	22.5354682135716295	114.063509197371019	440304	V0440300	13694	39	128	40	127	114.061522690000004	22.5316063799999995	114.063963029999996	22.5338223400000004	1
2019-10-24 18:54:36	2019-10-24 20:05:30	2.29234759999999982	01	40-49岁	22.5360920981778499	113.924545960770715	440305	V0440300	13994	40	71	42	70	113.922423530000003	22.5338223400000004	113.924863869999996	22.5360383000000013	1
2019-10-24 22:00:46	2019-10-24 22:58:07	2.29234759999999982	01	30-39岁	22.5399544563267895	113.987445641857008	440305	V0440300	14377	41	97	43	96	113.985872270000002	22.5360383000000013	113.988312609999994	22.5382542599999987	1
2019-10-24 18:26:10	2019-10-24 22:11:47	3.05925700000000012	01	40-49岁	22.5394826803745509	114.051570629631001	440304	V0440300	14403	41	123	42	122	114.04932101	22.5360383000000013	114.051761350000007	22.5382542599999987	1
2019-10-24 20:04:00	2019-10-24 21:24:04	3.05925700000000012	01	50-59岁	22.5430355280406012	114.078584323043643	440304	V0440300	15128	43	134	44	133	114.07616471	22.5404702099999987	114.078605039999999	22.5426861699999996	2
2019-10-24 15:22:34	2019-10-24 16:43:38	3.05925700000000012	01	50-59岁	22.5430355280406012	114.078584323043643	440304	V0440300	15128	43	134	44	133	114.07616471	22.5404702099999987	114.078605039999999	22.5426861699999996	2
2019-10-24 18:58:15	2019-10-24 21:20:30	2.29234759999999982	01	19-29岁	22.5453355129707305	113.928431290058555	440305	V0440300	15424	44	73	46	72	113.927304199999995	22.5426861699999996	113.929744540000002	22.5449021300000005	1
2019-10-24 18:26:28	2019-10-24 20:58:13	3.05925700000000012	02	40-49岁	22.5470039445569803	114.042403519007991	440304	V0440300	15471	44	120	45	119	114.042000000000002	22.5426861699999996	114.044440339999994	22.5449021300000005	1
2019-10-24 19:31:09	2019-10-24 22:18:47	3.05925700000000012	01	30-39岁	22.5490192648625083	113.993904402829145	440304	V0440300	15808	45	100	47	99	113.99319328	22.5449021300000005	113.995633609999999	22.5471180900000014	1
2019-10-24 08:32:27	2019-10-24 09:10:40	3.05925700000000012	01	40-49岁	22.5487230075633391	113.995436288139786	440304	V0440300	15808	45	100	47	99	113.99319328	22.5449021300000005	113.995633609999999	22.5471180900000014	1
2019-10-24 18:51:13	2019-10-24 21:19:51	2.29234759999999982	01	19-29岁	22.5509221972524792	113.927034725445864	440305	V0440300	16137	46	72	48	71	113.924863869999996	22.5471180900000014	113.927304199999995	22.5493340400000015	1
2019-10-24 17:20:14	2019-10-24 20:56:54	2.29234759999999982	02	30-39岁	22.5503043603280311	113.950979117140193	440305	V0440300	16147	46	82	48	81	113.949267230000004	22.5471180900000014	113.951707560000003	22.5493340400000015	1
2019-10-24 19:31:38	2019-10-24 22:23:38	3.05925700000000012	01	30-39岁	22.5496335078345709	113.995863511854822	440304	V0440300	16166	46	101	48	100	113.995633609999999	22.5471180900000014	113.998073950000006	22.5493340400000015	1
2019-10-24 11:07:22	2019-10-24 13:22:36	3.05925700000000012	01	19-29岁	22.5494678848679193	114.074455178024294	440304	V0440300	16198	46	133	47	132	114.073724369999994	22.5471180900000014	114.07616471	22.5493340400000015	1
2019-10-24 22:11:22	2019-10-24 23:33:50	2.29234759999999982	02	19-29岁	22.5525898010737507	113.925044812994614	440305	V0440300	16494	47	72	49	71	113.924863869999996	22.5493340400000015	113.927304199999995	22.5515499999999989	1
2019-10-24 11:36:07	2019-10-24 13:02:15	2.29234759999999982	02	30-39岁	22.5532224304223803	113.956375540748638	440305	V0440300	16506	47	84	49	83	113.954147899999995	22.5493340400000015	113.956588240000002	22.5515499999999989	1
2019-10-24 18:13:47	2019-10-24 20:14:45	3.17181930000000012	01	30-39岁	22.5519176434204809	114.102563727330534	440303	V0440300	16566	47	144	48	143	114.100568069999994	22.5493340400000015	114.103008399999993	22.5515499999999989	1
2019-10-24 17:20:33	2019-10-24 21:05:11	2.01503029999999983	01	30-39岁	22.5558947422067391	113.863983027193484	440306	V0440300	16826	48	47	51	46	113.863855459999996	22.5515499999999989	113.866295800000003	22.5537659599999998	1
2019-10-24 15:14:29	2019-10-24 17:00:01	2.01503029999999983	03	未知	22.5577865305293308	113.871217606725992	440306	V0440300	17186	49	50	52	49	113.871176469999995	22.5537659599999998	113.873616810000001	22.5559819099999999	1
2019-10-24 19:40:21	2019-10-24 20:16:43	2.29234759999999982	01	50-59岁	22.5564439240312993	113.943993894979343	440305	V0440300	17215	49	79	51	78	113.941946220000005	22.5537659599999998	113.944386559999998	22.5559819099999999	2
2019-10-24 20:17:30	2019-10-24 22:29:42	2.29234759999999982	01	50-59岁	22.5564439240312993	113.943993894979343	440305	V0440300	17215	49	79	51	78	113.941946220000005	22.5537659599999998	113.944386559999998	22.5559819099999999	2
2019-10-24 20:54:54	2019-10-24 22:41:19	2.29234759999999982	01	30-39岁	22.5569097958731106	113.98489094864216	440305	V0440300	17232	49	96	51	95	113.983431929999995	22.5537659599999998	113.985872270000002	22.5559819099999999	1
2019-10-24 14:33:22	2019-10-24 15:43:04	2.01503029999999983	01	19-29岁	22.5602389617546883	113.866012586376925	440306	V0440300	17540	50	47	53	46	113.863855459999996	22.5559819099999999	113.866295800000003	22.5581978700000008	1
2019-10-24 12:23:35	2019-10-24 14:06:57	3.17181930000000012	01	30-39岁	22.559420291745969	114.102688714800536	440303	V0440300	17637	50	144	51	143	114.100568069999994	22.5559819099999999	114.103008399999993	22.5581978700000008	1
2019-10-24 20:56:23	2019-10-24 21:53:35	2.01503029999999983	01	19-29岁	22.5615566304807302	113.906520130017483	440306	V0440300	17914	51	64	53	63	113.905341179999994	22.5581978700000008	113.907781510000007	22.5604138300000017	1
2019-10-24 11:25:30	2019-10-24 12:25:49	2.29234759999999982	03	未知	22.5632912211999184	113.910368119213302	440305	V0440300	18273	52	66	54	65	113.910221849999999	22.5604138300000017	113.912662190000006	22.562629789999999	1
2019-10-24 22:24:59	2019-10-24 23:23:36	3.17181930000000012	01	30-39岁	22.5662351131990917	114.169020238745446	440303	V0440300	18736	53	172	53	171	114.168897479999998	22.562629789999999	114.171337820000005	22.5648457399999991	1
2019-10-24 14:44:03	2019-10-24 18:46:18	2.01503029999999983	01	30-39岁	22.5682851826763304	113.85659956776	440306	V0440300	18965	54	44	57	43	113.856534460000006	22.5648457399999991	113.858974790000005	22.5670617	1
2019-10-24 19:54:27	2019-10-24 21:56:27	2.01503029999999983	01	30-39岁	22.5713047839627201	113.875838874026002	440306	V0440300	19329	55	51	58	50	113.873616810000001	22.5670617	113.87605714	22.5692776600000009	1
2019-10-24 07:38:02	2019-10-24 08:00:23	2.01503029999999983	01	30-39岁	22.5709559085262192	113.878781317211022	440306	V0440300	19331	55	53	58	52	113.878497479999993	22.5670617	113.88093782	22.5692776600000009	1
2019-10-24 14:16:18	2019-10-24 16:41:23	3.05925700000000012	01	30-39岁	22.5722002735479386	114.056015612693855	440304	V0440300	19760	56	125	57	124	114.054201680000006	22.5692776600000009	114.056642019999998	22.5714936199999983	1
2019-10-24 07:00:45	2019-10-24 08:40:07	2.01503029999999983	01	19-29岁	22.57562869225724	113.859250902990652	440306	V0440300	20037	57	45	60	44	113.858974790000005	22.5714936199999983	113.861415129999997	22.5737095799999992	1
2019-10-24 14:38:55	2019-10-24 15:39:37	2.01503029999999983	01	30-39岁	22.5742218444978811	113.865764227813187	440306	V0440300	20039	57	47	60	46	113.863855459999996	22.5714936199999983	113.866295800000003	22.5737095799999992	2
2019-10-24 15:39:39	2019-10-24 16:36:30	2.01503029999999983	01	30-39岁	22.5742218444978811	113.865764227813187	440306	V0440300	20039	57	47	60	46	113.863855459999996	22.5714936199999983	113.866295800000003	22.5737095799999992	2
2019-10-24 16:15:45	2019-10-24 21:10:04	2.01503029999999983	02	19-29岁	22.5745940032430887	113.883956437697748	440306	V0440300	20047	57	55	59	54	113.883378149999999	22.5714936199999983	113.885818490000005	22.5737095799999992	1
2019-10-24 21:02:20	2019-10-24 21:53:58	2.01503029999999983	02	19-29岁	22.57379537303202	113.911280478963505	440306	V0440300	20058	57	66	59	65	113.910221849999999	22.5714936199999983	113.912662190000006	22.5737095799999992	1
2019-10-24 14:10:57	2019-10-24 14:58:00	3.17181930000000012	01	30-39岁	22.5757264090079914	114.124088977388695	440303	V0440300	20145	57	153	58	152	114.122531089999995	22.5714936199999983	114.124971430000002	22.5737095799999992	2
2019-10-24 13:36:44	2019-10-24 14:10:44	3.17181930000000012	01	30-39岁	22.5757264090079914	114.124088977388695	440303	V0440300	20145	57	153	58	152	114.122531089999995	22.5714936199999983	114.124971430000002	22.5737095799999992	2
2019-10-24 18:45:53	2019-10-24 23:27:13	3.17181930000000012	01	30-39岁	22.5812103722421291	114.103797709975623	440303	V0440300	21208	60	145	61	144	114.103008399999993	22.5781414900000001	114.10544874	22.5803574500000011	1
2019-10-24 10:51:47	2019-10-24 14:03:14	2.01503029999999983	02	19-29岁	22.5862744607117314	113.88177900627386	440306	V0440300	21831	62	54	64	53	113.88093782	22.5825734000000011	113.883378149999999	22.5847893599999985	1
2019-10-24 16:44:39	2019-10-24 17:40:51	2.29234759999999982	01	19-29岁	22.5858475420965092	113.938825881701788	440305	V0440300	21854	62	77	64	76	113.93706555	22.5825734000000011	113.939505879999999	22.5847893599999985	1
2019-10-24 08:56:46	2019-10-24 17:51:29	3.17181930000000012	01	30-39岁	22.5855939326616095	114.110645800191861	440303	V0440300	21925	62	148	63	147	114.110329410000006	22.5825734000000011	114.112769749999998	22.5847893599999985	1
2019-10-24 20:01:18	2019-10-24 20:02:18	3.17181930000000012	02	19-29岁	22.5887238405790498	114.1276291756989	440303	V0440300	22289	63	155	63	155	114.127411769999995	22.5847893599999985	114.129852099999994	22.5870053199999994	1
2019-10-24 13:54:38	2019-10-24 16:11:21	3.17181930000000012	03	未知	22.59005959166441	114.112535439996421	440303	V0440300	22639	64	148	64	148	114.110329410000006	22.5870053199999994	114.112769749999998	22.5892212800000003	1
2019-10-24 00:12:13	2019-10-24 02:11:32	4.98298400000000008	01	19-29岁	22.5897695557660896	114.254954575737159	440308	V0440300	22698	64	207	63	207	114.254309239999998	22.5870053199999994	114.256749580000005	22.5892212800000003	1
2019-10-24 10:49:34	2019-10-24 11:48:54	2.01503029999999983	02	19-29岁	22.5974383855389114	113.863761109499634	440306	V0440300	23608	67	46	69	45	113.861415129999997	22.5936531900000013	113.863855459999996	22.5958691499999986	1
2019-10-24 02:43:59	2019-10-24 03:14:49	1.75727349999999993	01	30-39岁	22.6027111435403114	114.044499026940358	440309	V0440300	24754	70	121	71	121	114.044440339999994	22.6003010599999996	114.046880669999993	22.6025170200000005	1
2019-10-24 16:38:02	2019-10-24 17:55:06	1.86759879999999989	01	50-59岁	22.6087371299501783	114.11221356450649	440307	V0440300	25495	72	148	72	148	114.110329410000006	22.6047329800000014	114.112769749999998	22.6069489399999988	1
2019-10-24 16:53:28	2019-10-24 17:31:46	1.86759879999999989	01	40-49岁	22.6095634205116696	114.149828032907251	440307	V0440300	25868	73	164	73	164	114.149374789999996	22.6069489399999988	114.151815130000003	22.6091648899999988	1
2019-10-24 09:15:59	2019-10-24 10:48:10	1.86759879999999989	02	19-29岁	22.6155101617179817	114.129007452592077	440307	V0440300	26573	75	155	75	155	114.127411769999995	22.6113808499999998	114.129852099999994	22.6135968100000007	1
2019-10-24 08:03:55	2019-10-24 08:37:20	1.86759879999999989	01	30-39岁	22.6283822064542797	114.103490152696665	440307	V0440300	28705	81	145	81	145	114.103008399999993	22.6246766000000008	114.10544874	22.6268925500000009	1
2019-10-24 11:37:56	2019-10-24 11:38:56	2.01503029999999983	02	50-59岁	22.6361273458818886	113.868929743215574	440306	V0440300	30037	85	49	87	48	113.868736139999996	22.63354043	113.871176469999995	22.6357563800000001	1
2019-10-24 11:49:40	2019-10-24 12:45:22	2.29234759999999982	01	19-29岁	22.6393728905565297	113.94779034758804	440305	V0440300	30426	86	81	87	81	113.946826889999997	22.6357563800000001	113.949267230000004	22.637972340000001	1
2019-10-24 12:03:51	2019-10-24 17:27:26	2.01503029999999983	01	40-49岁	22.6423885660352511	113.858705908100433	440306	V0440300	30746	87	44	89	43	113.856534460000006	22.637972340000001	113.858974790000005	22.6401882999999984	1
2019-10-24 17:36:22	2019-10-24 19:05:54	1.75727349999999993	01	30-39岁	22.6432819558192087	114.02169537181021	440309	V0440300	31170	88	111	89	111	114.02003698	22.6401882999999984	114.022477309999999	22.6424042599999993	1
2019-10-24 17:55:04	2019-10-24 21:52:36	1.86759879999999989	01	19-29岁	22.6447218951727507	114.122196306349295	440307	V0440300	31568	89	152	89	152	114.120090759999997	22.6424042599999993	114.122531089999995	22.6446202099999994	1
2019-10-24 15:58:36	2019-10-24 17:31:08	1.75727349999999993	01	30-39岁	22.6511834920194417	114.019025827300041	440309	V0440300	32240	91	110	92	110	114.017596639999994	22.6468361700000003	114.02003698	22.6490521300000012	2
2019-10-24 18:41:16	2019-10-24 20:40:00	1.75727349999999993	01	30-39岁	22.6511834920194417	114.019025827300041	440309	V0440300	32240	91	110	92	110	114.017596639999994	22.6468361700000003	114.02003698	22.6490521300000012	2
2019-10-24 07:15:01	2019-10-24 07:56:24	1.75727349999999993	01	30-39岁	22.6543346805359214	114.00073520461919	440309	V0440300	32947	93	103	94	103	114.000514289999998	22.6512680800000012	114.002954619999997	22.6534840399999986	1
2019-10-24 18:39:34	2019-10-24 22:17:28	1.75727349999999993	01	30-39岁	22.6536924814726994	114.020965006906295	440309	V0440300	32955	93	111	94	111	114.02003698	22.6512680800000012	114.022477309999999	22.6534840399999986	1
2019-10-24 12:04:36	2019-10-24 12:59:02	2.01503029999999983	02	50-59岁	22.6714092481687715	113.926961092602639	440306	V0440300	35772	101	72	102	72	113.924863869999996	22.6689957399999997	113.927304199999995	22.6712117000000006	1
2019-10-24 08:08:09	2019-10-24 23:13:42	1.86759879999999989	01	50-59岁	22.6882999143651887	114.238520015063159	440307	V0440300	38399	108	200	107	201	114.237226890000002	22.6845074500000017	114.239667229999995	22.6867234000000018	1
2019-10-24 15:42:36	2019-10-24 17:11:02	1.86759879999999989	01	30-39岁	22.6913669372363813	114.133751044296474	440307	V0440300	39070	110	157	109	157	114.132292440000001	22.6889393599999991	114.134732769999999	22.69115532	1
2019-10-24 06:44:16	2019-10-24 07:22:57	1.75727349999999993	01	30-39岁	22.7056100972374608	114.079424601829317	440309	V0440300	41190	116	135	116	135	114.078605039999999	22.7022351100000002	114.081045380000006	22.7044510600000002	1
2019-10-24 00:06:16	2019-10-24 01:33:26	2.01503029999999983	01	19-29岁	22.7086754422444201	113.944562377321716	440306	V0440300	41492	117	80	118	80	113.944386559999998	22.7044510600000002	113.946826889999997	22.7066670200000011	1
2019-10-24 21:24:21	2019-10-24 22:01:25	1.86759879999999989	01	40-49岁	22.7099603850427307	114.233658674141822	440307	V0440300	41967	118	198	116	199	114.232346219999997	22.7066670200000011	114.234786549999995	22.7088829799999985	1
2019-10-24 14:56:21	2019-10-24 18:15:46	1.75727349999999993	01	19-29岁	22.7186800573223486	114.058327462872697	440309	V0440300	43323	122	126	122	127	114.056642019999998	22.7155308500000004	114.059082349999997	22.7177468100000013	1
2019-10-24 15:24:46	2019-10-24 16:22:42	1.86759879999999989	01	19-29岁	22.7195940190067205	114.211475619229859	440307	V0440300	43386	122	189	121	190	114.210383190000002	22.7155308500000004	114.212823529999994	22.7177468100000013	1
2019-10-24 08:56:55	2019-10-24 11:56:33	1.86759879999999989	02	19-29岁	22.7199859276994189	114.256011019103667	440307	V0440300	43761	123	207	121	208	114.254309239999998	22.7177468100000013	114.256749580000005	22.7199627699999986	1
2019-10-24 11:39:58	2019-10-24 13:55:13	2.01503029999999983	03	未知	22.7238444055486113	113.811059433945019	440306	V0440300	43936	124	25	126	25	113.810168070000003	22.7199627699999986	113.812608400000002	22.7221787199999987	1
2019-10-24 16:04:25	2019-10-24 16:41:44	2.01503029999999983	01	30-39岁	22.7239299141821682	113.855425322624484	440306	V0440300	43954	124	43	125	43	113.854094119999999	22.7199627699999986	113.856534460000006	22.7221787199999987	1
2019-10-24 06:39:41	2019-10-24 09:08:14	1.86759879999999989	01	40-49岁	22.7549731965444089	114.243487261284514	440307	V0440300	49111	138	202	136	203	114.242107559999994	22.7509861700000009	114.244547900000001	22.7532021299999982	1
2019-10-24 19:21:08	2019-10-24 20:28:48	2.01503029999999983	01	30-39岁	22.7579251992127283	113.835867644297338	440306	V0440300	49658	140	35	141	36	113.834571429999997	22.7554180799999983	113.837011770000004	22.7576340399999992	1
2019-10-24 00:17:36	2019-10-24 01:08:20	2.01503029999999983	03	未知	22.7598190828875708	113.944602233320595	440306	V0440300	49703	140	80	140	81	113.944386559999998	22.7554180799999983	113.946826889999997	22.7576340399999992	1
2019-10-24 22:00:17	2019-10-24 22:36:26	2.01503029999999983	01	30-39岁	22.7670343227554	113.831064643997095	440306	V0440300	51084	144	33	145	34	113.829690760000005	22.7642819199999984	113.832131090000004	22.7664978699999985	1
