# Supplementary material for: Analysis of the influencing factors of vitality and built environment of shopping centers based on mobile-phone signaling data
Source: PLoS One. 2024 Feb 15;19(2):e0296261. doi: 10.1371/journal.pone.0296261 (PMC10868840; doi:10.1371/journal.pone.0296261)
Supplement: S1 Data — (ZIP) [file pone.0296261.s001.zip › μò░μì«Θçìμû░μƒÑΦ»ó/05μ╡╖Σ╕èΣ╕ûτòî/μ╡╖Σ╕è22-Φ«┐Θù«Φ«░σ╜ò.csv]

stime	etime	weight	gender	age	o_lat	o_lon	o_district	city	o_fnid	grow_4326	gcol_4326	grow_32650	gcol_32650	ext_min_x	ext_min_y	ext_max_x	ext_max_y	visit_time
2019-10-22 19:56:22	2019-10-22 23:40:18	2.29234759999999982	01	19-29岁	22.4753493410342706	113.884765793960383	440305	V0440300	3982	12	55	15	53	113.883378149999999	22.4717755299999986	113.885818490000005	22.4739914899999995	1
2019-10-22 07:46:32	2019-10-22 08:17:53	2.29234759999999982	02	30-39岁	22.476517911268111	113.883593788076965	440305	V0440300	4339	13	55	16	53	113.883378149999999	22.4739914899999995	113.885818490000005	22.4762074500000004	1
2019-10-22 12:39:25	2019-10-22 16:13:27	2.29234759999999982	01	19-29岁	22.4765670912120115	113.902052535782303	440305	V0440300	4346	13	62	16	60	113.900460510000002	22.4739914899999995	113.902900840000001	22.4762074500000004	1
2019-10-22 19:05:19	2019-10-22 19:39:26	2.29234759999999982	01	30-39岁	22.4765081734513501	113.901335259212686	440305	V0440300	4346	13	62	16	60	113.900460510000002	22.4739914899999995	113.902900840000001	22.4762074500000004	1
2019-10-22 00:11:05	2019-10-22 23:12:05	2.29234759999999982	01	19-29岁	22.4783197164255988	113.904965593421295	440305	V0440300	4347	13	63	16	61	113.902900840000001	22.4739914899999995	113.905341179999994	22.4762074500000004	1
2019-10-22 15:50:48	2019-10-22 17:13:54	2.29234759999999982	02	19-29岁	22.4796397990352013	113.900401246127075	440305	V0440300	4702	14	61	17	59	113.898020169999995	22.4762074500000004	113.900460510000002	22.4784234000000005	1
2019-10-22 00:20:58	2019-10-22 06:26:48	2.29234759999999982	01	19-29岁	22.4788786326643013	113.904933738255906	440305	V0440300	4704	14	63	17	61	113.902900840000001	22.4762074500000004	113.905341179999994	22.4784234000000005	1
2019-10-22 00:09:27	2019-10-22 16:04:23	2.29234759999999982	03	未知	22.4809656790031092	113.901770083296597	440305	V0440300	5060	15	62	18	60	113.900460510000002	22.4784234000000005	113.902900840000001	22.4806393600000014	1
2019-10-22 09:54:48	2019-10-22 12:11:59	2.29234759999999982	01	50-59岁	22.4844355663747102	113.882824038113569	440305	V0440300	5409	16	54	19	52	113.88093782	22.4806393600000014	113.883378149999999	22.4828553199999988	1
2019-10-22 18:26:48	2019-10-22 23:25:20	2.29234759999999982	03	未知	22.4850209886168102	113.889297964161742	440305	V0440300	5412	16	57	19	55	113.888258820000004	22.4806393600000014	113.890699159999997	22.4828553199999988	1
2019-10-22 17:33:00	2019-10-22 21:09:02	2.29234759999999982	02	19-29岁	22.4837393026852403	113.897241179367654	440305	V0440300	5415	16	60	19	58	113.895579830000003	22.4806393600000014	113.898020169999995	22.4828553199999988	1
2019-10-22 11:00:26	2019-10-22 15:03:16	2.29234759999999982	01	40-49岁	22.4848398612240814	113.926399093979413	440305	V0440300	5427	16	72	19	70	113.924863869999996	22.4806393600000014	113.927304199999995	22.4828553199999988	1
2019-10-22 07:15:56	2019-10-22 08:40:41	2.29234759999999982	01	30-39岁	22.4853009183510899	113.898196889752626	440305	V0440300	5773	17	61	20	59	113.898020169999995	22.4828553199999988	113.900460510000002	22.4850712799999997	1
2019-10-22 15:45:11	2019-10-22 16:05:00	2.29234759999999982	02	30-39岁	22.4863800856578493	113.911147204569389	440305	V0440300	5778	17	66	20	64	113.910221849999999	22.4828553199999988	113.912662190000006	22.4850712799999997	1
2019-10-22 08:15:20	2019-10-22 19:06:34	2.29234759999999982	03	未知	22.4868012886859816	113.911934187652079	440305	V0440300	5778	17	66	20	64	113.910221849999999	22.4828553199999988	113.912662190000006	22.4850712799999997	1
2019-10-22 00:00:38	2019-10-22 00:02:53	2.29234759999999982	01	30-39岁	22.4871383554061097	113.926251182676467	440305	V0440300	5784	17	72	20	70	113.924863869999996	22.4828553199999988	113.927304199999995	22.4850712799999997	2
2019-10-22 23:38:56	2019-10-22 23:38:56	2.29234759999999982	01	30-39岁	22.4871383554061097	113.926251182676467	440305	V0440300	5784	17	72	20	70	113.924863869999996	22.4828553199999988	113.927304199999995	22.4850712799999997	2
2019-10-22 15:25:15	2019-10-22 16:49:08	2.29234759999999982	01	40-49岁	22.4857537678744102	113.925106696885436	440305	V0440300	5784	17	72	20	70	113.924863869999996	22.4828553199999988	113.927304199999995	22.4850712799999997	1
2019-10-22 16:26:57	2019-10-22 17:50:42	2.29234759999999982	01	19-29岁	22.4890829829866306	113.923168443571811	440305	V0440300	6140	18	71	21	69	113.922423530000003	22.4850712799999997	113.924863869999996	22.4872872299999997	1
2019-10-22 18:25:11	2019-10-22 20:51:53	2.29234759999999982	01	19-29岁	22.4903496532567111	113.886245884726193	440305	V0440300	6482	19	56	22	54	113.885818490000005	22.4872872299999997	113.888258820000004	22.4895031900000006	1
2019-10-22 18:39:53	2019-10-22 23:41:33	2.29234759999999982	02	30-39岁	22.4895229359756499	113.919274032017768	440305	V0440300	6495	19	69	22	67	113.917542859999998	22.4872872299999997	113.919983189999996	22.4895031900000006	1
2019-10-22 18:17:16	2019-10-22 19:01:26	2.29234759999999982	01	19-29岁	22.4908465661790302	113.920060495559142	440305	V0440300	6496	19	70	22	68	113.919983189999996	22.4872872299999997	113.922423530000003	22.4895031900000006	1
2019-10-22 10:43:01	2019-10-22 11:17:40	2.29234759999999982	01	30-39岁	22.4913243094476414	113.928062178969483	440305	V0440300	6499	19	73	22	71	113.927304199999995	22.4872872299999997	113.929744540000002	22.4895031900000006	1
2019-10-22 09:06:42	2019-10-22 10:42:50	2.29234759999999982	02	30-39岁	22.4911819023129986	113.938117126934927	440305	V0440300	6503	19	77	22	75	113.93706555	22.4872872299999997	113.939505879999999	22.4895031900000006	1
2019-10-22 18:07:30	2019-10-22 19:21:26	2.29234759999999982	01	40-49岁	22.4927745819680283	113.889843179106293	440305	V0440300	6840	20	57	23	55	113.888258820000004	22.4895031900000006	113.890699159999997	22.4917191500000015	1
2019-10-22 15:33:56	2019-10-22 16:26:44	2.29234759999999982	02	30-39岁	22.4921067501357896	113.894985888636739	440305	V0440300	6842	20	59	23	57	113.893139500000004	22.4895031900000006	113.895579830000003	22.4917191500000015	1
2019-10-22 20:07:00	2019-10-22 21:04:28	2.29234759999999982	02	19-29岁	22.49391953842715	113.919827318297877	440305	V0440300	6852	20	69	23	67	113.917542859999998	22.4895031900000006	113.919983189999996	22.4917191500000015	2
2019-10-22 08:39:20	2019-10-22 10:05:23	2.29234759999999982	02	19-29岁	22.49391953842715	113.919827318297877	440305	V0440300	6852	20	69	23	67	113.917542859999998	22.4895031900000006	113.919983189999996	22.4917191500000015	2
2019-10-22 03:36:48	2019-10-22 04:36:46	2.29234759999999982	03	未知	22.4923259289221598	113.929001531037699	440305	V0440300	6856	20	73	23	71	113.927304199999995	22.4895031900000006	113.929744540000002	22.4917191500000015	1
2019-10-22 23:09:11	2019-10-22 23:09:11	2.29234759999999982	01	40-49岁	22.4921755603897999	113.927742302056387	440305	V0440300	6856	20	73	23	71	113.927304199999995	22.4895031900000006	113.929744540000002	22.4917191500000015	1
2019-10-22 11:32:05	2019-10-22 16:10:35	2.29234759999999982	02	40-49岁	22.4922143671392902	113.927411239198818	440305	V0440300	6856	20	73	23	71	113.927304199999995	22.4895031900000006	113.929744540000002	22.4917191500000015	1
2019-10-22 23:37:27	2019-10-22 23:37:50	2.29234759999999982	02	30-39岁	22.4934067932166393	113.930784092567407	440305	V0440300	6857	20	74	23	72	113.929744540000002	22.4895031900000006	113.932184879999994	22.4917191500000015	1
2019-10-22 19:55:11	2019-10-22 22:56:30	2.29234759999999982	01	30-39岁	22.4922466473196501	113.936209554473976	440305	V0440300	6859	20	76	23	74	113.934625209999993	22.4895031900000006	113.93706555	22.4917191500000015	1
2019-10-22 07:05:16	2019-10-22 07:42:21	2.29234759999999982	01	30-39岁	22.4943481637790192	113.920060622376297	440305	V0440300	7210	21	70	24	68	113.919983189999996	22.4917191500000015	113.922423530000003	22.4939351099999989	1
2019-10-22 17:47:51	2019-10-22 19:01:15	2.29234759999999982	01	19-29岁	22.4947545161033098	113.926684965980371	440305	V0440300	7212	21	72	24	70	113.924863869999996	22.4917191500000015	113.927304199999995	22.4939351099999989	2
2019-10-22 19:02:18	2019-10-22 19:41:53	2.29234759999999982	01	19-29岁	22.4947545161033098	113.926684965980371	440305	V0440300	7212	21	72	24	70	113.924863869999996	22.4917191500000015	113.927304199999995	22.4939351099999989	2
2019-10-22 07:51:01	2019-10-22 08:30:05	2.29234759999999982	03	19-29岁	22.4943790995090787	113.933501440714082	440305	V0440300	7215	21	75	24	73	113.932184879999994	22.4917191500000015	113.934625209999993	22.4939351099999989	1
2019-10-22 21:07:08	2019-10-22 22:09:14	2.29234759999999982	01	19-29岁	22.4954940055874104	113.935652380326658	440305	V0440300	7216	21	76	24	74	113.934625209999993	22.4917191500000015	113.93706555	22.4939351099999989	1
2019-10-22 08:21:48	2019-10-22 09:51:27	2.29234759999999982	02	40-49岁	22.4946513369556804	113.943071628132046	440305	V0440300	7219	21	79	24	77	113.941946220000005	22.4917191500000015	113.944386559999998	22.4939351099999989	1
2019-10-22 18:34:58	2019-10-22 18:34:58	2.29234759999999982	02	19-29岁	22.4974788371275416	113.921428671244641	440305	V0440300	7567	22	70	25	68	113.919983189999996	22.4939351099999989	113.922423530000003	22.496151059999999	1
2019-10-22 20:55:58	2019-10-22 23:13:24	2.29234759999999982	01	19-29岁	22.4974637680744607	113.925362471750617	440305	V0440300	7569	22	72	25	70	113.924863869999996	22.4939351099999989	113.927304199999995	22.496151059999999	1
2019-10-22 11:52:01	2019-10-22 23:22:43	2.29234759999999982	01	40-49岁	22.4965450652399603	113.93587201801995	440305	V0440300	7573	22	76	25	74	113.934625209999993	22.4939351099999989	113.93706555	22.496151059999999	1
2019-10-22 00:06:30	2019-10-22 00:09:42	2.29234759999999982	01	30-39岁	22.4979145096972992	113.937172426734705	440305	V0440300	7574	22	77	25	75	113.93706555	22.4939351099999989	113.939505879999999	22.496151059999999	1
2019-10-22 18:36:09	2019-10-22 20:18:18	2.29234759999999982	02	19-29岁	22.4996185313560702	113.882551602328732	440305	V0440300	7908	23	54	26	52	113.88093782	22.496151059999999	113.883378149999999	22.4983670199999999	1
2019-10-22 23:33:45	2019-10-22 23:38:23	2.29234759999999982	02	30-39岁	22.4999816453113795	113.891061058338352	440305	V0440300	7912	23	58	26	56	113.890699159999997	22.496151059999999	113.893139500000004	22.4983670199999999	1
2019-10-22 11:08:42	2019-10-22 14:02:49	2.29234759999999982	02	19-29岁	22.4993724643066209	113.913335184293103	440305	V0440300	7921	23	67	26	65	113.912662190000006	22.496151059999999	113.915102520000005	22.4983670199999999	1
2019-10-22 00:29:56	2019-10-22 06:35:57	2.29234759999999982	01	30-39岁	22.4997201821807913	113.918766391596648	440305	V0440300	7923	23	69	26	67	113.917542859999998	22.496151059999999	113.919983189999996	22.4983670199999999	1
2019-10-22 21:36:20	2019-10-22 23:39:25	2.29234759999999982	02	19-29岁	22.4997093659064511	113.927643783182106	440305	V0440300	7927	23	73	26	71	113.927304199999995	22.496151059999999	113.929744540000002	22.4983670199999999	2
2019-10-22 13:26:56	2019-10-22 21:22:36	2.29234759999999982	02	19-29岁	22.4997093659064511	113.927643783182106	440305	V0440300	7927	23	73	26	71	113.927304199999995	22.496151059999999	113.929744540000002	22.4983670199999999	2
2019-10-22 09:45:50	2019-10-22 11:02:17	2.29234759999999982	02	30-39岁	22.5003729859024908	113.930261201800491	440305	V0440300	7928	23	74	26	72	113.929744540000002	22.496151059999999	113.932184879999994	22.4983670199999999	1
2019-10-22 18:30:22	2019-10-22 21:09:51	2.29234759999999982	01	19-29岁	22.49863392134192	113.929930540300631	440305	V0440300	7928	23	74	26	72	113.929744540000002	22.496151059999999	113.932184879999994	22.4983670199999999	1
2019-10-22 06:32:44	2019-10-22 09:11:36	2.29234759999999982	03	未知	22.5005034854883696	113.936163543955303	440305	V0440300	7930	23	76	26	74	113.934625209999993	22.496151059999999	113.93706555	22.4983670199999999	1
2019-10-22 14:05:03	2019-10-22 23:13:05	2.29234759999999982	02	19-29岁	22.5017773793689493	113.878929053667861	440305	V0440300	8264	24	53	27	51	113.878497479999993	22.4983670199999999	113.88093782	22.5005829800000008	1
2019-10-22 09:27:24	2019-10-22 11:55:56	2.29234759999999982	02	30-39岁	22.500940713624729	113.91464067236339	440305	V0440300	8278	24	67	27	65	113.912662190000006	22.4983670199999999	113.915102520000005	22.5005829800000008	1
2019-10-22 16:53:31	2019-10-22 18:20:59	2.29234759999999982	01	50-59岁	22.5016903304838287	113.927881655750099	440305	V0440300	8284	24	73	27	71	113.927304199999995	22.4983670199999999	113.929744540000002	22.5005829800000008	1
2019-10-22 17:48:21	2019-10-22 20:12:28	2.29234759999999982	01	40-49岁	22.5010423786308884	113.936501317489984	440305	V0440300	8287	24	76	27	74	113.934625209999993	22.4983670199999999	113.93706555	22.5005829800000008	1
2019-10-22 10:11:01	2019-10-22 10:12:38	2.29234759999999982	02	40-49岁	22.5035778642286708	113.891291404164448	440305	V0440300	8626	25	58	28	56	113.890699159999997	22.5005829800000008	113.893139500000004	22.5027989400000017	1
2019-10-22 18:22:21	2019-10-22 20:51:28	2.29234759999999982	02	50-59岁	22.5049555956366483	113.912230188711277	440305	V0440300	8634	25	66	28	64	113.910221849999999	22.5005829800000008	113.912662190000006	22.5027989400000017	1
2019-10-22 17:32:20	2019-10-22 18:30:33	2.29234759999999982	01	30-39岁	22.504449352152001	113.914067423648817	440305	V0440300	8635	25	67	28	65	113.912662190000006	22.5005829800000008	113.915102520000005	22.5027989400000017	1
2019-10-22 10:44:41	2019-10-22 15:28:25	2.29234759999999982	03	19-29岁	22.5071454650363805	113.910656601936466	440305	V0440300	8991	26	66	29	64	113.910221849999999	22.5027989400000017	113.912662190000006	22.5050148900000018	1
2019-10-22 20:29:08	2019-10-22 21:34:00	2.29234759999999982	01	30-39岁	22.5071560954193188	113.917329115975164	440305	V0440300	8993	26	68	29	66	113.915102520000005	22.5027989400000017	113.917542859999998	22.5050148900000018	2
2019-10-22 17:56:11	2019-10-22 20:26:45	2.29234759999999982	01	30-39岁	22.5071560954193188	113.917329115975164	440305	V0440300	8993	26	68	29	66	113.915102520000005	22.5027989400000017	113.917542859999998	22.5050148900000018	2
2019-10-22 11:57:46	2019-10-22 14:47:16	2.29234759999999982	02	19-29岁	22.5066614353981294	113.917417794266399	440305	V0440300	8993	26	68	29	66	113.915102520000005	22.5027989400000017	113.917542859999998	22.5050148900000018	1
2019-10-22 11:57:44	2019-10-22 14:47:09	2.29234759999999982	01	19-29岁	22.5062514746735083	113.919573429373727	440305	V0440300	8994	26	69	29	67	113.917542859999998	22.5027989400000017	113.919983189999996	22.5050148900000018	1
2019-10-22 04:42:33	2019-10-22 05:40:13	2.29234759999999982	02	40-49岁	22.5069664104145311	113.925812702600965	440305	V0440300	8997	26	72	29	70	113.924863869999996	22.5027989400000017	113.927304199999995	22.5050148900000018	1
2019-10-22 10:51:32	2019-10-22 12:58:28	2.29234759999999982	02	50-59岁	22.5054300245919485	113.933267322952602	440305	V0440300	9000	26	75	29	73	113.932184879999994	22.5027989400000017	113.934625209999993	22.5050148900000018	1
2019-10-22 08:20:05	2019-10-22 09:05:11	2.29234759999999982	01	30-39岁	22.5073059579913988	113.89835658857011	440305	V0440300	9343	27	61	30	59	113.898020169999995	22.5050148900000018	113.900460510000002	22.5072308499999991	1
2019-10-22 11:15:29	2019-10-22 14:43:21	2.29234759999999982	02	19-29岁	22.5084444072975209	113.90264369296797	440305	V0440300	9344	27	62	30	60	113.900460510000002	22.5050148900000018	113.902900840000001	22.5072308499999991	1
2019-10-22 17:25:57	2019-10-22 18:23:45	2.29234759999999982	02	19-29岁	22.5073494210915115	113.919413105263786	440305	V0440300	9351	27	69	30	67	113.917542859999998	22.5050148900000018	113.919983189999996	22.5072308499999991	1
2019-10-22 11:10:14	2019-10-22 12:14:51	2.29234759999999982	02	30-39岁	22.5075108007992313	113.922187431166506	440305	V0440300	9352	27	70	30	68	113.919983189999996	22.5050148900000018	113.922423530000003	22.5072308499999991	1
2019-10-22 11:08:05	2019-10-22 12:15:10	2.29234759999999982	02	30-39岁	22.5079851395588406	113.920564566722689	440305	V0440300	9352	27	70	30	68	113.919983189999996	22.5050148900000018	113.922423530000003	22.5072308499999991	1
2019-10-22 16:25:15	2019-10-22 18:06:01	2.29234759999999982	02	30-39岁	22.5078774873095107	113.931464951582825	440305	V0440300	9356	27	74	30	72	113.929744540000002	22.5050148900000018	113.932184879999994	22.5072308499999991	1
2019-10-22 12:25:54	2019-10-22 14:40:59	2.29234759999999982	02	30-39岁	22.5090053021466012	113.933343814805994	440305	V0440300	9357	27	75	30	73	113.932184879999994	22.5050148900000018	113.934625209999993	22.5072308499999991	1
2019-10-22 11:08:06	2019-10-22 14:47:46	2.29234759999999982	02	50-59岁	22.5106087437355384	113.904907143456569	440305	V0440300	9702	28	63	31	61	113.902900840000001	22.5072308499999991	113.905341179999994	22.50944681	1
2019-10-22 21:43:42	2019-10-22 23:40:33	2.29234759999999982	01	30-39岁	22.5107329048425306	113.923145642576628	440305	V0440300	9710	28	71	31	69	113.922423530000003	22.5072308499999991	113.924863869999996	22.50944681	1
2019-10-22 22:58:36	2019-10-22 22:59:36	2.29234759999999982	01	19-29岁	22.5129435077170506	113.922649860921723	440305	V0440300	10067	29	71	32	69	113.922423530000003	22.50944681	113.924863869999996	22.5116627700000009	1
2019-10-22 19:49:33	2019-10-22 21:10:22	2.29234759999999982	01	30-39岁	22.5124512236517518	113.923806938866008	440305	V0440300	10067	29	71	32	69	113.922423530000003	22.50944681	113.924863869999996	22.5116627700000009	1
2019-10-22 07:18:29	2019-10-22 17:42:24	2.29234759999999982	03	未知	22.5130850536047191	113.931952147866724	440305	V0440300	10070	29	74	32	72	113.929744540000002	22.50944681	113.932184879999994	22.5116627700000009	1
2019-10-22 21:00:37	2019-10-22 22:45:48	3.05925700000000012	02	19-29岁	22.5129677885707409	114.040369937178383	440304	V0440300	10115	29	119	31	118	114.039559659999995	22.50944681	114.042000000000002	22.5116627700000009	1
2019-10-22 09:22:11	2019-10-22 11:33:17	2.29234759999999982	01	60岁以上	22.5149274309962699	113.917856016598506	440305	V0440300	10422	30	69	33	67	113.917542859999998	22.5116627700000009	113.919983189999996	22.513878720000001	1
2019-10-22 08:16:36	2019-10-22 20:41:20	2.29234759999999982	02	40-49岁	22.5148572009076311	113.925978040121166	440305	V0440300	10425	30	72	33	70	113.924863869999996	22.5116627700000009	113.927304199999995	22.513878720000001	1
2019-10-22 21:31:41	2019-10-22 21:31:41	2.29234759999999982	01	19-29岁	22.5162534461022901	113.909356399284363	440305	V0440300	10775	31	65	34	63	113.907781510000007	22.513878720000001	113.910221849999999	22.5160946799999984	1
2019-10-22 09:48:58	2019-10-22 18:42:48	2.29234759999999982	02	19-29岁	22.5181142851248914	113.908508752928412	440305	V0440300	10775	31	65	34	63	113.907781510000007	22.513878720000001	113.910221849999999	22.5160946799999984	1
2019-10-22 23:05:15	2019-10-22 23:05:15	2.29234759999999982	01	30-39岁	22.5181232300098095	113.912733983193277	440305	V0440300	10777	31	67	34	65	113.912662190000006	22.513878720000001	113.915102520000005	22.5160946799999984	1
2019-10-22 14:01:46	2019-10-22 15:58:26	2.29234759999999982	02	30-39岁	22.5165164895827203	113.916480278238481	440305	V0440300	10778	31	68	34	66	113.915102520000005	22.513878720000001	113.917542859999998	22.5160946799999984	1
2019-10-22 18:35:34	2019-10-22 21:25:41	2.29234759999999982	01	50-59岁	22.5161739549854083	113.926405432975073	440305	V0440300	10782	31	72	34	70	113.924863869999996	22.513878720000001	113.927304199999995	22.5160946799999984	1
2019-10-22 13:37:07	2019-10-22 21:38:52	2.29234759999999982	01	19-29岁	22.5167187100174786	113.932250709116346	440305	V0440300	10785	31	75	34	74	113.932184879999994	22.513878720000001	113.934625209999993	22.5160946799999984	1
2019-10-22 15:01:29	2019-10-22 16:48:40	2.29234759999999982	02	40-49岁	22.51703772579787	113.94094715739827	440305	V0440300	10788	31	78	34	77	113.939505879999999	22.513878720000001	113.941946220000005	22.5160946799999984	1
2019-10-22 00:00:00	2019-10-22 00:13:36	2.29234759999999982	01	30-39岁	22.5216293393786593	113.908741331012166	440305	V0440300	11489	33	65	36	63	113.907781510000007	22.5183106399999993	113.910221849999999	22.5205266000000002	1
2019-10-22 17:30:37	2019-10-22 19:14:21	3.05925700000000012	01	30-39岁	22.5226629529380986	114.058184318086262	440304	V0440300	11550	33	126	35	125	114.056642019999998	22.5183106399999993	114.059082349999997	22.5205266000000002	1
2019-10-22 17:29:52	2019-10-22 21:57:55	3.05925700000000012	01	19-29岁	22.5239539386855085	114.039999776318211	440304	V0440300	11900	34	119	36	118	114.039559659999995	22.5205266000000002	114.042000000000002	22.5227425500000003	1
2019-10-22 14:45:27	2019-10-22 15:20:16	2.29234759999999982	01	19-29岁	22.5252689682613507	113.919229283441126	440305	V0440300	12207	35	69	38	68	113.917542859999998	22.5227425500000003	113.919983189999996	22.5249585100000012	1
2019-10-22 19:15:10	2019-10-22 20:52:30	2.29234759999999982	01	40-49岁	22.5262948924303394	113.947475277743692	440305	V0440300	12219	35	81	37	80	113.946826889999997	22.5227425500000003	113.949267230000004	22.5249585100000012	1
2019-10-22 12:38:18	2019-10-22 14:36:08	3.05925700000000012	02	30-39岁	22.5256792117552607	114.056799149890026	440304	V0440300	12264	35	126	36	125	114.056642019999998	22.5227425500000003	114.059082349999997	22.5249585100000012	1
2019-10-22 21:34:57	2019-10-22 23:29:34	2.29234759999999982	01	19-29岁	22.5279631088287609	113.9133602983201	440305	V0440300	12562	36	67	39	66	113.912662190000006	22.5249585100000012	113.915102520000005	22.5271744699999985	1
2019-10-22 23:16:17	2019-10-22 23:30:04	3.05925700000000012	01	40-49岁	22.5282875500109014	114.020525728255166	440304	V0440300	12606	36	111	38	110	114.02003698	22.5249585100000012	114.022477309999999	22.5271744699999985	1
2019-10-22 11:41:13	2019-10-22 13:52:03	3.05925700000000012	01	19-29岁	22.5287537069398489	114.048252521255478	440304	V0440300	12617	36	122	38	121	114.046880669999993	22.5249585100000012	114.04932101	22.5271744699999985	1
2019-10-22 20:16:52	2019-10-22 21:45:44	3.05925700000000012	02	19-29岁	22.5291658862290198	114.049565034380279	440304	V0440300	12618	36	123	38	122	114.04932101	22.5249585100000012	114.051761350000007	22.5271744699999985	1
2019-10-22 13:00:40	2019-10-22 14:19:57	3.05925700000000012	01	19-29岁	22.5276238988008615	114.05308556588399	440304	V0440300	12619	36	124	37	123	114.051761350000007	22.5249585100000012	114.054201680000006	22.5271744699999985	1
2019-10-22 15:21:32	2019-10-22 20:57:16	2.29234759999999982	01	30-39岁	22.5300829235882816	113.90861134696145	440305	V0440300	12917	37	65	40	64	113.907781510000007	22.5271744699999985	113.910221849999999	22.5293904199999986	1
2019-10-22 16:11:08	2019-10-22 19:08:46	2.29234759999999982	02	19-29岁	22.5299755165302606	113.927965050107389	440305	V0440300	12925	37	73	39	72	113.927304199999995	22.5271744699999985	113.929744540000002	22.5293904199999986	1
2019-10-22 21:06:09	2019-10-22 21:59:32	2.29234759999999982	01	40-49岁	22.530368373709301	113.947171962138512	440305	V0440300	12933	37	81	39	80	113.946826889999997	22.5271744699999985	113.949267230000004	22.5293904199999986	2
2019-10-22 19:50:12	2019-10-22 21:05:40	2.29234759999999982	01	40-49岁	22.530368373709301	113.947171962138512	440305	V0440300	12933	37	81	39	80	113.946826889999997	22.5271744699999985	113.949267230000004	22.5293904199999986	2
2019-10-22 20:55:24	2019-10-22 22:10:35	2.29234759999999982	02	19-29岁	22.5324601481478197	113.906460030791294	440305	V0440300	13273	38	64	41	63	113.905341179999994	22.5293904199999986	113.907781510000007	22.5316063799999995	2
2019-10-22 19:01:10	2019-10-22 20:54:39	2.29234759999999982	02	19-29岁	22.5324601481478197	113.906460030791294	440305	V0440300	13273	38	64	41	63	113.905341179999994	22.5293904199999986	113.907781510000007	22.5316063799999995	2
2019-10-22 23:02:44	2019-10-22 23:40:44	2.29234759999999982	02	19-29岁	22.5328499861544707	113.907490806255453	440305	V0440300	13273	38	64	41	63	113.905341179999994	22.5293904199999986	113.907781510000007	22.5316063799999995	1
2019-10-22 15:34:38	2019-10-22 17:31:25	2.29234759999999982	01	19-29岁	22.5349111547016783	113.919899278430975	440305	V0440300	13635	39	69	42	68	113.917542859999998	22.5316063799999995	113.919983189999996	22.5338223400000004	1
2019-10-22 19:58:29	2019-10-22 22:01:48	3.05925700000000012	01	30-39岁	22.5353500460892704	114.038367381566104	440304	V0440300	13684	39	118	41	117	114.037119329999996	22.5316063799999995	114.039559659999995	22.5338223400000004	1
2019-10-22 17:22:10	2019-10-22 22:15:31	3.05925700000000012	01	30-39岁	22.5360747949250211	114.063117441237623	440304	V0440300	14051	40	128	41	127	114.061522690000004	22.5338223400000004	114.063963029999996	22.5360383000000013	1
2019-10-22 11:40:36	2019-10-22 11:41:36	2.29234759999999982	01	30-39岁	22.5399116533531689	113.949760009817084	440305	V0440300	14362	41	82	43	81	113.949267230000004	22.5360383000000013	113.951707560000003	22.5382542599999987	1
2019-10-22 10:35:40	2019-10-22 11:05:58	3.05925700000000012	01	19-29岁	22.5398589303340309	114.051416891982527	440304	V0440300	14403	41	123	42	122	114.04932101	22.5360383000000013	114.051761350000007	22.5382542599999987	1
2019-10-22 12:10:17	2019-10-22 13:57:14	2.29234759999999982	03	未知	22.5420594929511999	113.921353307133103	440305	V0440300	14707	42	70	44	69	113.919983189999996	22.5382542599999987	113.922423530000003	22.5404702099999987	1
2019-10-22 16:49:45	2019-10-22 19:09:59	3.05925700000000012	01	未知	22.5440939980514017	114.077230865939867	440304	V0440300	15128	43	134	44	133	114.07616471	22.5404702099999987	114.078605039999999	22.5426861699999996	2
2019-10-22 16:05:43	2019-10-22 16:48:20	3.05925700000000012	01	未知	22.5440939980514017	114.077230865939867	440304	V0440300	15128	43	134	44	133	114.07616471	22.5404702099999987	114.078605039999999	22.5426861699999996	2
2019-10-22 19:02:08	2019-10-22 21:45:24	3.05925700000000012	02	30-39岁	22.5427320761201706	114.090716856295145	440304	V0440300	15133	43	139	44	138	114.088366390000004	22.5404702099999987	114.090806720000003	22.5426861699999996	1
2019-10-22 18:08:16	2019-10-22 19:14:38	2.29234759999999982	01	19-29岁	22.546976208379121	113.925033293502295	440305	V0440300	15423	44	72	46	71	113.924863869999996	22.5426861699999996	113.927304199999995	22.5449021300000005	1
2019-10-22 18:00:23	2019-10-22 20:16:48	2.29234759999999982	02	19-29岁	22.5459601301825003	113.963200071779355	440305	V0440300	15438	44	87	46	86	113.961468909999994	22.5426861699999996	113.963909240000007	22.5449021300000005	1
2019-10-22 15:05:59	2019-10-22 15:37:51	2.29234759999999982	01	30-39岁	22.5458094209595394	113.967167470951793	440305	V0440300	15440	44	89	46	88	113.966349579999999	22.5426861699999996	113.968789920000006	22.5449021300000005	4
2019-10-22 10:03:31	2019-10-22 13:27:15	2.29234759999999982	01	30-39岁	22.5458094209595394	113.967167470951793	440305	V0440300	15440	44	89	46	88	113.966349579999999	22.5426861699999996	113.968789920000006	22.5449021300000005	4
2019-10-22 15:52:54	2019-10-22 18:40:42	2.29234759999999982	01	30-39岁	22.5458094209595394	113.967167470951793	440305	V0440300	15440	44	89	46	88	113.966349579999999	22.5426861699999996	113.968789920000006	22.5449021300000005	4
2019-10-22 07:55:35	2019-10-22 08:43:28	2.29234759999999982	01	30-39岁	22.5458094209595394	113.967167470951793	440305	V0440300	15440	44	89	46	88	113.966349579999999	22.5426861699999996	113.968789920000006	22.5449021300000005	4
2019-10-22 14:02:24	2019-10-22 15:26:54	3.05925700000000012	01	30-39岁	22.5457512719985687	114.00255459472713	440304	V0440300	15454	44	103	46	102	114.000514289999998	22.5426861699999996	114.002954619999997	22.5449021300000005	1
2019-10-22 11:53:11	2019-10-22 13:21:11	3.17181930000000012	01	30-39岁	22.5470154370289784	114.127638715574705	440303	V0440300	15506	44	155	45	154	114.127411769999995	22.5426861699999996	114.129852099999994	22.5449021300000005	1
2019-10-22 15:29:53	2019-10-22 18:31:03	2.29234759999999982	01	19-29岁	22.5473876280322614	113.96089526111291	440305	V0440300	15794	45	86	47	85	113.959028570000001	22.5449021300000005	113.961468909999994	22.5471180900000014	1
2019-10-22 19:46:53	2019-10-22 20:45:22	3.05925700000000012	01	40-49岁	22.5487230075633391	113.995436288139786	440304	V0440300	15808	45	100	47	99	113.99319328	22.5449021300000005	113.995633609999999	22.5471180900000014	1
2019-10-22 18:02:11	2019-10-22 19:20:16	3.05925700000000012	03	未知	22.5489522231032602	113.999492757364507	440304	V0440300	15810	45	102	47	101	113.998073950000006	22.5449021300000005	114.000514289999998	22.5471180900000014	1
2019-10-22 09:05:19	2019-10-22 11:15:36	3.05925700000000012	01	40-49岁	22.5491769721433997	114.044251918101253	440304	V0440300	15828	45	120	46	119	114.042000000000002	22.5449021300000005	114.044440339999994	22.5471180900000014	1
2019-10-22 19:27:39	2019-10-22 22:45:06	3.05925700000000012	01	19-29岁	22.5541131017357017	114.039307616827642	440304	V0440300	16897	48	118	49	117	114.037119329999996	22.5515499999999989	114.039559659999995	22.5537659599999998	1
2019-10-22 19:05:52	2019-10-22 19:48:52	3.05925700000000012	01	40-49岁	22.5549256338019894	114.040300834677211	440304	V0440300	16898	48	119	49	118	114.039559659999995	22.5515499999999989	114.042000000000002	22.5537659599999998	1
2019-10-22 10:06:53	2019-10-22 11:15:38	3.05925700000000012	02	30-39岁	22.5602820999433114	114.026854206058516	440304	V0440300	17606	50	113	51	112	114.024917650000006	22.5559819099999999	114.027357980000005	22.5581978700000008	2
2019-10-22 11:15:57	2019-10-22 13:28:07	3.05925700000000012	02	30-39岁	22.5602820999433114	114.026854206058516	440304	V0440300	17606	50	113	51	112	114.024917650000006	22.5559819099999999	114.027357980000005	22.5581978700000008	2
2019-10-22 18:44:23	2019-10-22 20:07:32	3.05925700000000012	02	19-29岁	22.5593986179622803	114.036677920806866	440304	V0440300	17610	50	117	51	116	114.034678990000003	22.5559819099999999	114.037119329999996	22.5581978700000008	1
2019-10-22 15:46:39	2019-10-22 17:03:31	3.05925700000000012	01	19-29岁	22.5602944688672409	114.052012329862521	440304	V0440300	17617	50	124	51	123	114.051761350000007	22.5559819099999999	114.054201680000006	22.5581978700000008	1
2019-10-22 19:21:49	2019-10-22 22:18:49	3.17181930000000012	01	19-29岁	22.559421047779999	114.118791081802627	440303	V0440300	17644	50	151	51	150	114.117650420000004	22.5559819099999999	114.120090759999997	22.5581978700000008	1
2019-10-22 13:58:05	2019-10-22 16:27:23	2.29234759999999982	01	19-29岁	22.5616370980506495	113.972797159631199	440305	V0440300	17941	51	91	53	90	113.971230250000005	22.5581978700000008	113.973670589999998	22.5604138300000017	1
2019-10-22 09:57:47	2019-10-22 13:26:28	3.05925700000000012	02	30-39岁	22.5605051261838092	114.026713378218147	440304	V0440300	17963	51	113	52	112	114.024917650000006	22.5581978700000008	114.027357980000005	22.5604138300000017	1
2019-10-22 17:25:13	2019-10-22 19:12:00	3.05925700000000012	03	未知	22.5613277142082893	114.042428293289689	440304	V0440300	17970	51	120	52	119	114.042000000000002	22.5581978700000008	114.044440339999994	22.5604138300000017	2
2019-10-22 19:19:17	2019-10-22 20:03:46	3.05925700000000012	03	未知	22.5613277142082893	114.042428293289689	440304	V0440300	17970	51	120	52	119	114.042000000000002	22.5581978700000008	114.044440339999994	22.5604138300000017	2
2019-10-22 08:08:18	2019-10-22 22:09:25	3.17181930000000012	01	30-39岁	22.5607234250896482	114.114915708853673	440303	V0440300	17999	51	149	52	148	114.112769749999998	22.5581978700000008	114.115210079999997	22.5604138300000017	1
2019-10-22 23:33:33	2019-10-22 23:33:33	3.05925700000000012	01	50-59岁	22.5663126110160093	114.057326329849147	440304	V0440300	18690	53	126	54	125	114.056642019999998	22.562629789999999	114.059082349999997	22.5648457399999991	1
2019-10-22 19:18:04	2019-10-22 22:18:48	2.01503029999999983	01	30-39岁	22.5680206748802412	113.874950977615441	440306	V0440300	18972	54	51	57	50	113.873616810000001	22.5648457399999991	113.87605714	22.5670617	1
2019-10-22 19:46:01	2019-10-22 21:25:28	2.29234759999999982	03	19-29岁	22.5673760645302899	113.974663849700931	440305	V0440300	19013	54	92	56	91	113.973670589999998	22.5648457399999991	113.976110930000004	22.5670617	1
2019-10-22 18:04:40	2019-10-22 20:32:34	3.05925700000000012	01	30-39岁	22.5677763264350304	114.047577215477716	440304	V0440300	19043	54	122	55	121	114.046880669999993	22.5648457399999991	114.04932101	22.5670617	1
2019-10-22 17:17:00	2019-10-22 18:59:05	2.01503029999999983	01	19-29岁	22.5701869061002895	113.887981321680243	440306	V0440300	19334	55	56	58	55	113.885818490000005	22.5670617	113.888258820000004	22.5692776600000009	1
2019-10-22 12:55:09	2019-10-22 14:45:26	3.05925700000000012	01	19-29岁	22.5700407755480796	114.050473554330623	440304	V0440300	19401	55	123	56	122	114.04932101	22.5670617	114.051761350000007	22.5692776600000009	1
2019-10-22 08:02:07	2019-10-22 09:38:55	3.05925700000000012	02	19-29岁	22.57245300301485	114.067361343176458	440304	V0440300	19765	56	130	57	129	114.066403359999995	22.5692776600000009	114.068843700000002	22.5714936199999983	1
2019-10-22 20:17:11	2019-10-22 21:54:34	3.05925700000000012	01	40-49岁	22.5737380055218004	114.039510213598746	440304	V0440300	20110	57	118	58	117	114.037119329999996	22.5714936199999983	114.039559659999995	22.5737095799999992	1
2019-10-22 19:01:14	2019-10-22 19:20:52	2.01503029999999983	01	30-39岁	22.5778952839522304	113.845060592140641	440306	V0440300	20388	58	39	61	38	113.844332769999994	22.5737095799999992	113.846773110000001	22.5759255299999992	1
2019-10-22 09:31:45	2019-10-22 12:02:04	3.17181930000000012	01	30-39岁	22.5845917970319903	114.131768032966988	440303	V0440300	21576	61	156	61	156	114.129852099999994	22.5803574500000011	114.132292440000001	22.5825734000000011	1
2019-10-22 10:23:20	2019-10-22 12:52:47	2.01503029999999983	01	19-29岁	22.5857047362172985	113.882647044907173	440306	V0440300	21831	62	54	64	53	113.88093782	22.5825734000000011	113.883378149999999	22.5847893599999985	1
2019-10-22 19:00:13	2019-10-22 19:39:26	2.01503029999999983	01	30-39岁	22.5883521162984806	113.890255237402783	440306	V0440300	22191	63	57	65	56	113.888258820000004	22.5847893599999985	113.890699159999997	22.5870053199999994	1
2019-10-22 13:32:17	2019-10-22 14:33:51	2.29234759999999982	01	50-59岁	22.5874483745167893	113.935223716234105	440305	V0440300	22210	63	76	65	75	113.934625209999993	22.5847893599999985	113.93706555	22.5870053199999994	1
2019-10-22 03:37:20	2019-10-22 04:20:42	1.75727349999999993	03	未知	22.5877649262469191	114.052341136173311	440309	V0440300	22258	63	124	64	123	114.051761350000007	22.5847893599999985	114.054201680000006	22.5870053199999994	1
2019-10-22 15:47:55	2019-10-22 22:32:09	3.17181930000000012	01	30-39岁	22.5891685105038604	114.111669521947618	440303	V0440300	22282	63	148	64	148	114.110329410000006	22.5847893599999985	114.112769749999998	22.5870053199999994	1
2019-10-22 10:43:02	2019-10-22 12:15:29	1.86759879999999989	03	未知	22.592133866205419	114.103928764606536	440307	V0440300	22993	65	145	66	145	114.103008399999993	22.5892212800000003	114.10544874	22.5914372300000004	1
2019-10-22 00:00:24	2019-10-22 00:02:37	4.98298400000000008	01	19-29岁	22.6042737710932684	114.284571309011341	440308	V0440300	24852	70	219	69	219	114.283593280000005	22.6003010599999996	114.286033610000004	22.6025170200000005	1
2019-10-22 12:23:10	2019-10-22 14:31:39	1.75727349999999993	03	未知	22.6047940622599697	114.033149512357923	440309	V0440300	25106	71	116	72	116	114.032238660000004	22.6025170200000005	114.034678990000003	22.6047329800000014	1
2019-10-22 10:54:24	2019-10-22 13:00:33	1.86759879999999989	02	19-29岁	22.60567530590831	114.098094546445623	440307	V0440300	25132	71	142	71	142	114.095687400000003	22.6025170200000005	114.098127730000002	22.6047329800000014	1
2019-10-22 14:22:19	2019-10-22 16:33:28	1.86759879999999989	01	40-49岁	22.6086488940005914	114.103816251735196	440307	V0440300	25492	72	145	72	145	114.103008399999993	22.6047329800000014	114.10544874	22.6069489399999988	2
2019-10-22 16:33:29	2019-10-22 17:41:39	1.86759879999999989	01	40-49岁	22.6086488940005914	114.103816251735196	440307	V0440300	25492	72	145	72	145	114.103008399999993	22.6047329800000014	114.10544874	22.6069489399999988	2
2019-10-22 20:18:33	2019-10-22 20:55:01	2.01503029999999983	02	30-39岁	22.611894079442429	113.85402433304985	440306	V0440300	26103	74	42	76	41	113.851653780000007	22.6091648899999988	113.854094119999999	22.6113808499999998	1
2019-10-22 11:37:20	2019-10-22 12:16:11	1.86759879999999989	01	50-59岁	22.6126994940667601	114.129308873829132	440307	V0440300	26216	74	155	74	155	114.127411769999995	22.6091648899999988	114.129852099999994	22.6113808499999998	1
2019-10-22 13:31:21	2019-10-22 18:36:29	1.86759879999999989	02	19-29岁	22.6163833061116897	114.102283428214605	440307	V0440300	26919	76	144	76	144	114.100568069999994	22.6135968100000007	114.103008399999993	22.6158127700000016	1
2019-10-22 14:59:58	2019-10-22 17:20:27	1.75727349999999993	01	19-29岁	22.6288194317613183	114.026819808299777	440309	V0440300	28673	81	113	82	113	114.024917650000006	22.6246766000000008	114.027357980000005	22.6268925500000009	1
2019-10-22 08:26:56	2019-10-22 08:57:58	1.86759879999999989	01	30-39岁	22.6283822064542797	114.103490152696665	440307	V0440300	28705	81	145	81	145	114.103008399999993	22.6246766000000008	114.10544874	22.6268925500000009	1
2019-10-22 10:05:47	2019-10-22 12:19:28	1.75727349999999993	03	未知	22.6370680918901392	114.008373254071699	440309	V0440300	30094	85	106	86	106	114.007835290000003	22.63354043	114.010275629999995	22.6357563800000001	1
2019-10-22 13:24:56	2019-10-22 16:16:05	1.86759879999999989	01	40-49岁	22.6371383980094798	114.058969180437387	440307	V0440300	30114	85	126	86	126	114.056642019999998	22.63354043	114.059082349999997	22.6357563800000001	1
2019-10-22 20:16:22	2019-10-22 20:50:07	1.86759879999999989	01	30-39岁	22.6372789117993989	114.170016054530493	440307	V0440300	30160	85	172	85	172	114.168897479999998	22.63354043	114.171337820000005	22.6357563800000001	1
2019-10-22 17:49:06	2019-10-22 22:00:27	2.29234759999999982	01	40-49岁	22.6396684101687811	113.929252962370455	440305	V0440300	30418	86	73	88	73	113.927304199999995	22.6357563800000001	113.929744540000002	22.637972340000001	1
2019-10-22 13:26:44	2019-10-22 16:21:57	2.01503029999999983	02	60岁以上	22.6410079016609593	113.835327057849739	440306	V0440300	30737	87	35	89	34	113.834571429999997	22.637972340000001	113.837011770000004	22.6401882999999984	1
2019-10-22 13:52:09	2019-10-22 18:04:24	1.75727349999999993	01	30-39岁	22.6432819558192087	114.02169537181021	440309	V0440300	31170	88	111	89	111	114.02003698	22.6401882999999984	114.022477309999999	22.6424042599999993	1
2019-10-22 15:32:22	2019-10-22 19:09:13	2.01503029999999983	01	30-39岁	22.64961741404354	113.856888496791854	440306	V0440300	32174	91	44	93	44	113.856534460000006	22.6468361700000003	113.858974790000005	22.6490521300000012	1
2019-10-22 19:56:42	2019-10-22 21:21:56	2.01503029999999983	01	40-49岁	22.651888401634551	113.922233140038671	440306	V0440300	32557	92	70	94	70	113.919983189999996	22.6490521300000012	113.922423530000003	22.6512680800000012	1
2019-10-22 15:25:48	2019-10-22 18:27:02	2.01503029999999983	01	19-29岁	22.6588599692852206	113.858816971641872	440306	V0440300	33602	95	44	97	44	113.856534460000006	22.6556999999999995	113.858974790000005	22.6579159600000004	1
2019-10-22 17:51:23	2019-10-22 21:29:00	1.75727349999999993	01	30-39岁	22.6634798625992495	113.991745419788884	440309	V0440300	34371	97	99	98	99	113.990752939999993	22.6601319100000005	113.99319328	22.6623478700000014	1
2019-10-22 14:18:01	2019-10-22 15:45:07	1.75727349999999993	01	19-29岁	22.6722848577990987	114.020991182459611	440309	V0440300	35811	101	111	102	111	114.02003698	22.6689957399999997	114.022477309999999	22.6712117000000006	1
2019-10-22 17:19:03	2019-10-22 18:52:12	1.75727349999999993	01	19-29岁	22.6740564923070806	114.020651400199654	440309	V0440300	36168	102	111	102	111	114.02003698	22.6712117000000006	114.022477309999999	22.6734276600000015	1
2019-10-22 13:37:11	2019-10-22 16:43:53	2.01503029999999983	01	19-29岁	22.6775899636713589	113.926901049069514	440306	V0440300	36486	103	72	104	72	113.924863869999996	22.6734276600000015	113.927304199999995	22.6756436199999989	1
2019-10-22 09:00:24	2019-10-22 16:06:33	2.01503029999999983	01	30-39岁	22.6791023129048384	113.931875745543692	440306	V0440300	36845	104	74	105	74	113.929744540000002	22.6756436199999989	113.932184879999994	22.677859569999999	1
2019-10-22 18:02:52	2019-10-22 20:52:45	1.75727349999999993	01	30-39岁	22.6925383509009606	114.057116008472619	440309	V0440300	39039	110	126	110	126	114.056642019999998	22.6889393599999991	114.059082349999997	22.69115532	1
2019-10-22 17:34:11	2019-10-22 17:35:11	2.05558739999999984	01	30-39岁	22.6965776010417812	114.407886633348681	440310	V0440300	39896	112	269	109	270	114.405610080000002	22.6933712800000009	114.408050419999995	22.695587230000001	1
2019-10-22 00:22:55	2019-10-22 00:48:06	2.01503029999999983	03	未知	22.6983052381338517	113.937915972239594	440306	V0440300	40061	113	77	114	77	113.93706555	22.695587230000001	113.939505879999999	22.6978031899999984	1
2019-10-22 22:25:59	2019-10-22 23:42:22	2.01503029999999983	01	19-29岁	22.6980721147643116	113.965924038950305	440306	V0440300	40072	113	88	114	88	113.963909240000007	22.695587230000001	113.966349579999999	22.6978031899999984	1
2019-10-22 14:36:03	2019-10-22 15:15:57	2.01503029999999983	01	30-39岁	22.7058920324621596	113.904033517658121	440306	V0440300	41118	116	63	117	63	113.902900840000001	22.7022351100000002	113.905341179999994	22.7044510600000002	1
2019-10-22 15:44:13	2019-10-22 17:10:44	2.01503029999999983	01	40-49岁	22.7103653236316703	113.824785019222503	440306	V0440300	41799	118	30	120	30	113.822369749999993	22.7066670200000011	113.82481009	22.7088829799999985	1
2019-10-22 10:18:26	2019-10-22 11:18:18	1.75727349999999993	03	未知	22.7100119298457912	114.041498472225783	440309	V0440300	41888	118	119	118	119	114.039559659999995	22.7066670200000011	114.042000000000002	22.7088829799999985	1
2019-10-22 20:39:59	2019-10-22 22:06:30	2.01503029999999983	02	30-39岁	22.7189861604039187	113.809985419442825	440306	V0440300	43221	122	24	124	24	113.807727729999996	22.7155308500000004	113.810168070000003	22.7177468100000013	1
2019-10-22 02:38:44	2019-10-22 02:39:44	1.86759879999999989	01	30-39岁	22.7335287548984688	114.252519734008089	440307	V0440300	45902	129	206	127	207	114.251868909999999	22.7310425500000015	114.254309239999998	22.7332585099999989	1
2019-10-22 16:40:59	2019-10-22 18:01:30	1.86759879999999989	01	19-29岁	22.7481210054710985	114.279195391053818	440307	V0440300	48055	135	217	133	218	114.278712600000006	22.744338299999999	114.281152939999998	22.7465542499999991	1
2019-10-22 17:00:27	2019-10-22 17:01:27	2.01503029999999983	01	40-49岁	22.7494284150234094	113.926103003244904	440306	V0440300	48267	136	72	137	73	113.924863869999996	22.7465542499999991	113.927304199999995	22.74877021	1
2019-10-22 16:47:25	2019-10-22 21:02:46	2.01503029999999983	02	19-29岁	22.7643490708460412	113.845829575960906	440306	V0440300	50733	143	39	144	40	113.844332769999994	22.762065960000001	113.846773110000001	22.7642819199999984	1
2019-10-22 20:39:13	2019-10-22 21:50:20	2.01503029999999983	01	30-39岁	22.7965326182759398	113.860642190280601	440306	V0440300	55737	157	45	158	46	113.858974790000005	22.7930893599999997	113.861415129999997	22.7953053200000006	2
2019-10-22 19:06:09	2019-10-22 20:38:15	2.01503029999999983	01	30-39岁	22.7965326182759398	113.860642190280601	440306	V0440300	55737	157	45	158	46	113.858974790000005	22.7930893599999997	113.861415129999997	22.7953053200000006	2
