# Supplementary material for: Analysis of the influencing factors of vitality and built environment of shopping centers based on mobile-phone signaling data
Source: PLoS One. 2024 Feb 15;19(2):e0296261. doi: 10.1371/journal.pone.0296261 (PMC10868840; doi:10.1371/journal.pone.0296261)
Supplement: S1 Data — (ZIP) [file pone.0296261.s001.zip › μò░μì«Θçìμû░μƒÑΦ»ó/05μ╡╖Σ╕èΣ╕ûτòî/μ╡╖Σ╕è23-Φ«┐Θù«Φ«░σ╜ò.csv]

stime	etime	weight	gender	age	o_lat	o_lon	o_district	city	o_fnid	grow_4326	gcol_4326	grow_32650	gcol_32650	ext_min_x	ext_min_y	ext_max_x	ext_max_y	visit_time
2019-10-23 00:00:00	2019-10-23 00:33:04	2.29234759999999982	01	19-29岁	22.4753493410342706	113.884765793960383	440305	V0440300	3982	12	55	15	53	113.883378149999999	22.4717755299999986	113.885818490000005	22.4739914899999995	1
2019-10-23 07:33:31	2019-10-23 23:03:36	2.29234759999999982	01	19-29岁	22.4765670912120115	113.902052535782303	440305	V0440300	4346	13	62	16	60	113.900460510000002	22.4739914899999995	113.902900840000001	22.4762074500000004	1
2019-10-23 08:54:42	2019-10-23 12:45:38	2.29234759999999982	01	30-39岁	22.4765081734513501	113.901335259212686	440305	V0440300	4346	13	62	16	60	113.900460510000002	22.4739914899999995	113.902900840000001	22.4762074500000004	1
2019-10-23 17:59:57	2019-10-23 20:13:23	2.29234759999999982	01	30-39岁	22.4787571443531817	113.901430834695631	440305	V0440300	4703	14	62	17	60	113.900460510000002	22.4762074500000004	113.902900840000001	22.4784234000000005	1
2019-10-23 18:31:07	2019-10-23 19:37:43	2.29234759999999982	02	30-39岁	22.4801136196470601	113.901575419362828	440305	V0440300	4703	14	62	17	60	113.900460510000002	22.4762074500000004	113.902900840000001	22.4784234000000005	1
2019-10-23 15:36:53	2019-10-23 16:14:45	2.29234759999999982	01	30-39岁	22.4822059467312485	113.893070515113877	440305	V0440300	5056	15	58	18	56	113.890699159999997	22.4784234000000005	113.893139500000004	22.4806393600000014	1
2019-10-23 09:43:44	2019-10-23 23:41:09	2.29234759999999982	02	50-59岁	22.4820665131076005	113.90082301674309	440305	V0440300	5060	15	62	18	60	113.900460510000002	22.4784234000000005	113.902900840000001	22.4806393600000014	1
2019-10-23 17:16:25	2019-10-23 23:27:47	2.29234759999999982	02	50-59岁	22.4827347320378301	113.905537434322611	440305	V0440300	5062	15	64	18	62	113.905341179999994	22.4784234000000005	113.907781510000007	22.4806393600000014	1
2019-10-23 21:01:32	2019-10-23 22:00:55	2.29234759999999982	01	30-39岁	22.4837175522214103	113.900329806904281	440305	V0440300	5416	16	61	19	59	113.898020169999995	22.4806393600000014	113.900460510000002	22.4828553199999988	1
2019-10-23 10:25:12	2019-10-23 13:27:04	2.29234759999999982	01	19-29岁	22.4869242949476202	113.893460392971264	440305	V0440300	5771	17	59	20	57	113.893139500000004	22.4828553199999988	113.895579830000003	22.4850712799999997	1
2019-10-23 07:20:28	2019-10-23 08:42:15	2.29234759999999982	01	30-39岁	22.4853009183510899	113.898196889752626	440305	V0440300	5773	17	61	20	59	113.898020169999995	22.4828553199999988	113.900460510000002	22.4850712799999997	2
2019-10-23 15:51:04	2019-10-23 19:30:45	2.29234759999999982	01	30-39岁	22.4853009183510899	113.898196889752626	440305	V0440300	5773	17	61	20	59	113.898020169999995	22.4828553199999988	113.900460510000002	22.4850712799999997	2
2019-10-23 15:45:04	2019-10-23 23:41:41	2.29234759999999982	02	30-39岁	22.4863800856578493	113.911147204569389	440305	V0440300	5778	17	66	20	64	113.910221849999999	22.4828553199999988	113.912662190000006	22.4850712799999997	1
2019-10-23 23:28:10	2019-10-23 23:42:03	2.29234759999999982	01	30-39岁	22.4871383554061097	113.926251182676467	440305	V0440300	5784	17	72	20	70	113.924863869999996	22.4828553199999988	113.927304199999995	22.4850712799999997	1
2019-10-23 11:57:07	2019-10-23 13:07:33	2.29234759999999982	01	未知	22.488809387138879	113.923019110642755	440305	V0440300	6140	18	71	21	69	113.922423530000003	22.4850712799999997	113.924863869999996	22.4872872299999997	2
2019-10-23 08:41:20	2019-10-23 10:38:56	2.29234759999999982	01	未知	22.488809387138879	113.923019110642755	440305	V0440300	6140	18	71	21	69	113.922423530000003	22.4850712799999997	113.924863869999996	22.4872872299999997	2
2019-10-23 20:59:33	2019-10-23 20:59:33	2.29234759999999982	02	19-29岁	22.4910262053783612	113.926155533272151	440305	V0440300	6498	19	72	22	70	113.924863869999996	22.4872872299999997	113.927304199999995	22.4895031900000006	1
2019-10-23 08:34:02	2019-10-23 12:02:01	2.29234759999999982	02	19-29岁	22.49391953842715	113.919827318297877	440305	V0440300	6852	20	69	23	67	113.917542859999998	22.4895031900000006	113.919983189999996	22.4917191500000015	1
2019-10-23 12:02:37	2019-10-23 16:55:02	2.29234759999999982	01	19-29岁	22.4923090979860199	113.925282235011395	440305	V0440300	6855	20	72	23	70	113.924863869999996	22.4895031900000006	113.927304199999995	22.4917191500000015	1
2019-10-23 19:20:57	2019-10-23 20:35:04	2.29234759999999982	02	40-49岁	22.4921911868269788	113.946592915422102	440305	V0440300	6863	20	80	23	78	113.944386559999998	22.4895031900000006	113.946826889999997	22.4917191500000015	1
2019-10-23 09:16:44	2019-10-23 13:44:29	2.29234759999999982	01	50-59岁	22.4955397757717783	113.890033825854957	440305	V0440300	7197	21	57	24	55	113.888258820000004	22.4917191500000015	113.890699159999997	22.4939351099999989	2
2019-10-23 15:46:57	2019-10-23 17:44:37	2.29234759999999982	01	50-59岁	22.4955397757717783	113.890033825854957	440305	V0440300	7197	21	57	24	55	113.888258820000004	22.4917191500000015	113.890699159999997	22.4939351099999989	2
2019-10-23 18:04:41	2019-10-23 18:28:47	2.29234759999999982	01	50-59岁	22.4958598932764318	113.92549506853031	440305	V0440300	7212	21	72	24	70	113.924863869999996	22.4917191500000015	113.927304199999995	22.4939351099999989	1
2019-10-23 16:16:09	2019-10-23 18:25:45	2.29234759999999982	03	未知	22.4952835242383387	113.932655956246307	440305	V0440300	7215	21	75	24	73	113.932184879999994	22.4917191500000015	113.934625209999993	22.4939351099999989	1
2019-10-23 22:43:31	2019-10-23 23:43:06	2.29234759999999982	03	未知	22.4974095490769592	113.917807542047399	440305	V0440300	7566	22	69	25	67	113.917542859999998	22.4939351099999989	113.919983189999996	22.496151059999999	1
2019-10-23 16:50:20	2019-10-23 17:31:05	2.29234759999999982	01	40-49岁	22.4966053547562694	113.927197644415571	440305	V0440300	7569	22	72	25	70	113.924863869999996	22.4939351099999989	113.927304199999995	22.496151059999999	2
2019-10-23 14:10:00	2019-10-23 16:17:21	2.29234759999999982	01	40-49岁	22.4966053547562694	113.927197644415571	440305	V0440300	7569	22	72	25	70	113.924863869999996	22.4939351099999989	113.927304199999995	22.496151059999999	2
2019-10-23 10:24:23	2019-10-23 20:02:41	2.29234759999999982	01	40-49岁	22.4965450652399603	113.93587201801995	440305	V0440300	7573	22	76	25	74	113.934625209999993	22.4939351099999989	113.93706555	22.496151059999999	1
2019-10-23 12:25:08	2019-10-23 16:46:38	2.29234759999999982	03	19-29岁	22.4961985363659593	113.935209510870507	440305	V0440300	7573	22	76	25	74	113.934625209999993	22.4939351099999989	113.93706555	22.496151059999999	1
2019-10-23 16:14:25	2019-10-23 17:14:00	2.29234759999999982	01	50-59岁	22.4967810516264386	113.938314316898669	440305	V0440300	7574	22	77	25	75	113.93706555	22.4939351099999989	113.939505879999999	22.496151059999999	1
2019-10-23 16:39:09	2019-10-23 17:57:16	2.29234759999999982	01	30-39岁	22.4986931716301406	113.882766599648377	440305	V0440300	7908	23	54	26	52	113.88093782	22.496151059999999	113.883378149999999	22.4983670199999999	1
2019-10-23 12:55:20	2019-10-23 13:59:10	2.29234759999999982	01	60岁以上	22.4985219900797304	113.89445410855059	440305	V0440300	7913	23	59	26	57	113.893139500000004	22.496151059999999	113.895579830000003	22.4983670199999999	1
2019-10-23 11:25:12	2019-10-23 12:47:08	2.29234759999999982	03	未知	22.5003830317511806	113.927949403634628	440305	V0440300	7927	23	73	26	71	113.927304199999995	22.496151059999999	113.929744540000002	22.4983670199999999	1
2019-10-23 00:01:59	2019-10-23 00:49:08	2.29234759999999982	02	19-29岁	22.4997093659064511	113.927643783182106	440305	V0440300	7927	23	73	26	71	113.927304199999995	22.496151059999999	113.929744540000002	22.4983670199999999	1
2019-10-23 08:13:46	2019-10-23 08:50:04	2.29234759999999982	02	30-39岁	22.5001286987802587	113.940183087540319	440305	V0440300	7932	23	78	26	76	113.939505879999999	22.496151059999999	113.941946220000005	22.4983670199999999	1
2019-10-23 17:09:04	2019-10-23 17:54:02	2.29234759999999982	02	19-29岁	22.5021640059114496	113.881183338716269	440305	V0440300	8265	24	54	27	52	113.88093782	22.4983670199999999	113.883378149999999	22.5005829800000008	1
2019-10-23 19:38:49	2019-10-23 21:07:45	2.29234759999999982	01	30-39岁	22.5018910615652992	113.936045539928756	440305	V0440300	8287	24	76	27	74	113.934625209999993	22.4983670199999999	113.93706555	22.5005829800000008	1
2019-10-23 19:43:43	2019-10-23 21:57:49	2.29234759999999982	01	50-59岁	22.5011168504057792	113.941841617931146	440305	V0440300	8289	24	78	27	76	113.939505879999999	22.4983670199999999	113.941946220000005	22.5005829800000008	1
2019-10-23 05:34:35	2019-10-23 07:32:12	2.29234759999999982	01	19-29岁	22.5039876860661892	113.92011896369236	440305	V0440300	8638	25	70	28	68	113.919983189999996	22.5005829800000008	113.922423530000003	22.5027989400000017	1
2019-10-23 16:31:04	2019-10-23 19:12:58	2.29234759999999982	03	未知	22.5036087893211807	113.934307932065963	440305	V0440300	8643	25	75	28	73	113.932184879999994	22.5005829800000008	113.934625209999993	22.5027989400000017	1
2019-10-23 19:31:06	2019-10-23 22:14:49	2.29234759999999982	01	19-29岁	22.5039939977403201	113.93510559562975	440305	V0440300	8644	25	76	28	74	113.934625209999993	22.5005829800000008	113.93706555	22.5027989400000017	1
2019-10-23 20:32:57	2019-10-23 21:48:29	2.29234759999999982	02	19-29岁	22.5066041415289106	113.894254059279831	440305	V0440300	8984	26	59	29	57	113.893139500000004	22.5027989400000017	113.895579830000003	22.5050148900000018	1
2019-10-23 15:05:32	2019-10-23 15:46:55	2.29234759999999982	02	未知	22.5063179508456983	113.91315176878966	440305	V0440300	8992	26	67	29	65	113.912662190000006	22.5027989400000017	113.915102520000005	22.5050148900000018	1
2019-10-23 19:05:29	2019-10-23 22:04:26	2.29234759999999982	01	30-39岁	22.5071560954193188	113.917329115975164	440305	V0440300	8993	26	68	29	66	113.915102520000005	22.5027989400000017	113.917542859999998	22.5050148900000018	1
2019-10-23 18:47:43	2019-10-23 20:15:19	2.29234759999999982	01	19-29岁	22.5068666785745499	113.918238835979565	440305	V0440300	8994	26	69	29	67	113.917542859999998	22.5027989400000017	113.919983189999996	22.5050148900000018	1
2019-10-23 14:13:32	2019-10-23 15:41:27	2.29234759999999982	01	19-29岁	22.5060333366645899	113.921851071953654	440305	V0440300	8995	26	70	29	68	113.919983189999996	22.5027989400000017	113.922423530000003	22.5050148900000018	1
2019-10-23 16:13:04	2019-10-23 23:33:45	2.29234759999999982	01	30-39岁	22.5060178944682505	113.921987394021173	440305	V0440300	8995	26	70	29	68	113.919983189999996	22.5027989400000017	113.922423530000003	22.5050148900000018	1
2019-10-23 20:59:25	2019-10-23 22:54:00	2.29234759999999982	02	30-39岁	22.5069829736069913	113.928570815661672	440305	V0440300	8998	26	73	29	71	113.927304199999995	22.5027989400000017	113.929744540000002	22.5050148900000018	1
2019-10-23 17:43:42	2019-10-23 19:30:40	2.29234759999999982	01	19-29岁	22.5069940318508408	113.933883572915036	440305	V0440300	9000	26	75	29	73	113.932184879999994	22.5027989400000017	113.934625209999993	22.5050148900000018	1
2019-10-23 10:51:33	2019-10-23 15:21:23	2.29234759999999982	03	未知	22.5054087700009688	113.944962150958929	440305	V0440300	9005	26	80	29	78	113.944386559999998	22.5027989400000017	113.946826889999997	22.5050148900000018	1
2019-10-23 11:27:11	2019-10-23 13:07:54	2.29234759999999982	02	19-29岁	22.5084444072975209	113.90264369296797	440305	V0440300	9344	27	62	30	60	113.900460510000002	22.5050148900000018	113.902900840000001	22.5072308499999991	1
2019-10-23 08:52:28	2019-10-23 09:37:39	2.29234759999999982	02	30-39岁	22.5078774873095107	113.931464951582825	440305	V0440300	9356	27	74	30	72	113.929744540000002	22.5050148900000018	113.932184879999994	22.5072308499999991	1
2019-10-23 17:54:13	2019-10-23 20:57:35	2.29234759999999982	01	40-49岁	22.5095039522173899	113.900959151886198	440305	V0440300	9701	28	62	31	60	113.900460510000002	22.5072308499999991	113.902900840000001	22.50944681	1
2019-10-23 11:18:05	2019-10-23 15:09:15	2.29234759999999982	02	50-59岁	22.5106087437355384	113.904907143456569	440305	V0440300	9702	28	63	31	61	113.902900840000001	22.5072308499999991	113.905341179999994	22.50944681	1
2019-10-23 14:04:55	2019-10-23 15:09:52	2.29234759999999982	01	19-29岁	22.5115341876906285	113.916445193203998	440305	V0440300	9707	28	68	31	66	113.915102520000005	22.5072308499999991	113.917542859999998	22.50944681	1
2019-10-23 15:38:52	2019-10-23 16:20:51	2.29234759999999982	02	50-59岁	22.5123663438792114	113.938757680503471	440305	V0440300	10073	29	77	32	75	113.93706555	22.50944681	113.939505879999999	22.5116627700000009	1
2019-10-23 19:45:51	2019-10-23 20:42:41	2.29234759999999982	01	30-39岁	22.5140189290310495	113.899692823246511	440305	V0440300	10414	30	61	33	59	113.898020169999995	22.5116627700000009	113.900460510000002	22.513878720000001	1
2019-10-23 08:39:02	2019-10-23 09:16:04	2.29234759999999982	02	40-49岁	22.5156603292677815	113.92078294613296	440305	V0440300	10423	30	70	33	68	113.919983189999996	22.5116627700000009	113.922423530000003	22.513878720000001	1
2019-10-23 18:49:26	2019-10-23 21:04:54	2.29234759999999982	01	30-39岁	22.5155334060847316	113.92358325522504	440305	V0440300	10424	30	71	33	69	113.922423530000003	22.5116627700000009	113.924863869999996	22.513878720000001	1
2019-10-23 11:14:11	2019-10-23 16:31:01	2.29234759999999982	02	40-49岁	22.5148572009076311	113.925978040121166	440305	V0440300	10425	30	72	33	70	113.924863869999996	22.5116627700000009	113.927304199999995	22.513878720000001	1
2019-10-23 14:18:14	2019-10-23 16:28:52	2.29234759999999982	01	50-59岁	22.5155644879425587	113.935141718152579	440305	V0440300	10429	30	76	33	74	113.934625209999993	22.5116627700000009	113.93706555	22.513878720000001	1
2019-10-23 12:37:48	2019-10-23 14:40:27	2.29234759999999982	02	30-39岁	22.517481138155901	113.909843895195493	440305	V0440300	10775	31	65	34	63	113.907781510000007	22.513878720000001	113.910221849999999	22.5160946799999984	1
2019-10-23 23:17:55	2019-10-23 23:17:55	2.29234759999999982	02	19-29岁	22.5181142851248914	113.908508752928412	440305	V0440300	10775	31	65	34	63	113.907781510000007	22.513878720000001	113.910221849999999	22.5160946799999984	1
2019-10-23 18:18:41	2019-10-23 20:26:16	2.29234759999999982	01	19-29岁	22.5201368221713594	113.894038860237899	440305	V0440300	11126	32	59	35	57	113.893139500000004	22.5160946799999984	113.895579830000003	22.5183106399999993	1
2019-10-23 18:47:50	2019-10-23 20:24:03	2.29234759999999982	02	19-29岁	22.5197171190061312	113.912552838124824	440305	V0440300	11133	32	66	35	64	113.910221849999999	22.5160946799999984	113.912662190000006	22.5183106399999993	1
2019-10-23 18:30:15	2019-10-23 22:23:42	3.05925700000000012	01	30-39岁	22.5199187355900392	114.054706314703864	440304	V0440300	11192	32	125	34	124	114.054201680000006	22.5160946799999984	114.056642019999998	22.5183106399999993	1
2019-10-23 15:37:39	2019-10-23 16:17:21	3.05925700000000012	01	40-49岁	22.5221718330311482	114.045176876333315	440304	V0440300	11545	33	121	35	120	114.044440339999994	22.5183106399999993	114.046880669999993	22.5205266000000002	2
2019-10-23 11:27:56	2019-10-23 12:23:59	3.05925700000000012	01	40-49岁	22.5221718330311482	114.045176876333315	440304	V0440300	11545	33	121	35	120	114.044440339999994	22.5183106399999993	114.046880669999993	22.5205266000000002	2
2019-10-23 12:36:57	2019-10-23 14:50:19	3.05925700000000012	02	40-49岁	22.5220685208823284	114.06418126882518	440304	V0440300	11553	33	129	34	128	114.063963029999996	22.5183106399999993	114.066403359999995	22.5205266000000002	1
2019-10-23 15:34:09	2019-10-23 15:35:09	2.29234759999999982	03	未知	22.5232413102919296	113.926928971106236	440305	V0440300	11853	34	72	37	71	113.924863869999996	22.5205266000000002	113.927304199999995	22.5227425500000003	1
2019-10-23 11:46:01	2019-10-23 13:58:17	3.05925700000000012	01	30-39岁	22.522862389085379	114.045919935869577	440304	V0440300	11902	34	121	36	120	114.044440339999994	22.5205266000000002	114.046880669999993	22.5227425500000003	1
2019-10-23 14:51:09	2019-10-23 15:08:58	3.05925700000000012	01	40-49岁	22.5229824099602709	114.050493075107923	440304	V0440300	11904	34	123	36	122	114.04932101	22.5205266000000002	114.051761350000007	22.5227425500000003	1
2019-10-23 16:33:29	2019-10-23 18:20:31	3.05925700000000012	01	19-29岁	22.5253382914481115	114.038717029792068	440304	V0440300	12256	35	118	37	117	114.037119329999996	22.5227425500000003	114.039559659999995	22.5249585100000012	1
2019-10-23 00:29:37	2019-10-23 15:06:00	2.29234759999999982	01	19-29岁	22.5279631088287609	113.9133602983201	440305	V0440300	12562	36	67	39	66	113.912662190000006	22.5249585100000012	113.915102520000005	22.5271744699999985	1
2019-10-23 19:54:41	2019-10-23 22:25:04	3.05925700000000012	01	40-49岁	22.5286179267215907	114.050198458668532	440304	V0440300	12618	36	123	38	122	114.04932101	22.5249585100000012	114.051761350000007	22.5271744699999985	1
2019-10-23 22:04:45	2019-10-23 23:37:01	2.29234759999999982	02	19-29岁	22.5303290192383692	113.914376274361601	440305	V0440300	12919	37	67	40	66	113.912662190000006	22.5271744699999985	113.915102520000005	22.5293904199999986	1
2019-10-23 15:11:14	2019-10-23 15:46:05	3.05925700000000012	01	0-18岁	22.5313278481224017	113.990411451945548	440304	V0440300	12950	37	98	39	97	113.988312609999994	22.5271744699999985	113.990752939999993	22.5293904199999986	2
2019-10-23 16:44:41	2019-10-23 21:25:13	3.05925700000000012	01	0-18岁	22.5313278481224017	113.990411451945548	440304	V0440300	12950	37	98	39	97	113.988312609999994	22.5271744699999985	113.990752939999993	22.5293904199999986	2
2019-10-23 19:16:54	2019-10-23 20:16:44	2.29234759999999982	02	19-29岁	22.5319553807920698	113.920596343859629	440305	V0440300	13279	38	70	41	69	113.919983189999996	22.5293904199999986	113.922423530000003	22.5316063799999995	1
2019-10-23 10:52:51	2019-10-23 11:48:25	2.29234759999999982	01	19-29岁	22.5324381931209317	113.941637534651022	440305	V0440300	13287	38	78	40	77	113.939505879999999	22.5293904199999986	113.941946220000005	22.5316063799999995	1
2019-10-23 20:13:53	2019-10-23 22:17:39	2.29234759999999982	02	19-29岁	22.5359616160552108	113.935672540421834	440305	V0440300	13642	39	76	41	75	113.934625209999993	22.5316063799999995	113.93706555	22.5338223400000004	1
2019-10-23 16:57:02	2019-10-23 17:40:09	2.29234759999999982	02	30-39岁	22.5350549661302217	113.96017452055969	440305	V0440300	13652	39	86	41	85	113.959028570000001	22.5316063799999995	113.961468909999994	22.5338223400000004	1
2019-10-23 19:15:20	2019-10-23 20:13:42	2.29234759999999982	02	19-29岁	22.5358047395080092	113.974565792462812	440305	V0440300	13658	39	92	41	91	113.973670589999998	22.5316063799999995	113.976110930000004	22.5338223400000004	1
2019-10-23 09:06:54	2019-10-23 11:06:29	3.05925700000000012	01	30-39岁	22.5354299503065789	114.041727298113059	440304	V0440300	13685	39	119	41	118	114.039559659999995	22.5316063799999995	114.042000000000002	22.5338223400000004	1
2019-10-23 22:43:27	2019-10-23 22:43:27	3.17181930000000012	02	30-39岁	22.5383038120145507	114.114944915203637	440303	V0440300	14429	41	149	42	148	114.112769749999998	22.5360383000000013	114.115210079999997	22.5382542599999987	1
2019-10-23 14:42:37	2019-10-23 17:09:47	3.05925700000000012	01	30-39岁	22.5414641883689093	114.009331773361424	440304	V0440300	14743	42	106	44	105	114.007835290000003	22.5382542599999987	114.010275629999995	22.5404702099999987	1
2019-10-23 15:07:19	2019-10-23 15:47:21	2.29234759999999982	02	19-29岁	22.5433831820948605	113.963421668142161	440305	V0440300	15081	43	87	45	86	113.961468909999994	22.5404702099999987	113.963909240000007	22.5426861699999996	1
2019-10-23 09:06:26	2019-10-23 09:52:48	2.29234759999999982	01	0-18岁	22.5435981572234709	113.966681460698396	440305	V0440300	15083	43	89	45	88	113.966349579999999	22.5404702099999987	113.968789920000006	22.5426861699999996	1
2019-10-23 13:00:49	2019-10-23 15:59:43	3.05925700000000012	02	19-29岁	22.5437184733527296	114.00825326349073	440304	V0440300	15100	43	106	45	105	114.007835290000003	22.5404702099999987	114.010275629999995	22.5426861699999996	1
2019-10-23 20:26:57	2019-10-23 21:41:20	3.05925700000000012	01	50-59岁	22.5430355280406012	114.078584323043643	440304	V0440300	15128	43	134	44	133	114.07616471	22.5404702099999987	114.078605039999999	22.5426861699999996	1
2019-10-23 18:48:49	2019-10-23 23:17:21	3.05925700000000012	01	19-29岁	22.5446325419451306	114.089501280910227	440304	V0440300	15133	43	139	44	138	114.088366390000004	22.5404702099999987	114.090806720000003	22.5426861699999996	1
2019-10-23 21:29:57	2019-10-23 22:28:02	2.29234759999999982	01	19-29岁	22.5451511715276709	113.965763346777479	440305	V0440300	15439	44	88	46	87	113.963909240000007	22.5426861699999996	113.966349579999999	22.5449021300000005	1
2019-10-23 12:20:24	2019-10-23 15:05:02	2.29234759999999982	01	50-59岁	22.5464428204663605	113.966298611608565	440305	V0440300	15439	44	88	46	87	113.963909240000007	22.5426861699999996	113.966349579999999	22.5449021300000005	1
2019-10-23 19:59:56	2019-10-23 22:18:05	3.05925700000000012	03	19-29岁	22.5450006849644211	114.083420661248383	440304	V0440300	15487	44	136	45	135	114.081045380000006	22.5426861699999996	114.083485710000005	22.5449021300000005	1
2019-10-23 15:54:33	2019-10-23 20:22:09	3.05925700000000012	01	19-29岁	22.5464425066698801	114.085285099248637	440304	V0440300	15488	44	137	45	136	114.083485710000005	22.5426861699999996	114.085926049999998	22.5449021300000005	1
2019-10-23 17:20:25	2019-10-23 19:46:25	2.29234759999999982	02	30-39岁	22.5477641793037193	113.936995457788029	440305	V0440300	15784	45	76	47	75	113.934625209999993	22.5449021300000005	113.93706555	22.5471180900000014	1
2019-10-23 09:21:23	2019-10-23 09:54:40	3.05925700000000012	01	40-49岁	22.5487230075633391	113.995436288139786	440304	V0440300	15808	45	100	47	99	113.99319328	22.5449021300000005	113.995633609999999	22.5471180900000014	1
2019-10-23 09:06:47	2019-10-23 10:59:19	2.29234759999999982	02	30-39岁	22.5510825935409187	113.952992690692056	440305	V0440300	16148	46	83	48	82	113.951707560000003	22.5471180900000014	113.954147899999995	22.5493340400000015	1
2019-10-23 16:06:26	2019-10-23 17:27:05	3.05925700000000012	02	30-39岁	22.5500442326456607	114.008204233331085	440304	V0440300	16171	46	106	48	105	114.007835290000003	22.5471180900000014	114.010275629999995	22.5493340400000015	1
2019-10-23 11:16:45	2019-10-23 14:55:08	2.29234759999999982	02	40-49岁	22.5532317746176894	113.965936297624822	440305	V0440300	16510	47	88	49	87	113.963909240000007	22.5493340400000015	113.966349579999999	22.5515499999999989	1
2019-10-23 20:29:34	2019-10-23 22:26:32	3.05925700000000012	03	未知	22.5555090936542015	113.987680974106624	440304	V0440300	16876	48	97	50	96	113.985872270000002	22.5515499999999989	113.988312609999994	22.5537659599999998	1
2019-10-23 22:58:06	2019-10-23 22:58:06	2.29234759999999982	01	30-39岁	22.5592615484814587	113.918581005036771	440305	V0440300	17562	50	69	52	68	113.917542859999998	22.5559819099999999	113.919983189999996	22.5581978700000008	1
2019-10-23 12:30:45	2019-10-23 14:20:59	3.17181930000000012	01	30-39岁	22.559420291745969	114.102688714800536	440303	V0440300	17637	50	144	51	143	114.100568069999994	22.5559819099999999	114.103008399999993	22.5581978700000008	1
2019-10-23 15:53:28	2019-10-23 18:08:07	3.17181930000000012	01	40-49岁	22.5601391865354692	114.153508273511434	440303	V0440300	17658	50	165	50	164	114.151815130000003	22.5559819099999999	114.154255460000002	22.5581978700000008	1
2019-10-23 07:12:48	2019-10-23 18:51:16	3.17181930000000012	01	30-39岁	22.5607234250896482	114.114915708853673	440303	V0440300	17999	51	149	52	148	114.112769749999998	22.5581978700000008	114.115210079999997	22.5604138300000017	1
2019-10-23 18:30:41	2019-10-23 20:59:08	2.01503029999999983	01	19-29岁	22.5627902848374013	113.876536162682328	440306	V0440300	18259	52	52	55	51	113.87605714	22.5604138300000017	113.878497479999993	22.562629789999999	1
2019-10-23 13:58:17	2019-10-23 16:56:16	2.01503029999999983	01	50-59岁	22.5636137770838303	113.884086853842831	440306	V0440300	18262	52	55	55	54	113.883378149999999	22.5604138300000017	113.885818490000005	22.562629789999999	1
2019-10-23 15:50:57	2019-10-23 15:51:57	2.29234759999999982	01	19-29岁	22.5626628722013685	113.93740468819847	440305	V0440300	18284	52	77	54	76	113.93706555	22.5604138300000017	113.939505879999999	22.562629789999999	1
2019-10-23 21:54:20	2019-10-23 22:58:47	3.17181930000000012	01	19-29岁	22.5640529406078301	114.164536023205443	440303	V0440300	18377	52	170	52	169	114.164016810000007	22.5604138300000017	114.166457140000006	22.562629789999999	1
2019-10-23 15:20:49	2019-10-23 16:15:08	2.01503029999999983	01	30-39岁	22.5669157506436484	113.85994404633567	440306	V0440300	18609	53	45	56	44	113.858974790000005	22.562629789999999	113.861415129999997	22.5648457399999991	1
2019-10-23 16:00:04	2019-10-23 17:03:56	3.05925700000000012	01	19-29岁	22.56533860232501	114.034791975945026	440304	V0440300	18681	53	117	54	116	114.034678990000003	22.562629789999999	114.037119329999996	22.5648457399999991	1
2019-10-23 00:33:37	2019-10-23 02:14:51	3.05925700000000012	01	50-59岁	22.5663126110160093	114.057326329849147	440304	V0440300	18690	53	126	54	125	114.056642019999998	22.562629789999999	114.059082349999997	22.5648457399999991	1
2019-10-23 18:33:31	2019-10-23 20:58:45	2.01503029999999983	03	未知	22.5692106786142297	113.857317046011588	440306	V0440300	18965	54	44	57	43	113.856534460000006	22.5648457399999991	113.858974790000005	22.5670617	1
2019-10-23 21:59:54	2019-10-23 22:35:29	2.01503029999999983	01	19-29岁	22.5670799505049011	113.891111962185974	440306	V0440300	18979	54	58	56	57	113.890699159999997	22.5648457399999991	113.893139500000004	22.5670617	1
2019-10-23 19:32:53	2019-10-23 20:07:56	3.05925700000000012	01	19-29岁	22.5695235907876892	114.029270024215663	440304	V0440300	19392	55	114	56	113	114.027357980000005	22.5670617	114.029798319999998	22.5692776600000009	1
2019-10-23 19:58:37	2019-10-23 21:30:33	2.01503029999999983	01	30-39岁	22.5818750250797287	113.896911835107673	440306	V0440300	21123	60	60	62	59	113.895579830000003	22.5781414900000001	113.898020169999995	22.5803574500000011	2
2019-10-23 19:07:59	2019-10-23 19:58:07	2.01503029999999983	01	30-39岁	22.5818750250797287	113.896911835107673	440306	V0440300	21123	60	60	62	59	113.895579830000003	22.5781414900000001	113.898020169999995	22.5803574500000011	2
2019-10-23 19:46:12	2019-10-23 21:28:23	2.01503029999999983	01	40-49岁	22.5830669097391308	113.920373974303573	440306	V0440300	21490	61	70	63	69	113.919983189999996	22.5803574500000011	113.922423530000003	22.5825734000000011	1
2019-10-23 15:09:46	2019-10-23 16:10:06	2.01503029999999983	02	19-29岁	22.586966756062651	113.857127753825452	440306	V0440300	21821	62	44	65	43	113.856534460000006	22.5825734000000011	113.858974790000005	22.5847893599999985	1
2019-10-23 12:47:03	2019-10-23 14:12:54	2.01503029999999983	01	30-39岁	22.5888957136564912	113.852409465937185	440306	V0440300	22176	63	42	66	41	113.851653780000007	22.5847893599999985	113.854094119999999	22.5870053199999994	1
2019-10-23 18:23:04	2019-10-23 19:42:32	3.17181930000000012	02	19-29岁	22.5875477115176118	114.108874894741703	440303	V0440300	22281	63	147	64	147	114.107889080000007	22.5847893599999985	114.110329410000006	22.5870053199999994	1
2019-10-23 17:03:23	2019-10-23 19:38:59	2.29234759999999982	01	30-39岁	22.5894983944848207	113.934352213977832	440305	V0440300	22566	64	75	66	74	113.932184879999994	22.5870053199999994	113.934625209999993	22.5892212800000003	1
2019-10-23 19:50:11	2019-10-23 23:18:13	4.98298400000000008	01	19-29岁	22.5897695557660896	114.254954575737159	440308	V0440300	22698	64	207	63	207	114.254309239999998	22.5870053199999994	114.256749580000005	22.5892212800000003	1
2019-10-23 15:08:06	2019-10-23 16:19:00	2.29234759999999982	03	19-29岁	22.5949780737058497	113.975333817913054	440305	V0440300	23297	66	92	68	91	113.973670589999998	22.5914372300000004	113.976110930000004	22.5936531900000013	1
2019-10-23 15:09:55	2019-10-23 16:16:54	2.29234759999999982	03	19-29岁	22.5950266125559089	113.974078946876801	440305	V0440300	23297	66	92	68	91	113.973670589999998	22.5914372300000004	113.976110930000004	22.5936531900000013	1
2019-10-23 13:35:45	2019-10-23 14:08:45	2.01503029999999983	01	30-39岁	22.5966026751927807	113.846908233917276	440306	V0440300	23602	67	40	70	39	113.846773110000001	22.5936531900000013	113.849213449999993	22.5958691499999986	1
2019-10-23 16:17:29	2019-10-23 18:51:31	1.86759879999999989	03	未知	22.5991285534063415	114.112929397962375	440307	V0440300	24068	68	149	68	149	114.112769749999998	22.5958691499999986	114.115210079999997	22.5980851099999995	1
2019-10-23 11:32:49	2019-10-23 12:38:39	1.75727349999999993	03	未知	22.603536330820301	114.047650275373499	440309	V0440300	24755	70	122	71	122	114.046880669999993	22.6003010599999996	114.04932101	22.6025170200000005	1
2019-10-23 08:00:19	2019-10-23 09:19:29	3.17181930000000012	01	50-59岁	22.6072552058666716	114.165245219535961	440303	V0440300	25517	72	170	72	170	114.164016810000007	22.6047329800000014	114.166457140000006	22.6069489399999988	1
2019-10-23 15:21:51	2019-10-23 16:10:25	1.86759879999999989	01	40-49岁	22.6095634205116696	114.149828032907251	440307	V0440300	25868	73	164	73	164	114.149374789999996	22.6069489399999988	114.151815130000003	22.6091648899999988	1
2019-10-23 05:03:22	2019-10-23 06:37:03	1.86759879999999989	02	30-39岁	22.6130777063473616	114.101662502320863	440307	V0440300	26205	74	144	74	144	114.100568069999994	22.6091648899999988	114.103008399999993	22.6113808499999998	1
2019-10-23 19:46:50	2019-10-23 22:03:40	1.86759879999999989	01	19-29岁	22.6157843090956696	114.108099860931205	440307	V0440300	26565	75	147	75	147	114.107889080000007	22.6113808499999998	114.110329410000006	22.6135968100000007	1
2019-10-23 14:14:29	2019-10-23 16:49:36	1.86759879999999989	02	19-29岁	22.6155101617179817	114.129007452592077	440307	V0440300	26573	75	155	75	155	114.127411769999995	22.6113808499999998	114.129852099999994	22.6135968100000007	3
2019-10-23 12:11:04	2019-10-23 13:48:17	1.86759879999999989	02	19-29岁	22.6155101617179817	114.129007452592077	440307	V0440300	26573	75	155	75	155	114.127411769999995	22.6113808499999998	114.129852099999994	22.6135968100000007	3
2019-10-23 11:31:09	2019-10-23 12:11:00	1.86759879999999989	02	19-29岁	22.6155101617179817	114.129007452592077	440307	V0440300	26573	75	155	75	155	114.127411769999995	22.6113808499999998	114.129852099999994	22.6135968100000007	3
2019-10-23 12:46:23	2019-10-23 14:10:15	1.86759879999999989	01	30-39岁	22.6178903456750113	114.141995293974034	440307	V0440300	26935	76	160	76	160	114.139613449999999	22.6135968100000007	114.142053779999998	22.6158127700000016	1
2019-10-23 10:33:41	2019-10-23 14:00:48	2.01503029999999983	02	19-29岁	22.6218645434525705	113.874716130839857	440306	V0440300	27540	78	51	80	50	113.873616810000001	22.6180287200000016	113.87605714	22.620244679999999	1
2019-10-23 07:38:57	2019-10-23 18:44:23	2.29234759999999982	02	19-29岁	22.6233226745480707	113.970883341063683	440305	V0440300	27936	79	90	80	90	113.968789920000006	22.620244679999999	113.971230250000005	22.6224606399999999	1
2019-10-23 18:36:23	2019-10-23 22:49:34	1.86759879999999989	02	19-29岁	22.6241283926219303	114.070066894223061	440307	V0440300	27977	79	131	80	131	114.068843700000002	22.620244679999999	114.071284030000001	22.6224606399999999	1
2019-10-23 14:18:35	2019-10-23 18:04:42	1.86759879999999989	01	19-29岁	22.6231270186034585	114.147662138164577	440307	V0440300	28009	79	163	79	163	114.146934450000003	22.620244679999999	114.149374789999996	22.6224606399999999	1
2019-10-23 09:13:08	2019-10-23 12:42:31	1.75727349999999993	02	30-39岁	22.6281509400742813	114.025813376293542	440309	V0440300	28673	81	113	82	113	114.024917650000006	22.6246766000000008	114.027357980000005	22.6268925500000009	1
2019-10-23 09:11:09	2019-10-23 15:58:20	1.86759879999999989	01	40-49岁	22.6311447675236614	114.073719598482143	440307	V0440300	29049	82	132	82	132	114.071284030000001	22.6268925500000009	114.073724369999994	22.6291085099999982	1
2019-10-23 12:11:30	2019-10-23 12:11:30	1.75727349999999993	02	19-29岁	22.6387939917942909	114.007519140802913	440309	V0440300	30450	86	105	87	105	114.005394960000004	22.6357563800000001	114.007835290000003	22.637972340000001	1
2019-10-23 15:29:42	2019-10-23 16:22:11	2.01503029999999983	01	19-29岁	22.6412826271651113	113.826862801776457	440306	V0440300	30733	87	31	89	30	113.82481009	22.637972340000001	113.827250419999999	22.6401882999999984	1
2019-10-23 07:27:28	2019-10-23 16:28:09	1.75727349999999993	01	19-29岁	22.650722623587761	113.986685475401003	440309	V0440300	32227	91	97	92	97	113.985872270000002	22.6468361700000003	113.988312609999994	22.6490521300000012	1
2019-10-23 04:04:58	2019-10-23 12:02:55	1.75727349999999993	01	30-39岁	22.6518844435699513	114.002908232502961	440309	V0440300	32590	92	103	93	103	114.000514289999998	22.6490521300000012	114.002954619999997	22.6512680800000012	1
2019-10-23 15:06:18	2019-10-23 16:16:07	1.75727349999999993	01	30-39岁	22.6546471257978794	114.009236787355988	440309	V0440300	32950	93	106	94	106	114.007835290000003	22.6512680800000012	114.010275629999995	22.6534840399999986	1
2019-10-23 03:35:36	2019-10-23 23:11:11	1.86759879999999989	01	30-39岁	22.6543285391929601	114.069620328813954	440307	V0440300	32975	93	131	93	131	114.068843700000002	22.6512680800000012	114.071284030000001	22.6534840399999986	1
2019-10-23 18:59:30	2019-10-23 20:28:25	1.75727349999999993	01	19-29岁	22.6574286356181211	113.984312195259079	440309	V0440300	33297	94	96	95	96	113.983431929999995	22.6534840399999986	113.985872270000002	22.6556999999999995	1
2019-10-23 19:24:38	2019-10-23 20:22:55	2.01503029999999983	01	30-39岁	22.6591293239578491	113.910685204210225	440306	V0440300	33624	95	66	97	66	113.910221849999999	22.6556999999999995	113.912662190000006	22.6579159600000004	1
2019-10-23 15:38:13	2019-10-23 16:56:47	1.86759879999999989	01	19-29岁	22.6587137981472502	114.10079188821193	440307	V0440300	33702	95	144	95	144	114.100568069999994	22.6556999999999995	114.103008399999993	22.6579159600000004	1
2019-10-23 14:14:42	2019-10-23 15:15:42	1.75727349999999993	01	30-39岁	22.6660901274428213	114.02760177251406	440309	V0440300	34743	98	114	99	114	114.027357980000005	22.6623478700000014	114.029798319999998	22.6645638299999987	1
2019-10-23 17:15:28	2019-10-23 18:02:25	2.01503029999999983	01	50-59岁	22.6751904769448593	113.807587216665837	440306	V0440300	36080	102	23	104	23	113.805287399999997	22.6712117000000006	113.807727729999996	22.6734276600000015	2
2019-10-23 06:36:15	2019-10-23 08:39:01	2.01503029999999983	01	50-59岁	22.6751904769448593	113.807587216665837	440306	V0440300	36080	102	23	104	23	113.805287399999997	22.6712117000000006	113.807727729999996	22.6734276600000015	2
2019-10-23 16:45:29	2019-10-23 18:45:54	1.75727349999999993	01	19-29岁	22.6752078921673892	113.998715306013963	440309	V0440300	36159	102	102	103	102	113.998073950000006	22.6712117000000006	114.000514289999998	22.6734276600000015	1
2019-10-23 09:57:01	2019-10-23 12:15:52	2.01503029999999983	01	19-29岁	22.6775899636713589	113.926901049069514	440306	V0440300	36486	103	72	104	72	113.924863869999996	22.6734276600000015	113.927304199999995	22.6756436199999989	1
2019-10-23 09:07:36	2019-10-23 11:33:06	1.75727349999999993	01	19-29岁	22.6810022233067698	113.986247235673005	440309	V0440300	37225	105	97	106	97	113.985872270000002	22.677859569999999	113.988312609999994	22.6800755299999999	1
2019-10-23 18:46:34	2019-10-23 21:56:30	2.01503029999999983	01	19-29岁	22.6874911710078209	113.801321300182551	440306	V0440300	38220	108	21	110	21	113.800406719999998	22.6845074500000017	113.802847060000005	22.6867234000000018	1
2019-10-23 16:52:16	2019-10-23 16:53:16	1.86759879999999989	01	30-39岁	22.6886549493522587	114.109441393035013	440307	V0440300	38346	108	147	108	147	114.107889080000007	22.6845074500000017	114.110329410000006	22.6867234000000018	1
2019-10-23 18:56:25	2019-10-23 21:02:44	1.86759879999999989	03	未知	22.6915420572955391	114.210010921454867	440307	V0440300	39101	110	188	109	189	114.207942860000003	22.6889393599999991	114.210383190000002	22.69115532	1
2019-10-23 19:25:54	2019-10-23 21:17:07	2.05558739999999984	02	40-49岁	22.6927860228905907	114.344594685356142	440310	V0440300	39156	110	243	108	244	114.342161340000004	22.6889393599999991	114.344601679999997	22.69115532	1
2019-10-23 00:01:49	2019-10-23 00:40:57	2.01503029999999983	01	19-29岁	22.6980721147643116	113.965924038950305	440306	V0440300	40072	113	88	114	88	113.963909240000007	22.695587230000001	113.966349579999999	22.6978031899999984	1
2019-10-23 15:05:09	2019-10-23 16:07:24	1.86759879999999989	01	60岁以上	22.7052174266092592	114.117459764729588	440307	V0440300	41205	116	150	115	151	114.115210079999997	22.7022351100000002	114.117650420000004	22.7044510600000002	1
2019-10-23 09:30:12	2019-10-23 10:12:24	2.01503029999999983	01	30-39岁	22.7108432549892214	113.783708532020256	440306	V0440300	41783	118	14	120	14	113.783324370000003	22.7066670200000011	113.785764709999995	22.7088829799999985	1
2019-10-23 14:15:14	2019-10-23 16:55:30	2.01503029999999983	01	19-29岁	22.7317820198005904	113.833561276902117	440306	V0440300	45373	128	34	130	34	113.832131090000004	22.7288266000000014	113.834571429999997	22.7310425500000015	1
2019-10-23 11:17:06	2019-10-23 13:54:46	1.75727349999999993	03	未知	22.7498806433453709	114.014581107760492	440309	V0440300	48303	136	108	136	109	114.012715970000002	22.7465542499999991	114.015156300000001	22.74877021	1
2019-10-23 20:53:10	2019-10-23 22:29:08	2.01503029999999983	03	未知	22.7598190828875708	113.944602233320595	440306	V0440300	49703	140	80	140	81	113.944386559999998	22.7554180799999983	113.946826889999997	22.7576340399999992	1
2019-10-23 14:31:31	2019-10-23 16:55:09	2.05558739999999984	01	30-39岁	22.7584421796202889	114.388566877449776	440310	V0440300	49885	140	262	137	263	114.388527730000007	22.7554180799999983	114.39096807	22.7576340399999992	1
2019-10-23 11:07:19	2019-10-23 11:08:19	2.01503029999999983	02	50-59岁	22.7661055217738983	113.788690273621313	440306	V0440300	50710	143	16	145	17	113.788205039999994	22.762065960000001	113.790645380000001	22.7642819199999984	1
