# Supplementary material for: Analysis of the influencing factors of vitality and built environment of shopping centers based on mobile-phone signaling data
Source: PLoS One. 2024 Feb 15;19(2):e0296261. doi: 10.1371/journal.pone.0296261 (PMC10868840; doi:10.1371/journal.pone.0296261)
Supplement: S1 Data — (ZIP) [file pone.0296261.s001.zip › μò░μì«Θçìμû░μƒÑΦ»ó/08σ«¥Φâ╜city/σ«¥Φâ╜21-Φ«┐Θù«Φ«░σ╜ò.csv]

stime	etime	weight	gender	age	o_lat	o_lon	o_district	city	o_fnid	grow_4326	gcol_4326	grow_32650	gcol_32650	ext_min_x	ext_min_y	ext_max_x	ext_max_y	visit_time
2019-10-21 08:28:44	2019-10-21 10:07:16	2.29234759999999982	01	30-39岁	22.4683351282069417	113.878591906288761	440305	V0440300	2909	9	53	12	51	113.878497479999993	22.4651276600000003	113.88093782	22.4673436200000012	1
2019-10-21 10:06:57	2019-10-21 10:07:57	2.29234759999999982	02	40-49岁	22.4683351282069417	113.878591906288761	440305	V0440300	2909	9	53	12	51	113.878497479999993	22.4651276600000003	113.88093782	22.4673436200000012	1
2019-10-21 12:25:20	2019-10-21 13:40:33	2.29234759999999982	02	30-39岁	22.4761980594841901	113.888990296324465	440305	V0440300	3984	12	57	15	55	113.888258820000004	22.4717755299999986	113.890699159999997	22.4739914899999995	1
2019-10-21 17:28:19	2019-10-21 18:54:05	2.29234759999999982	01	19-29岁	22.4773509424958817	113.886070754666548	440305	V0440300	4340	13	56	16	54	113.885818490000005	22.4739914899999995	113.888258820000004	22.4762074500000004	2
2019-10-21 16:35:04	2019-10-21 17:15:28	2.29234759999999982	01	19-29岁	22.4773509424958817	113.886070754666548	440305	V0440300	4340	13	56	16	54	113.885818490000005	22.4739914899999995	113.888258820000004	22.4762074500000004	2
2019-10-21 07:52:25	2019-10-21 09:53:27	2.29234759999999982	01	19-29岁	22.4786268648596987	113.9045120629481	440305	V0440300	4704	14	63	17	61	113.902900840000001	22.4762074500000004	113.905341179999994	22.4784234000000005	3
2019-10-21 09:53:28	2019-10-21 10:53:46	2.29234759999999982	01	19-29岁	22.4786268648596987	113.9045120629481	440305	V0440300	4704	14	63	17	61	113.902900840000001	22.4762074500000004	113.905341179999994	22.4784234000000005	3
2019-10-21 15:36:38	2019-10-21 17:40:17	2.29234759999999982	01	19-29岁	22.4786268648596987	113.9045120629481	440305	V0440300	4704	14	63	17	61	113.902900840000001	22.4762074500000004	113.905341179999994	22.4784234000000005	3
2019-10-21 19:38:23	2019-10-21 20:39:43	2.29234759999999982	03	未知	22.4809436177196815	113.899216593152872	440305	V0440300	5059	15	61	18	59	113.898020169999995	22.4784234000000005	113.900460510000002	22.4806393600000014	1
2019-10-21 20:17:30	2019-10-21 20:17:30	2.29234759999999982	03	未知	22.4814933343723098	113.906215688602586	440305	V0440300	5062	15	64	18	62	113.905341179999994	22.4784234000000005	113.907781510000007	22.4806393600000014	1
2019-10-21 07:37:49	2019-10-21 21:20:53	2.29234759999999982	01	30-39岁	22.4830395208185116	113.901675337917553	440305	V0440300	5417	16	62	19	60	113.900460510000002	22.4806393600000014	113.902900840000001	22.4828553199999988	1
2019-10-21 17:29:42	2019-10-21 19:30:50	2.29234759999999982	03	未知	22.4831336593847517	113.909393599398783	440305	V0440300	5420	16	65	19	63	113.907781510000007	22.4806393600000014	113.910221849999999	22.4828553199999988	1
2019-10-21 17:24:33	2019-10-21 17:24:33	2.29234759999999982	03	未知	22.4829599478660107	113.909747060675471	440305	V0440300	5420	16	65	19	63	113.907781510000007	22.4806393600000014	113.910221849999999	22.4828553199999988	1
2019-10-21 14:35:45	2019-10-21 14:47:49	2.29234759999999982	01	40-49岁	22.4849115438967608	113.924008506734964	440305	V0440300	5426	16	71	19	69	113.922423530000003	22.4806393600000014	113.924863869999996	22.4828553199999988	1
2019-10-21 19:25:34	2019-10-21 22:26:57	2.29234759999999982	03	未知	22.4842783938355986	113.926770821466803	440305	V0440300	5427	16	72	19	70	113.924863869999996	22.4806393600000014	113.927304199999995	22.4828553199999988	1
2019-10-21 18:30:02	2019-10-21 22:10:50	2.29234759999999982	01	30-39岁	22.4866071923879609	113.894331782852859	440305	V0440300	5771	17	59	20	57	113.893139500000004	22.4828553199999988	113.895579830000003	22.4850712799999997	1
2019-10-21 04:01:21	2019-10-21 19:24:53	2.29234759999999982	03	未知	22.4872188625910887	113.915828931822318	440305	V0440300	5780	17	68	20	66	113.915102520000005	22.4828553199999988	113.917542859999998	22.4850712799999997	1
2019-10-21 02:59:15	2019-10-21 03:16:32	2.29234759999999982	01	19-29岁	22.4872188625910887	113.915828931822318	440305	V0440300	5780	17	68	20	66	113.915102520000005	22.4828553199999988	113.917542859999998	22.4850712799999997	2
2019-10-21 19:17:43	2019-10-21 19:17:43	2.29234759999999982	01	19-29岁	22.4872188625910887	113.915828931822318	440305	V0440300	5780	17	68	20	66	113.915102520000005	22.4828553199999988	113.917542859999998	22.4850712799999997	2
2019-10-21 14:41:28	2019-10-21 16:16:49	2.29234759999999982	01	40-49岁	22.4851093787776399	113.926334869602556	440305	V0440300	5784	17	72	20	70	113.924863869999996	22.4828553199999988	113.927304199999995	22.4850712799999997	1
2019-10-21 00:00:43	2019-10-21 00:03:53	2.29234759999999982	02	19-29岁	22.4859783651151801	113.92505317401519	440305	V0440300	5784	17	72	20	70	113.924863869999996	22.4828553199999988	113.927304199999995	22.4850712799999997	1
2019-10-21 18:07:35	2019-10-21 21:12:02	2.29234759999999982	01	40-49岁	22.4862817413509291	113.924871659780464	440305	V0440300	5784	17	72	20	70	113.924863869999996	22.4828553199999988	113.927304199999995	22.4850712799999997	1
2019-10-21 12:25:32	2019-10-21 15:26:13	2.29234759999999982	01	40-49岁	22.4854558909226512	113.925103570990288	440305	V0440300	5784	17	72	20	70	113.924863869999996	22.4828553199999988	113.927304199999995	22.4850712799999997	1
2019-10-21 11:01:23	2019-10-21 19:00:50	2.29234759999999982	01	40-49岁	22.4881727561038183	113.914273350742647	440305	V0440300	6136	18	67	21	65	113.912662190000006	22.4850712799999997	113.915102520000005	22.4872872299999997	1
2019-10-21 09:49:28	2019-10-21 18:46:47	2.29234759999999982	01	40-49岁	22.4888559182224697	113.913189915991978	440305	V0440300	6136	18	67	21	65	113.912662190000006	22.4850712799999997	113.915102520000005	22.4872872299999997	1
2019-10-21 10:40:53	2019-10-21 11:18:16	2.29234759999999982	01	30-39岁	22.4883223891001087	113.923981625285037	440305	V0440300	6140	18	71	21	69	113.922423530000003	22.4850712799999997	113.924863869999996	22.4872872299999997	1
2019-10-21 17:45:21	2019-10-21 17:49:34	2.29234759999999982	02	40-49岁	22.4877317585590113	113.926607108061731	440305	V0440300	6141	18	72	21	70	113.924863869999996	22.4850712799999997	113.927304199999995	22.4872872299999997	1
2019-10-21 14:53:55	2019-10-21 15:35:41	2.29234759999999982	02	30-39岁	22.4878792530863905	113.925351050998898	440305	V0440300	6141	18	72	21	70	113.924863869999996	22.4850712799999997	113.927304199999995	22.4872872299999997	1
2019-10-21 01:19:05	2019-10-21 12:32:36	2.29234759999999982	02	0-18岁	22.4887363463707288	113.927701748968644	440305	V0440300	6142	18	73	21	71	113.927304199999995	22.4850712799999997	113.929744540000002	22.4872872299999997	1
2019-10-21 10:40:18	2019-10-21 12:15:58	2.29234759999999982	01	19-29岁	22.4894849647018198	113.931938953947736	440305	V0440300	6143	18	74	21	72	113.929744540000002	22.4850712799999997	113.932184879999994	22.4872872299999997	2
2019-10-21 20:34:32	2019-10-21 21:46:46	2.29234759999999982	01	19-29岁	22.4894849647018198	113.931938953947736	440305	V0440300	6143	18	74	21	72	113.929744540000002	22.4850712799999997	113.932184879999994	22.4872872299999997	2
2019-10-21 17:24:23	2019-10-21 19:16:48	2.29234759999999982	03	未知	22.4906318128157814	113.889638609780818	440305	V0440300	6483	19	57	22	55	113.888258820000004	22.4872872299999997	113.890699159999997	22.4895031900000006	1
2019-10-21 14:45:30	2019-10-21 16:33:44	2.29234759999999982	01	50-59岁	22.4902018918880415	113.914199188303868	440305	V0440300	6493	19	67	22	65	113.912662190000006	22.4872872299999997	113.915102520000005	22.4895031900000006	1
2019-10-21 23:40:28	2019-10-21 23:40:28	2.29234759999999982	02	19-29岁	22.4905478696096885	113.919542676958315	440305	V0440300	6495	19	69	22	67	113.917542859999998	22.4872872299999997	113.919983189999996	22.4895031900000006	1
2019-10-21 22:27:49	2019-10-21 23:38:28	2.29234759999999982	03	未知	22.4902084654027696	113.917840932501321	440305	V0440300	6495	19	69	22	67	113.917542859999998	22.4872872299999997	113.919983189999996	22.4895031900000006	1
2019-10-21 20:57:12	2019-10-21 22:29:13	2.29234759999999982	01	40-49岁	22.4907861740370905	113.917847550516029	440305	V0440300	6495	19	69	22	67	113.917542859999998	22.4872872299999997	113.919983189999996	22.4895031900000006	1
2019-10-21 06:25:26	2019-10-21 07:26:04	2.29234759999999982	01	30-39岁	22.4905778478047509	113.918279485126334	440305	V0440300	6495	19	69	22	67	113.917542859999998	22.4872872299999997	113.919983189999996	22.4895031900000006	1
2019-10-21 13:17:25	2019-10-21 14:29:46	2.29234759999999982	01	40-49岁	22.4909036829382103	113.925410431761989	440305	V0440300	6498	19	72	22	70	113.924863869999996	22.4872872299999997	113.927304199999995	22.4895031900000006	1
2019-10-21 18:12:44	2019-10-21 21:15:23	2.29234759999999982	01	19-29岁	22.4900631861244698	113.926293362970156	440305	V0440300	6498	19	72	22	70	113.924863869999996	22.4872872299999997	113.927304199999995	22.4895031900000006	1
2019-10-21 09:58:56	2019-10-21 09:58:56	2.29234759999999982	01	40-49岁	22.4915926119424299	113.925570011525906	440305	V0440300	6498	19	72	22	70	113.924863869999996	22.4872872299999997	113.927304199999995	22.4895031900000006	1
2019-10-21 14:49:24	2019-10-21 14:49:24	2.29234759999999982	02	19-29岁	22.49033789150986	113.926500949902277	440305	V0440300	6498	19	72	22	70	113.924863869999996	22.4872872299999997	113.927304199999995	22.4895031900000006	1
2019-10-21 16:58:46	2019-10-21 17:18:30	2.29234759999999982	03	未知	22.4908709958757491	113.92606184623034	440305	V0440300	6498	19	72	22	70	113.924863869999996	22.4872872299999997	113.927304199999995	22.4895031900000006	1
2019-10-21 18:58:18	2019-10-21 20:51:43	2.29234759999999982	02	30-39岁	22.4914926400134689	113.925533374612101	440305	V0440300	6498	19	72	22	70	113.924863869999996	22.4872872299999997	113.927304199999995	22.4895031900000006	1
2019-10-21 00:05:07	2019-10-21 00:11:56	2.29234759999999982	01	30-39岁	22.4911360918766512	113.930970183253365	440305	V0440300	6500	19	74	22	72	113.929744540000002	22.4872872299999997	113.932184879999994	22.4895031900000006	1
2019-10-21 17:33:16	2019-10-21 18:40:55	2.29234759999999982	02	30-39岁	22.490438144266399	113.930810775347638	440305	V0440300	6500	19	74	22	72	113.929744540000002	22.4872872299999997	113.932184879999994	22.4895031900000006	1
2019-10-21 16:31:59	2019-10-21 22:22:36	2.29234759999999982	02	50-59岁	22.4902974105942093	113.931950163756824	440305	V0440300	6500	19	74	22	72	113.929744540000002	22.4872872299999997	113.932184879999994	22.4895031900000006	1
2019-10-21 03:26:26	2019-10-21 03:26:26	2.29234759999999982	02	19-29岁	22.4911547765141613	113.931950670048622	440305	V0440300	6500	19	74	22	72	113.929744540000002	22.4872872299999997	113.932184879999994	22.4895031900000006	1
2019-10-21 21:07:35	2019-10-21 21:57:04	2.29234759999999982	01	19-29岁	22.4910182487938108	113.93283746267457	440305	V0440300	6501	19	75	22	73	113.932184879999994	22.4872872299999997	113.934625209999993	22.4895031900000006	1
2019-10-21 20:02:25	2019-10-21 20:02:25	2.29234759999999982	02	40-49岁	22.4895675288703707	113.932956867987073	440305	V0440300	6501	19	75	22	73	113.932184879999994	22.4872872299999997	113.934625209999993	22.4895031900000006	1
2019-10-21 12:26:22	2019-10-21 14:24:11	2.29234759999999982	02	50-59岁	22.4903350551507302	113.932978786328391	440305	V0440300	6501	19	75	22	73	113.932184879999994	22.4872872299999997	113.934625209999993	22.4895031900000006	1
2019-10-21 17:22:50	2019-10-21 20:09:41	2.29234759999999982	02	30-39岁	22.491096910801339	113.93602122691118	440305	V0440300	6502	19	76	22	74	113.934625209999993	22.4872872299999997	113.93706555	22.4895031900000006	1
2019-10-21 10:11:59	2019-10-21 11:22:05	2.29234759999999982	01	50-59岁	22.4929417234685012	113.914478297586669	440305	V0440300	6850	20	67	23	65	113.912662190000006	22.4895031900000006	113.915102520000005	22.4917191500000015	2
2019-10-21 19:31:05	2019-10-21 22:01:17	2.29234759999999982	01	50-59岁	22.4929417234685012	113.914478297586669	440305	V0440300	6850	20	67	23	65	113.912662190000006	22.4895031900000006	113.915102520000005	22.4917191500000015	2
2019-10-21 20:29:42	2019-10-21 22:04:15	2.29234759999999982	01	30-39岁	22.4918152320811302	113.914561567749601	440305	V0440300	6850	20	67	23	65	113.912662190000006	22.4895031900000006	113.915102520000005	22.4917191500000015	1
2019-10-21 18:42:20	2019-10-21 19:21:18	2.29234759999999982	01	50-59岁	22.4924961681194695	113.915245710688808	440305	V0440300	6851	20	68	23	66	113.915102520000005	22.4895031900000006	113.917542859999998	22.4917191500000015	1
2019-10-21 19:08:14	2019-10-21 22:47:42	2.29234759999999982	02	50-59岁	22.4920734366723813	113.919091268498434	440305	V0440300	6852	20	69	23	67	113.917542859999998	22.4895031900000006	113.919983189999996	22.4917191500000015	1
2019-10-21 17:10:26	2019-10-21 20:52:17	2.29234759999999982	01	30-39岁	22.492120027144491	113.919167931001894	440305	V0440300	6852	20	69	23	67	113.917542859999998	22.4895031900000006	113.919983189999996	22.4917191500000015	1
2019-10-21 11:29:04	2019-10-21 13:54:34	2.29234759999999982	02	30-39岁	22.4929081271081017	113.91790734294068	440305	V0440300	6852	20	69	23	67	113.917542859999998	22.4895031900000006	113.919983189999996	22.4917191500000015	1
2019-10-21 14:58:13	2019-10-21 17:27:25	2.29234759999999982	02	19-29岁	22.4926526317370303	113.919175553065003	440305	V0440300	6852	20	69	23	67	113.917542859999998	22.4895031900000006	113.919983189999996	22.4917191500000015	1
2019-10-21 14:00:40	2019-10-21 15:49:10	2.29234759999999982	02	19-29岁	22.4926629668542688	113.92160330089483	440305	V0440300	6853	20	70	23	68	113.919983189999996	22.4895031900000006	113.922423530000003	22.4917191500000015	1
2019-10-21 17:29:35	2019-10-21 18:11:55	2.29234759999999982	01	19-29岁	22.4938258797562405	113.920120752926422	440305	V0440300	6853	20	70	23	68	113.919983189999996	22.4895031900000006	113.922423530000003	22.4917191500000015	1
2019-10-21 18:40:33	2019-10-21 19:49:03	2.29234759999999982	01	19-29岁	22.4931495748043488	113.920621332027821	440305	V0440300	6853	20	70	23	68	113.919983189999996	22.4895031900000006	113.922423530000003	22.4917191500000015	1
2019-10-21 09:25:21	2019-10-21 14:22:52	2.29234759999999982	02	40-49岁	22.4937084254774291	113.922473655661065	440305	V0440300	6854	20	71	23	69	113.922423530000003	22.4895031900000006	113.924863869999996	22.4917191500000015	1
2019-10-21 14:48:00	2019-10-21 16:52:18	2.29234759999999982	01	30-39岁	22.4934974422303107	113.92371174787931	440305	V0440300	6854	20	71	23	69	113.922423530000003	22.4895031900000006	113.924863869999996	22.4917191500000015	1
2019-10-21 13:48:11	2019-10-21 23:30:14	2.29234759999999982	02	30-39岁	22.4937533150729294	113.926240921690834	440305	V0440300	6855	20	72	23	70	113.924863869999996	22.4895031900000006	113.927304199999995	22.4917191500000015	1
2019-10-21 18:59:57	2019-10-21 19:37:24	2.29234759999999982	02	30-39岁	22.4922076978109686	113.927061757470014	440305	V0440300	6855	20	72	23	70	113.924863869999996	22.4895031900000006	113.927304199999995	22.4917191500000015	1
2019-10-21 23:29:39	2019-10-21 23:30:10	2.29234759999999982	01	19-29岁	22.4934175606792905	113.926617400797383	440305	V0440300	6855	20	72	23	70	113.924863869999996	22.4895031900000006	113.927304199999995	22.4917191500000015	1
2019-10-21 19:48:58	2019-10-21 21:41:27	2.29234759999999982	01	40-49岁	22.4935044935610797	113.92691655129984	440305	V0440300	6855	20	72	23	70	113.924863869999996	22.4895031900000006	113.927304199999995	22.4917191500000015	1
2019-10-21 08:20:33	2019-10-21 08:46:13	2.29234759999999982	02	50-59岁	22.4917288530431385	113.925615558399514	440305	V0440300	6855	20	72	23	70	113.924863869999996	22.4895031900000006	113.927304199999995	22.4917191500000015	1
2019-10-21 19:32:22	2019-10-21 20:36:05	2.29234759999999982	01	40-49岁	22.4930890866423994	113.927848371639769	440305	V0440300	6856	20	73	23	71	113.927304199999995	22.4895031900000006	113.929744540000002	22.4917191500000015	1
2019-10-21 13:02:41	2019-10-21 13:33:57	2.29234759999999982	01	40-49岁	22.4937232023844693	113.928446217536191	440305	V0440300	6856	20	73	23	71	113.927304199999995	22.4895031900000006	113.929744540000002	22.4917191500000015	1
2019-10-21 00:22:21	2019-10-21 22:46:53	2.29234759999999982	01	60岁以上	22.4926683559772584	113.9289745436608	440305	V0440300	6856	20	73	23	71	113.927304199999995	22.4895031900000006	113.929744540000002	22.4917191500000015	1
2019-10-21 19:53:59	2019-10-21 20:58:03	2.29234759999999982	01	40-49岁	22.4925682227054686	113.927510250715642	440305	V0440300	6856	20	73	23	71	113.927304199999995	22.4895031900000006	113.929744540000002	22.4917191500000015	1
2019-10-21 00:05:33	2019-10-21 00:11:51	2.29234759999999982	01	30-39岁	22.4928742300382787	113.931252312776579	440305	V0440300	6857	20	74	23	72	113.929744540000002	22.4895031900000006	113.932184879999994	22.4917191500000015	1
2019-10-21 19:29:34	2019-10-21 20:39:10	2.29234759999999982	01	30-39岁	22.4924189243423491	113.931038987045383	440305	V0440300	6857	20	74	23	72	113.929744540000002	22.4895031900000006	113.932184879999994	22.4917191500000015	1
2019-10-21 12:17:18	2019-10-21 13:34:14	2.29234759999999982	02	40-49岁	22.4929871638330212	113.934338239418395	440305	V0440300	6858	20	75	23	73	113.932184879999994	22.4895031900000006	113.934625209999993	22.4917191500000015	1
2019-10-21 07:03:40	2019-10-21 20:56:51	2.29234759999999982	02	60岁以上	22.4919890449899391	113.93310740603664	440305	V0440300	6858	20	75	23	73	113.932184879999994	22.4895031900000006	113.934625209999993	22.4917191500000015	1
2019-10-21 19:17:30	2019-10-21 21:36:04	2.29234759999999982	01	19-29岁	22.4919321412433213	113.935332696750905	440305	V0440300	6859	20	76	23	74	113.934625209999993	22.4895031900000006	113.93706555	22.4917191500000015	1
2019-10-21 17:29:14	2019-10-21 22:59:07	2.29234759999999982	02	30-39岁	22.4928366082239499	113.937808750648074	440305	V0440300	6860	20	77	23	75	113.93706555	22.4895031900000006	113.939505879999999	22.4917191500000015	1
2019-10-21 10:31:53	2019-10-21 18:19:58	2.29234759999999982	02	19-29岁	22.4948339669943707	113.888534566175835	440305	V0440300	7197	21	57	24	55	113.888258820000004	22.4917191500000015	113.890699159999997	22.4939351099999989	1
2019-10-21 15:45:46	2019-10-21 18:33:37	2.29234759999999982	01	19-29岁	22.4960188228017905	113.922004886453536	440305	V0440300	7210	21	70	24	68	113.919983189999996	22.4917191500000015	113.922423530000003	22.4939351099999989	1
2019-10-21 18:29:24	2019-10-21 19:53:08	2.29234759999999982	01	19-29岁	22.4953055718038186	113.922933616940512	440305	V0440300	7211	21	71	24	69	113.922423530000003	22.4917191500000015	113.924863869999996	22.4939351099999989	1
2019-10-21 00:16:27	2019-10-21 10:25:06	2.29234759999999982	01	40-49岁	22.4960367771150409	113.923888648063709	440305	V0440300	7211	21	71	24	69	113.922423530000003	22.4917191500000015	113.924863869999996	22.4939351099999989	1
2019-10-21 13:52:38	2019-10-21 20:43:41	2.29234759999999982	02	19-29岁	22.4955970438869599	113.924490818970455	440305	V0440300	7211	21	71	24	69	113.922423530000003	22.4917191500000015	113.924863869999996	22.4939351099999989	1
2019-10-21 18:35:53	2019-10-21 22:39:50	2.29234759999999982	01	19-29岁	22.495481940307311	113.925551988201349	440305	V0440300	7212	21	72	24	70	113.924863869999996	22.4917191500000015	113.927304199999995	22.4939351099999989	1
2019-10-21 23:43:04	2019-10-21 23:45:41	2.29234759999999982	02	19-29岁	22.4946436701592205	113.925133483300471	440305	V0440300	7212	21	72	24	70	113.924863869999996	22.4917191500000015	113.927304199999995	22.4939351099999989	2
2019-10-21 00:05:24	2019-10-21 00:19:06	2.29234759999999982	02	19-29岁	22.4946436701592205	113.925133483300471	440305	V0440300	7212	21	72	24	70	113.924863869999996	22.4917191500000015	113.927304199999995	22.4939351099999989	2
2019-10-21 18:06:05	2019-10-21 19:33:20	2.29234759999999982	01	40-49岁	22.4942425449399792	113.926812828626936	440305	V0440300	7212	21	72	24	70	113.924863869999996	22.4917191500000015	113.927304199999995	22.4939351099999989	1
2019-10-21 12:34:36	2019-10-21 14:54:58	2.29234759999999982	02	40-49岁	22.4943493140638893	113.926732771906984	440305	V0440300	7212	21	72	24	70	113.924863869999996	22.4917191500000015	113.927304199999995	22.4939351099999989	1
2019-10-21 06:26:28	2019-10-21 06:27:54	2.29234759999999982	01	30-39岁	22.4949774456750404	113.926544068125921	440305	V0440300	7212	21	72	24	70	113.924863869999996	22.4917191500000015	113.927304199999995	22.4939351099999989	1
2019-10-21 14:41:03	2019-10-21 16:12:04	2.29234759999999982	02	30-39岁	22.4947700226353007	113.927024546575794	440305	V0440300	7212	21	72	24	70	113.924863869999996	22.4917191500000015	113.927304199999995	22.4939351099999989	2
2019-10-21 10:25:52	2019-10-21 11:43:11	2.29234759999999982	02	30-39岁	22.4947700226353007	113.927024546575794	440305	V0440300	7212	21	72	24	70	113.924863869999996	22.4917191500000015	113.927304199999995	22.4939351099999989	2
2019-10-21 09:20:21	2019-10-21 10:09:36	2.29234759999999982	01	19-29岁	22.4944648275735801	113.929002845578481	440305	V0440300	7213	21	73	24	71	113.927304199999995	22.4917191500000015	113.929744540000002	22.4939351099999989	2
2019-10-21 10:20:49	2019-10-21 14:51:36	2.29234759999999982	01	19-29岁	22.4944648275735801	113.929002845578481	440305	V0440300	7213	21	73	24	71	113.927304199999995	22.4917191500000015	113.929744540000002	22.4939351099999989	2
2019-10-21 07:15:17	2019-10-21 08:17:42	2.29234759999999982	02	30-39岁	22.4955384559223788	113.928512944699023	440305	V0440300	7213	21	73	24	71	113.927304199999995	22.4917191500000015	113.929744540000002	22.4939351099999989	1
2019-10-21 19:54:24	2019-10-21 22:45:38	2.29234759999999982	02	19-29岁	22.4959162794798893	113.92892222090228	440305	V0440300	7213	21	73	24	71	113.927304199999995	22.4917191500000015	113.929744540000002	22.4939351099999989	1
2019-10-21 12:51:09	2019-10-21 22:09:52	2.29234759999999982	01	未知	22.494412183025279	113.929081705177623	440305	V0440300	7213	21	73	24	71	113.927304199999995	22.4917191500000015	113.929744540000002	22.4939351099999989	1
2019-10-21 18:02:17	2019-10-21 22:37:50	2.29234759999999982	01	19-29岁	22.4975830332928304	113.920270605125495	440305	V0440300	7567	22	70	25	68	113.919983189999996	22.4939351099999989	113.922423530000003	22.496151059999999	1
2019-10-21 19:30:05	2019-10-21 22:11:56	2.29234759999999982	02	40-49岁	22.4967702673008496	113.926854070622227	440305	V0440300	7569	22	72	25	70	113.924863869999996	22.4939351099999989	113.927304199999995	22.496151059999999	1
2019-10-21 06:08:56	2019-10-21 07:26:11	2.29234759999999982	01	40-49岁	22.4962604592771598	113.925204555672849	440305	V0440300	7569	22	72	25	70	113.924863869999996	22.4939351099999989	113.927304199999995	22.496151059999999	1
2019-10-21 10:51:34	2019-10-21 21:30:52	2.29234759999999982	01	19-29岁	22.4965994257302597	113.92546899996141	440305	V0440300	7569	22	72	25	70	113.924863869999996	22.4939351099999989	113.927304199999995	22.496151059999999	1
2019-10-21 07:30:05	2019-10-21 13:33:58	2.29234759999999982	01	19-29岁	22.4978790431093714	113.926314804553073	440305	V0440300	7569	22	72	25	70	113.924863869999996	22.4939351099999989	113.927304199999995	22.496151059999999	1
2019-10-21 06:47:50	2019-10-21 07:02:38	2.29234759999999982	02	50-59岁	22.49746531102112	113.927334031038257	440305	V0440300	7570	22	73	25	71	113.927304199999995	22.4939351099999989	113.929744540000002	22.496151059999999	1
2019-10-21 18:41:17	2019-10-21 20:30:02	2.29234759999999982	01	40-49岁	22.4967647924317617	113.934614289057194	440305	V0440300	7572	22	75	25	73	113.932184879999994	22.4939351099999989	113.934625209999993	22.496151059999999	2
2019-10-21 07:26:57	2019-10-21 07:43:14	2.29234759999999982	01	40-49岁	22.4967647924317617	113.934614289057194	440305	V0440300	7572	22	75	25	73	113.932184879999994	22.4939351099999989	113.934625209999993	22.496151059999999	2
2019-10-21 09:27:16	2019-10-21 10:07:30	2.29234759999999982	01	30-39岁	22.4983653959283707	113.934782951426641	440305	V0440300	7573	22	76	25	74	113.934625209999993	22.4939351099999989	113.93706555	22.496151059999999	1
2019-10-21 00:07:33	2019-10-21 13:10:24	2.29234759999999982	02	30-39岁	22.4980325422004093	113.934838853494156	440305	V0440300	7573	22	76	25	74	113.934625209999993	22.4939351099999989	113.93706555	22.496151059999999	1
2019-10-21 08:35:32	2019-10-21 19:15:12	2.29234759999999982	02	30-39岁	22.4977236091178696	113.934729117671893	440305	V0440300	7573	22	76	25	74	113.934625209999993	22.4939351099999989	113.93706555	22.496151059999999	1
2019-10-21 23:01:11	2019-10-21 23:47:04	2.29234759999999982	01	19-29岁	22.497997936843241	113.934917315603712	440305	V0440300	7573	22	76	25	74	113.934625209999993	22.4939351099999989	113.93706555	22.496151059999999	1
2019-10-21 07:39:52	2019-10-21 08:16:08	2.29234759999999982	02	30-39岁	22.4969001438091993	113.935087206894025	440305	V0440300	7573	22	76	25	74	113.934625209999993	22.4939351099999989	113.93706555	22.496151059999999	1
2019-10-21 16:35:09	2019-10-21 17:09:39	2.29234759999999982	02	30-39岁	22.4983959754330201	113.895874897333044	440305	V0440300	7914	23	60	26	58	113.895579830000003	22.496151059999999	113.898020169999995	22.4983670199999999	1
2019-10-21 08:46:55	2019-10-21 13:03:37	2.29234759999999982	01	50-59岁	22.4991854517891703	113.933298286308499	440305	V0440300	7929	23	75	26	73	113.932184879999994	22.496151059999999	113.934625209999993	22.4983670199999999	1
2019-10-21 18:53:17	2019-10-21 23:38:13	2.29234759999999982	03	19-29岁	22.4985967619508287	113.934136829831871	440305	V0440300	7929	23	75	26	73	113.932184879999994	22.496151059999999	113.934625209999993	22.4983670199999999	1
2019-10-21 19:12:51	2019-10-21 19:53:16	2.29234759999999982	02	50-59岁	22.4987608043398915	113.934220623287416	440305	V0440300	7929	23	75	26	73	113.932184879999994	22.496151059999999	113.934625209999993	22.4983670199999999	1
2019-10-21 18:13:49	2019-10-21 18:56:49	2.29234759999999982	02	30-39岁	22.5004314483870687	113.942342329262488	440305	V0440300	7933	23	79	26	77	113.941946220000005	22.496151059999999	113.944386559999998	22.4983670199999999	1
2019-10-21 18:40:27	2019-10-21 21:22:17	2.29234759999999982	02	30-39岁	22.502633621217921	113.888194845287359	440305	V0440300	8267	24	56	27	54	113.885818490000005	22.4983670199999999	113.888258820000004	22.5005829800000008	1
2019-10-21 14:00:44	2019-10-21 17:50:43	2.29234759999999982	03	未知	22.502797530468829	113.91640598904074	440305	V0440300	8279	24	68	27	66	113.915102520000005	22.4983670199999999	113.917542859999998	22.5005829800000008	1
2019-10-21 02:07:27	2019-10-21 15:39:27	2.29234759999999982	02	19-29岁	22.5007351476005013	113.919928810704761	440305	V0440300	8280	24	69	27	67	113.917542859999998	22.4983670199999999	113.919983189999996	22.5005829800000008	1
2019-10-21 00:14:52	2019-10-21 18:34:44	2.29234759999999982	02	40-49岁	22.5026872235543891	113.918185840790642	440305	V0440300	8280	24	69	27	67	113.917542859999998	22.4983670199999999	113.919983189999996	22.5005829800000008	1
2019-10-21 11:21:34	2019-10-21 17:38:57	2.29234759999999982	01	50-59岁	22.5011415796051786	113.918530916466523	440305	V0440300	8280	24	69	27	67	113.917542859999998	22.4983670199999999	113.919983189999996	22.5005829800000008	1
2019-10-21 06:45:36	2019-10-21 06:51:12	2.29234759999999982	01	30-39岁	22.5023283984583884	113.92018487673856	440305	V0440300	8281	24	70	27	68	113.919983189999996	22.4983670199999999	113.922423530000003	22.5005829800000008	1
2019-10-21 20:13:37	2019-10-21 23:14:47	2.29234759999999982	03	未知	22.5024577972787512	113.934527577697182	440305	V0440300	8286	24	75	27	73	113.932184879999994	22.4983670199999999	113.934625209999993	22.5005829800000008	1
2019-10-21 08:27:51	2019-10-21 08:57:53	2.29234759999999982	01	30-39岁	22.5017945585453312	113.933347553470625	440305	V0440300	8286	24	75	27	73	113.932184879999994	22.4983670199999999	113.934625209999993	22.5005829800000008	1
2019-10-21 07:30:55	2019-10-21 08:19:08	2.29234759999999982	02	30-39岁	22.5032742178967986	113.890055002567365	440305	V0440300	8625	25	57	28	55	113.888258820000004	22.5005829800000008	113.890699159999997	22.5027989400000017	1
2019-10-21 12:23:58	2019-10-21 13:58:12	2.29234759999999982	01	50-59岁	22.5044403313089703	113.914067623988046	440305	V0440300	8635	25	67	28	65	113.912662190000006	22.5005829800000008	113.915102520000005	22.5027989400000017	1
2019-10-21 09:11:19	2019-10-21 21:39:53	2.29234759999999982	02	60岁以上	22.5046132192753703	113.918852155471725	440305	V0440300	8637	25	69	28	67	113.917542859999998	22.5005829800000008	113.919983189999996	22.5027989400000017	1
2019-10-21 07:37:13	2019-10-21 08:53:13	2.29234759999999982	01	40-49岁	22.5039038136649303	113.919508923052987	440305	V0440300	8637	25	69	28	67	113.917542859999998	22.5005829800000008	113.919983189999996	22.5027989400000017	1
2019-10-21 16:55:59	2019-10-21 19:54:03	2.29234759999999982	01	未知	22.5049206727620295	113.918884188917801	440305	V0440300	8637	25	69	28	67	113.917542859999998	22.5005829800000008	113.919983189999996	22.5027989400000017	1
2019-10-21 09:00:22	2019-10-21 11:56:38	2.29234759999999982	01	19-29岁	22.5047408544146812	113.921277513410203	440305	V0440300	8638	25	70	28	68	113.919983189999996	22.5005829800000008	113.922423530000003	22.5027989400000017	1
2019-10-21 07:47:35	2019-10-21 07:58:52	2.29234759999999982	01	19-29岁	22.5028221536662798	113.926186056979034	440305	V0440300	8640	25	72	28	70	113.924863869999996	22.5005829800000008	113.927304199999995	22.5027989400000017	1
2019-10-21 14:16:45	2019-10-21 14:47:40	2.29234759999999982	03	未知	22.5047849940852593	113.933990596812734	440305	V0440300	8643	25	75	28	73	113.932184879999994	22.5005829800000008	113.934625209999993	22.5027989400000017	1
2019-10-21 13:09:34	2019-10-21 13:15:00	2.29234759999999982	03	未知	22.5028929853737587	113.93415860739232	440305	V0440300	8643	25	75	28	73	113.932184879999994	22.5005829800000008	113.934625209999993	22.5027989400000017	1
2019-10-21 16:32:39	2019-10-21 23:21:49	2.29234759999999982	02	19-29岁	22.5035748837791409	113.933949307889336	440305	V0440300	8643	25	75	28	73	113.932184879999994	22.5005829800000008	113.934625209999993	22.5027989400000017	2
2019-10-21 00:14:05	2019-10-21 02:56:54	2.29234759999999982	02	19-29岁	22.5035748837791409	113.933949307889336	440305	V0440300	8643	25	75	28	73	113.932184879999994	22.5005829800000008	113.934625209999993	22.5027989400000017	2
2019-10-21 18:38:19	2019-10-21 22:44:27	2.29234759999999982	02	50-59岁	22.5032263930845318	113.934131826234363	440305	V0440300	8643	25	75	28	73	113.932184879999994	22.5005829800000008	113.934625209999993	22.5027989400000017	2
2019-10-21 00:06:38	2019-10-21 18:37:03	2.29234759999999982	02	50-59岁	22.5032263930845318	113.934131826234363	440305	V0440300	8643	25	75	28	73	113.932184879999994	22.5005829800000008	113.934625209999993	22.5027989400000017	2
2019-10-21 14:22:15	2019-10-21 19:46:41	2.29234759999999982	03	未知	22.5031665339191989	113.933832052174807	440305	V0440300	8643	25	75	28	73	113.932184879999994	22.5005829800000008	113.934625209999993	22.5027989400000017	1
2019-10-21 18:56:33	2019-10-21 23:02:43	2.29234759999999982	02	30-39岁	22.5036260916610509	113.934268699282342	440305	V0440300	8643	25	75	28	73	113.932184879999994	22.5005829800000008	113.934625209999993	22.5027989400000017	1
2019-10-21 18:24:56	2019-10-21 21:16:21	2.29234759999999982	03	未知	22.5036839756248312	113.933043613680624	440305	V0440300	8643	25	75	28	73	113.932184879999994	22.5005829800000008	113.934625209999993	22.5027989400000017	2
2019-10-21 07:51:27	2019-10-21 08:09:50	2.29234759999999982	03	未知	22.5036839756248312	113.933043613680624	440305	V0440300	8643	25	75	28	73	113.932184879999994	22.5005829800000008	113.934625209999993	22.5027989400000017	2
2019-10-21 08:09:06	2019-10-21 08:53:59	2.29234759999999982	02	40-49岁	22.5066942216665495	113.904081352380899	440305	V0440300	8988	26	63	29	61	113.902900840000001	22.5027989400000017	113.905341179999994	22.5050148900000018	1
2019-10-21 14:30:42	2019-10-21 16:04:38	2.29234759999999982	03	未知	22.5066351291306184	113.907579274624126	440305	V0440300	8989	26	64	29	62	113.905341179999994	22.5027989400000017	113.907781510000007	22.5050148900000018	1
2019-10-21 07:09:05	2019-10-21 07:19:39	2.29234759999999982	02	50-59岁	22.5067425918922801	113.913647402555114	440305	V0440300	8992	26	67	29	65	113.912662190000006	22.5027989400000017	113.915102520000005	22.5050148900000018	1
2019-10-21 06:39:51	2019-10-21 11:02:49	2.29234759999999982	01	50-59岁	22.5070751421094606	113.913105807188927	440305	V0440300	8992	26	67	29	65	113.912662190000006	22.5027989400000017	113.915102520000005	22.5050148900000018	1
2019-10-21 16:58:01	2019-10-21 18:40:06	2.29234759999999982	02	30-39岁	22.5053489973376983	113.912979040578378	440305	V0440300	8992	26	67	29	65	113.912662190000006	22.5027989400000017	113.915102520000005	22.5050148900000018	1
2019-10-21 06:48:57	2019-10-21 21:47:06	2.29234759999999982	01	40-49岁	22.5063629984682407	113.915501272626344	440305	V0440300	8993	26	68	29	66	113.915102520000005	22.5027989400000017	113.917542859999998	22.5050148900000018	1
2019-10-21 06:11:59	2019-10-21 07:47:18	2.29234759999999982	01	30-39岁	22.505807574033291	113.920428286821888	440305	V0440300	8995	26	70	29	68	113.919983189999996	22.5027989400000017	113.922423530000003	22.5050148900000018	1
2019-10-21 07:29:13	2019-10-21 18:48:27	2.29234759999999982	01	0-18岁	22.5058269368682993	113.922856067428384	440305	V0440300	8996	26	71	29	69	113.922423530000003	22.5027989400000017	113.924863869999996	22.5050148900000018	1
2019-10-21 19:47:11	2019-10-21 19:47:11	2.29234759999999982	02	60岁以上	22.5054447170149707	113.922689701462744	440305	V0440300	8996	26	71	29	69	113.922423530000003	22.5027989400000017	113.924863869999996	22.5050148900000018	1
2019-10-21 02:04:50	2019-10-21 08:31:16	2.29234759999999982	03	未知	22.5059408298987513	113.923620860808938	440305	V0440300	8996	26	71	29	69	113.922423530000003	22.5027989400000017	113.924863869999996	22.5050148900000018	1
2019-10-21 00:43:26	2019-10-21 10:43:54	2.29234759999999982	01	30-39岁	22.5064737331507203	113.923171981185419	440305	V0440300	8996	26	71	29	69	113.922423530000003	22.5027989400000017	113.924863869999996	22.5050148900000018	1
2019-10-21 18:54:44	2019-10-21 20:15:02	2.29234759999999982	01	19-29岁	22.5085197266768304	113.90749847387562	440305	V0440300	9346	27	64	30	62	113.905341179999994	22.5050148900000018	113.907781510000007	22.5072308499999991	1
2019-10-21 10:39:46	2019-10-21 11:43:30	2.29234759999999982	01	30-39岁	22.5093141439985409	113.912211024000669	440305	V0440300	9348	27	66	30	64	113.910221849999999	22.5050148900000018	113.912662190000006	22.5072308499999991	1
2019-10-21 06:47:42	2019-10-21 06:52:38	2.29234759999999982	03	未知	22.5086947324131614	113.914264518583636	440305	V0440300	9349	27	67	30	65	113.912662190000006	22.5050148900000018	113.915102520000005	22.5072308499999991	1
2019-10-21 13:39:46	2019-10-21 18:28:17	2.29234759999999982	02	30-39岁	22.5075718926626713	113.916892521170539	440305	V0440300	9350	27	68	30	66	113.915102520000005	22.5050148900000018	113.917542859999998	22.5072308499999991	1
2019-10-21 19:19:47	2019-10-21 19:24:32	2.29234759999999982	02	19-29岁	22.5079690584513514	113.920195829881351	440305	V0440300	9352	27	70	30	68	113.919983189999996	22.5050148900000018	113.922423530000003	22.5072308499999991	2
2019-10-21 07:40:37	2019-10-21 08:38:24	2.29234759999999982	02	19-29岁	22.5079690584513514	113.920195829881351	440305	V0440300	9352	27	70	30	68	113.919983189999996	22.5050148900000018	113.922423530000003	22.5072308499999991	2
2019-10-21 11:02:47	2019-10-21 12:29:30	2.29234759999999982	01	40-49岁	22.5073908507959004	113.921578172568942	440305	V0440300	9352	27	70	30	68	113.919983189999996	22.5050148900000018	113.922423530000003	22.5072308499999991	1
2019-10-21 19:58:59	2019-10-21 20:25:11	2.29234759999999982	01	30-39岁	22.5077038756971817	113.921901477670588	440305	V0440300	9352	27	70	30	68	113.919983189999996	22.5050148900000018	113.922423530000003	22.5072308499999991	1
2019-10-21 21:55:40	2019-10-21 23:42:15	2.29234759999999982	01	30-39岁	22.5073232156304996	113.924648964542854	440305	V0440300	9353	27	71	30	69	113.922423530000003	22.5050148900000018	113.924863869999996	22.5072308499999991	1
2019-10-21 17:36:33	2019-10-21 22:38:16	2.29234759999999982	02	19-29岁	22.5075283479836514	113.934454563617564	440305	V0440300	9357	27	75	30	73	113.932184879999994	22.5050148900000018	113.934625209999993	22.5072308499999991	1
2019-10-21 18:23:23	2019-10-21 18:23:23	2.29234759999999982	03	未知	22.5092447985235999	113.933124838629212	440305	V0440300	9357	27	75	30	73	113.932184879999994	22.5050148900000018	113.934625209999993	22.5072308499999991	1
2019-10-21 08:48:11	2019-10-21 08:48:11	2.29234759999999982	01	40-49岁	22.50726693306596	113.932576006358573	440305	V0440300	9357	27	75	30	73	113.932184879999994	22.5050148900000018	113.934625209999993	22.5072308499999991	1
2019-10-21 22:28:06	2019-10-21 22:53:42	2.29234759999999982	02	60岁以上	22.5103823139177202	113.899239778133563	440305	V0440300	9700	28	61	31	59	113.898020169999995	22.5072308499999991	113.900460510000002	22.50944681	1
2019-10-21 16:25:05	2019-10-21 18:35:02	2.29234759999999982	02	30-39岁	22.5113926369190693	113.915651853628162	440305	V0440300	9707	28	68	31	66	113.915102520000005	22.5072308499999991	113.917542859999998	22.50944681	2
2019-10-21 06:33:10	2019-10-21 07:30:47	2.29234759999999982	02	30-39岁	22.5113926369190693	113.915651853628162	440305	V0440300	9707	28	68	31	66	113.915102520000005	22.5072308499999991	113.917542859999998	22.50944681	2
2019-10-21 18:08:55	2019-10-21 23:27:03	2.29234759999999982	01	30-39岁	22.5106438448493797	113.924624020384783	440305	V0440300	9710	28	71	31	69	113.922423530000003	22.5072308499999991	113.924863869999996	22.50944681	1
2019-10-21 00:02:44	2019-10-21 06:52:59	2.29234759999999982	03	未知	22.5111008700662403	113.923982542384977	440305	V0440300	9710	28	71	31	69	113.922423530000003	22.5072308499999991	113.924863869999996	22.50944681	1
2019-10-21 18:01:46	2019-10-21 23:03:58	2.29234759999999982	03	未知	22.511137324950429	113.924001161571397	440305	V0440300	9710	28	71	31	69	113.922423530000003	22.5072308499999991	113.924863869999996	22.50944681	1
2019-10-21 17:49:06	2019-10-21 18:19:08	2.29234759999999982	01	19-29岁	22.5126020009855203	113.917538515685905	440305	V0440300	10064	29	68	32	66	113.915102520000005	22.50944681	113.917542859999998	22.5116627700000009	1
2019-10-21 19:08:28	2019-10-21 19:08:28	2.29234759999999982	03	未知	22.5121510750196414	113.922269172766207	440305	V0440300	10066	29	70	32	68	113.919983189999996	22.50944681	113.922423530000003	22.5116627700000009	1
2019-10-21 19:53:15	2019-10-21 21:51:14	2.29234759999999982	02	19-29岁	22.5135475830761607	113.920732654116463	440305	V0440300	10066	29	70	32	68	113.919983189999996	22.50944681	113.922423530000003	22.5116627700000009	1
2019-10-21 19:38:12	2019-10-21 21:39:18	2.29234759999999982	01	40-49岁	22.5138203235926717	113.924611970051657	440305	V0440300	10067	29	71	32	69	113.922423530000003	22.50944681	113.924863869999996	22.5116627700000009	1
2019-10-21 17:14:45	2019-10-21 21:47:15	2.29234759999999982	02	40-49岁	22.5133900658388804	113.923349043548328	440305	V0440300	10067	29	71	32	69	113.922423530000003	22.50944681	113.924863869999996	22.5116627700000009	1
2019-10-21 20:10:23	2019-10-21 22:38:30	2.29234759999999982	01	19-29岁	22.5134047845899197	113.928370544455206	440305	V0440300	10069	29	73	32	71	113.927304199999995	22.50944681	113.929744540000002	22.5116627700000009	1
2019-10-21 18:42:03	2019-10-21 20:06:13	2.29234759999999982	01	19-29岁	22.5136206070485088	113.928802875883449	440305	V0440300	10069	29	73	32	71	113.927304199999995	22.50944681	113.929744540000002	22.5116627700000009	1
2019-10-21 16:51:08	2019-10-21 17:48:34	2.29234759999999982	02	30-39岁	22.5129584302999106	113.929099206055554	440305	V0440300	10069	29	73	32	71	113.927304199999995	22.50944681	113.929744540000002	22.5116627700000009	1
2019-10-21 11:37:08	2019-10-21 11:38:08	2.29234759999999982	03	未知	22.5128807427858888	113.936385978223313	440305	V0440300	10072	29	76	32	74	113.934625209999993	22.50944681	113.93706555	22.5116627700000009	1
2019-10-21 16:44:52	2019-10-21 17:25:06	3.05925700000000012	01	19-29岁	22.5131300790175111	114.041833310041369	440304	V0440300	10115	29	119	31	118	114.039559659999995	22.50944681	114.042000000000002	22.5116627700000009	1
2019-10-21 15:44:48	2019-10-21 15:44:48	3.05925700000000012	03	未知	22.5130764978879512	114.05268515181227	440304	V0440300	10120	29	124	31	123	114.051761350000007	22.50944681	114.054201680000006	22.5116627700000009	1
2019-10-21 10:33:06	2019-10-21 14:19:26	2.29234759999999982	02	60岁以上	22.5146285960005592	113.9065174024296	440305	V0440300	10417	30	64	33	62	113.905341179999994	22.5116627700000009	113.907781510000007	22.513878720000001	1
2019-10-21 08:29:54	2019-10-21 12:12:08	2.29234759999999982	01	40-49岁	22.5147086004178583	113.919152760820538	440305	V0440300	10422	30	69	33	67	113.917542859999998	22.5116627700000009	113.919983189999996	22.513878720000001	1
2019-10-21 17:06:43	2019-10-21 21:59:09	2.29234759999999982	03	未知	22.5139122407804599	113.923755153515941	440305	V0440300	10424	30	71	33	69	113.922423530000003	22.5116627700000009	113.924863869999996	22.513878720000001	1
2019-10-21 21:58:56	2019-10-21 21:58:56	2.29234759999999982	01	40-49岁	22.5144926969997812	113.924849631752437	440305	V0440300	10424	30	71	33	69	113.922423530000003	22.5116627700000009	113.924863869999996	22.513878720000001	2
2019-10-21 07:52:00	2019-10-21 08:20:05	2.29234759999999982	01	40-49岁	22.5144926969997812	113.924849631752437	440305	V0440300	10424	30	71	33	69	113.922423530000003	22.5116627700000009	113.924863869999996	22.513878720000001	2
2019-10-21 07:17:33	2019-10-21 07:46:21	2.29234759999999982	02	40-49岁	22.5139115546642188	113.926552636370232	440305	V0440300	10425	30	72	33	70	113.924863869999996	22.5116627700000009	113.927304199999995	22.513878720000001	1
2019-10-21 20:05:30	2019-10-21 20:34:14	2.29234759999999982	02	40-49岁	22.5152372376630403	113.925085697538421	440305	V0440300	10425	30	72	33	70	113.924863869999996	22.5116627700000009	113.927304199999995	22.513878720000001	1
2019-10-21 07:24:50	2019-10-21 09:47:18	2.29234759999999982	02	40-49岁	22.5143026701000295	113.930021406149308	440305	V0440300	10427	30	74	33	72	113.929744540000002	22.5116627700000009	113.932184879999994	22.513878720000001	1
2019-10-21 17:35:58	2019-10-21 17:37:22	2.29234759999999982	03	未知	22.5145219522345386	113.930162261622996	440305	V0440300	10427	30	74	33	72	113.929744540000002	22.5116627700000009	113.932184879999994	22.513878720000001	2
2019-10-21 08:49:12	2019-10-21 08:50:35	2.29234759999999982	03	未知	22.5145219522345386	113.930162261622996	440305	V0440300	10427	30	74	33	72	113.929744540000002	22.5116627700000009	113.932184879999994	22.513878720000001	2
2019-10-21 17:04:18	2019-10-21 18:07:51	2.29234759999999982	01	30-39岁	22.5139536868201091	113.930650781889057	440305	V0440300	10427	30	74	33	72	113.929744540000002	22.5116627700000009	113.932184879999994	22.513878720000001	1
2019-10-21 00:23:58	2019-10-21 17:38:13	2.29234759999999982	03	未知	22.5152783639483189	113.932913908442998	440305	V0440300	10428	30	75	33	73	113.932184879999994	22.5116627700000009	113.934625209999993	22.513878720000001	1
2019-10-21 10:25:50	2019-10-21 11:58:48	2.29234759999999982	02	40-49岁	22.5147875062861011	113.936518763101063	440305	V0440300	10429	30	76	33	74	113.934625209999993	22.5116627700000009	113.93706555	22.513878720000001	1
2019-10-21 23:42:06	2019-10-21 23:42:06	2.29234759999999982	01	30-39岁	22.5139644811813895	113.935478145004183	440305	V0440300	10429	30	76	33	74	113.934625209999993	22.5116627700000009	113.93706555	22.513878720000001	1
2019-10-21 00:01:27	2019-10-21 00:01:27	2.29234759999999982	01	19-29岁	22.5150113289910507	113.935950438483516	440305	V0440300	10429	30	76	33	74	113.934625209999993	22.5116627700000009	113.93706555	22.513878720000001	1
2019-10-21 17:42:08	2019-10-21 21:12:25	2.29234759999999982	02	30-39岁	22.5177842653939706	113.897928321163548	440305	V0440300	10770	31	60	34	58	113.895579830000003	22.513878720000001	113.898020169999995	22.5160946799999984	1
2019-10-21 11:30:00	2019-10-21 17:55:12	2.29234759999999982	01	40-49岁	22.5167121517872815	113.899894962108291	440305	V0440300	10771	31	61	34	59	113.898020169999995	22.513878720000001	113.900460510000002	22.5160946799999984	1
2019-10-21 08:49:13	2019-10-21 11:20:52	2.29234759999999982	02	19-29岁	22.5170429851604794	113.909115415797416	440305	V0440300	10775	31	65	34	63	113.907781510000007	22.513878720000001	113.910221849999999	22.5160946799999984	1
2019-10-21 09:30:10	2019-10-21 14:10:50	2.29234759999999982	01	60岁以上	22.5183093701082591	113.914439449413194	440305	V0440300	10777	31	67	34	65	113.912662190000006	22.513878720000001	113.915102520000005	22.5160946799999984	1
2019-10-21 15:29:35	2019-10-21 20:26:50	2.29234759999999982	01	19-29岁	22.5162416866880193	113.91768114550807	440305	V0440300	10779	31	69	34	67	113.917542859999998	22.513878720000001	113.919983189999996	22.5160946799999984	1
2019-10-21 01:24:15	2019-10-21 13:47:00	2.29234759999999982	02	19-29岁	22.5181142661846003	113.92687731488229	440305	V0440300	10782	31	72	34	70	113.924863869999996	22.513878720000001	113.927304199999995	22.5160946799999984	1
2019-10-21 16:46:03	2019-10-21 17:18:02	2.29234759999999982	01	40-49岁	22.5166467287144805	113.925171052430173	440305	V0440300	10782	31	72	34	70	113.924863869999996	22.513878720000001	113.927304199999995	22.5160946799999984	1
2019-10-21 18:05:40	2019-10-21 18:05:40	2.29234759999999982	02	40-49岁	22.5179752556592909	113.929522527093027	440305	V0440300	10783	31	73	34	71	113.927304199999995	22.513878720000001	113.929744540000002	22.5160946799999984	1
2019-10-21 20:40:59	2019-10-21 21:37:29	2.29234759999999982	01	40-49岁	22.5164427340647499	113.93055691726758	440305	V0440300	10784	31	74	34	72	113.929744540000002	22.513878720000001	113.932184879999994	22.5160946799999984	1
2019-10-21 22:28:43	2019-10-21 22:28:43	2.29234759999999982	02	19-29岁	22.5170687904522104	113.937362102478033	440305	V0440300	10787	31	77	34	76	113.93706555	22.513878720000001	113.939505879999999	22.5160946799999984	1
2019-10-21 14:14:36	2019-10-21 23:06:08	3.05925700000000012	01	60岁以上	22.5174864178984286	114.047569187517709	440304	V0440300	10832	31	122	33	121	114.046880669999993	22.513878720000001	114.04932101	22.5160946799999984	1
2019-10-21 19:50:41	2019-10-21 22:55:31	2.29234759999999982	02	40-49岁	22.5203739270708709	113.925642208383152	440305	V0440300	11139	32	72	35	71	113.924863869999996	22.5160946799999984	113.927304199999995	22.5183106399999993	1
2019-10-21 15:18:56	2019-10-21 17:07:01	2.29234759999999982	02	30-39岁	22.5195804761941396	113.93135209254325	440305	V0440300	11141	32	74	35	73	113.929744540000002	22.5160946799999984	113.932184879999994	22.5183106399999993	2
2019-10-21 00:15:51	2019-10-21 07:32:57	2.29234759999999982	02	30-39岁	22.5195804761941396	113.93135209254325	440305	V0440300	11141	32	74	35	73	113.929744540000002	22.5160946799999984	113.932184879999994	22.5183106399999993	2
2019-10-21 00:10:34	2019-10-21 23:13:09	2.29234759999999982	03	未知	22.5187799347284496	113.936226697975556	440305	V0440300	11143	32	76	35	75	113.934625209999993	22.5160946799999984	113.93706555	22.5183106399999993	1
2019-10-21 23:05:31	2019-10-21 23:30:50	2.29234759999999982	01	0-18岁	22.520335810536519	113.947810298296758	440305	V0440300	11148	32	81	34	80	113.946826889999997	22.5160946799999984	113.949267230000004	22.5183106399999993	1
2019-10-21 18:04:38	2019-10-21 21:42:07	2.29234759999999982	01	19-29岁	22.5213562799059304	113.910029639038171	440305	V0440300	11489	33	65	36	63	113.907781510000007	22.5183106399999993	113.910221849999999	22.5205266000000002	1
2019-10-21 13:20:35	2019-10-21 14:17:39	2.29234759999999982	03	未知	22.5216009955030003	113.924682496083051	440305	V0440300	11495	33	71	36	70	113.922423530000003	22.5183106399999993	113.924863869999996	22.5205266000000002	1
2019-10-21 22:32:25	2019-10-21 22:32:25	2.29234759999999982	01	30-39岁	22.5219360688225301	113.924743071829795	440305	V0440300	11495	33	71	36	70	113.922423530000003	22.5183106399999993	113.924863869999996	22.5205266000000002	2
2019-10-21 14:31:54	2019-10-21 15:00:48	2.29234759999999982	01	30-39岁	22.5219360688225301	113.924743071829795	440305	V0440300	11495	33	71	36	70	113.922423530000003	22.5183106399999993	113.924863869999996	22.5205266000000002	2
2019-10-21 22:22:43	2019-10-21 23:25:09	2.29234759999999982	01	30-39岁	22.5219360688225301	113.924743071829795	440305	V0440300	11495	33	71	36	70	113.922423530000003	22.5183106399999993	113.924863869999996	22.5205266000000002	2
2019-10-21 17:47:14	2019-10-21 20:39:30	2.29234759999999982	01	30-39岁	22.5219360688225301	113.924743071829795	440305	V0440300	11495	33	71	36	70	113.922423530000003	22.5183106399999993	113.924863869999996	22.5205266000000002	2
2019-10-21 07:26:22	2019-10-21 14:16:19	2.29234759999999982	01	19-29岁	22.5223710038107292	113.925306564956671	440305	V0440300	11496	33	72	36	71	113.924863869999996	22.5183106399999993	113.927304199999995	22.5205266000000002	1
2019-10-21 01:08:53	2019-10-21 07:42:17	2.29234759999999982	02	19-29岁	22.521208344792111	113.924914614089786	440305	V0440300	11496	33	72	36	71	113.924863869999996	22.5183106399999993	113.927304199999995	22.5205266000000002	1
2019-10-21 09:14:03	2019-10-21 16:26:07	2.29234759999999982	01	30-39岁	22.5217389826576806	113.925291420171888	440305	V0440300	11496	33	72	36	71	113.924863869999996	22.5183106399999993	113.927304199999995	22.5205266000000002	1
2019-10-21 18:36:23	2019-10-21 23:11:01	2.29234759999999982	01	50-59岁	22.5209673732436393	113.943998217801564	440305	V0440300	11503	33	79	35	78	113.941946220000005	22.5183106399999993	113.944386559999998	22.5205266000000002	1
2019-10-21 18:00:43	2019-10-21 22:04:16	3.05925700000000012	02	30-39岁	22.5206471258218386	114.030015662390909	440304	V0440300	11539	33	115	35	114	114.029798319999998	22.5183106399999993	114.032238660000004	22.5205266000000002	1
2019-10-21 11:33:58	2019-10-21 14:33:57	2.29234759999999982	01	30-39岁	22.5237660686695911	113.910510274016318	440305	V0440300	11847	34	66	37	65	113.910221849999999	22.5205266000000002	113.912662190000006	22.5227425500000003	1
2019-10-21 08:22:58	2019-10-21 13:30:58	2.29234759999999982	02	30-39岁	22.5233848732951607	113.925468677918118	440305	V0440300	11853	34	72	37	71	113.924863869999996	22.5205266000000002	113.927304199999995	22.5227425500000003	1
2019-10-21 00:40:26	2019-10-21 21:45:20	2.29234759999999982	01	19-29岁	22.5246210707152308	113.926403003373636	440305	V0440300	11853	34	72	37	71	113.924863869999996	22.5205266000000002	113.927304199999995	22.5227425500000003	1
2019-10-21 05:04:00	2019-10-21 08:09:39	2.29234759999999982	03	未知	22.5244726534359607	113.926192577627603	440305	V0440300	11853	34	72	37	71	113.924863869999996	22.5205266000000002	113.927304199999995	22.5227425500000003	1
2019-10-21 16:26:52	2019-10-21 23:04:32	2.29234759999999982	02	40-49岁	22.5230361386984512	113.925165550982399	440305	V0440300	11853	34	72	37	71	113.924863869999996	22.5205266000000002	113.927304199999995	22.5227425500000003	1
2019-10-21 15:51:42	2019-10-21 17:50:04	3.05925700000000012	01	19-29岁	22.5237715913525207	114.037448660305415	440304	V0440300	11899	34	118	36	117	114.037119329999996	22.5205266000000002	114.039559659999995	22.5227425500000003	1
2019-10-21 12:23:54	2019-10-21 13:29:16	3.05925700000000012	02	19-29岁	22.5228195923005998	114.039664514018199	440304	V0440300	11900	34	119	36	118	114.039559659999995	22.5205266000000002	114.042000000000002	22.5227425500000003	1
2019-10-21 11:47:32	2019-10-21 14:39:16	3.05925700000000012	01	50-59岁	22.5246221704697085	114.054276228194084	440304	V0440300	11906	34	125	36	124	114.054201680000006	22.5205266000000002	114.056642019999998	22.5227425500000003	2
2019-10-21 14:40:06	2019-10-21 18:29:34	3.05925700000000012	01	50-59岁	22.5246221704697085	114.054276228194084	440304	V0440300	11906	34	125	36	124	114.054201680000006	22.5205266000000002	114.056642019999998	22.5227425500000003	2
2019-10-21 13:36:40	2019-10-21 14:29:33	2.29234759999999982	02	60岁以上	22.5259242075555797	113.911045091676215	440305	V0440300	12204	35	66	38	65	113.910221849999999	22.5227425500000003	113.912662190000006	22.5249585100000012	1
2019-10-21 21:06:09	2019-10-21 21:41:39	2.29234759999999982	01	19-29岁	22.5267514799296613	113.914650096991991	440305	V0440300	12205	35	67	38	66	113.912662190000006	22.5227425500000003	113.915102520000005	22.5249585100000012	1
2019-10-21 11:07:32	2019-10-21 13:47:37	2.29234759999999982	02	30-39岁	22.5261146044163389	113.919560227835476	440305	V0440300	12207	35	69	38	68	113.917542859999998	22.5227425500000003	113.919983189999996	22.5249585100000012	1
2019-10-21 10:47:40	2019-10-21 11:48:26	2.29234759999999982	01	40-49岁	22.5260684404627689	113.92280581435864	440305	V0440300	12209	35	71	38	70	113.922423530000003	22.5227425500000003	113.924863869999996	22.5249585100000012	1
2019-10-21 21:49:16	2019-10-21 23:22:40	2.29234759999999982	01	19-29岁	22.5255098504788798	113.94653081735909	440305	V0440300	12218	35	80	37	79	113.944386559999998	22.5227425500000003	113.946826889999997	22.5249585100000012	2
2019-10-21 23:22:41	2019-10-21 23:40:19	2.29234759999999982	01	19-29岁	22.5255098504788798	113.94653081735909	440305	V0440300	12218	35	80	37	79	113.944386559999998	22.5227425500000003	113.946826889999997	22.5249585100000012	2
2019-10-21 14:48:08	2019-10-21 16:56:27	2.29234759999999982	02	0-18岁	22.5253907823602901	113.949292321133555	440305	V0440300	12220	35	82	37	81	113.949267230000004	22.5227425500000003	113.951707560000003	22.5249585100000012	1
2019-10-21 09:10:52	2019-10-21 10:30:37	2.29234759999999982	02	50-59岁	22.5292931560288991	113.913068428061834	440305	V0440300	12562	36	67	39	66	113.912662190000006	22.5249585100000012	113.915102520000005	22.5271744699999985	1
2019-10-21 17:56:03	2019-10-21 22:21:42	2.29234759999999982	01	40-49岁	22.5281356967260713	113.912948457317569	440305	V0440300	12562	36	67	39	66	113.912662190000006	22.5249585100000012	113.915102520000005	22.5271744699999985	1
2019-10-21 18:29:47	2019-10-21 18:29:47	2.29234759999999982	02	40-49岁	22.5292196847473498	113.913002061295899	440305	V0440300	12562	36	67	39	66	113.912662190000006	22.5249585100000012	113.915102520000005	22.5271744699999985	2
2019-10-21 07:52:47	2019-10-21 08:04:13	2.29234759999999982	02	40-49岁	22.5292196847473498	113.913002061295899	440305	V0440300	12562	36	67	39	66	113.912662190000006	22.5249585100000012	113.915102520000005	22.5271744699999985	2
2019-10-21 18:57:11	2019-10-21 20:30:40	2.29234759999999982	01	30-39岁	22.5290096226807499	113.922760034366775	440305	V0440300	12566	36	71	39	70	113.922423530000003	22.5249585100000012	113.924863869999996	22.5271744699999985	1
2019-10-21 14:20:27	2019-10-21 16:43:15	2.29234759999999982	01	40-49岁	22.5289229372146984	113.926249454612829	440305	V0440300	12567	36	72	39	71	113.924863869999996	22.5249585100000012	113.927304199999995	22.5271744699999985	1
2019-10-21 15:01:19	2019-10-21 16:45:17	2.29234759999999982	02	50-59岁	22.527512686405899	113.931322464710604	440305	V0440300	12569	36	74	38	73	113.929744540000002	22.5249585100000012	113.932184879999994	22.5271744699999985	1
2019-10-21 13:54:05	2019-10-21 13:54:05	2.29234759999999982	01	40-49岁	22.5292515605874009	113.945865622611109	440305	V0440300	12575	36	80	38	79	113.944386559999998	22.5249585100000012	113.946826889999997	22.5271744699999985	1
2019-10-21 19:20:45	2019-10-21 20:26:07	2.29234759999999982	01	50-59岁	22.5285640797497386	113.944831575521675	440305	V0440300	12575	36	80	38	79	113.944386559999998	22.5249585100000012	113.946826889999997	22.5271744699999985	1
2019-10-21 09:37:36	2019-10-21 13:09:16	3.05925700000000012	01	19-29岁	22.5290093659091788	114.026854204957601	440304	V0440300	12608	36	113	38	112	114.024917650000006	22.5249585100000012	114.027357980000005	22.5271744699999985	1
2019-10-21 19:07:51	2019-10-21 21:03:06	2.29234759999999982	01	30-39岁	22.530351541225599	113.924974346294377	440305	V0440300	12924	37	72	40	71	113.924863869999996	22.5271744699999985	113.927304199999995	22.5293904199999986	1
2019-10-21 19:22:56	2019-10-21 20:49:31	2.29234759999999982	02	30-39岁	22.5301368427293696	113.940687642173529	440305	V0440300	12930	37	78	39	77	113.939505879999999	22.5271744699999985	113.941946220000005	22.5293904199999986	1
2019-10-21 10:02:17	2019-10-21 11:29:11	2.29234759999999982	01	30-39岁	22.5301827914478601	113.980361871843797	440305	V0440300	12946	37	94	39	93	113.978551260000003	22.5271744699999985	113.980991599999996	22.5293904199999986	1
2019-10-21 19:48:18	2019-10-21 22:30:48	3.05925700000000012	01	19-29岁	22.5303164814782804	114.021405115580635	440304	V0440300	12963	37	111	39	110	114.02003698	22.5271744699999985	114.022477309999999	22.5293904199999986	1
2019-10-21 17:39:27	2019-10-21 17:39:27	3.05925700000000012	01	40-49岁	22.5307437934173294	114.037698177525087	440304	V0440300	12970	37	118	39	117	114.037119329999996	22.5271744699999985	114.039559659999995	22.5293904199999986	1
2019-10-21 16:11:49	2019-10-21 18:26:28	3.05925700000000012	01	未知	22.5295293722084082	114.042329129606927	440304	V0440300	12972	37	120	39	119	114.042000000000002	22.5271744699999985	114.044440339999994	22.5293904199999986	1
2019-10-21 22:21:29	2019-10-21 22:38:43	3.05925700000000012	01	19-29岁	22.5306623664297483	114.075658135627506	440304	V0440300	12985	37	133	38	132	114.073724369999994	22.5271744699999985	114.07616471	22.5293904199999986	1
2019-10-21 07:36:55	2019-10-21 09:37:32	2.29234759999999982	02	30-39岁	22.5328697074939406	113.91180367605395	440305	V0440300	13275	38	66	41	65	113.910221849999999	22.5293904199999986	113.912662190000006	22.5316063799999995	2
2019-10-21 18:40:38	2019-10-21 19:53:25	2.29234759999999982	02	30-39岁	22.5328697074939406	113.91180367605395	440305	V0440300	13275	38	66	41	65	113.910221849999999	22.5293904199999986	113.912662190000006	22.5316063799999995	2
2019-10-21 18:32:28	2019-10-21 19:33:24	2.29234759999999982	01	19-29岁	22.53178872775689	113.920376605065272	440305	V0440300	13279	38	70	41	69	113.919983189999996	22.5293904199999986	113.922423530000003	22.5316063799999995	1
2019-10-21 19:18:04	2019-10-21 21:54:08	2.29234759999999982	02	19-29岁	22.5321742118446799	113.927790084872385	440305	V0440300	13282	38	73	40	72	113.927304199999995	22.5293904199999986	113.929744540000002	22.5316063799999995	1
2019-10-21 16:57:51	2019-10-21 18:31:52	2.29234759999999982	01	19-29岁	22.5324948703651913	113.936555432039739	440305	V0440300	13285	38	76	40	75	113.934625209999993	22.5293904199999986	113.93706555	22.5316063799999995	1
2019-10-21 00:05:49	2019-10-21 06:56:32	2.29234759999999982	01	30-39岁	22.5341562515505487	113.961806913784486	440305	V0440300	13653	39	87	41	86	113.961468909999994	22.5316063799999995	113.963909240000007	22.5338223400000004	1
2019-10-21 13:38:53	2019-10-21 20:00:31	3.05925700000000012	02	19-29岁	22.5349501781516288	114.043612648156341	440304	V0440300	13686	39	120	41	119	114.042000000000002	22.5316063799999995	114.044440339999994	22.5338223400000004	1
2019-10-21 09:13:49	2019-10-21 13:44:04	2.29234759999999982	03	未知	22.5378534002715192	113.917084591336234	440305	V0440300	13991	40	68	43	67	113.915102520000005	22.5338223400000004	113.917542859999998	22.5360383000000013	1
2019-10-21 19:54:16	2019-10-21 20:35:01	2.29234759999999982	01	19-29岁	22.5380001548903408	113.939406725971807	440305	V0440300	14000	40	77	42	76	113.93706555	22.5338223400000004	113.939505879999999	22.5360383000000013	1
2019-10-21 08:23:13	2019-10-21 09:44:58	2.29234759999999982	01	19-29岁	22.5361531811988094	113.962890152594881	440305	V0440300	14010	40	87	42	86	113.961468909999994	22.5338223400000004	113.963909240000007	22.5360383000000013	1
2019-10-21 16:03:01	2019-10-21 17:08:49	2.29234759999999982	02	40-49岁	22.5395926275602605	113.989328618080023	440305	V0440300	14378	41	98	43	97	113.988312609999994	22.5360383000000013	113.990752939999993	22.5382542599999987	1
2019-10-21 12:09:25	2019-10-21 16:52:26	3.17181930000000012	01	19-29岁	22.539497412253791	114.104523560864166	440303	V0440300	14425	41	145	42	144	114.103008399999993	22.5360383000000013	114.10544874	22.5382542599999987	1
2019-10-21 13:44:30	2019-10-21 15:45:42	2.29234759999999982	03	未知	22.5405902152767794	113.906871362081503	440305	V0440300	14701	42	64	45	63	113.905341179999994	22.5382542599999987	113.907781510000007	22.5404702099999987	1
2019-10-21 09:17:16	2019-10-21 21:33:45	2.29234759999999982	02	40-49岁	22.5412037078413192	113.90780005832076	440305	V0440300	14702	42	65	45	64	113.907781510000007	22.5382542599999987	113.910221849999999	22.5404702099999987	1
2019-10-21 00:12:12	2019-10-21 08:57:33	2.29234759999999982	02	30-39岁	22.5406666617433302	113.963898909913041	440305	V0440300	14724	42	87	44	86	113.961468909999994	22.5382542599999987	113.963909240000007	22.5404702099999987	1
2019-10-21 07:44:04	2019-10-21 18:47:28	2.29234759999999982	01	19-29岁	22.5426493124826592	113.992070157533945	440305	V0440300	14736	42	99	44	98	113.990752939999993	22.5382542599999987	113.99319328	22.5404702099999987	1
2019-10-21 15:06:49	2019-10-21 21:39:33	3.05925700000000012	01	40-49岁	22.5406206481663887	114.059989762491838	440304	V0440300	14764	42	127	43	126	114.059082349999997	22.5382542599999987	114.061522690000004	22.5404702099999987	1
2019-10-21 18:13:07	2019-10-21 19:24:40	2.29234759999999982	02	50-59岁	22.5429431032501491	113.926026260182169	440305	V0440300	15066	43	72	45	71	113.924863869999996	22.5404702099999987	113.927304199999995	22.5426861699999996	1
2019-10-21 15:41:50	2019-10-21 16:51:25	2.29234759999999982	02	19-29岁	22.5437379149627688	113.966435509205027	440305	V0440300	15083	43	89	45	88	113.966349579999999	22.5404702099999987	113.968789920000006	22.5426861699999996	1
2019-10-21 08:10:19	2019-10-21 13:43:50	3.05925700000000012	02	60岁以上	22.542742588152489	114.037918070648033	440304	V0440300	15112	43	118	44	117	114.037119329999996	22.5404702099999987	114.039559659999995	22.5426861699999996	1
2019-10-21 16:24:07	2019-10-21 17:57:04	2.29234759999999982	01	30-39岁	22.5456451435974614	113.922915650922178	440305	V0440300	15422	44	71	46	70	113.922423530000003	22.5426861699999996	113.924863869999996	22.5449021300000005	1
2019-10-21 06:47:10	2019-10-21 07:51:51	2.29234759999999982	02	40-49岁	22.5465953115797291	113.947660119491573	440305	V0440300	15432	44	81	46	80	113.946826889999997	22.5426861699999996	113.949267230000004	22.5449021300000005	1
2019-10-21 15:46:45	2019-10-21 21:03:56	2.29234759999999982	02	19-29岁	22.5470165242255511	113.984795191413212	440305	V0440300	15447	44	96	46	95	113.983431929999995	22.5426861699999996	113.985872270000002	22.5449021300000005	1
2019-10-21 16:52:43	2019-10-21 20:06:08	3.05925700000000012	01	30-39岁	22.5460672772984303	113.997242737234373	440304	V0440300	15452	44	101	46	100	113.995633609999999	22.5426861699999996	113.998073950000006	22.5449021300000005	1
2019-10-21 19:26:49	2019-10-21 22:09:01	3.05925700000000012	02	19-29岁	22.5454397285626591	114.006661544890932	440304	V0440300	15456	44	105	46	104	114.005394960000004	22.5426861699999996	114.007835290000003	22.5449021300000005	1
2019-10-21 11:13:43	2019-10-21 20:12:19	3.05925700000000012	01	19-29岁	22.5460824136264293	114.055132320846241	440304	V0440300	15476	44	125	45	124	114.054201680000006	22.5426861699999996	114.056642019999998	22.5449021300000005	1
2019-10-21 20:15:59	2019-10-21 22:54:34	3.17181930000000012	02	30-39岁	22.5460511883374792	114.102579422023254	440303	V0440300	15495	44	144	45	143	114.100568069999994	22.5426861699999996	114.103008399999993	22.5449021300000005	1
2019-10-21 09:09:08	2019-10-21 21:49:34	3.17181930000000012	01	19-29岁	22.5468545346462186	114.101581235416717	440303	V0440300	15495	44	144	45	143	114.100568069999994	22.5426861699999996	114.103008399999993	22.5449021300000005	1
2019-10-21 11:00:15	2019-10-21 12:38:13	3.17181930000000012	01	19-29岁	22.5469602090652508	114.117495323840586	440303	V0440300	15501	44	150	45	149	114.115210079999997	22.5426861699999996	114.117650420000004	22.5449021300000005	1
2019-10-21 17:47:40	2019-10-21 22:46:03	2.01503029999999983	03	未知	22.5491948950014098	113.894457016541281	440306	V0440300	15767	45	59	48	58	113.893139500000004	22.5449021300000005	113.895579830000003	22.5471180900000014	1
2019-10-21 08:34:51	2019-10-21 11:32:35	2.29234759999999982	03	未知	22.5477781065018412	113.938199920486326	440305	V0440300	15785	45	77	47	76	113.93706555	22.5449021300000005	113.939505879999999	22.5471180900000014	1
2019-10-21 00:12:36	2019-10-21 02:05:23	2.29234759999999982	01	30-39岁	22.5481656794458907	113.94671224893473	440305	V0440300	15788	45	80	47	79	113.944386559999998	22.5449021300000005	113.946826889999997	22.5471180900000014	1
2019-10-21 10:45:49	2019-10-21 12:26:15	3.05925700000000012	01	40-49岁	22.5492168514440792	114.040043757154265	440304	V0440300	15827	45	119	46	118	114.039559659999995	22.5449021300000005	114.042000000000002	22.5471180900000014	1
2019-10-21 09:39:24	2019-10-21 10:19:15	3.05925700000000012	01	30-39岁	22.5493012624568507	114.080181933960148	440304	V0440300	15843	45	135	46	134	114.078605039999999	22.5449021300000005	114.081045380000006	22.5471180900000014	1
2019-10-21 12:18:51	2019-10-21 13:38:18	2.29234759999999982	01	40-49岁	22.5503377509150091	113.920547688706407	440305	V0440300	16135	46	70	48	69	113.919983189999996	22.5471180900000014	113.922423530000003	22.5493340400000015	1
2019-10-21 19:49:04	2019-10-21 21:29:58	2.29234759999999982	02	19-29岁	22.5508657148961191	113.923139850816938	440305	V0440300	16136	46	71	48	70	113.922423530000003	22.5471180900000014	113.924863869999996	22.5493340400000015	1
2019-10-21 20:41:50	2019-10-21 23:13:29	2.29234759999999982	01	19-29岁	22.5494959660954315	113.927017758028853	440305	V0440300	16137	46	72	48	71	113.924863869999996	22.5471180900000014	113.927304199999995	22.5493340400000015	1
2019-10-21 00:57:28	2019-10-21 21:12:49	2.29234759999999982	02	19-29岁	22.5512816391049888	113.946837951474507	440305	V0440300	16146	46	81	48	80	113.946826889999997	22.5471180900000014	113.949267230000004	22.5493340400000015	1
2019-10-21 19:14:22	2019-10-21 19:15:22	2.29234759999999982	03	未知	22.5504235244126399	113.975432273280376	440305	V0440300	16157	46	92	48	91	113.973670589999998	22.5471180900000014	113.976110930000004	22.5493340400000015	1
2019-10-21 18:25:24	2019-10-21 22:35:25	3.17181930000000012	02	19-29岁	22.5509413852333296	114.124088319460142	440303	V0440300	16218	46	153	47	152	114.122531089999995	22.5471180900000014	114.124971430000002	22.5493340400000015	1
2019-10-21 18:47:55	2019-10-21 19:59:03	2.01503029999999983	02	30-39岁	22.5529708089008487	113.860745821697819	440306	V0440300	16467	47	45	50	44	113.858974790000005	22.5493340400000015	113.861415129999997	22.5515499999999989	1
2019-10-21 17:40:52	2019-10-21 18:57:52	2.29234759999999982	02	40-49岁	22.5524139863025397	113.949912507927465	440305	V0440300	16504	47	82	49	81	113.949267230000004	22.5493340400000015	113.951707560000003	22.5515499999999989	1
2019-10-21 18:44:51	2019-10-21 21:23:23	2.29234759999999982	02	40-49岁	22.5527655071043398	113.986720355755779	440305	V0440300	16519	47	97	49	96	113.985872270000002	22.5493340400000015	113.988312609999994	22.5515499999999989	1
2019-10-21 17:52:43	2019-10-21 20:11:23	3.17181930000000012	01	30-39岁	22.5519254378473484	114.100493798812593	440303	V0440300	16565	47	143	48	142	114.098127730000002	22.5493340400000015	114.100568069999994	22.5515499999999989	1
2019-10-21 11:00:23	2019-10-21 20:01:17	2.01503029999999983	01	30-39岁	22.5551844490903193	113.865505068863627	440306	V0440300	16826	48	47	51	46	113.863855459999996	22.5515499999999989	113.866295800000003	22.5537659599999998	1
2019-10-21 16:14:46	2019-10-21 16:59:07	2.29234759999999982	01	30-39岁	22.5543334483075917	113.902590866341285	440305	V0440300	16841	48	62	51	61	113.900460510000002	22.5515499999999989	113.902900840000001	22.5537659599999998	1
2019-10-21 22:14:42	2019-10-21 22:15:42	2.01503029999999983	01	30-39岁	22.5557565326233913	113.901509712611443	440306	V0440300	16841	48	62	51	61	113.900460510000002	22.5515499999999989	113.902900840000001	22.5537659599999998	1
2019-10-21 10:58:59	2019-10-21 21:31:41	4.98298400000000008	02	19-29岁	22.5544330768779808	114.226713909266167	440308	V0440300	16974	48	195	48	194	114.225025209999998	22.5515499999999989	114.227465550000005	22.5537659599999998	1
2019-10-21 18:48:40	2019-10-21 22:44:34	3.05925700000000012	01	19-29岁	22.5568662132290498	114.031990100159902	440304	V0440300	17251	49	115	50	114	114.029798319999998	22.5537659599999998	114.032238660000004	22.5559819099999999	1
2019-10-21 19:09:54	2019-10-21 19:09:54	3.05925700000000012	01	19-29岁	22.5566744723230386	114.031382027907824	440304	V0440300	17251	49	115	50	114	114.029798319999998	22.5537659599999998	114.032238660000004	22.5559819099999999	1
2019-10-21 14:05:35	2019-10-21 17:19:25	3.05925700000000012	01	40-49岁	22.557238873202099	114.033109310371501	440304	V0440300	17252	49	116	50	115	114.032238660000004	22.5537659599999998	114.034678990000003	22.5559819099999999	1
2019-10-21 18:32:18	2019-10-21 19:36:26	3.05925700000000012	01	19-29岁	22.5573295750697298	114.033622378778233	440304	V0440300	17252	49	116	50	115	114.032238660000004	22.5537659599999998	114.034678990000003	22.5559819099999999	1
2019-10-21 17:21:43	2019-10-21 18:48:28	3.17181930000000012	03	未知	22.5570472401326612	114.101727693108771	440303	V0440300	17280	49	144	50	143	114.100568069999994	22.5537659599999998	114.103008399999993	22.5559819099999999	1
2019-10-21 12:19:31	2019-10-21 13:01:42	3.17181930000000012	01	19-29岁	22.5581382975913307	114.114707144130591	440303	V0440300	17285	49	149	50	148	114.112769749999998	22.5537659599999998	114.115210079999997	22.5559819099999999	1
2019-10-21 16:38:34	2019-10-21 16:38:34	2.01503029999999983	03	未知	22.5598282839880184	113.90066078848912	440306	V0440300	17555	50	62	52	61	113.900460510000002	22.5559819099999999	113.902900840000001	22.5581978700000008	1
2019-10-21 09:50:07	2019-10-21 09:51:07	2.29234759999999982	01	19-29岁	22.5597640679826412	113.91373096659251	440305	V0440300	17560	50	67	52	66	113.912662190000006	22.5559819099999999	113.915102520000005	22.5581978700000008	1
2019-10-21 12:24:16	2019-10-21 13:11:27	2.29234759999999982	01	30-39岁	22.5603985747515701	113.928000339717386	440305	V0440300	17566	50	73	52	72	113.927304199999995	22.5559819099999999	113.929744540000002	22.5581978700000008	1
2019-10-21 11:37:21	2019-10-21 14:29:06	2.29234759999999982	02	50-59岁	22.5598917107453616	113.981240489095086	440305	V0440300	17588	50	95	52	94	113.980991599999996	22.5559819099999999	113.983431929999995	22.5581978700000008	1
2019-10-21 08:58:06	2019-10-21 14:52:35	2.29234759999999982	01	40-49岁	22.5586206563040896	113.991422404193258	440305	V0440300	17592	50	99	52	98	113.990752939999993	22.5559819099999999	113.99319328	22.5581978700000008	1
2019-10-21 11:25:05	2019-10-21 12:51:48	3.05925700000000012	01	19-29岁	22.5593508527360918	114.048300914660757	440304	V0440300	17615	50	122	51	121	114.046880669999993	22.5559819099999999	114.04932101	22.5581978700000008	1
2019-10-21 10:36:01	2019-10-21 10:37:01	2.01503029999999983	01	40-49岁	22.5622142483470789	113.89570051139134	440306	V0440300	17910	51	60	54	59	113.895579830000003	22.5581978700000008	113.898020169999995	22.5604138300000017	1
2019-10-21 20:04:35	2019-10-21 20:04:35	3.05925700000000012	01	19-29岁	22.5625570646957385	114.041061027170144	440304	V0440300	17969	51	119	52	118	114.039559659999995	22.5581978700000008	114.042000000000002	22.5604138300000017	1
2019-10-21 19:47:36	2019-10-21 21:19:50	2.01503029999999983	03	未知	22.5643719664355089	113.873877007647849	440306	V0440300	18258	52	51	55	50	113.873616810000001	22.5604138300000017	113.87605714	22.562629789999999	1
2019-10-21 18:02:34	2019-10-21 18:43:49	3.05925700000000012	01	19-29岁	22.5644146353344013	114.039991280885772	440304	V0440300	18326	52	119	53	118	114.039559659999995	22.5604138300000017	114.042000000000002	22.562629789999999	1
2019-10-21 11:24:46	2019-10-21 11:58:27	3.17181930000000012	02	50-59岁	22.5634133943254902	114.127522436928288	440303	V0440300	18362	52	155	53	154	114.127411769999995	22.5604138300000017	114.129852099999994	22.562629789999999	1
2019-10-21 16:58:01	2019-10-21 16:59:01	2.29234759999999982	01	30-39岁	22.5658810476070002	113.921164276720503	440305	V0440300	18634	53	70	55	69	113.919983189999996	22.562629789999999	113.922423530000003	22.5648457399999991	1
2019-10-21 16:50:34	2019-10-21 17:31:35	2.29234759999999982	02	40-49岁	22.5654972016209001	113.971702214822045	440305	V0440300	18655	53	91	55	90	113.971230250000005	22.562629789999999	113.973670589999998	22.5648457399999991	1
2019-10-21 11:54:52	2019-10-21 19:18:50	3.05925700000000012	02	40-49岁	22.5658266191557004	114.027502933768801	440304	V0440300	18678	53	114	54	113	114.027357980000005	22.562629789999999	114.029798319999998	22.5648457399999991	1
2019-10-21 21:02:20	2019-10-21 21:03:20	3.05925700000000012	01	40-49岁	22.5662283007199314	114.064062670588257	440304	V0440300	18693	53	129	54	128	114.063963029999996	22.562629789999999	114.066403359999995	22.5648457399999991	1
2019-10-21 09:52:50	2019-10-21 16:02:39	2.01503029999999983	01	50-59岁	22.5671433718725787	113.874387759576862	440306	V0440300	18972	54	51	57	50	113.873616810000001	22.5648457399999991	113.87605714	22.5670617	1
2019-10-21 15:51:16	2019-10-21 20:43:10	2.29234759999999982	01	19-29岁	22.5692139593772616	113.955868787458598	440305	V0440300	19005	54	84	56	83	113.954147899999995	22.5648457399999991	113.956588240000002	22.5670617	1
2019-10-21 19:12:36	2019-10-21 19:13:36	2.01503029999999983	01	60岁以上	22.5705680320990716	113.851057681392376	440306	V0440300	19319	55	41	58	40	113.849213449999993	22.5670617	113.851653780000007	22.5692776600000009	1
2019-10-21 09:32:01	2019-10-21 13:52:43	2.01503029999999983	01	30-39岁	22.5708903926763611	113.879589316125163	440306	V0440300	19331	55	53	58	52	113.878497479999993	22.5670617	113.88093782	22.5692776600000009	1
2019-10-21 12:17:56	2019-10-21 16:25:15	2.01503029999999983	01	19-29岁	22.5708139176229601	113.893797557954301	440306	V0440300	19337	55	59	57	58	113.893139500000004	22.5670617	113.895579830000003	22.5692776600000009	1
2019-10-21 18:27:47	2019-10-21 21:24:24	3.05925700000000012	01	30-39岁	22.5696904470738602	114.031948619806386	440304	V0440300	19393	55	115	56	114	114.029798319999998	22.5670617	114.032238660000004	22.5692776600000009	1
2019-10-21 15:59:22	2019-10-21 17:00:37	3.05925700000000012	03	未知	22.5697684304576605	114.036660203418734	440304	V0440300	19395	55	117	56	116	114.034678990000003	22.5670617	114.037119329999996	22.5692776600000009	1
2019-10-21 18:08:33	2019-10-21 19:18:39	3.05925700000000012	02	40-49岁	22.5704645863456008	114.039172021697411	440304	V0440300	19396	55	118	56	117	114.037119329999996	22.5670617	114.039559659999995	22.5692776600000009	1
2019-10-21 19:45:09	2019-10-21 20:21:26	3.05925700000000012	01	40-49岁	22.5700614732144196	114.04178509201104	440304	V0440300	19397	55	119	56	118	114.039559659999995	22.5670617	114.042000000000002	22.5692776600000009	2
2019-10-21 23:43:43	2019-10-21 23:46:44	3.05925700000000012	01	40-49岁	22.5700614732144196	114.04178509201104	440304	V0440300	19397	55	119	56	118	114.039559659999995	22.5670617	114.042000000000002	22.5692776600000009	2
2019-10-21 19:44:19	2019-10-21 21:29:44	3.05925700000000012	01	30-39岁	22.5695683633375808	114.048831531219747	440304	V0440300	19400	55	122	56	121	114.046880669999993	22.5670617	114.04932101	22.5692776600000009	1
2019-10-21 10:43:08	2019-10-21 20:43:44	2.01503029999999983	01	40-49岁	22.5720222218059803	113.905431277782355	440306	V0440300	19699	56	64	58	63	113.905341179999994	22.5692776600000009	113.907781510000007	22.5714936199999983	1
2019-10-21 15:57:44	2019-10-21 17:40:37	3.17181930000000012	02	40-49岁	22.5731833598083895	114.098124654682607	440303	V0440300	19777	56	142	57	141	114.095687400000003	22.5692776600000009	114.098127730000002	22.5714936199999983	1
2019-10-21 18:22:26	2019-10-21 20:40:33	2.01503029999999983	01	30-39岁	22.5755928916883306	113.863420458744457	440306	V0440300	20038	57	46	60	45	113.861415129999997	22.5714936199999983	113.863855459999996	22.5737095799999992	1
2019-10-21 08:16:39	2019-10-21 17:07:56	2.01503029999999983	01	40-49岁	22.5767429465874407	113.860391717818544	440306	V0440300	20394	58	45	61	44	113.858974790000005	22.5737095799999992	113.861415129999997	22.5759255299999992	1
2019-10-21 18:02:33	2019-10-21 18:43:58	3.05925700000000012	01	19-29岁	22.5780835887255797	114.045627547733218	440304	V0440300	20470	58	121	59	120	114.044440339999994	22.5737095799999992	114.046880669999993	22.5759255299999992	1
2019-10-21 20:59:54	2019-10-21 23:01:31	3.17181930000000012	03	未知	22.577774583399659	114.139713811079332	440303	V0440300	20509	58	160	58	159	114.139613449999999	22.5737095799999992	114.142053779999998	22.5759255299999992	1
2019-10-21 12:16:55	2019-10-21 13:10:28	2.01503029999999983	01	19-29岁	22.5799140348456611	113.845383851851182	440306	V0440300	20745	59	39	62	38	113.844332769999994	22.5759255299999992	113.846773110000001	22.5781414900000001	1
2019-10-21 14:04:56	2019-10-21 19:16:35	2.01503029999999983	02	30-39岁	22.5791132228200198	113.896429545055781	440306	V0440300	20766	59	60	61	59	113.895579830000003	22.5759255299999992	113.898020169999995	22.5781414900000001	1
2019-10-21 14:26:12	2019-10-21 21:12:37	2.01503029999999983	03	19-29岁	22.5788122120762687	113.909361034236483	440306	V0440300	20771	59	65	61	64	113.907781510000007	22.5759255299999992	113.910221849999999	22.5781414900000001	1
2019-10-21 17:28:08	2019-10-21 18:54:16	2.01503029999999983	01	30-39岁	22.5786964374981309	113.911316914840597	440306	V0440300	20772	59	66	61	65	113.910221849999999	22.5759255299999992	113.912662190000006	22.5781414900000001	1
2019-10-21 13:05:28	2019-10-21 19:41:39	2.29234759999999982	01	19-29岁	22.5792647856857513	113.946687660093147	440305	V0440300	20786	59	80	61	79	113.944386559999998	22.5759255299999992	113.946826889999997	22.5781414900000001	1
2019-10-21 18:47:54	2019-10-21 23:42:40	2.01503029999999983	02	19-29岁	22.5816966395939289	113.857130814804606	440306	V0440300	21107	60	44	63	43	113.856534460000006	22.5781414900000001	113.858974790000005	22.5803574500000011	1
2019-10-21 21:47:02	2019-10-21 22:32:29	2.01503029999999983	01	30-39岁	22.5817855287322686	113.866292672673012	440306	V0440300	21110	60	47	63	46	113.863855459999996	22.5781414900000001	113.866295800000003	22.5803574500000011	1
2019-10-21 10:32:03	2019-10-21 19:39:01	2.01503029999999983	01	30-39岁	22.5828479044713291	113.886102977505317	440306	V0440300	21476	61	56	63	55	113.885818490000005	22.5803574500000011	113.888258820000004	22.5825734000000011	1
2019-10-21 00:21:19	2019-10-21 00:33:13	2.01503029999999983	02	30-39岁	22.5841650113993211	113.888405695530182	440306	V0440300	21477	61	57	63	56	113.888258820000004	22.5803574500000011	113.890699159999997	22.5825734000000011	1
2019-10-21 14:37:03	2019-10-21 15:24:00	2.01503029999999983	01	40-49岁	22.583928139604879	113.892016446435278	440306	V0440300	21478	61	58	63	57	113.890699159999997	22.5803574500000011	113.893139500000004	22.5825734000000011	1
2019-10-21 17:40:24	2019-10-21 19:37:19	2.01503029999999983	02	19-29岁	22.5850531474067289	113.888133055027851	440306	V0440300	21833	62	56	64	55	113.885818490000005	22.5825734000000011	113.888258820000004	22.5847893599999985	1
2019-10-21 14:46:52	2019-10-21 19:36:38	2.29234759999999982	02	19-29岁	22.585631589221201	113.953087858378069	440305	V0440300	21860	62	83	64	82	113.951707560000003	22.5825734000000011	113.954147899999995	22.5847893599999985	1
2019-10-21 17:56:27	2019-10-21 19:05:19	2.01503029999999983	01	19-29岁	22.589952032819351	113.873668676895733	440306	V0440300	22542	64	51	66	50	113.873616810000001	22.5870053199999994	113.87605714	22.5892212800000003	1
2019-10-21 22:53:17	2019-10-21 23:39:05	2.01503029999999983	01	19-29岁	22.589351919651719	113.891087997305419	440306	V0440300	22549	64	58	66	57	113.890699159999997	22.5870053199999994	113.893139500000004	22.5892212800000003	1
2019-10-21 09:17:06	2019-10-21 11:42:57	2.29234759999999982	01	19-29岁	22.5893298124520783	113.924598309661036	440305	V0440300	22562	64	71	66	70	113.922423530000003	22.5870053199999994	113.924863869999996	22.5892212800000003	1
2019-10-21 12:15:42	2019-10-21 20:38:22	2.29234759999999982	03	未知	22.5899551440394895	113.982256730866439	440305	V0440300	22586	64	95	66	94	113.980991599999996	22.5870053199999994	113.983431929999995	22.5892212800000003	1
2019-10-21 00:30:03	2019-10-21 01:43:55	2.01503029999999983	01	30-39岁	22.5923252420622305	113.888980255567006	440306	V0440300	22905	65	57	67	56	113.888258820000004	22.5892212800000003	113.890699159999997	22.5914372300000004	1
2019-10-21 20:56:57	2019-10-21 21:22:25	2.29234759999999982	03	未知	22.5917392160236083	113.937801396861289	440305	V0440300	22925	65	77	67	76	113.93706555	22.5892212800000003	113.939505879999999	22.5914372300000004	1
2019-10-21 13:53:39	2019-10-21 15:18:36	2.29234759999999982	01	19-29岁	22.5917392160236083	113.937801396861289	440305	V0440300	22925	65	77	67	76	113.93706555	22.5892212800000003	113.939505879999999	22.5914372300000004	1
2019-10-21 17:07:47	2019-10-21 20:54:31	2.29234759999999982	02	50-59岁	22.5917392160236083	113.937801396861289	440305	V0440300	22925	65	77	67	76	113.93706555	22.5892212800000003	113.939505879999999	22.5914372300000004	1
2019-10-21 19:17:54	2019-10-21 22:07:24	2.29234759999999982	01	30-39岁	22.5917392160236083	113.937801396861289	440305	V0440300	22925	65	77	67	76	113.93706555	22.5892212800000003	113.939505879999999	22.5914372300000004	1
2019-10-21 14:11:40	2019-10-21 15:24:57	2.29234759999999982	02	50-59岁	22.5917392160236083	113.937801396861289	440305	V0440300	22925	65	77	67	76	113.93706555	22.5892212800000003	113.939505879999999	22.5914372300000004	1
2019-10-21 08:20:48	2019-10-21 10:10:05	2.01503029999999983	01	60岁以上	22.5952373547665388	113.875833161020964	440306	V0440300	23256	66	51	68	50	113.873616810000001	22.5914372300000004	113.87605714	22.5936531900000013	1
2019-10-21 09:22:10	2019-10-21 09:52:11	2.01503029999999983	01	40-49岁	22.5947366309608597	113.875144716616987	440306	V0440300	23256	66	51	68	50	113.873616810000001	22.5914372300000004	113.87605714	22.5936531900000013	1
2019-10-21 11:56:37	2019-10-21 15:17:13	1.75727349999999993	03	未知	22.5941735204989094	114.040113128747294	440309	V0440300	23324	66	119	67	118	114.039559659999995	22.5914372300000004	114.042000000000002	22.5936531900000013	1
2019-10-21 04:49:49	2019-10-21 15:23:03	2.01503029999999983	01	30-39岁	22.597216325131491	113.837739182017046	440306	V0440300	23598	67	36	70	35	113.837011770000004	22.5936531900000013	113.839452100000003	22.5958691499999986	1
2019-10-21 14:26:12	2019-10-21 16:21:02	2.01503029999999983	01	40-49岁	22.5998726570576416	113.869187479155755	440306	V0440300	23968	68	49	70	48	113.868736139999996	22.5958691499999986	113.871176469999995	22.5980851099999995	1
2019-10-21 14:52:57	2019-10-21 22:27:44	3.17181930000000012	02	0-18岁	22.5981042534835304	114.189443446371484	440303	V0440300	24099	68	180	68	180	114.188420170000001	22.5958691499999986	114.190860499999999	22.5980851099999995	1
2019-10-21 15:56:07	2019-10-21 17:07:07	1.75727349999999993	02	60岁以上	22.6015021313512392	114.022071015118044	440309	V0440300	24387	69	111	70	110	114.02003698	22.5980851099999995	114.022477309999999	22.6003010599999996	1
2019-10-21 17:18:43	2019-10-21 18:30:12	1.75727349999999993	01	19-29岁	22.6017554378288992	114.044062593966132	440309	V0440300	24396	69	120	70	119	114.042000000000002	22.5980851099999995	114.044440339999994	22.6003010599999996	2
2019-10-21 13:33:55	2019-10-21 14:38:18	1.75727349999999993	01	19-29岁	22.6017554378288992	114.044062593966132	440309	V0440300	24396	69	120	70	119	114.042000000000002	22.5980851099999995	114.044440339999994	22.6003010599999996	2
2019-10-21 13:49:40	2019-10-21 16:29:38	1.86759879999999989	02	19-29岁	22.6008340701092187	114.126483427376087	440307	V0440300	24430	69	154	69	154	114.124971430000002	22.5980851099999995	114.127411769999995	22.6003010599999996	1
2019-10-21 09:30:57	2019-10-21 10:03:01	1.86759879999999989	01	30-39岁	22.6020895280477596	114.125524137880447	440307	V0440300	24430	69	154	69	154	114.124971430000002	22.5980851099999995	114.127411769999995	22.6003010599999996	1
2019-10-21 08:31:43	2019-10-21 14:13:11	4.98298400000000008	03	未知	22.6017096594656905	114.306495830317701	440308	V0440300	24504	69	228	68	228	114.305556300000006	22.5980851099999995	114.307996639999999	22.6003010599999996	1
2019-10-21 15:32:47	2019-10-21 21:52:36	2.01503029999999983	02	30-39岁	22.6065097133275508	113.880516069610863	440306	V0440300	25043	71	53	73	52	113.878497479999993	22.6025170200000005	113.88093782	22.6047329800000014	1
2019-10-21 16:53:46	2019-10-21 18:22:48	2.01503029999999983	01	30-39岁	22.6064381624134612	113.882869841944995	440306	V0440300	25044	71	54	73	53	113.88093782	22.6025170200000005	113.883378149999999	22.6047329800000014	1
2019-10-21 10:44:19	2019-10-21 12:35:23	1.75727349999999993	02	19-29岁	22.6069120419213796	114.034941272610794	440309	V0440300	25107	71	117	72	117	114.034678990000003	22.6025170200000005	114.037119329999996	22.6047329800000014	1
2019-10-21 19:17:52	2019-10-21 20:21:16	2.01503029999999983	01	40-49岁	22.6086406457861813	113.879184970677429	440306	V0440300	25400	72	53	74	52	113.878497479999993	22.6047329800000014	113.88093782	22.6069489399999988	1
2019-10-21 12:40:28	2019-10-21 17:58:11	1.86759879999999989	02	19-29岁	22.6090026197972591	114.104411559110815	440307	V0440300	25492	72	145	72	145	114.103008399999993	22.6047329800000014	114.10544874	22.6069489399999988	1
2019-10-21 09:12:18	2019-10-21 12:06:48	2.01503029999999983	02	30-39岁	22.6143091062374815	113.851549072350366	440306	V0440300	26459	75	41	77	40	113.849213449999993	22.6113808499999998	113.851653780000007	22.6135968100000007	1
2019-10-21 09:05:48	2019-10-21 11:46:57	1.86759879999999989	02	40-49岁	22.6152197225514904	114.13497298207885	440307	V0440300	26576	75	158	75	158	114.134732769999999	22.6113808499999998	114.137173110000006	22.6135968100000007	1
2019-10-21 00:02:55	2019-10-21 01:18:50	1.75727349999999993	01	30-39岁	22.6177775469533593	114.030012740841698	440309	V0440300	26890	76	115	77	115	114.029798319999998	22.6135968100000007	114.032238660000004	22.6158127700000016	2
2019-10-21 22:27:15	2019-10-21 23:13:47	1.75727349999999993	01	30-39岁	22.6177775469533593	114.030012740841698	440309	V0440300	26890	76	115	77	115	114.029798319999998	22.6135968100000007	114.032238660000004	22.6158127700000016	2
2019-10-21 19:09:40	2019-10-21 21:11:15	1.75727349999999993	01	19-29岁	22.6187000238503586	114.019415985929271	440309	V0440300	27242	77	110	78	110	114.017596639999994	22.6158127700000016	114.02003698	22.6180287200000016	1
2019-10-21 20:52:43	2019-10-21 21:55:05	1.86759879999999989	01	19-29岁	22.6193374769964493	114.139632037632538	440307	V0440300	27292	77	160	77	160	114.139613449999999	22.6158127700000016	114.142053779999998	22.6180287200000016	1
2019-10-21 16:29:49	2019-10-21 17:40:01	1.75727349999999993	01	19-29岁	22.6206536170648604	114.047440200274735	440309	V0440300	27611	78	122	79	122	114.046880669999993	22.6180287200000016	114.04932101	22.620244679999999	1
2019-10-21 08:32:27	2019-10-21 17:22:03	2.29234759999999982	01	19-29岁	22.6238071741600208	113.972165672369954	440305	V0440300	27937	79	91	80	91	113.971230250000005	22.620244679999999	113.973670589999998	22.6224606399999999	1
2019-10-21 09:12:05	2019-10-21 18:34:45	2.29234759999999982	01	19-29岁	22.6248900001384285	113.97359044921501	440305	V0440300	28294	80	91	81	91	113.971230250000005	22.6224606399999999	113.973670589999998	22.6246766000000008	1
2019-10-21 11:35:58	2019-10-21 14:53:56	2.01503029999999983	01	30-39岁	22.6286166681794505	113.831615798348167	440306	V0440300	28593	81	33	84	32	113.829690760000005	22.6246766000000008	113.832131090000004	22.6268925500000009	1
2019-10-21 15:12:48	2019-10-21 17:04:36	1.75727349999999993	01	30-39岁	22.627533241475831	114.029491903025729	440309	V0440300	28674	81	114	82	114	114.027357980000005	22.6246766000000008	114.029798319999998	22.6268925500000009	1
2019-10-21 16:13:19	2019-10-21 17:13:46	1.75727349999999993	03	未知	22.6283351285406198	114.027958001947979	440309	V0440300	28674	81	114	82	114	114.027357980000005	22.6246766000000008	114.029798319999998	22.6268925500000009	1
2019-10-21 15:51:48	2019-10-21 17:58:26	1.86759879999999989	01	40-49岁	22.6284903086569003	114.051997732487692	440307	V0440300	28684	81	124	82	124	114.051761350000007	22.6246766000000008	114.054201680000006	22.6268925500000009	1
2019-10-21 10:22:11	2019-10-21 11:56:08	2.29234759999999982	01	30-39岁	22.6308626790516492	113.964904254610303	440305	V0440300	29005	82	88	83	88	113.963909240000007	22.6268925500000009	113.966349579999999	22.6291085099999982	1
2019-10-21 12:50:17	2019-10-21 19:19:06	2.29234759999999982	01	50-59岁	22.6348577493707701	113.96522477146118	440305	V0440300	29719	84	88	85	88	113.963909240000007	22.6313244699999991	113.966349579999999	22.63354043	1
2019-10-21 18:06:42	2019-10-21 19:31:54	2.01503029999999983	02	19-29岁	22.6367274779146115	113.82924233894181	440306	V0440300	30020	85	32	87	31	113.827250419999999	22.63354043	113.829690760000005	22.6357563800000001	1
2019-10-21 19:20:58	2019-10-21 20:27:41	1.75727349999999993	02	19-29岁	22.6363177604977786	114.005890811220965	440309	V0440300	30093	85	105	86	105	114.005394960000004	22.63354043	114.007835290000003	22.6357563800000001	1
2019-10-21 11:29:48	2019-10-21 15:34:15	1.86759879999999989	01	30-39岁	22.6389473711682712	114.056723503766449	440307	V0440300	30471	86	126	86	126	114.056642019999998	22.6357563800000001	114.059082349999997	22.637972340000001	1
2019-10-21 00:05:19	2019-10-21 11:18:50	1.75727349999999993	01	30-39岁	22.6439033181846199	114.032319183678325	440309	V0440300	31175	88	116	89	116	114.032238660000004	22.6401882999999984	114.034678990000003	22.6424042599999993	1
2019-10-21 00:58:16	2019-10-21 06:12:55	2.01503029999999983	01	0-18岁	22.6464022354445014	113.834308905476206	440306	V0440300	31450	89	34	91	33	113.832131090000004	22.6424042599999993	113.834571429999997	22.6446202099999994	1
2019-10-21 19:06:40	2019-10-21 19:58:52	2.01503029999999983	01	19-29岁	22.6449337795866086	113.857345191454584	440306	V0440300	31460	89	44	91	44	113.856534460000006	22.6424042599999993	113.858974790000005	22.6446202099999994	1
2019-10-21 12:12:13	2019-10-21 12:57:14	2.01503029999999983	01	19-29岁	22.6485239928960311	113.822972648681016	440306	V0440300	31803	90	30	92	29	113.822369749999993	22.6446202099999994	113.82481009	22.6468361700000003	1
2019-10-21 22:05:04	2019-10-21 23:37:19	1.86759879999999989	01	19-29岁	22.6476265775488486	114.096600492321073	440307	V0440300	31915	90	142	90	142	114.095687400000003	22.6446202099999994	114.098127730000002	22.6468361700000003	1
2019-10-21 14:58:50	2019-10-21 17:09:33	1.86759879999999989	01	30-39岁	22.6474549135000593	114.199496146057115	440307	V0440300	31957	90	184	89	184	114.198181509999998	22.6446202099999994	114.200621850000005	22.6468361700000003	1
2019-10-21 17:09:26	2019-10-21 19:08:22	2.01503029999999983	01	40-49岁	22.6497669765064202	113.831052473748741	440306	V0440300	32163	91	33	93	33	113.829690760000005	22.6468361700000003	113.832131090000004	22.6490521300000012	1
2019-10-21 12:53:08	2019-10-21 20:00:31	2.01503029999999983	01	19-29岁	22.6525826879698791	113.811970530087265	440306	V0440300	32512	92	25	94	25	113.810168070000003	22.6490521300000012	113.812608400000002	22.6512680800000012	1
2019-10-21 16:24:22	2019-10-21 16:25:22	1.75727349999999993	01	19-29岁	22.6516898882344293	114.03317271145724	440309	V0440300	32603	92	116	93	116	114.032238660000004	22.6490521300000012	114.034678990000003	22.6512680800000012	1
2019-10-21 22:41:46	2019-10-21 22:42:46	1.86759879999999989	01	19-29岁	22.6530723439655901	114.14751017647319	440307	V0440300	32650	92	163	92	163	114.146934450000003	22.6490521300000012	114.149374789999996	22.6512680800000012	1
2019-10-21 15:05:01	2019-10-21 16:49:15	1.86759879999999989	01	30-39岁	22.6522963961590484	114.196597120679513	440307	V0440300	32670	92	183	91	183	114.195741179999999	22.6490521300000012	114.198181509999998	22.6512680800000012	1
2019-10-21 00:35:49	2019-10-21 04:31:12	2.01503029999999983	01	30-39岁	22.6556144066736707	113.817850741537725	440306	V0440300	32872	93	28	95	28	113.817489080000001	22.6512680800000012	113.81992941	22.6534840399999986	1
2019-10-21 14:59:19	2019-10-21 14:59:19	1.75727349999999993	01	19-29岁	22.6618256940253389	114.019106989219225	440309	V0440300	34025	96	110	97	110	114.017596639999994	22.6579159600000004	114.02003698	22.6601319100000005	1
2019-10-21 21:40:22	2019-10-21 23:43:22	1.86759879999999989	01	19-29岁	22.6654763989090888	114.109908133550348	440307	V0440300	34776	98	147	98	147	114.107889080000007	22.6623478700000014	114.110329410000006	22.6645638299999987	1
2019-10-21 11:07:52	2019-10-21 14:37:57	1.75727349999999993	01	19-29岁	22.6677226873316613	114.029492107695276	440309	V0440300	35100	99	114	99	114	114.027357980000005	22.6645638299999987	114.029798319999998	22.6667797899999997	1
2019-10-21 14:28:26	2019-10-21 15:26:47	1.86759879999999989	02	19-29岁	22.6705752556005891	114.1264127015193	440307	V0440300	35497	100	154	100	154	114.124971430000002	22.6667797899999997	114.127411769999995	22.6689957399999997	1
2019-10-21 07:37:09	2019-10-21 07:37:11	1.75727349999999993	01	30-39岁	22.6712866961495791	114.048953327068617	440309	V0440300	35822	101	122	101	122	114.046880669999993	22.6689957399999997	114.04932101	22.6712117000000006	1
2019-10-21 12:06:02	2019-10-21 18:56:25	1.86759879999999989	01	30-39岁	22.675231629863319	114.13643075120811	440307	V0440300	36215	102	158	102	158	114.134732769999999	22.6712117000000006	114.137173110000006	22.6734276600000015	1
2019-10-21 20:28:58	2019-10-21 21:01:18	1.75727349999999993	01	40-49岁	22.6765180994436513	114.023924302878257	440309	V0440300	36526	103	112	103	112	114.022477309999999	22.6734276600000015	114.024917650000006	22.6756436199999989	1
2019-10-21 18:59:24	2019-10-21 20:40:05	1.86759879999999989	01	30-39岁	22.6846549871557386	114.249623990235733	440307	V0440300	38047	107	205	106	206	114.249428570000006	22.6822914900000008	114.251868909999999	22.6845074500000017	1
2019-10-21 18:31:13	2019-10-21 20:40:49	1.75727349999999993	01	40-49岁	22.6987394888756917	114.057644897101625	440309	V0440300	40110	113	126	113	126	114.056642019999998	22.695587230000001	114.059082349999997	22.6978031899999984	1
2019-10-21 13:16:52	2019-10-21 15:22:30	2.01503029999999983	01	30-39岁	22.7015747831716794	113.832457504708387	440306	V0440300	40375	114	34	116	34	113.832131090000004	22.6978031899999984	113.834571429999997	22.7000191499999993	1
2019-10-21 16:26:56	2019-10-21 18:25:22	2.01503029999999983	01	30-39岁	22.7007377132549806	113.965145485600189	440306	V0440300	40429	114	88	115	88	113.963909240000007	22.6978031899999984	113.966349579999999	22.7000191499999993	1
2019-10-21 08:48:12	2019-10-21 11:19:00	1.75727349999999993	03	未知	22.7005050469435012	114.037422853881409	440309	V0440300	40459	114	118	114	118	114.037119329999996	22.6978031899999984	114.039559659999995	22.7000191499999993	1
2019-10-21 10:06:39	2019-10-21 11:09:13	2.01503029999999983	01	30-39岁	22.7035587514745316	113.808349383984307	440306	V0440300	40722	115	24	117	24	113.807727729999996	22.7000191499999993	113.810168070000003	22.7022351100000002	1
2019-10-21 19:42:06	2019-10-21 19:59:30	1.86759879999999989	02	30-39岁	22.7041312800521489	114.311014136190082	440307	V0440300	40928	115	230	113	231	114.310436969999998	22.7000191499999993	114.312877310000005	22.7022351100000002	1
2019-10-21 09:03:40	2019-10-21 10:36:57	2.01503029999999983	01	19-29岁	22.7106772350475197	113.808281486545681	440306	V0440300	41793	118	24	120	24	113.807727729999996	22.7066670200000011	113.810168070000003	22.7088829799999985	2
2019-10-21 10:37:54	2019-10-21 18:26:37	2.01503029999999983	01	19-29岁	22.7106772350475197	113.808281486545681	440306	V0440300	41793	118	24	120	24	113.807727729999996	22.7066670200000011	113.810168070000003	22.7088829799999985	2
2019-10-21 13:07:21	2019-10-21 13:56:45	2.01503029999999983	01	19-29岁	22.7107261112307093	113.939011100434556	440306	V0440300	41846	118	77	119	77	113.93706555	22.7066670200000011	113.939505879999999	22.7088829799999985	1
2019-10-21 06:44:15	2019-10-21 15:25:37	1.86759879999999989	03	未知	22.7124924581938608	114.235495250273885	440307	V0440300	42325	119	199	117	200	114.234786549999995	22.7088829799999985	114.237226890000002	22.7110989399999994	1
2019-10-21 09:53:26	2019-10-21 11:17:20	1.75727349999999993	03	未知	22.7188413086483614	114.039693583974341	440309	V0440300	43316	122	119	122	120	114.039559659999995	22.7155308500000004	114.042000000000002	22.7177468100000013	1
2019-10-21 11:34:17	2019-10-21 13:08:34	1.86759879999999989	02	40-49岁	22.7242614677985308	114.216703301635377	440307	V0440300	44102	124	191	123	192	114.215263870000001	22.7199627699999986	114.2177042	22.7221787199999987	1
2019-10-21 14:49:26	2019-10-21 17:09:14	1.86759879999999989	01	50-59岁	22.7261518884476388	114.2899059055501	440307	V0440300	44489	125	221	123	222	114.288473949999997	22.7221787199999987	114.290914290000003	22.7243946799999996	1
2019-10-21 17:16:18	2019-10-21 17:16:18	2.01503029999999983	03	未知	22.7273238641634912	113.786562235957874	440306	V0440300	44640	126	15	128	15	113.785764709999995	22.7243946799999996	113.788205039999994	22.7266106400000005	1
2019-10-21 13:17:43	2019-10-21 13:31:11	2.01503029999999983	03	未知	22.7301571853036108	113.88816468956081	440306	V0440300	45038	127	56	128	56	113.885818490000005	22.7266106400000005	113.888258820000004	22.7288266000000014	2
2019-10-21 18:35:25	2019-10-21 18:35:25	2.01503029999999983	03	未知	22.7301571853036108	113.88816468956081	440306	V0440300	45038	127	56	128	56	113.885818490000005	22.7266106400000005	113.888258820000004	22.7288266000000014	2
2019-10-21 20:30:01	2019-10-21 22:14:38	2.01503029999999983	02	30-39岁	22.7354433654624692	113.808513814055189	440306	V0440300	45720	129	24	131	24	113.807727729999996	22.7310425500000015	113.810168070000003	22.7332585099999989	1
2019-10-21 13:35:50	2019-10-21 15:41:09	1.86759879999999989	01	40-49岁	22.7348789138284104	114.243394244603309	440307	V0440300	45898	129	202	127	203	114.242107559999994	22.7310425500000015	114.244547900000001	22.7332585099999989	1
2019-10-21 17:31:40	2019-10-21 23:20:42	1.75727349999999993	01	40-49岁	22.7414517550475992	114.008342511817546	440309	V0440300	46873	132	106	132	107	114.007835290000003	22.7376904300000007	114.010275629999995	22.7399063800000008	1
2019-10-21 09:56:27	2019-10-21 13:29:09	2.01503029999999983	01	30-39岁	22.7531920091361286	113.901391411061354	440306	V0440300	48614	137	62	138	63	113.900460510000002	22.74877021	113.902900840000001	22.7509861700000009	1
2019-10-21 12:35:53	2019-10-21 15:39:16	2.01503029999999983	01	19-29岁	22.7697556678739303	113.788020969244826	440306	V0440300	51423	145	15	147	16	113.785764709999995	22.7664978699999985	113.788205039999994	22.7687138299999994	1
2019-10-21 08:43:07	2019-10-21 13:54:51	2.01503029999999983	02	30-39岁	22.7688279107914617	113.829592770020639	440306	V0440300	51440	145	32	146	33	113.827250419999999	22.7664978699999985	113.829690760000005	22.7687138299999994	1
2019-10-21 08:45:12	2019-10-21 18:46:10	2.01503029999999983	01	40-49岁	22.7849521571895792	113.875671342073829	440306	V0440300	53958	152	51	153	52	113.873616810000001	22.7820095699999996	113.87605714	22.7842255300000005	1
2019-10-21 07:36:26	2019-10-21 08:49:07	2.01503029999999983	01	30-39岁	22.8054994049324691	113.892694288945847	440306	V0440300	57178	161	58	161	59	113.890699159999997	22.801953189999999	113.893139500000004	22.8041691499999999	1
2019-10-21 10:36:08	2019-10-21 17:39:20	2.01503029999999983	01	19-29岁	22.8183529616436296	113.854242608105409	440306	V0440300	59305	167	43	168	44	113.854094119999999	22.81524894	113.856534460000006	22.8174648900000001	1
