# Supplementary material for: Analysis of the influencing factors of vitality and built environment of shopping centers based on mobile-phone signaling data
Source: PLoS One. 2024 Feb 15;19(2):e0296261. doi: 10.1371/journal.pone.0296261 (PMC10868840; doi:10.1371/journal.pone.0296261)
Supplement: S1 Data — (ZIP) [file pone.0296261.s001.zip › μò░μì«Θçìμû░μƒÑΦ»ó/08σ«¥Φâ╜city/σ«¥Φâ╜20-Φ«┐Θù«Φ«░σ╜ò.csv]

stime	etime	weight	gender	age	o_lat	o_lon	o_district	city	o_fnid	grow_4326	gcol_4326	grow_32650	gcol_32650	ext_min_x	ext_min_y	ext_max_x	ext_max_y	visit_time
2019-10-20 10:57:26	2019-10-20 13:42:49	2.29234759999999982	02	30-39岁	22.4683351282069417	113.878591906288761	440305	V0440300	2909	9	53	12	51	113.878497479999993	22.4651276600000003	113.88093782	22.4673436200000012	1
2019-10-20 08:15:54	2019-10-20 10:54:06	2.29234759999999982	01	30-39岁	22.4683351282069417	113.878591906288761	440305	V0440300	2909	9	53	12	51	113.878497479999993	22.4651276600000003	113.88093782	22.4673436200000012	1
2019-10-20 11:21:14	2019-10-20 13:45:12	2.29234759999999982	01	40-49岁	22.4683351282069417	113.878591906288761	440305	V0440300	2909	9	53	12	51	113.878497479999993	22.4651276600000003	113.88093782	22.4673436200000012	1
2019-10-20 13:57:46	2019-10-20 18:03:11	2.29234759999999982	02	40-49岁	22.4683351282069417	113.878591906288761	440305	V0440300	2909	9	53	12	51	113.878497479999993	22.4651276600000003	113.88093782	22.4673436200000012	1
2019-10-20 11:40:57	2019-10-20 13:25:59	2.29234759999999982	01	30-39岁	22.4678926459319115	113.892118068618856	440305	V0440300	2914	9	58	12	56	113.890699159999997	22.4651276600000003	113.893139500000004	22.4673436200000012	1
2019-10-20 14:59:41	2019-10-20 15:57:25	2.29234759999999982	01	30-39岁	22.4732133792380608	113.878385397561601	440305	V0440300	3622	11	52	14	50	113.87605714	22.4695595700000013	113.878497479999993	22.4717755299999986	1
2019-10-20 06:42:43	2019-10-20 06:43:04	2.29234759999999982	01	30-39岁	22.4733909269251591	113.884761083967845	440305	V0440300	3625	11	55	14	53	113.883378149999999	22.4695595700000013	113.885818490000005	22.4717755299999986	1
2019-10-20 00:46:32	2019-10-20 03:18:58	2.29234759999999982	01	30-39岁	22.4825365546379814	113.897112631365843	440305	V0440300	5058	15	60	18	58	113.895579830000003	22.4784234000000005	113.898020169999995	22.4806393600000014	1
2019-10-20 16:30:50	2019-10-20 19:05:01	2.29234759999999982	02	60岁以上	22.4806857531896789	113.899416559428857	440305	V0440300	5059	15	61	18	59	113.898020169999995	22.4784234000000005	113.900460510000002	22.4806393600000014	1
2019-10-20 16:35:39	2019-10-20 21:34:10	2.29234759999999982	01	50-59岁	22.4806857531896789	113.899416559428857	440305	V0440300	5059	15	61	18	59	113.898020169999995	22.4784234000000005	113.900460510000002	22.4806393600000014	1
2019-10-20 09:10:34	2019-10-20 13:00:05	2.29234759999999982	01	40-49岁	22.4806857531896789	113.899416559428857	440305	V0440300	5059	15	61	18	59	113.898020169999995	22.4784234000000005	113.900460510000002	22.4806393600000014	1
2019-10-20 12:56:25	2019-10-20 14:25:45	2.29234759999999982	01	30-39岁	22.4830847616236191	113.896993580643425	440305	V0440300	5415	16	60	19	58	113.895579830000003	22.4806393600000014	113.898020169999995	22.4828553199999988	1
2019-10-20 16:12:08	2019-10-20 22:14:28	2.29234759999999982	02	30-39岁	22.4844373585911015	113.898342393643034	440305	V0440300	5416	16	61	19	59	113.898020169999995	22.4806393600000014	113.900460510000002	22.4828553199999988	1
2019-10-20 12:08:17	2019-10-20 12:17:14	2.29234759999999982	01	40-49岁	22.4849115438967608	113.924008506734964	440305	V0440300	5426	16	71	19	69	113.922423530000003	22.4806393600000014	113.924863869999996	22.4828553199999988	1
2019-10-20 15:29:38	2019-10-20 17:27:18	2.29234759999999982	03	未知	22.4830324420407486	113.927215934418882	440305	V0440300	5427	16	72	19	70	113.924863869999996	22.4806393600000014	113.927304199999995	22.4828553199999988	1
2019-10-20 17:53:35	2019-10-20 20:21:36	2.29234759999999982	01	30-39岁	22.4830324420407486	113.927215934418882	440305	V0440300	5427	16	72	19	70	113.924863869999996	22.4806393600000014	113.927304199999995	22.4828553199999988	1
2019-10-20 12:05:33	2019-10-20 15:29:42	2.29234759999999982	01	40-49岁	22.4840361467645913	113.928737866589856	440305	V0440300	5428	16	73	19	71	113.927304199999995	22.4806393600000014	113.929744540000002	22.4828553199999988	1
2019-10-20 11:49:04	2019-10-20 14:35:13	2.29234759999999982	02	30-39岁	22.4850764456797307	113.888898565805235	440305	V0440300	5769	17	57	20	55	113.888258820000004	22.4828553199999988	113.890699159999997	22.4850712799999997	1
2019-10-20 16:09:41	2019-10-20 19:10:24	2.29234759999999982	02	30-39岁	22.4864481893167607	113.894510136990931	440305	V0440300	5771	17	59	20	57	113.893139500000004	22.4828553199999988	113.895579830000003	22.4850712799999997	1
2019-10-20 08:42:45	2019-10-20 18:05:52	2.29234759999999982	01	30-39岁	22.4861595174701492	113.896857003859452	440305	V0440300	5772	17	60	20	58	113.895579830000003	22.4828553199999988	113.898020169999995	22.4850712799999997	1
2019-10-20 19:05:42	2019-10-20 20:34:10	2.29234759999999982	02	30-39岁	22.4860970321716493	113.897829527739773	440305	V0440300	5772	17	60	20	58	113.895579830000003	22.4828553199999988	113.898020169999995	22.4850712799999997	1
2019-10-20 17:57:12	2019-10-20 20:12:12	2.29234759999999982	02	30-39岁	22.4853399924596182	113.89835139832654	440305	V0440300	5773	17	61	20	59	113.898020169999995	22.4828553199999988	113.900460510000002	22.4850712799999997	1
2019-10-20 16:00:23	2019-10-20 17:46:31	2.29234759999999982	02	60岁以上	22.4865813198142703	113.90564608113867	440305	V0440300	5776	17	64	20	62	113.905341179999994	22.4828553199999988	113.907781510000007	22.4850712799999997	1
2019-10-20 11:04:32	2019-10-20 15:55:37	2.29234759999999982	01	30-39岁	22.4870946152393394	113.915938513595407	440305	V0440300	5780	17	68	20	66	113.915102520000005	22.4828553199999988	113.917542859999998	22.4850712799999997	1
2019-10-20 19:51:09	2019-10-20 22:00:43	2.29234759999999982	01	50-59岁	22.4872188625910887	113.915828931822318	440305	V0440300	5780	17	68	20	66	113.915102520000005	22.4828553199999988	113.917542859999998	22.4850712799999997	1
2019-10-20 12:43:28	2019-10-20 22:50:08	2.29234759999999982	01	19-29岁	22.4872188625910887	113.915828931822318	440305	V0440300	5780	17	68	20	66	113.915102520000005	22.4828553199999988	113.917542859999998	22.4850712799999997	1
2019-10-20 21:15:03	2019-10-20 22:52:11	2.29234759999999982	01	19-29岁	22.4872188625910887	113.915828931822318	440305	V0440300	5780	17	68	20	66	113.915102520000005	22.4828553199999988	113.917542859999998	22.4850712799999997	1
2019-10-20 09:14:06	2019-10-20 10:12:45	2.29234759999999982	01	19-29岁	22.4872188625910887	113.915828931822318	440305	V0440300	5780	17	68	20	66	113.915102520000005	22.4828553199999988	113.917542859999998	22.4850712799999997	1
2019-10-20 15:29:51	2019-10-20 18:46:24	2.29234759999999982	01	30-39岁	22.4867606126387294	113.921122139962279	440305	V0440300	5782	17	70	20	68	113.919983189999996	22.4828553199999988	113.922423530000003	22.4850712799999997	1
2019-10-20 10:09:48	2019-10-20 13:32:30	2.29234759999999982	01	30-39岁	22.4866790949639999	113.925358161350843	440305	V0440300	5784	17	72	20	70	113.924863869999996	22.4828553199999988	113.927304199999995	22.4850712799999997	1
2019-10-20 15:52:01	2019-10-20 17:08:53	2.29234759999999982	02	40-49岁	22.4859828131568307	113.925286150952147	440305	V0440300	5784	17	72	20	70	113.924863869999996	22.4828553199999988	113.927304199999995	22.4850712799999997	1
2019-10-20 14:26:12	2019-10-20 16:23:59	2.29234759999999982	01	30-39岁	22.4871632613207098	113.925192072577047	440305	V0440300	5784	17	72	20	70	113.924863869999996	22.4828553199999988	113.927304199999995	22.4850712799999997	1
2019-10-20 11:18:14	2019-10-20 13:01:50	2.29234759999999982	02	30-39岁	22.4871890267752512	113.925123522037779	440305	V0440300	5784	17	72	20	70	113.924863869999996	22.4828553199999988	113.927304199999995	22.4850712799999997	1
2019-10-20 19:24:59	2019-10-20 22:25:58	2.29234759999999982	03	未知	22.4887310514309284	113.884213600513419	440305	V0440300	6124	18	55	21	53	113.883378149999999	22.4850712799999997	113.885818490000005	22.4872872299999997	1
2019-10-20 01:10:45	2019-10-20 10:07:11	2.29234759999999982	01	40-49岁	22.4874577600960812	113.906170421353451	440305	V0440300	6133	18	64	21	62	113.905341179999994	22.4850712799999997	113.907781510000007	22.4872872299999997	1
2019-10-20 16:19:08	2019-10-20 19:46:06	2.29234759999999982	02	19-29岁	22.4876492929588494	113.907214998754938	440305	V0440300	6133	18	64	21	62	113.905341179999994	22.4850712799999997	113.907781510000007	22.4872872299999997	1
2019-10-20 12:22:58	2019-10-20 15:06:14	2.29234759999999982	01	未知	22.4874007381153795	113.907900328276497	440305	V0440300	6134	18	65	21	63	113.907781510000007	22.4850712799999997	113.910221849999999	22.4872872299999997	1
2019-10-20 15:10:15	2019-10-20 23:31:55	2.29234759999999982	01	40-49岁	22.4881727561038183	113.914273350742647	440305	V0440300	6136	18	67	21	65	113.912662190000006	22.4850712799999997	113.915102520000005	22.4872872299999997	1
2019-10-20 12:21:58	2019-10-20 17:00:32	2.29234759999999982	01	40-49岁	22.4888559182224697	113.913189915991978	440305	V0440300	6136	18	67	21	65	113.912662190000006	22.4850712799999997	113.915102520000005	22.4872872299999997	1
2019-10-20 12:29:25	2019-10-20 13:59:11	2.29234759999999982	01	30-39岁	22.4880314906519914	113.914907735709349	440305	V0440300	6136	18	67	21	65	113.912662190000006	22.4850712799999997	113.915102520000005	22.4872872299999997	1
2019-10-20 19:02:59	2019-10-20 20:32:23	2.29234759999999982	01	50-59岁	22.4879315172202396	113.914871107395001	440305	V0440300	6136	18	67	21	65	113.912662190000006	22.4850712799999997	113.915102520000005	22.4872872299999997	1
2019-10-20 10:10:12	2019-10-20 14:21:33	2.29234759999999982	01	30-39岁	22.4876963549228783	113.923335085045053	440305	V0440300	6140	18	71	21	69	113.922423530000003	22.4850712799999997	113.924863869999996	22.4872872299999997	1
2019-10-20 17:53:17	2019-10-20 20:27:32	2.29234759999999982	01	40-49岁	22.4873229189591513	113.925518735846254	440305	V0440300	6141	18	72	21	70	113.924863869999996	22.4850712799999997	113.927304199999995	22.4872872299999997	1
2019-10-20 11:00:43	2019-10-20 13:40:02	2.29234759999999982	01	30-39岁	22.4873989783358397	113.925720997399395	440305	V0440300	6141	18	72	21	70	113.924863869999996	22.4850712799999997	113.927304199999995	22.4872872299999997	1
2019-10-20 21:41:53	2019-10-20 22:00:26	2.29234759999999982	02	0-18岁	22.4887363463707288	113.927701748968644	440305	V0440300	6142	18	73	21	71	113.927304199999995	22.4850712799999997	113.929744540000002	22.4872872299999997	3
2019-10-20 00:08:34	2019-10-20 17:01:10	2.29234759999999982	02	0-18岁	22.4887363463707288	113.927701748968644	440305	V0440300	6142	18	73	21	71	113.927304199999995	22.4850712799999997	113.929744540000002	22.4872872299999997	3
2019-10-20 17:21:24	2019-10-20 19:11:50	2.29234759999999982	02	0-18岁	22.4887363463707288	113.927701748968644	440305	V0440300	6142	18	73	21	71	113.927304199999995	22.4850712799999997	113.929744540000002	22.4872872299999997	3
2019-10-20 16:50:56	2019-10-20 22:09:20	2.29234759999999982	02	19-29岁	22.4876457340772689	113.927774401136929	440305	V0440300	6142	18	73	21	71	113.927304199999995	22.4850712799999997	113.929744540000002	22.4872872299999997	1
2019-10-20 08:57:46	2019-10-20 10:45:08	2.29234759999999982	02	50-59岁	22.4891922336853689	113.93694696632096	440305	V0440300	6145	18	76	21	74	113.934625209999993	22.4850712799999997	113.93706555	22.4872872299999997	1
2019-10-20 11:02:01	2019-10-20 14:21:42	2.29234759999999982	02	30-39岁	22.4903986912694513	113.894392779145988	440305	V0440300	6485	19	59	22	57	113.893139500000004	22.4872872299999997	113.895579830000003	22.4895031900000006	1
2019-10-20 15:05:17	2019-10-20 17:25:33	2.29234759999999982	01	30-39岁	22.4912052542342309	113.915225792124033	440305	V0440300	6494	19	68	22	66	113.915102520000005	22.4872872299999997	113.917542859999998	22.4895031900000006	3
2019-10-20 08:59:00	2019-10-20 12:59:31	2.29234759999999982	01	30-39岁	22.4912052542342309	113.915225792124033	440305	V0440300	6494	19	68	22	66	113.915102520000005	22.4872872299999997	113.917542859999998	22.4895031900000006	3
2019-10-20 18:29:24	2019-10-20 22:21:48	2.29234759999999982	01	30-39岁	22.4912052542342309	113.915225792124033	440305	V0440300	6494	19	68	22	66	113.915102520000005	22.4872872299999997	113.917542859999998	22.4895031900000006	3
2019-10-20 16:36:48	2019-10-20 19:18:03	2.29234759999999982	01	19-29岁	22.4910031481622106	113.917395999426887	440305	V0440300	6494	19	68	22	66	113.915102520000005	22.4872872299999997	113.917542859999998	22.4895031900000006	1
2019-10-20 19:39:22	2019-10-20 20:30:19	2.29234759999999982	02	19-29岁	22.4897595665271197	113.917491550128887	440305	V0440300	6494	19	68	22	66	113.915102520000005	22.4872872299999997	113.917542859999998	22.4895031900000006	1
2019-10-20 17:52:16	2019-10-20 18:45:52	2.29234759999999982	02	30-39岁	22.4916699503262301	113.917342369045315	440305	V0440300	6494	19	68	22	66	113.915102520000005	22.4872872299999997	113.917542859999998	22.4895031900000006	1
2019-10-20 10:08:43	2019-10-20 16:05:42	2.29234759999999982	02	40-49岁	22.4900790287593502	113.916736667050301	440305	V0440300	6494	19	68	22	66	113.915102520000005	22.4872872299999997	113.917542859999998	22.4895031900000006	3
2019-10-20 02:28:01	2019-10-20 10:05:29	2.29234759999999982	02	40-49岁	22.4900790287593502	113.916736667050301	440305	V0440300	6494	19	68	22	66	113.915102520000005	22.4872872299999997	113.917542859999998	22.4895031900000006	3
2019-10-20 18:33:26	2019-10-20 22:33:47	2.29234759999999982	02	40-49岁	22.4900790287593502	113.916736667050301	440305	V0440300	6494	19	68	22	66	113.915102520000005	22.4872872299999997	113.917542859999998	22.4895031900000006	3
2019-10-20 16:13:22	2019-10-20 19:20:53	2.29234759999999982	02	19-29岁	22.4905316461076197	113.917280199769039	440305	V0440300	6494	19	68	22	66	113.915102520000005	22.4872872299999997	113.917542859999998	22.4895031900000006	1
2019-10-20 18:42:22	2019-10-20 20:35:22	2.29234759999999982	02	19-29岁	22.4909820934651385	113.91912516227427	440305	V0440300	6495	19	69	22	67	113.917542859999998	22.4872872299999997	113.919983189999996	22.4895031900000006	1
2019-10-20 16:36:33	2019-10-20 19:10:20	2.29234759999999982	02	19-29岁	22.4908082195242187	113.917584844331458	440305	V0440300	6495	19	69	22	67	113.917542859999998	22.4872872299999997	113.919983189999996	22.4895031900000006	1
2019-10-20 17:58:19	2019-10-20 19:09:28	2.29234759999999982	01	30-39岁	22.4898830292401684	113.919227207399942	440305	V0440300	6495	19	69	22	67	113.917542859999998	22.4872872299999997	113.919983189999996	22.4895031900000006	1
2019-10-20 12:31:24	2019-10-20 18:07:52	2.29234759999999982	01	30-39岁	22.4905778478047509	113.918279485126334	440305	V0440300	6495	19	69	22	67	113.917542859999998	22.4872872299999997	113.919983189999996	22.4895031900000006	1
2019-10-20 20:41:45	2019-10-20 20:53:07	2.29234759999999982	01	19-29岁	22.4905313391485713	113.918678697456997	440305	V0440300	6495	19	69	22	67	113.917542859999998	22.4872872299999997	113.919983189999996	22.4895031900000006	1
2019-10-20 15:41:27	2019-10-20 18:40:27	2.29234759999999982	02	19-29岁	22.4899259527648816	113.920527625836868	440305	V0440300	6496	19	70	22	68	113.919983189999996	22.4872872299999997	113.922423530000003	22.4895031900000006	1
2019-10-20 16:23:36	2019-10-20 19:23:37	2.29234759999999982	02	40-49岁	22.4911278466229909	113.924861612543765	440305	V0440300	6497	19	71	22	69	113.922423530000003	22.4872872299999997	113.924863869999996	22.4895031900000006	1
2019-10-20 18:31:09	2019-10-20 19:31:35	2.29234759999999982	01	19-29岁	22.4913249979826411	113.923371341137113	440305	V0440300	6497	19	71	22	69	113.922423530000003	22.4872872299999997	113.924863869999996	22.4895031900000006	1
2019-10-20 15:36:43	2019-10-20 16:35:11	2.29234759999999982	02	30-39岁	22.4909638565521597	113.9238357870708	440305	V0440300	6497	19	71	22	69	113.922423530000003	22.4872872299999997	113.924863869999996	22.4895031900000006	2
2019-10-20 07:12:40	2019-10-20 10:34:30	2.29234759999999982	02	30-39岁	22.4909638565521597	113.9238357870708	440305	V0440300	6497	19	71	22	69	113.922423530000003	22.4872872299999997	113.924863869999996	22.4895031900000006	2
2019-10-20 18:01:40	2019-10-20 20:57:22	2.29234759999999982	01	19-29岁	22.4900631861244698	113.926293362970156	440305	V0440300	6498	19	72	22	70	113.924863869999996	22.4872872299999997	113.927304199999995	22.4895031900000006	2
2019-10-20 13:18:03	2019-10-20 14:07:17	2.29234759999999982	01	19-29岁	22.4900631861244698	113.926293362970156	440305	V0440300	6498	19	72	22	70	113.924863869999996	22.4872872299999997	113.927304199999995	22.4895031900000006	2
2019-10-20 13:54:18	2019-10-20 21:57:43	2.29234759999999982	01	50-59岁	22.4917074102616397	113.92638327078852	440305	V0440300	6498	19	72	22	70	113.924863869999996	22.4872872299999997	113.927304199999995	22.4895031900000006	1
2019-10-20 17:35:06	2019-10-20 20:39:59	2.29234759999999982	02	19-29岁	22.4913262462242507	113.925799273725772	440305	V0440300	6498	19	72	22	70	113.924863869999996	22.4872872299999997	113.927304199999995	22.4895031900000006	1
2019-10-20 12:13:29	2019-10-20 14:20:47	2.29234759999999982	01	30-39岁	22.4909673594212585	113.92827401368568	440305	V0440300	6499	19	73	22	71	113.927304199999995	22.4872872299999997	113.929744540000002	22.4895031900000006	1
2019-10-20 14:39:35	2019-10-20 15:13:40	2.29234759999999982	01	30-39岁	22.491366451010439	113.927905858074524	440305	V0440300	6499	19	73	22	71	113.927304199999995	22.4872872299999997	113.929744540000002	22.4895031900000006	1
2019-10-20 12:34:04	2019-10-20 16:48:58	2.29234759999999982	02	19-29岁	22.4905989807229894	113.928359846082401	440305	V0440300	6499	19	73	22	71	113.927304199999995	22.4872872299999997	113.929744540000002	22.4895031900000006	1
2019-10-20 18:00:08	2019-10-20 23:22:08	2.29234759999999982	01	30-39岁	22.4911360918766512	113.930970183253365	440305	V0440300	6500	19	74	22	72	113.929744540000002	22.4872872299999997	113.932184879999994	22.4895031900000006	1
2019-10-20 09:16:30	2019-10-20 14:24:21	2.29234759999999982	03	未知	22.4908266024011105	113.930831336566328	440305	V0440300	6500	19	74	22	72	113.929744540000002	22.4872872299999997	113.932184879999994	22.4895031900000006	1
2019-10-20 09:49:57	2019-10-20 10:47:25	2.29234759999999982	02	30-39岁	22.490438144266399	113.930810775347638	440305	V0440300	6500	19	74	22	72	113.929744540000002	22.4872872299999997	113.932184879999994	22.4895031900000006	1
2019-10-20 19:30:30	2019-10-20 21:05:58	2.29234759999999982	02	30-39岁	22.4913340435613698	113.93141256069525	440305	V0440300	6500	19	74	22	72	113.929744540000002	22.4872872299999997	113.932184879999994	22.4895031900000006	1
2019-10-20 07:47:32	2019-10-20 12:03:45	2.29234759999999982	02	50-59岁	22.4902974105942093	113.931950163756824	440305	V0440300	6500	19	74	22	72	113.929744540000002	22.4872872299999997	113.932184879999994	22.4895031900000006	1
2019-10-20 21:18:47	2019-10-20 22:23:51	2.29234759999999982	02	30-39岁	22.491572517455829	113.932087131067888	440305	V0440300	6500	19	74	22	72	113.929744540000002	22.4872872299999997	113.932184879999994	22.4895031900000006	1
2019-10-20 10:59:46	2019-10-20 14:08:42	2.29234759999999982	01	0-18岁	22.4904438620814595	113.933005521896774	440305	V0440300	6501	19	75	22	73	113.932184879999994	22.4872872299999997	113.934625209999993	22.4895031900000006	1
2019-10-20 12:32:49	2019-10-20 21:35:11	2.29234759999999982	01	40-49岁	22.490977951222149	113.933090860213426	440305	V0440300	6501	19	75	22	73	113.932184879999994	22.4872872299999997	113.934625209999993	22.4895031900000006	1
2019-10-20 10:41:00	2019-10-20 15:46:45	2.29234759999999982	01	30-39岁	22.4916382248545297	113.934115472087242	440305	V0440300	6501	19	75	22	73	113.932184879999994	22.4872872299999997	113.934625209999993	22.4895031900000006	3
2019-10-20 18:37:58	2019-10-20 22:58:06	2.29234759999999982	01	30-39岁	22.4916382248545297	113.934115472087242	440305	V0440300	6501	19	75	22	73	113.932184879999994	22.4872872299999997	113.934625209999993	22.4895031900000006	3
2019-10-20 09:05:42	2019-10-20 10:02:54	2.29234759999999982	01	30-39岁	22.4916382248545297	113.934115472087242	440305	V0440300	6501	19	75	22	73	113.932184879999994	22.4872872299999997	113.934625209999993	22.4895031900000006	3
2019-10-20 15:02:24	2019-10-20 16:45:54	2.29234759999999982	02	19-29岁	22.4916754886069015	113.932754981260402	440305	V0440300	6501	19	75	22	73	113.932184879999994	22.4872872299999997	113.934625209999993	22.4895031900000006	1
2019-10-20 07:12:27	2019-10-20 10:16:07	2.29234759999999982	02	50-59岁	22.4903350551507302	113.932978786328391	440305	V0440300	6501	19	75	22	73	113.932184879999994	22.4872872299999997	113.934625209999993	22.4895031900000006	1
2019-10-20 19:11:17	2019-10-20 20:25:29	2.29234759999999982	01	30-39岁	22.4904050898531089	113.936658029870856	440305	V0440300	6502	19	76	22	74	113.934625209999993	22.4872872299999997	113.93706555	22.4895031900000006	1
2019-10-20 16:57:19	2019-10-20 18:11:31	2.29234759999999982	01	30-39岁	22.4913367844119207	113.935821702811509	440305	V0440300	6502	19	76	22	74	113.934625209999993	22.4872872299999997	113.93706555	22.4895031900000006	1
2019-10-20 00:00:33	2019-10-20 00:04:40	2.29234759999999982	02	19-29岁	22.4904483760516314	113.937035838746354	440305	V0440300	6502	19	76	22	74	113.934625209999993	22.4872872299999997	113.93706555	22.4895031900000006	1
2019-10-20 15:30:40	2019-10-20 18:51:22	2.29234759999999982	02	40-49岁	22.4904480067400989	113.937016423162007	440305	V0440300	6502	19	76	22	74	113.934625209999993	22.4872872299999997	113.93706555	22.4895031900000006	1
2019-10-20 12:14:23	2019-10-20 14:11:01	2.29234759999999982	01	30-39岁	22.4904299646326997	113.93701682058888	440305	V0440300	6502	19	76	22	74	113.934625209999993	22.4872872299999997	113.93706555	22.4895031900000006	1
2019-10-20 19:27:03	2019-10-20 20:32:30	2.29234759999999982	01	30-39岁	22.4896928912411092	113.935275220299985	440305	V0440300	6502	19	76	22	74	113.934625209999993	22.4872872299999997	113.93706555	22.4895031900000006	1
2019-10-20 17:03:23	2019-10-20 18:11:54	2.29234759999999982	02	30-39岁	22.491096910801339	113.93602122691118	440305	V0440300	6502	19	76	22	74	113.934625209999993	22.4872872299999997	113.93706555	22.4895031900000006	1
2019-10-20 12:22:02	2019-10-20 16:16:44	2.29234759999999982	01	30-39岁	22.4896406151015391	113.938694927030966	440305	V0440300	6503	19	77	22	75	113.93706555	22.4872872299999997	113.939505879999999	22.4895031900000006	1
2019-10-20 00:12:02	2019-10-20 01:06:39	2.29234759999999982	02	30-39岁	22.4928006236351408	113.886521192765215	440305	V0440300	6839	20	56	23	54	113.885818490000005	22.4895031900000006	113.888258820000004	22.4917191500000015	2
2019-10-20 15:30:20	2019-10-20 16:59:33	2.29234759999999982	02	30-39岁	22.4928006236351408	113.886521192765215	440305	V0440300	6839	20	56	23	54	113.885818490000005	22.4895031900000006	113.888258820000004	22.4917191500000015	2
2019-10-20 20:25:28	2019-10-20 22:06:17	2.29234759999999982	02	40-49岁	22.4925652481712888	113.917439061593399	440305	V0440300	6851	20	68	23	66	113.915102520000005	22.4895031900000006	113.917542859999998	22.4917191500000015	1
2019-10-20 12:58:06	2019-10-20 20:11:12	2.29234759999999982	01	19-29岁	22.4925406202711393	113.915681758439533	440305	V0440300	6851	20	68	23	66	113.915102520000005	22.4895031900000006	113.917542859999998	22.4917191500000015	1
2019-10-20 16:31:12	2019-10-20 22:31:15	2.29234759999999982	02	50-59岁	22.4920734366723813	113.919091268498434	440305	V0440300	6852	20	69	23	67	113.917542859999998	22.4895031900000006	113.919983189999996	22.4917191500000015	1
2019-10-20 18:17:44	2019-10-20 20:54:04	2.29234759999999982	02	50-59岁	22.4926951127714183	113.922340695055425	440305	V0440300	6853	20	70	23	68	113.919983189999996	22.4895031900000006	113.922423530000003	22.4917191500000015	1
2019-10-20 16:25:08	2019-10-20 18:51:03	2.29234759999999982	02	50-59岁	22.4925159931152017	113.922412643390643	440305	V0440300	6853	20	70	23	68	113.919983189999996	22.4895031900000006	113.922423530000003	22.4917191500000015	1
2019-10-20 18:31:33	2019-10-20 18:32:30	2.29234759999999982	01	30-39岁	22.4935541068177294	113.921010562883808	440305	V0440300	6853	20	70	23	68	113.919983189999996	22.4895031900000006	113.922423530000003	22.4917191500000015	1
2019-10-20 17:31:35	2019-10-20 21:19:33	2.29234759999999982	01	19-29岁	22.4919066707690014	113.92405772529338	440305	V0440300	6854	20	71	23	69	113.922423530000003	22.4895031900000006	113.924863869999996	22.4917191500000015	1
2019-10-20 01:02:20	2019-10-20 07:20:05	2.29234759999999982	01	30-39岁	22.4934974422303107	113.92371174787931	440305	V0440300	6854	20	71	23	69	113.922423530000003	22.4895031900000006	113.924863869999996	22.4917191500000015	1
2019-10-20 15:15:53	2019-10-20 20:07:57	2.29234759999999982	01	30-39岁	22.4934515428675006	113.924615978296799	440305	V0440300	6854	20	71	23	69	113.922423530000003	22.4895031900000006	113.924863869999996	22.4917191500000015	1
2019-10-20 18:52:05	2019-10-20 20:39:28	2.29234759999999982	01	30-39岁	22.4923199090889092	113.926321171199561	440305	V0440300	6855	20	72	23	70	113.924863869999996	22.4895031900000006	113.927304199999995	22.4917191500000015	1
2019-10-20 20:24:01	2019-10-20 21:09:27	2.29234759999999982	01	50-59岁	22.4919871242577507	113.925435033566075	440305	V0440300	6855	20	72	23	70	113.924863869999996	22.4895031900000006	113.927304199999995	22.4917191500000015	1
2019-10-20 16:07:32	2019-10-20 20:59:54	2.29234759999999982	01	40-49岁	22.4929267812336207	113.926909896832115	440305	V0440300	6855	20	72	23	70	113.924863869999996	22.4895031900000006	113.927304199999995	22.4917191500000015	1
2019-10-20 17:33:56	2019-10-20 18:39:35	2.29234759999999982	02	50-59岁	22.4917288530431385	113.925615558399514	440305	V0440300	6855	20	72	23	70	113.924863869999996	22.4895031900000006	113.927304199999995	22.4917191500000015	2
2019-10-20 11:54:10	2019-10-20 17:32:30	2.29234759999999982	02	50-59岁	22.4917288530431385	113.925615558399514	440305	V0440300	6855	20	72	23	70	113.924863869999996	22.4895031900000006	113.927304199999995	22.4917191500000015	2
2019-10-20 12:16:32	2019-10-20 16:12:54	2.29234759999999982	01	30-39岁	22.4924258106562007	113.926668459531982	440305	V0440300	6855	20	72	23	70	113.924863869999996	22.4895031900000006	113.927304199999995	22.4917191500000015	1
2019-10-20 19:45:30	2019-10-20 22:44:49	2.29234759999999982	02	30-39岁	22.4936826735622297	113.928214024213517	440305	V0440300	6856	20	73	23	71	113.927304199999995	22.4895031900000006	113.929744540000002	22.4917191500000015	2
2019-10-20 18:36:02	2019-10-20 19:42:49	2.29234759999999982	02	30-39岁	22.4936826735622297	113.928214024213517	440305	V0440300	6856	20	73	23	71	113.927304199999995	22.4895031900000006	113.929744540000002	22.4917191500000015	2
2019-10-20 19:35:51	2019-10-20 20:41:49	2.29234759999999982	01	40-49岁	22.4932413865774699	113.928262622196357	440305	V0440300	6856	20	73	23	71	113.927304199999995	22.4895031900000006	113.929744540000002	22.4917191500000015	1
2019-10-20 16:00:15	2019-10-20 16:49:32	2.29234759999999982	02	40-49岁	22.4928456278374611	113.928805524459023	440305	V0440300	6856	20	73	23	71	113.927304199999995	22.4895031900000006	113.929744540000002	22.4917191500000015	1
2019-10-20 14:03:38	2019-10-20 16:06:38	2.29234759999999982	01	50-59岁	22.4917651975284301	113.929412103991638	440305	V0440300	6856	20	73	23	71	113.927304199999995	22.4895031900000006	113.929744540000002	22.4917191500000015	1
2019-10-20 10:04:33	2019-10-20 11:12:50	2.29234759999999982	01	40-49岁	22.4935769346815704	113.92929439532719	440305	V0440300	6856	20	73	23	71	113.927304199999995	22.4895031900000006	113.929744540000002	22.4917191500000015	1
2019-10-20 10:50:19	2019-10-20 22:27:02	2.29234759999999982	01	19-29岁	22.4937368531321695	113.928688716840909	440305	V0440300	6856	20	73	23	71	113.927304199999995	22.4895031900000006	113.929744540000002	22.4917191500000015	1
2019-10-20 16:02:34	2019-10-20 21:03:55	2.29234759999999982	01	40-49岁	22.4925682227054686	113.927510250715642	440305	V0440300	6856	20	73	23	71	113.927304199999995	22.4895031900000006	113.929744540000002	22.4917191500000015	1
2019-10-20 19:56:43	2019-10-20 20:41:56	2.29234759999999982	02	19-29岁	22.49305392888688	113.927897708425832	440305	V0440300	6856	20	73	23	71	113.927304199999995	22.4895031900000006	113.929744540000002	22.4917191500000015	1
2019-10-20 16:22:12	2019-10-20 17:28:29	2.29234759999999982	02	30-39岁	22.4919958554158299	113.929203059827756	440305	V0440300	6856	20	73	23	71	113.927304199999995	22.4895031900000006	113.929744540000002	22.4917191500000015	1
2019-10-20 17:39:59	2019-10-20 18:19:44	2.29234759999999982	03	未知	22.4933707743125808	113.927948979284437	440305	V0440300	6856	20	73	23	71	113.927304199999995	22.4895031900000006	113.929744540000002	22.4917191500000015	1
2019-10-20 22:13:28	2019-10-20 22:14:41	2.29234759999999982	01	19-29岁	22.492249687544561	113.928789552482556	440305	V0440300	6856	20	73	23	71	113.927304199999995	22.4895031900000006	113.929744540000002	22.4917191500000015	1
2019-10-20 15:25:17	2019-10-20 17:32:43	2.29234759999999982	01	19-29岁	22.4924581973311888	113.929785277599279	440305	V0440300	6857	20	74	23	72	113.929744540000002	22.4895031900000006	113.932184879999994	22.4917191500000015	1
2019-10-20 03:05:08	2019-10-20 13:56:38	2.29234759999999982	01	30-39岁	22.4936232496691098	113.930303424085679	440305	V0440300	6857	20	74	23	72	113.929744540000002	22.4895031900000006	113.932184879999994	22.4917191500000015	2
2019-10-20 18:05:56	2019-10-20 20:46:48	2.29234759999999982	01	30-39岁	22.4936232496691098	113.930303424085679	440305	V0440300	6857	20	74	23	72	113.929744540000002	22.4895031900000006	113.932184879999994	22.4917191500000015	2
2019-10-20 18:16:41	2019-10-20 23:20:31	2.29234759999999982	01	30-39岁	22.4928742300382787	113.931252312776579	440305	V0440300	6857	20	74	23	72	113.929744540000002	22.4895031900000006	113.932184879999994	22.4917191500000015	1
2019-10-20 19:57:56	2019-10-20 20:50:54	2.29234759999999982	02	40-49岁	22.4929345077192515	113.930153527095754	440305	V0440300	6857	20	74	23	72	113.929744540000002	22.4895031900000006	113.932184879999994	22.4917191500000015	1
2019-10-20 16:54:13	2019-10-20 19:27:17	2.29234759999999982	02	40-49岁	22.4929871638330212	113.934338239418395	440305	V0440300	6858	20	75	23	73	113.932184879999994	22.4895031900000006	113.934625209999993	22.4917191500000015	1
2019-10-20 07:02:02	2019-10-20 22:42:37	2.29234759999999982	02	60岁以上	22.4919890449899391	113.93310740603664	440305	V0440300	6858	20	75	23	73	113.932184879999994	22.4895031900000006	113.934625209999993	22.4917191500000015	1
2019-10-20 00:44:20	2019-10-20 16:51:56	2.29234759999999982	02	30-39岁	22.4919323579367187	113.935818289695916	440305	V0440300	6859	20	76	23	74	113.934625209999993	22.4895031900000006	113.93706555	22.4917191500000015	1
2019-10-20 10:04:43	2019-10-20 23:44:12	2.29234759999999982	02	30-39岁	22.4925002695063192	113.938156078661692	440305	V0440300	6860	20	77	23	75	113.93706555	22.4895031900000006	113.939505879999999	22.4917191500000015	1
2019-10-20 19:30:05	2019-10-20 22:40:34	2.29234759999999982	01	30-39岁	22.4949943133576689	113.887025639273617	440305	V0440300	7196	21	56	24	54	113.885818490000005	22.4917191500000015	113.888258820000004	22.4939351099999989	1
2019-10-20 18:16:09	2019-10-20 19:14:40	2.29234759999999982	01	40-49岁	22.4949215212374511	113.919368075597276	440305	V0440300	7209	21	69	24	67	113.917542859999998	22.4917191500000015	113.919983189999996	22.4939351099999989	1
2019-10-20 08:55:27	2019-10-20 09:57:06	2.29234759999999982	01	60岁以上	22.4952426524383498	113.922002647857397	440305	V0440300	7210	21	70	24	68	113.919983189999996	22.4917191500000015	113.922423530000003	22.4939351099999989	1
2019-10-20 08:35:42	2019-10-20 09:06:05	2.29234759999999982	02	40-49岁	22.4954164396016409	113.924485102447179	440305	V0440300	7211	21	71	24	69	113.922423530000003	22.4917191500000015	113.924863869999996	22.4939351099999989	1
2019-10-20 09:52:57	2019-10-20 20:09:52	2.29234759999999982	02	19-29岁	22.4955970438869599	113.924490818970455	440305	V0440300	7211	21	71	24	69	113.922423530000003	22.4917191500000015	113.924863869999996	22.4939351099999989	1
2019-10-20 16:43:47	2019-10-20 17:59:35	2.29234759999999982	01	19-29岁	22.4951802916055392	113.924878811299806	440305	V0440300	7212	21	72	24	70	113.924863869999996	22.4917191500000015	113.927304199999995	22.4939351099999989	1
2019-10-20 22:44:09	2019-10-20 23:27:12	2.29234759999999982	02	19-29岁	22.4946436701592205	113.925133483300471	440305	V0440300	7212	21	72	24	70	113.924863869999996	22.4917191500000015	113.927304199999995	22.4939351099999989	1
2019-10-20 16:31:25	2019-10-20 18:46:26	2.29234759999999982	01	19-29岁	22.4944172194298311	113.925089931592524	440305	V0440300	7212	21	72	24	70	113.924863869999996	22.4917191500000015	113.927304199999995	22.4939351099999989	1
2019-10-20 09:09:12	2019-10-20 23:19:13	2.29234759999999982	02	40-49岁	22.4943493140638893	113.926732771906984	440305	V0440300	7212	21	72	24	70	113.924863869999996	22.4917191500000015	113.927304199999995	22.4939351099999989	1
2019-10-20 17:45:04	2019-10-20 20:22:01	2.29234759999999982	01	19-29岁	22.4957142450114596	113.928266256362136	440305	V0440300	7213	21	73	24	71	113.927304199999995	22.4917191500000015	113.929744540000002	22.4939351099999989	1
2019-10-20 19:53:09	2019-10-20 23:10:11	2.29234759999999982	02	19-29岁	22.4959162794798893	113.92892222090228	440305	V0440300	7213	21	73	24	71	113.927304199999995	22.4917191500000015	113.929744540000002	22.4939351099999989	1
2019-10-20 14:11:27	2019-10-20 14:11:27	2.29234759999999982	02	30-39岁	22.4972034464090491	113.881333501190127	440305	V0440300	7551	22	54	25	52	113.88093782	22.4939351099999989	113.883378149999999	22.496151059999999	1
2019-10-20 13:44:10	2019-10-20 15:44:16	2.29234759999999982	01	30-39岁	22.4964179175915788	113.884109311992049	440305	V0440300	7552	22	55	25	53	113.883378149999999	22.4939351099999989	113.885818490000005	22.496151059999999	1
2019-10-20 07:28:45	2019-10-20 11:38:18	2.29234759999999982	02	19-29岁	22.4979683306651914	113.884482462849675	440305	V0440300	7552	22	55	25	53	113.883378149999999	22.4939351099999989	113.885818490000005	22.496151059999999	1
2019-10-20 18:28:11	2019-10-20 19:37:10	2.29234759999999982	01	30-39岁	22.4980931620786286	113.890472014202686	440305	V0440300	7554	22	57	25	55	113.888258820000004	22.4939351099999989	113.890699159999997	22.496151059999999	1
2019-10-20 17:40:46	2019-10-20 21:17:55	2.29234759999999982	01	19-29岁	22.4972288870458215	113.890112579717439	440305	V0440300	7554	22	57	25	55	113.888258820000004	22.4939351099999989	113.890699159999997	22.496151059999999	1
2019-10-20 00:15:21	2019-10-20 02:29:47	2.29234759999999982	01	19-29岁	22.4981654560913391	113.915809477270813	440305	V0440300	7565	22	68	25	66	113.915102520000005	22.4939351099999989	113.917542859999998	22.496151059999999	1
2019-10-20 18:20:38	2019-10-20 19:35:03	2.29234759999999982	02	40-49岁	22.4976060691538713	113.915345990405768	440305	V0440300	7565	22	68	25	66	113.915102520000005	22.4939351099999989	113.917542859999998	22.496151059999999	1
2019-10-20 11:47:40	2019-10-20 14:16:32	2.29234759999999982	01	60岁以上	22.49690025584556	113.919489332100852	440305	V0440300	7566	22	69	25	67	113.917542859999998	22.4939351099999989	113.919983189999996	22.496151059999999	1
2019-10-20 11:43:46	2019-10-20 13:12:17	2.29234759999999982	01	40-49岁	22.4961656620982495	113.919301656100345	440305	V0440300	7566	22	69	25	67	113.917542859999998	22.4939351099999989	113.919983189999996	22.496151059999999	1
2019-10-20 13:58:00	2019-10-20 15:15:21	2.29234759999999982	01	40-49岁	22.4980155611266106	113.923067873945897	440305	V0440300	7568	22	71	25	69	113.922423530000003	22.4939351099999989	113.924863869999996	22.496151059999999	1
2019-10-20 19:05:49	2019-10-20 23:21:46	2.29234759999999982	02	40-49岁	22.4962689239821003	113.925175231865865	440305	V0440300	7569	22	72	25	70	113.924863869999996	22.4939351099999989	113.927304199999995	22.496151059999999	1
2019-10-20 00:32:04	2019-10-20 23:02:48	2.29234759999999982	01	19-29岁	22.4972810026098706	113.925716155920767	440305	V0440300	7569	22	72	25	70	113.924863869999996	22.4939351099999989	113.927304199999995	22.496151059999999	1
2019-10-20 18:35:22	2019-10-20 22:24:51	2.29234759999999982	02	60岁以上	22.4978231225964507	113.925276824553322	440305	V0440300	7569	22	72	25	70	113.924863869999996	22.4939351099999989	113.927304199999995	22.496151059999999	1
2019-10-20 21:04:56	2019-10-20 21:04:56	2.29234759999999982	01	19-29岁	22.4978790431093714	113.926314804553073	440305	V0440300	7569	22	72	25	70	113.924863869999996	22.4939351099999989	113.927304199999995	22.496151059999999	1
2019-10-20 06:44:22	2019-10-20 07:13:05	2.29234759999999982	02	50-59岁	22.49746531102112	113.927334031038257	440305	V0440300	7570	22	73	25	71	113.927304199999995	22.4939351099999989	113.929744540000002	22.496151059999999	1
2019-10-20 00:45:49	2019-10-20 12:46:17	2.29234759999999982	01	30-39岁	22.4979684335091008	113.934315799145082	440305	V0440300	7572	22	75	25	73	113.932184879999994	22.4939351099999989	113.934625209999993	22.496151059999999	1
2019-10-20 21:09:38	2019-10-20 23:11:28	2.29234759999999982	02	19-29岁	22.4967126855148898	113.932352477761157	440305	V0440300	7572	22	75	25	73	113.932184879999994	22.4939351099999989	113.934625209999993	22.496151059999999	1
2019-10-20 18:53:09	2019-10-20 22:44:26	2.29234759999999982	03	未知	22.497366428266929	113.934455336656157	440305	V0440300	7572	22	75	25	73	113.932184879999994	22.4939351099999989	113.934625209999993	22.496151059999999	1
2019-10-20 12:09:35	2019-10-20 13:33:10	2.29234759999999982	01	40-49岁	22.4967647924317617	113.934614289057194	440305	V0440300	7572	22	75	25	73	113.932184879999994	22.4939351099999989	113.934625209999993	22.496151059999999	1
2019-10-20 16:25:06	2019-10-20 17:21:16	2.29234759999999982	01	30-39岁	22.4967567314248704	113.935138930385207	440305	V0440300	7573	22	76	25	74	113.934625209999993	22.4939351099999989	113.93706555	22.496151059999999	1
2019-10-20 22:26:54	2019-10-20 22:57:05	2.29234759999999982	01	19-29岁	22.497997936843241	113.934917315603712	440305	V0440300	7573	22	76	25	74	113.934625209999993	22.4939351099999989	113.93706555	22.496151059999999	1
2019-10-20 17:32:25	2019-10-20 23:45:48	2.29234759999999982	02	40-49岁	22.4982963701153516	113.934949584349738	440305	V0440300	7573	22	76	25	74	113.934625209999993	22.4939351099999989	113.93706555	22.496151059999999	1
2019-10-20 19:12:50	2019-10-20 20:57:03	2.29234759999999982	01	40-49岁	22.4980261089650888	113.934974968643289	440305	V0440300	7573	22	76	25	74	113.934625209999993	22.4939351099999989	113.93706555	22.496151059999999	1
2019-10-20 09:42:03	2019-10-20 11:34:32	2.29234759999999982	02	30-39岁	22.5001148715418609	113.891417431014474	440305	V0440300	7912	23	58	26	56	113.890699159999997	22.496151059999999	113.893139500000004	22.4983670199999999	1
2019-10-20 18:47:26	2019-10-20 18:52:31	2.29234759999999982	01	50-59岁	22.49917456421921	113.91336871622687	440305	V0440300	7921	23	67	26	65	113.912662190000006	22.496151059999999	113.915102520000005	22.4983670199999999	1
2019-10-20 17:34:17	2019-10-20 19:32:09	2.29234759999999982	03	未知	22.5003815090800501	113.914186891105658	440305	V0440300	7921	23	67	26	65	113.912662190000006	22.496151059999999	113.915102520000005	22.4983670199999999	1
2019-10-20 18:13:10	2019-10-20 19:03:06	2.29234759999999982	02	30-39岁	22.5000598360680186	113.916709543292839	440305	V0440300	7922	23	68	26	66	113.915102520000005	22.496151059999999	113.917542859999998	22.4983670199999999	1
2019-10-20 10:59:16	2019-10-20 14:25:19	2.29234759999999982	01	50-59岁	22.50042554259959	113.927812488969948	440305	V0440300	7927	23	73	26	71	113.927304199999995	22.496151059999999	113.929744540000002	22.4983670199999999	1
2019-10-20 13:43:52	2019-10-20 18:58:49	2.29234759999999982	02	30-39岁	22.4985513251372105	113.934594315359135	440305	V0440300	7929	23	75	26	73	113.932184879999994	22.496151059999999	113.934625209999993	22.4983670199999999	2
2019-10-20 12:21:46	2019-10-20 13:43:23	2.29234759999999982	02	30-39岁	22.4985513251372105	113.934594315359135	440305	V0440300	7929	23	75	26	73	113.932184879999994	22.496151059999999	113.934625209999993	22.4983670199999999	2
2019-10-20 18:31:15	2019-10-20 19:18:21	2.29234759999999982	01	40-49岁	22.4986157191203411	113.936554804693188	440305	V0440300	7930	23	76	26	74	113.934625209999993	22.496151059999999	113.93706555	22.4983670199999999	1
2019-10-20 13:01:15	2019-10-20 23:39:01	2.29234759999999982	02	50-59岁	22.5004916219949997	113.935066286761966	440305	V0440300	7930	23	76	26	74	113.934625209999993	22.496151059999999	113.93706555	22.4983670199999999	1
2019-10-20 17:54:52	2019-10-20 23:43:29	2.29234759999999982	01	19-29岁	22.5000431216792691	113.934736239138203	440305	V0440300	7930	23	76	26	74	113.934625209999993	22.496151059999999	113.93706555	22.4983670199999999	1
2019-10-20 19:44:07	2019-10-20 21:40:34	2.29234759999999982	01	19-29岁	22.5026600719651988	113.914884164475367	440305	V0440300	8278	24	67	27	65	113.912662190000006	22.4983670199999999	113.915102520000005	22.5005829800000008	2
2019-10-20 09:44:26	2019-10-20 09:49:52	2.29234759999999982	01	19-29岁	22.5026600719651988	113.914884164475367	440305	V0440300	8278	24	67	27	65	113.912662190000006	22.4983670199999999	113.915102520000005	22.5005829800000008	2
2019-10-20 21:45:04	2019-10-20 23:38:24	2.29234759999999982	01	40-49岁	22.5010802516008894	113.920513624683139	440305	V0440300	8281	24	70	27	68	113.919983189999996	22.4983670199999999	113.922423530000003	22.5005829800000008	1
2019-10-20 18:21:48	2019-10-20 19:37:19	2.29234759999999982	01	19-29岁	22.5008486883246803	113.923034290763979	440305	V0440300	8282	24	71	27	69	113.922423530000003	22.4983670199999999	113.924863869999996	22.5005829800000008	1
2019-10-20 07:33:55	2019-10-20 11:40:08	2.29234759999999982	02	30-39岁	22.5027562981046998	113.922739525797056	440305	V0440300	8282	24	71	27	69	113.922423530000003	22.4983670199999999	113.924863869999996	22.5005829800000008	1
2019-10-20 19:11:23	2019-10-20 20:21:58	2.29234759999999982	02	30-39岁	22.5026313511988505	113.925646369396901	440305	V0440300	8283	24	72	27	70	113.924863869999996	22.4983670199999999	113.927304199999995	22.5005829800000008	1
2019-10-20 00:05:21	2019-10-20 08:36:17	2.29234759999999982	01	0-18岁	22.5013272291721904	113.932503157209709	440305	V0440300	8286	24	75	27	73	113.932184879999994	22.4983670199999999	113.934625209999993	22.5005829800000008	2
2019-10-20 12:16:51	2019-10-20 15:17:58	2.29234759999999982	01	0-18岁	22.5013272291721904	113.932503157209709	440305	V0440300	8286	24	75	27	73	113.932184879999994	22.4983670199999999	113.934625209999993	22.5005829800000008	2
2019-10-20 08:52:14	2019-10-20 12:11:01	2.29234759999999982	01	30-39岁	22.5017945585453312	113.933347553470625	440305	V0440300	8286	24	75	27	73	113.932184879999994	22.4983670199999999	113.934625209999993	22.5005829800000008	2
2019-10-20 14:41:46	2019-10-20 14:41:46	2.29234759999999982	01	30-39岁	22.5017945585453312	113.933347553470625	440305	V0440300	8286	24	75	27	73	113.932184879999994	22.4983670199999999	113.934625209999993	22.5005829800000008	2
2019-10-20 14:33:49	2019-10-20 19:11:03	2.29234759999999982	01	30-39岁	22.50425716994609	113.873249858715468	440305	V0440300	8618	25	50	28	48	113.871176469999995	22.5005829800000008	113.873616810000001	22.5027989400000017	1
2019-10-20 13:42:15	2019-10-20 15:22:14	2.29234759999999982	01	40-49岁	22.5045039557758599	113.877129282452742	440305	V0440300	8620	25	52	28	50	113.87605714	22.5005829800000008	113.878497479999993	22.5027989400000017	1
2019-10-20 16:55:00	2019-10-20 18:02:26	2.29234759999999982	03	未知	22.5033830283184386	113.890081704730946	440305	V0440300	8625	25	57	28	55	113.888258820000004	22.5005829800000008	113.890699159999997	22.5027989400000017	1
2019-10-20 14:04:38	2019-10-20 20:18:51	2.29234759999999982	02	19-29岁	22.503480778703949	113.910621530372666	440305	V0440300	8634	25	66	28	64	113.910221849999999	22.5005829800000008	113.912662190000006	22.5027989400000017	1
2019-10-20 13:37:05	2019-10-20 15:07:04	2.29234759999999982	02	30-39岁	22.503815294239601	113.910652943767957	440305	V0440300	8634	25	66	28	64	113.910221849999999	22.5005829800000008	113.912662190000006	22.5027989400000017	1
2019-10-20 12:20:11	2019-10-20 13:48:31	2.29234759999999982	01	40-49岁	22.5046978213944904	113.912906093367582	440305	V0440300	8635	25	67	28	65	113.912662190000006	22.5005829800000008	113.915102520000005	22.5027989400000017	1
2019-10-20 15:36:59	2019-10-20 21:06:38	2.29234759999999982	02	40-49岁	22.5049879778013704	113.912977348660192	440305	V0440300	8635	25	67	28	65	113.912662190000006	22.5005829800000008	113.915102520000005	22.5027989400000017	1
2019-10-20 20:48:06	2019-10-20 20:48:06	2.29234759999999982	02	40-49岁	22.5036575806026811	113.917018226785146	440305	V0440300	8636	25	68	28	66	113.915102520000005	22.5005829800000008	113.917542859999998	22.5027989400000017	1
2019-10-20 05:50:01	2019-10-20 06:18:26	2.29234759999999982	01	30-39岁	22.5032666529340091	113.920640002458015	440305	V0440300	8638	25	70	28	68	113.919983189999996	22.5005829800000008	113.922423530000003	22.5027989400000017	1
2019-10-20 01:00:07	2019-10-20 05:00:45	2.29234759999999982	03	未知	22.5030756467360789	113.920090614743941	440305	V0440300	8638	25	70	28	68	113.919983189999996	22.5005829800000008	113.922423530000003	22.5027989400000017	1
2019-10-20 12:39:40	2019-10-20 14:27:17	2.29234759999999982	02	30-39岁	22.5049583093978107	113.920379120171702	440305	V0440300	8638	25	70	28	68	113.919983189999996	22.5005829800000008	113.922423530000003	22.5027989400000017	1
2019-10-20 17:22:06	2019-10-20 18:38:28	2.29234759999999982	02	19-29岁	22.5041822703121817	113.922270874838034	440305	V0440300	8638	25	70	28	68	113.919983189999996	22.5005829800000008	113.922423530000003	22.5027989400000017	1
2019-10-20 00:46:14	2019-10-20 18:47:55	2.29234759999999982	02	19-29岁	22.5031389243701909	113.921983178350999	440305	V0440300	8638	25	70	28	68	113.919983189999996	22.5005829800000008	113.922423530000003	22.5027989400000017	1
2019-10-20 00:49:17	2019-10-20 15:22:45	2.29234759999999982	01	60岁以上	22.5042169769517493	113.924086387757086	440305	V0440300	8639	25	71	28	69	113.922423530000003	22.5005829800000008	113.924863869999996	22.5027989400000017	1
2019-10-20 11:55:44	2019-10-20 13:21:40	2.29234759999999982	03	未知	22.5045183074602697	113.923798047350274	440305	V0440300	8639	25	71	28	69	113.922423530000003	22.5005829800000008	113.924863869999996	22.5027989400000017	1
2019-10-20 05:25:01	2019-10-20 18:23:43	2.29234759999999982	01	19-29岁	22.5036260916610509	113.934268699282342	440305	V0440300	8643	25	75	28	73	113.932184879999994	22.5005829800000008	113.934625209999993	22.5027989400000017	1
2019-10-20 14:36:02	2019-10-20 19:48:36	2.29234759999999982	03	未知	22.5047849940852593	113.933990596812734	440305	V0440300	8643	25	75	28	73	113.932184879999994	22.5005829800000008	113.934625209999993	22.5027989400000017	1
2019-10-20 16:49:59	2019-10-20 23:13:12	2.29234759999999982	02	19-29岁	22.5035748837791409	113.933949307889336	440305	V0440300	8643	25	75	28	73	113.932184879999994	22.5005829800000008	113.934625209999993	22.5027989400000017	2
2019-10-20 00:07:25	2019-10-20 03:29:55	2.29234759999999982	02	19-29岁	22.5035748837791409	113.933949307889336	440305	V0440300	8643	25	75	28	73	113.932184879999994	22.5005829800000008	113.934625209999993	22.5027989400000017	2
2019-10-20 00:10:14	2019-10-20 11:18:30	2.29234759999999982	01	30-39岁	22.5036260916610509	113.934268699282342	440305	V0440300	8643	25	75	28	73	113.932184879999994	22.5005829800000008	113.934625209999993	22.5027989400000017	1
2019-10-20 00:52:27	2019-10-20 18:35:12	2.29234759999999982	01	0-18岁	22.503967225879201	113.934173758023164	440305	V0440300	8643	25	75	28	73	113.932184879999994	22.5005829800000008	113.934625209999993	22.5027989400000017	1
2019-10-20 18:15:12	2019-10-20 22:44:12	2.29234759999999982	01	19-29岁	22.5036260916610509	113.934268699282342	440305	V0440300	8643	25	75	28	73	113.932184879999994	22.5005829800000008	113.934625209999993	22.5027989400000017	2
2019-10-20 07:38:23	2019-10-20 15:19:54	2.29234759999999982	01	19-29岁	22.5036260916610509	113.934268699282342	440305	V0440300	8643	25	75	28	73	113.932184879999994	22.5005829800000008	113.934625209999993	22.5027989400000017	2
2019-10-20 15:20:48	2019-10-20 17:06:37	2.29234759999999982	01	30-39岁	22.5040167284566905	113.93392984603922	440305	V0440300	8643	25	75	28	73	113.932184879999994	22.5005829800000008	113.934625209999993	22.5027989400000017	1
2019-10-20 00:28:41	2019-10-20 22:29:31	2.29234759999999982	03	未知	22.5028659223269685	113.934159204454588	440305	V0440300	8643	25	75	28	73	113.932184879999994	22.5005829800000008	113.934625209999993	22.5027989400000017	1
2019-10-20 15:38:02	2019-10-20 22:17:19	2.29234759999999982	01	19-29岁	22.5036260916610509	113.934268699282342	440305	V0440300	8643	25	75	28	73	113.932184879999994	22.5005829800000008	113.934625209999993	22.5027989400000017	1
2019-10-20 00:43:16	2019-10-20 23:06:36	2.29234759999999982	02	50-59岁	22.5032263930845318	113.934131826234363	440305	V0440300	8643	25	75	28	73	113.932184879999994	22.5005829800000008	113.934625209999993	22.5027989400000017	1
2019-10-20 11:09:22	2019-10-20 11:09:49	2.29234759999999982	03	未知	22.5031665339191989	113.933832052174807	440305	V0440300	8643	25	75	28	73	113.932184879999994	22.5005829800000008	113.934625209999993	22.5027989400000017	1
2019-10-20 09:57:39	2019-10-20 15:17:25	2.29234759999999982	02	30-39岁	22.5036260916610509	113.934268699282342	440305	V0440300	8643	25	75	28	73	113.932184879999994	22.5005829800000008	113.934625209999993	22.5027989400000017	1
2019-10-20 16:37:20	2019-10-20 21:26:57	2.29234759999999982	02	30-39岁	22.5035908247502192	113.935260179575465	440305	V0440300	8644	25	76	28	74	113.934625209999993	22.5005829800000008	113.93706555	22.5027989400000017	1
2019-10-20 16:08:39	2019-10-20 17:07:27	2.29234759999999982	02	30-39岁	22.5059570826028192	113.890655414380603	440305	V0440300	8982	26	57	29	55	113.888258820000004	22.5027989400000017	113.890699159999997	22.5050148900000018	1
2019-10-20 17:36:03	2019-10-20 20:17:33	2.29234759999999982	02	30-39岁	22.5055695325195408	113.891615924242984	440305	V0440300	8983	26	58	29	56	113.890699159999997	22.5027989400000017	113.893139500000004	22.5050148900000018	1
2019-10-20 16:09:27	2019-10-20 17:46:52	2.29234759999999982	02	60岁以上	22.5051713308492793	113.891090639794285	440305	V0440300	8983	26	58	29	56	113.890699159999997	22.5027989400000017	113.893139500000004	22.5050148900000018	1
2019-10-20 14:37:27	2019-10-20 16:08:19	2.29234759999999982	01	30-39岁	22.5055958871066011	113.89438343599015	440305	V0440300	8984	26	59	29	57	113.893139500000004	22.5027989400000017	113.895579830000003	22.5050148900000018	1
2019-10-20 11:32:44	2019-10-20 16:00:31	2.29234759999999982	02	30-39岁	22.5054393507626891	113.894221820051897	440305	V0440300	8984	26	59	29	57	113.893139500000004	22.5027989400000017	113.895579830000003	22.5050148900000018	1
2019-10-20 14:50:43	2019-10-20 14:53:49	2.29234759999999982	02	50-59岁	22.5066075329420094	113.909901250449735	440305	V0440300	8990	26	65	29	63	113.907781510000007	22.5027989400000017	113.910221849999999	22.5050148900000018	1
2019-10-20 18:04:56	2019-10-20 19:21:12	2.29234759999999982	01	50-59岁	22.5055193571342897	113.91245076660806	440305	V0440300	8991	26	66	29	64	113.910221849999999	22.5027989400000017	113.912662190000006	22.5050148900000018	1
2019-10-20 18:23:52	2019-10-20 19:38:26	2.29234759999999982	01	30-39岁	22.5065384956708314	113.911476262393904	440305	V0440300	8991	26	66	29	64	113.910221849999999	22.5027989400000017	113.912662190000006	22.5050148900000018	1
2019-10-20 14:25:03	2019-10-20 14:30:52	2.29234759999999982	03	未知	22.506414862669569	113.913499277428059	440305	V0440300	8992	26	67	29	65	113.912662190000006	22.5027989400000017	113.915102520000005	22.5050148900000018	1
2019-10-20 22:08:34	2019-10-20 22:08:34	2.29234759999999982	01	19-29岁	22.5068423796711308	113.913674324435291	440305	V0440300	8992	26	67	29	65	113.912662190000006	22.5027989400000017	113.915102520000005	22.5050148900000018	1
2019-10-20 20:01:59	2019-10-20 21:18:50	2.29234759999999982	01	30-39岁	22.5063358250673602	113.914083802653863	440305	V0440300	8992	26	67	29	65	113.912662190000006	22.5027989400000017	113.915102520000005	22.5050148900000018	1
2019-10-20 17:08:21	2019-10-20 20:00:49	2.29234759999999982	02	30-39岁	22.5053489973376983	113.912979040578378	440305	V0440300	8992	26	67	29	65	113.912662190000006	22.5027989400000017	113.915102520000005	22.5050148900000018	1
2019-10-20 15:02:37	2019-10-20 17:43:20	2.29234759999999982	02	30-39岁	22.5068716114962513	113.916140743725137	440305	V0440300	8993	26	68	29	66	113.915102520000005	22.5027989400000017	113.917542859999998	22.5050148900000018	1
2019-10-20 12:08:11	2019-10-20 23:22:32	2.29234759999999982	01	0-18岁	22.5060977687730208	113.91578883250331	440305	V0440300	8993	26	68	29	66	113.915102520000005	22.5027989400000017	113.917542859999998	22.5050148900000018	1
2019-10-20 09:36:11	2019-10-20 21:00:24	2.29234759999999982	02	30-39岁	22.5057232649466705	113.917438608670764	440305	V0440300	8993	26	68	29	66	113.915102520000005	22.5027989400000017	113.917542859999998	22.5050148900000018	1
2019-10-20 09:00:21	2019-10-20 11:55:55	2.29234759999999982	02	30-39岁	22.5060117281666905	113.919306785242142	440305	V0440300	8994	26	69	29	67	113.917542859999998	22.5027989400000017	113.919983189999996	22.5050148900000018	2
2019-10-20 21:03:34	2019-10-20 21:03:34	2.29234759999999982	02	30-39岁	22.5060117281666905	113.919306785242142	440305	V0440300	8994	26	69	29	67	113.917542859999998	22.5027989400000017	113.919983189999996	22.5050148900000018	2
2019-10-20 16:48:46	2019-10-20 19:29:47	2.29234759999999982	02	40-49岁	22.5053439256976198	113.922138303542127	440305	V0440300	8995	26	70	29	68	113.919983189999996	22.5027989400000017	113.922423530000003	22.5050148900000018	1
2019-10-20 12:52:40	2019-10-20 14:07:34	2.29234759999999982	01	40-49岁	22.5070028720991999	113.921110836066703	440305	V0440300	8995	26	70	29	68	113.919983189999996	22.5027989400000017	113.922423530000003	22.5050148900000018	1
2019-10-20 07:29:31	2019-10-20 18:33:30	2.29234759999999982	01	0-18岁	22.5058269368682993	113.922856067428384	440305	V0440300	8996	26	71	29	69	113.922423530000003	22.5027989400000017	113.924863869999996	22.5050148900000018	1
2019-10-20 01:24:03	2019-10-20 08:21:31	2.29234759999999982	01	19-29岁	22.5061652394366298	113.923557614821206	440305	V0440300	8996	26	71	29	69	113.922423530000003	22.5027989400000017	113.924863869999996	22.5050148900000018	2
2019-10-20 15:34:56	2019-10-20 19:00:07	2.29234759999999982	01	19-29岁	22.5061652394366298	113.923557614821206	440305	V0440300	8996	26	71	29	69	113.922423530000003	22.5027989400000017	113.924863869999996	22.5050148900000018	2
2019-10-20 20:03:05	2019-10-20 22:02:33	2.29234759999999982	03	未知	22.5059408298987513	113.923620860808938	440305	V0440300	8996	26	71	29	69	113.922423530000003	22.5027989400000017	113.924863869999996	22.5050148900000018	1
2019-10-20 23:43:23	2019-10-20 23:43:23	2.29234759999999982	01	30-39岁	22.5064737331507203	113.923171981185419	440305	V0440300	8996	26	71	29	69	113.922423530000003	22.5027989400000017	113.924863869999996	22.5050148900000018	1
2019-10-20 10:12:51	2019-10-20 14:01:23	2.29234759999999982	02	30-39岁	22.5085010183433809	113.895746285507045	440305	V0440300	9342	27	60	30	58	113.895579830000003	22.5050148900000018	113.898020169999995	22.5072308499999991	1
2019-10-20 11:18:29	2019-10-20 14:02:52	2.29234759999999982	02	19-29岁	22.5090990866924407	113.899618086507402	440305	V0440300	9343	27	61	30	59	113.898020169999995	22.5050148900000018	113.900460510000002	22.5072308499999991	1
2019-10-20 11:58:34	2019-10-20 20:28:51	2.29234759999999982	02	30-39岁	22.5090990866924407	113.899618086507402	440305	V0440300	9343	27	61	30	59	113.898020169999995	22.5050148900000018	113.900460510000002	22.5072308499999991	1
2019-10-20 15:25:35	2019-10-20 18:45:20	2.29234759999999982	02	40-49岁	22.5080707251869292	113.89964103661535	440305	V0440300	9343	27	61	30	59	113.898020169999995	22.5050148900000018	113.900460510000002	22.5072308499999991	1
2019-10-20 11:18:33	2019-10-20 14:04:04	2.29234759999999982	02	19-29岁	22.5090990866924407	113.899618086507402	440305	V0440300	9343	27	61	30	59	113.898020169999995	22.5050148900000018	113.900460510000002	22.5072308499999991	1
2019-10-20 11:01:20	2019-10-20 13:37:12	2.29234759999999982	01	40-49岁	22.5073748737534913	113.900996932933467	440305	V0440300	9344	27	62	30	60	113.900460510000002	22.5050148900000018	113.902900840000001	22.5072308499999991	1
2019-10-20 13:13:40	2019-10-20 15:39:23	2.29234759999999982	01	50-59岁	22.5077403531896785	113.91014801583681	440305	V0440300	9347	27	65	30	63	113.907781510000007	22.5050148900000018	113.910221849999999	22.5072308499999991	1
2019-10-20 16:39:48	2019-10-20 19:45:56	2.29234759999999982	01	30-39岁	22.5087651829102988	113.909940676157348	440305	V0440300	9347	27	65	30	63	113.907781510000007	22.5050148900000018	113.910221849999999	22.5072308499999991	1
2019-10-20 10:31:00	2019-10-20 14:39:58	2.29234759999999982	01	30-39岁	22.5073340712670493	113.908729260347656	440305	V0440300	9347	27	65	30	63	113.907781510000007	22.5050148900000018	113.910221849999999	22.5072308499999991	1
2019-10-20 00:51:37	2019-10-20 10:44:56	2.29234759999999982	01	40-49岁	22.5082938639830594	113.909834604328552	440305	V0440300	9347	27	65	30	63	113.907781510000007	22.5050148900000018	113.910221849999999	22.5072308499999991	1
2019-10-20 20:18:07	2019-10-20 21:32:23	2.29234759999999982	02	60岁以上	22.5092316525075198	113.912144866436478	440305	V0440300	9348	27	66	30	64	113.910221849999999	22.5050148900000018	113.912662190000006	22.5072308499999991	1
2019-10-20 23:32:36	2019-10-20 23:32:36	2.29234759999999982	01	19-29岁	22.5093141439985409	113.912211024000669	440305	V0440300	9348	27	66	30	64	113.910221849999999	22.5050148900000018	113.912662190000006	22.5072308499999991	1
2019-10-20 06:16:36	2019-10-20 06:17:24	2.29234759999999982	01	40-49岁	22.5076644256727292	113.916540802016328	440305	V0440300	9350	27	68	30	66	113.915102520000005	22.5050148900000018	113.917542859999998	22.5072308499999991	1
2019-10-20 21:35:01	2019-10-20 22:49:46	2.29234759999999982	02	19-29岁	22.5077705376631414	113.916897825851677	440305	V0440300	9350	27	68	30	66	113.915102520000005	22.5050148900000018	113.917542859999998	22.5072308499999991	1
2019-10-20 17:55:58	2019-10-20 21:11:58	2.29234759999999982	01	50-59岁	22.5083968804772105	113.91803005907191	440305	V0440300	9351	27	69	30	67	113.917542859999998	22.5050148900000018	113.919983189999996	22.5072308499999991	1
2019-10-20 07:50:49	2019-10-20 08:25:57	2.29234759999999982	02	19-29岁	22.5079690584513514	113.920195829881351	440305	V0440300	9352	27	70	30	68	113.919983189999996	22.5050148900000018	113.922423530000003	22.5072308499999991	1
2019-10-20 11:13:46	2019-10-20 12:34:06	2.29234759999999982	01	40-49岁	22.5094129995774317	113.934374124168457	440305	V0440300	9357	27	75	30	73	113.932184879999994	22.5050148900000018	113.934625209999993	22.5072308499999991	1
2019-10-20 02:02:54	2019-10-20 23:21:44	2.29234759999999982	02	19-29岁	22.5075283479836514	113.934454563617564	440305	V0440300	9357	27	75	30	73	113.932184879999994	22.5050148900000018	113.934625209999993	22.5072308499999991	1
2019-10-20 17:14:10	2019-10-20 18:02:29	2.29234759999999982	03	未知	22.5092447985235999	113.933124838629212	440305	V0440300	9357	27	75	30	73	113.932184879999994	22.5050148900000018	113.934625209999993	22.5072308499999991	1
2019-10-20 11:25:48	2019-10-20 15:42:09	2.29234759999999982	02	60岁以上	22.5103823139177202	113.899239778133563	440305	V0440300	9700	28	61	31	59	113.898020169999995	22.5072308499999991	113.900460510000002	22.50944681	1
2019-10-20 13:03:18	2019-10-20 18:19:29	2.29234759999999982	01	30-39岁	22.5108262134741217	113.901201618578412	440305	V0440300	9701	28	62	31	60	113.900460510000002	22.5072308499999991	113.902900840000001	22.50944681	1
2019-10-20 07:39:58	2019-10-20 10:42:41	2.29234759999999982	01	50-59岁	22.5103075119834983	113.92355330462631	440305	V0440300	9710	28	71	31	69	113.922423530000003	22.5072308499999991	113.924863869999996	22.50944681	2
2019-10-20 21:55:26	2019-10-20 21:55:26	2.29234759999999982	01	50-59岁	22.5103075119834983	113.92355330462631	440305	V0440300	9710	28	71	31	69	113.922423530000003	22.5072308499999991	113.924863869999996	22.50944681	2
2019-10-20 00:01:53	2019-10-20 17:49:52	2.29234759999999982	03	未知	22.511137324950429	113.924001161571397	440305	V0440300	9710	28	71	31	69	113.922423530000003	22.5072308499999991	113.924863869999996	22.50944681	1
2019-10-20 15:12:04	2019-10-20 23:11:58	2.29234759999999982	02	50-59岁	22.5101103820709199	113.925043783355093	440305	V0440300	9711	28	72	31	70	113.924863869999996	22.5072308499999991	113.927304199999995	22.50944681	1
2019-10-20 15:59:19	2019-10-20 15:59:19	2.29234759999999982	03	未知	22.5103357386766305	113.92928345953375	440305	V0440300	9712	28	73	31	71	113.927304199999995	22.5072308499999991	113.929744540000002	22.50944681	2
2019-10-20 07:54:28	2019-10-20 07:59:03	2.29234759999999982	03	未知	22.5103357386766305	113.92928345953375	440305	V0440300	9712	28	73	31	71	113.927304199999995	22.5072308499999991	113.929744540000002	22.50944681	2
2019-10-20 10:32:41	2019-10-20 13:06:59	2.29234759999999982	01	40-49岁	22.5114070757379494	113.9282010295384	440305	V0440300	9712	28	73	31	71	113.927304199999995	22.5072308499999991	113.929744540000002	22.50944681	1
2019-10-20 09:58:48	2019-10-20 15:23:55	2.29234759999999982	02	60岁以上	22.5100056139874312	113.932321272748098	440305	V0440300	9714	28	75	31	73	113.932184879999994	22.5072308499999991	113.934625209999993	22.50944681	1
2019-10-20 10:18:47	2019-10-20 21:37:46	2.29234759999999982	01	30-39岁	22.5119112505260404	113.891017510025819	440305	V0440300	10054	29	58	32	56	113.890699159999997	22.50944681	113.893139500000004	22.5116627700000009	1
2019-10-20 10:07:59	2019-10-20 22:50:32	2.29234759999999982	02	60岁以上	22.5128941870404091	113.899397394402882	440305	V0440300	10057	29	61	32	59	113.898020169999995	22.50944681	113.900460510000002	22.5116627700000009	1
2019-10-20 19:19:40	2019-10-20 19:58:57	2.29234759999999982	01	50-59岁	22.5119857972795891	113.912229341767102	440305	V0440300	10062	29	66	32	64	113.910221849999999	22.50944681	113.912662190000006	22.5116627700000009	1
2019-10-20 18:04:16	2019-10-20 19:47:59	2.29234759999999982	03	未知	22.5121510750196414	113.922269172766207	440305	V0440300	10066	29	70	32	68	113.919983189999996	22.50944681	113.922423530000003	22.5116627700000009	1
2019-10-20 22:16:30	2019-10-20 23:39:39	2.29234759999999982	01	40-49岁	22.5128226281550106	113.921992032357764	440305	V0440300	10066	29	70	32	68	113.919983189999996	22.50944681	113.922423530000003	22.5116627700000009	1
2019-10-20 00:47:34	2019-10-20 01:35:26	2.29234759999999982	01	40-49岁	22.5121871653138115	113.92462870431558	440305	V0440300	10067	29	71	32	69	113.922423530000003	22.50944681	113.924863869999996	22.5116627700000009	1
2019-10-20 12:10:52	2019-10-20 14:54:43	2.29234759999999982	01	19-29岁	22.5132052679161596	113.923595971272363	440305	V0440300	10067	29	71	32	69	113.922423530000003	22.50944681	113.924863869999996	22.5116627700000009	1
2019-10-20 16:17:33	2019-10-20 16:17:33	2.29234759999999982	02	30-39岁	22.512413950741351	113.923273532091727	440305	V0440300	10067	29	71	32	69	113.922423530000003	22.50944681	113.924863869999996	22.5116627700000009	1
2019-10-20 23:40:29	2019-10-20 23:40:29	2.29234759999999982	02	40-49岁	22.5117135501644405	113.923930121726045	440305	V0440300	10067	29	71	32	69	113.922423530000003	22.50944681	113.924863869999996	22.5116627700000009	1
2019-10-20 18:49:34	2019-10-20 22:38:59	2.29234759999999982	02	40-49岁	22.5133900658388804	113.923349043548328	440305	V0440300	10067	29	71	32	69	113.922423530000003	22.50944681	113.924863869999996	22.5116627700000009	1
2019-10-20 20:30:57	2019-10-20 23:10:09	2.29234759999999982	02	50-59岁	22.5135254883288702	113.925240156099719	440305	V0440300	10068	29	72	32	70	113.924863869999996	22.50944681	113.927304199999995	22.5116627700000009	2
2019-10-20 14:11:20	2019-10-20 20:29:13	2.29234759999999982	02	50-59岁	22.5135254883288702	113.925240156099719	440305	V0440300	10068	29	72	32	70	113.924863869999996	22.50944681	113.927304199999995	22.5116627700000009	2
2019-10-20 12:01:44	2019-10-20 12:37:27	2.29234759999999982	03	未知	22.51324395068821	113.928927765394945	440305	V0440300	10069	29	73	32	71	113.927304199999995	22.50944681	113.929744540000002	22.5116627700000009	1
2019-10-20 16:43:23	2019-10-20 17:37:34	2.29234759999999982	01	40-49岁	22.5127765871884087	113.929501474913238	440305	V0440300	10069	29	73	32	71	113.927304199999995	22.50944681	113.929744540000002	22.5116627700000009	1
2019-10-20 16:55:48	2019-10-20 18:55:07	2.29234759999999982	01	40-49岁	22.5127355035952483	113.927821970195851	440305	V0440300	10069	29	73	32	71	113.927304199999995	22.50944681	113.929744540000002	22.5116627700000009	1
2019-10-20 17:14:11	2019-10-20 17:14:11	2.29234759999999982	01	19-29岁	22.5127644740000505	113.929812570785614	440305	V0440300	10070	29	74	32	72	113.929744540000002	22.50944681	113.932184879999994	22.5116627700000009	1
2019-10-20 22:25:28	2019-10-20 22:25:28	2.29234759999999982	02	30-39岁	22.5116683617774811	113.930069917808751	440305	V0440300	10070	29	74	32	72	113.929744540000002	22.50944681	113.932184879999994	22.5116627700000009	1
2019-10-20 13:36:10	2019-10-20 14:49:41	2.29234759999999982	03	未知	22.5128807427858888	113.936385978223313	440305	V0440300	10072	29	76	32	74	113.934625209999993	22.50944681	113.93706555	22.5116627700000009	1
2019-10-20 10:40:02	2019-10-20 12:27:39	2.29234759999999982	01	30-39岁	22.5151743281370287	113.899705884186758	440305	V0440300	10414	30	61	33	59	113.898020169999995	22.5116627700000009	113.900460510000002	22.513878720000001	1
2019-10-20 11:26:13	2019-10-20 14:29:44	2.29234759999999982	01	30-39岁	22.5158008007013386	113.907404355436412	440305	V0440300	10417	30	64	33	62	113.905341179999994	22.5116627700000009	113.907781510000007	22.513878720000001	1
2019-10-20 12:09:28	2019-10-20 12:37:58	2.29234759999999982	03	未知	22.5153530578319589	113.908055411662048	440305	V0440300	10418	30	65	33	63	113.907781510000007	22.5116627700000009	113.910221849999999	22.513878720000001	1
2019-10-20 17:38:08	2019-10-20 20:45:58	2.29234759999999982	02	40-49岁	22.5152029797983317	113.910108283680543	440305	V0440300	10418	30	65	33	63	113.907781510000007	22.5116627700000009	113.910221849999999	22.513878720000001	1
2019-10-20 16:14:57	2019-10-20 20:50:34	2.29234759999999982	02	19-29岁	22.515703864468211	113.912224388118702	440305	V0440300	10419	30	66	33	64	113.910221849999999	22.5116627700000009	113.912662190000006	22.513878720000001	1
2019-10-20 00:12:52	2019-10-20 00:13:01	2.29234759999999982	02	40-49岁	22.5148002152060798	113.912633015842218	440305	V0440300	10419	30	66	33	64	113.910221849999999	22.5116627700000009	113.912662190000006	22.513878720000001	1
2019-10-20 10:27:17	2019-10-20 12:50:08	2.29234759999999982	02	50-59岁	22.5159598987940583	113.918989012732595	440305	V0440300	10422	30	69	33	67	113.917542859999998	22.5116627700000009	113.919983189999996	22.513878720000001	1
2019-10-20 09:24:40	2019-10-20 21:17:01	2.29234759999999982	01	50-59岁	22.5151608278329114	113.92628215233735	440305	V0440300	10425	30	72	33	70	113.924863869999996	22.5116627700000009	113.927304199999995	22.513878720000001	1
2019-10-20 07:25:25	2019-10-20 10:25:31	2.29234759999999982	02	40-49岁	22.5139115546642188	113.926552636370232	440305	V0440300	10425	30	72	33	70	113.924863869999996	22.5116627700000009	113.927304199999995	22.513878720000001	1
2019-10-20 00:53:19	2019-10-20 17:16:29	2.29234759999999982	02	30-39岁	22.5145471936940211	113.924867852043718	440305	V0440300	10425	30	72	33	70	113.924863869999996	22.5116627700000009	113.927304199999995	22.513878720000001	1
2019-10-20 10:47:06	2019-10-20 14:00:04	2.29234759999999982	02	60岁以上	22.5140212896716996	113.926627915628728	440305	V0440300	10425	30	72	33	70	113.924863869999996	22.5116627700000009	113.927304199999995	22.513878720000001	1
2019-10-20 07:30:59	2019-10-20 13:46:15	2.29234759999999982	02	40-49岁	22.5152372376630403	113.925085697538421	440305	V0440300	10425	30	72	33	70	113.924863869999996	22.5116627700000009	113.927304199999995	22.513878720000001	1
2019-10-20 14:24:41	2019-10-20 19:08:37	2.29234759999999982	02	30-39岁	22.5142486129822608	113.929080393333308	440305	V0440300	10426	30	73	33	71	113.927304199999995	22.5116627700000009	113.929744540000002	22.513878720000001	1
2019-10-20 00:16:50	2019-10-20 19:48:47	2.29234759999999982	02	50-59岁	22.5142809293156212	113.92840944876906	440305	V0440300	10426	30	73	33	71	113.927304199999995	22.5116627700000009	113.929744540000002	22.513878720000001	1
2019-10-20 00:12:15	2019-10-20 23:23:24	2.29234759999999982	03	未知	22.5152783639483189	113.932913908442998	440305	V0440300	10428	30	75	33	73	113.932184879999994	22.5116627700000009	113.934625209999993	22.513878720000001	1
2019-10-20 14:44:23	2019-10-20 20:10:05	2.29234759999999982	02	50-59岁	22.5168051381846794	113.909888078719007	440305	V0440300	10775	31	65	34	63	113.907781510000007	22.513878720000001	113.910221849999999	22.5160946799999984	1
2019-10-20 19:40:19	2019-10-20 19:40:26	2.29234759999999982	01	30-39岁	22.5169089094041013	113.92189175416172	440305	V0440300	10780	31	70	34	68	113.919983189999996	22.513878720000001	113.922423530000003	22.5160946799999984	1
2019-10-20 23:43:05	2019-10-20 23:46:44	2.29234759999999982	01	19-29岁	22.5161377929652602	113.920267254604312	440305	V0440300	10780	31	70	34	68	113.919983189999996	22.513878720000001	113.922423530000003	22.5160946799999984	1
2019-10-20 10:50:59	2019-10-20 13:19:02	2.29234759999999982	01	19-29岁	22.5167510090460787	113.924488789606713	440305	V0440300	10781	31	71	34	69	113.922423530000003	22.513878720000001	113.924863869999996	22.5160946799999984	1
2019-10-20 23:17:56	2019-10-20 23:17:56	2.29234759999999982	02	19-29岁	22.5181142661846003	113.92687731488229	440305	V0440300	10782	31	72	34	70	113.924863869999996	22.513878720000001	113.927304199999995	22.5160946799999984	1
2019-10-20 14:18:49	2019-10-20 17:11:41	2.29234759999999982	01	30-39岁	22.5163311376601314	113.926129973157387	440305	V0440300	10782	31	72	34	70	113.924863869999996	22.513878720000001	113.927304199999995	22.5160946799999984	1
2019-10-20 22:40:57	2019-10-20 22:40:57	2.29234759999999982	02	50-59岁	22.5181280159256403	113.925235389994825	440305	V0440300	10782	31	72	34	70	113.924863869999996	22.513878720000001	113.927304199999995	22.5160946799999984	1
2019-10-20 08:30:08	2019-10-20 18:24:26	2.29234759999999982	01	40-49岁	22.5166467287144805	113.925171052430173	440305	V0440300	10782	31	72	34	70	113.924863869999996	22.513878720000001	113.927304199999995	22.5160946799999984	1
2019-10-20 10:36:56	2019-10-20 12:40:45	2.29234759999999982	01	30-39岁	22.5166521240962396	113.931125395014689	440305	V0440300	10784	31	74	34	72	113.929744540000002	22.513878720000001	113.932184879999994	22.5160946799999984	1
2019-10-20 08:11:00	2019-10-20 22:52:41	2.29234759999999982	02	19-29岁	22.5170687904522104	113.937362102478033	440305	V0440300	10787	31	77	34	76	113.93706555	22.513878720000001	113.939505879999999	22.5160946799999984	2
2019-10-20 07:44:28	2019-10-20 07:48:36	2.29234759999999982	02	19-29岁	22.5170687904522104	113.937362102478033	440305	V0440300	10787	31	77	34	76	113.93706555	22.513878720000001	113.939505879999999	22.5160946799999984	2
2019-10-20 17:56:45	2019-10-20 18:50:41	2.29234759999999982	01	30-39岁	22.5184313733585597	113.90951191210344	440305	V0440300	11132	32	65	35	63	113.907781510000007	22.5160946799999984	113.910221849999999	22.5183106399999993	1
2019-10-20 15:11:31	2019-10-20 17:15:31	2.29234759999999982	02	19-29岁	22.5197037277956014	113.910445252675501	440305	V0440300	11133	32	66	35	64	113.910221849999999	22.5160946799999984	113.912662190000006	22.5183106399999993	1
2019-10-20 10:08:24	2019-10-20 12:04:24	2.29234759999999982	02	40-49岁	22.5184225111040917	113.923645529089953	440305	V0440300	11138	32	71	35	70	113.922423530000003	22.5160946799999984	113.924863869999996	22.5183106399999993	1
2019-10-20 23:09:23	2019-10-20 23:09:23	2.29234759999999982	01	40-49岁	22.5190421951651203	113.922543856978407	440305	V0440300	11138	32	71	35	70	113.922423530000003	22.5160946799999984	113.924863869999996	22.5183106399999993	1
2019-10-20 09:21:04	2019-10-20 20:02:30	2.29234759999999982	02	60岁以上	22.5199326440693	113.92569083476819	440305	V0440300	11139	32	72	35	71	113.924863869999996	22.5160946799999984	113.927304199999995	22.5183106399999993	1
2019-10-20 22:48:01	2019-10-20 22:48:01	2.29234759999999982	01	19-29岁	22.5189080398125192	113.926383771736752	440305	V0440300	11139	32	72	35	71	113.924863869999996	22.5160946799999984	113.927304199999995	22.5183106399999993	1
2019-10-20 01:15:33	2019-10-20 22:47:55	2.29234759999999982	03	未知	22.5187799347284496	113.936226697975556	440305	V0440300	11143	32	76	35	75	113.934625209999993	22.5160946799999984	113.93706555	22.5183106399999993	1
2019-10-20 12:58:50	2019-10-20 15:35:31	2.29234759999999982	01	0-18岁	22.520335810536519	113.947810298296758	440305	V0440300	11148	32	81	34	80	113.946826889999997	22.5160946799999984	113.949267230000004	22.5183106399999993	2
2019-10-20 23:00:35	2019-10-20 23:26:29	2.29234759999999982	01	0-18岁	22.520335810536519	113.947810298296758	440305	V0440300	11148	32	81	34	80	113.946826889999997	22.5160946799999984	113.949267230000004	22.5183106399999993	2
2019-10-20 17:33:39	2019-10-20 21:37:20	3.05925700000000012	02	19-29岁	22.520486979229041	114.033564905719032	440304	V0440300	11183	32	116	34	115	114.032238660000004	22.5160946799999984	114.034678990000003	22.5183106399999993	1
2019-10-20 18:41:08	2019-10-20 18:42:08	3.05925700000000012	01	50-59岁	22.5193980666702913	114.047965701005154	440304	V0440300	11189	32	122	34	121	114.046880669999993	22.5160946799999984	114.04932101	22.5183106399999993	1
2019-10-20 14:24:31	2019-10-20 15:36:40	2.29234759999999982	01	30-39岁	22.5213041565728105	113.90778690134168	440305	V0440300	11489	33	65	36	63	113.907781510000007	22.5183106399999993	113.910221849999999	22.5205266000000002	1
2019-10-20 10:52:42	2019-10-20 14:03:01	2.29234759999999982	01	30-39岁	22.5218151983465589	113.913720420373892	440305	V0440300	11491	33	67	36	65	113.912662190000006	22.5183106399999993	113.915102520000005	22.5205266000000002	1
2019-10-20 10:37:33	2019-10-20 20:48:49	2.29234759999999982	01	30-39岁	22.5221217693722302	113.915588395235247	440305	V0440300	11492	33	68	36	67	113.915102520000005	22.5183106399999993	113.917542859999998	22.5205266000000002	1
2019-10-20 16:39:03	2019-10-20 18:07:22	2.29234759999999982	01	40-49岁	22.5222561526553804	113.922132628550401	440305	V0440300	11494	33	70	36	69	113.919983189999996	22.5183106399999993	113.922423530000003	22.5205266000000002	1
2019-10-20 08:50:39	2019-10-20 09:19:33	2.29234759999999982	01	30-39岁	22.5219360688225301	113.924743071829795	440305	V0440300	11495	33	71	36	70	113.922423530000003	22.5183106399999993	113.924863869999996	22.5205266000000002	1
2019-10-20 18:57:25	2019-10-20 22:13:32	2.29234759999999982	01	30-39岁	22.5219360688225301	113.924743071829795	440305	V0440300	11495	33	71	36	70	113.922423530000003	22.5183106399999993	113.924863869999996	22.5205266000000002	1
2019-10-20 17:50:31	2019-10-20 19:02:54	2.29234759999999982	01	30-39岁	22.5209468120848904	113.925396388883428	440305	V0440300	11496	33	72	36	71	113.924863869999996	22.5183106399999993	113.927304199999995	22.5205266000000002	1
2019-10-20 12:20:37	2019-10-20 15:11:02	3.05925700000000012	01	60岁以上	22.5221034285917803	114.034103537623892	440304	V0440300	11540	33	116	35	115	114.032238660000004	22.5183106399999993	114.034678990000003	22.5205266000000002	1
2019-10-20 20:25:53	2019-10-20 21:40:29	2.29234759999999982	03	未知	22.524396226588081	113.907611173159722	440305	V0440300	11845	34	64	37	63	113.905341179999994	22.5205266000000002	113.907781510000007	22.5227425500000003	1
2019-10-20 17:10:31	2019-10-20 20:29:54	2.29234759999999982	01	50-59岁	22.5239357841961301	113.915120672279045	440305	V0440300	11849	34	68	37	67	113.915102520000005	22.5205266000000002	113.917542859999998	22.5227425500000003	1
2019-10-20 15:08:16	2019-10-20 17:22:44	2.29234759999999982	01	19-29岁	22.5246415916174989	113.917572375286881	440305	V0440300	11850	34	69	37	68	113.917542859999998	22.5205266000000002	113.919983189999996	22.5227425500000003	1
2019-10-20 00:10:05	2019-10-20 13:53:37	2.29234759999999982	01	0-18岁	22.5239737746408686	113.919928300937272	440305	V0440300	11850	34	69	37	68	113.917542859999998	22.5205266000000002	113.919983189999996	22.5227425500000003	1
2019-10-20 08:14:15	2019-10-20 15:32:03	2.29234759999999982	02	19-29岁	22.5236169361878886	113.917789408725582	440305	V0440300	11850	34	69	37	68	113.917542859999998	22.5205266000000002	113.919983189999996	22.5227425500000003	1
2019-10-20 14:22:42	2019-10-20 23:22:07	2.29234759999999982	02	40-49岁	22.5240465849443794	113.927037428890827	440305	V0440300	11853	34	72	37	71	113.924863869999996	22.5205266000000002	113.927304199999995	22.5227425500000003	1
2019-10-20 20:13:43	2019-10-20 20:17:18	2.29234759999999982	01	40-49岁	22.5232497345214391	113.933990949534078	440305	V0440300	11856	34	75	37	74	113.932184879999994	22.5205266000000002	113.934625209999993	22.5227425500000003	1
2019-10-20 23:46:45	2019-10-20 23:46:45	2.29234759999999982	01	19-29岁	22.5244234382998414	113.938754147393951	440305	V0440300	11858	34	77	36	76	113.93706555	22.5205266000000002	113.939505879999999	22.5227425500000003	1
2019-10-20 16:35:50	2019-10-20 20:00:04	2.29234759999999982	01	19-29岁	22.5245100039969586	113.947582528051484	440305	V0440300	11862	34	81	36	80	113.946826889999997	22.5205266000000002	113.949267230000004	22.5227425500000003	1
2019-10-20 12:54:59	2019-10-20 22:05:48	2.29234759999999982	02	60岁以上	22.52703693559139	113.911185470795616	440305	V0440300	12204	35	66	38	65	113.910221849999999	22.5227425500000003	113.912662190000006	22.5249585100000012	1
2019-10-20 11:37:07	2019-10-20 14:39:51	2.29234759999999982	01	19-29岁	22.5255704622020687	113.911422101810757	440305	V0440300	12204	35	66	38	65	113.910221849999999	22.5227425500000003	113.912662190000006	22.5249585100000012	1
2019-10-20 13:25:03	2019-10-20 14:25:59	2.29234759999999982	01	40-49岁	22.526337946462661	113.912852442761064	440305	V0440300	12205	35	67	38	66	113.912662190000006	22.5227425500000003	113.915102520000005	22.5249585100000012	1
2019-10-20 17:40:34	2019-10-20 19:28:07	2.29234759999999982	01	30-39岁	22.5254425966405201	113.919342000313407	440305	V0440300	12207	35	69	38	68	113.917542859999998	22.5227425500000003	113.919983189999996	22.5249585100000012	1
2019-10-20 15:14:33	2019-10-20 17:33:54	2.29234759999999982	01	30-39岁	22.5267944031162202	113.922070860620465	440305	V0440300	12208	35	70	38	69	113.919983189999996	22.5227425500000003	113.922423530000003	22.5249585100000012	1
2019-10-20 19:14:42	2019-10-20 20:28:05	2.29234759999999982	01	40-49岁	22.5268864277262999	113.924050542693621	440305	V0440300	12209	35	71	38	70	113.922423530000003	22.5227425500000003	113.924863869999996	22.5249585100000012	1
2019-10-20 18:04:51	2019-10-20 19:58:50	2.29234759999999982	02	30-39岁	22.5250061397814498	113.941869303989932	440305	V0440300	12216	35	78	37	77	113.939505879999999	22.5227425500000003	113.941946220000005	22.5249585100000012	1
2019-10-20 14:58:00	2019-10-20 18:49:54	2.29234759999999982	01	40-49岁	22.5267739929675592	113.943714958179854	440305	V0440300	12217	35	79	37	78	113.941946220000005	22.5227425500000003	113.944386559999998	22.5249585100000012	1
2019-10-20 11:38:34	2019-10-20 13:29:34	2.29234759999999982	02	40-49岁	22.5271085677523395	113.945174477711717	440305	V0440300	12218	35	80	37	79	113.944386559999998	22.5227425500000003	113.946826889999997	22.5249585100000012	1
2019-10-20 12:21:40	2019-10-20 12:26:19	2.29234759999999982	02	30-39岁	22.5262786980390892	113.959006720447121	440305	V0440300	12223	35	85	37	84	113.956588240000002	22.5227425500000003	113.959028570000001	22.5249585100000012	1
2019-10-20 13:08:49	2019-10-20 15:47:32	3.05925700000000012	01	30-39岁	22.5256454037905698	114.039711121227697	440304	V0440300	12257	35	119	37	118	114.039559659999995	22.5227425500000003	114.042000000000002	22.5249585100000012	1
2019-10-20 14:59:04	2019-10-20 15:00:04	3.05925700000000012	01	30-39岁	22.5253914446457806	114.043077917813022	440304	V0440300	12258	35	120	37	119	114.042000000000002	22.5227425500000003	114.044440339999994	22.5249585100000012	1
2019-10-20 08:18:46	2019-10-20 11:31:55	2.29234759999999982	02	50-59岁	22.5275982306944407	113.908928977848603	440305	V0440300	12560	36	65	39	64	113.907781510000007	22.5249585100000012	113.910221849999999	22.5271744699999985	1
2019-10-20 08:22:24	2019-10-20 11:50:40	2.29234759999999982	01	30-39岁	22.5282622865748898	113.913431359615288	440305	V0440300	12562	36	67	39	66	113.912662190000006	22.5249585100000012	113.915102520000005	22.5271744699999985	1
2019-10-20 12:24:58	2019-10-20 21:49:21	2.29234759999999982	02	19-29岁	22.5287977572282188	113.913118304641827	440305	V0440300	12562	36	67	39	66	113.912662190000006	22.5249585100000012	113.915102520000005	22.5271744699999985	1
2019-10-20 14:38:32	2019-10-20 15:35:03	2.29234759999999982	01	40-49岁	22.528867686891811	113.913000176439141	440305	V0440300	12562	36	67	39	66	113.912662190000006	22.5249585100000012	113.915102520000005	22.5271744699999985	1
2019-10-20 17:00:14	2019-10-20 17:03:01	2.29234759999999982	02	19-29岁	22.5286915759243414	113.927838038848805	440305	V0440300	12568	36	73	39	72	113.927304199999995	22.5249585100000012	113.929744540000002	22.5271744699999985	1
2019-10-20 16:13:52	2019-10-20 20:47:11	2.29234759999999982	02	40-49岁	22.5284069181632809	113.927582049363011	440305	V0440300	12568	36	73	39	72	113.927304199999995	22.5249585100000012	113.929744540000002	22.5271744699999985	1
2019-10-20 13:07:07	2019-10-20 19:03:12	2.29234759999999982	02	30-39岁	22.528217635014979	113.941798547069197	440305	V0440300	12573	36	78	38	77	113.939505879999999	22.5249585100000012	113.941946220000005	22.5271744699999985	1
2019-10-20 18:01:50	2019-10-20 18:11:36	2.29234759999999982	03	未知	22.5274433010191011	113.946167705315261	440305	V0440300	12575	36	80	38	79	113.944386559999998	22.5249585100000012	113.946826889999997	22.5271744699999985	1
2019-10-20 10:22:41	2019-10-20 12:17:00	2.29234759999999982	01	50-59岁	22.5275683774828117	113.950381062748832	440305	V0440300	12577	36	82	38	81	113.949267230000004	22.5249585100000012	113.951707560000003	22.5271744699999985	1
2019-10-20 09:52:47	2019-10-20 16:12:32	2.29234759999999982	01	30-39岁	22.5285234031931196	113.960783899845211	440305	V0440300	12581	36	86	38	85	113.959028570000001	22.5249585100000012	113.961468909999994	22.5271744699999985	1
2019-10-20 11:23:20	2019-10-20 13:28:39	3.05925700000000012	02	50-59岁	22.5275919177226811	114.05035627572417	440304	V0440300	12618	36	123	38	122	114.04932101	22.5249585100000012	114.051761350000007	22.5271744699999985	1
2019-10-20 15:52:29	2019-10-20 17:19:31	3.05925700000000012	01	60岁以上	22.5287624308148082	114.065992488748478	440304	V0440300	12624	36	129	37	128	114.063963029999996	22.5249585100000012	114.066403359999995	22.5271744699999985	2
2019-10-20 20:00:25	2019-10-20 21:07:17	3.05925700000000012	01	60岁以上	22.5287624308148082	114.065992488748478	440304	V0440300	12624	36	129	37	128	114.063963029999996	22.5249585100000012	114.066403359999995	22.5271744699999985	2
2019-10-20 20:32:47	2019-10-20 21:28:08	2.29234759999999982	01	19-29岁	22.5311999283191717	113.911792264191433	440305	V0440300	12918	37	66	40	65	113.910221849999999	22.5271744699999985	113.912662190000006	22.5293904199999986	1
2019-10-20 08:42:16	2019-10-20 13:15:51	2.29234759999999982	02	40-49岁	22.5303343442255191	113.915124173664339	440305	V0440300	12920	37	68	40	67	113.915102520000005	22.5271744699999985	113.917542859999998	22.5293904199999986	1
2019-10-20 11:13:32	2019-10-20 12:37:56	2.29234759999999982	01	40-49岁	22.5313950622949193	113.919141869863495	440305	V0440300	12921	37	69	40	68	113.917542859999998	22.5271744699999985	113.919983189999996	22.5293904199999986	1
2019-10-20 18:50:49	2019-10-20 21:38:30	2.29234759999999982	03	未知	22.5304562429344699	113.920542179584984	440305	V0440300	12922	37	70	40	69	113.919983189999996	22.5271744699999985	113.922423530000003	22.5293904199999986	1
2019-10-20 18:32:32	2019-10-20 19:59:23	2.29234759999999982	01	50-59岁	22.5296064879192883	113.92282451616046	440305	V0440300	12923	37	71	40	70	113.922423530000003	22.5271744699999985	113.924863869999996	22.5293904199999986	1
2019-10-20 13:10:07	2019-10-20 15:53:18	2.29234759999999982	02	19-29岁	22.5306855024622799	113.927337312112527	440305	V0440300	12925	37	73	39	72	113.927304199999995	22.5271744699999985	113.929744540000002	22.5293904199999986	1
2019-10-20 14:50:42	2019-10-20 16:27:11	2.29234759999999982	02	19-29岁	22.5295846679692886	113.930654919713319	440305	V0440300	12926	37	74	39	73	113.929744540000002	22.5271744699999985	113.932184879999994	22.5293904199999986	1
2019-10-20 07:29:34	2019-10-20 07:42:26	2.29234759999999982	02	0-18岁	22.5311129164083113	113.930815412473038	440305	V0440300	12926	37	74	39	73	113.929744540000002	22.5271744699999985	113.932184879999994	22.5293904199999986	1
2019-10-20 11:14:33	2019-10-20 12:47:52	2.29234759999999982	02	40-49岁	22.5310485219998213	113.940696688337823	440305	V0440300	12930	37	78	39	77	113.939505879999999	22.5271744699999985	113.941946220000005	22.5293904199999986	1
2019-10-20 13:04:36	2019-10-20 14:57:10	2.29234759999999982	02	50-59岁	22.5294214695127408	113.941509725517236	440305	V0440300	12930	37	78	39	77	113.939505879999999	22.5271744699999985	113.941946220000005	22.5293904199999986	1
2019-10-20 09:20:34	2019-10-20 21:09:13	3.05925700000000012	01	40-49岁	22.5296685910115784	114.020534941989311	440304	V0440300	12963	37	111	39	110	114.02003698	22.5271744699999985	114.022477309999999	22.5293904199999986	1
2019-10-20 19:12:58	2019-10-20 20:47:38	2.29234759999999982	02	30-39岁	22.5337924520389201	113.910510508552107	440305	V0440300	13275	38	66	41	65	113.910221849999999	22.5293904199999986	113.912662190000006	22.5316063799999995	1
2019-10-20 11:27:37	2019-10-20 12:30:44	2.29234759999999982	01	19-29岁	22.5328364331219717	113.914301089486372	440305	V0440300	13276	38	67	41	66	113.912662190000006	22.5293904199999986	113.915102520000005	22.5316063799999995	1
2019-10-20 16:21:29	2019-10-20 18:46:35	2.29234759999999982	01	19-29岁	22.5336160887415105	113.915896399391485	440305	V0440300	13277	38	68	41	67	113.915102520000005	22.5293904199999986	113.917542859999998	22.5316063799999995	2
2019-10-20 09:34:05	2019-10-20 15:46:06	2.29234759999999982	01	19-29岁	22.5336160887415105	113.915896399391485	440305	V0440300	13277	38	68	41	67	113.915102520000005	22.5293904199999986	113.917542859999998	22.5316063799999995	2
2019-10-20 11:46:27	2019-10-20 11:52:19	2.29234759999999982	03	未知	22.5318384820156403	113.929585024752839	440305	V0440300	13282	38	73	40	72	113.927304199999995	22.5293904199999986	113.929744540000002	22.5316063799999995	1
2019-10-20 11:13:44	2019-10-20 12:49:00	2.29234759999999982	02	40-49岁	22.5318196737082594	113.942807227593264	440305	V0440300	13288	38	79	40	78	113.941946220000005	22.5293904199999986	113.944386559999998	22.5316063799999995	1
2019-10-20 20:40:06	2019-10-20 21:59:54	2.29234759999999982	02	30-39岁	22.5326816769497889	113.94875317324383	440305	V0440300	13290	38	81	40	80	113.946826889999997	22.5293904199999986	113.949267230000004	22.5316063799999995	2
2019-10-20 19:41:45	2019-10-20 20:26:26	2.29234759999999982	02	30-39岁	22.5326816769497889	113.94875317324383	440305	V0440300	13290	38	81	40	80	113.946826889999997	22.5293904199999986	113.949267230000004	22.5316063799999995	2
2019-10-20 13:31:40	2019-10-20 15:31:28	3.05925700000000012	03	未知	22.5322880965921293	114.008013988147582	440304	V0440300	13315	38	106	40	105	114.007835290000003	22.5293904199999986	114.010275629999995	22.5316063799999995	1
2019-10-20 00:24:16	2019-10-20 00:39:21	3.05925700000000012	02	40-49岁	22.5333756170926911	114.014082060858811	440304	V0440300	13317	38	108	40	107	114.012715970000002	22.5293904199999986	114.015156300000001	22.5316063799999995	1
2019-10-20 13:17:49	2019-10-20 15:02:50	3.05925700000000012	01	30-39岁	22.5329388546561411	114.018754826068857	440304	V0440300	13319	38	110	40	109	114.017596639999994	22.5293904199999986	114.02003698	22.5316063799999995	2
2019-10-20 15:03:34	2019-10-20 15:12:37	3.05925700000000012	01	30-39岁	22.5329388546561411	114.018754826068857	440304	V0440300	13319	38	110	40	109	114.017596639999994	22.5293904199999986	114.02003698	22.5316063799999995	2
2019-10-20 18:14:55	2019-10-20 21:15:04	3.05925700000000012	01	30-39岁	22.5330410385018993	114.021346636657682	440304	V0440300	13320	38	111	40	110	114.02003698	22.5293904199999986	114.022477309999999	22.5316063799999995	1
2019-10-20 00:14:35	2019-10-20 22:34:34	3.05925700000000012	01	50-59岁	22.5327085369095492	114.054250339888029	440304	V0440300	13334	38	125	39	124	114.054201680000006	22.5293904199999986	114.056642019999998	22.5316063799999995	1
2019-10-20 09:08:50	2019-10-20 10:54:43	3.05925700000000012	03	未知	22.5333765807995015	114.056723358109664	440304	V0440300	13335	38	126	39	125	114.056642019999998	22.5293904199999986	114.059082349999997	22.5316063799999995	1
2019-10-20 18:13:30	2019-10-20 20:13:52	2.29234759999999982	01	19-29岁	22.5346844808924089	113.917019001411589	440305	V0440300	13634	39	68	42	67	113.915102520000005	22.5316063799999995	113.917542859999998	22.5338223400000004	1
2019-10-20 22:30:22	2019-10-20 22:30:22	2.29234759999999982	02	19-29岁	22.5342860072089088	113.959122708310929	440305	V0440300	13652	39	86	41	85	113.959028570000001	22.5316063799999995	113.961468909999994	22.5338223400000004	2
2019-10-20 00:11:46	2019-10-20 13:13:44	2.29234759999999982	02	19-29岁	22.5342860072089088	113.959122708310929	440305	V0440300	13652	39	86	41	85	113.959028570000001	22.5316063799999995	113.961468909999994	22.5338223400000004	2
2019-10-20 08:45:44	2019-10-20 12:23:36	2.29234759999999982	01	30-39岁	22.5339861486220592	113.964268554500151	440305	V0440300	13654	39	88	41	87	113.963909240000007	22.5316063799999995	113.966349579999999	22.5338223400000004	1
2019-10-20 08:27:31	2019-10-20 08:41:56	3.05925700000000012	02	19-29岁	22.5346133603902103	114.02096312696645	440304	V0440300	13677	39	111	41	110	114.02003698	22.5316063799999995	114.022477309999999	22.5338223400000004	1
2019-10-20 15:01:28	2019-10-20 17:49:00	3.05925700000000012	03	未知	22.5345460830028301	114.061449542266544	440304	V0440300	13693	39	127	40	126	114.059082349999997	22.5316063799999995	114.061522690000004	22.5338223400000004	1
2019-10-20 10:29:03	2019-10-20 15:40:37	2.29234759999999982	02	40-49岁	22.5377790491293304	113.913209942089949	440305	V0440300	13990	40	67	43	66	113.912662190000006	22.5338223400000004	113.915102520000005	22.5360383000000013	1
2019-10-20 13:45:03	2019-10-20 15:21:36	2.29234759999999982	01	19-29岁	22.5381382984083309	113.920177373397678	440305	V0440300	13993	40	70	43	69	113.919983189999996	22.5338223400000004	113.922423530000003	22.5360383000000013	1
2019-10-20 21:31:48	2019-10-20 22:39:51	2.29234759999999982	01	19-29岁	22.5380001548903408	113.939406725971807	440305	V0440300	14000	40	77	42	76	113.93706555	22.5338223400000004	113.939505879999999	22.5360383000000013	1
2019-10-20 16:40:40	2019-10-20 20:59:27	3.05925700000000012	01	19-29岁	22.5368875138741913	114.056231100296003	440304	V0440300	14048	40	125	41	124	114.054201680000006	22.5338223400000004	114.056642019999998	22.5360383000000013	1
2019-10-20 17:47:20	2019-10-20 20:13:55	3.05925700000000012	01	19-29岁	22.5365966020398893	114.076893312638617	440304	V0440300	14057	40	134	41	133	114.07616471	22.5338223400000004	114.078605039999999	22.5360383000000013	1
2019-10-20 19:06:37	2019-10-20 20:44:37	2.29234759999999982	02	30-39岁	22.5389829897460494	113.901204465101998	440305	V0440300	14342	41	62	44	61	113.900460510000002	22.5360383000000013	113.902900840000001	22.5382542599999987	1
2019-10-20 12:25:47	2019-10-20 15:06:10	2.29234759999999982	01	40-49岁	22.5391426526317815	113.95489692335299	440305	V0440300	14364	41	84	43	83	113.954147899999995	22.5360383000000013	113.956588240000002	22.5382542599999987	1
2019-10-20 18:54:43	2019-10-20 21:31:59	2.29234759999999982	02	19-29岁	22.539028867729801	113.963672439841574	440305	V0440300	14367	41	87	43	86	113.961468909999994	22.5360383000000013	113.963909240000007	22.5382542599999987	1
2019-10-20 14:53:33	2019-10-20 14:54:33	2.29234759999999982	02	19-29岁	22.5400976598732896	113.971052287124976	440305	V0440300	14370	41	90	43	89	113.968789920000006	22.5360383000000013	113.971230250000005	22.5382542599999987	1
2019-10-20 11:08:56	2019-10-20 11:09:56	3.05925700000000012	01	30-39岁	22.5390644819835195	114.011812445421654	440304	V0440300	14387	41	107	43	106	114.010275629999995	22.5360383000000013	114.012715970000002	22.5382542599999987	1
2019-10-20 13:37:47	2019-10-20 15:11:39	3.05925700000000012	03	19-29岁	22.5397409148228114	114.04990369822653	440304	V0440300	14403	41	123	42	122	114.04932101	22.5360383000000013	114.051761350000007	22.5382542599999987	1
2019-10-20 15:49:49	2019-10-20 19:13:31	3.05925700000000012	01	19-29岁	22.5399117626283605	114.065649856375202	440304	V0440300	14409	41	129	42	128	114.063963029999996	22.5360383000000013	114.066403359999995	22.5382542599999987	1
2019-10-20 14:14:02	2019-10-20 18:59:13	3.05925700000000012	02	19-29岁	22.5401817154429587	114.065605281463547	440304	V0440300	14409	41	129	42	128	114.063963029999996	22.5360383000000013	114.066403359999995	22.5382542599999987	1
2019-10-20 14:55:34	2019-10-20 17:08:04	2.29234759999999982	01	40-49岁	22.5410271402854612	113.91410918724884	440305	V0440300	14704	42	67	45	66	113.912662190000006	22.5382542599999987	113.915102520000005	22.5404702099999987	1
2019-10-20 00:03:07	2019-10-20 15:53:37	2.29234759999999982	03	未知	22.5426003240677204	113.917552292731145	440305	V0440300	14706	42	69	44	68	113.917542859999998	22.5382542599999987	113.919983189999996	22.5404702099999987	1
2019-10-20 12:22:09	2019-10-20 15:58:32	2.29234759999999982	03	19-29岁	22.5425279261279989	113.957329238746482	440305	V0440300	14722	42	85	44	84	113.956588240000002	22.5382542599999987	113.959028570000001	22.5404702099999987	1
2019-10-20 13:06:49	2019-10-20 23:12:03	2.29234759999999982	02	30-39岁	22.5406666617433302	113.963898909913041	440305	V0440300	14724	42	87	44	86	113.961468909999994	22.5382542599999987	113.963909240000007	22.5404702099999987	1
2019-10-20 11:39:37	2019-10-20 16:51:09	2.29234759999999982	02	19-29岁	22.5422171474319413	113.98393767180383	440305	V0440300	14733	42	96	44	95	113.983431929999995	22.5382542599999987	113.985872270000002	22.5404702099999987	1
2019-10-20 12:35:25	2019-10-20 15:45:15	3.05925700000000012	03	未知	22.541894166118869	114.009643128311509	440304	V0440300	14743	42	106	44	105	114.007835290000003	22.5382542599999987	114.010275629999995	22.5404702099999987	1
2019-10-20 09:30:24	2019-10-20 15:54:05	3.17181930000000012	02	19-29岁	22.5413800518516005	114.12241128253298	440303	V0440300	14789	42	152	43	151	114.120090759999997	22.5382542599999987	114.122531089999995	22.5404702099999987	1
2019-10-20 10:36:02	2019-10-20 12:17:41	2.29234759999999982	02	30-39岁	22.5437117044683291	113.929409663292375	440305	V0440300	15067	43	73	45	72	113.927304199999995	22.5404702099999987	113.929744540000002	22.5426861699999996	1
2019-10-20 10:52:36	2019-10-20 13:53:29	2.29234759999999982	03	未知	22.5436393501387293	113.962172442034273	440305	V0440300	15081	43	87	45	86	113.961468909999994	22.5404702099999987	113.963909240000007	22.5426861699999996	1
2019-10-20 15:37:41	2019-10-20 18:15:14	2.29234759999999982	02	50-59岁	22.5439512376025988	113.961961579058766	440305	V0440300	15081	43	87	45	86	113.961468909999994	22.5404702099999987	113.963909240000007	22.5426861699999996	1
2019-10-20 09:59:48	2019-10-20 12:19:38	2.29234759999999982	02	19-29岁	22.5437379149627688	113.966435509205027	440305	V0440300	15083	43	89	45	88	113.966349579999999	22.5404702099999987	113.968789920000006	22.5426861699999996	1
2019-10-20 13:02:59	2019-10-20 17:01:25	3.05925700000000012	02	19-29岁	22.5434488195131983	114.091420847286599	440304	V0440300	15134	43	140	44	139	114.090806720000003	22.5404702099999987	114.093247059999996	22.5426861699999996	1
2019-10-20 00:41:48	2019-10-20 18:55:21	3.17181930000000012	02	50-59岁	22.544818414524471	114.104791439264162	440303	V0440300	15139	43	145	44	144	114.103008399999993	22.5404702099999987	114.10544874	22.5426861699999996	1
2019-10-20 14:03:45	2019-10-20 14:04:45	2.29234759999999982	02	30-39岁	22.5469444914649095	113.912082957731116	440305	V0440300	15417	44	66	47	65	113.910221849999999	22.5426861699999996	113.912662190000006	22.5449021300000005	1
2019-10-20 12:29:33	2019-10-20 17:26:27	2.29234759999999982	02	40-49岁	22.5466304776692894	113.914528579285772	440305	V0440300	15418	44	67	46	66	113.912662190000006	22.5426861699999996	113.915102520000005	22.5449021300000005	1
2019-10-20 05:36:26	2019-10-20 06:16:22	2.29234759999999982	02	19-29岁	22.5456263368231191	113.91910754071084	440305	V0440300	15420	44	69	46	68	113.917542859999998	22.5426861699999996	113.919983189999996	22.5449021300000005	1
2019-10-20 11:17:40	2019-10-20 20:18:21	3.05925700000000012	01	19-29岁	22.5460824136264293	114.055132320846241	440304	V0440300	15476	44	125	45	124	114.054201680000006	22.5426861699999996	114.056642019999998	22.5449021300000005	1
2019-10-20 17:36:29	2019-10-20 19:35:54	2.29234759999999982	02	60岁以上	22.5475991334789505	113.923630121087925	440305	V0440300	15779	45	71	47	70	113.922423530000003	22.5449021300000005	113.924863869999996	22.5471180900000014	2
2019-10-20 15:37:01	2019-10-20 16:34:30	2.29234759999999982	02	60岁以上	22.5475991334789505	113.923630121087925	440305	V0440300	15779	45	71	47	70	113.922423530000003	22.5449021300000005	113.924863869999996	22.5471180900000014	2
2019-10-20 07:58:58	2019-10-20 10:33:45	2.29234759999999982	03	未知	22.5477781065018412	113.938199920486326	440305	V0440300	15785	45	77	47	76	113.93706555	22.5449021300000005	113.939505879999999	22.5471180900000014	1
2019-10-20 15:46:37	2019-10-20 23:12:34	2.29234759999999982	01	30-39岁	22.5481656794458907	113.94671224893473	440305	V0440300	15788	45	80	47	79	113.944386559999998	22.5449021300000005	113.946826889999997	22.5471180900000014	1
2019-10-20 10:57:41	2019-10-20 13:37:54	2.29234759999999982	01	60岁以上	22.5485508772122287	113.97855315819983	440305	V0440300	15802	45	94	47	93	113.978551260000003	22.5449021300000005	113.980991599999996	22.5471180900000014	1
2019-10-20 16:23:03	2019-10-20 20:13:51	3.05925700000000012	03	未知	22.5487089256990103	114.005803946484676	440304	V0440300	15813	45	105	47	104	114.005394960000004	22.5449021300000005	114.007835290000003	22.5471180900000014	1
2019-10-20 09:08:06	2019-10-20 11:03:25	3.05925700000000012	01	40-49岁	22.5492168514440792	114.040043757154265	440304	V0440300	15827	45	119	46	118	114.039559659999995	22.5449021300000005	114.042000000000002	22.5471180900000014	1
2019-10-20 00:04:32	2019-10-20 23:44:31	3.17181930000000012	02	30-39岁	22.5477105650873497	114.111027645291401	440303	V0440300	15856	45	148	46	147	114.110329410000006	22.5449021300000005	114.112769749999998	22.5471180900000014	1
2019-10-20 13:20:24	2019-10-20 14:22:00	2.29234759999999982	01	40-49岁	22.5496679075644906	113.945503522172714	440305	V0440300	16145	46	80	48	79	113.944386559999998	22.5471180900000014	113.946826889999997	22.5493340400000015	1
2019-10-20 12:05:25	2019-10-20 13:32:10	2.29234759999999982	02	30-39岁	22.5511670486965912	113.965563684697344	440305	V0440300	16153	46	88	48	87	113.963909240000007	22.5471180900000014	113.966349579999999	22.5493340400000015	1
2019-10-20 01:46:05	2019-10-20 01:49:34	2.29234759999999982	03	未知	22.5504235244126399	113.975432273280376	440305	V0440300	16157	46	92	48	91	113.973670589999998	22.5471180900000014	113.976110930000004	22.5493340400000015	1
2019-10-20 10:56:44	2019-10-20 17:28:46	3.05925700000000012	01	60岁以上	22.5499780422594007	114.028960232717694	440304	V0440300	16179	46	114	47	113	114.027357980000005	22.5471180900000014	114.029798319999998	22.5493340400000015	1
2019-10-20 10:44:25	2019-10-20 18:36:53	3.17181930000000012	02	50-59岁	22.5501474285009316	114.112026326343795	440303	V0440300	16213	46	148	47	147	114.110329410000006	22.5471180900000014	114.112769749999998	22.5493340400000015	1
2019-10-20 15:42:55	2019-10-20 15:42:55	3.17181930000000012	01	19-29岁	22.5515407663401284	114.131363892994557	440303	V0440300	16221	46	156	47	155	114.129852099999994	22.5471180900000014	114.132292440000001	22.5493340400000015	1
2019-10-20 17:04:28	2019-10-20 18:26:26	2.01503029999999983	01	30-39岁	22.5528743875438096	113.888263258286287	440306	V0440300	16479	47	57	50	56	113.888258820000004	22.5493340400000015	113.890699159999997	22.5515499999999989	1
2019-10-20 12:34:44	2019-10-20 16:28:09	2.29234759999999982	01	30-39岁	22.5528775944898996	113.940594093987386	440305	V0440300	16500	47	78	49	77	113.939505879999999	22.5493340400000015	113.941946220000005	22.5515499999999989	1
2019-10-20 15:42:38	2019-10-20 16:29:41	2.29234759999999982	01	50-59岁	22.5516083157013405	113.948832299384975	440305	V0440300	16503	47	81	49	80	113.946826889999997	22.5493340400000015	113.949267230000004	22.5515499999999989	1
2019-10-20 10:32:47	2019-10-20 16:45:37	2.29234759999999982	02	40-49岁	22.5527655071043398	113.986720355755779	440305	V0440300	16519	47	97	49	96	113.985872270000002	22.5493340400000015	113.988312609999994	22.5515499999999989	1
2019-10-20 18:22:08	2019-10-20 18:43:36	3.05925700000000012	01	19-29岁	22.5515997184322217	114.0361353180284	440304	V0440300	16539	47	117	48	116	114.034678990000003	22.5493340400000015	114.037119329999996	22.5515499999999989	1
2019-10-20 10:53:38	2019-10-20 20:14:50	3.05925700000000012	02	19-29岁	22.5519165277329598	114.078076556938854	440304	V0440300	16556	47	134	48	133	114.07616471	22.5493340400000015	114.078605039999999	22.5515499999999989	1
2019-10-20 11:08:59	2019-10-20 17:08:29	3.17181930000000012	02	19-29岁	22.5524854228659386	114.107527103814306	440303	V0440300	16568	47	146	48	145	114.10544874	22.5493340400000015	114.107889080000007	22.5515499999999989	1
2019-10-20 11:47:03	2019-10-20 13:14:02	2.29234759999999982	01	60岁以上	22.5538915801760496	113.96359961394252	440305	V0440300	16866	48	87	50	86	113.961468909999994	22.5515499999999989	113.963909240000007	22.5537659599999998	1
2019-10-20 13:02:50	2019-10-20 22:12:42	3.05925700000000012	02	19-29岁	22.5548184452015299	114.040361425525532	440304	V0440300	16898	48	119	49	118	114.039559659999995	22.5515499999999989	114.042000000000002	22.5537659599999998	1
2019-10-20 18:02:21	2019-10-20 22:14:26	3.05925700000000012	01	30-39岁	22.5557309201470098	114.06847320068141	440304	V0440300	16909	48	130	49	129	114.066403359999995	22.5515499999999989	114.068843700000002	22.5537659599999998	1
2019-10-20 10:43:38	2019-10-20 15:47:29	3.05925700000000012	01	40-49岁	22.5542524621866214	114.088424792496426	440304	V0440300	16918	48	139	49	138	114.088366390000004	22.5515499999999989	114.090806720000003	22.5537659599999998	1
2019-10-20 13:04:40	2019-10-20 14:07:35	3.17181930000000012	02	50-59岁	22.5540386968373809	114.113597231548255	440303	V0440300	16928	48	149	49	148	114.112769749999998	22.5515499999999989	114.115210079999997	22.5537659599999998	1
2019-10-20 12:33:25	2019-10-20 13:22:17	3.17181930000000012	01	未知	22.5551436113485799	114.139549337669621	440303	V0440300	16938	48	159	49	158	114.137173110000006	22.5515499999999989	114.139613449999999	22.5537659599999998	1
2019-10-20 10:34:50	2019-10-20 23:34:22	4.98298400000000008	02	19-29岁	22.5544330768779808	114.226713909266167	440308	V0440300	16974	48	195	48	194	114.225025209999998	22.5515499999999989	114.227465550000005	22.5537659599999998	1
2019-10-20 13:53:23	2019-10-20 16:16:51	2.29234759999999982	01	30-39岁	22.5563943842047401	113.92201633980406	440305	V0440300	17206	49	70	51	69	113.919983189999996	22.5537659599999998	113.922423530000003	22.5559819099999999	1
2019-10-20 11:11:46	2019-10-20 12:15:36	2.29234759999999982	01	40-49岁	22.5562904912371494	113.920833248149748	440305	V0440300	17206	49	70	51	69	113.919983189999996	22.5537659599999998	113.922423530000003	22.5559819099999999	1
2019-10-20 12:39:33	2019-10-20 18:08:50	3.05925700000000012	02	40-49岁	22.556568656797289	113.994139084680839	440304	V0440300	17236	49	100	51	99	113.99319328	22.5537659599999998	113.995633609999999	22.5559819099999999	1
2019-10-20 11:41:00	2019-10-20 13:48:22	2.29234759999999982	02	40-49岁	22.559472986205531	113.920665371788743	440305	V0440300	17563	50	70	52	69	113.919983189999996	22.5559819099999999	113.922423530000003	22.5581978700000008	1
2019-10-20 15:53:28	2019-10-20 20:53:03	3.05925700000000012	01	50-59岁	22.5596134829018489	114.039520512772924	440304	V0440300	17611	50	118	51	117	114.037119329999996	22.5559819099999999	114.039559659999995	22.5581978700000008	1
2019-10-20 13:11:10	2019-10-20 17:24:34	3.17181930000000012	02	19-29岁	22.5603965156876498	114.108780821711434	440303	V0440300	17640	50	147	51	146	114.107889080000007	22.5559819099999999	114.110329410000006	22.5581978700000008	1
2019-10-20 08:45:03	2019-10-20 16:56:06	2.01503029999999983	02	19-29岁	22.5610521279215099	113.890207555900389	440306	V0440300	17907	51	57	54	56	113.888258820000004	22.5581978700000008	113.890699159999997	22.5604138300000017	1
2019-10-20 17:56:55	2019-10-20 22:08:16	2.01503029999999983	01	19-29岁	22.5612332986795217	113.891175143077859	440306	V0440300	17908	51	58	54	57	113.890699159999997	22.5581978700000008	113.893139500000004	22.5604138300000017	1
2019-10-20 17:44:58	2019-10-20 17:45:58	2.01503029999999983	01	30-39岁	22.5611514641910382	113.897210956464875	440306	V0440300	17910	51	60	54	59	113.895579830000003	22.5581978700000008	113.898020169999995	22.5604138300000017	1
2019-10-20 18:17:10	2019-10-20 19:54:17	2.29234759999999982	02	19-29岁	22.5611913288575607	113.921326790576472	440305	V0440300	17920	51	70	53	69	113.919983189999996	22.5581978700000008	113.922423530000003	22.5604138300000017	1
2019-10-20 10:19:07	2019-10-20 16:09:46	2.29234759999999982	02	30-39岁	22.5607589469211902	113.976965520822816	440305	V0440300	17943	51	93	53	92	113.976110930000004	22.5581978700000008	113.978551260000003	22.5604138300000017	1
2019-10-20 10:27:12	2019-10-20 15:57:52	2.29234759999999982	01	30-39岁	22.5618229648409816	113.977875152759381	440305	V0440300	17943	51	93	53	92	113.976110930000004	22.5581978700000008	113.978551260000003	22.5604138300000017	1
2019-10-20 12:32:39	2019-10-20 18:01:15	3.05925700000000012	01	19-29岁	22.5608361302990303	114.028018122354524	440304	V0440300	17964	51	114	52	113	114.027357980000005	22.5581978700000008	114.029798319999998	22.5604138300000017	1
2019-10-20 19:18:00	2019-10-20 21:28:09	3.17181930000000012	02	60岁以上	22.5610423198278909	114.135763888144254	440303	V0440300	18008	51	158	52	157	114.134732769999999	22.5581978700000008	114.137173110000006	22.5604138300000017	1
2019-10-20 14:54:37	2019-10-20 20:52:21	2.01503029999999983	01	30-39岁	22.5632479945046285	113.860668467983132	440306	V0440300	18252	52	45	55	44	113.858974790000005	22.5604138300000017	113.861415129999997	22.562629789999999	1
2019-10-20 16:23:45	2019-10-20 20:07:14	2.29234759999999982	02	19-29岁	22.5648454489650803	113.932128657087048	440305	V0440300	18281	52	74	54	73	113.929744540000002	22.5604138300000017	113.932184879999994	22.562629789999999	1
2019-10-20 19:38:36	2019-10-20 19:38:36	3.05925700000000012	03	未知	22.5639335032134092	114.096209599509905	440304	V0440300	18349	52	142	53	141	114.095687400000003	22.5604138300000017	114.098127730000002	22.562629789999999	1
2019-10-20 08:03:13	2019-10-20 11:26:43	4.98298400000000008	02	19-29岁	22.5639309466610705	114.238886221600438	440308	V0440300	18407	52	200	52	200	114.237226890000002	22.5604138300000017	114.239667229999995	22.562629789999999	1
2019-10-20 18:41:55	2019-10-20 19:58:34	4.98298400000000008	02	19-29岁	22.5639309466610705	114.238886221600438	440308	V0440300	18407	52	200	52	200	114.237226890000002	22.5604138300000017	114.239667229999995	22.562629789999999	1
2019-10-20 17:31:22	2019-10-20 21:16:50	2.01503029999999983	01	30-39岁	22.5659208952395716	113.912427778866785	440306	V0440300	18630	53	66	55	65	113.910221849999999	22.562629789999999	113.912662190000006	22.5648457399999991	1
2019-10-20 12:54:44	2019-10-20 16:58:31	2.29234759999999982	03	未知	22.5649267114702994	113.978788906799579	440305	V0440300	18658	53	94	55	93	113.978551260000003	22.562629789999999	113.980991599999996	22.5648457399999991	1
2019-10-20 11:07:09	2019-10-20 13:37:42	2.29234759999999982	03	未知	22.5656356486550287	113.988665802344187	440305	V0440300	18662	53	98	55	97	113.988312609999994	22.562629789999999	113.990752939999993	22.5648457399999991	1
2019-10-20 12:05:33	2019-10-20 14:55:45	3.05925700000000012	03	未知	22.5665168252373398	114.043872386676085	440304	V0440300	18684	53	120	54	119	114.042000000000002	22.562629789999999	114.044440339999994	22.5648457399999991	1
2019-10-20 10:53:20	2019-10-20 14:24:31	2.29234759999999982	02	30-39岁	22.5688152133087385	113.932069891936479	440305	V0440300	18995	54	74	56	73	113.929744540000002	22.5648457399999991	113.932184879999994	22.5670617	1
2019-10-20 04:42:11	2019-10-20 15:42:30	2.29234759999999982	02	19-29岁	22.5689212951765299	113.94995727609215	440305	V0440300	19003	54	82	56	81	113.949267230000004	22.5648457399999991	113.951707560000003	22.5670617	1
2019-10-20 16:13:02	2019-10-20 23:00:43	3.17181930000000012	01	19-29岁	22.5676060465669792	114.164356403183803	440303	V0440300	19091	54	170	54	169	114.164016810000007	22.5648457399999991	114.166457140000006	22.5670617	1
2019-10-20 13:17:54	2019-10-20 13:17:54	2.01503029999999983	01	19-29岁	22.5714698062178094	113.850104346247704	440306	V0440300	19319	55	41	58	40	113.849213449999993	22.5670617	113.851653780000007	22.5692776600000009	1
2019-10-20 13:08:56	2019-10-20 19:45:16	2.01503029999999983	02	19-29岁	22.5710379832792007	113.87464968661854	440306	V0440300	19329	55	51	58	50	113.873616810000001	22.5670617	113.87605714	22.5692776600000009	1
2019-10-20 17:48:11	2019-10-20 19:15:06	2.01503029999999983	02	19-29岁	22.5693546683142117	113.877651359715941	440306	V0440300	19330	55	52	58	51	113.87605714	22.5670617	113.878497479999993	22.5692776600000009	1
2019-10-20 08:31:40	2019-10-20 18:14:58	2.01503029999999983	01	30-39岁	22.5708903926763611	113.879589316125163	440306	V0440300	19331	55	53	58	52	113.878497479999993	22.5670617	113.88093782	22.5692776600000009	1
2019-10-20 15:05:02	2019-10-20 15:53:23	2.01503029999999983	02	19-29岁	22.57086530101612	113.883408721694039	440306	V0440300	19333	55	55	58	54	113.883378149999999	22.5670617	113.885818490000005	22.5692776600000009	1
2019-10-20 16:39:53	2019-10-20 19:52:48	2.01503029999999983	01	19-29岁	22.5696925476075414	113.885291075177605	440306	V0440300	19333	55	55	58	54	113.883378149999999	22.5670617	113.885818490000005	22.5692776600000009	1
2019-10-20 08:52:03	2019-10-20 15:35:16	3.17181930000000012	01	50-59岁	22.5695228044919709	114.167096755847979	440303	V0440300	19449	55	171	55	170	114.166457140000006	22.5670617	114.168897479999998	22.5692776600000009	1
2019-10-20 13:46:03	2019-10-20 14:19:52	2.01503029999999983	01	30-39岁	22.5728608880376811	113.886726002790382	440306	V0440300	19691	56	56	58	55	113.885818490000005	22.5692776600000009	113.888258820000004	22.5714936199999983	2
2019-10-20 14:21:02	2019-10-20 16:49:38	2.01503029999999983	01	30-39岁	22.5728608880376811	113.886726002790382	440306	V0440300	19691	56	56	58	55	113.885818490000005	22.5692776600000009	113.888258820000004	22.5714936199999983	2
2019-10-20 19:25:24	2019-10-20 21:01:10	2.29234759999999982	01	40-49岁	22.5729624593145104	113.930909085377564	440305	V0440300	19709	56	74	58	73	113.929744540000002	22.5692776600000009	113.932184879999994	22.5714936199999983	1
2019-10-20 21:37:28	2019-10-20 22:51:22	2.29234759999999982	01	19-29岁	22.5732019774182007	113.961057904545825	440305	V0440300	19721	56	86	58	85	113.959028570000001	22.5692776600000009	113.961468909999994	22.5714936199999983	1
2019-10-20 14:40:33	2019-10-20 15:39:19	3.05925700000000012	01	60岁以上	22.5732179360711385	114.062301253275066	440304	V0440300	19763	56	128	57	127	114.061522690000004	22.5692776600000009	114.063963029999996	22.5714936199999983	1
2019-10-20 16:51:31	2019-10-20 18:22:07	2.01503029999999983	01	19-29岁	22.5756196319915716	113.878219476899062	440306	V0440300	20044	57	52	60	51	113.87605714	22.5714936199999983	113.878497479999993	22.5737095799999992	1
2019-10-20 14:17:53	2019-10-20 17:37:44	2.29234759999999982	01	30-39岁	22.5738437842087087	113.945417557265543	440305	V0440300	20072	57	80	59	79	113.944386559999998	22.5714936199999983	113.946826889999997	22.5737095799999992	1
2019-10-20 11:40:07	2019-10-20 15:29:43	2.29234759999999982	03	未知	22.5737118053504595	113.954623220789117	440305	V0440300	20076	57	84	59	83	113.954147899999995	22.5714936199999983	113.956588240000002	22.5737095799999992	1
2019-10-20 16:03:24	2019-10-20 17:40:53	2.29234759999999982	02	30-39岁	22.5747383640417993	113.959741421245624	440305	V0440300	20078	57	86	59	85	113.959028570000001	22.5714936199999983	113.961468909999994	22.5737095799999992	1
2019-10-20 15:35:38	2019-10-20 19:21:35	2.01503029999999983	01	30-39岁	22.5760701075348607	113.848619841900415	440306	V0440300	20389	58	40	61	39	113.846773110000001	22.5737095799999992	113.849213449999993	22.5759255299999992	1
2019-10-20 18:22:47	2019-10-20 21:39:59	2.01503029999999983	01	19-29岁	22.5761133249816517	113.892969300201571	440306	V0440300	20407	58	58	60	57	113.890699159999997	22.5737095799999992	113.893139500000004	22.5759255299999992	1
2019-10-20 12:37:39	2019-10-20 13:53:41	2.01503029999999983	02	30-39岁	22.5776014646719396	113.903197831859558	440306	V0440300	20412	58	63	60	62	113.902900840000001	22.5737095799999992	113.905341179999994	22.5759255299999992	1
2019-10-20 18:52:28	2019-10-20 18:53:28	2.01503029999999983	02	19-29岁	22.5796269964472884	113.890801111253893	440306	V0440300	20764	59	58	61	57	113.890699159999997	22.5759255299999992	113.893139500000004	22.5781414900000001	1
2019-10-20 07:34:46	2019-10-20 09:51:33	2.01503029999999983	03	未知	22.5797625306772503	113.895005897255928	440306	V0440300	20765	59	59	61	58	113.893139500000004	22.5759255299999992	113.895579830000003	22.5781414900000001	1
2019-10-20 14:10:57	2019-10-20 15:07:15	2.01503029999999983	01	30-39岁	22.5782692467099686	113.893387370538548	440306	V0440300	20765	59	59	61	58	113.893139500000004	22.5759255299999992	113.895579830000003	22.5781414900000001	1
2019-10-20 18:17:01	2019-10-20 20:11:54	2.01503029999999983	01	40-49岁	22.578399629002071	113.905745486044324	440306	V0440300	20770	59	64	61	63	113.905341179999994	22.5759255299999992	113.907781510000007	22.5781414900000001	1
2019-10-20 13:51:23	2019-10-20 21:16:42	2.01503029999999983	03	19-29岁	22.5788122120762687	113.909361034236483	440306	V0440300	20771	59	65	61	64	113.907781510000007	22.5759255299999992	113.910221849999999	22.5781414900000001	1
2019-10-20 01:12:00	2019-10-20 03:04:08	2.01503029999999983	01	19-29岁	22.5804991435467599	113.85773134624435	440306	V0440300	21107	60	44	63	43	113.856534460000006	22.5781414900000001	113.858974790000005	22.5803574500000011	1
2019-10-20 17:53:28	2019-10-20 17:54:28	2.01503029999999983	01	40-49岁	22.5816041325206989	113.863012164009277	440306	V0440300	21109	60	46	63	45	113.861415129999997	22.5781414900000001	113.863855459999996	22.5803574500000011	1
2019-10-20 11:52:39	2019-10-20 14:31:48	2.01503029999999983	02	50-59岁	22.5804711855872107	113.891520710458707	440306	V0440300	21121	60	58	62	57	113.890699159999997	22.5781414900000001	113.893139500000004	22.5803574500000011	1
2019-10-20 00:05:26	2019-10-20 08:14:16	2.01503029999999983	01	30-39岁	22.5806974537673604	113.919173055279344	440306	V0440300	21132	60	69	62	68	113.917542859999998	22.5781414900000001	113.919983189999996	22.5803574500000011	1
2019-10-20 12:24:54	2019-10-20 18:36:06	2.29234759999999982	03	未知	22.580450169435661	113.948750940986201	440305	V0440300	21144	60	81	62	80	113.946826889999997	22.5781414900000001	113.949267230000004	22.5803574500000011	1
2019-10-20 13:19:33	2019-10-20 14:43:22	3.17181930000000012	01	30-39岁	22.5821845191383908	114.099763242614486	440303	V0440300	21206	60	143	61	142	114.098127730000002	22.5781414900000001	114.100568069999994	22.5803574500000011	1
2019-10-20 13:53:26	2019-10-20 18:24:54	3.17181930000000012	01	40-49岁	22.5818337046318689	114.106331135930802	440303	V0440300	21209	60	146	61	145	114.10544874	22.5781414900000001	114.107889080000007	22.5803574500000011	1
2019-10-20 09:58:34	2019-10-20 14:32:42	3.17181930000000012	01	40-49岁	22.5805510085181211	114.12788623816185	440303	V0440300	21218	60	155	60	154	114.127411769999995	22.5781414900000001	114.129852099999994	22.5803574500000011	1
2019-10-20 14:44:57	2019-10-20 22:13:37	2.01503029999999983	02	19-29岁	22.5832964538598695	113.885500084986518	440306	V0440300	21475	61	55	63	54	113.883378149999999	22.5803574500000011	113.885818490000005	22.5825734000000011	1
2019-10-20 15:26:06	2019-10-20 19:26:11	2.01503029999999983	01	30-39岁	22.5842589639807088	113.888131475406169	440306	V0440300	21476	61	56	63	55	113.885818490000005	22.5803574500000011	113.888258820000004	22.5825734000000011	1
2019-10-20 16:19:11	2019-10-20 18:22:51	2.29234759999999982	02	19-29岁	22.5830047045322893	113.929374493493	440305	V0440300	21493	61	73	63	72	113.927304199999995	22.5803574500000011	113.929744540000002	22.5825734000000011	1
2019-10-20 13:57:22	2019-10-20 16:20:01	2.29234759999999982	03	未知	22.5832378144414498	113.945375503144788	440305	V0440300	21500	61	80	63	79	113.944386559999998	22.5803574500000011	113.946826889999997	22.5825734000000011	1
2019-10-20 17:52:23	2019-10-20 17:52:45	2.01503029999999983	03	未知	22.5855530861203988	113.882737924591396	440306	V0440300	21831	62	54	64	53	113.88093782	22.5825734000000011	113.883378149999999	22.5847893599999985	1
2019-10-20 14:33:53	2019-10-20 17:56:05	2.29234759999999982	02	40-49岁	22.5861484513241813	113.957022273297312	440305	V0440300	21862	62	85	64	84	113.956588240000002	22.5825734000000011	113.959028570000001	22.5847893599999985	1
2019-10-20 09:18:55	2019-10-20 13:27:34	3.17181930000000012	01	30-39岁	22.5871340342031388	114.08351523430062	440303	V0440300	22271	63	137	64	136	114.083485710000005	22.5847893599999985	114.085926049999998	22.5870053199999994	1
2019-10-20 10:24:52	2019-10-20 19:09:24	2.29234759999999982	02	0-18岁	22.5903789858205712	113.945509445199647	440305	V0440300	22571	64	80	66	79	113.944386559999998	22.5870053199999994	113.946826889999997	22.5892212800000003	1
2019-10-20 12:33:52	2019-10-20 14:40:55	2.29234759999999982	01	30-39岁	22.5894208845838698	113.962072208512524	440305	V0440300	22578	64	87	66	86	113.961468909999994	22.5870053199999994	113.963909240000007	22.5892212800000003	1
2019-10-20 08:59:08	2019-10-20 12:09:50	2.29234759999999982	01	30-39岁	22.5917392160236083	113.937801396861289	440305	V0440300	22925	65	77	67	76	113.93706555	22.5892212800000003	113.939505879999999	22.5914372300000004	1
2019-10-20 11:05:33	2019-10-20 15:01:02	2.29234759999999982	02	19-29岁	22.5927083713370003	113.984208586564691	440305	V0440300	22944	65	96	66	95	113.983431929999995	22.5892212800000003	113.985872270000002	22.5914372300000004	1
2019-10-20 14:06:38	2019-10-20 16:47:13	3.17181930000000012	02	19-29岁	22.5914835575115092	114.164557498067609	440303	V0440300	23018	65	170	65	170	114.164016810000007	22.5892212800000003	114.166457140000006	22.5914372300000004	1
2019-10-20 16:11:49	2019-10-20 19:55:04	2.01503029999999983	01	30-39岁	22.5947653987321893	113.866902552445566	440306	V0440300	23253	66	48	68	47	113.866295800000003	22.5914372300000004	113.868736139999996	22.5936531900000013	1
2019-10-20 18:25:51	2019-10-20 20:10:17	2.29234759999999982	01	19-29岁	22.5948446264710299	113.961583780379755	440305	V0440300	23292	66	87	68	86	113.961468909999994	22.5914372300000004	113.963909240000007	22.5936531900000013	1
2019-10-20 17:40:33	2019-10-20 22:03:00	2.29234759999999982	03	未知	22.5951451486315911	113.991901947340111	440305	V0440300	23304	66	99	67	98	113.990752939999993	22.5914372300000004	113.99319328	22.5936531900000013	1
2019-10-20 13:22:19	2019-10-20 15:18:04	2.29234759999999982	01	40-49岁	22.5943452470549992	113.995933505938353	440305	V0440300	23306	66	101	67	100	113.995633609999999	22.5914372300000004	113.998073950000006	22.5936531900000013	1
2019-10-20 13:29:08	2019-10-20 15:56:31	3.17181930000000012	02	30-39岁	22.594576771944741	114.186968274977119	440303	V0440300	23384	66	179	66	179	114.185979829999994	22.5914372300000004	114.188420170000001	22.5936531900000013	1
2019-10-20 20:42:53	2019-10-20 22:26:31	2.29234759999999982	01	30-39岁	22.5966154629822711	113.945527259439146	440305	V0440300	23642	67	80	69	79	113.944386559999998	22.5936531900000013	113.946826889999997	22.5958691499999986	1
2019-10-20 21:48:19	2019-10-20 22:47:35	2.01503029999999983	01	19-29岁	22.5992840052555195	113.851560791783953	440306	V0440300	23960	68	41	71	40	113.849213449999993	22.5958691499999986	113.851653780000007	22.5980851099999995	2
2019-10-20 20:34:31	2019-10-20 21:46:43	2.01503029999999983	01	19-29岁	22.5992840052555195	113.851560791783953	440306	V0440300	23960	68	41	71	40	113.849213449999993	22.5958691499999986	113.851653780000007	22.5980851099999995	2
2019-10-20 10:10:56	2019-10-20 21:32:58	2.01503029999999983	01	30-39岁	22.6001177969783917	113.878988566654058	440306	V0440300	23972	68	53	70	52	113.878497479999993	22.5958691499999986	113.88093782	22.5980851099999995	1
2019-10-20 14:15:51	2019-10-20 16:36:47	2.01503029999999983	02	60岁以上	22.5985729955506613	113.880296628916938	440306	V0440300	23972	68	53	70	52	113.878497479999993	22.5958691499999986	113.88093782	22.5980851099999995	1
2019-10-20 09:50:25	2019-10-20 18:04:18	3.17181930000000012	02	0-18岁	22.5981042534835304	114.189443446371484	440303	V0440300	24099	68	180	68	180	114.188420170000001	22.5958691499999986	114.190860499999999	22.5980851099999995	1
2019-10-20 19:44:44	2019-10-20 20:56:45	3.17181930000000012	02	19-29岁	22.5981042534835304	114.189443446371484	440303	V0440300	24099	68	180	68	180	114.188420170000001	22.5958691499999986	114.190860499999999	22.5980851099999995	1
2019-10-20 13:45:44	2019-10-20 22:19:10	2.01503029999999983	02	19-29岁	22.6011908714790408	113.842060732827619	440306	V0440300	24314	69	38	72	37	113.841892439999995	22.5980851099999995	113.844332769999994	22.6003010599999996	1
2019-10-20 18:53:58	2019-10-20 18:53:58	1.86759879999999989	01	30-39岁	22.6020895280477596	114.125524137880447	440307	V0440300	24430	69	154	69	154	114.124971430000002	22.5980851099999995	114.127411769999995	22.6003010599999996	1
2019-10-20 18:28:08	2019-10-20 21:32:09	2.01503029999999983	01	60岁以上	22.6046454020317888	113.837851150692927	440306	V0440300	24669	70	36	73	35	113.837011770000004	22.6003010599999996	113.839452100000003	22.6025170200000005	1
2019-10-20 15:38:44	2019-10-20 22:02:59	2.01503029999999983	02	50-59岁	22.6032181999710495	113.856602982458327	440306	V0440300	24677	70	44	72	43	113.856534460000006	22.6003010599999996	113.858974790000005	22.6025170200000005	1
2019-10-20 11:53:21	2019-10-20 19:57:29	3.17181930000000012	02	19-29岁	22.6041041027132295	114.170812063574246	440303	V0440300	24805	70	172	70	172	114.168897479999998	22.6003010599999996	114.171337820000005	22.6025170200000005	1
2019-10-20 14:54:33	2019-10-20 16:46:22	2.01503029999999983	01	50-59岁	22.6061338119358091	113.84561204722749	440306	V0440300	25029	71	39	74	38	113.844332769999994	22.6025170200000005	113.846773110000001	22.6047329800000014	1
2019-10-20 13:57:33	2019-10-20 17:06:13	1.75727349999999993	02	30-39岁	22.60689382099212	114.032492055992208	440309	V0440300	25106	71	116	72	116	114.032238660000004	22.6025170200000005	114.034678990000003	22.6047329800000014	1
2019-10-20 12:15:44	2019-10-20 15:41:58	1.75727349999999993	01	30-39岁	22.6050249768856411	114.035876028807337	440309	V0440300	25107	71	117	72	117	114.034678990000003	22.6025170200000005	114.037119329999996	22.6047329800000014	1
2019-10-20 12:49:47	2019-10-20 13:38:51	2.01503029999999983	02	40-49岁	22.6107812966065005	113.839197904121448	440306	V0440300	25740	73	36	76	35	113.837011770000004	22.6069489399999988	113.839452100000003	22.6091648899999988	1
2019-10-20 15:52:36	2019-10-20 17:22:04	2.01503029999999983	01	19-29岁	22.6095443457493985	113.88667804180055	440306	V0440300	25760	73	56	75	55	113.885818490000005	22.6069489399999988	113.888258820000004	22.6091648899999988	1
2019-10-20 16:33:31	2019-10-20 18:35:32	2.01503029999999983	03	未知	22.6105513073998701	113.897658423854367	440306	V0440300	25764	73	60	75	59	113.895579830000003	22.6069489399999988	113.898020169999995	22.6091648899999988	1
2019-10-20 19:48:47	2019-10-20 21:17:07	1.86759879999999989	02	19-29岁	22.6130803523466817	114.098814044252421	440307	V0440300	26204	74	143	74	143	114.098127730000002	22.6091648899999988	114.100568069999994	22.6113808499999998	1
2019-10-20 19:47:27	2019-10-20 21:18:13	1.86759879999999989	02	40-49岁	22.6127845519524904	114.098927188976688	440307	V0440300	26204	74	143	74	143	114.098127730000002	22.6091648899999988	114.100568069999994	22.6113808499999998	1
2019-10-20 10:53:32	2019-10-20 17:16:21	1.86759879999999989	01	19-29岁	22.6129904576508807	114.114341234778706	440307	V0440300	26210	74	149	74	149	114.112769749999998	22.6091648899999988	114.115210079999997	22.6113808499999998	1
2019-10-20 13:28:05	2019-10-20 21:41:10	1.86759879999999989	01	30-39岁	22.6120289693530303	114.14838699328547	440307	V0440300	26224	74	163	74	163	114.146934450000003	22.6091648899999988	114.149374789999996	22.6113808499999998	1
2019-10-20 09:47:26	2019-10-20 18:35:49	2.01503029999999983	01	40-49岁	22.6144520935737994	113.851477774533251	440306	V0440300	26459	75	41	77	40	113.849213449999993	22.6113808499999998	113.851653780000007	22.6135968100000007	1
2019-10-20 00:33:44	2019-10-20 07:56:16	1.86759879999999989	01	19-29岁	22.6158968699781902	114.158826433439685	440307	V0440300	26942	76	167	76	167	114.156695799999994	22.6135968100000007	114.159136129999993	22.6158127700000016	1
2019-10-20 18:07:44	2019-10-20 19:44:12	1.75727349999999993	01	19-29岁	22.6192758279057387	114.022718583138285	440309	V0440300	27244	77	112	78	112	114.022477309999999	22.6158127700000016	114.024917650000006	22.6180287200000016	1
2019-10-20 18:26:06	2019-10-20 22:55:48	2.29234759999999982	03	未知	22.6218140078208592	113.935667313715356	440305	V0440300	27565	78	76	80	75	113.934625209999993	22.6180287200000016	113.93706555	22.620244679999999	1
2019-10-20 14:57:06	2019-10-20 18:23:40	1.86759879999999989	01	19-29岁	22.6220213074117815	114.057521695351682	440307	V0440300	27615	78	126	79	126	114.056642019999998	22.6180287200000016	114.059082349999997	22.620244679999999	1
2019-10-20 15:21:49	2019-10-20 20:31:07	2.29234759999999982	02	19-29岁	22.6244150181152506	113.938127430631084	440305	V0440300	27923	79	77	81	76	113.93706555	22.620244679999999	113.939505879999999	22.6224606399999999	1
2019-10-20 17:40:34	2019-10-20 22:32:21	1.75727349999999993	01	30-39岁	22.6232370750001017	114.050991820330438	440309	V0440300	27969	79	123	80	123	114.04932101	22.620244679999999	114.051761350000007	22.6224606399999999	1
2019-10-20 09:44:45	2019-10-20 09:45:45	1.86759879999999989	01	40-49岁	22.6241500076643582	114.068287291136002	440307	V0440300	27976	79	130	80	130	114.066403359999995	22.620244679999999	114.068843700000002	22.6224606399999999	1
2019-10-20 17:26:51	2019-10-20 20:40:59	2.29234759999999982	01	19-29岁	22.6247834707587998	113.935212590904342	440305	V0440300	28279	80	76	82	75	113.934625209999993	22.6224606399999999	113.93706555	22.6246766000000008	1
2019-10-20 14:30:17	2019-10-20 22:08:19	2.29234759999999982	01	19-29岁	22.6248900001384285	113.97359044921501	440305	V0440300	28294	80	91	81	91	113.971230250000005	22.6224606399999999	113.973670589999998	22.6246766000000008	1
2019-10-20 21:04:38	2019-10-20 23:08:44	1.75727349999999993	01	30-39岁	22.6253130741346702	114.027060555620693	440309	V0440300	28316	80	113	81	113	114.024917650000006	22.6224606399999999	114.027357980000005	22.6246766000000008	1
2019-10-20 16:00:27	2019-10-20 16:38:30	1.75727349999999993	03	未知	22.6271053928318402	114.034167702600101	440309	V0440300	28676	81	116	82	116	114.032238660000004	22.6246766000000008	114.034678990000003	22.6268925500000009	1
2019-10-20 15:50:51	2019-10-20 18:51:30	1.86759879999999989	02	40-49岁	22.6272417956567793	114.109814279185571	440307	V0440300	28707	81	147	81	147	114.107889080000007	22.6246766000000008	114.110329410000006	22.6268925500000009	1
2019-10-20 15:48:44	2019-10-20 18:04:32	1.86759879999999989	01	30-39岁	22.6270283899413087	114.124042903327947	440307	V0440300	28713	81	153	81	153	114.122531089999995	22.6246766000000008	114.124971430000002	22.6268925500000009	1
2019-10-20 21:12:41	2019-10-20 21:12:41	2.01503029999999983	03	未知	22.6310500444054306	113.841971266544149	440306	V0440300	28955	82	38	84	37	113.841892439999995	22.6268925500000009	113.844332769999994	22.6291085099999982	1
2019-10-20 14:48:29	2019-10-20 17:13:15	2.29234759999999982	01	30-39岁	22.6308626790516492	113.964904254610303	440305	V0440300	29005	82	88	83	88	113.963909240000007	22.6268925500000009	113.966349579999999	22.6291085099999982	1
2019-10-20 14:32:21	2019-10-20 17:26:02	1.75727349999999993	01	19-29岁	22.6333802999479801	114.018729745750775	440309	V0440300	29384	83	110	84	110	114.017596639999994	22.6291085099999982	114.02003698	22.6313244699999991	1
2019-10-20 16:21:33	2019-10-20 18:23:16	1.86759879999999989	01	30-39岁	22.6330164977589412	114.051259419165845	440307	V0440300	29397	83	123	84	123	114.04932101	22.6291085099999982	114.051761350000007	22.6313244699999991	1
2019-10-20 10:31:13	2019-10-20 13:14:22	2.01503029999999983	01	19-29岁	22.6397069088030989	113.825217184659664	440306	V0440300	30376	86	31	88	30	113.82481009	22.6357563800000001	113.827250419999999	22.637972340000001	1
2019-10-20 09:30:41	2019-10-20 14:24:45	1.86759879999999989	03	未知	22.6398065073904213	114.056325983656237	440307	V0440300	30470	86	125	87	125	114.054201680000006	22.6357563800000001	114.056642019999998	22.637972340000001	1
2019-10-20 14:44:19	2019-10-20 22:14:29	1.86759879999999989	01	19-29岁	22.6389858578381116	114.064724793010456	440307	V0440300	30474	86	129	86	129	114.063963029999996	22.6357563800000001	114.066403359999995	22.637972340000001	1
2019-10-20 16:29:28	2019-10-20 17:15:50	1.75727349999999993	01	19-29岁	22.6419770923245096	114.029677018950807	440309	V0440300	30816	87	114	88	114	114.027357980000005	22.637972340000001	114.029798319999998	22.6401882999999984	1
2019-10-20 16:52:02	2019-10-20 18:53:19	1.86759879999999989	01	40-49岁	22.641363517833561	114.182067828210506	440307	V0440300	30879	87	177	86	177	114.181099160000002	22.637972340000001	114.183539499999995	22.6401882999999984	1
2019-10-20 21:28:12	2019-10-20 23:27:43	1.75727349999999993	01	30-39岁	22.6439033181846199	114.032319183678325	440309	V0440300	31175	88	116	89	116	114.032238660000004	22.6401882999999984	114.034678990000003	22.6424042599999993	1
2019-10-20 19:53:19	2019-10-20 22:58:44	2.01503029999999983	01	0-18岁	22.6464022354445014	113.834308905476206	440306	V0440300	31450	89	34	91	33	113.832131090000004	22.6424042599999993	113.834571429999997	22.6446202099999994	1
2019-10-20 01:24:41	2019-10-20 01:25:27	1.86759879999999989	02	50-59岁	22.6463361954770015	114.215058597775354	440307	V0440300	31606	89	190	88	190	114.212823529999994	22.6424042599999993	114.215263870000001	22.6446202099999994	1
2019-10-20 16:36:23	2019-10-20 23:35:47	2.01503029999999983	01	30-39岁	22.6556144066736707	113.817850741537725	440306	V0440300	32872	93	28	95	28	113.817489080000001	22.6512680800000012	113.81992941	22.6534840399999986	1
2019-10-20 11:51:57	2019-10-20 13:47:12	2.01503029999999983	01	19-29岁	22.6540143383736812	113.907980049998727	440306	V0440300	32909	93	65	95	65	113.907781510000007	22.6512680800000012	113.910221849999999	22.6534840399999986	1
2019-10-20 13:29:19	2019-10-20 14:28:06	1.75727349999999993	01	40-49岁	22.6548259733381911	114.033892911006319	440309	V0440300	32960	93	116	94	116	114.032238660000004	22.6512680800000012	114.034678990000003	22.6534840399999986	2
2019-10-20 11:08:13	2019-10-20 12:25:11	1.75727349999999993	01	40-49岁	22.6548259733381911	114.033892911006319	440309	V0440300	32960	93	116	94	116	114.032238660000004	22.6512680800000012	114.034678990000003	22.6534840399999986	2
2019-10-20 21:50:14	2019-10-20 21:51:14	1.86759879999999989	01	19-29岁	22.6563686463018499	114.154716221382103	440307	V0440300	33367	94	166	94	166	114.154255460000002	22.6534840399999986	114.156695799999994	22.6556999999999995	1
2019-10-20 00:19:21	2019-10-20 03:43:48	1.75727349999999993	01	30-39岁	22.658887625998851	114.017390963460187	440309	V0440300	33667	95	109	96	109	114.015156300000001	22.6556999999999995	114.017596639999994	22.6579159600000004	1
2019-10-20 10:48:58	2019-10-20 15:41:34	1.75727349999999993	03	未知	22.6619917558077795	114.044124653990394	440309	V0440300	34035	96	120	96	120	114.042000000000002	22.6579159600000004	114.044440339999994	22.6601319100000005	1
2019-10-20 13:42:49	2019-10-20 18:26:21	1.75727349999999993	03	未知	22.6661838404499214	114.02293184677788	440309	V0440300	34741	98	112	99	112	114.022477309999999	22.6623478700000014	114.024917650000006	22.6645638299999987	1
2019-10-20 13:25:37	2019-10-20 14:53:25	2.01503029999999983	01	30-39岁	22.6676062555718403	113.858909399853417	440306	V0440300	35030	99	44	101	44	113.856534460000006	22.6645638299999987	113.858974790000005	22.6667797899999997	1
2019-10-20 00:47:15	2019-10-20 02:16:17	1.75727349999999993	01	19-29岁	22.6693996820588488	113.999405834548668	440309	V0440300	35445	100	102	101	102	113.998073950000006	22.6667797899999997	114.000514289999998	22.6689957399999997	1
2019-10-20 17:04:05	2019-10-20 22:27:53	1.75727349999999993	01	30-39岁	22.6716763018123899	114.032441172348911	440309	V0440300	35816	101	116	101	116	114.032238660000004	22.6689957399999997	114.034678990000003	22.6712117000000006	1
2019-10-20 16:47:10	2019-10-20 17:19:23	1.86759879999999989	01	40-49岁	22.6742037833807011	114.221489181319356	440307	V0440300	36250	102	193	101	193	114.220144540000007	22.6712117000000006	114.222584870000006	22.6734276600000015	1
2019-10-20 17:15:06	2019-10-20 17:29:54	2.01503029999999983	01	0-18岁	22.6761429509375709	113.897749228601512	440306	V0440300	36474	103	60	105	60	113.895579830000003	22.6734276600000015	113.898020169999995	22.6756436199999989	1
2019-10-20 11:21:34	2019-10-20 17:04:07	2.01503029999999983	02	30-39岁	22.6763557020328612	113.93171323710412	440306	V0440300	36488	103	74	104	74	113.929744540000002	22.6734276600000015	113.932184879999994	22.6756436199999989	1
2019-10-20 15:50:57	2019-10-20 22:36:06	2.01503029999999983	01	30-39岁	22.6783117217377104	113.93394534358255	440306	V0440300	36846	104	75	105	75	113.932184879999994	22.6756436199999989	113.934625209999993	22.677859569999999	1
2019-10-20 19:45:52	2019-10-20 20:30:59	2.01503029999999983	01	19-29岁	22.6833995362523986	113.933365276496417	440306	V0440300	37560	106	75	107	75	113.932184879999994	22.6800755299999999	113.934625209999993	22.6822914900000008	1
2019-10-20 20:05:28	2019-10-20 21:13:06	1.75727349999999993	01	19-29岁	22.6844532514347499	114.007101902173815	440309	V0440300	37590	106	105	107	105	114.005394960000004	22.6800755299999999	114.007835290000003	22.6822914900000008	1
2019-10-20 18:24:33	2019-10-20 20:18:58	1.75727349999999993	03	未知	22.6845987668901614	114.080414997538853	440309	V0440300	37977	107	135	107	135	114.078605039999999	22.6822914900000008	114.081045380000006	22.6845074500000017	1
2019-10-20 14:11:26	2019-10-20 17:56:02	2.01503029999999983	02	30-39岁	22.6932974572846184	113.937492430390307	440306	V0440300	38990	110	77	111	77	113.93706555	22.6889393599999991	113.939505879999999	22.69115532	1
2019-10-20 12:34:09	2019-10-20 13:05:15	2.01503029999999983	01	30-39岁	22.6959251873856616	113.79529979058357	440306	V0440300	39645	112	18	114	18	113.79308571	22.6933712800000009	113.795526050000007	22.695587230000001	1
2019-10-20 12:52:33	2019-10-20 15:18:02	2.01503029999999983	01	19-29岁	22.69647091070388	113.83082434984621	440306	V0440300	39660	112	33	114	33	113.829690760000005	22.6933712800000009	113.832131090000004	22.695587230000001	1
2019-10-20 19:34:45	2019-10-20 20:51:53	1.86759879999999989	02	19-29岁	22.6970037192792411	114.117943070070169	440307	V0440300	39778	112	151	112	151	114.117650420000004	22.6933712800000009	114.120090759999997	22.695587230000001	1
2019-10-20 15:14:20	2019-10-20 16:51:32	1.86759879999999989	01	19-29岁	22.7035432494497904	114.127242336044603	440307	V0440300	40852	115	154	114	155	114.124971430000002	22.7000191499999993	114.127411769999995	22.7022351100000002	1
2019-10-20 20:09:24	2019-10-20 20:10:24	2.01503029999999983	01	40-49岁	22.706977933345101	113.780414224500689	440306	V0440300	41424	117	12	119	12	113.778443699999997	22.7044510600000002	113.780884040000004	22.7066670200000011	1
2019-10-20 10:46:02	2019-10-20 13:52:59	1.75727349999999993	01	19-29岁	22.7081483481764295	114.078057427503552	440309	V0440300	41546	117	134	117	134	114.07616471	22.7044510600000002	114.078605039999999	22.7066670200000011	1
2019-10-20 00:33:35	2019-10-20 18:31:42	2.01503029999999983	02	19-29岁	22.7092481037907206	113.833058959766319	440306	V0440300	41803	118	34	120	34	113.832131090000004	22.7066670200000011	113.834571429999997	22.7088829799999985	1
2019-10-20 19:11:50	2019-10-20 19:58:38	1.86759879999999989	01	40-49岁	22.7090765213007089	114.200004382926338	440307	V0440300	41953	118	184	117	185	114.198181509999998	22.7066670200000011	114.200621850000005	22.7088829799999985	1
2019-10-20 17:55:39	2019-10-20 22:21:00	2.01503029999999983	01	50-59岁	22.7124155460099786	113.849035406556311	440306	V0440300	42166	119	40	121	40	113.846773110000001	22.7088829799999985	113.849213449999993	22.7110989399999994	1
2019-10-20 07:54:25	2019-10-20 13:42:27	1.75727349999999993	01	19-29岁	22.7113494417977613	114.033317575119668	440309	V0440300	42242	119	116	119	116	114.032238660000004	22.7088829799999985	114.034678990000003	22.7110989399999994	1
2019-10-20 16:00:18	2019-10-20 18:07:12	1.75727349999999993	01	40-49岁	22.7163838577140282	114.018198113826941	440309	V0440300	42950	121	110	121	110	114.017596639999994	22.7133148899999995	114.02003698	22.7155308500000004	1
2019-10-20 19:15:29	2019-10-20 19:52:38	1.75727349999999993	03	未知	22.7188413086483614	114.039693583974341	440309	V0440300	43316	122	119	122	120	114.039559659999995	22.7155308500000004	114.042000000000002	22.7177468100000013	1
2019-10-20 12:55:29	2019-10-20 17:24:58	1.75727349999999993	02	19-29岁	22.7223190819902783	114.045708990113198	440309	V0440300	44032	124	121	124	122	114.044440339999994	22.7199627699999986	114.046880669999993	22.7221787199999987	1
2019-10-20 09:58:28	2019-10-20 15:06:38	1.86759879999999989	02	40-49岁	22.7254689023165106	114.28848897430538	440307	V0440300	44489	125	221	123	222	114.288473949999997	22.7221787199999987	114.290914290000003	22.7243946799999996	1
2019-10-20 00:03:45	2019-10-20 13:34:53	2.01503029999999983	03	未知	22.7275498928266906	113.823570975159726	440306	V0440300	44655	126	30	128	30	113.822369749999993	22.7243946799999996	113.82481009	22.7266106400000005	1
2019-10-20 16:18:35	2019-10-20 19:47:18	2.01503029999999983	01	19-29岁	22.7320626932502705	113.819079253355611	440306	V0440300	45367	128	28	130	28	113.817489080000001	22.7288266000000014	113.81992941	22.7310425500000015	1
2019-10-20 10:08:02	2019-10-20 16:57:29	2.01503029999999983	01	30-39岁	22.7340789467052105	113.80797154673256	440306	V0440300	45720	129	24	131	24	113.807727729999996	22.7310425500000015	113.810168070000003	22.7332585099999989	1
2019-10-20 18:32:36	2019-10-20 20:19:40	2.01503029999999983	01	40-49岁	22.7338160687415503	113.820575725774987	440306	V0440300	45725	129	29	131	29	113.81992941	22.7310425500000015	113.822369749999993	22.7332585099999989	1
2019-10-20 11:08:38	2019-10-20 11:53:16	1.75727349999999993	02	19-29岁	22.7338430723755991	114.010240055965994	440309	V0440300	45802	129	106	129	107	114.007835290000003	22.7310425500000015	114.010275629999995	22.7332585099999989	1
2019-10-20 18:40:23	2019-10-20 21:08:48	1.75727349999999993	02	19-29岁	22.741683389165761	114.007218510658134	440309	V0440300	46872	132	105	132	106	114.005394960000004	22.7376904300000007	114.007835290000003	22.7399063800000008	1
2019-10-20 17:56:22	2019-10-20 18:56:24	2.01503029999999983	01	19-29岁	22.7456539248269394	113.904042608811082	440306	V0440300	47544	134	63	135	64	113.902900840000001	22.7421223400000017	113.905341179999994	22.744338299999999	1
2019-10-20 19:18:12	2019-10-20 21:39:24	2.01503029999999983	01	19-29岁	22.7460543039632483	113.936015446559765	440306	V0440300	47557	134	76	135	77	113.934625209999993	22.7421223400000017	113.93706555	22.744338299999999	1
2019-10-20 11:41:56	2019-10-20 12:59:45	1.75727349999999993	01	30-39岁	22.7485805460250994	114.010697687512163	440309	V0440300	47945	135	107	135	108	114.010275629999995	22.744338299999999	114.012715970000002	22.7465542499999991	1
2019-10-20 09:24:10	2019-10-20 18:49:56	2.01503029999999983	02	30-39岁	22.7654780804553702	113.830857332275414	440306	V0440300	50727	143	33	144	34	113.829690760000005	22.762065960000001	113.832131090000004	22.7642819199999984	1
2019-10-20 11:59:45	2019-10-20 15:30:48	2.01503029999999983	01	19-29岁	22.7692664610740998	113.927147497956454	440306	V0440300	51480	145	72	145	73	113.924863869999996	22.7664978699999985	113.927304199999995	22.7687138299999994	1
2019-10-20 00:32:33	2019-10-20 22:25:19	1.86759879999999989	03	未知	22.7704773745166413	114.315818569282087	440307	V0440300	51640	145	232	142	233	114.315317649999997	22.7664978699999985	114.317757979999996	22.7687138299999994	1
2019-10-20 07:51:58	2019-10-20 12:15:08	2.01503029999999983	02	未知	22.7835069044220511	113.867324902594419	440306	V0440300	53598	151	48	152	49	113.866295800000003	22.7797936199999995	113.868736139999996	22.7820095699999996	1
2019-10-20 08:35:28	2019-10-20 16:04:11	2.01503029999999983	01	19-29岁	22.800692185525449	113.93569961794924	440306	V0440300	56482	159	76	159	77	113.934625209999993	22.7975212800000016	113.93706555	22.7997372300000016	1
2019-10-20 17:41:51	2019-10-20 18:43:24	2.01503029999999983	01	19-29岁	22.8122837876006805	113.895372977553833	440306	V0440300	58250	164	59	164	60	113.893139500000004	22.8086010600000009	113.895579830000003	22.8108170200000018	1
2019-10-20 15:21:58	2019-10-20 15:21:58	2.01503029999999983	01	19-29岁	22.8183529616436296	113.854242608105409	440306	V0440300	59305	167	43	168	44	113.854094119999999	22.81524894	113.856534460000006	22.8174648900000001	1
