# Supplementary material for: Analysis of the influencing factors of vitality and built environment of shopping centers based on mobile-phone signaling data
Source: PLoS One. 2024 Feb 15;19(2):e0296261. doi: 10.1371/journal.pone.0296261 (PMC10868840; doi:10.1371/journal.pone.0296261)
Supplement: S1 Data — (ZIP) [file pone.0296261.s001.zip › μò░μì«Θçìμû░μƒÑΦ»ó/08σ«¥Φâ╜city/σ«¥Φâ╜22-Φ«┐Θù«Φ«░σ╜ò.csv]

stime	etime	weight	gender	age	o_lat	o_lon	o_district	city	o_fnid	grow_4326	gcol_4326	grow_32650	gcol_32650	ext_min_x	ext_min_y	ext_max_x	ext_max_y	visit_time
2019-10-22 08:10:06	2019-10-22 19:01:42	2.29234759999999982	01	60岁以上	22.4684302218276208	113.878842232236494	440305	V0440300	2909	9	53	12	51	113.878497479999993	22.4651276600000003	113.88093782	22.4673436200000012	1
2019-10-22 08:38:02	2019-10-22 09:55:49	2.29234759999999982	02	40-49岁	22.4716398137975197	113.888946543217529	440305	V0440300	3270	10	57	13	55	113.888258820000004	22.4673436200000012	113.890699159999997	22.4695595700000013	1
2019-10-22 08:24:02	2019-10-22 10:15:46	2.29234759999999982	01	50-59岁	22.4806857531896789	113.899416559428857	440305	V0440300	5059	15	61	18	59	113.898020169999995	22.4784234000000005	113.900460510000002	22.4806393600000014	1
2019-10-22 15:42:24	2019-10-22 20:02:28	2.29234759999999982	03	未知	22.4809075347504113	113.899217397428657	440305	V0440300	5059	15	61	18	59	113.898020169999995	22.4784234000000005	113.900460510000002	22.4806393600000014	1
2019-10-22 10:32:26	2019-10-22 17:01:01	2.29234759999999982	02	40-49岁	22.4806857531896789	113.899416559428857	440305	V0440300	5059	15	61	18	59	113.898020169999995	22.4784234000000005	113.900460510000002	22.4806393600000014	1
2019-10-22 21:17:28	2019-10-22 22:17:08	2.29234759999999982	02	19-29岁	22.4806857531896789	113.899416559428857	440305	V0440300	5059	15	61	18	59	113.898020169999995	22.4784234000000005	113.900460510000002	22.4806393600000014	1
2019-10-22 17:40:01	2019-10-22 18:44:52	2.29234759999999982	01	19-29岁	22.4815422806598804	113.906884661642437	440305	V0440300	5062	15	64	18	62	113.905341179999994	22.4784234000000005	113.907781510000007	22.4806393600000014	1
2019-10-22 09:40:13	2019-10-22 13:59:56	2.29234759999999982	03	未知	22.4814933343723098	113.906215688602586	440305	V0440300	5062	15	64	18	62	113.905341179999994	22.4784234000000005	113.907781510000007	22.4806393600000014	1
2019-10-22 20:37:21	2019-10-22 21:40:36	2.29234759999999982	02	40-49岁	22.4846625498337893	113.897851811832041	440305	V0440300	5415	16	60	19	58	113.895579830000003	22.4806393600000014	113.898020169999995	22.4828553199999988	1
2019-10-22 19:05:21	2019-10-22 22:15:25	2.29234759999999982	02	30-39岁	22.4844373585911015	113.898342393643034	440305	V0440300	5416	16	61	19	59	113.898020169999995	22.4806393600000014	113.900460510000002	22.4828553199999988	1
2019-10-22 16:54:33	2019-10-22 22:16:49	2.29234759999999982	02	19-29岁	22.486994013335309	113.909278683449926	440305	V0440300	5777	17	65	20	63	113.907781510000007	22.4828553199999988	113.910221849999999	22.4850712799999997	1
2019-10-22 19:55:18	2019-10-22 22:14:24	2.29234759999999982	02	50-59岁	22.4870857802602409	113.91594842100686	440305	V0440300	5780	17	68	20	66	113.915102520000005	22.4828553199999988	113.917542859999998	22.4850712799999997	1
2019-10-22 17:59:38	2019-10-22 20:39:58	2.29234759999999982	02	60岁以上	22.4872188625910887	113.915828931822318	440305	V0440300	5780	17	68	20	66	113.915102520000005	22.4828553199999988	113.917542859999998	22.4850712799999997	1
2019-10-22 11:05:06	2019-10-22 12:49:23	2.29234759999999982	01	50-59岁	22.4871838945126896	113.915887976266887	440305	V0440300	5780	17	68	20	66	113.915102520000005	22.4828553199999988	113.917542859999998	22.4850712799999997	1
2019-10-22 20:03:04	2019-10-22 22:35:11	2.29234759999999982	01	50-59岁	22.4872188625910887	113.915828931822318	440305	V0440300	5780	17	68	20	66	113.915102520000005	22.4828553199999988	113.917542859999998	22.4850712799999997	1
2019-10-22 10:32:21	2019-10-22 12:50:52	2.29234759999999982	01	50-59岁	22.4870004913124113	113.916678673647837	440305	V0440300	5780	17	68	20	66	113.915102520000005	22.4828553199999988	113.917542859999998	22.4850712799999997	1
2019-10-22 22:20:45	2019-10-22 23:24:55	2.29234759999999982	02	30-39岁	22.4854331979354214	113.915421807286009	440305	V0440300	5780	17	68	20	66	113.915102520000005	22.4828553199999988	113.917542859999998	22.4850712799999997	1
2019-10-22 17:48:29	2019-10-22 22:21:51	2.29234759999999982	01	19-29岁	22.4872188625910887	113.915828931822318	440305	V0440300	5780	17	68	20	66	113.915102520000005	22.4828553199999988	113.917542859999998	22.4850712799999997	1
2019-10-22 07:23:42	2019-10-22 11:05:35	2.29234759999999982	02	40-49岁	22.4872348593290887	113.915721750599886	440305	V0440300	5780	17	68	20	66	113.915102520000005	22.4828553199999988	113.917542859999998	22.4850712799999997	2
2019-10-22 14:08:47	2019-10-22 17:23:22	2.29234759999999982	02	40-49岁	22.4872348593290887	113.915721750599886	440305	V0440300	5780	17	68	20	66	113.915102520000005	22.4828553199999988	113.917542859999998	22.4850712799999997	2
2019-10-22 14:47:07	2019-10-22 22:45:48	2.29234759999999982	02	30-39岁	22.4860742593756413	113.924876247326267	440305	V0440300	5784	17	72	20	70	113.924863869999996	22.4828553199999988	113.927304199999995	22.4850712799999997	1
2019-10-22 10:23:15	2019-10-22 11:59:02	2.29234759999999982	01	40-49岁	22.4874577600960812	113.906170421353451	440305	V0440300	6133	18	64	21	62	113.905341179999994	22.4850712799999997	113.907781510000007	22.4872872299999997	1
2019-10-22 17:07:39	2019-10-22 18:59:55	2.29234759999999982	01	19-29岁	22.4886045081776409	113.910903566489083	440305	V0440300	6135	18	66	21	64	113.910221849999999	22.4850712799999997	113.912662190000006	22.4872872299999997	1
2019-10-22 06:41:50	2019-10-22 07:16:05	2.29234759999999982	01	50-59岁	22.4886074315995899	113.914351109802297	440305	V0440300	6136	18	67	21	65	113.912662190000006	22.4850712799999997	113.915102520000005	22.4872872299999997	1
2019-10-22 14:14:49	2019-10-22 15:22:44	2.29234759999999982	02	50-59岁	22.4892084758027408	113.913220936423514	440305	V0440300	6136	18	67	21	65	113.912662190000006	22.4850712799999997	113.915102520000005	22.4872872299999997	1
2019-10-22 20:00:05	2019-10-22 23:14:06	2.29234759999999982	01	30-39岁	22.4887650243952386	113.923058938852748	440305	V0440300	6140	18	71	21	69	113.922423530000003	22.4850712799999997	113.924863869999996	22.4872872299999997	1
2019-10-22 08:00:26	2019-10-22 11:17:18	2.29234759999999982	02	40-49岁	22.4882619067338716	113.929324364759836	440305	V0440300	6142	18	73	21	71	113.927304199999995	22.4850712799999997	113.929744540000002	22.4872872299999997	2
2019-10-22 15:26:35	2019-10-22 16:16:13	2.29234759999999982	02	40-49岁	22.4882619067338716	113.929324364759836	440305	V0440300	6142	18	73	21	71	113.927304199999995	22.4850712799999997	113.929744540000002	22.4872872299999997	2
2019-10-22 17:21:31	2019-10-22 18:38:20	2.29234759999999982	01	30-39岁	22.4904803350887406	113.909424565083867	440305	V0440300	6491	19	65	22	63	113.907781510000007	22.4872872299999997	113.910221849999999	22.4895031900000006	1
2019-10-22 17:46:34	2019-10-22 17:46:34	2.29234759999999982	01	19-29岁	22.4912722879717109	113.917312338301073	440305	V0440300	6494	19	68	22	66	113.915102520000005	22.4872872299999997	113.917542859999998	22.4895031900000006	1
2019-10-22 19:03:09	2019-10-22 21:37:17	2.29234759999999982	01	30-39岁	22.4912052542342309	113.915225792124033	440305	V0440300	6494	19	68	22	66	113.915102520000005	22.4872872299999997	113.917542859999998	22.4895031900000006	1
2019-10-22 15:12:11	2019-10-22 16:54:26	2.29234759999999982	02	40-49岁	22.4913482719029503	113.917038723444804	440305	V0440300	6494	19	68	22	66	113.915102520000005	22.4872872299999997	113.917542859999998	22.4895031900000006	1
2019-10-22 14:30:40	2019-10-22 16:58:16	2.29234759999999982	01	19-29岁	22.4912797831974096	113.919118566231134	440305	V0440300	6495	19	69	22	67	113.917542859999998	22.4872872299999997	113.919983189999996	22.4895031900000006	1
2019-10-22 14:19:17	2019-10-22 15:37:49	2.29234759999999982	01	60岁以上	22.4905116451559692	113.917649689216759	440305	V0440300	6495	19	69	22	67	113.917542859999998	22.4872872299999997	113.919983189999996	22.4895031900000006	1
2019-10-22 09:00:34	2019-10-22 10:56:02	2.29234759999999982	01	30-39岁	22.491060992720481	113.92089096032278	440305	V0440300	6496	19	70	22	68	113.919983189999996	22.4872872299999997	113.922423530000003	22.4895031900000006	1
2019-10-22 00:00:12	2019-10-22 00:08:35	2.29234759999999982	01	0-18岁	22.4909958058743413	113.924563466383049	440305	V0440300	6497	19	71	22	69	113.922423530000003	22.4872872299999997	113.924863869999996	22.4895031900000006	2
2019-10-22 15:52:45	2019-10-22 17:23:10	2.29234759999999982	01	0-18岁	22.4909958058743413	113.924563466383049	440305	V0440300	6497	19	71	22	69	113.922423530000003	22.4872872299999997	113.924863869999996	22.4895031900000006	2
2019-10-22 21:45:34	2019-10-22 22:43:23	2.29234759999999982	01	0-18岁	22.4916075465478187	113.923044598022287	440305	V0440300	6497	19	71	22	69	113.922423530000003	22.4872872299999997	113.924863869999996	22.4895031900000006	1
2019-10-22 15:25:13	2019-10-22 17:06:23	2.29234759999999982	02	30-39岁	22.4909638565521597	113.9238357870708	440305	V0440300	6497	19	71	22	69	113.922423530000003	22.4872872299999997	113.924863869999996	22.4895031900000006	2
2019-10-22 07:14:04	2019-10-22 10:24:36	2.29234759999999982	02	30-39岁	22.4909638565521597	113.9238357870708	440305	V0440300	6497	19	71	22	69	113.922423530000003	22.4872872299999997	113.924863869999996	22.4895031900000006	2
2019-10-22 08:55:22	2019-10-22 09:44:20	2.29234759999999982	01	30-39岁	22.4903976283231799	113.923013101633899	440305	V0440300	6497	19	71	22	69	113.922423530000003	22.4872872299999997	113.924863869999996	22.4895031900000006	1
2019-10-22 11:42:39	2019-10-22 14:33:21	2.29234759999999982	01	40-49岁	22.4910922471007311	113.927251511018554	440305	V0440300	6498	19	72	22	70	113.924863869999996	22.4872872299999997	113.927304199999995	22.4895031900000006	1
2019-10-22 10:15:44	2019-10-22 11:04:30	2.29234759999999982	03	未知	22.4914962807564898	113.926669582031195	440305	V0440300	6498	19	72	22	70	113.924863869999996	22.4872872299999997	113.927304199999995	22.4895031900000006	1
2019-10-22 16:10:51	2019-10-22 19:11:30	2.29234759999999982	01	19-29岁	22.4900631861244698	113.926293362970156	440305	V0440300	6498	19	72	22	70	113.924863869999996	22.4872872299999997	113.927304199999995	22.4895031900000006	1
2019-10-22 23:09:01	2019-10-22 23:09:01	2.29234759999999982	02	19-29岁	22.49033789150986	113.926500949902277	440305	V0440300	6498	19	72	22	70	113.924863869999996	22.4872872299999997	113.927304199999995	22.4895031900000006	1
2019-10-22 12:41:56	2019-10-22 15:56:33	2.29234759999999982	02	30-39岁	22.4914426388259407	113.927641954266264	440305	V0440300	6499	19	73	22	71	113.927304199999995	22.4872872299999997	113.929744540000002	22.4895031900000006	1
2019-10-22 08:57:56	2019-10-22 09:52:22	2.29234759999999982	02	50-59岁	22.4903350551507302	113.932978786328391	440305	V0440300	6501	19	75	22	73	113.932184879999994	22.4872872299999997	113.934625209999993	22.4895031900000006	1
2019-10-22 14:34:50	2019-10-22 17:19:33	2.29234759999999982	02	19-29岁	22.4907051773324298	113.933932096170849	440305	V0440300	6501	19	75	22	73	113.932184879999994	22.4872872299999997	113.934625209999993	22.4895031900000006	1
2019-10-22 11:12:38	2019-10-22 12:07:08	2.29234759999999982	01	30-39岁	22.4904050898531089	113.936658029870856	440305	V0440300	6502	19	76	22	74	113.934625209999993	22.4872872299999997	113.93706555	22.4895031900000006	1
2019-10-22 17:48:35	2019-10-22 20:49:32	2.29234759999999982	02	19-29岁	22.4904483760516314	113.937035838746354	440305	V0440300	6502	19	76	22	74	113.934625209999993	22.4872872299999997	113.93706555	22.4895031900000006	1
2019-10-22 18:21:40	2019-10-22 19:37:08	2.29234759999999982	02	19-29岁	22.4906101731334296	113.936527257513532	440305	V0440300	6502	19	76	22	74	113.934625209999993	22.4872872299999997	113.93706555	22.4895031900000006	1
2019-10-22 09:26:51	2019-10-22 10:49:35	2.29234759999999982	01	30-39岁	22.4904299646326997	113.93701682058888	440305	V0440300	6502	19	76	22	74	113.934625209999993	22.4872872299999997	113.93706555	22.4895031900000006	1
2019-10-22 13:21:47	2019-10-22 13:56:13	2.29234759999999982	02	30-39岁	22.491096910801339	113.93602122691118	440305	V0440300	6502	19	76	22	74	113.934625209999993	22.4872872299999997	113.93706555	22.4895031900000006	1
2019-10-22 20:14:54	2019-10-22 21:23:28	2.29234759999999982	02	50-59岁	22.4896490825204793	113.938665605179523	440305	V0440300	6503	19	77	22	75	113.93706555	22.4872872299999997	113.939505879999999	22.4895031900000006	1
2019-10-22 18:29:06	2019-10-22 19:02:36	2.29234759999999982	01	40-49岁	22.4909828603263691	113.937616491000753	440305	V0440300	6503	19	77	22	75	113.93706555	22.4872872299999997	113.939505879999999	22.4895031900000006	2
2019-10-22 07:06:24	2019-10-22 07:59:04	2.29234759999999982	01	40-49岁	22.4909828603263691	113.937616491000753	440305	V0440300	6503	19	77	22	75	113.93706555	22.4872872299999997	113.939505879999999	22.4895031900000006	2
2019-10-22 13:10:44	2019-10-22 15:03:33	2.29234759999999982	02	60岁以上	22.4915073627729605	113.941946181600031	440305	V0440300	6504	19	78	22	76	113.939505879999999	22.4872872299999997	113.941946220000005	22.4895031900000006	1
2019-10-22 06:04:49	2019-10-22 07:18:14	2.29234759999999982	01	50-59岁	22.4929417234685012	113.914478297586669	440305	V0440300	6850	20	67	23	65	113.912662190000006	22.4895031900000006	113.915102520000005	22.4917191500000015	3
2019-10-22 17:02:25	2019-10-22 21:29:35	2.29234759999999982	01	50-59岁	22.4929417234685012	113.914478297586669	440305	V0440300	6850	20	67	23	65	113.912662190000006	22.4895031900000006	113.915102520000005	22.4917191500000015	3
2019-10-22 11:31:35	2019-10-22 12:30:14	2.29234759999999982	01	50-59岁	22.4929417234685012	113.914478297586669	440305	V0440300	6850	20	67	23	65	113.912662190000006	22.4895031900000006	113.915102520000005	22.4917191500000015	3
2019-10-22 16:46:59	2019-10-22 18:37:55	2.29234759999999982	02	30-39岁	22.4926406744202509	113.917136320848044	440305	V0440300	6851	20	68	23	66	113.915102520000005	22.4895031900000006	113.917542859999998	22.4917191500000015	1
2019-10-22 13:12:44	2019-10-22 14:11:47	2.29234759999999982	02	50-59岁	22.4926951127714183	113.922340695055425	440305	V0440300	6853	20	70	23	68	113.919983189999996	22.4895031900000006	113.922423530000003	22.4917191500000015	1
2019-10-22 18:20:28	2019-10-22 19:35:35	2.29234759999999982	01	19-29岁	22.4931495748043488	113.920621332027821	440305	V0440300	6853	20	70	23	68	113.919983189999996	22.4895031900000006	113.922423530000003	22.4917191500000015	1
2019-10-22 10:10:40	2019-10-22 11:43:56	2.29234759999999982	02	19-29岁	22.4922609634230604	113.924652025397947	440305	V0440300	6854	20	71	23	69	113.922423530000003	22.4895031900000006	113.924863869999996	22.4917191500000015	1
2019-10-22 11:21:42	2019-10-22 17:05:32	2.29234759999999982	02	50-59岁	22.4930605545079416	113.924935409855522	440305	V0440300	6855	20	72	23	70	113.924863869999996	22.4895031900000006	113.927304199999995	22.4917191500000015	1
2019-10-22 17:15:58	2019-10-22 21:55:44	2.29234759999999982	01	30-39岁	22.4925722418352194	113.927247939348263	440305	V0440300	6855	20	72	23	70	113.924863869999996	22.4895031900000006	113.927304199999995	22.4917191500000015	1
2019-10-22 20:20:37	2019-10-22 20:57:35	2.29234759999999982	02	30-39岁	22.4922076978109686	113.927061757470014	440305	V0440300	6855	20	72	23	70	113.924863869999996	22.4895031900000006	113.927304199999995	22.4917191500000015	2
2019-10-22 07:26:52	2019-10-22 08:03:58	2.29234759999999982	02	30-39岁	22.4922076978109686	113.927061757470014	440305	V0440300	6855	20	72	23	70	113.924863869999996	22.4895031900000006	113.927304199999995	22.4917191500000015	2
2019-10-22 21:20:23	2019-10-22 22:04:53	2.29234759999999982	01	30-39岁	22.4923199090889092	113.926321171199561	440305	V0440300	6855	20	72	23	70	113.924863869999996	22.4895031900000006	113.927304199999995	22.4917191500000015	1
2019-10-22 14:40:00	2019-10-22 16:11:13	2.29234759999999982	01	40-49岁	22.4929764630230409	113.925257764434207	440305	V0440300	6855	20	72	23	70	113.924863869999996	22.4895031900000006	113.927304199999995	22.4917191500000015	1
2019-10-22 20:22:50	2019-10-22 21:33:11	2.29234759999999982	01	50-59岁	22.4919871242577507	113.925435033566075	440305	V0440300	6855	20	72	23	70	113.924863869999996	22.4895031900000006	113.927304199999995	22.4917191500000015	1
2019-10-22 06:55:56	2019-10-22 07:15:54	2.29234759999999982	02	30-39岁	22.4917882298963114	113.924944125934459	440305	V0440300	6855	20	72	23	70	113.924863869999996	22.4895031900000006	113.927304199999995	22.4917191500000015	1
2019-10-22 08:27:07	2019-10-22 08:52:47	2.29234759999999982	02	50-59岁	22.4917288530431385	113.925615558399514	440305	V0440300	6855	20	72	23	70	113.924863869999996	22.4895031900000006	113.927304199999995	22.4917191500000015	1
2019-10-22 10:42:50	2019-10-22 16:59:49	2.29234759999999982	01	30-39岁	22.4924258106562007	113.926668459531982	440305	V0440300	6855	20	72	23	70	113.924863869999996	22.4895031900000006	113.927304199999995	22.4917191500000015	1
2019-10-22 00:00:53	2019-10-22 17:02:27	2.29234759999999982	01	19-29岁	22.4920951125371396	113.927782927326888	440305	V0440300	6856	20	73	23	71	113.927304199999995	22.4895031900000006	113.929744540000002	22.4917191500000015	1
2019-10-22 16:03:09	2019-10-22 19:32:22	2.29234759999999982	03	未知	22.492409390121459	113.929592116364375	440305	V0440300	6856	20	73	23	71	113.927304199999995	22.4895031900000006	113.929744540000002	22.4917191500000015	1
2019-10-22 00:01:48	2019-10-22 09:31:40	2.29234759999999982	02	40-49岁	22.4920003270449307	113.928018107539572	440305	V0440300	6856	20	73	23	71	113.927304199999995	22.4895031900000006	113.929744540000002	22.4917191500000015	1
2019-10-22 00:34:53	2019-10-22 16:53:58	2.29234759999999982	01	60岁以上	22.4926683559772584	113.9289745436608	440305	V0440300	6856	20	73	23	71	113.927304199999995	22.4895031900000006	113.929744540000002	22.4917191500000015	1
2019-10-22 16:14:44	2019-10-22 17:50:42	2.29234759999999982	02	40-49岁	22.4930064707809194	113.928248388398529	440305	V0440300	6856	20	73	23	71	113.927304199999995	22.4895031900000006	113.929744540000002	22.4917191500000015	1
2019-10-22 20:50:34	2019-10-22 20:50:34	2.29234759999999982	01	40-49岁	22.4925682227054686	113.927510250715642	440305	V0440300	6856	20	73	23	71	113.927304199999995	22.4895031900000006	113.929744540000002	22.4917191500000015	1
2019-10-22 00:03:44	2019-10-22 10:57:01	2.29234759999999982	01	40-49岁	22.4918890905728013	113.931176936870543	440305	V0440300	6857	20	74	23	72	113.929744540000002	22.4895031900000006	113.932184879999994	22.4917191500000015	1
2019-10-22 19:42:02	2019-10-22 22:30:33	2.29234759999999982	01	30-39岁	22.4924189243423491	113.931038987045383	440305	V0440300	6857	20	74	23	72	113.929744540000002	22.4895031900000006	113.932184879999994	22.4917191500000015	2
2019-10-22 08:16:08	2019-10-22 08:50:17	2.29234759999999982	01	30-39岁	22.4924189243423491	113.931038987045383	440305	V0440300	6857	20	74	23	72	113.929744540000002	22.4895031900000006	113.932184879999994	22.4917191500000015	2
2019-10-22 07:39:09	2019-10-22 10:34:57	2.29234759999999982	02	40-49岁	22.4929871638330212	113.934338239418395	440305	V0440300	6858	20	75	23	73	113.932184879999994	22.4895031900000006	113.934625209999993	22.4917191500000015	1
2019-10-22 07:30:23	2019-10-22 23:00:55	2.29234759999999982	02	60岁以上	22.4919890449899391	113.93310740603664	440305	V0440300	6858	20	75	23	73	113.932184879999994	22.4895031900000006	113.934625209999993	22.4917191500000015	1
2019-10-22 09:25:00	2019-10-22 10:13:06	2.29234759999999982	02	19-29岁	22.4936697235669882	113.935585758202237	440305	V0440300	6859	20	76	23	74	113.934625209999993	22.4895031900000006	113.93706555	22.4917191500000015	1
2019-10-22 17:49:18	2019-10-22 20:07:34	2.29234759999999982	02	19-29岁	22.4936188903157408	113.935285804419493	440305	V0440300	6859	20	76	23	74	113.934625209999993	22.4895031900000006	113.93706555	22.4917191500000015	1
2019-10-22 12:15:25	2019-10-22 22:09:22	2.29234759999999982	02	30-39岁	22.4919323579367187	113.935818289695916	440305	V0440300	6859	20	76	23	74	113.934625209999993	22.4895031900000006	113.93706555	22.4917191500000015	1
2019-10-22 06:47:31	2019-10-22 11:54:51	2.29234759999999982	02	30-39岁	22.4928366082239499	113.937808750648074	440305	V0440300	6860	20	77	23	75	113.93706555	22.4895031900000006	113.939505879999999	22.4917191500000015	1
2019-10-22 19:07:39	2019-10-22 19:40:32	2.29234759999999982	02	30-39岁	22.4925002695063192	113.938156078661692	440305	V0440300	6860	20	77	23	75	113.93706555	22.4895031900000006	113.939505879999999	22.4917191500000015	1
2019-10-22 13:45:25	2019-10-22 21:43:16	2.29234759999999982	02	30-39岁	22.4943559138056095	113.887146764603216	440305	V0440300	7196	21	56	24	54	113.885818490000005	22.4917191500000015	113.888258820000004	22.4939351099999989	1
2019-10-22 08:39:15	2019-10-22 09:05:54	2.29234759999999982	01	40-49岁	22.4945312883203812	113.919726356180902	440305	V0440300	7209	21	69	24	67	113.917542859999998	22.4917191500000015	113.919983189999996	22.4939351099999989	1
2019-10-22 06:18:12	2019-10-22 06:20:24	2.29234759999999982	01	50-59岁	22.4943394832743699	113.921022305254411	440305	V0440300	7210	21	70	24	68	113.919983189999996	22.4917191500000015	113.922423530000003	22.4939351099999989	1
2019-10-22 09:17:55	2019-10-22 09:27:31	2.29234759999999982	02	30-39岁	22.4950862399942402	113.923734863628837	440305	V0440300	7211	21	71	24	69	113.922423530000003	22.4917191500000015	113.924863869999996	22.4939351099999989	1
2019-10-22 13:54:33	2019-10-22 21:04:55	2.29234759999999982	02	19-29岁	22.4955970438869599	113.924490818970455	440305	V0440300	7211	21	71	24	69	113.922423530000003	22.4917191500000015	113.924863869999996	22.4939351099999989	1
2019-10-22 17:51:36	2019-10-22 19:00:19	2.29234759999999982	01	30-39岁	22.495246901670491	113.926003943933097	440305	V0440300	7212	21	72	24	70	113.924863869999996	22.4917191500000015	113.927304199999995	22.4939351099999989	1
2019-10-22 16:46:31	2019-10-22 18:04:56	2.29234759999999982	02	19-29岁	22.4946436701592205	113.925133483300471	440305	V0440300	7212	21	72	24	70	113.924863869999996	22.4917191500000015	113.927304199999995	22.4939351099999989	1
2019-10-22 10:10:22	2019-10-22 13:44:04	2.29234759999999982	01	40-49岁	22.4940227705509308	113.925700802111692	440305	V0440300	7212	21	72	24	70	113.924863869999996	22.4917191500000015	113.927304199999995	22.4939351099999989	1
2019-10-22 13:04:58	2019-10-22 13:52:39	2.29234759999999982	02	30-39岁	22.4947700226353007	113.927024546575794	440305	V0440300	7212	21	72	24	70	113.924863869999996	22.4917191500000015	113.927304199999995	22.4939351099999989	1
2019-10-22 15:19:46	2019-10-22 17:01:19	2.29234759999999982	02	30-39岁	22.4940609713618898	113.929594490403161	440305	V0440300	7213	21	73	24	71	113.927304199999995	22.4917191500000015	113.929744540000002	22.4939351099999989	2
2019-10-22 20:30:49	2019-10-22 21:12:55	2.29234759999999982	02	30-39岁	22.4940609713618898	113.929594490403161	440305	V0440300	7213	21	73	24	71	113.927304199999995	22.4917191500000015	113.929744540000002	22.4939351099999989	2
2019-10-22 07:29:40	2019-10-22 07:43:02	2.29234759999999982	01	40-49岁	22.4959474682144887	113.929611097741613	440305	V0440300	7213	21	73	24	71	113.927304199999995	22.4917191500000015	113.929744540000002	22.4939351099999989	1
2019-10-22 09:26:54	2019-10-22 20:50:39	2.29234759999999982	03	未知	22.4947806393171916	113.928053794736215	440305	V0440300	7213	21	73	24	71	113.927304199999995	22.4917191500000015	113.929744540000002	22.4939351099999989	2
2019-10-22 07:19:33	2019-10-22 08:56:21	2.29234759999999982	03	未知	22.4947806393171916	113.928053794736215	440305	V0440300	7213	21	73	24	71	113.927304199999995	22.4917191500000015	113.929744540000002	22.4939351099999989	2
2019-10-22 00:35:18	2019-10-22 06:53:21	2.29234759999999982	01	未知	22.4947835821980107	113.931520955471044	440305	V0440300	7214	21	74	24	72	113.929744540000002	22.4917191500000015	113.932184879999994	22.4939351099999989	1
2019-10-22 09:54:04	2019-10-22 11:54:41	2.29234759999999982	01	30-39岁	22.4947177022913998	113.929958758491679	440305	V0440300	7214	21	74	24	72	113.929744540000002	22.4917191500000015	113.932184879999994	22.4939351099999989	1
2019-10-22 16:17:16	2019-10-22 18:15:39	2.29234759999999982	03	未知	22.4958245351131083	113.93405228984463	440305	V0440300	7215	21	75	24	73	113.932184879999994	22.4917191500000015	113.934625209999993	22.4939351099999989	1
2019-10-22 12:55:50	2019-10-22 17:10:44	2.29234759999999982	01	30-39岁	22.4953407034056809	113.939929130984183	440305	V0440300	7218	21	78	24	76	113.939505879999999	22.4917191500000015	113.941946220000005	22.4939351099999989	1
2019-10-22 16:06:37	2019-10-22 18:01:34	2.29234759999999982	02	30-39岁	22.4982383243328599	113.888176712045379	440305	V0440300	7553	22	56	25	54	113.885818490000005	22.4939351099999989	113.888258820000004	22.496151059999999	1
2019-10-22 20:26:28	2019-10-22 20:26:28	2.29234759999999982	01	19-29岁	22.4962757674420999	113.888424598916558	440305	V0440300	7554	22	57	25	55	113.888258820000004	22.4939351099999989	113.890699159999997	22.496151059999999	1
2019-10-22 16:39:10	2019-10-22 18:43:43	2.29234759999999982	01	50-59岁	22.4974806929670699	113.913513165664909	440305	V0440300	7564	22	67	25	65	113.912662190000006	22.4939351099999989	113.915102520000005	22.496151059999999	1
2019-10-22 00:11:37	2019-10-22 08:04:07	2.29234759999999982	02	40-49岁	22.4981801402297883	113.917518510996473	440305	V0440300	7565	22	68	25	66	113.915102520000005	22.4939351099999989	113.917542859999998	22.496151059999999	1
2019-10-22 06:10:18	2019-10-22 07:00:59	2.29234759999999982	02	30-39岁	22.4971847807313701	113.916909290929297	440305	V0440300	7565	22	68	25	66	113.915102520000005	22.4939351099999989	113.917542859999998	22.496151059999999	2
2019-10-22 15:23:03	2019-10-22 19:14:39	2.29234759999999982	02	30-39岁	22.4971847807313701	113.916909290929297	440305	V0440300	7565	22	68	25	66	113.915102520000005	22.4939351099999989	113.917542859999998	22.496151059999999	2
2019-10-22 17:32:32	2019-10-22 17:39:54	2.29234759999999982	01	50-59岁	22.4978996609250714	113.917009981575191	440305	V0440300	7565	22	68	25	66	113.915102520000005	22.4939351099999989	113.917542859999998	22.496151059999999	1
2019-10-22 17:24:29	2019-10-22 20:25:09	2.29234759999999982	01	30-39岁	22.4962433590751694	113.916289170287811	440305	V0440300	7565	22	68	25	66	113.915102520000005	22.4939351099999989	113.917542859999998	22.496151059999999	1
2019-10-22 21:21:14	2019-10-22 21:47:17	2.29234759999999982	01	40-49岁	22.4961656620982495	113.919301656100345	440305	V0440300	7566	22	69	25	67	113.917542859999998	22.4939351099999989	113.919983189999996	22.496151059999999	1
2019-10-22 18:52:56	2019-10-22 23:25:42	2.29234759999999982	01	19-29岁	22.4975830332928304	113.920270605125495	440305	V0440300	7567	22	70	25	68	113.919983189999996	22.4939351099999989	113.922423530000003	22.496151059999999	1
2019-10-22 11:24:29	2019-10-22 15:00:43	2.29234759999999982	02	19-29岁	22.4979281007952991	113.925575583974776	440305	V0440300	7569	22	72	25	70	113.924863869999996	22.4939351099999989	113.927304199999995	22.496151059999999	1
2019-10-22 13:52:59	2019-10-22 22:54:34	2.29234759999999982	02	19-29岁	22.4971823257960395	113.927165465591074	440305	V0440300	7569	22	72	25	70	113.924863869999996	22.4939351099999989	113.927304199999995	22.496151059999999	1
2019-10-22 06:50:10	2019-10-22 07:18:53	2.29234759999999982	02	50-59岁	22.49746531102112	113.927334031038257	440305	V0440300	7570	22	73	25	71	113.927304199999995	22.4939351099999989	113.929744540000002	22.496151059999999	2
2019-10-22 19:57:35	2019-10-22 19:57:35	2.29234759999999982	02	50-59岁	22.49746531102112	113.927334031038257	440305	V0440300	7570	22	73	25	71	113.927304199999995	22.4939351099999989	113.929744540000002	22.496151059999999	2
2019-10-22 18:36:54	2019-10-22 19:04:06	2.29234759999999982	02	30-39岁	22.4982519474747988	113.932143684777074	440305	V0440300	7571	22	74	25	72	113.929744540000002	22.4939351099999989	113.932184879999994	22.496151059999999	1
2019-10-22 00:00:35	2019-10-22 11:19:52	2.29234759999999982	01	30-39岁	22.4971344083763505	113.931750720901476	440305	V0440300	7571	22	74	25	72	113.929744540000002	22.4939351099999989	113.932184879999994	22.496151059999999	1
2019-10-22 02:11:13	2019-10-22 07:53:58	2.29234759999999982	03	19-29岁	22.4978265253221004	113.930657373819798	440305	V0440300	7571	22	74	25	72	113.929744540000002	22.4939351099999989	113.932184879999994	22.496151059999999	1
2019-10-22 17:49:18	2019-10-22 20:07:59	2.29234759999999982	02	19-29岁	22.4967714815490183	113.935439686223305	440305	V0440300	7573	22	76	25	74	113.934625209999993	22.4939351099999989	113.93706555	22.496151059999999	1
2019-10-22 18:32:54	2019-10-22 22:50:06	2.29234759999999982	02	30-39岁	22.4977236091178696	113.934729117671893	440305	V0440300	7573	22	76	25	74	113.934625209999993	22.4939351099999989	113.93706555	22.496151059999999	1
2019-10-22 00:01:44	2019-10-22 01:14:49	2.29234759999999982	01	19-29岁	22.497997936843241	113.934917315603712	440305	V0440300	7573	22	76	25	74	113.934625209999993	22.4939351099999989	113.93706555	22.496151059999999	1
2019-10-22 19:29:44	2019-10-22 20:30:30	2.29234759999999982	01	40-49岁	22.4983114038651912	113.940009420601882	440305	V0440300	7575	22	78	25	76	113.939505879999999	22.4939351099999989	113.941946220000005	22.496151059999999	1
2019-10-22 07:42:49	2019-10-22 08:44:43	2.29234759999999982	02	30-39岁	22.4983959754330201	113.895874897333044	440305	V0440300	7914	23	60	26	58	113.895579830000003	22.496151059999999	113.898020169999995	22.4983670199999999	1
2019-10-22 16:26:05	2019-10-22 18:20:59	2.29234759999999982	03	未知	22.5003815090800501	113.914186891105658	440305	V0440300	7921	23	67	26	65	113.912662190000006	22.496151059999999	113.915102520000005	22.4983670199999999	1
2019-10-22 12:33:32	2019-10-22 18:01:17	2.29234759999999982	02	40-49岁	22.4993181402848812	113.922281471944558	440305	V0440300	7924	23	70	26	68	113.919983189999996	22.496151059999999	113.922423530000003	22.4983670199999999	1
2019-10-22 19:11:33	2019-10-22 23:36:20	2.29234759999999982	01	19-29岁	22.4994864709356399	113.929678610216541	440305	V0440300	7927	23	73	26	71	113.927304199999995	22.496151059999999	113.929744540000002	22.4983670199999999	1
2019-10-22 18:39:52	2019-10-22 19:32:50	2.29234759999999982	02	30-39岁	22.4985513251372105	113.934594315359135	440305	V0440300	7929	23	75	26	73	113.932184879999994	22.496151059999999	113.934625209999993	22.4983670199999999	1
2019-10-22 14:33:51	2019-10-22 17:15:04	2.29234759999999982	03	未知	22.5023357894619487	113.917270940390537	440305	V0440300	8279	24	68	27	66	113.915102520000005	22.4983670199999999	113.917542859999998	22.5005829800000008	1
2019-10-22 12:45:59	2019-10-22 16:45:02	2.29234759999999982	02	19-29岁	22.5007351476005013	113.919928810704761	440305	V0440300	8280	24	69	27	67	113.917542859999998	22.4983670199999999	113.919983189999996	22.5005829800000008	1
2019-10-22 20:22:06	2019-10-22 20:22:52	2.29234759999999982	03	未知	22.5011782207021405	113.918559241512781	440305	V0440300	8280	24	69	27	67	113.917542859999998	22.4983670199999999	113.919983189999996	22.5005829800000008	1
2019-10-22 02:57:37	2019-10-22 23:22:17	2.29234759999999982	02	40-49岁	22.5026872235543891	113.918185840790642	440305	V0440300	8280	24	69	27	67	113.917542859999998	22.4983670199999999	113.919983189999996	22.5005829800000008	1
2019-10-22 18:55:26	2019-10-22 18:55:26	2.29234759999999982	03	未知	22.5024577972787512	113.934527577697182	440305	V0440300	8286	24	75	27	73	113.932184879999994	22.4983670199999999	113.934625209999993	22.5005829800000008	1
2019-10-22 00:18:55	2019-10-22 00:18:55	2.29234759999999982	01	30-39岁	22.5017945585453312	113.933347553470625	440305	V0440300	8286	24	75	27	73	113.932184879999994	22.4983670199999999	113.934625209999993	22.5005829800000008	1
2019-10-22 19:05:05	2019-10-22 20:30:21	2.29234759999999982	02	30-39岁	22.5036724826311314	113.88871547973514	440305	V0440300	8625	25	57	28	55	113.888258820000004	22.5005829800000008	113.890699159999997	22.5027989400000017	1
2019-10-22 18:31:53	2019-10-22 20:20:54	2.29234759999999982	01	30-39岁	22.504449352152001	113.914067423648817	440305	V0440300	8635	25	67	28	65	113.912662190000006	22.5005829800000008	113.915102520000005	22.5027989400000017	1
2019-10-22 05:48:43	2019-10-22 06:56:16	2.29234759999999982	01	30-39岁	22.50381546288531	113.91960800850967	440305	V0440300	8637	25	69	28	67	113.917542859999998	22.5005829800000008	113.919983189999996	22.5027989400000017	1
2019-10-22 16:06:53	2019-10-22 22:38:23	2.29234759999999982	02	60岁以上	22.5033513095808786	113.919404619317547	440305	V0440300	8637	25	69	28	67	113.917542859999998	22.5005829800000008	113.919983189999996	22.5027989400000017	1
2019-10-22 18:13:24	2019-10-22 18:13:24	2.29234759999999982	02	40-49岁	22.5029310821237303	113.92574657767463	440305	V0440300	8640	25	72	28	70	113.924863869999996	22.5005829800000008	113.927304199999995	22.5027989400000017	1
2019-10-22 13:39:38	2019-10-22 13:40:38	2.29234759999999982	02	50-59岁	22.5043701270009002	113.933057607894384	440305	V0440300	8643	25	75	28	73	113.932184879999994	22.5005829800000008	113.934625209999993	22.5027989400000017	1
2019-10-22 18:15:40	2019-10-22 18:15:40	2.29234759999999982	03	未知	22.5032661349505894	113.933849279991136	440305	V0440300	8643	25	75	28	73	113.932184879999994	22.5005829800000008	113.934625209999993	22.5027989400000017	1
2019-10-22 00:21:51	2019-10-22 01:58:08	2.29234759999999982	02	19-29岁	22.5035748837791409	113.933949307889336	440305	V0440300	8643	25	75	28	73	113.932184879999994	22.5005829800000008	113.934625209999993	22.5027989400000017	2
2019-10-22 19:02:20	2019-10-22 23:40:26	2.29234759999999982	02	19-29岁	22.5035748837791409	113.933949307889336	440305	V0440300	8643	25	75	28	73	113.932184879999994	22.5005829800000008	113.934625209999993	22.5027989400000017	2
2019-10-22 21:36:51	2019-10-22 23:37:17	2.29234759999999982	03	未知	22.5028659223269685	113.934159204454588	440305	V0440300	8643	25	75	28	73	113.932184879999994	22.5005829800000008	113.934625209999993	22.5027989400000017	1
2019-10-22 10:14:22	2019-10-22 10:44:04	2.29234759999999982	03	未知	22.5031665339191989	113.933832052174807	440305	V0440300	8643	25	75	28	73	113.932184879999994	22.5005829800000008	113.934625209999993	22.5027989400000017	1
2019-10-22 18:39:37	2019-10-22 23:02:34	2.29234759999999982	02	30-39岁	22.5036260916610509	113.934268699282342	440305	V0440300	8643	25	75	28	73	113.932184879999994	22.5005829800000008	113.934625209999993	22.5027989400000017	1
2019-10-22 07:53:46	2019-10-22 08:13:08	2.29234759999999982	03	未知	22.5036839756248312	113.933043613680624	440305	V0440300	8643	25	75	28	73	113.932184879999994	22.5005829800000008	113.934625209999993	22.5027989400000017	1
2019-10-22 12:44:44	2019-10-22 19:59:47	2.29234759999999982	02	30-39岁	22.5035908247502192	113.935260179575465	440305	V0440300	8644	25	76	28	74	113.934625209999993	22.5005829800000008	113.93706555	22.5027989400000017	1
2019-10-22 18:59:50	2019-10-22 19:53:20	2.29234759999999982	02	50-59岁	22.5052062593693414	113.877511710674895	440305	V0440300	8977	26	52	29	50	113.87605714	22.5027989400000017	113.878497479999993	22.5050148900000018	1
2019-10-22 16:57:36	2019-10-22 18:16:49	2.29234759999999982	01	60岁以上	22.5063572470161688	113.898766276953125	440305	V0440300	8986	26	61	29	59	113.898020169999995	22.5027989400000017	113.900460510000002	22.5050148900000018	1
2019-10-22 07:18:27	2019-10-22 07:27:07	2.29234759999999982	02	50-59岁	22.5067425918922801	113.913647402555114	440305	V0440300	8992	26	67	29	65	113.912662190000006	22.5027989400000017	113.915102520000005	22.5050148900000018	1
2019-10-22 17:10:39	2019-10-22 19:37:37	2.29234759999999982	02	30-39岁	22.5053489973376983	113.912979040578378	440305	V0440300	8992	26	67	29	65	113.912662190000006	22.5027989400000017	113.915102520000005	22.5050148900000018	1
2019-10-22 18:13:14	2019-10-22 18:13:14	2.29234759999999982	02	19-29岁	22.5065463039592402	113.917060972793948	440305	V0440300	8993	26	68	29	66	113.915102520000005	22.5027989400000017	113.917542859999998	22.5050148900000018	1
2019-10-22 16:40:07	2019-10-22 18:33:04	2.29234759999999982	01	40-49岁	22.5060525739841211	113.917198194848226	440305	V0440300	8993	26	68	29	66	113.915102520000005	22.5027989400000017	113.917542859999998	22.5050148900000018	1
2019-10-22 06:53:12	2019-10-22 22:45:32	2.29234759999999982	01	40-49岁	22.5063629984682407	113.915501272626344	440305	V0440300	8993	26	68	29	66	113.915102520000005	22.5027989400000017	113.917542859999998	22.5050148900000018	1
2019-10-22 06:42:38	2019-10-22 06:45:38	2.29234759999999982	02	40-49岁	22.5055163227778792	113.919356620633508	440305	V0440300	8994	26	69	29	67	113.917542859999998	22.5027989400000017	113.919983189999996	22.5050148900000018	1
2019-10-22 07:37:27	2019-10-22 11:22:33	2.29234759999999982	01	40-49岁	22.5069525021251593	113.919421906096431	440305	V0440300	8994	26	69	29	67	113.917542859999998	22.5027989400000017	113.919983189999996	22.5050148900000018	1
2019-10-22 02:03:53	2019-10-22 04:38:50	2.29234759999999982	02	40-49岁	22.506413207496891	113.919064774630542	440305	V0440300	8994	26	69	29	67	113.917542859999998	22.5027989400000017	113.919983189999996	22.5050148900000018	1
2019-10-22 08:28:51	2019-10-22 18:33:09	2.29234759999999982	01	0-18岁	22.5058269368682993	113.922856067428384	440305	V0440300	8996	26	71	29	69	113.922423530000003	22.5027989400000017	113.924863869999996	22.5050148900000018	1
2019-10-22 07:36:59	2019-10-22 17:46:36	2.29234759999999982	01	19-29岁	22.5061652394366298	113.923557614821206	440305	V0440300	8996	26	71	29	69	113.922423530000003	22.5027989400000017	113.924863869999996	22.5050148900000018	1
2019-10-22 22:28:17	2019-10-22 23:26:34	2.29234759999999982	02	60岁以上	22.5092316525075198	113.912144866436478	440305	V0440300	9348	27	66	30	64	113.910221849999999	22.5050148900000018	113.912662190000006	22.5072308499999991	1
2019-10-22 18:36:19	2019-10-22 23:15:58	2.29234759999999982	01	30-39岁	22.5086584433506687	113.913313451915101	440305	V0440300	9349	27	67	30	65	113.912662190000006	22.5050148900000018	113.915102520000005	22.5072308499999991	1
2019-10-22 10:59:54	2019-10-22 11:01:06	2.29234759999999982	02	30-39岁	22.5075718926626713	113.916892521170539	440305	V0440300	9350	27	68	30	66	113.915102520000005	22.5050148900000018	113.917542859999998	22.5072308499999991	1
2019-10-22 06:44:22	2019-10-22 11:07:47	2.29234759999999982	01	19-29岁	22.5075352282051711	113.919690660735455	440305	V0440300	9351	27	69	30	67	113.917542859999998	22.5050148900000018	113.919983189999996	22.5072308499999991	1
2019-10-22 19:19:50	2019-10-22 19:26:45	2.29234759999999982	02	19-29岁	22.5079690584513514	113.920195829881351	440305	V0440300	9352	27	70	30	68	113.919983189999996	22.5050148900000018	113.922423530000003	22.5072308499999991	1
2019-10-22 12:08:09	2019-10-22 12:40:30	2.29234759999999982	01	0-18岁	22.5084141914388098	113.922235408751277	440305	V0440300	9352	27	70	30	68	113.919983189999996	22.5050148900000018	113.922423530000003	22.5072308499999991	1
2019-10-22 19:25:19	2019-10-22 23:34:51	2.29234759999999982	01	30-39岁	22.5073232156304996	113.924648964542854	440305	V0440300	9353	27	71	30	69	113.922423530000003	22.5050148900000018	113.924863869999996	22.5072308499999991	1
2019-10-22 09:58:27	2019-10-22 12:27:43	2.29234759999999982	02	40-49岁	22.5078181095673386	113.923627858271601	440305	V0440300	9353	27	71	30	69	113.922423530000003	22.5050148900000018	113.924863869999996	22.5072308499999991	1
2019-10-22 20:09:48	2019-10-22 21:26:03	2.29234759999999982	01	40-49岁	22.5094129995774317	113.934374124168457	440305	V0440300	9357	27	75	30	73	113.932184879999994	22.5050148900000018	113.934625209999993	22.5072308499999991	1
2019-10-22 18:22:42	2019-10-22 18:22:42	2.29234759999999982	03	未知	22.5092447985235999	113.933124838629212	440305	V0440300	9357	27	75	30	73	113.932184879999994	22.5050148900000018	113.934625209999993	22.5072308499999991	1
2019-10-22 00:45:44	2019-10-22 08:47:59	2.29234759999999982	01	40-49岁	22.5108952584411099	113.914186498614029	440305	V0440300	9706	28	67	31	65	113.912662190000006	22.5072308499999991	113.915102520000005	22.50944681	1
2019-10-22 14:43:29	2019-10-22 19:07:35	2.29234759999999982	02	19-29岁	22.5100328216472505	113.917216716626555	440305	V0440300	9707	28	68	31	66	113.915102520000005	22.5072308499999991	113.917542859999998	22.50944681	1
2019-10-22 17:01:38	2019-10-22 19:55:41	2.29234759999999982	02	30-39岁	22.5106919954140814	113.917707172010481	440305	V0440300	9708	28	69	31	67	113.917542859999998	22.5072308499999991	113.919983189999996	22.50944681	1
2019-10-22 08:33:12	2019-10-22 08:38:17	2.29234759999999982	01	40-49岁	22.5114678816098603	113.918165902761544	440305	V0440300	9708	28	69	31	67	113.917542859999998	22.5072308499999991	113.919983189999996	22.50944681	1
2019-10-22 21:55:49	2019-10-22 22:55:56	2.29234759999999982	01	19-29岁	22.5115375123030503	113.923691188771585	440305	V0440300	9710	28	71	31	69	113.922423530000003	22.5072308499999991	113.924863869999996	22.50944681	1
2019-10-22 00:27:08	2019-10-22 07:33:23	2.29234759999999982	01	30-39岁	22.5106438448493797	113.924624020384783	440305	V0440300	9710	28	71	31	69	113.922423530000003	22.5072308499999991	113.924863869999996	22.50944681	1
2019-10-22 10:25:58	2019-10-22 10:25:58	2.29234759999999982	02	30-39岁	22.5109910597150282	113.923431320795302	440305	V0440300	9710	28	71	31	69	113.922423530000003	22.5072308499999991	113.924863869999996	22.50944681	1
2019-10-22 00:04:00	2019-10-22 07:24:30	2.29234759999999982	03	未知	22.511137324950429	113.924001161571397	440305	V0440300	9710	28	71	31	69	113.922423530000003	22.5072308499999991	113.924863869999996	22.50944681	1
2019-10-22 16:02:35	2019-10-22 17:14:52	2.29234759999999982	02	19-29岁	22.5101156570958203	113.927209703311931	440305	V0440300	9711	28	72	31	70	113.924863869999996	22.5072308499999991	113.927304199999995	22.50944681	1
2019-10-22 15:20:20	2019-10-22 23:01:37	2.29234759999999982	02	50-59岁	22.5101103820709199	113.925043783355093	440305	V0440300	9711	28	72	31	70	113.924863869999996	22.5072308499999991	113.927304199999995	22.50944681	1
2019-10-22 08:56:23	2019-10-22 09:03:02	2.29234759999999982	03	未知	22.5103357386766305	113.92928345953375	440305	V0440300	9712	28	73	31	71	113.927304199999995	22.5072308499999991	113.929744540000002	22.50944681	1
2019-10-22 16:29:02	2019-10-22 17:07:17	2.29234759999999982	02	19-29岁	22.5097867861687817	113.935045799661481	440305	V0440300	9715	28	76	31	74	113.934625209999993	22.5072308499999991	113.93706555	22.50944681	1
2019-10-22 12:19:59	2019-10-22 14:00:01	2.29234759999999982	02	19-29岁	22.5130238446516486	113.899569337571393	440305	V0440300	10057	29	61	32	59	113.898020169999995	22.50944681	113.900460510000002	22.5116627700000009	1
2019-10-22 19:04:18	2019-10-22 20:23:11	2.29234759999999982	03	未知	22.5136615091669192	113.91160928933887	440305	V0440300	10062	29	66	32	64	113.910221849999999	22.50944681	113.912662190000006	22.5116627700000009	1
2019-10-22 19:46:39	2019-10-22 23:42:29	2.29234759999999982	01	40-49岁	22.5121871653138115	113.92462870431558	440305	V0440300	10067	29	71	32	69	113.922423530000003	22.50944681	113.924863869999996	22.5116627700000009	1
2019-10-22 11:53:35	2019-10-22 12:00:46	2.29234759999999982	03	未知	22.51341496448876	113.926068241660985	440305	V0440300	10068	29	72	32	70	113.924863869999996	22.50944681	113.927304199999995	22.5116627700000009	1
2019-10-22 13:41:07	2019-10-22 19:50:11	2.29234759999999982	01	50-59岁	22.5134400620746611	113.929273112347218	440305	V0440300	10069	29	73	32	71	113.927304199999995	22.50944681	113.929744540000002	22.5116627700000009	1
2019-10-22 00:03:13	2019-10-22 12:45:35	2.29234759999999982	02	30-39岁	22.5129584302999106	113.929099206055554	440305	V0440300	10069	29	73	32	71	113.927304199999995	22.50944681	113.929744540000002	22.5116627700000009	1
2019-10-22 23:23:11	2019-10-22 23:23:11	2.29234759999999982	01	30-39岁	22.5123356133274299	113.929093549230529	440305	V0440300	10069	29	73	32	71	113.927304199999995	22.50944681	113.929744540000002	22.5116627700000009	1
2019-10-22 00:45:06	2019-10-22 17:03:12	2.29234759999999982	02	50-59岁	22.5134691472317598	113.930797477803893	440305	V0440300	10070	29	74	32	72	113.929744540000002	22.50944681	113.932184879999994	22.5116627700000009	1
2019-10-22 00:58:02	2019-10-22 01:41:35	2.29234759999999982	01	19-29岁	22.5127428614578591	113.934358916030675	440305	V0440300	10071	29	75	32	73	113.932184879999994	22.50944681	113.934625209999993	22.5116627700000009	2
2019-10-22 00:09:00	2019-10-22 00:57:09	2.29234759999999982	01	19-29岁	22.5127428614578591	113.934358916030675	440305	V0440300	10071	29	75	32	73	113.932184879999994	22.50944681	113.934625209999993	22.5116627700000009	2
2019-10-22 15:50:43	2019-10-22 15:50:43	3.05925700000000012	03	未知	22.5130764978879512	114.05268515181227	440304	V0440300	10120	29	124	31	123	114.051761350000007	22.50944681	114.054201680000006	22.5116627700000009	1
2019-10-22 14:59:43	2019-10-22 18:51:38	2.29234759999999982	01	30-39岁	22.5151743281370287	113.899705884186758	440305	V0440300	10414	30	61	33	59	113.898020169999995	22.5116627700000009	113.900460510000002	22.513878720000001	1
2019-10-22 10:14:50	2019-10-22 12:19:23	2.29234759999999982	02	50-59岁	22.5143262356570588	113.909098173846331	440305	V0440300	10418	30	65	33	63	113.907781510000007	22.5116627700000009	113.910221849999999	22.513878720000001	1
2019-10-22 13:00:41	2019-10-22 14:13:08	2.29234759999999982	01	30-39岁	22.5151602067649783	113.923416679136082	440305	V0440300	10424	30	71	33	69	113.922423530000003	22.5116627700000009	113.924863869999996	22.513878720000001	1
2019-10-22 22:25:05	2019-10-22 22:25:05	2.29234759999999982	01	19-29岁	22.5141297032049117	113.922856701104863	440305	V0440300	10424	30	71	33	69	113.922423530000003	22.5116627700000009	113.924863869999996	22.513878720000001	1
2019-10-22 07:39:39	2019-10-22 08:09:07	2.29234759999999982	01	40-49岁	22.5144926969997812	113.924849631752437	440305	V0440300	10424	30	71	33	69	113.922423530000003	22.5116627700000009	113.924863869999996	22.513878720000001	1
2019-10-22 18:30:18	2019-10-22 19:16:37	2.29234759999999982	02	30-39岁	22.5154802459143717	113.925051176477595	440305	V0440300	10425	30	72	33	70	113.924863869999996	22.5116627700000009	113.927304199999995	22.513878720000001	1
2019-10-22 07:15:42	2019-10-22 07:45:19	2.29234759999999982	02	40-49岁	22.5139115546642188	113.926552636370232	440305	V0440300	10425	30	72	33	70	113.924863869999996	22.5116627700000009	113.927304199999995	22.513878720000001	1
2019-10-22 06:54:24	2019-10-22 09:26:53	2.29234759999999982	02	40-49岁	22.5152372376630403	113.925085697538421	440305	V0440300	10425	30	72	33	70	113.924863869999996	22.5116627700000009	113.927304199999995	22.513878720000001	1
2019-10-22 16:30:39	2019-10-22 18:56:41	2.29234759999999982	02	30-39岁	22.5145977100793289	113.929402933526859	440305	V0440300	10426	30	73	33	71	113.927304199999995	22.5116627700000009	113.929744540000002	22.513878720000001	3
2019-10-22 15:17:25	2019-10-22 16:30:03	2.29234759999999982	02	30-39岁	22.5145977100793289	113.929402933526859	440305	V0440300	10426	30	73	33	71	113.927304199999995	22.5116627700000009	113.929744540000002	22.513878720000001	3
2019-10-22 14:23:51	2019-10-22 15:16:53	2.29234759999999982	02	30-39岁	22.5145977100793289	113.929402933526859	440305	V0440300	10426	30	73	33	71	113.927304199999995	22.5116627700000009	113.929744540000002	22.513878720000001	3
2019-10-22 04:23:44	2019-10-22 20:39:52	2.29234759999999982	02	50-59岁	22.5156439428417201	113.930788271208144	440305	V0440300	10427	30	74	33	72	113.929744540000002	22.5116627700000009	113.932184879999994	22.513878720000001	1
2019-10-22 10:53:11	2019-10-22 17:45:13	2.29234759999999982	02	40-49岁	22.5147875062861011	113.936518763101063	440305	V0440300	10429	30	76	33	74	113.934625209999993	22.5116627700000009	113.93706555	22.513878720000001	1
2019-10-22 11:17:49	2019-10-22 12:25:33	2.29234759999999982	01	40-49岁	22.5167121517872815	113.899894962108291	440305	V0440300	10771	31	61	34	59	113.898020169999995	22.513878720000001	113.900460510000002	22.5160946799999984	2
2019-10-22 12:26:19	2019-10-22 14:51:18	2.29234759999999982	01	40-49岁	22.5167121517872815	113.899894962108291	440305	V0440300	10771	31	61	34	59	113.898020169999995	22.513878720000001	113.900460510000002	22.5160946799999984	2
2019-10-22 20:13:54	2019-10-22 20:56:15	2.29234759999999982	02	19-29岁	22.5182643357172303	113.909272788975699	440305	V0440300	10775	31	65	34	63	113.907781510000007	22.513878720000001	113.910221849999999	22.5160946799999984	1
2019-10-22 16:12:05	2019-10-22 19:15:57	2.29234759999999982	02	19-29岁	22.5161230719801004	113.911496268408129	440305	V0440300	10776	31	66	34	64	113.910221849999999	22.513878720000001	113.912662190000006	22.5160946799999984	1
2019-10-22 15:16:34	2019-10-22 23:00:33	2.29234759999999982	01	30-39岁	22.5167494520043014	113.910277859091522	440305	V0440300	10776	31	66	34	64	113.910221849999999	22.513878720000001	113.912662190000006	22.5160946799999984	1
2019-10-22 10:22:48	2019-10-22 12:31:10	2.29234759999999982	01	30-39岁	22.5176571242246908	113.919019352495042	440305	V0440300	10779	31	69	34	67	113.917542859999998	22.513878720000001	113.919983189999996	22.5160946799999984	1
2019-10-22 23:06:13	2019-10-22 23:06:13	2.29234759999999982	02	30-39岁	22.5176883664544505	113.923953204095582	440305	V0440300	10781	31	71	34	69	113.922423530000003	22.513878720000001	113.924863869999996	22.5160946799999984	1
2019-10-22 00:34:40	2019-10-22 23:35:40	2.29234759999999982	03	未知	22.5182900116736384	113.922851939156018	440305	V0440300	10781	31	71	34	69	113.922423530000003	22.513878720000001	113.924863869999996	22.5160946799999984	1
2019-10-22 08:36:34	2019-10-22 08:46:33	2.29234759999999982	02	40-49岁	22.5179752556592909	113.929522527093027	440305	V0440300	10783	31	73	34	71	113.927304199999995	22.513878720000001	113.929744540000002	22.5160946799999984	1
2019-10-22 22:26:32	2019-10-22 22:50:25	2.29234759999999982	01	40-49岁	22.5168002426883298	113.927537781498927	440305	V0440300	10783	31	73	34	71	113.927304199999995	22.513878720000001	113.929744540000002	22.5160946799999984	1
2019-10-22 18:04:49	2019-10-22 22:16:09	2.29234759999999982	02	19-29岁	22.5170687904522104	113.937362102478033	440305	V0440300	10787	31	77	34	76	113.93706555	22.513878720000001	113.939505879999999	22.5160946799999984	2
2019-10-22 07:56:58	2019-10-22 08:04:35	2.29234759999999982	02	19-29岁	22.5170687904522104	113.937362102478033	440305	V0440300	10787	31	77	34	76	113.93706555	22.513878720000001	113.939505879999999	22.5160946799999984	2
2019-10-22 18:27:14	2019-10-22 23:17:27	2.29234759999999982	01	19-29岁	22.5203905070837109	113.908613493185499	440305	V0440300	11132	32	65	35	63	113.907781510000007	22.5160946799999984	113.910221849999999	22.5183106399999993	1
2019-10-22 08:09:26	2019-10-22 08:32:23	2.29234759999999982	02	40-49岁	22.5204166191661308	113.925514982518152	440305	V0440300	11139	32	72	35	71	113.924863869999996	22.5160946799999984	113.927304199999995	22.5183106399999993	1
2019-10-22 00:14:47	2019-10-22 16:20:45	2.29234759999999982	03	未知	22.5187799347284496	113.936226697975556	440305	V0440300	11143	32	76	35	75	113.934625209999993	22.5160946799999984	113.93706555	22.5183106399999993	1
2019-10-22 07:29:20	2019-10-22 07:32:56	2.29234759999999982	01	50-59岁	22.5222738389561599	113.910815472581319	440305	V0440300	11490	33	66	36	64	113.910221849999999	22.5183106399999993	113.912662190000006	22.5205266000000002	1
2019-10-22 08:44:20	2019-10-22 11:04:01	2.29234759999999982	01	60岁以上	22.5205707681245215	113.917536478955384	440305	V0440300	11492	33	68	36	67	113.915102520000005	22.5183106399999993	113.917542859999998	22.5205266000000002	1
2019-10-22 01:18:51	2019-10-22 05:21:20	2.29234759999999982	01	30-39岁	22.5219360688225301	113.924743071829795	440305	V0440300	11495	33	71	36	70	113.922423530000003	22.5183106399999993	113.924863869999996	22.5205266000000002	2
2019-10-22 16:36:01	2019-10-22 16:43:14	2.29234759999999982	01	30-39岁	22.5219360688225301	113.924743071829795	440305	V0440300	11495	33	71	36	70	113.922423530000003	22.5183106399999993	113.924863869999996	22.5205266000000002	2
2019-10-22 15:13:57	2019-10-22 16:12:10	2.29234759999999982	01	40-49岁	22.5219360688225301	113.924743071829795	440305	V0440300	11495	33	71	36	70	113.922423530000003	22.5183106399999993	113.924863869999996	22.5205266000000002	1
2019-10-22 22:38:34	2019-10-22 22:43:29	2.29234759999999982	02	0-18岁	22.5206408801007214	113.924499770880502	440305	V0440300	11495	33	71	36	70	113.922423530000003	22.5183106399999993	113.924863869999996	22.5205266000000002	1
2019-10-22 08:17:07	2019-10-22 08:29:06	2.29234759999999982	03	未知	22.52238781985087	113.925714181664318	440305	V0440300	11496	33	72	36	71	113.924863869999996	22.5183106399999993	113.927304199999995	22.5205266000000002	1
2019-10-22 23:34:39	2019-10-22 23:34:39	2.29234759999999982	01	30-39岁	22.5217389826576806	113.925291420171888	440305	V0440300	11496	33	72	36	71	113.924863869999996	22.5183106399999993	113.927304199999995	22.5205266000000002	1
2019-10-22 00:08:13	2019-10-22 08:03:17	2.29234759999999982	01	50-59岁	22.5209673732436393	113.943998217801564	440305	V0440300	11503	33	79	35	78	113.941946220000005	22.5183106399999993	113.944386559999998	22.5205266000000002	2
2019-10-22 14:48:46	2019-10-22 23:08:11	2.29234759999999982	01	50-59岁	22.5209673732436393	113.943998217801564	440305	V0440300	11503	33	79	35	78	113.941946220000005	22.5183106399999993	113.944386559999998	22.5205266000000002	2
2019-10-22 22:31:20	2019-10-22 22:31:20	2.29234759999999982	01	19-29岁	22.5241631169323497	113.920390377476693	440305	V0440300	11851	34	70	37	69	113.919983189999996	22.5205266000000002	113.922423530000003	22.5227425500000003	1
2019-10-22 22:22:00	2019-10-22 22:22:00	2.29234759999999982	02	19-29岁	22.5246210707152308	113.926403003373636	440305	V0440300	11853	34	72	37	71	113.924863869999996	22.5205266000000002	113.927304199999995	22.5227425500000003	1
2019-10-22 21:21:40	2019-10-22 23:39:27	2.29234759999999982	02	40-49岁	22.5240465849443794	113.927037428890827	440305	V0440300	11853	34	72	37	71	113.924863869999996	22.5205266000000002	113.927304199999995	22.5227425500000003	1
2019-10-22 09:49:05	2019-10-22 09:50:05	3.05925700000000012	01	50-59岁	22.524853763039161	114.034462521687729	440304	V0440300	11897	34	116	36	115	114.032238660000004	22.5205266000000002	114.034678990000003	22.5227425500000003	1
2019-10-22 08:09:03	2019-10-22 18:11:41	3.05925700000000012	01	50-59岁	22.5246221704697085	114.054276228194084	440304	V0440300	11906	34	125	36	124	114.054201680000006	22.5205266000000002	114.056642019999998	22.5227425500000003	1
2019-10-22 16:35:40	2019-10-22 21:29:04	2.29234759999999982	02	60岁以上	22.52703693559139	113.911185470795616	440305	V0440300	12204	35	66	38	65	113.910221849999999	22.5227425500000003	113.912662190000006	22.5249585100000012	1
2019-10-22 08:43:56	2019-10-22 11:43:01	2.29234759999999982	02	60岁以上	22.5259242075555797	113.911045091676215	440305	V0440300	12204	35	66	38	65	113.910221849999999	22.5227425500000003	113.912662190000006	22.5249585100000012	1
2019-10-22 08:29:53	2019-10-22 18:41:38	2.29234759999999982	01	19-29岁	22.5255704622020687	113.911422101810757	440305	V0440300	12204	35	66	38	65	113.910221849999999	22.5227425500000003	113.912662190000006	22.5249585100000012	1
2019-10-22 12:37:13	2019-10-22 17:59:58	2.29234759999999982	01	30-39岁	22.5260451309512604	113.918289204023097	440305	V0440300	12207	35	69	38	68	113.917542859999998	22.5227425500000003	113.919983189999996	22.5249585100000012	1
2019-10-22 02:06:48	2019-10-22 02:48:02	2.29234759999999982	01	19-29岁	22.5257911505821617	113.920577686071823	440305	V0440300	12208	35	70	38	69	113.919983189999996	22.5227425500000003	113.922423530000003	22.5249585100000012	1
2019-10-22 17:12:20	2019-10-22 21:37:27	3.05925700000000012	01	50-59岁	22.5269780185361199	114.028772711629458	440304	V0440300	12252	35	114	37	113	114.027357980000005	22.5227425500000003	114.029798319999998	22.5249585100000012	1
2019-10-22 10:05:54	2019-10-22 12:03:26	2.29234759999999982	01	30-39岁	22.5282622865748898	113.913431359615288	440305	V0440300	12562	36	67	39	66	113.912662190000006	22.5249585100000012	113.915102520000005	22.5271744699999985	1
2019-10-22 09:33:52	2019-10-22 19:08:38	2.29234759999999982	02	19-29岁	22.5287977572282188	113.913118304641827	440305	V0440300	12562	36	67	39	66	113.912662190000006	22.5249585100000012	113.915102520000005	22.5271744699999985	1
2019-10-22 18:13:33	2019-10-22 18:13:33	2.29234759999999982	02	40-49岁	22.5292196847473498	113.913002061295899	440305	V0440300	12562	36	67	39	66	113.912662190000006	22.5249585100000012	113.915102520000005	22.5271744699999985	1
2019-10-22 07:18:07	2019-10-22 07:46:07	2.29234759999999982	02	40-49岁	22.5285561328492498	113.912754532436153	440305	V0440300	12562	36	67	39	66	113.912662190000006	22.5249585100000012	113.915102520000005	22.5271744699999985	1
2019-10-22 18:41:50	2019-10-22 21:15:25	2.29234759999999982	01	30-39岁	22.5293408078732114	113.921674382172171	440305	V0440300	12565	36	70	39	69	113.919983189999996	22.5249585100000012	113.922423530000003	22.5271744699999985	1
2019-10-22 13:09:16	2019-10-22 14:55:50	2.29234759999999982	02	40-49岁	22.5277732028663316	113.941682051107406	440305	V0440300	12573	36	78	38	77	113.939505879999999	22.5249585100000012	113.941946220000005	22.5271744699999985	1
2019-10-22 09:47:49	2019-10-22 22:12:37	2.29234759999999982	01	40-49岁	22.5292515605874009	113.945865622611109	440305	V0440300	12575	36	80	38	79	113.944386559999998	22.5249585100000012	113.946826889999997	22.5271744699999985	1
2019-10-22 10:10:22	2019-10-22 19:06:25	2.29234759999999982	01	30-39岁	22.5303234193643114	113.911734053829832	440305	V0440300	12918	37	66	40	65	113.910221849999999	22.5271744699999985	113.912662190000006	22.5293904199999986	1
2019-10-22 00:22:27	2019-10-22 09:28:54	2.29234759999999982	01	19-29岁	22.5315237886746687	113.915029730066721	440305	V0440300	12919	37	67	40	66	113.912662190000006	22.5271744699999985	113.915102520000005	22.5293904199999986	1
2019-10-22 13:52:13	2019-10-22 16:06:30	2.29234759999999982	01	50-59岁	22.5311549286105404	113.917913447217899	440305	V0440300	12921	37	69	40	68	113.917542859999998	22.5271744699999985	113.919983189999996	22.5293904199999986	1
2019-10-22 15:15:38	2019-10-22 18:32:17	2.29234759999999982	01	19-29岁	22.5314936668972408	113.949877070264705	440305	V0440300	12934	37	82	39	81	113.949267230000004	22.5271744699999985	113.951707560000003	22.5293904199999986	1
2019-10-22 18:50:16	2019-10-22 21:55:56	3.05925700000000012	01	19-29岁	22.5303164814782804	114.021405115580635	440304	V0440300	12963	37	111	39	110	114.02003698	22.5271744699999985	114.022477309999999	22.5293904199999986	1
2019-10-22 17:04:41	2019-10-22 18:00:48	2.29234759999999982	03	未知	22.5316483696712488	113.910237665516362	440305	V0440300	13275	38	66	41	65	113.910221849999999	22.5293904199999986	113.912662190000006	22.5316063799999995	2
2019-10-22 15:29:40	2019-10-22 17:04:40	2.29234759999999982	03	未知	22.5316483696712488	113.910237665516362	440305	V0440300	13275	38	66	41	65	113.910221849999999	22.5293904199999986	113.912662190000006	22.5316063799999995	2
2019-10-22 01:46:51	2019-10-22 03:13:53	2.29234759999999982	02	19-29岁	22.5321644538549215	113.912674259160198	440305	V0440300	13276	38	67	41	66	113.912662190000006	22.5293904199999986	113.915102520000005	22.5316063799999995	1
2019-10-22 07:58:58	2019-10-22 08:52:31	2.29234759999999982	03	未知	22.5336971815195213	113.948050794787704	440305	V0440300	13290	38	81	40	80	113.946826889999997	22.5293904199999986	113.949267230000004	22.5316063799999995	1
2019-10-22 10:47:16	2019-10-22 14:30:00	2.29234759999999982	01	50-59岁	22.5326325153024491	113.954728927531605	440305	V0440300	13293	38	84	40	83	113.954147899999995	22.5293904199999986	113.956588240000002	22.5316063799999995	1
2019-10-22 20:25:29	2019-10-22 20:38:15	2.29234759999999982	01	40-49岁	22.532375682090791	113.972192370156179	440305	V0440300	13300	38	91	40	90	113.971230250000005	22.5293904199999986	113.973670589999998	22.5316063799999995	1
2019-10-22 01:14:09	2019-10-22 01:14:56	3.05925700000000012	03	未知	22.5323669364777501	114.017115508961169	440304	V0440300	13318	38	109	40	108	114.015156300000001	22.5293904199999986	114.017596639999994	22.5316063799999995	1
2019-10-22 20:51:50	2019-10-22 22:38:06	3.05925700000000012	02	19-29岁	22.533333637237341	114.06227190181788	440304	V0440300	13337	38	128	39	127	114.061522690000004	22.5293904199999986	114.063963029999996	22.5316063799999995	1
2019-10-22 18:33:12	2019-10-22 20:18:52	2.29234759999999982	01	40-49岁	22.5340876225225308	113.923550904723598	440305	V0440300	13637	39	71	42	70	113.922423530000003	22.5316063799999995	113.924863869999996	22.5338223400000004	1
2019-10-22 16:42:47	2019-10-22 21:34:02	2.29234759999999982	02	19-29岁	22.5358237098733802	113.935539575842554	440305	V0440300	13642	39	76	41	75	113.934625209999993	22.5316063799999995	113.93706555	22.5338223400000004	1
2019-10-22 11:24:00	2019-10-22 14:00:26	2.29234759999999982	02	19-29岁	22.5342860072089088	113.959122708310929	440305	V0440300	13652	39	86	41	85	113.959028570000001	22.5316063799999995	113.961468909999994	22.5338223400000004	2
2019-10-22 19:19:29	2019-10-22 19:19:29	2.29234759999999982	02	19-29岁	22.5342860072089088	113.959122708310929	440305	V0440300	13652	39	86	41	85	113.959028570000001	22.5316063799999995	113.961468909999994	22.5338223400000004	2
2019-10-22 09:27:15	2019-10-22 16:55:01	2.29234759999999982	03	未知	22.5378534002715192	113.917084591336234	440305	V0440300	13991	40	68	43	67	113.915102520000005	22.5338223400000004	113.917542859999998	22.5360383000000013	1
2019-10-22 15:51:58	2019-10-22 15:53:09	3.05925700000000012	02	40-49岁	22.5379626477620683	114.081042450192712	440304	V0440300	14058	40	135	41	134	114.078605039999999	22.5338223400000004	114.081045380000006	22.5360383000000013	1
2019-10-22 13:39:53	2019-10-22 13:39:53	3.05925700000000012	03	未知	22.5403775760478489	114.077348040196853	440304	V0440300	14414	41	134	42	133	114.07616471	22.5360383000000013	114.078605039999999	22.5382542599999987	1
2019-10-22 19:03:08	2019-10-22 23:19:56	3.05925700000000012	02	30-39岁	22.5394712933148291	114.081117586046446	440304	V0440300	14416	41	136	42	135	114.081045380000006	22.5360383000000013	114.083485710000005	22.5382542599999987	1
2019-10-22 15:33:10	2019-10-22 16:52:34	3.17181930000000012	02	30-39岁	22.538254475514389	114.119240564760602	440303	V0440300	14431	41	151	42	150	114.117650420000004	22.5360383000000013	114.120090759999997	22.5382542599999987	1
2019-10-22 08:13:48	2019-10-22 12:16:49	2.29234759999999982	02	40-49岁	22.5412037078413192	113.90780005832076	440305	V0440300	14702	42	65	45	64	113.907781510000007	22.5382542599999987	113.910221849999999	22.5404702099999987	1
2019-10-22 11:26:57	2019-10-22 17:09:39	2.29234759999999982	02	60岁以上	22.5424807642594693	113.910385010940544	440305	V0440300	14703	42	66	45	65	113.910221849999999	22.5382542599999987	113.912662190000006	22.5404702099999987	2
2019-10-22 17:09:40	2019-10-22 20:26:45	2.29234759999999982	02	60岁以上	22.5424807642594693	113.910385010940544	440305	V0440300	14703	42	66	45	65	113.910221849999999	22.5382542599999987	113.912662190000006	22.5404702099999987	2
2019-10-22 19:06:50	2019-10-22 23:38:43	2.29234759999999982	02	19-29岁	22.5404932699058698	113.911216215133223	440305	V0440300	14703	42	66	45	65	113.910221849999999	22.5382542599999987	113.912662190000006	22.5404702099999987	1
2019-10-22 12:02:06	2019-10-22 14:26:59	2.29234759999999982	02	30-39岁	22.5421354997950196	113.916843686681958	440305	V0440300	14705	42	68	45	67	113.915102520000005	22.5382542599999987	113.917542859999998	22.5404702099999987	1
2019-10-22 20:35:59	2019-10-22 21:46:11	2.29234759999999982	01	30-39岁	22.5414105870061583	113.917160975611992	440305	V0440300	14705	42	68	45	67	113.915102520000005	22.5382542599999987	113.917542859999998	22.5404702099999987	1
2019-10-22 16:48:16	2019-10-22 22:33:56	2.29234759999999982	01	19-29岁	22.5422626043039003	113.929140567262721	440305	V0440300	14710	42	73	44	72	113.927304199999995	22.5382542599999987	113.929744540000002	22.5404702099999987	1
2019-10-22 17:23:16	2019-10-22 21:19:56	3.05925700000000012	02	30-39岁	22.5419008084957397	114.018746843322361	440304	V0440300	14747	42	110	44	109	114.017596639999994	22.5382542599999987	114.02003698	22.5404702099999987	1
2019-10-22 15:15:37	2019-10-22 21:10:28	3.05925700000000012	01	40-49岁	22.5406206481663887	114.059989762491838	440304	V0440300	14764	42	127	43	126	114.059082349999997	22.5382542599999987	114.061522690000004	22.5404702099999987	1
2019-10-22 17:25:35	2019-10-22 23:05:12	3.17181930000000012	02	19-29岁	22.5413800518516005	114.12241128253298	440303	V0440300	14789	42	152	43	151	114.120090759999997	22.5382542599999987	114.122531089999995	22.5404702099999987	1
2019-10-22 18:20:34	2019-10-22 19:46:21	2.29234759999999982	02	50-59岁	22.5429431032501491	113.926026260182169	440305	V0440300	15066	43	72	45	71	113.924863869999996	22.5404702099999987	113.927304199999995	22.5426861699999996	1
2019-10-22 20:04:36	2019-10-22 20:04:36	2.29234759999999982	03	未知	22.5448942131979884	113.941256032451491	440305	V0440300	15072	43	78	45	77	113.939505879999999	22.5404702099999987	113.941946220000005	22.5426861699999996	1
2019-10-22 16:01:05	2019-10-22 17:06:03	2.29234759999999982	01	40-49岁	22.543411781290601	113.974030676318193	440305	V0440300	15086	43	92	45	91	113.973670589999998	22.5404702099999987	113.976110930000004	22.5426861699999996	1
2019-10-22 20:25:05	2019-10-22 21:55:11	3.05925700000000012	02	19-29岁	22.5436021800560411	113.996693720406924	440304	V0440300	15095	43	101	45	100	113.995633609999999	22.5404702099999987	113.998073950000006	22.5426861699999996	1
2019-10-22 21:59:31	2019-10-22 22:52:24	3.05925700000000012	01	30-39岁	22.5438580502593098	114.056879915808381	440304	V0440300	15120	43	126	44	125	114.056642019999998	22.5404702099999987	114.059082349999997	22.5426861699999996	1
2019-10-22 13:07:39	2019-10-22 16:53:19	2.29234759999999982	01	40-49岁	22.5460036462666089	113.916194182606333	440305	V0440300	15419	44	68	46	67	113.915102520000005	22.5426861699999996	113.917542859999998	22.5449021300000005	1
2019-10-22 21:28:01	2019-10-22 21:29:01	2.29234759999999982	01	30-39岁	22.5462567034437598	113.92280492341898	440305	V0440300	15422	44	71	46	70	113.922423530000003	22.5426861699999996	113.924863869999996	22.5449021300000005	1
2019-10-22 06:46:45	2019-10-22 07:13:10	2.29234759999999982	01	19-29岁	22.5462094547238507	113.935446130085623	440305	V0440300	15427	44	76	46	75	113.934625209999993	22.5426861699999996	113.93706555	22.5449021300000005	1
2019-10-22 17:52:21	2019-10-22 19:59:54	2.29234759999999982	01	30-39岁	22.5459965530908093	113.940376728862219	440305	V0440300	15429	44	78	46	77	113.939505879999999	22.5426861699999996	113.941946220000005	22.5449021300000005	1
2019-10-22 12:32:00	2019-10-22 14:57:55	2.29234759999999982	01	19-29岁	22.5458063724430495	113.963660087017033	440305	V0440300	15438	44	87	46	86	113.961468909999994	22.5426861699999996	113.963909240000007	22.5449021300000005	1
2019-10-22 17:47:46	2019-10-22 21:36:07	2.29234759999999982	01	19-29岁	22.5459612600763286	113.962782262257264	440305	V0440300	15438	44	87	46	86	113.961468909999994	22.5426861699999996	113.963909240000007	22.5449021300000005	1
2019-10-22 17:14:39	2019-10-22 21:16:00	2.29234759999999982	02	19-29岁	22.5470387621553208	113.963924582351225	440305	V0440300	15439	44	88	46	87	113.963909240000007	22.5426861699999996	113.966349579999999	22.5449021300000005	1
2019-10-22 09:39:55	2019-10-22 11:19:39	2.29234759999999982	01	19-29岁	22.5468256664942999	113.980397943268329	440305	V0440300	15445	44	94	46	93	113.978551260000003	22.5426861699999996	113.980991599999996	22.5449021300000005	1
2019-10-22 00:46:07	2019-10-22 01:17:23	2.01503029999999983	03	未知	22.5491948950014098	113.894457016541281	440306	V0440300	15767	45	59	48	58	113.893139500000004	22.5449021300000005	113.895579830000003	22.5471180900000014	1
2019-10-22 06:04:39	2019-10-22 07:37:15	2.29234759999999982	01	40-49岁	22.5476854310230905	113.916360810674391	440305	V0440300	15776	45	68	47	67	113.915102520000005	22.5449021300000005	113.917542859999998	22.5471180900000014	1
2019-10-22 10:41:12	2019-10-22 12:24:49	2.29234759999999982	03	未知	22.5480472303074606	113.961891274558056	440305	V0440300	15795	45	87	47	86	113.961468909999994	22.5449021300000005	113.963909240000007	22.5471180900000014	1
2019-10-22 17:36:11	2019-10-22 19:44:59	3.05925700000000012	01	30-39岁	22.549241085774451	113.991771713934952	440304	V0440300	15807	45	99	47	98	113.990752939999993	22.5449021300000005	113.99319328	22.5471180900000014	1
2019-10-22 17:14:29	2019-10-22 18:24:09	3.05925700000000012	01	30-39岁	22.5493012624568507	114.080181933960148	440304	V0440300	15843	45	135	46	134	114.078605039999999	22.5449021300000005	114.081045380000006	22.5471180900000014	1
2019-10-22 19:30:49	2019-10-22 19:31:49	3.17181930000000012	01	19-29岁	22.5490033541982307	114.12978390195785	440303	V0440300	15863	45	155	46	154	114.127411769999995	22.5449021300000005	114.129852099999994	22.5471180900000014	1
2019-10-22 03:05:45	2019-10-22 21:50:07	2.29234759999999982	02	19-29岁	22.5512816391049888	113.946837951474507	440305	V0440300	16146	46	81	48	80	113.946826889999997	22.5471180900000014	113.949267230000004	22.5493340400000015	1
2019-10-22 21:18:12	2019-10-22 23:24:23	2.29234759999999982	02	19-29岁	22.5504551391415013	113.950839774890142	440305	V0440300	16147	46	82	48	81	113.949267230000004	22.5471180900000014	113.951707560000003	22.5493340400000015	2
2019-10-22 15:13:55	2019-10-22 19:46:12	2.29234759999999982	02	19-29岁	22.5504551391415013	113.950839774890142	440305	V0440300	16147	46	82	48	81	113.949267230000004	22.5471180900000014	113.951707560000003	22.5493340400000015	2
2019-10-22 12:19:19	2019-10-22 13:23:57	2.29234759999999982	03	未知	22.5504235244126399	113.975432273280376	440305	V0440300	16157	46	92	48	91	113.973670589999998	22.5471180900000014	113.976110930000004	22.5493340400000015	1
2019-10-22 18:01:35	2019-10-22 21:27:33	2.01503029999999983	02	30-39岁	22.5520288059151213	113.880956492616093	440306	V0440300	16476	47	54	50	53	113.88093782	22.5493340400000015	113.883378149999999	22.5515499999999989	1
2019-10-22 07:25:51	2019-10-22 08:59:51	2.29234759999999982	01	60岁以上	22.5519964393077892	113.929410796445083	440305	V0440300	16495	47	73	49	72	113.927304199999995	22.5493340400000015	113.929744540000002	22.5515499999999989	1
2019-10-22 18:20:17	2019-10-22 18:21:17	2.29234759999999982	02	30-39岁	22.5519434263642289	113.950321227898201	440305	V0440300	16504	47	82	49	81	113.949267230000004	22.5493340400000015	113.951707560000003	22.5515499999999989	1
2019-10-22 18:21:07	2019-10-22 21:59:07	2.29234759999999982	01	19-29岁	22.5529870656871694	113.96635946047266	440305	V0440300	16511	47	89	49	88	113.966349579999999	22.5493340400000015	113.968789920000006	22.5515499999999989	1
2019-10-22 11:31:46	2019-10-22 15:26:23	3.05925700000000012	02	30-39岁	22.552872140376671	114.089454653840733	440304	V0440300	16561	47	139	48	138	114.088366390000004	22.5493340400000015	114.090806720000003	22.5515499999999989	1
2019-10-22 07:56:15	2019-10-22 18:49:45	3.05925700000000012	01	30-39岁	22.5523737618740583	114.094333425034037	440304	V0440300	16563	47	141	48	140	114.093247059999996	22.5493340400000015	114.095687400000003	22.5515499999999989	1
2019-10-22 18:34:24	2019-10-22 18:34:24	3.17181930000000012	01	30-39岁	22.5528747046805016	114.103583475246424	440303	V0440300	16567	47	145	48	144	114.103008399999993	22.5493340400000015	114.10544874	22.5515499999999989	1
2019-10-22 13:53:44	2019-10-22 14:54:22	3.17181930000000012	02	19-29岁	22.5536433066722495	114.12073805413435	440303	V0440300	16574	47	152	48	151	114.120090759999997	22.5493340400000015	114.122531089999995	22.5515499999999989	1
2019-10-22 08:33:50	2019-10-22 09:38:42	3.17181930000000012	01	30-39岁	22.5516805524773183	114.120506731512762	440303	V0440300	16574	47	152	48	151	114.120090759999997	22.5493340400000015	114.122531089999995	22.5515499999999989	1
2019-10-22 18:01:50	2019-10-22 19:58:44	2.29234759999999982	02	19-29岁	22.5538283129704205	113.943128509335665	440305	V0440300	16858	48	79	50	78	113.941946220000005	22.5515499999999989	113.944386559999998	22.5537659599999998	1
2019-10-22 21:13:03	2019-10-22 23:12:07	3.05925700000000012	03	未知	22.5558428565938698	114.029359259229963	440304	V0440300	16893	48	114	49	113	114.027357980000005	22.5515499999999989	114.029798319999998	22.5537659599999998	1
2019-10-22 15:58:16	2019-10-22 17:55:22	3.17181930000000012	02	50-59岁	22.5545784452510283	114.102964834449168	440303	V0440300	16923	48	144	49	143	114.100568069999994	22.5515499999999989	114.103008399999993	22.5537659599999998	2
2019-10-22 19:29:07	2019-10-22 20:05:12	3.17181930000000012	02	50-59岁	22.5545784452510283	114.102964834449168	440303	V0440300	16923	48	144	49	143	114.100568069999994	22.5515499999999989	114.103008399999993	22.5537659599999998	2
2019-10-22 10:01:04	2019-10-22 20:02:41	4.98298400000000008	02	19-29岁	22.5544330768779808	114.226713909266167	440308	V0440300	16974	48	195	48	194	114.225025209999998	22.5515499999999989	114.227465550000005	22.5537659599999998	1
2019-10-22 15:02:03	2019-10-22 16:40:16	2.01503029999999983	01	19-29岁	22.556427580692759	113.890933168347161	440306	V0440300	17194	49	58	52	57	113.890699159999997	22.5537659599999998	113.893139500000004	22.5559819099999999	1
2019-10-22 12:36:15	2019-10-22 22:07:04	2.01503029999999983	02	50-59岁	22.5569522488670309	113.910645481212924	440306	V0440300	17202	49	66	51	65	113.910221849999999	22.5537659599999998	113.912662190000006	22.5559819099999999	1
2019-10-22 12:45:46	2019-10-22 14:38:21	3.05925700000000012	01	19-29岁	22.5581637113454505	114.035295324742876	440304	V0440300	17253	49	117	50	116	114.034678990000003	22.5537659599999998	114.037119329999996	22.5559819099999999	1
2019-10-22 07:00:03	2019-10-22 11:14:56	2.01503029999999983	01	40-49岁	22.5600769691237204	113.892979198325463	440306	V0440300	17551	50	58	53	57	113.890699159999997	22.5559819099999999	113.893139500000004	22.5581978700000008	1
2019-10-22 19:18:30	2019-10-22 20:08:17	3.05925700000000012	02	19-29岁	22.5586263556073412	114.032000993500446	440304	V0440300	17608	50	115	51	114	114.029798319999998	22.5559819099999999	114.032238660000004	22.5581978700000008	1
2019-10-22 14:12:42	2019-10-22 17:53:44	3.05925700000000012	02	30-39岁	22.5591638287494192	114.044019534243134	440304	V0440300	17613	50	120	51	119	114.042000000000002	22.5559819099999999	114.044440339999994	22.5581978700000008	1
2019-10-22 19:29:29	2019-10-22 23:03:14	3.17181930000000012	02	19-29岁	22.5600462262903001	114.105367458720821	440303	V0440300	17638	50	145	51	144	114.103008399999993	22.5559819099999999	114.10544874	22.5581978700000008	1
2019-10-22 22:49:49	2019-10-22 23:37:07	2.29234759999999982	01	0-18岁	22.5634266347236512	113.932500167850648	440305	V0440300	18282	52	75	54	74	113.932184879999994	22.5604138300000017	113.934625209999993	22.562629789999999	1
2019-10-22 08:15:16	2019-10-22 18:42:33	2.01503029999999983	01	40-49岁	22.5667821322010411	113.899514093964456	440306	V0440300	18625	53	61	55	60	113.898020169999995	22.562629789999999	113.900460510000002	22.5648457399999991	1
2019-10-22 12:07:34	2019-10-22 14:21:02	3.05925700000000012	02	40-49岁	22.5650507039433101	114.011951941891596	440304	V0440300	18671	53	107	54	106	114.010275629999995	22.562629789999999	114.012715970000002	22.5648457399999991	1
2019-10-22 10:04:52	2019-10-22 11:27:56	3.05925700000000012	02	30-39岁	22.5654485925526913	114.013449590217505	440304	V0440300	18672	53	108	54	107	114.012715970000002	22.562629789999999	114.015156300000001	22.5648457399999991	1
2019-10-22 13:13:50	2019-10-22 14:51:33	2.01503029999999983	01	0-18岁	22.5690580601100699	113.864744211961337	440306	V0440300	18968	54	47	57	46	113.863855459999996	22.5648457399999991	113.866295800000003	22.5670617	1
2019-10-22 12:53:43	2019-10-22 18:34:12	2.01503029999999983	02	30-39岁	22.5684360334766083	113.90104152769706	440306	V0440300	18983	54	62	56	61	113.900460510000002	22.5648457399999991	113.902900840000001	22.5670617	1
2019-10-22 10:54:00	2019-10-22 11:36:50	2.01503029999999983	01	19-29岁	22.5697165342387507	113.888390292180517	440306	V0440300	19335	55	57	57	56	113.888258820000004	22.5670617	113.890699159999997	22.5692776600000009	1
2019-10-22 09:07:53	2019-10-22 10:35:13	2.01503029999999983	03	未知	22.571420158344889	113.895746850804272	440306	V0440300	19338	55	60	57	59	113.895579830000003	22.5670617	113.898020169999995	22.5692776600000009	1
2019-10-22 10:19:57	2019-10-22 14:56:30	3.05925700000000012	01	30-39岁	22.5693830845464092	114.040234971368918	440304	V0440300	19397	55	119	56	118	114.039559659999995	22.5670617	114.042000000000002	22.5692776600000009	1
2019-10-22 00:00:14	2019-10-22 00:21:06	3.05925700000000012	01	40-49岁	22.5700614732144196	114.04178509201104	440304	V0440300	19397	55	119	56	118	114.039559659999995	22.5670617	114.042000000000002	22.5692776600000009	1
2019-10-22 10:49:59	2019-10-22 14:07:20	2.01503029999999983	01	60岁以上	22.5725368994581217	113.852519059050465	440306	V0440300	19677	56	42	59	41	113.851653780000007	22.5692776600000009	113.854094119999999	22.5714936199999983	1
2019-10-22 09:37:25	2019-10-22 21:05:52	2.01503029999999983	01	19-29岁	22.5728848911117517	113.854619762271142	440306	V0440300	19678	56	43	59	42	113.854094119999999	22.5692776600000009	113.856534460000006	22.5714936199999983	1
2019-10-22 10:48:25	2019-10-22 21:38:26	2.01503029999999983	01	40-49岁	22.5720222218059803	113.905431277782355	440306	V0440300	19699	56	64	58	63	113.905341179999994	22.5692776600000009	113.907781510000007	22.5714936199999983	1
2019-10-22 14:05:05	2019-10-22 18:17:39	2.29234759999999982	01	19-29岁	22.5720985050500715	113.958069618086682	440305	V0440300	19720	56	85	58	84	113.956588240000002	22.5692776600000009	113.959028570000001	22.5714936199999983	1
2019-10-22 18:24:18	2019-10-22 22:11:23	3.17181930000000012	01	40-49岁	22.572905954945071	114.101755533270321	440303	V0440300	19779	56	144	57	143	114.100568069999994	22.5692776600000009	114.103008399999993	22.5714936199999983	2
2019-10-22 07:47:19	2019-10-22 09:55:11	3.17181930000000012	01	40-49岁	22.572905954945071	114.101755533270321	440303	V0440300	19779	56	144	57	143	114.100568069999994	22.5692776600000009	114.103008399999993	22.5714936199999983	2
2019-10-22 11:29:20	2019-10-22 14:40:23	3.17181930000000012	01	30-39岁	22.5716600875224103	114.106242446910997	440303	V0440300	19781	56	146	57	145	114.10544874	22.5692776600000009	114.107889080000007	22.5714936199999983	1
2019-10-22 12:44:31	2019-10-22 14:01:09	2.01503029999999983	01	30-39岁	22.5748854678955695	113.85217415853235	440306	V0440300	20034	57	42	60	41	113.851653780000007	22.5714936199999983	113.854094119999999	22.5737095799999992	1
2019-10-22 18:18:06	2019-10-22 21:10:32	2.01503029999999983	01	30-39岁	22.5755928916883306	113.863420458744457	440306	V0440300	20038	57	46	60	45	113.861415129999997	22.5714936199999983	113.863855459999996	22.5737095799999992	1
2019-10-22 19:02:25	2019-10-22 20:29:37	2.01503029999999983	01	30-39岁	22.5750029433979797	113.873889699830883	440306	V0440300	20043	57	51	60	50	113.873616810000001	22.5714936199999983	113.87605714	22.5737095799999992	1
2019-10-22 09:47:59	2019-10-22 19:27:57	2.01503029999999983	02	30-39岁	22.5768391542296385	113.866239442341666	440306	V0440300	20396	58	47	61	46	113.863855459999996	22.5737095799999992	113.866295800000003	22.5759255299999992	1
2019-10-22 00:01:33	2019-10-22 00:09:58	3.17181930000000012	03	未知	22.577774583399659	114.139713811079332	440303	V0440300	20509	58	160	58	159	114.139613449999999	22.5737095799999992	114.142053779999998	22.5759255299999992	1
2019-10-22 16:13:51	2019-10-22 17:11:34	2.01503029999999983	02	30-39岁	22.5790156907639883	113.89232109821593	440306	V0440300	20764	59	58	61	57	113.890699159999997	22.5759255299999992	113.893139500000004	22.5781414900000001	1
2019-10-22 09:13:03	2019-10-22 11:51:17	2.01503029999999983	01	19-29岁	22.5787549436246096	113.912481758163239	440306	V0440300	20772	59	66	61	65	113.910221849999999	22.5759255299999992	113.912662190000006	22.5781414900000001	1
2019-10-22 16:57:03	2019-10-22 18:54:39	2.01503029999999983	01	0-18岁	22.579743249204391	113.912722102192959	440306	V0440300	20773	59	67	61	66	113.912662190000006	22.5759255299999992	113.915102520000005	22.5781414900000001	1
2019-10-22 11:28:08	2019-10-22 17:10:40	3.17181930000000012	02	30-39岁	22.5797616585453405	114.078140422151733	440303	V0440300	20840	59	134	60	133	114.07616471	22.5759255299999992	114.078605039999999	22.5781414900000001	1
2019-10-22 14:38:22	2019-10-22 14:49:40	3.17181930000000012	03	未知	22.5787492341062688	114.123034834470815	440303	V0440300	20859	59	153	59	152	114.122531089999995	22.5759255299999992	114.124971430000002	22.5781414900000001	1
2019-10-22 11:32:16	2019-10-22 14:30:09	2.01503029999999983	01	19-29岁	22.5823931535574509	113.852149210997894	440306	V0440300	21105	60	42	63	41	113.851653780000007	22.5781414900000001	113.854094119999999	22.5803574500000011	1
2019-10-22 00:08:44	2019-10-22 00:38:57	2.01503029999999983	02	19-29岁	22.5816966395939289	113.857130814804606	440306	V0440300	21107	60	44	63	43	113.856534460000006	22.5781414900000001	113.858974790000005	22.5803574500000011	1
2019-10-22 16:22:02	2019-10-22 18:24:56	2.01503029999999983	02	19-29岁	22.5809218439749912	113.902695964290331	440306	V0440300	21125	60	62	62	61	113.900460510000002	22.5781414900000001	113.902900840000001	22.5803574500000011	1
2019-10-22 14:13:38	2019-10-22 19:18:20	2.01503029999999983	01	30-39岁	22.5828479044713291	113.886102977505317	440306	V0440300	21476	61	56	63	55	113.885818490000005	22.5803574500000011	113.888258820000004	22.5825734000000011	1
2019-10-22 07:31:08	2019-10-22 16:01:22	2.29234759999999982	02	19-29岁	22.5837177211587097	113.935043931482198	440305	V0440300	21496	61	76	63	75	113.934625209999993	22.5803574500000011	113.93706555	22.5825734000000011	1
2019-10-22 16:09:10	2019-10-22 18:10:48	2.29234759999999982	02	30-39岁	22.5869289991378395	113.962972448356282	440305	V0440300	21864	62	87	64	86	113.961468909999994	22.5825734000000011	113.963909240000007	22.5847893599999985	1
2019-10-22 18:17:06	2019-10-22 19:08:59	2.29234759999999982	01	30-39岁	22.588113754435831	113.961197048214814	440305	V0440300	22220	63	86	65	85	113.959028570000001	22.5847893599999985	113.961468909999994	22.5870053199999994	1
2019-10-22 13:50:59	2019-10-22 19:37:00	3.17181930000000012	01	19-29岁	22.5871581116758406	114.105286735354511	440303	V0440300	22279	63	145	64	145	114.103008399999993	22.5847893599999985	114.10544874	22.5870053199999994	1
2019-10-22 12:33:07	2019-10-22 13:56:08	2.01503029999999983	01	30-39岁	22.590811998666549	113.851189950700828	440306	V0440300	22532	64	41	67	40	113.849213449999993	22.5870053199999994	113.851653780000007	22.5892212800000003	1
2019-10-22 00:03:24	2019-10-22 00:54:14	2.01503029999999983	01	19-29岁	22.589351919651719	113.891087997305419	440306	V0440300	22549	64	58	66	57	113.890699159999997	22.5870053199999994	113.893139500000004	22.5892212800000003	1
2019-10-22 03:01:06	2019-10-22 03:10:43	2.01503029999999983	01	30-39岁	22.5923252420622305	113.888980255567006	440306	V0440300	22905	65	57	67	56	113.888258820000004	22.5892212800000003	113.890699159999997	22.5914372300000004	1
2019-10-22 21:58:50	2019-10-22 22:54:47	2.29234759999999982	01	40-49岁	22.5917392160236083	113.937801396861289	440305	V0440300	22925	65	77	67	76	113.93706555	22.5892212800000003	113.939505879999999	22.5914372300000004	1
2019-10-22 17:08:23	2019-10-22 17:09:23	2.29234759999999982	02	50-59岁	22.5917392160236083	113.937801396861289	440305	V0440300	22925	65	77	67	76	113.93706555	22.5892212800000003	113.939505879999999	22.5914372300000004	1
2019-10-22 20:01:18	2019-10-22 20:01:18	2.29234759999999982	01	30-39岁	22.5917392160236083	113.937801396861289	440305	V0440300	22925	65	77	67	76	113.93706555	22.5892212800000003	113.939505879999999	22.5914372300000004	1
2019-10-22 19:57:59	2019-10-22 19:57:59	4.98298400000000008	02	30-39岁	22.5940113619546104	114.24438141607105	440308	V0440300	23407	66	202	65	202	114.242107559999994	22.5914372300000004	114.244547900000001	22.5936531900000013	1
2019-10-22 11:18:04	2019-10-22 15:29:29	1.86759879999999989	03	未知	22.5975509346565815	114.1215747040129	440307	V0440300	23714	67	152	67	152	114.120090759999997	22.5936531900000013	114.122531089999995	22.5958691499999986	1
2019-10-22 10:10:05	2019-10-22 13:25:26	1.75727349999999993	01	19-29岁	22.5995769905207986	114.047802837574693	440309	V0440300	24041	68	122	69	121	114.046880669999993	22.5958691499999986	114.04932101	22.5980851099999995	1
2019-10-22 16:41:53	2019-10-22 20:13:33	1.86759879999999989	01	未知	22.5982677322014212	114.104228061575128	440307	V0440300	24064	68	145	68	145	114.103008399999993	22.5958691499999986	114.10544874	22.5980851099999995	1
2019-10-22 14:20:16	2019-10-22 22:08:36	3.17181930000000012	02	0-18岁	22.5981042534835304	114.189443446371484	440303	V0440300	24099	68	180	68	180	114.188420170000001	22.5958691499999986	114.190860499999999	22.5980851099999995	1
2019-10-22 14:53:04	2019-10-22 16:40:54	1.75727349999999993	01	40-49岁	22.60212431190552	114.033731687539429	440309	V0440300	24392	69	116	70	115	114.032238660000004	22.5980851099999995	114.034678990000003	22.6003010599999996	1
2019-10-22 17:35:05	2019-10-22 20:37:24	4.98298400000000008	03	未知	22.6017096594656905	114.306495830317701	440308	V0440300	24504	69	228	68	228	114.305556300000006	22.5980851099999995	114.307996639999999	22.6003010599999996	1
2019-10-22 18:18:07	2019-10-22 22:54:30	2.01503029999999983	01	30-39岁	22.6057200527720283	113.832403200812706	440306	V0440300	25024	71	34	74	33	113.832131090000004	22.6025170200000005	113.834571429999997	22.6047329800000014	1
2019-10-22 13:03:49	2019-10-22 23:06:54	1.86759879999999989	01	19-29岁	22.6080134728089597	114.103615696421926	440307	V0440300	25492	72	145	72	145	114.103008399999993	22.6047329800000014	114.10544874	22.6069489399999988	1
2019-10-22 09:07:50	2019-10-22 10:24:13	1.86759879999999989	01	30-39岁	22.6095101881628118	114.106529891050727	440307	V0440300	25850	73	146	73	146	114.10544874	22.6069489399999988	114.107889080000007	22.6091648899999988	1
2019-10-22 12:26:45	2019-10-22 14:22:54	1.86759879999999989	01	50-59岁	22.6123683769024595	114.141088694886903	440307	V0440300	26221	74	160	74	160	114.139613449999999	22.6091648899999988	114.142053779999998	22.6113808499999998	1
2019-10-22 11:48:06	2019-10-22 15:12:42	2.01503029999999983	01	50-59岁	22.61498280939038	113.850931079477306	440306	V0440300	26459	75	41	77	40	113.849213449999993	22.6113808499999998	113.851653780000007	22.6135968100000007	1
2019-10-22 21:42:20	2019-10-22 22:45:15	1.86759879999999989	01	30-39岁	22.61401046447493	114.112842248463281	440307	V0440300	26567	75	149	75	149	114.112769749999998	22.6113808499999998	114.115210079999997	22.6135968100000007	1
2019-10-22 09:51:54	2019-10-22 11:55:05	1.86759879999999989	02	40-49岁	22.6152197225514904	114.13497298207885	440307	V0440300	26576	75	158	75	158	114.134732769999999	22.6113808499999998	114.137173110000006	22.6135968100000007	1
2019-10-22 08:04:50	2019-10-22 09:27:27	1.75727349999999993	01	40-49岁	22.6160665650125985	114.032168754505619	440309	V0440300	26890	76	115	77	115	114.029798319999998	22.6135968100000007	114.032238660000004	22.6158127700000016	1
2019-10-22 19:20:19	2019-10-22 22:19:46	1.75727349999999993	02	50-59岁	22.6167997542268218	114.038141374330252	440309	V0440300	26893	76	118	77	118	114.037119329999996	22.6135968100000007	114.039559659999995	22.6158127700000016	1
2019-10-22 07:45:29	2019-10-22 23:07:24	4.50522690000000026	01	30-39岁	22.6169033930513415	114.401234936600503	440343	V0440300	27042	76	267	74	267	114.400729409999997	22.6135968100000007	114.403169750000004	22.6158127700000016	1
2019-10-22 16:10:58	2019-10-22 17:27:09	1.86759879999999989	03	未知	22.6195547580778111	114.059839381861806	440307	V0440300	27259	77	127	78	127	114.059082349999997	22.6158127700000016	114.061522690000004	22.6180287200000016	1
2019-10-22 13:44:59	2019-10-22 22:24:49	1.75727349999999993	01	30-39岁	22.6204676321283813	114.033454699704023	440309	V0440300	27605	78	116	79	116	114.032238660000004	22.6180287200000016	114.034678990000003	22.620244679999999	1
2019-10-22 19:47:02	2019-10-22 21:31:30	2.29234759999999982	01	30-39岁	22.6242037126881108	113.972613891354271	440305	V0440300	27937	79	91	80	91	113.971230250000005	22.620244679999999	113.973670589999998	22.6224606399999999	2
2019-10-22 18:44:59	2019-10-22 19:47:01	2.29234759999999982	01	30-39岁	22.6242037126881108	113.972613891354271	440305	V0440300	27937	79	91	80	91	113.971230250000005	22.620244679999999	113.973670589999998	22.6224606399999999	2
2019-10-22 12:24:37	2019-10-22 21:35:13	1.75727349999999993	02	30-39岁	22.624662906696301	114.033374337325483	440309	V0440300	27962	79	116	80	116	114.032238660000004	22.620244679999999	114.034678990000003	22.6224606399999999	1
2019-10-22 11:39:14	2019-10-22 17:05:15	1.86759879999999989	01	60岁以上	22.6245235044547393	114.107226666947838	440307	V0440300	27992	79	146	79	146	114.10544874	22.620244679999999	114.107889080000007	22.6224606399999999	1
2019-10-22 19:03:32	2019-10-22 22:11:52	2.29234759999999982	01	19-29岁	22.6248900001384285	113.97359044921501	440305	V0440300	28294	80	91	81	91	113.971230250000005	22.6224606399999999	113.973670589999998	22.6246766000000008	1
2019-10-22 08:55:40	2019-10-22 08:56:40	2.29234759999999982	01	30-39岁	22.6253723552357791	113.976194991199577	440305	V0440300	28296	80	93	81	93	113.976110930000004	22.6224606399999999	113.978551260000003	22.6246766000000008	1
2019-10-22 09:24:54	2019-10-22 09:25:54	1.75727349999999993	01	40-49岁	22.6247628456108707	114.036337380623152	440309	V0440300	28320	80	117	81	117	114.034678990000003	22.6224606399999999	114.037119329999996	22.6246766000000008	1
2019-10-22 18:08:45	2019-10-22 20:32:34	1.75727349999999993	01	30-39岁	22.628859435741429	114.019741221869694	440309	V0440300	28670	81	110	82	110	114.017596639999994	22.6246766000000008	114.02003698	22.6268925500000009	1
2019-10-22 10:56:32	2019-10-22 21:07:54	2.01503029999999983	02	50-59岁	22.6305648942681117	113.841622681375256	440306	V0440300	28954	82	37	84	36	113.839452100000003	22.6268925500000009	113.841892439999995	22.6291085099999982	1
2019-10-22 20:50:19	2019-10-22 20:50:19	2.01503029999999983	03	未知	22.6310500444054306	113.841971266544149	440306	V0440300	28955	82	38	84	37	113.841892439999995	22.6268925500000009	113.844332769999994	22.6291085099999982	1
2019-10-22 17:34:03	2019-10-22 19:29:22	1.86759879999999989	01	19-29岁	22.63286517112914	114.065632729609263	440307	V0440300	29403	83	129	83	129	114.063963029999996	22.6291085099999982	114.066403359999995	22.6313244699999991	1
2019-10-22 09:00:11	2019-10-22 18:12:11	1.86759879999999989	01	30-39岁	22.6345729322854616	114.055406959485609	440307	V0440300	29756	84	125	85	125	114.054201680000006	22.6313244699999991	114.056642019999998	22.63354043	1
2019-10-22 13:58:41	2019-10-22 16:24:52	1.75727349999999993	01	30-39岁	22.6398100846535293	114.003938563519824	440309	V0440300	30449	86	104	87	104	114.002954619999997	22.6357563800000001	114.005394960000004	22.637972340000001	1
2019-10-22 16:38:43	2019-10-22 20:32:36	4.50522690000000026	01	30-39岁	22.6386239477014115	114.424215210126633	440343	V0440300	30621	86	276	84	277	114.422692440000006	22.6357563800000001	114.425132770000005	22.637972340000001	1
2019-10-22 11:37:43	2019-10-22 12:55:46	1.86759879999999989	01	19-29岁	22.6411020895762398	114.169286179931348	440307	V0440300	30874	87	172	87	172	114.168897479999998	22.637972340000001	114.171337820000005	22.6401882999999984	1
2019-10-22 03:50:09	2019-10-22 21:25:57	1.86759879999999989	01	19-29岁	22.6476265775488486	114.096600492321073	440307	V0440300	31915	90	142	90	142	114.095687400000003	22.6446202099999994	114.098127730000002	22.6468361700000003	2
2019-10-22 00:00:42	2019-10-22 03:02:03	1.86759879999999989	01	19-29岁	22.6476265775488486	114.096600492321073	440307	V0440300	31915	90	142	90	142	114.095687400000003	22.6446202099999994	114.098127730000002	22.6468361700000003	2
2019-10-22 07:51:55	2019-10-22 15:26:07	1.86759879999999989	02	19-29岁	22.64827913833577	114.202241205370285	440307	V0440300	31958	90	185	89	185	114.200621850000005	22.6446202099999994	114.203062189999997	22.6468361700000003	1
2019-10-22 17:33:34	2019-10-22 18:26:17	2.01503029999999983	01	19-29岁	22.6502785114100291	113.917358938465952	440306	V0440300	32198	91	68	93	68	113.915102520000005	22.6468361700000003	113.917542859999998	22.6490521300000012	1
2019-10-22 14:51:03	2019-10-22 16:53:17	1.86759879999999989	01	40-49岁	22.6542647458001305	114.099329495381966	440307	V0440300	32987	93	143	93	143	114.098127730000002	22.6512680800000012	114.100568069999994	22.6534840399999986	1
2019-10-22 18:04:50	2019-10-22 21:19:40	1.86759879999999989	01	30-39岁	22.6561773928579093	114.209501354729397	440307	V0440300	33389	94	188	93	188	114.207942860000003	22.6534840399999986	114.210383190000002	22.6556999999999995	1
2019-10-22 13:04:00	2019-10-22 14:03:51	1.86759879999999989	01	30-39岁	22.66541896215994	114.059183142026512	440307	V0440300	34756	98	127	98	127	114.059082349999997	22.6623478700000014	114.061522690000004	22.6645638299999987	1
2019-10-22 09:41:39	2019-10-22 11:47:03	1.86759879999999989	01	30-39岁	22.66555340692803	114.067495143877863	440307	V0440300	34759	98	130	98	130	114.066403359999995	22.6623478700000014	114.068843700000002	22.6645638299999987	1
2019-10-22 00:00:24	2019-10-22 00:08:38	1.86759879999999989	01	19-29岁	22.6654763989090888	114.109908133550348	440307	V0440300	34776	98	147	98	147	114.107889080000007	22.6623478700000014	114.110329410000006	22.6645638299999987	1
2019-10-22 16:46:43	2019-10-22 19:15:27	2.01503029999999983	02	30-39岁	22.668533916979559	113.805028552570064	440306	V0440300	35008	99	22	101	22	113.802847060000005	22.6645638299999987	113.805287399999997	22.6667797899999997	1
2019-10-22 10:28:12	2019-10-22 15:59:55	1.86759879999999989	01	30-39岁	22.6689835704498108	114.136813428222297	440307	V0440300	35144	99	158	99	158	114.134732769999999	22.6645638299999987	114.137173110000006	22.6667797899999997	1
2019-10-22 20:30:22	2019-10-22 22:09:23	1.75727349999999993	01	19-29岁	22.6711336337359093	114.053381622119019	440309	V0440300	35467	100	124	100	124	114.051761350000007	22.6667797899999997	114.054201680000006	22.6689957399999997	1
2019-10-22 08:30:39	2019-10-22 10:32:34	1.75727349999999993	01	40-49岁	22.6771959200651096	113.980621736679836	440309	V0440300	36508	103	94	104	94	113.978551260000003	22.6734276600000015	113.980991599999996	22.6756436199999989	1
2019-10-22 15:37:46	2019-10-22 18:21:21	1.75727349999999993	02	19-29岁	22.6777445939852207	114.013219124920894	440309	V0440300	36522	103	108	104	108	114.012715970000002	22.6734276600000015	114.015156300000001	22.6756436199999989	1
2019-10-22 07:17:14	2019-10-22 08:29:35	1.75727349999999993	01	30-39岁	22.67823952417573	114.015075708365586	440309	V0440300	36879	104	108	105	108	114.012715970000002	22.6756436199999989	114.015156300000001	22.677859569999999	1
2019-10-22 06:42:30	2019-10-22 10:27:09	2.01503029999999983	01	19-29岁	22.6869382842276401	113.780066108764657	440306	V0440300	38211	108	12	110	12	113.778443699999997	22.6845074500000017	113.780884040000004	22.6867234000000018	1
2019-10-22 12:06:54	2019-10-22 12:07:54	2.01503029999999983	02	40-49岁	22.6924416664154194	113.920656216241696	440306	V0440300	38983	110	70	111	70	113.919983189999996	22.6889393599999991	113.922423530000003	22.69115532	1
2019-10-22 09:10:12	2019-10-22 10:49:46	2.05558739999999984	01	60岁以上	22.691809183706539	114.374003572378726	440310	V0440300	39169	110	256	108	257	114.373885709999996	22.6889393599999991	114.376326050000003	22.69115532	1
2019-10-22 09:03:14	2019-10-22 09:09:16	1.75727349999999993	03	未知	22.7005050469435012	114.037422853881409	440309	V0440300	40459	114	118	114	118	114.037119329999996	22.6978031899999984	114.039559659999995	22.7000191499999993	1
2019-10-22 15:57:51	2019-10-22 17:36:00	2.01503029999999983	01	30-39岁	22.7059061306743004	113.811572666297337	440306	V0440300	41080	116	25	118	25	113.810168070000003	22.7022351100000002	113.812608400000002	22.7044510600000002	1
2019-10-22 19:31:52	2019-10-22 20:25:19	2.01503029999999983	01	19-29岁	22.7094688495720298	113.802454204031037	440306	V0440300	41790	118	21	120	21	113.800406719999998	22.7066670200000011	113.802847060000005	22.7088829799999985	1
2019-10-22 08:08:58	2019-10-22 18:38:40	2.01503029999999983	01	19-29岁	22.7106772350475197	113.808281486545681	440306	V0440300	41793	118	24	120	24	113.807727729999996	22.7066670200000011	113.810168070000003	22.7088829799999985	1
2019-10-22 16:23:14	2019-10-22 19:20:00	1.86759879999999989	02	30-39岁	22.7139472210687288	114.232975275800158	440307	V0440300	42681	120	198	118	199	114.232346219999997	22.7110989399999994	114.234786549999995	22.7133148899999995	2
2019-10-22 13:43:05	2019-10-22 16:21:30	1.86759879999999989	02	30-39岁	22.7139472210687288	114.232975275800158	440307	V0440300	42681	120	198	118	199	114.232346219999997	22.7110989399999994	114.234786549999995	22.7133148899999995	2
2019-10-22 09:50:00	2019-10-22 21:27:50	1.86759879999999989	02	40-49岁	22.7242614677985308	114.216703301635377	440307	V0440300	44102	124	191	123	192	114.215263870000001	22.7199627699999986	114.2177042	22.7221787199999987	1
2019-10-22 11:27:45	2019-10-22 12:24:56	1.75727349999999993	01	30-39岁	22.7292330371125217	114.010817084897909	440309	V0440300	45089	127	107	127	108	114.010275629999995	22.7266106400000005	114.012715970000002	22.7288266000000014	1
2019-10-22 20:57:49	2019-10-22 22:20:55	2.01503029999999983	01	40-49岁	22.7338160687415503	113.820575725774987	440306	V0440300	45725	129	29	131	29	113.81992941	22.7310425500000015	113.822369749999993	22.7332585099999989	1
2019-10-22 21:53:25	2019-10-22 21:54:25	2.05558739999999984	01	30-39岁	22.7412956872007612	114.371267898056374	440310	V0440300	47021	132	254	129	255	114.369005040000005	22.7376904300000007	114.371445379999997	22.7399063800000008	1
2019-10-22 15:38:55	2019-10-22 17:58:05	2.01503029999999983	01	19-29岁	22.7422947654186807	113.940915507673736	440306	V0440300	47202	133	78	134	79	113.939505879999999	22.7399063800000008	113.941946220000005	22.7421223400000017	1
2019-10-22 10:51:00	2019-10-22 20:29:37	1.75727349999999993	01	30-39岁	22.7497065759003583	114.021688293470476	440309	V0440300	48306	136	111	136	112	114.02003698	22.7465542499999991	114.022477309999999	22.74877021	1
2019-10-22 13:04:34	2019-10-22 17:50:05	2.01503029999999983	01	30-39岁	22.7511120247942316	113.842699245795046	440306	V0440300	48590	137	38	138	39	113.841892439999995	22.74877021	113.844332769999994	22.7509861700000009	1
2019-10-22 18:31:26	2019-10-22 22:05:27	1.86759879999999989	01	0-18岁	22.7632521749610497	114.304347992413867	440307	V0440300	50564	142	227	139	228	114.303115969999993	22.7598500000000001	114.305556300000006	22.762065960000001	1
