# Supplementary material for: Analysis of the influencing factors of vitality and built environment of shopping centers based on mobile-phone signaling data
Source: PLoS One. 2024 Feb 15;19(2):e0296261. doi: 10.1371/journal.pone.0296261 (PMC10868840; doi:10.1371/journal.pone.0296261)
Supplement: S1 Data — (ZIP) [file pone.0296261.s001.zip › μò░μì«Θçìμû░μƒÑΦ»ó/08σ«¥Φâ╜city/σ«¥Φâ╜23-Φ«┐Θù«Φ«░σ╜ò.csv]

stime	etime	weight	gender	age	o_lat	o_lon	o_district	city	o_fnid	grow_4326	gcol_4326	grow_32650	gcol_32650	ext_min_x	ext_min_y	ext_max_x	ext_max_y	visit_time
2019-10-23 18:11:54	2019-10-23 18:14:15	2.29234759999999982	02	40-49岁	22.4683351282069417	113.878591906288761	440305	V0440300	2909	9	53	12	51	113.878497479999993	22.4651276600000003	113.88093782	22.4673436200000012	1
2019-10-23 15:14:48	2019-10-23 17:41:22	2.29234759999999982	01	19-29岁	22.4802435834185204	113.903640950988347	440305	V0440300	4704	14	63	17	61	113.902900840000001	22.4762074500000004	113.905341179999994	22.4784234000000005	2
2019-10-23 09:37:57	2019-10-23 11:17:26	2.29234759999999982	01	19-29岁	22.4802435834185204	113.903640950988347	440305	V0440300	4704	14	63	17	61	113.902900840000001	22.4762074500000004	113.905341179999994	22.4784234000000005	2
2019-10-23 13:56:01	2019-10-23 16:18:09	2.29234759999999982	03	未知	22.4809436177196815	113.899216593152872	440305	V0440300	5059	15	61	18	59	113.898020169999995	22.4784234000000005	113.900460510000002	22.4806393600000014	1
2019-10-23 12:54:52	2019-10-23 16:02:00	2.29234759999999982	01	60岁以上	22.4817014018575314	113.902015894962432	440305	V0440300	5060	15	62	18	60	113.900460510000002	22.4784234000000005	113.902900840000001	22.4806393600000014	1
2019-10-23 09:08:04	2019-10-23 09:08:04	2.29234759999999982	03	未知	22.4814933343723098	113.906215688602586	440305	V0440300	5062	15	64	18	62	113.905341179999994	22.4784234000000005	113.907781510000007	22.4806393600000014	1
2019-10-23 19:34:46	2019-10-23 23:02:21	2.29234759999999982	02	40-49岁	22.4846625498337893	113.897851811832041	440305	V0440300	5415	16	60	19	58	113.895579830000003	22.4806393600000014	113.898020169999995	22.4828553199999988	1
2019-10-23 12:45:39	2019-10-23 18:29:58	2.29234759999999982	01	30-39岁	22.4839389268794783	113.898703109931162	440305	V0440300	5416	16	61	19	59	113.898020169999995	22.4806393600000014	113.900460510000002	22.4828553199999988	1
2019-10-23 16:16:04	2019-10-23 20:40:14	2.29234759999999982	01	40-49岁	22.4848652098252693	113.899002926652969	440305	V0440300	5416	16	61	19	59	113.898020169999995	22.4806393600000014	113.900460510000002	22.4828553199999988	1
2019-10-23 08:03:09	2019-10-23 08:55:55	2.29234759999999982	01	30-39岁	22.4830395208185116	113.901675337917553	440305	V0440300	5417	16	62	19	60	113.900460510000002	22.4806393600000014	113.902900840000001	22.4828553199999988	1
2019-10-23 18:00:04	2019-10-23 18:54:48	2.29234759999999982	01	19-29岁	22.484730527697689	113.928236963899579	440305	V0440300	5428	16	73	19	71	113.927304199999995	22.4806393600000014	113.929744540000002	22.4828553199999988	1
2019-10-23 18:18:11	2019-10-23 20:08:45	2.29234759999999982	02	30-39岁	22.4860970321716493	113.897829527739773	440305	V0440300	5772	17	60	20	58	113.895579830000003	22.4828553199999988	113.898020169999995	22.4850712799999997	1
2019-10-23 05:51:27	2019-10-23 07:20:03	2.29234759999999982	02	40-49岁	22.4872188625910887	113.915828931822318	440305	V0440300	5780	17	68	20	66	113.915102520000005	22.4828553199999988	113.917542859999998	22.4850712799999997	2
2019-10-23 17:23:50	2019-10-23 20:23:17	2.29234759999999982	02	40-49岁	22.4872188625910887	113.915828931822318	440305	V0440300	5780	17	68	20	66	113.915102520000005	22.4828553199999988	113.917542859999998	22.4850712799999997	2
2019-10-23 19:23:34	2019-10-23 21:39:12	2.29234759999999982	02	60岁以上	22.4872188625910887	113.915828931822318	440305	V0440300	5780	17	68	20	66	113.915102520000005	22.4828553199999988	113.917542859999998	22.4850712799999997	1
2019-10-23 21:55:41	2019-10-23 22:01:40	2.29234759999999982	02	30-39岁	22.4854331979354214	113.915421807286009	440305	V0440300	5780	17	68	20	66	113.915102520000005	22.4828553199999988	113.917542859999998	22.4850712799999997	1
2019-10-23 12:39:34	2019-10-23 12:54:06	2.29234759999999982	01	19-29岁	22.4872188625910887	113.915828931822318	440305	V0440300	5780	17	68	20	66	113.915102520000005	22.4828553199999988	113.917542859999998	22.4850712799999997	1
2019-10-23 12:16:38	2019-10-23 13:52:10	2.29234759999999982	01	30-39岁	22.4872188625910887	113.915828931822318	440305	V0440300	5780	17	68	20	66	113.915102520000005	22.4828553199999988	113.917542859999998	22.4850712799999997	2
2019-10-23 14:55:52	2019-10-23 16:34:30	2.29234759999999982	01	30-39岁	22.4872188625910887	113.915828931822318	440305	V0440300	5780	17	68	20	66	113.915102520000005	22.4828553199999988	113.917542859999998	22.4850712799999997	2
2019-10-23 09:21:03	2019-10-23 10:50:05	2.29234759999999982	01	40-49岁	22.4871969166596806	113.91562547714436	440305	V0440300	5780	17	68	20	66	113.915102520000005	22.4828553199999988	113.917542859999998	22.4850712799999997	1
2019-10-23 17:38:01	2019-10-23 18:25:12	2.29234759999999982	01	19-29岁	22.4872188625910887	113.915828931822318	440305	V0440300	5780	17	68	20	66	113.915102520000005	22.4828553199999988	113.917542859999998	22.4850712799999997	2
2019-10-23 23:02:44	2019-10-23 23:02:44	2.29234759999999982	01	19-29岁	22.4872188625910887	113.915828931822318	440305	V0440300	5780	17	68	20	66	113.915102520000005	22.4828553199999988	113.917542859999998	22.4850712799999997	2
2019-10-23 13:15:01	2019-10-23 15:12:38	2.29234759999999982	02	40-49岁	22.4872348593290887	113.915721750599886	440305	V0440300	5780	17	68	20	66	113.915102520000005	22.4828553199999988	113.917542859999998	22.4850712799999997	2
2019-10-23 06:54:42	2019-10-23 10:10:35	2.29234759999999982	02	40-49岁	22.4872348593290887	113.915721750599886	440305	V0440300	5780	17	68	20	66	113.915102520000005	22.4828553199999988	113.917542859999998	22.4850712799999997	2
2019-10-23 08:07:59	2019-10-23 09:06:06	2.29234759999999982	01	40-49岁	22.4872188625910887	113.915828931822318	440305	V0440300	5780	17	68	20	66	113.915102520000005	22.4828553199999988	113.917542859999998	22.4850712799999997	1
2019-10-23 13:55:38	2019-10-23 15:48:15	2.29234759999999982	01	30-39岁	22.486038546258321	113.92489645990247	440305	V0440300	5784	17	72	20	70	113.924863869999996	22.4828553199999988	113.927304199999995	22.4850712799999997	1
2019-10-23 17:39:41	2019-10-23 18:58:39	2.29234759999999982	02	30-39岁	22.4871890267752512	113.925123522037779	440305	V0440300	5784	17	72	20	70	113.924863869999996	22.4828553199999988	113.927304199999995	22.4850712799999997	1
2019-10-23 00:21:41	2019-10-23 21:00:20	2.29234759999999982	02	19-29岁	22.4859130679316301	113.928725555680842	440305	V0440300	5785	17	73	20	71	113.927304199999995	22.4828553199999988	113.929744540000002	22.4850712799999997	1
2019-10-23 07:03:53	2019-10-23 07:32:32	2.29234759999999982	01	40-49岁	22.4874577600960812	113.906170421353451	440305	V0440300	6133	18	64	21	62	113.905341179999994	22.4850712799999997	113.907781510000007	22.4872872299999997	2
2019-10-23 22:33:15	2019-10-23 22:33:15	2.29234759999999982	01	40-49岁	22.4874577600960812	113.906170421353451	440305	V0440300	6133	18	64	21	62	113.905341179999994	22.4850712799999997	113.907781510000007	22.4872872299999997	2
2019-10-23 16:32:46	2019-10-23 17:10:39	2.29234759999999982	01	50-59岁	22.4879315172202396	113.914871107395001	440305	V0440300	6136	18	67	21	65	113.912662190000006	22.4850712799999997	113.915102520000005	22.4872872299999997	1
2019-10-23 06:41:58	2019-10-23 07:18:45	2.29234759999999982	01	50-59岁	22.4886074315995899	113.914351109802297	440305	V0440300	6136	18	67	21	65	113.912662190000006	22.4850712799999997	113.915102520000005	22.4872872299999997	2
2019-10-23 10:46:42	2019-10-23 15:08:22	2.29234759999999982	01	50-59岁	22.4886074315995899	113.914351109802297	440305	V0440300	6136	18	67	21	65	113.912662190000006	22.4850712799999997	113.915102520000005	22.4872872299999997	2
2019-10-23 18:51:49	2019-10-23 20:55:54	2.29234759999999982	01	30-39岁	22.4873989783358397	113.925720997399395	440305	V0440300	6141	18	72	21	70	113.924863869999996	22.4850712799999997	113.927304199999995	22.4872872299999997	1
2019-10-23 14:39:08	2019-10-23 16:16:43	2.29234759999999982	02	40-49岁	22.4882619067338716	113.929324364759836	440305	V0440300	6142	18	73	21	71	113.927304199999995	22.4850712799999997	113.929744540000002	22.4872872299999997	1
2019-10-23 00:00:17	2019-10-23 11:32:16	2.29234759999999982	01	19-29岁	22.4894849647018198	113.931938953947736	440305	V0440300	6143	18	74	21	72	113.929744540000002	22.4850712799999997	113.932184879999994	22.4872872299999997	1
2019-10-23 21:08:39	2019-10-23 23:42:21	2.29234759999999982	02	50-59岁	22.4891922336853689	113.93694696632096	440305	V0440300	6145	18	76	21	74	113.934625209999993	22.4850712799999997	113.93706555	22.4872872299999997	2
2019-10-23 13:04:32	2019-10-23 14:22:13	2.29234759999999982	02	50-59岁	22.4891922336853689	113.93694696632096	440305	V0440300	6145	18	76	21	74	113.934625209999993	22.4850712799999997	113.93706555	22.4872872299999997	2
2019-10-23 16:21:50	2019-10-23 17:59:52	2.29234759999999982	01	30-39岁	22.4904803350887406	113.909424565083867	440305	V0440300	6491	19	65	22	63	113.907781510000007	22.4872872299999997	113.910221849999999	22.4895031900000006	1
2019-10-23 09:20:43	2019-10-23 10:29:40	2.29234759999999982	01	50-59岁	22.4902018918880415	113.914199188303868	440305	V0440300	6493	19	67	22	65	113.912662190000006	22.4872872299999997	113.915102520000005	22.4895031900000006	1
2019-10-23 11:36:15	2019-10-23 13:44:53	2.29234759999999982	01	30-39岁	22.4903208372091292	113.915225989534804	440305	V0440300	6494	19	68	22	66	113.915102520000005	22.4872872299999997	113.917542859999998	22.4895031900000006	1
2019-10-23 18:42:24	2019-10-23 21:30:34	2.29234759999999982	03	19-29岁	22.4915303774178206	113.915238002593753	440305	V0440300	6494	19	68	22	66	113.915102520000005	22.4872872299999997	113.917542859999998	22.4895031900000006	1
2019-10-23 19:37:02	2019-10-23 20:08:07	2.29234759999999982	01	19-29岁	22.4916265370677095	113.915546646874006	440305	V0440300	6494	19	68	22	66	113.915102520000005	22.4872872299999997	113.917542859999998	22.4895031900000006	1
2019-10-23 18:22:32	2019-10-23 20:37:40	2.29234759999999982	01	19-29岁	22.49089026774028	113.915271627224598	440305	V0440300	6494	19	68	22	66	113.915102520000005	22.4872872299999997	113.917542859999998	22.4895031900000006	1
2019-10-23 17:49:48	2019-10-23 19:18:35	2.29234759999999982	02	40-49岁	22.4900790287593502	113.916736667050301	440305	V0440300	6494	19	68	22	66	113.915102520000005	22.4872872299999997	113.917542859999998	22.4895031900000006	1
2019-10-23 20:44:07	2019-10-23 22:02:43	2.29234759999999982	01	19-29岁	22.4912797831974096	113.919118566231134	440305	V0440300	6495	19	69	22	67	113.917542859999998	22.4872872299999997	113.919983189999996	22.4895031900000006	1
2019-10-23 17:51:55	2019-10-23 20:05:53	2.29234759999999982	01	19-29岁	22.4898548230984687	113.920111597540881	440305	V0440300	6496	19	70	22	68	113.919983189999996	22.4872872299999997	113.922423530000003	22.4895031900000006	1
2019-10-23 17:37:48	2019-10-23 17:37:48	2.29234759999999982	03	未知	22.4897924193949486	113.920151826530216	440305	V0440300	6496	19	70	22	68	113.919983189999996	22.4872872299999997	113.922423530000003	22.4895031900000006	1
2019-10-23 17:46:24	2019-10-23 21:27:56	2.29234759999999982	01	19-29岁	22.4900116706863713	113.921234683421631	440305	V0440300	6496	19	70	22	68	113.919983189999996	22.4872872299999997	113.922423530000003	22.4895031900000006	1
2019-10-23 15:14:47	2019-10-23 23:10:30	2.29234759999999982	02	50-59岁	22.4907713952427883	113.920848814406341	440305	V0440300	6496	19	70	22	68	113.919983189999996	22.4872872299999997	113.922423530000003	22.4895031900000006	2
2019-10-23 11:45:02	2019-10-23 12:50:50	2.29234759999999982	02	50-59岁	22.4907713952427883	113.920848814406341	440305	V0440300	6496	19	70	22	68	113.919983189999996	22.4872872299999997	113.922423530000003	22.4895031900000006	2
2019-10-23 19:10:29	2019-10-23 21:05:10	2.29234759999999982	01	30-39岁	22.491060992720481	113.92089096032278	440305	V0440300	6496	19	70	22	68	113.919983189999996	22.4872872299999997	113.922423530000003	22.4895031900000006	2
2019-10-23 08:30:41	2019-10-23 15:14:18	2.29234759999999982	01	30-39岁	22.491060992720481	113.92089096032278	440305	V0440300	6496	19	70	22	68	113.919983189999996	22.4872872299999997	113.922423530000003	22.4895031900000006	2
2019-10-23 17:50:10	2019-10-23 19:33:38	2.29234759999999982	02	40-49岁	22.4895399105299383	113.924411144082484	440305	V0440300	6497	19	71	22	69	113.922423530000003	22.4872872299999997	113.924863869999996	22.4895031900000006	1
2019-10-23 08:38:09	2019-10-23 10:06:03	2.29234759999999982	02	30-39岁	22.4909638565521597	113.9238357870708	440305	V0440300	6497	19	71	22	69	113.922423530000003	22.4872872299999997	113.924863869999996	22.4895031900000006	2
2019-10-23 15:06:03	2019-10-23 16:32:16	2.29234759999999982	02	30-39岁	22.4909638565521597	113.9238357870708	440305	V0440300	6497	19	71	22	69	113.922423530000003	22.4872872299999997	113.924863869999996	22.4895031900000006	2
2019-10-23 11:12:31	2019-10-23 13:18:47	2.29234759999999982	02	30-39岁	22.4896527969567614	113.924651440377289	440305	V0440300	6497	19	71	22	69	113.922423530000003	22.4872872299999997	113.924863869999996	22.4895031900000006	1
2019-10-23 11:51:45	2019-10-23 12:36:19	2.29234759999999982	01	19-29岁	22.4900631861244698	113.926293362970156	440305	V0440300	6498	19	72	22	70	113.924863869999996	22.4872872299999997	113.927304199999995	22.4895031900000006	1
2019-10-23 08:02:08	2019-10-23 12:20:32	2.29234759999999982	01	19-29岁	22.4905912241503891	113.925116275146763	440305	V0440300	6498	19	72	22	70	113.924863869999996	22.4872872299999997	113.927304199999995	22.4895031900000006	1
2019-10-23 08:52:10	2019-10-23 08:52:10	2.29234759999999982	02	19-29岁	22.4915222319125512	113.926610737213281	440305	V0440300	6498	19	72	22	70	113.924863869999996	22.4872872299999997	113.927304199999995	22.4895031900000006	1
2019-10-23 21:46:39	2019-10-23 21:46:39	2.29234759999999982	02	19-29岁	22.49033789150986	113.926500949902277	440305	V0440300	6498	19	72	22	70	113.924863869999996	22.4872872299999997	113.927304199999995	22.4895031900000006	2
2019-10-23 19:38:25	2019-10-23 19:54:45	2.29234759999999982	02	19-29岁	22.49033789150986	113.926500949902277	440305	V0440300	6498	19	72	22	70	113.924863869999996	22.4872872299999997	113.927304199999995	22.4895031900000006	2
2019-10-23 00:35:18	2019-10-23 08:53:19	2.29234759999999982	01	50-59岁	22.4902227239792794	113.925668282995431	440305	V0440300	6498	19	72	22	70	113.924863869999996	22.4872872299999997	113.927304199999995	22.4895031900000006	1
2019-10-23 17:09:29	2019-10-23 18:01:03	2.29234759999999982	01	19-29岁	22.4905525470241194	113.929710814155186	440305	V0440300	6499	19	73	22	71	113.927304199999995	22.4872872299999997	113.929744540000002	22.4895031900000006	1
2019-10-23 09:46:08	2019-10-23 12:23:31	2.29234759999999982	03	未知	22.4908266024011105	113.930831336566328	440305	V0440300	6500	19	74	22	72	113.929744540000002	22.4872872299999997	113.932184879999994	22.4895031900000006	1
2019-10-23 18:48:39	2019-10-23 19:49:09	2.29234759999999982	03	未知	22.4913419096386917	113.930878233456255	440305	V0440300	6500	19	74	22	72	113.929744540000002	22.4872872299999997	113.932184879999994	22.4895031900000006	1
2019-10-23 15:18:37	2019-10-23 16:27:18	2.29234759999999982	01	30-39岁	22.4916382248545297	113.934115472087242	440305	V0440300	6501	19	75	22	73	113.932184879999994	22.4872872299999997	113.934625209999993	22.4895031900000006	3
2019-10-23 10:32:33	2019-10-23 11:52:03	2.29234759999999982	01	30-39岁	22.4916382248545297	113.934115472087242	440305	V0440300	6501	19	75	22	73	113.932184879999994	22.4872872299999997	113.934625209999993	22.4895031900000006	3
2019-10-23 18:47:10	2019-10-23 20:30:01	2.29234759999999982	01	30-39岁	22.4916382248545297	113.934115472087242	440305	V0440300	6501	19	75	22	73	113.932184879999994	22.4872872299999997	113.934625209999993	22.4895031900000006	3
2019-10-23 16:05:23	2019-10-23 18:54:54	2.29234759999999982	02	30-39岁	22.4908806738691815	113.93224807383055	440305	V0440300	6501	19	75	22	73	113.932184879999994	22.4872872299999997	113.934625209999993	22.4895031900000006	2
2019-10-23 18:55:09	2019-10-23 20:22:29	2.29234759999999982	02	30-39岁	22.4908806738691815	113.93224807383055	440305	V0440300	6501	19	75	22	73	113.932184879999994	22.4872872299999997	113.934625209999993	22.4895031900000006	2
2019-10-23 07:01:14	2019-10-23 08:25:37	2.29234759999999982	02	50-59岁	22.4903350551507302	113.932978786328391	440305	V0440300	6501	19	75	22	73	113.932184879999994	22.4872872299999997	113.934625209999993	22.4895031900000006	2
2019-10-23 15:36:08	2019-10-23 15:36:08	2.29234759999999982	02	50-59岁	22.4903350551507302	113.932978786328391	440305	V0440300	6501	19	75	22	73	113.932184879999994	22.4872872299999997	113.934625209999993	22.4895031900000006	2
2019-10-23 13:05:59	2019-10-23 15:54:45	2.29234759999999982	02	19-29岁	22.4907051773324298	113.933932096170849	440305	V0440300	6501	19	75	22	73	113.932184879999994	22.4872872299999997	113.934625209999993	22.4895031900000006	1
2019-10-23 18:53:15	2019-10-23 20:51:36	2.29234759999999982	03	未知	22.4895487705323305	113.935763985978383	440305	V0440300	6502	19	76	22	74	113.934625209999993	22.4872872299999997	113.93706555	22.4895031900000006	2
2019-10-23 16:32:14	2019-10-23 17:40:25	2.29234759999999982	03	未知	22.4895487705323305	113.935763985978383	440305	V0440300	6502	19	76	22	74	113.934625209999993	22.4872872299999997	113.93706555	22.4895031900000006	2
2019-10-23 18:53:26	2019-10-23 20:57:00	2.29234759999999982	02	40-49岁	22.4913246535496008	113.936132751404145	440305	V0440300	6502	19	76	22	74	113.934625209999993	22.4872872299999997	113.93706555	22.4895031900000006	1
2019-10-23 16:50:57	2019-10-23 23:23:42	2.29234759999999982	02	30-39岁	22.491096910801339	113.93602122691118	440305	V0440300	6502	19	76	22	74	113.934625209999993	22.4872872299999997	113.93706555	22.4895031900000006	1
2019-10-23 17:45:18	2019-10-23 18:17:50	2.29234759999999982	01	40-49岁	22.4909828603263691	113.937616491000753	440305	V0440300	6503	19	77	22	75	113.93706555	22.4872872299999997	113.939505879999999	22.4895031900000006	1
2019-10-23 18:29:46	2019-10-23 18:38:34	2.29234759999999982	01	50-59岁	22.4924961681194695	113.915245710688808	440305	V0440300	6851	20	68	23	66	113.915102520000005	22.4895031900000006	113.917542859999998	22.4917191500000015	1
2019-10-23 20:08:26	2019-10-23 21:13:04	2.29234759999999982	02	40-49岁	22.4925652481712888	113.917439061593399	440305	V0440300	6851	20	68	23	66	113.915102520000005	22.4895031900000006	113.917542859999998	22.4917191500000015	1
2019-10-23 18:07:32	2019-10-23 22:42:40	2.29234759999999982	02	50-59岁	22.4920734366723813	113.919091268498434	440305	V0440300	6852	20	69	23	67	113.917542859999998	22.4895031900000006	113.919983189999996	22.4917191500000015	1
2019-10-23 00:36:34	2019-10-23 07:54:39	2.29234759999999982	01	30-39岁	22.4934974422303107	113.92371174787931	440305	V0440300	6854	20	71	23	69	113.922423530000003	22.4895031900000006	113.924863869999996	22.4917191500000015	1
2019-10-23 17:33:52	2019-10-23 19:02:00	2.29234759999999982	01	19-29岁	22.4924169152913791	113.924784542764485	440305	V0440300	6854	20	71	23	69	113.922423530000003	22.4895031900000006	113.924863869999996	22.4917191500000015	1
2019-10-23 21:05:14	2019-10-23 21:41:31	2.29234759999999982	01	30-39岁	22.4925722418352194	113.927247939348263	440305	V0440300	6855	20	72	23	70	113.924863869999996	22.4895031900000006	113.927304199999995	22.4917191500000015	1
2019-10-23 21:24:38	2019-10-23 21:33:24	2.29234759999999982	01	50-59岁	22.4919871242577507	113.925435033566075	440305	V0440300	6855	20	72	23	70	113.924863869999996	22.4895031900000006	113.927304199999995	22.4917191500000015	2
2019-10-23 20:31:33	2019-10-23 21:21:05	2.29234759999999982	01	50-59岁	22.4919871242577507	113.925435033566075	440305	V0440300	6855	20	72	23	70	113.924863869999996	22.4895031900000006	113.927304199999995	22.4917191500000015	2
2019-10-23 16:57:01	2019-10-23 17:17:29	2.29234759999999982	01	19-29岁	22.4924407024813995	113.926503027512723	440305	V0440300	6855	20	72	23	70	113.924863869999996	22.4895031900000006	113.927304199999995	22.4917191500000015	1
2019-10-23 12:30:43	2019-10-23 13:46:32	2.29234759999999982	02	19-29岁	22.4933508934861486	113.925016396051575	440305	V0440300	6855	20	72	23	70	113.924863869999996	22.4895031900000006	113.927304199999995	22.4917191500000015	1
2019-10-23 08:37:10	2019-10-23 09:02:45	2.29234759999999982	02	50-59岁	22.4917288530431385	113.925615558399514	440305	V0440300	6855	20	72	23	70	113.924863869999996	22.4895031900000006	113.927304199999995	22.4917191500000015	1
2019-10-23 17:08:12	2019-10-23 18:03:04	2.29234759999999982	03	未知	22.4920545342078704	113.925656916591578	440305	V0440300	6855	20	72	23	70	113.924863869999996	22.4895031900000006	113.927304199999995	22.4917191500000015	1
2019-10-23 07:03:05	2019-10-23 18:16:45	2.29234759999999982	01	19-29岁	22.4920951125371396	113.927782927326888	440305	V0440300	6856	20	73	23	71	113.927304199999995	22.4895031900000006	113.929744540000002	22.4917191500000015	1
2019-10-23 20:49:59	2019-10-23 20:49:59	2.29234759999999982	01	40-49岁	22.4925682227054686	113.927510250715642	440305	V0440300	6856	20	73	23	71	113.927304199999995	22.4895031900000006	113.929744540000002	22.4917191500000015	1
2019-10-23 18:22:00	2019-10-23 23:21:42	2.29234759999999982	02	19-29岁	22.49305392888688	113.927897708425832	440305	V0440300	6856	20	73	23	71	113.927304199999995	22.4895031900000006	113.929744540000002	22.4917191500000015	1
2019-10-23 21:23:49	2019-10-23 22:33:41	2.29234759999999982	01	19-29岁	22.492249687544561	113.928789552482556	440305	V0440300	6856	20	73	23	71	113.927304199999995	22.4895031900000006	113.929744540000002	22.4917191500000015	2
2019-10-23 07:55:43	2019-10-23 08:35:33	2.29234759999999982	01	19-29岁	22.492249687544561	113.928789552482556	440305	V0440300	6856	20	73	23	71	113.927304199999995	22.4895031900000006	113.929744540000002	22.4917191500000015	2
2019-10-23 18:18:28	2019-10-23 18:58:21	2.29234759999999982	01	19-29岁	22.4924581973311888	113.929785277599279	440305	V0440300	6857	20	74	23	72	113.929744540000002	22.4895031900000006	113.932184879999994	22.4917191500000015	1
2019-10-23 08:31:13	2019-10-23 10:50:01	2.29234759999999982	02	40-49岁	22.4933688109938288	113.93021192173876	440305	V0440300	6857	20	74	23	72	113.929744540000002	22.4895031900000006	113.932184879999994	22.4917191500000015	1
2019-10-23 18:04:52	2019-10-23 19:22:58	2.29234759999999982	01	30-39岁	22.4924189243423491	113.931038987045383	440305	V0440300	6857	20	74	23	72	113.929744540000002	22.4895031900000006	113.932184879999994	22.4917191500000015	1
2019-10-23 18:33:27	2019-10-23 22:57:33	2.29234759999999982	02	40-49岁	22.4929345077192515	113.930153527095754	440305	V0440300	6857	20	74	23	72	113.929744540000002	22.4895031900000006	113.932184879999994	22.4917191500000015	1
2019-10-23 13:41:54	2019-10-23 16:18:48	2.29234759999999982	02	40-49岁	22.4929871638330212	113.934338239418395	440305	V0440300	6858	20	75	23	73	113.932184879999994	22.4895031900000006	113.934625209999993	22.4917191500000015	1
2019-10-23 07:25:54	2019-10-23 10:05:59	2.29234759999999982	02	30-39岁	22.4919323579367187	113.935818289695916	440305	V0440300	6859	20	76	23	74	113.934625209999993	22.4895031900000006	113.93706555	22.4917191500000015	1
2019-10-23 17:21:11	2019-10-23 17:22:11	2.29234759999999982	02	19-29岁	22.4948339669943707	113.888534566175835	440305	V0440300	7197	21	57	24	55	113.888258820000004	22.4917191500000015	113.890699159999997	22.4939351099999989	1
2019-10-23 11:40:29	2019-10-23 17:56:54	2.29234759999999982	01	30-39岁	22.494475816811061	113.917299579664501	440305	V0440300	7208	21	68	24	66	113.915102520000005	22.4917191500000015	113.917542859999998	22.4939351099999989	1
2019-10-23 22:03:26	2019-10-23 22:17:33	2.29234759999999982	01	30-39岁	22.4957264605844998	113.91757292179652	440305	V0440300	7209	21	69	24	67	113.917542859999998	22.4917191500000015	113.919983189999996	22.4939351099999989	1
2019-10-23 14:29:01	2019-10-23 14:40:11	2.29234759999999982	01	19-29岁	22.4960188228017905	113.922004886453536	440305	V0440300	7210	21	70	24	68	113.919983189999996	22.4917191500000015	113.922423530000003	22.4939351099999989	1
2019-10-23 21:19:03	2019-10-23 21:29:57	2.29234759999999982	02	30-39岁	22.4950862399942402	113.923734863628837	440305	V0440300	7211	21	71	24	69	113.922423530000003	22.4917191500000015	113.924863869999996	22.4939351099999989	2
2019-10-23 11:44:41	2019-10-23 21:13:55	2.29234759999999982	02	30-39岁	22.4950862399942402	113.923734863628837	440305	V0440300	7211	21	71	24	69	113.922423530000003	22.4917191500000015	113.924863869999996	22.4939351099999989	2
2019-10-23 10:10:11	2019-10-23 10:15:09	2.29234759999999982	02	50-59岁	22.4953215937754294	113.924244397771005	440305	V0440300	7211	21	71	24	69	113.922423530000003	22.4917191500000015	113.924863869999996	22.4939351099999989	1
2019-10-23 00:15:24	2019-10-23 08:36:55	2.29234759999999982	01	40-49岁	22.4960367771150409	113.923888648063709	440305	V0440300	7211	21	71	24	69	113.922423530000003	22.4917191500000015	113.924863869999996	22.4939351099999989	1
2019-10-23 13:55:53	2019-10-23 20:26:36	2.29234759999999982	02	19-29岁	22.4955970438869599	113.924490818970455	440305	V0440300	7211	21	71	24	69	113.922423530000003	22.4917191500000015	113.924863869999996	22.4939351099999989	1
2019-10-23 22:18:47	2019-10-23 22:18:47	2.29234759999999982	01	19-29岁	22.4947740405056287	113.926762231127952	440305	V0440300	7212	21	72	24	70	113.924863869999996	22.4917191500000015	113.927304199999995	22.4939351099999989	1
2019-10-23 23:03:45	2019-10-23 23:03:45	2.29234759999999982	01	30-39岁	22.4942721429066594	113.926472252224144	440305	V0440300	7212	21	72	24	70	113.924863869999996	22.4917191500000015	113.927304199999995	22.4939351099999989	1
2019-10-23 12:36:10	2019-10-23 14:54:10	2.29234759999999982	02	40-49岁	22.4943493140638893	113.926732771906984	440305	V0440300	7212	21	72	24	70	113.924863869999996	22.4917191500000015	113.927304199999995	22.4939351099999989	1
2019-10-23 10:19:05	2019-10-23 17:29:23	2.29234759999999982	02	19-29岁	22.4960974664303883	113.926121106082576	440305	V0440300	7212	21	72	24	70	113.924863869999996	22.4917191500000015	113.927304199999995	22.4939351099999989	1
2019-10-23 18:47:35	2019-10-23 19:59:36	2.29234759999999982	01	19-29岁	22.4953948822633514	113.925719019821585	440305	V0440300	7212	21	72	24	70	113.924863869999996	22.4917191500000015	113.927304199999995	22.4939351099999989	1
2019-10-23 19:35:44	2019-10-23 23:38:22	2.29234759999999982	02	19-29岁	22.4959162794798893	113.92892222090228	440305	V0440300	7213	21	73	24	71	113.927304199999995	22.4917191500000015	113.929744540000002	22.4939351099999989	1
2019-10-23 20:46:27	2019-10-23 21:47:21	2.29234759999999982	01	未知	22.494412183025279	113.929081705177623	440305	V0440300	7213	21	73	24	71	113.927304199999995	22.4917191500000015	113.929744540000002	22.4939351099999989	1
2019-10-23 18:13:35	2019-10-23 19:04:29	2.29234759999999982	02	30-39岁	22.4939653614646886	113.927421102461878	440305	V0440300	7213	21	73	24	71	113.927304199999995	22.4917191500000015	113.929744540000002	22.4939351099999989	1
2019-10-23 00:08:39	2019-10-23 08:53:59	2.29234759999999982	03	未知	22.4947806393171916	113.928053794736215	440305	V0440300	7213	21	73	24	71	113.927304199999995	22.4917191500000015	113.929744540000002	22.4939351099999989	1
2019-10-23 18:47:08	2019-10-23 22:47:20	2.29234759999999982	01	19-29岁	22.4956488750678787	113.939524145506851	440305	V0440300	7218	21	78	24	76	113.939505879999999	22.4917191500000015	113.941946220000005	22.4939351099999989	1
2019-10-23 17:34:29	2019-10-23 18:20:32	2.29234759999999982	01	40-49岁	22.4981618724929007	113.875377953599624	440305	V0440300	7548	22	51	25	49	113.873616810000001	22.4939351099999989	113.87605714	22.496151059999999	1
2019-10-23 18:05:28	2019-10-23 23:23:42	2.29234759999999982	02	19-29岁	22.4978301616482099	113.875026067493792	440305	V0440300	7548	22	51	25	49	113.873616810000001	22.4939351099999989	113.87605714	22.496151059999999	1
2019-10-23 06:45:37	2019-10-23 06:46:48	2.29234759999999982	02	30-39岁	22.4971847807313701	113.916909290929297	440305	V0440300	7565	22	68	25	66	113.915102520000005	22.4939351099999989	113.917542859999998	22.496151059999999	1
2019-10-23 12:16:19	2019-10-23 14:04:02	2.29234759999999982	02	40-49岁	22.4967877512833709	113.918326362869621	440305	V0440300	7566	22	69	25	67	113.917542859999998	22.4939351099999989	113.919983189999996	22.496151059999999	1
2019-10-23 18:10:38	2019-10-23 22:53:08	2.29234759999999982	01	19-29岁	22.4975830332928304	113.920270605125495	440305	V0440300	7567	22	70	25	68	113.919983189999996	22.4939351099999989	113.922423530000003	22.496151059999999	1
2019-10-23 09:38:40	2019-10-23 09:38:40	2.29234759999999982	02	30-39岁	22.4983337271433292	113.924605090854271	440305	V0440300	7568	22	71	25	69	113.922423530000003	22.4939351099999989	113.924863869999996	22.496151059999999	1
2019-10-23 00:07:27	2019-10-23 07:18:35	2.29234759999999982	01	40-49岁	22.4962604592771598	113.925204555672849	440305	V0440300	7569	22	72	25	70	113.924863869999996	22.4939351099999989	113.927304199999995	22.496151059999999	1
2019-10-23 06:45:58	2019-10-23 07:08:35	2.29234759999999982	02	50-59岁	22.49746531102112	113.927334031038257	440305	V0440300	7570	22	73	25	71	113.927304199999995	22.4939351099999989	113.929744540000002	22.496151059999999	1
2019-10-23 00:35:33	2019-10-23 08:07:02	2.29234759999999982	02	30-39岁	22.4982519474747988	113.932143684777074	440305	V0440300	7571	22	74	25	72	113.929744540000002	22.4939351099999989	113.932184879999994	22.496151059999999	1
2019-10-23 16:14:00	2019-10-23 21:23:48	2.29234759999999982	03	19-29岁	22.4978265253221004	113.930657373819798	440305	V0440300	7571	22	74	25	72	113.929744540000002	22.4939351099999989	113.932184879999994	22.496151059999999	1
2019-10-23 08:11:55	2019-10-23 09:21:54	2.29234759999999982	02	60岁以上	22.498141496820061	113.934399393581984	440305	V0440300	7572	22	75	25	73	113.932184879999994	22.4939351099999989	113.934625209999993	22.496151059999999	2
2019-10-23 10:11:33	2019-10-23 11:37:11	2.29234759999999982	02	60岁以上	22.498141496820061	113.934399393581984	440305	V0440300	7572	22	75	25	73	113.932184879999994	22.4939351099999989	113.934625209999993	22.496151059999999	2
2019-10-23 19:11:46	2019-10-23 20:39:14	2.29234759999999982	01	19-29岁	22.4980950589024893	113.933856524638358	440305	V0440300	7572	22	75	25	73	113.932184879999994	22.4939351099999989	113.934625209999993	22.496151059999999	1
2019-10-23 16:31:38	2019-10-23 17:33:21	2.29234759999999982	03	19-29岁	22.4964739013729513	113.934504156522266	440305	V0440300	7572	22	75	25	73	113.932184879999994	22.4939351099999989	113.934625209999993	22.496151059999999	1
2019-10-23 00:56:27	2019-10-23 09:29:34	2.29234759999999982	01	30-39岁	22.4981910751637386	113.935107304461312	440305	V0440300	7573	22	76	25	74	113.934625209999993	22.4939351099999989	113.93706555	22.496151059999999	1
2019-10-23 08:10:11	2019-10-23 09:00:02	2.29234759999999982	03	未知	22.4973213597495096	113.934932234593532	440305	V0440300	7573	22	76	25	74	113.934625209999993	22.4939351099999989	113.93706555	22.496151059999999	1
2019-10-23 11:13:32	2019-10-23 18:48:53	2.29234759999999982	03	未知	22.49779784632263	113.93531022231106	440305	V0440300	7573	22	76	25	74	113.934625209999993	22.4939351099999989	113.93706555	22.496151059999999	1
2019-10-23 00:47:16	2019-10-23 08:45:10	2.29234759999999982	01	30-39岁	22.4971631963879197	113.934683201896547	440305	V0440300	7573	22	76	25	74	113.934625209999993	22.4939351099999989	113.93706555	22.496151059999999	1
2019-10-23 13:22:11	2019-10-23 16:56:33	2.29234759999999982	01	30-39岁	22.4983653959283707	113.934782951426641	440305	V0440300	7573	22	76	25	74	113.934625209999993	22.4939351099999989	113.93706555	22.496151059999999	3
2019-10-23 09:38:56	2019-10-23 12:32:18	2.29234759999999982	01	30-39岁	22.4983653959283707	113.934782951426641	440305	V0440300	7573	22	76	25	74	113.934625209999993	22.4939351099999989	113.93706555	22.496151059999999	3
2019-10-23 17:37:01	2019-10-23 23:34:13	2.29234759999999982	01	30-39岁	22.4983653959283707	113.934782951426641	440305	V0440300	7573	22	76	25	74	113.934625209999993	22.4939351099999989	113.93706555	22.496151059999999	3
2019-10-23 10:33:09	2019-10-23 11:49:46	2.29234759999999982	02	30-39岁	22.4980325422004093	113.934838853494156	440305	V0440300	7573	22	76	25	74	113.934625209999993	22.4939351099999989	113.93706555	22.496151059999999	2
2019-10-23 11:49:49	2019-10-23 13:26:24	2.29234759999999982	02	30-39岁	22.4980325422004093	113.934838853494156	440305	V0440300	7573	22	76	25	74	113.934625209999993	22.4939351099999989	113.93706555	22.496151059999999	2
2019-10-23 16:18:50	2019-10-23 18:30:30	2.29234759999999982	02	30-39岁	22.4977236091178696	113.934729117671893	440305	V0440300	7573	22	76	25	74	113.934625209999993	22.4939351099999989	113.93706555	22.496151059999999	1
2019-10-23 12:09:19	2019-10-23 14:54:18	2.29234759999999982	03	19-29岁	22.4976946494010583	113.93984817509677	440305	V0440300	7575	22	78	25	76	113.939505879999999	22.4939351099999989	113.941946220000005	22.496151059999999	2
2019-10-23 09:00:54	2019-10-23 12:03:33	2.29234759999999982	03	19-29岁	22.4976946494010583	113.93984817509677	440305	V0440300	7575	22	78	25	76	113.939505879999999	22.4939351099999989	113.941946220000005	22.496151059999999	2
2019-10-23 12:32:45	2019-10-23 14:17:31	2.29234759999999982	01	19-29岁	22.5004624870467289	113.880463972886915	440305	V0440300	7907	23	53	26	51	113.878497479999993	22.496151059999999	113.88093782	22.4983670199999999	1
2019-10-23 15:57:47	2019-10-23 16:51:47	2.29234759999999982	02	30-39岁	22.4983959754330201	113.895874897333044	440305	V0440300	7914	23	60	26	58	113.895579830000003	22.496151059999999	113.898020169999995	22.4983670199999999	1
2019-10-23 16:48:10	2019-10-23 19:07:57	2.29234759999999982	02	30-39岁	22.5000268902224292	113.909814486056078	440305	V0440300	7919	23	65	26	63	113.907781510000007	22.496151059999999	113.910221849999999	22.4983670199999999	1
2019-10-23 12:05:42	2019-10-23 12:05:42	2.29234759999999982	02	50-59岁	22.4985797643035887	113.916237337296963	440305	V0440300	7922	23	68	26	66	113.915102520000005	22.496151059999999	113.917542859999998	22.4983670199999999	1
2019-10-23 16:17:41	2019-10-23 19:02:53	2.29234759999999982	02	30-39岁	22.4985513251372105	113.934594315359135	440305	V0440300	7929	23	75	26	73	113.932184879999994	22.496151059999999	113.934625209999993	22.4983670199999999	1
2019-10-23 21:22:35	2019-10-23 23:19:59	2.29234759999999982	02	30-39岁	22.5015992250464194	113.889305788629215	440305	V0440300	8268	24	57	27	55	113.888258820000004	22.4983670199999999	113.890699159999997	22.5005829800000008	1
2019-10-23 17:56:48	2019-10-23 17:57:48	2.29234759999999982	03	未知	22.5016824226760406	113.890809339405692	440305	V0440300	8269	24	58	27	56	113.890699159999997	22.4983670199999999	113.893139500000004	22.5005829800000008	1
2019-10-23 16:27:12	2019-10-23 17:08:02	2.29234759999999982	01	40-49岁	22.5020903242855503	113.912468681739099	440305	V0440300	8277	24	66	27	64	113.910221849999999	22.4983670199999999	113.912662190000006	22.5005829800000008	1
2019-10-23 00:03:14	2019-10-23 00:42:07	2.29234759999999982	02	19-29岁	22.5007351476005013	113.919928810704761	440305	V0440300	8280	24	69	27	67	113.917542859999998	22.4983670199999999	113.919983189999996	22.5005829800000008	2
2019-10-23 22:38:57	2019-10-23 22:38:57	2.29234759999999982	02	19-29岁	22.5007351476005013	113.919928810704761	440305	V0440300	8280	24	69	27	67	113.917542859999998	22.4983670199999999	113.919983189999996	22.5005829800000008	2
2019-10-23 18:23:43	2019-10-23 18:23:43	2.29234759999999982	01	50-59岁	22.5011026080060006	113.918852292687305	440305	V0440300	8280	24	69	27	67	113.917542859999998	22.4983670199999999	113.919983189999996	22.5005829800000008	1
2019-10-23 20:13:06	2019-10-23 21:12:25	2.29234759999999982	01	30-39岁	22.5025682472695898	113.919985309155535	440305	V0440300	8281	24	70	27	68	113.919983189999996	22.4983670199999999	113.922423530000003	22.5005829800000008	1
2019-10-23 17:11:41	2019-10-23 23:02:56	2.29234759999999982	01	30-39岁	22.500828780723559	113.92057747170135	440305	V0440300	8281	24	70	27	68	113.919983189999996	22.4983670199999999	113.922423530000003	22.5005829800000008	1
2019-10-23 16:53:05	2019-10-23 19:44:07	2.29234759999999982	01	19-29岁	22.5008486883246803	113.923034290763979	440305	V0440300	8282	24	71	27	69	113.922423530000003	22.4983670199999999	113.924863869999996	22.5005829800000008	2
2019-10-23 13:02:38	2019-10-23 15:25:57	2.29234759999999982	01	19-29岁	22.5008486883246803	113.923034290763979	440305	V0440300	8282	24	71	27	69	113.922423530000003	22.4983670199999999	113.924863869999996	22.5005829800000008	2
2019-10-23 19:24:45	2019-10-23 21:22:50	2.29234759999999982	02	19-29岁	22.5006840418699809	113.923863497641619	440305	V0440300	8282	24	71	27	69	113.922423530000003	22.4983670199999999	113.924863869999996	22.5005829800000008	1
2019-10-23 18:40:36	2019-10-23 20:41:13	2.29234759999999982	02	60岁以上	22.5011751636204593	113.930680549123082	440305	V0440300	8285	24	74	27	72	113.929744540000002	22.4983670199999999	113.932184879999994	22.5005829800000008	1
2019-10-23 09:08:10	2019-10-23 12:24:01	2.29234759999999982	03	未知	22.5024577972787512	113.934527577697182	440305	V0440300	8286	24	75	27	73	113.932184879999994	22.4983670199999999	113.934625209999993	22.5005829800000008	1
2019-10-23 15:25:09	2019-10-23 23:12:41	2.29234759999999982	02	40-49岁	22.5015047857065085	113.935665551035598	440305	V0440300	8287	24	76	27	74	113.934625209999993	22.4983670199999999	113.93706555	22.5005829800000008	1
2019-10-23 18:46:32	2019-10-23 19:53:33	2.29234759999999982	01	30-39岁	22.50425716994609	113.873249858715468	440305	V0440300	8618	25	50	28	48	113.871176469999995	22.5005829800000008	113.873616810000001	22.5027989400000017	1
2019-10-23 17:49:27	2019-10-23 18:39:19	2.29234759999999982	02	30-39岁	22.5035249612493082	113.893225372428546	440305	V0440300	8627	25	59	28	57	113.893139500000004	22.5005829800000008	113.895579830000003	22.5027989400000017	1
2019-10-23 08:11:49	2019-10-23 13:50:23	2.29234759999999982	01	60岁以上	22.5028997343909687	113.895900564161636	440305	V0440300	8628	25	60	28	58	113.895579830000003	22.5005829800000008	113.898020169999995	22.5027989400000017	1
2019-10-23 17:39:46	2019-10-23 18:37:45	2.29234759999999982	03	未知	22.5044403313089703	113.914067623988046	440305	V0440300	8635	25	67	28	65	113.912662190000006	22.5005829800000008	113.915102520000005	22.5027989400000017	1
2019-10-23 21:03:21	2019-10-23 22:10:09	2.29234759999999982	01	50-59岁	22.5044403313089703	113.914067623988046	440305	V0440300	8635	25	67	28	65	113.912662190000006	22.5005829800000008	113.915102520000005	22.5027989400000017	1
2019-10-23 10:03:59	2019-10-23 20:04:38	2.29234759999999982	01	60岁以上	22.5032761914809889	113.917366630415273	440305	V0440300	8636	25	68	28	66	113.915102520000005	22.5005829800000008	113.917542859999998	22.5027989400000017	1
2019-10-23 01:14:43	2019-10-23 09:17:47	2.29234759999999982	03	未知	22.5030756467360789	113.920090614743941	440305	V0440300	8638	25	70	28	68	113.919983189999996	22.5005829800000008	113.922423530000003	22.5027989400000017	1
2019-10-23 17:23:21	2019-10-23 19:11:51	2.29234759999999982	01	19-29岁	22.5043322335970011	113.920674665059408	440305	V0440300	8638	25	70	28	68	113.919983189999996	22.5005829800000008	113.922423530000003	22.5027989400000017	1
2019-10-23 18:39:39	2019-10-23 20:29:14	2.29234759999999982	02	19-29岁	22.5047820821482105	113.92013049429498	440305	V0440300	8638	25	70	28	68	113.919983189999996	22.5005829800000008	113.922423530000003	22.5027989400000017	1
2019-10-23 07:23:30	2019-10-23 07:52:00	2.29234759999999982	01	19-29岁	22.5047408544146812	113.921277513410203	440305	V0440300	8638	25	70	28	68	113.919983189999996	22.5005829800000008	113.922423530000003	22.5027989400000017	1
2019-10-23 12:03:41	2019-10-23 12:07:41	2.29234759999999982	03	未知	22.5028929853737587	113.93415860739232	440305	V0440300	8643	25	75	28	73	113.932184879999994	22.5005829800000008	113.934625209999993	22.5027989400000017	1
2019-10-23 00:37:19	2019-10-23 16:18:17	2.29234759999999982	03	未知	22.5028659223269685	113.934159204454588	440305	V0440300	8643	25	75	28	73	113.932184879999994	22.5005829800000008	113.934625209999993	22.5027989400000017	1
2019-10-23 09:49:15	2019-10-23 13:50:17	2.29234759999999982	02	30-39岁	22.5041042836264609	113.935210003986157	440305	V0440300	8644	25	76	28	74	113.934625209999993	22.5005829800000008	113.93706555	22.5027989400000017	1
2019-10-23 16:03:26	2019-10-23 16:03:26	2.29234759999999982	03	未知	22.5038120982719008	113.935031905360333	440305	V0440300	8644	25	76	28	74	113.934625209999993	22.5005829800000008	113.93706555	22.5027989400000017	1
2019-10-23 07:02:56	2019-10-23 17:48:37	2.29234759999999982	01	50-59岁	22.5043861905226485	113.935796268777935	440305	V0440300	8644	25	76	28	74	113.934625209999993	22.5005829800000008	113.93706555	22.5027989400000017	1
2019-10-23 17:57:38	2019-10-23 21:01:12	2.29234759999999982	02	30-39岁	22.5035908247502192	113.935260179575465	440305	V0440300	8644	25	76	28	74	113.934625209999993	22.5005829800000008	113.93706555	22.5027989400000017	1
2019-10-23 17:30:28	2019-10-23 22:26:28	2.29234759999999982	01	19-29岁	22.5065842614426685	113.898838911696572	440305	V0440300	8986	26	61	29	59	113.898020169999995	22.5027989400000017	113.900460510000002	22.5050148900000018	1
2019-10-23 18:15:00	2019-10-23 18:15:00	2.29234759999999982	03	未知	22.5050250900820998	113.910208399642272	440305	V0440300	8990	26	65	29	63	113.907781510000007	22.5027989400000017	113.910221849999999	22.5050148900000018	1
2019-10-23 07:33:44	2019-10-23 07:48:10	2.29234759999999982	01	19-29岁	22.5063248983891313	113.912102630362497	440305	V0440300	8991	26	66	29	64	113.910221849999999	22.5027989400000017	113.912662190000006	22.5050148900000018	1
2019-10-23 19:30:01	2019-10-23 21:51:47	2.29234759999999982	02	30-39岁	22.5058858292705999	113.911325653347532	440305	V0440300	8991	26	66	29	64	113.910221849999999	22.5027989400000017	113.912662190000006	22.5050148900000018	1
2019-10-23 23:40:51	2019-10-23 23:44:12	2.29234759999999982	02	30-39岁	22.5053559139180201	113.910987774535968	440305	V0440300	8991	26	66	29	64	113.910221849999999	22.5027989400000017	113.912662190000006	22.5050148900000018	1
2019-10-23 07:16:23	2019-10-23 07:28:42	2.29234759999999982	02	50-59岁	22.5067425918922801	113.913647402555114	440305	V0440300	8992	26	67	29	65	113.912662190000006	22.5027989400000017	113.915102520000005	22.5050148900000018	1
2019-10-23 09:58:32	2019-10-23 23:27:16	2.29234759999999982	01	0-18岁	22.5060977687730208	113.91578883250331	440305	V0440300	8993	26	68	29	66	113.915102520000005	22.5027989400000017	113.917542859999998	22.5050148900000018	1
2019-10-23 12:25:48	2019-10-23 13:49:26	2.29234759999999982	02	19-29岁	22.5063374245007992	113.915579543056779	440305	V0440300	8993	26	68	29	66	113.915102520000005	22.5027989400000017	113.917542859999998	22.5050148900000018	1
2019-10-23 06:21:47	2019-10-23 09:08:59	2.29234759999999982	02	19-29岁	22.5062080426788818	113.91966180796706	440305	V0440300	8994	26	69	29	67	113.917542859999998	22.5027989400000017	113.919983189999996	22.5050148900000018	1
2019-10-23 03:02:52	2019-10-23 04:58:22	2.29234759999999982	01	19-29岁	22.5061471263038904	113.919779712674341	440305	V0440300	8994	26	69	29	67	113.917542859999998	22.5027989400000017	113.919983189999996	22.5050148900000018	1
2019-10-23 03:09:39	2019-10-23 04:03:07	2.29234759999999982	02	19-29岁	22.5067529101486983	113.920310204771212	440305	V0440300	8995	26	70	29	68	113.919983189999996	22.5027989400000017	113.922423530000003	22.5050148900000018	1
2019-10-23 20:10:52	2019-10-23 22:56:10	2.29234759999999982	02	40-49岁	22.5064291674253596	113.92556234124811	440305	V0440300	8997	26	72	29	70	113.924863869999996	22.5027989400000017	113.927304199999995	22.5050148900000018	1
2019-10-23 00:04:13	2019-10-23 16:33:35	2.29234759999999982	02	30-39岁	22.5056797586089488	113.927434079946849	440305	V0440300	8998	26	73	29	71	113.927304199999995	22.5027989400000017	113.929744540000002	22.5050148900000018	1
2019-10-23 11:47:18	2019-10-23 15:47:17	2.29234759999999982	02	30-39岁	22.5069381523358594	113.932845515840896	440305	V0440300	9000	26	75	29	73	113.932184879999994	22.5027989400000017	113.934625209999993	22.5050148900000018	1
2019-10-23 07:34:42	2019-10-23 07:34:42	2.29234759999999982	03	未知	22.5062622713840987	113.932423353831538	440305	V0440300	9000	26	75	29	73	113.932184879999994	22.5027989400000017	113.934625209999993	22.5050148900000018	1
2019-10-23 09:32:06	2019-10-23 09:38:59	2.29234759999999982	03	未知	22.5063317364107682	113.935122021101478	440305	V0440300	9001	26	76	29	74	113.934625209999993	22.5027989400000017	113.93706555	22.5050148900000018	1
2019-10-23 17:06:06	2019-10-23 17:48:40	2.29234759999999982	02	30-39岁	22.5085010183433809	113.895746285507045	440305	V0440300	9342	27	60	30	58	113.895579830000003	22.5050148900000018	113.898020169999995	22.5072308499999991	1
2019-10-23 09:26:05	2019-10-23 22:06:12	2.29234759999999982	01	40-49岁	22.5093141439985409	113.912211024000669	440305	V0440300	9348	27	66	30	64	113.910221849999999	22.5050148900000018	113.912662190000006	22.5072308499999991	1
2019-10-23 00:37:11	2019-10-23 01:39:14	2.29234759999999982	02	50-59岁	22.5093141439985409	113.912211024000669	440305	V0440300	9348	27	66	30	64	113.910221849999999	22.5050148900000018	113.912662190000006	22.5072308499999991	1
2019-10-23 20:03:33	2019-10-23 20:03:33	2.29234759999999982	02	19-29岁	22.5093141439985409	113.912211024000669	440305	V0440300	9348	27	66	30	64	113.910221849999999	22.5050148900000018	113.912662190000006	22.5072308499999991	1
2019-10-23 12:08:01	2019-10-23 15:55:10	2.29234759999999982	02	60岁以上	22.5092316525075198	113.912144866436478	440305	V0440300	9348	27	66	30	64	113.910221849999999	22.5050148900000018	113.912662190000006	22.5072308499999991	1
2019-10-23 09:09:25	2019-10-23 09:10:25	2.29234759999999982	01	50-59岁	22.5089334065006987	113.912122356688627	440305	V0440300	9348	27	66	30	64	113.910221849999999	22.5050148900000018	113.912662190000006	22.5072308499999991	1
2019-10-23 15:58:32	2019-10-23 15:58:32	2.29234759999999982	02	19-29岁	22.5073152467558018	113.912449709074878	440305	V0440300	9348	27	66	30	64	113.910221849999999	22.5050148900000018	113.912662190000006	22.5072308499999991	1
2019-10-23 06:50:04	2019-10-23 20:45:25	2.29234759999999982	01	19-29岁	22.5093141439985409	113.912211024000669	440305	V0440300	9348	27	66	30	64	113.910221849999999	22.5050148900000018	113.912662190000006	22.5072308499999991	1
2019-10-23 16:08:39	2019-10-23 19:47:45	2.29234759999999982	01	19-29岁	22.5075352282051711	113.919690660735455	440305	V0440300	9351	27	69	30	67	113.917542859999998	22.5050148900000018	113.919983189999996	22.5072308499999991	2
2019-10-23 19:48:37	2019-10-23 23:28:17	2.29234759999999982	01	19-29岁	22.5075352282051711	113.919690660735455	440305	V0440300	9351	27	69	30	67	113.917542859999998	22.5050148900000018	113.919983189999996	22.5072308499999991	2
2019-10-23 00:56:39	2019-10-23 08:31:01	2.29234759999999982	02	19-29岁	22.5079690584513514	113.920195829881351	440305	V0440300	9352	27	70	30	68	113.919983189999996	22.5050148900000018	113.922423530000003	22.5072308499999991	2
2019-10-23 19:12:21	2019-10-23 19:25:46	2.29234759999999982	02	19-29岁	22.5079690584513514	113.920195829881351	440305	V0440300	9352	27	70	30	68	113.919983189999996	22.5050148900000018	113.922423530000003	22.5072308499999991	2
2019-10-23 16:02:33	2019-10-23 18:27:53	2.29234759999999982	01	30-39岁	22.5081693271081988	113.922172842371296	440305	V0440300	9352	27	70	30	68	113.919983189999996	22.5050148900000018	113.922423530000003	22.5072308499999991	1
2019-10-23 19:50:21	2019-10-23 19:50:21	2.29234759999999982	01	50-59岁	22.5093246670757594	113.921710157109928	440305	V0440300	9352	27	70	30	68	113.919983189999996	22.5050148900000018	113.922423530000003	22.5072308499999991	1
2019-10-23 22:06:16	2019-10-23 22:24:20	2.29234759999999982	01	30-39岁	22.5073232156304996	113.924648964542854	440305	V0440300	9353	27	71	30	69	113.922423530000003	22.5050148900000018	113.924863869999996	22.5072308499999991	1
2019-10-23 08:14:07	2019-10-23 08:23:59	2.29234759999999982	01	30-39岁	22.5082793286571707	113.929348340363163	440305	V0440300	9355	27	73	30	71	113.927304199999995	22.5050148900000018	113.929744540000002	22.5072308499999991	1
2019-10-23 08:00:34	2019-10-23 08:32:22	2.29234759999999982	01	40-49岁	22.5103333950253095	113.897638224368222	440305	V0440300	9699	28	60	31	58	113.895579830000003	22.5072308499999991	113.898020169999995	22.50944681	1
2019-10-23 14:31:14	2019-10-23 19:32:57	2.29234759999999982	02	19-29岁	22.511037414871101	113.912658375859493	440305	V0440300	9705	28	66	31	64	113.910221849999999	22.5072308499999991	113.912662190000006	22.50944681	1
2019-10-23 14:46:42	2019-10-23 23:24:35	2.29234759999999982	01	30-39岁	22.5094874286571098	113.913246467425594	440305	V0440300	9706	28	67	31	65	113.912662190000006	22.5072308499999991	113.915102520000005	22.50944681	1
2019-10-23 06:46:38	2019-10-23 07:21:23	2.29234759999999982	01	30-39岁	22.5105071144832891	113.917478158936206	440305	V0440300	9707	28	68	31	66	113.915102520000005	22.5072308499999991	113.917542859999998	22.50944681	1
2019-10-23 12:39:39	2019-10-23 17:10:36	2.29234759999999982	01	40-49岁	22.5102208500890306	113.919495128544341	440305	V0440300	9708	28	69	31	67	113.917542859999998	22.5072308499999991	113.919983189999996	22.50944681	1
2019-10-23 19:19:24	2019-10-23 23:16:25	2.29234759999999982	01	30-39岁	22.5106438448493797	113.924624020384783	440305	V0440300	9710	28	71	31	69	113.922423530000003	22.5072308499999991	113.924863869999996	22.50944681	2
2019-10-23 00:15:47	2019-10-23 07:28:56	2.29234759999999982	01	30-39岁	22.5106438448493797	113.924624020384783	440305	V0440300	9710	28	71	31	69	113.922423530000003	22.5072308499999991	113.924863869999996	22.50944681	2
2019-10-23 10:57:56	2019-10-23 10:57:56	2.29234759999999982	02	30-39岁	22.5109910597150282	113.923431320795302	440305	V0440300	9710	28	71	31	69	113.922423530000003	22.5072308499999991	113.924863869999996	22.50944681	1
2019-10-23 21:38:27	2019-10-23 22:37:37	2.29234759999999982	03	未知	22.511137324950429	113.924001161571397	440305	V0440300	9710	28	71	31	69	113.922423530000003	22.5072308499999991	113.924863869999996	22.50944681	1
2019-10-23 20:17:46	2019-10-23 21:28:58	2.29234759999999982	01	19-29岁	22.5105825080254114	113.925664690254038	440305	V0440300	9711	28	72	31	70	113.924863869999996	22.5072308499999991	113.927304199999995	22.50944681	1
2019-10-23 09:38:37	2019-10-23 09:38:37	2.29234759999999982	03	未知	22.5096183916893509	113.928580543028673	440305	V0440300	9712	28	73	31	71	113.927304199999995	22.5072308499999991	113.929744540000002	22.50944681	1
2019-10-23 10:08:28	2019-10-23 10:12:12	2.29234759999999982	02	60岁以上	22.5100056139874312	113.932321272748098	440305	V0440300	9714	28	75	31	73	113.932184879999994	22.5072308499999991	113.934625209999993	22.50944681	1
2019-10-23 12:14:23	2019-10-23 14:37:42	2.29234759999999982	03	未知	22.5138649066472283	113.898724935685152	440305	V0440300	10057	29	61	32	59	113.898020169999995	22.50944681	113.900460510000002	22.5116627700000009	1
2019-10-23 14:51:03	2019-10-23 16:57:34	2.29234759999999982	01	19-29岁	22.5137616718014684	113.899455734566217	440305	V0440300	10057	29	61	32	59	113.898020169999995	22.50944681	113.900460510000002	22.5116627700000009	1
2019-10-23 23:09:48	2019-10-23 23:38:58	2.29234759999999982	01	30-39岁	22.51355132717514	113.908221795868769	440305	V0440300	10061	29	65	32	63	113.907781510000007	22.50944681	113.910221849999999	22.5116627700000009	1
2019-10-23 17:03:10	2019-10-23 17:03:10	2.29234759999999982	03	未知	22.5136126340593705	113.91282454169631	440305	V0440300	10063	29	67	32	65	113.912662190000006	22.50944681	113.915102520000005	22.5116627700000009	1
2019-10-23 15:12:50	2019-10-23 18:09:58	2.29234759999999982	01	19-29岁	22.5126020009855203	113.917538515685905	440305	V0440300	10064	29	68	32	66	113.915102520000005	22.50944681	113.917542859999998	22.5116627700000009	1
2019-10-23 19:25:56	2019-10-23 19:26:17	2.29234759999999982	01	40-49岁	22.5121271951485191	113.92149263926035	440305	V0440300	10066	29	70	32	68	113.919983189999996	22.50944681	113.922423530000003	22.5116627700000009	1
2019-10-23 00:41:38	2019-10-23 09:21:31	2.29234759999999982	02	50-59岁	22.5136689425042213	113.920943657976792	440305	V0440300	10066	29	70	32	68	113.919983189999996	22.50944681	113.922423530000003	22.5116627700000009	1
2019-10-23 12:25:04	2019-10-23 15:15:16	2.29234759999999982	02	30-39岁	22.5126142187482898	113.921948084202015	440305	V0440300	10066	29	70	32	68	113.919983189999996	22.50944681	113.922423530000003	22.5116627700000009	1
2019-10-23 23:26:39	2019-10-23 23:26:39	2.29234759999999982	01	30-39岁	22.5116936521963211	113.923833429718613	440305	V0440300	10067	29	71	32	69	113.922423530000003	22.50944681	113.924863869999996	22.5116627700000009	1
2019-10-23 12:21:57	2019-10-23 15:39:20	2.29234759999999982	01	40-49岁	22.5130058032830505	113.923075868145574	440305	V0440300	10067	29	71	32	69	113.922423530000003	22.50944681	113.924863869999996	22.5116627700000009	1
2019-10-23 08:16:12	2019-10-23 08:42:02	2.29234759999999982	01	40-49岁	22.5126043259002984	113.927096370182838	440305	V0440300	10068	29	72	32	70	113.924863869999996	22.50944681	113.927304199999995	22.5116627700000009	1
2019-10-23 19:51:31	2019-10-23 20:41:14	2.29234759999999982	02	40-49岁	22.5136961696850513	113.929452005496017	440305	V0440300	10069	29	73	32	71	113.927304199999995	22.50944681	113.929744540000002	22.5116627700000009	1
2019-10-23 00:54:13	2019-10-23 01:05:11	2.29234759999999982	01	30-39岁	22.5132593371755299	113.928315480606429	440305	V0440300	10069	29	73	32	71	113.927304199999995	22.50944681	113.929744540000002	22.5116627700000009	1
2019-10-23 19:24:28	2019-10-23 22:34:41	2.29234759999999982	01	19-29岁	22.5127428614578591	113.934358916030675	440305	V0440300	10071	29	75	32	73	113.932184879999994	22.50944681	113.934625209999993	22.5116627700000009	1
2019-10-23 11:47:53	2019-10-23 14:44:54	3.05925700000000012	01	30-39岁	22.5126110490595899	114.044039746829924	440304	V0440300	10116	29	120	31	119	114.042000000000002	22.50944681	114.044440339999994	22.5116627700000009	1
2019-10-23 10:03:48	2019-10-23 10:03:48	3.05925700000000012	03	未知	22.5130764978879512	114.05268515181227	440304	V0440300	10120	29	124	31	123	114.051761350000007	22.50944681	114.054201680000006	22.5116627700000009	1
2019-10-23 17:20:28	2019-10-23 21:38:45	2.29234759999999982	01	30-39岁	22.5151743281370287	113.899705884186758	440305	V0440300	10414	30	61	33	59	113.898020169999995	22.5116627700000009	113.900460510000002	22.513878720000001	1
2019-10-23 08:34:04	2019-10-23 09:42:28	2.29234759999999982	02	30-39岁	22.5156040233893791	113.907496158350497	440305	V0440300	10417	30	64	33	62	113.905341179999994	22.5116627700000009	113.907781510000007	22.513878720000001	1
2019-10-23 09:40:31	2019-10-23 10:09:01	2.29234759999999982	03	未知	22.5153530578319589	113.908055411662048	440305	V0440300	10418	30	65	33	63	113.907781510000007	22.5116627700000009	113.910221849999999	22.513878720000001	1
2019-10-23 08:10:11	2019-10-23 10:36:41	2.29234759999999982	01	30-39岁	22.5153931624226793	113.91014290605473	440305	V0440300	10418	30	65	33	63	113.907781510000007	22.5116627700000009	113.910221849999999	22.513878720000001	1
2019-10-23 16:27:22	2019-10-23 18:52:24	2.29234759999999982	01	30-39岁	22.5148070612241789	113.920996133924291	440305	V0440300	10423	30	70	33	68	113.919983189999996	22.5116627700000009	113.922423530000003	22.513878720000001	1
2019-10-23 07:32:42	2019-10-23 08:01:28	2.29234759999999982	01	40-49岁	22.5144926969997812	113.924849631752437	440305	V0440300	10424	30	71	33	69	113.922423530000003	22.5116627700000009	113.924863869999996	22.513878720000001	1
2019-10-23 20:47:10	2019-10-23 23:28:30	2.29234759999999982	02	40-49岁	22.5159046004901988	113.925061207716467	440305	V0440300	10425	30	72	33	70	113.924863869999996	22.5116627700000009	113.927304199999995	22.513878720000001	1
2019-10-23 07:15:46	2019-10-23 08:25:18	2.29234759999999982	02	40-49岁	22.5139115546642188	113.926552636370232	440305	V0440300	10425	30	72	33	70	113.924863869999996	22.5116627700000009	113.927304199999995	22.513878720000001	1
2019-10-23 06:52:04	2019-10-23 08:40:49	2.29234759999999982	02	40-49岁	22.5152372376630403	113.925085697538421	440305	V0440300	10425	30	72	33	70	113.924863869999996	22.5116627700000009	113.927304199999995	22.513878720000001	1
2019-10-23 00:26:16	2019-10-23 19:32:45	2.29234759999999982	01	40-49岁	22.5139936795777515	113.928017549826663	440305	V0440300	10426	30	73	33	71	113.927304199999995	22.5116627700000009	113.929744540000002	22.513878720000001	1
2019-10-23 10:52:02	2019-10-23 14:07:21	2.29234759999999982	02	30-39岁	22.5153968008777206	113.930133210418447	440305	V0440300	10427	30	74	33	72	113.929744540000002	22.5116627700000009	113.932184879999994	22.513878720000001	1
2019-10-23 10:57:42	2019-10-23 17:28:24	2.29234759999999982	02	40-49岁	22.5147875062861011	113.936518763101063	440305	V0440300	10429	30	76	33	74	113.934625209999993	22.5116627700000009	113.93706555	22.513878720000001	1
2019-10-23 17:24:44	2019-10-23 19:16:32	2.29234759999999982	02	19-29岁	22.5182201105499189	113.884523652718343	440305	V0440300	10765	31	55	34	53	113.883378149999999	22.513878720000001	113.885818490000005	22.5160946799999984	1
2019-10-23 17:57:19	2019-10-23 19:11:43	2.29234759999999982	01	19-29岁	22.5162416866880193	113.91768114550807	440305	V0440300	10779	31	69	34	67	113.917542859999998	22.513878720000001	113.919983189999996	22.5160946799999984	1
2019-10-23 04:50:30	2019-10-23 15:13:35	2.29234759999999982	01	19-29岁	22.5161377929652602	113.920267254604312	440305	V0440300	10780	31	70	34	68	113.919983189999996	22.513878720000001	113.922423530000003	22.5160946799999984	1
2019-10-23 18:35:02	2019-10-23 18:39:45	2.29234759999999982	02	40-49岁	22.5173408953896086	113.924660284952893	440305	V0440300	10781	31	71	34	69	113.922423530000003	22.513878720000001	113.924863869999996	22.5160946799999984	1
2019-10-23 00:35:51	2019-10-23 22:53:23	2.29234759999999982	03	未知	22.5182900116736384	113.922851939156018	440305	V0440300	10781	31	71	34	69	113.922423530000003	22.513878720000001	113.924863869999996	22.5160946799999984	1
2019-10-23 12:35:18	2019-10-23 19:37:52	2.29234759999999982	01	40-49岁	22.5166467287144805	113.925171052430173	440305	V0440300	10782	31	72	34	70	113.924863869999996	22.513878720000001	113.927304199999995	22.5160946799999984	2
2019-10-23 06:55:22	2019-10-23 07:24:06	2.29234759999999982	01	40-49岁	22.5166467287144805	113.925171052430173	440305	V0440300	10782	31	72	34	70	113.924863869999996	22.513878720000001	113.927304199999995	22.5160946799999984	2
2019-10-23 00:24:29	2019-10-23 23:09:13	2.29234759999999982	03	未知	22.5163659227778012	113.926061207950653	440305	V0440300	10782	31	72	34	70	113.924863869999996	22.513878720000001	113.927304199999995	22.5160946799999984	1
2019-10-23 14:19:46	2019-10-23 14:19:46	2.29234759999999982	02	50-59岁	22.5180030220534917	113.925306153736983	440305	V0440300	10782	31	72	34	70	113.924863869999996	22.513878720000001	113.927304199999995	22.5160946799999984	1
2019-10-23 19:22:56	2019-10-23 19:22:56	2.29234759999999982	01	30-39岁	22.5173176886730388	113.925807011844228	440305	V0440300	10782	31	72	34	70	113.924863869999996	22.513878720000001	113.927304199999995	22.5160946799999984	1
2019-10-23 17:48:35	2019-10-23 18:05:42	2.29234759999999982	02	40-49岁	22.5179752556592909	113.929522527093027	440305	V0440300	10783	31	73	34	71	113.927304199999995	22.513878720000001	113.929744540000002	22.5160946799999984	2
2019-10-23 08:42:30	2019-10-23 08:54:12	2.29234759999999982	02	40-49岁	22.5179752556592909	113.929522527093027	440305	V0440300	10783	31	73	34	71	113.927304199999995	22.513878720000001	113.929744540000002	22.5160946799999984	2
2019-10-23 21:05:54	2019-10-23 22:55:12	2.29234759999999982	01	19-29岁	22.5173217118908013	113.936899978368743	440305	V0440300	10786	31	76	34	75	113.934625209999993	22.513878720000001	113.93706555	22.5160946799999984	1
2019-10-23 10:42:23	2019-10-23 12:45:30	2.29234759999999982	02	19-29岁	22.5170687904522104	113.937362102478033	440305	V0440300	10787	31	77	34	76	113.93706555	22.513878720000001	113.939505879999999	22.5160946799999984	2
2019-10-23 20:08:55	2019-10-23 20:08:55	2.29234759999999982	02	19-29岁	22.5170687904522104	113.937362102478033	440305	V0440300	10787	31	77	34	76	113.93706555	22.513878720000001	113.939505879999999	22.5160946799999984	2
2019-10-23 20:07:08	2019-10-23 22:32:28	2.29234759999999982	01	30-39岁	22.5189550627676809	113.92223494761808	440305	V0440300	11137	32	70	35	68	113.919983189999996	22.5160946799999984	113.922423530000003	22.5183106399999993	1
2019-10-23 23:26:37	2019-10-23 23:38:35	2.29234759999999982	01	19-29岁	22.518652375453371	113.921037153068198	440305	V0440300	11137	32	70	35	68	113.919983189999996	22.5160946799999984	113.922423530000003	22.5183106399999993	1
2019-10-23 17:51:59	2019-10-23 19:14:02	2.29234759999999982	01	30-39岁	22.5193400120314102	113.924431447261995	440305	V0440300	11138	32	71	35	70	113.922423530000003	22.5160946799999984	113.924863869999996	22.5183106399999993	1
2019-10-23 00:57:31	2019-10-23 22:58:31	2.29234759999999982	02	30-39岁	22.5186108771083688	113.925001281430639	440305	V0440300	11139	32	72	35	71	113.924863869999996	22.5160946799999984	113.927304199999995	22.5183106399999993	1
2019-10-23 07:40:08	2019-10-23 08:07:20	2.29234759999999982	02	40-49岁	22.5204166191661308	113.925514982518152	440305	V0440300	11139	32	72	35	71	113.924863869999996	22.5160946799999984	113.927304199999995	22.5183106399999993	2
2019-10-23 18:48:08	2019-10-23 18:48:08	2.29234759999999982	02	40-49岁	22.5204166191661308	113.925514982518152	440305	V0440300	11139	32	72	35	71	113.924863869999996	22.5160946799999984	113.927304199999995	22.5183106399999993	2
2019-10-23 00:44:36	2019-10-23 08:11:47	2.29234759999999982	02	19-29岁	22.5200021403917106	113.925077322913694	440305	V0440300	11139	32	72	35	71	113.924863869999996	22.5160946799999984	113.927304199999995	22.5183106399999993	1
2019-10-23 10:13:43	2019-10-23 21:33:46	2.29234759999999982	02	40-49岁	22.5203739270708709	113.925642208383152	440305	V0440300	11139	32	72	35	71	113.924863869999996	22.5160946799999984	113.927304199999995	22.5183106399999993	1
2019-10-23 12:03:46	2019-10-23 13:48:15	2.29234759999999982	02	30-39岁	22.5195804761941396	113.93135209254325	440305	V0440300	11141	32	74	35	73	113.929744540000002	22.5160946799999984	113.932184879999994	22.5183106399999993	2
2019-10-23 00:02:44	2019-10-23 07:33:59	2.29234759999999982	02	30-39岁	22.5195804761941396	113.93135209254325	440305	V0440300	11141	32	74	35	73	113.929744540000002	22.5160946799999984	113.932184879999994	22.5183106399999993	2
2019-10-23 22:46:13	2019-10-23 22:46:13	2.29234759999999982	02	19-29岁	22.5198648105430408	113.932064636443556	440305	V0440300	11141	32	74	35	73	113.929744540000002	22.5160946799999984	113.932184879999994	22.5183106399999993	1
2019-10-23 15:07:44	2019-10-23 20:01:06	2.29234759999999982	02	30-39岁	22.5206167058103404	113.91710804970613	440305	V0440300	11492	33	68	36	67	113.915102520000005	22.5183106399999993	113.917542859999998	22.5205266000000002	1
2019-10-23 14:38:37	2019-10-23 15:37:19	2.29234759999999982	01	30-39岁	22.5219360688225301	113.924743071829795	440305	V0440300	11495	33	71	36	70	113.922423530000003	22.5183106399999993	113.924863869999996	22.5205266000000002	1
2019-10-23 17:45:22	2019-10-23 22:58:21	2.29234759999999982	01	30-39岁	22.5219360688225301	113.924743071829795	440305	V0440300	11495	33	71	36	70	113.922423530000003	22.5183106399999993	113.924863869999996	22.5205266000000002	1
2019-10-23 10:58:14	2019-10-23 10:59:57	2.29234759999999982	01	30-39岁	22.5217389826576806	113.925291420171888	440305	V0440300	11496	33	72	36	71	113.924863869999996	22.5183106399999993	113.927304199999995	22.5205266000000002	1
2019-10-23 17:18:50	2019-10-23 19:03:03	2.29234759999999982	02	30-39岁	22.5206539844306306	113.928491898261711	440305	V0440300	11497	33	73	36	72	113.927304199999995	22.5183106399999993	113.929744540000002	22.5205266000000002	1
2019-10-23 00:00:15	2019-10-23 00:00:15	2.29234759999999982	01	19-29岁	22.5213305758942397	113.935101873733558	440305	V0440300	11500	33	76	36	75	113.934625209999993	22.5183106399999993	113.93706555	22.5205266000000002	1
2019-10-23 15:22:27	2019-10-23 23:14:25	2.29234759999999982	01	50-59岁	22.5209673732436393	113.943998217801564	440305	V0440300	11503	33	79	35	78	113.941946220000005	22.5183106399999993	113.944386559999998	22.5205266000000002	2
2019-10-23 00:08:15	2019-10-23 08:25:38	2.29234759999999982	01	50-59岁	22.5209673732436393	113.943998217801564	440305	V0440300	11503	33	79	35	78	113.941946220000005	22.5183106399999993	113.944386559999998	22.5205266000000002	2
2019-10-23 17:08:27	2019-10-23 17:15:55	3.05925700000000012	01	19-29岁	22.5214061561279912	114.036916253533292	440304	V0440300	11541	33	117	35	116	114.034678990000003	22.5183106399999993	114.037119329999996	22.5205266000000002	1
2019-10-23 09:51:16	2019-10-23 16:02:12	2.29234759999999982	01	30-39岁	22.5241808150873517	113.911899868229682	440305	V0440300	11847	34	66	37	65	113.910221849999999	22.5205266000000002	113.912662190000006	22.5227425500000003	1
2019-10-23 18:58:28	2019-10-23 21:27:18	2.29234759999999982	01	19-29岁	22.5228484935892297	113.913483741879929	440305	V0440300	11848	34	67	37	66	113.912662190000006	22.5205266000000002	113.915102520000005	22.5227425500000003	1
2019-10-23 20:36:04	2019-10-23 22:58:47	2.29234759999999982	02	40-49岁	22.5230361386984512	113.925165550982399	440305	V0440300	11853	34	72	37	71	113.924863869999996	22.5205266000000002	113.927304199999995	22.5227425500000003	1
2019-10-23 22:44:53	2019-10-23 22:44:53	2.29234759999999982	02	40-49岁	22.5240465849443794	113.927037428890827	440305	V0440300	11853	34	72	37	71	113.924863869999996	22.5205266000000002	113.927304199999995	22.5227425500000003	1
2019-10-23 05:58:49	2019-10-23 17:54:05	2.29234759999999982	01	30-39岁	22.5237129516419685	113.934145860075049	440305	V0440300	11856	34	75	37	74	113.932184879999994	22.5205266000000002	113.934625209999993	22.5227425500000003	1
2019-10-23 08:24:46	2019-10-23 08:25:46	2.29234759999999982	01	50-59岁	22.5235236044163791	113.935102029971588	440305	V0440300	11857	34	76	36	75	113.934625209999993	22.5205266000000002	113.93706555	22.5227425500000003	1
2019-10-23 10:40:17	2019-10-23 19:25:50	3.05925700000000012	01	50-59岁	22.5246221704697085	114.054276228194084	440304	V0440300	11906	34	125	36	124	114.054201680000006	22.5205266000000002	114.056642019999998	22.5227425500000003	1
2019-10-23 15:49:53	2019-10-23 20:15:25	2.29234759999999982	01	19-29岁	22.5255704622020687	113.911422101810757	440305	V0440300	12204	35	66	38	65	113.910221849999999	22.5227425500000003	113.912662190000006	22.5249585100000012	1
2019-10-23 14:16:28	2019-10-23 20:05:36	2.29234759999999982	01	50-59岁	22.5249809457351908	113.917856264492187	440305	V0440300	12207	35	69	38	68	113.917542859999998	22.5227425500000003	113.919983189999996	22.5249585100000012	1
2019-10-23 18:16:21	2019-10-23 20:25:15	2.29234759999999982	02	40-49岁	22.5268055524615214	113.922653472400327	440305	V0440300	12209	35	71	38	70	113.922423530000003	22.5227425500000003	113.924863869999996	22.5249585100000012	1
2019-10-23 18:17:47	2019-10-23 19:52:48	2.29234759999999982	01	30-39岁	22.5264508952067501	113.943809502273353	440305	V0440300	12217	35	79	37	78	113.941946220000005	22.5227425500000003	113.944386559999998	22.5249585100000012	1
2019-10-23 11:50:07	2019-10-23 17:56:58	2.29234759999999982	03	未知	22.5270945479610702	113.944436485626653	440305	V0440300	12218	35	80	37	79	113.944386559999998	22.5227425500000003	113.946826889999997	22.5249585100000012	1
2019-10-23 08:33:55	2019-10-23 09:18:54	2.29234759999999982	01	19-29岁	22.5271053470871117	113.972686220673339	440305	V0440300	12229	35	91	37	90	113.971230250000005	22.5227425500000003	113.973670589999998	22.5249585100000012	1
2019-10-23 13:55:59	2019-10-23 15:24:45	3.05925700000000012	01	40-49岁	22.5250335967663489	114.038344647109426	440304	V0440300	12256	35	118	37	117	114.037119329999996	22.5227425500000003	114.039559659999995	22.5249585100000012	1
2019-10-23 06:46:49	2019-10-23 18:43:39	2.29234759999999982	01	30-39岁	22.5285188577512407	113.9131633654072	440305	V0440300	12562	36	67	39	66	113.912662190000006	22.5249585100000012	113.915102520000005	22.5271744699999985	1
2019-10-23 10:07:10	2019-10-23 13:11:53	2.29234759999999982	02	30-39岁	22.5292283327403418	113.912982440082331	440305	V0440300	12562	36	67	39	66	113.912662190000006	22.5249585100000012	113.915102520000005	22.5271744699999985	1
2019-10-23 09:39:03	2019-10-23 22:09:17	2.29234759999999982	02	19-29岁	22.5287977572282188	113.913118304641827	440305	V0440300	12562	36	67	39	66	113.912662190000006	22.5249585100000012	113.915102520000005	22.5271744699999985	1
2019-10-23 18:21:14	2019-10-23 18:21:14	2.29234759999999982	02	40-49岁	22.5292196847473498	113.913002061295899	440305	V0440300	12562	36	67	39	66	113.912662190000006	22.5249585100000012	113.915102520000005	22.5271744699999985	1
2019-10-23 07:33:17	2019-10-23 09:01:45	2.29234759999999982	01	50-59岁	22.5287030755067192	113.912887265203494	440305	V0440300	12562	36	67	39	66	113.912662190000006	22.5249585100000012	113.915102520000005	22.5271744699999985	1
2019-10-23 19:57:10	2019-10-23 21:32:37	2.29234759999999982	01	30-39岁	22.5293408078732114	113.921674382172171	440305	V0440300	12565	36	70	39	69	113.919983189999996	22.5249585100000012	113.922423530000003	22.5271744699999985	2
2019-10-23 15:22:58	2019-10-23 17:21:34	2.29234759999999982	01	30-39岁	22.5293408078732114	113.921674382172171	440305	V0440300	12565	36	70	39	69	113.919983189999996	22.5249585100000012	113.922423530000003	22.5271744699999985	2
2019-10-23 16:21:26	2019-10-23 17:42:20	2.29234759999999982	02	30-39岁	22.528121705779359	113.924936322443955	440305	V0440300	12567	36	72	39	71	113.924863869999996	22.5249585100000012	113.927304199999995	22.5271744699999985	1
2019-10-23 20:39:39	2019-10-23 21:39:36	2.29234759999999982	01	40-49岁	22.5289229372146984	113.926249454612829	440305	V0440300	12567	36	72	39	71	113.924863869999996	22.5249585100000012	113.927304199999995	22.5271744699999985	1
2019-10-23 12:48:08	2019-10-23 14:31:01	2.29234759999999982	02	40-49岁	22.5277732028663316	113.941682051107406	440305	V0440300	12573	36	78	38	77	113.939505879999999	22.5249585100000012	113.941946220000005	22.5271744699999985	1
2019-10-23 17:50:08	2019-10-23 17:51:08	3.05925700000000012	01	30-39岁	22.5276475721763099	114.027398272484717	440304	V0440300	12609	36	114	38	113	114.027357980000005	22.5249585100000012	114.029798319999998	22.5271744699999985	1
2019-10-23 14:59:38	2019-10-23 16:58:25	3.05925700000000012	02	19-29岁	22.5277399142276806	114.054491809111951	440304	V0440300	12620	36	125	37	124	114.054201680000006	22.5249585100000012	114.056642019999998	22.5271744699999985	1
2019-10-23 17:35:12	2019-10-23 18:33:24	2.29234759999999982	01	19-29岁	22.5313602171615912	113.915441379269666	440305	V0440300	12920	37	68	40	67	113.915102520000005	22.5271744699999985	113.917542859999998	22.5293904199999986	1
2019-10-23 18:01:42	2019-10-23 20:39:36	2.29234759999999982	01	50-59岁	22.5313213984720804	113.918123471233343	440305	V0440300	12921	37	69	40	68	113.917542859999998	22.5271744699999985	113.919983189999996	22.5293904199999986	1
2019-10-23 14:21:40	2019-10-23 16:19:01	2.29234759999999982	02	60岁以上	22.5307778322751098	113.919427581153982	440305	V0440300	12921	37	69	40	68	113.917542859999998	22.5271744699999985	113.919983189999996	22.5293904199999986	1
2019-10-23 13:25:39	2019-10-23 22:17:47	2.29234759999999982	01	19-29岁	22.5294652315261992	113.925819719322661	440305	V0440300	12924	37	72	40	71	113.924863869999996	22.5271744699999985	113.927304199999995	22.5293904199999986	1
2019-10-23 07:33:08	2019-10-23 07:40:22	2.29234759999999982	02	0-18岁	22.5311129164083113	113.930815412473038	440305	V0440300	12926	37	74	39	73	113.929744540000002	22.5271744699999985	113.932184879999994	22.5293904199999986	1
2019-10-23 12:12:13	2019-10-23 13:36:59	2.29234759999999982	02	60岁以上	22.5305672478873191	113.943388557621333	440305	V0440300	12931	37	79	39	78	113.941946220000005	22.5271744699999985	113.944386559999998	22.5293904199999986	1
2019-10-23 10:22:42	2019-10-23 23:23:30	2.29234759999999982	03	未知	22.5294593622515791	113.971167937554824	440305	V0440300	12942	37	90	39	89	113.968789920000006	22.5271744699999985	113.971230250000005	22.5293904199999986	1
2019-10-23 09:13:14	2019-10-23 13:25:29	3.05925700000000012	01	19-29岁	22.5303164814782804	114.021405115580635	440304	V0440300	12963	37	111	39	110	114.02003698	22.5271744699999985	114.022477309999999	22.5293904199999986	1
2019-10-23 18:10:18	2019-10-23 20:20:14	3.05925700000000012	02	30-39岁	22.5301192657777385	114.047417105689604	440304	V0440300	12974	37	122	39	121	114.046880669999993	22.5271744699999985	114.04932101	22.5293904199999986	1
2019-10-23 18:13:51	2019-10-23 21:24:20	3.05925700000000012	01	30-39岁	22.5299642781118585	114.061128797197398	440304	V0440300	12979	37	127	38	126	114.059082349999997	22.5271744699999985	114.061522690000004	22.5293904199999986	1
2019-10-23 12:10:24	2019-10-23 14:31:33	2.29234759999999982	01	30-39岁	22.5327042101944706	113.912584532599695	440305	V0440300	13275	38	66	41	65	113.910221849999999	22.5293904199999986	113.912662190000006	22.5316063799999995	1
2019-10-23 17:49:46	2019-10-23 18:54:37	2.29234759999999982	03	未知	22.5316483696712488	113.910237665516362	440305	V0440300	13275	38	66	41	65	113.910221849999999	22.5293904199999986	113.912662190000006	22.5316063799999995	1
2019-10-23 15:31:12	2019-10-23 16:55:20	2.29234759999999982	02	30-39岁	22.5330085935562501	113.925644074296557	440305	V0440300	13281	38	72	40	71	113.924863869999996	22.5293904199999986	113.927304199999995	22.5316063799999995	1
2019-10-23 19:29:38	2019-10-23 22:07:09	2.29234759999999982	02	19-29岁	22.5321742118446799	113.927790084872385	440305	V0440300	13282	38	73	40	72	113.927304199999995	22.5293904199999986	113.929744540000002	22.5316063799999995	1
2019-10-23 01:18:12	2019-10-23 02:05:54	2.29234759999999982	01	40-49岁	22.532375682090791	113.972192370156179	440305	V0440300	13300	38	91	40	90	113.971230250000005	22.5293904199999986	113.973670589999998	22.5316063799999995	1
2019-10-23 23:34:17	2019-10-23 23:44:25	3.05925700000000012	01	30-39岁	22.5329388546561411	114.018754826068857	440304	V0440300	13319	38	110	40	109	114.017596639999994	22.5293904199999986	114.02003698	22.5316063799999995	1
2019-10-23 20:08:35	2019-10-23 20:08:35	2.29234759999999982	01	19-29岁	22.534439484761581	113.915538078721724	440305	V0440300	13634	39	68	42	67	113.915102520000005	22.5316063799999995	113.917542859999998	22.5338223400000004	1
2019-10-23 16:10:13	2019-10-23 20:44:30	2.29234759999999982	02	19-29岁	22.5358237098733802	113.935539575842554	440305	V0440300	13642	39	76	41	75	113.934625209999993	22.5316063799999995	113.93706555	22.5338223400000004	1
2019-10-23 15:19:50	2019-10-23 16:35:03	2.29234759999999982	01	60岁以上	22.5347696279028291	113.938477349012231	440305	V0440300	13643	39	77	41	76	113.93706555	22.5316063799999995	113.939505879999999	22.5338223400000004	1
2019-10-23 12:03:47	2019-10-23 13:15:59	2.29234759999999982	01	40-49岁	22.5376082374862712	113.903858210790645	440305	V0440300	13986	40	63	43	62	113.902900840000001	22.5338223400000004	113.905341179999994	22.5360383000000013	1
2019-10-23 16:52:10	2019-10-23 20:08:33	2.29234759999999982	01	19-29岁	22.5381382984083309	113.920177373397678	440305	V0440300	13993	40	70	43	69	113.919983189999996	22.5338223400000004	113.922423530000003	22.5360383000000013	2
2019-10-23 16:14:30	2019-10-23 16:48:01	2.29234759999999982	01	19-29岁	22.5381382984083309	113.920177373397678	440305	V0440300	13993	40	70	43	69	113.919983189999996	22.5338223400000004	113.922423530000003	22.5360383000000013	2
2019-10-23 20:44:54	2019-10-23 21:51:11	2.29234759999999982	01	19-29岁	22.5380001548903408	113.939406725971807	440305	V0440300	14000	40	77	42	76	113.93706555	22.5338223400000004	113.939505879999999	22.5360383000000013	2
2019-10-23 17:29:13	2019-10-23 20:41:45	2.29234759999999982	01	19-29岁	22.5380001548903408	113.939406725971807	440305	V0440300	14000	40	77	42	76	113.93706555	22.5338223400000004	113.939505879999999	22.5360383000000013	2
2019-10-23 14:40:33	2019-10-23 16:11:15	2.29234759999999982	01	30-39岁	22.5377666738348417	113.959920798218747	440305	V0440300	14009	40	86	42	85	113.959028570000001	22.5338223400000004	113.961468909999994	22.5360383000000013	1
2019-10-23 13:35:48	2019-10-23 14:34:31	2.29234759999999982	02	30-39岁	22.5372091818063716	113.963372231436594	440305	V0440300	14010	40	87	42	86	113.961468909999994	22.5338223400000004	113.963909240000007	22.5360383000000013	1
2019-10-23 12:08:37	2019-10-23 13:53:42	3.05925700000000012	02	未知	22.5377054583112404	114.014931299526424	440304	V0440300	14031	40	108	42	107	114.012715970000002	22.5338223400000004	114.015156300000001	22.5360383000000013	1
2019-10-23 16:06:04	2019-10-23 17:30:31	3.05925700000000012	02	19-29岁	22.5379726600053694	114.096549215976097	440304	V0440300	14065	40	142	41	141	114.095687400000003	22.5338223400000004	114.098127730000002	22.5360383000000013	1
2019-10-23 09:50:00	2019-10-23 14:38:51	2.29234759999999982	02	19-29岁	22.5404159665670107	113.963049429806006	440305	V0440300	14367	41	87	43	86	113.961468909999994	22.5360383000000013	113.963909240000007	22.5382542599999987	1
2019-10-23 14:15:00	2019-10-23 20:20:26	2.29234759999999982	02	40-49岁	22.5401631126329391	113.975966943608285	440305	V0440300	14372	41	92	43	91	113.973670589999998	22.5360383000000013	113.976110930000004	22.5382542599999987	1
2019-10-23 15:44:31	2019-10-23 19:32:09	3.05925700000000012	03	未知	22.5387028477239291	114.057776290479083	440304	V0440300	14406	41	126	42	125	114.056642019999998	22.5360383000000013	114.059082349999997	22.5382542599999987	1
2019-10-23 12:44:42	2019-10-23 19:48:32	3.05925700000000012	02	30-39岁	22.5394712933148291	114.081117586046446	440304	V0440300	14416	41	136	42	135	114.081045380000006	22.5360383000000013	114.083485710000005	22.5382542599999987	1
2019-10-23 12:56:07	2019-10-23 18:03:46	2.29234759999999982	01	19-29岁	22.5421740601447915	113.962000507695805	440305	V0440300	14724	42	87	44	86	113.961468909999994	22.5382542599999987	113.963909240000007	22.5404702099999987	1
2019-10-23 21:30:08	2019-10-23 23:21:14	2.29234759999999982	02	30-39岁	22.5406666617433302	113.963898909913041	440305	V0440300	14724	42	87	44	86	113.961468909999994	22.5382542599999987	113.963909240000007	22.5404702099999987	1
2019-10-23 00:05:14	2019-10-23 01:57:51	2.29234759999999982	02	19-29岁	22.5418403385028405	113.991281288443005	440305	V0440300	14736	42	99	44	98	113.990752939999993	22.5382542599999987	113.99319328	22.5404702099999987	1
2019-10-23 15:45:43	2019-10-23 20:25:20	3.05925700000000012	01	40-49岁	22.5406206481663887	114.059989762491838	440304	V0440300	14764	42	127	43	126	114.059082349999997	22.5382542599999987	114.061522690000004	22.5404702099999987	1
2019-10-23 19:05:17	2019-10-23 20:32:48	2.29234759999999982	01	30-39岁	22.5428071004139099	113.92316321496088	440305	V0440300	15065	43	71	45	70	113.922423530000003	22.5404702099999987	113.924863869999996	22.5426861699999996	1
2019-10-23 07:22:26	2019-10-23 07:23:26	2.29234759999999982	01	50-59岁	22.5432014267136296	113.960967568947837	440305	V0440300	15080	43	86	45	85	113.959028570000001	22.5404702099999987	113.961468909999994	22.5426861699999996	1
2019-10-23 18:36:01	2019-10-23 20:48:13	2.29234759999999982	02	19-29岁	22.5437379149627688	113.966435509205027	440305	V0440300	15083	43	89	45	88	113.966349579999999	22.5404702099999987	113.968789920000006	22.5426861699999996	1
2019-10-23 10:13:36	2019-10-23 11:02:02	2.29234759999999982	01	60岁以上	22.5442566718654014	113.969057153534294	440305	V0440300	15084	43	90	45	89	113.968789920000006	22.5404702099999987	113.971230250000005	22.5426861699999996	1
2019-10-23 12:35:54	2019-10-23 15:53:14	2.29234759999999982	03	未知	22.5428615200770714	113.970690742201668	440305	V0440300	15084	43	90	45	89	113.968789920000006	22.5404702099999987	113.971230250000005	22.5426861699999996	1
2019-10-23 15:05:35	2019-10-23 18:45:13	2.29234759999999982	01	40-49岁	22.5464675696259391	113.910276756172465	440305	V0440300	15417	44	66	47	65	113.910221849999999	22.5426861699999996	113.912662190000006	22.5449021300000005	1
2019-10-23 15:28:37	2019-10-23 22:19:12	2.29234759999999982	01	30-39岁	22.5456614901583308	113.915764589600428	440305	V0440300	15419	44	68	46	67	113.915102520000005	22.5426861699999996	113.917542859999998	22.5449021300000005	1
2019-10-23 21:33:25	2019-10-23 22:59:14	2.29234759999999982	01	19-29岁	22.5465226490853787	113.918786440458604	440305	V0440300	15420	44	69	46	68	113.917542859999998	22.5426861699999996	113.919983189999996	22.5449021300000005	1
2019-10-23 06:33:15	2019-10-23 06:59:08	2.29234759999999982	01	19-29岁	22.5462094547238507	113.935446130085623	440305	V0440300	15427	44	76	46	75	113.934625209999993	22.5426861699999996	113.93706555	22.5449021300000005	1
2019-10-23 12:56:48	2019-10-23 15:37:46	3.05925700000000012	02	19-29岁	22.5466079232442205	114.033647732687484	440304	V0440300	15467	44	116	45	115	114.032238660000004	22.5426861699999996	114.034678990000003	22.5449021300000005	1
2019-10-23 06:00:20	2019-10-23 07:28:33	2.29234759999999982	01	40-49岁	22.5476854310230905	113.916360810674391	440305	V0440300	15776	45	68	47	67	113.915102520000005	22.5449021300000005	113.917542859999998	22.5471180900000014	1
2019-10-23 16:22:00	2019-10-23 22:00:44	2.29234759999999982	01	19-29岁	22.5485405617187418	113.923308041850063	440305	V0440300	15779	45	71	47	70	113.922423530000003	22.5449021300000005	113.924863869999996	22.5471180900000014	1
2019-10-23 22:11:58	2019-10-23 23:01:40	2.29234759999999982	01	19-29岁	22.5486497371043484	113.947964671353645	440305	V0440300	15789	45	81	47	80	113.946826889999997	22.5449021300000005	113.949267230000004	22.5471180900000014	1
2019-10-23 18:19:20	2019-10-23 20:44:17	3.05925700000000012	03	未知	22.5477203313108312	114.090553914067826	440304	V0440300	15847	45	139	46	138	114.088366390000004	22.5449021300000005	114.090806720000003	22.5471180900000014	1
2019-10-23 17:46:58	2019-10-23 20:32:58	3.17181930000000012	01	40-49岁	22.547376095725479	114.109994900180553	440303	V0440300	15855	45	147	46	146	114.107889080000007	22.5449021300000005	114.110329410000006	22.5471180900000014	2
2019-10-23 10:19:03	2019-10-23 12:13:08	3.17181930000000012	01	40-49岁	22.547376095725479	114.109994900180553	440303	V0440300	15855	45	147	46	146	114.107889080000007	22.5449021300000005	114.110329410000006	22.5471180900000014	2
2019-10-23 09:58:14	2019-10-23 21:47:57	3.17181930000000012	02	30-39岁	22.5477105650873497	114.111027645291401	440303	V0440300	15856	45	148	46	147	114.110329410000006	22.5449021300000005	114.112769749999998	22.5471180900000014	1
2019-10-23 17:04:42	2019-10-23 19:50:29	2.29234759999999982	01	40-49岁	22.5503377509150091	113.920547688706407	440305	V0440300	16135	46	70	48	69	113.919983189999996	22.5471180900000014	113.922423530000003	22.5493340400000015	1
2019-10-23 08:39:37	2019-10-23 14:26:24	2.29234759999999982	02	19-29岁	22.5512816391049888	113.946837951474507	440305	V0440300	16146	46	81	48	80	113.946826889999997	22.5471180900000014	113.949267230000004	22.5493340400000015	1
2019-10-23 17:24:28	2019-10-23 20:00:22	2.29234759999999982	02	40-49岁	22.5507644041707209	113.949540721010649	440305	V0440300	16147	46	82	48	81	113.949267230000004	22.5471180900000014	113.951707560000003	22.5493340400000015	1
2019-10-23 19:31:59	2019-10-23 22:19:20	2.29234759999999982	01	30-39岁	22.54993200997896	113.959906737154725	440305	V0440300	16151	46	86	48	85	113.959028570000001	22.5471180900000014	113.961468909999994	22.5493340400000015	1
2019-10-23 13:40:30	2019-10-23 16:05:09	3.05925700000000012	02	30-39岁	22.5507686515152415	114.007848522081218	440304	V0440300	16171	46	106	48	105	114.007835290000003	22.5471180900000014	114.010275629999995	22.5493340400000015	1
2019-10-23 19:03:16	2019-10-23 22:11:34	3.05925700000000012	02	30-39岁	22.5495556780972599	114.060470801719262	440304	V0440300	16192	46	127	47	126	114.059082349999997	22.5471180900000014	114.061522690000004	22.5493340400000015	1
2019-10-23 18:17:25	2019-10-23 18:18:25	2.01503029999999983	01	30-39岁	22.5523739323673205	113.875031789360236	440306	V0440300	16473	47	51	50	50	113.873616810000001	22.5493340400000015	113.87605714	22.5515499999999989	1
2019-10-23 09:51:17	2019-10-23 09:52:17	2.29234759999999982	02	19-29岁	22.5521578971307193	113.926055153779544	440305	V0440300	16494	47	72	49	71	113.924863869999996	22.5493340400000015	113.927304199999995	22.5515499999999989	1
2019-10-23 11:59:00	2019-10-23 16:27:25	2.29234759999999982	01	50-59岁	22.5516083157013405	113.948832299384975	440305	V0440300	16503	47	81	49	80	113.946826889999997	22.5493340400000015	113.949267230000004	22.5515499999999989	1
2019-10-23 16:20:45	2019-10-23 17:15:21	3.05925700000000012	03	未知	22.5532758088335683	114.034525347498985	440304	V0440300	16538	47	116	48	115	114.032238660000004	22.5493340400000015	114.034678990000003	22.5515499999999989	1
2019-10-23 19:16:52	2019-10-23 21:23:52	3.05925700000000012	02	19-29岁	22.5523464376165101	114.065017490999253	440304	V0440300	16551	47	129	48	128	114.063963029999996	22.5493340400000015	114.066403359999995	22.5515499999999989	1
2019-10-23 06:49:53	2019-10-23 12:56:22	3.05925700000000012	01	30-39岁	22.5523737618740583	114.094333425034037	440304	V0440300	16563	47	141	48	140	114.093247059999996	22.5493340400000015	114.095687400000003	22.5515499999999989	1
2019-10-23 08:32:34	2019-10-23 09:36:35	3.17181930000000012	01	30-39岁	22.5516805524773183	114.120506731512762	440303	V0440300	16574	47	152	48	151	114.120090759999997	22.5493340400000015	114.122531089999995	22.5515499999999989	1
2019-10-23 10:48:06	2019-10-23 17:33:35	3.17181930000000012	02	50-59岁	22.5529129014404788	114.14252033742406	440303	V0440300	16583	47	161	48	160	114.142053779999998	22.5493340400000015	114.144494120000005	22.5515499999999989	1
2019-10-23 00:12:09	2019-10-23 18:59:07	3.05925700000000012	03	未知	22.5558428565938698	114.029359259229963	440304	V0440300	16893	48	114	49	113	114.027357980000005	22.5515499999999989	114.029798319999998	22.5537659599999998	1
2019-10-23 19:11:56	2019-10-23 20:25:56	3.05925700000000012	01	19-29岁	22.5547550582728107	114.09724731239632	440304	V0440300	16921	48	142	49	141	114.095687400000003	22.5515499999999989	114.098127730000002	22.5537659599999998	1
2019-10-23 21:20:14	2019-10-23 21:58:26	2.01503029999999983	02	19-29岁	22.5573056696649985	113.871549095187859	440306	V0440300	17186	49	50	52	49	113.871176469999995	22.5537659599999998	113.873616810000001	22.5559819099999999	1
2019-10-23 12:37:54	2019-10-23 12:38:54	2.01503029999999983	01	30-39岁	22.5575080423364014	113.878705342766381	440306	V0440300	17189	49	53	52	52	113.878497479999993	22.5537659599999998	113.88093782	22.5559819099999999	1
2019-10-23 18:22:10	2019-10-23 21:35:13	2.01503029999999983	02	50-59岁	22.5569522488670309	113.910645481212924	440306	V0440300	17202	49	66	51	65	113.910221849999999	22.5537659599999998	113.912662190000006	22.5559819099999999	1
2019-10-23 12:02:28	2019-10-23 16:45:23	3.05925700000000012	01	19-29岁	22.5575354124830696	113.995643678069115	440304	V0440300	17237	49	101	51	100	113.995633609999999	22.5537659599999998	113.998073950000006	22.5559819099999999	1
2019-10-23 16:45:25	2019-10-23 17:35:47	3.05925700000000012	01	40-49岁	22.5567340132688585	114.03999014030866	440304	V0440300	17255	49	119	50	118	114.039559659999995	22.5537659599999998	114.042000000000002	22.5559819099999999	1
2019-10-23 08:56:27	2019-10-23 13:12:25	3.05925700000000012	02	30-39岁	22.5567388883069704	114.09016058139035	440304	V0440300	17275	49	139	50	138	114.088366390000004	22.5537659599999998	114.090806720000003	22.5559819099999999	1
2019-10-23 09:01:36	2019-10-23 11:02:35	2.01503029999999983	01	30-39岁	22.5587291001565688	113.900286999126095	440306	V0440300	17554	50	61	52	60	113.898020169999995	22.5559819099999999	113.900460510000002	22.5581978700000008	1
2019-10-23 17:40:52	2019-10-23 17:40:52	2.29234759999999982	02	30-39岁	22.5590775416076603	113.927349461385518	440305	V0440300	17566	50	73	52	72	113.927304199999995	22.5559819099999999	113.929744540000002	22.5581978700000008	1
2019-10-23 15:39:30	2019-10-23 19:22:08	2.29234759999999982	01	19-29岁	22.5582959470902011	113.963610010042586	440305	V0440300	17580	50	87	52	86	113.961468909999994	22.5559819099999999	113.963909240000007	22.5581978700000008	1
2019-10-23 15:39:40	2019-10-23 19:22:06	2.29234759999999982	01	19-29岁	22.5590609842165293	113.965410300291623	440305	V0440300	17581	50	88	52	87	113.963909240000007	22.5559819099999999	113.966349579999999	22.5581978700000008	1
2019-10-23 18:52:42	2019-10-23 20:57:04	3.17181930000000012	01	30-39岁	22.5602803695626086	114.180453919467055	440303	V0440300	17669	50	176	50	175	114.178658819999995	22.5559819099999999	114.181099160000002	22.5581978700000008	1
2019-10-23 18:11:36	2019-10-23 20:36:18	2.01503029999999983	03	未知	22.5624702707285287	113.870295663419824	440306	V0440300	17899	51	49	54	48	113.868736139999996	22.5581978700000008	113.871176469999995	22.5604138300000017	1
2019-10-23 17:40:15	2019-10-23 18:39:30	2.01503029999999983	01	19-29岁	22.5614066521478307	113.897807670617453	440306	V0440300	17910	51	60	54	59	113.895579830000003	22.5581978700000008	113.898020169999995	22.5604138300000017	1
2019-10-23 09:43:41	2019-10-23 13:10:11	2.01503029999999983	01	19-29岁	22.5628382908359413	113.898105984447753	440306	V0440300	18268	52	61	54	60	113.898020169999995	22.5604138300000017	113.900460510000002	22.562629789999999	1
2019-10-23 18:12:18	2019-10-23 18:38:10	2.29234759999999982	03	未知	22.5634678503857415	113.947453732961648	440305	V0440300	18288	52	81	54	80	113.946826889999997	22.5604138300000017	113.949267230000004	22.562629789999999	1
2019-10-23 11:38:09	2019-10-23 12:28:18	2.01503029999999983	01	30-39岁	22.56521511681402	113.855124297926295	440306	V0440300	18607	53	43	56	42	113.854094119999999	22.562629789999999	113.856534460000006	22.5648457399999991	1
2019-10-23 12:25:26	2019-10-23 14:27:57	2.01503029999999983	03	未知	22.5669498888169002	113.875111170843141	440306	V0440300	18615	53	51	56	50	113.873616810000001	22.562629789999999	113.87605714	22.5648457399999991	1
2019-10-23 09:02:06	2019-10-23 11:09:40	2.29234759999999982	01	19-29岁	22.5663945213099701	113.93243445341227	440305	V0440300	18639	53	75	55	74	113.932184879999994	22.562629789999999	113.934625209999993	22.5648457399999991	1
2019-10-23 13:43:22	2019-10-23 19:12:57	3.05925700000000012	01	30-39岁	22.5660397522619611	114.046885384139088	440304	V0440300	18686	53	122	54	121	114.046880669999993	22.562629789999999	114.04932101	22.5648457399999991	1
2019-10-23 08:14:42	2019-10-23 16:50:07	2.01503029999999983	01	30-39岁	22.5672698120349899	113.872538706035442	440306	V0440300	18971	54	50	57	49	113.871176469999995	22.5648457399999991	113.873616810000001	22.5670617	1
2019-10-23 18:25:10	2019-10-23 18:26:10	3.05925700000000012	01	40-49岁	22.5685711676235812	114.028036836854923	440304	V0440300	19035	54	114	55	113	114.027357980000005	22.5648457399999991	114.029798319999998	22.5670617	1
2019-10-23 09:37:29	2019-10-23 12:07:21	3.05925700000000012	01	40-49岁	22.5686952966110397	114.03426338317054	440304	V0440300	19037	54	116	55	115	114.032238660000004	22.5648457399999991	114.034678990000003	22.5670617	1
2019-10-23 23:30:12	2019-10-23 23:30:12	3.05925700000000012	01	50-59岁	22.5685140922284617	114.056793661401485	440304	V0440300	19047	54	126	55	125	114.056642019999998	22.5648457399999991	114.059082349999997	22.5670617	1
2019-10-23 12:26:24	2019-10-23 18:11:40	3.17181930000000012	03	未知	22.5672208754613095	114.165034874722636	440303	V0440300	19091	54	170	54	169	114.164016810000007	22.5648457399999991	114.166457140000006	22.5670617	1
2019-10-23 17:25:06	2019-10-23 18:39:50	2.01503029999999983	01	40-49岁	22.5697748525120794	113.877447546335915	440306	V0440300	19330	55	52	58	51	113.87605714	22.5670617	113.878497479999993	22.5692776600000009	1
2019-10-23 17:32:22	2019-10-23 19:11:45	2.29234759999999982	01	30-39岁	22.5693902247487017	113.946613854647879	440305	V0440300	19358	55	80	57	79	113.944386559999998	22.5670617	113.946826889999997	22.5692776600000009	1
2019-10-23 00:05:04	2019-10-23 02:02:31	2.29234759999999982	01	30-39岁	22.5708359131404102	113.948603240113357	440305	V0440300	19359	55	81	57	80	113.946826889999997	22.5670617	113.949267230000004	22.5692776600000009	1
2019-10-23 16:53:18	2019-10-23 20:43:16	3.05925700000000012	03	未知	22.5709783586610691	114.03229031073846	440304	V0440300	19394	55	116	56	115	114.032238660000004	22.5670617	114.034678990000003	22.5692776600000009	1
2019-10-23 11:43:43	2019-10-23 16:46:37	3.05925700000000012	03	未知	22.5697684304576605	114.036660203418734	440304	V0440300	19395	55	117	56	116	114.034678990000003	22.5670617	114.037119329999996	22.5692776600000009	1
2019-10-23 11:46:56	2019-10-23 13:45:05	3.17181930000000012	02	30-39岁	22.5708666889387786	114.091302211316986	440303	V0440300	19418	55	140	56	139	114.090806720000003	22.5670617	114.093247059999996	22.5692776600000009	1
2019-10-23 17:58:56	2019-10-23 22:00:15	3.17181930000000012	03	未知	22.5695334737800799	114.169749784149673	440303	V0440300	19450	55	172	55	171	114.168897479999998	22.5670617	114.171337820000005	22.5692776600000009	1
2019-10-23 16:30:54	2019-10-23 20:16:22	2.01503029999999983	01	40-49岁	22.5716589747355094	113.854229774311918	440306	V0440300	19678	56	43	59	42	113.854094119999999	22.5692776600000009	113.856534460000006	22.5714936199999983	1
2019-10-23 09:23:03	2019-10-23 18:14:24	2.01503029999999983	01	30-39岁	22.5727136581902492	113.865244484613484	440306	V0440300	19682	56	47	59	46	113.863855459999996	22.5692776600000009	113.866295800000003	22.5714936199999983	1
2019-10-23 11:01:04	2019-10-23 12:06:26	2.01503029999999983	02	60岁以上	22.5718050119320495	113.907272716022135	440306	V0440300	19699	56	64	58	63	113.905341179999994	22.5692776600000009	113.907781510000007	22.5714936199999983	1
2019-10-23 18:25:31	2019-10-23 18:26:31	2.01503029999999983	01	30-39岁	22.5755928916883306	113.863420458744457	440306	V0440300	20038	57	46	60	45	113.861415129999997	22.5714936199999983	113.863855459999996	22.5737095799999992	1
2019-10-23 19:21:52	2019-10-23 21:19:16	2.01503029999999983	02	19-29岁	22.5755350453539805	113.864617005020477	440306	V0440300	20039	57	47	60	46	113.863855459999996	22.5714936199999983	113.866295800000003	22.5737095799999992	1
2019-10-23 12:45:14	2019-10-23 14:01:01	2.01503029999999983	02	19-29岁	22.5748913765457395	113.864466385776751	440306	V0440300	20039	57	47	60	46	113.863855459999996	22.5714936199999983	113.866295800000003	22.5737095799999992	1
2019-10-23 12:40:44	2019-10-23 18:17:11	2.01503029999999983	01	30-39岁	22.5750029433979797	113.873889699830883	440306	V0440300	20043	57	51	60	50	113.873616810000001	22.5714936199999983	113.87605714	22.5737095799999992	1
2019-10-23 07:23:25	2019-10-23 08:26:37	2.29234759999999982	02	30-39岁	22.5757572412081302	113.944005123491607	440305	V0440300	20071	57	79	59	78	113.941946220000005	22.5714936199999983	113.944386559999998	22.5737095799999992	1
2019-10-23 19:50:44	2019-10-23 22:31:59	2.29234759999999982	01	30-39岁	22.5739550575131602	113.946522930483212	440305	V0440300	20072	57	80	59	79	113.944386559999998	22.5714936199999983	113.946826889999997	22.5737095799999992	1
2019-10-23 16:41:20	2019-10-23 16:41:20	3.17181930000000012	03	未知	22.5749112938708691	114.132007442175635	440303	V0440300	20148	57	156	57	155	114.129852099999994	22.5714936199999983	114.132292440000001	22.5737095799999992	1
2019-10-23 20:20:09	2019-10-23 21:47:44	3.17181930000000012	02	60岁以上	22.5750100168446899	114.133492408288319	440303	V0440300	20149	57	157	57	156	114.132292440000001	22.5714936199999983	114.134732769999999	22.5737095799999992	1
2019-10-23 15:01:49	2019-10-23 20:37:08	3.05925700000000012	01	30-39岁	22.5775718647768997	114.060527540942772	440304	V0440300	20476	58	127	59	126	114.059082349999997	22.5737095799999992	114.061522690000004	22.5759255299999992	1
2019-10-23 12:30:09	2019-10-23 15:13:22	3.17181930000000012	02	60岁以上	22.5776059597192003	114.12269898027597	440303	V0440300	20502	58	153	58	152	114.122531089999995	22.5737095799999992	114.124971430000002	22.5759255299999992	1
2019-10-23 10:21:52	2019-10-23 10:52:36	2.01503029999999983	01	19-29岁	22.5786166423934205	113.877802064065364	440306	V0440300	20758	59	52	62	51	113.87605714	22.5759255299999992	113.878497479999993	22.5781414900000001	2
2019-10-23 16:19:38	2019-10-23 21:03:53	2.01503029999999983	01	19-29岁	22.5786166423934205	113.877802064065364	440306	V0440300	20758	59	52	62	51	113.87605714	22.5759255299999992	113.878497479999993	22.5781414900000001	2
2019-10-23 19:10:21	2019-10-23 21:42:22	2.01503029999999983	02	30-39岁	22.5791132228200198	113.896429545055781	440306	V0440300	20766	59	60	61	59	113.895579830000003	22.5759255299999992	113.898020169999995	22.5781414900000001	1
2019-10-23 12:19:45	2019-10-23 13:31:05	2.01503029999999983	03	未知	22.5784498651550187	113.907415833277696	440306	V0440300	20770	59	64	61	63	113.905341179999994	22.5759255299999992	113.907781510000007	22.5781414900000001	1
2019-10-23 20:18:04	2019-10-23 20:45:24	2.01503029999999983	02	19-29岁	22.5793608424936991	113.9064528456245	440306	V0440300	20770	59	64	61	63	113.905341179999994	22.5759255299999992	113.907781510000007	22.5781414900000001	1
2019-10-23 14:54:46	2019-10-23 21:20:47	2.01503029999999983	03	19-29岁	22.5788122120762687	113.909361034236483	440306	V0440300	20771	59	65	61	64	113.907781510000007	22.5759255299999992	113.910221849999999	22.5781414900000001	1
2019-10-23 13:58:54	2019-10-23 18:10:21	2.01503029999999983	01	30-39岁	22.5813995029588099	113.864085756728926	440306	V0440300	21110	60	47	63	46	113.863855459999996	22.5781414900000001	113.866295800000003	22.5803574500000011	1
2019-10-23 09:49:00	2019-10-23 12:00:25	2.01503029999999983	01	40-49岁	22.5817237576841485	113.895156266176215	440306	V0440300	21122	60	59	62	58	113.893139500000004	22.5781414900000001	113.895579830000003	22.5803574500000011	1
2019-10-23 15:11:16	2019-10-23 20:30:49	2.01503029999999983	02	0-18岁	22.5808526915411214	113.896779265563097	440306	V0440300	21123	60	60	62	59	113.895579830000003	22.5781414900000001	113.898020169999995	22.5803574500000011	1
2019-10-23 12:48:08	2019-10-23 14:26:50	2.01503029999999983	02	19-29岁	22.5809218439749912	113.902695964290331	440306	V0440300	21125	60	62	62	61	113.900460510000002	22.5781414900000001	113.902900840000001	22.5803574500000011	1
2019-10-23 14:48:17	2019-10-23 22:10:47	2.01503029999999983	02	19-29岁	22.5832964538598695	113.885500084986518	440306	V0440300	21475	61	55	63	54	113.883378149999999	22.5803574500000011	113.885818490000005	22.5825734000000011	1
2019-10-23 10:00:06	2019-10-23 19:47:41	2.01503029999999983	01	30-39岁	22.5828479044713291	113.886102977505317	440306	V0440300	21476	61	56	63	55	113.885818490000005	22.5803574500000011	113.888258820000004	22.5825734000000011	1
2019-10-23 09:38:01	2019-10-23 11:37:58	2.01503029999999983	02	30-39岁	22.58367680535628	113.900486598941939	440306	V0440300	21482	61	62	63	61	113.900460510000002	22.5803574500000011	113.902900840000001	22.5825734000000011	1
2019-10-23 14:27:32	2019-10-23 22:27:48	2.29234759999999982	02	19-29岁	22.5837177211587097	113.935043931482198	440305	V0440300	21496	61	76	63	75	113.934625209999993	22.5803574500000011	113.93706555	22.5825734000000011	1
2019-10-23 19:12:58	2019-10-23 21:38:48	3.17181930000000012	01	19-29岁	22.5826716630038113	114.114273831410586	440303	V0440300	21569	61	149	62	148	114.112769749999998	22.5803574500000011	114.115210079999997	22.5825734000000011	1
2019-10-23 14:08:47	2019-10-23 20:02:02	3.17181930000000012	03	未知	22.5832161521211106	114.137628304369571	440303	V0440300	21579	61	159	61	159	114.137173110000006	22.5803574500000011	114.139613449999999	22.5825734000000011	1
2019-10-23 17:19:22	2019-10-23 20:52:22	2.01503029999999983	03	未知	22.5855530861203988	113.882737924591396	440306	V0440300	21831	62	54	64	53	113.88093782	22.5825734000000011	113.883378149999999	22.5847893599999985	1
2019-10-23 07:21:13	2019-10-23 21:59:02	3.17181930000000012	01	30-39岁	22.5860305287148684	114.118363839417341	440303	V0440300	21928	62	151	62	151	114.117650420000004	22.5825734000000011	114.120090759999997	22.5847893599999985	1
2019-10-23 07:31:33	2019-10-23 18:00:23	2.01503029999999983	01	30-39岁	22.5900373225105291	113.840702133359443	440306	V0440300	22528	64	37	67	36	113.839452100000003	22.5870053199999994	113.841892439999995	22.5892212800000003	1
2019-10-23 14:06:58	2019-10-23 15:03:03	2.01503029999999983	01	60岁以上	22.589952032819351	113.873668676895733	440306	V0440300	22542	64	51	66	50	113.873616810000001	22.5870053199999994	113.87605714	22.5892212800000003	1
2019-10-23 18:20:53	2019-10-23 18:50:56	2.01503029999999983	01	19-29岁	22.590000386481119	113.885436671805067	440306	V0440300	22546	64	55	66	54	113.883378149999999	22.5870053199999994	113.885818490000005	22.5892212800000003	1
2019-10-23 16:40:41	2019-10-23 17:46:34	2.01503029999999983	02	30-39岁	22.5902421163452303	113.890455725351401	440306	V0440300	22548	64	57	66	56	113.888258820000004	22.5870053199999994	113.890699159999997	22.5892212800000003	1
2019-10-23 10:24:02	2019-10-23 16:42:38	2.29234759999999982	01	19-29岁	22.5909058855823197	113.92725540119369	440305	V0440300	22563	64	72	66	71	113.924863869999996	22.5870053199999994	113.927304199999995	22.5892212800000003	1
2019-10-23 08:31:36	2019-10-23 14:43:32	2.29234759999999982	01	40-49岁	22.5908165790830111	113.96238173364695	440305	V0440300	22578	64	87	66	86	113.961468909999994	22.5870053199999994	113.963909240000007	22.5892212800000003	1
2019-10-23 17:35:50	2019-10-23 21:46:01	2.29234759999999982	01	30-39岁	22.5917392160236083	113.937801396861289	440305	V0440300	22925	65	77	67	76	113.93706555	22.5892212800000003	113.939505879999999	22.5914372300000004	1
2019-10-23 11:43:00	2019-10-23 14:11:00	2.29234759999999982	01	19-29岁	22.5917392160236083	113.937801396861289	440305	V0440300	22925	65	77	67	76	113.93706555	22.5892212800000003	113.939505879999999	22.5914372300000004	1
2019-10-23 13:58:32	2019-10-23 19:53:17	2.29234759999999982	01	40-49岁	22.5926254381947587	113.948317269061093	440305	V0440300	22929	65	81	67	80	113.946826889999997	22.5892212800000003	113.949267230000004	22.5914372300000004	1
2019-10-23 09:53:52	2019-10-23 12:21:15	1.75727349999999993	01	30-39岁	22.5935107453517183	114.038922058279368	440309	V0440300	22966	65	118	66	117	114.037119329999996	22.5892212800000003	114.039559659999995	22.5914372300000004	1
2019-10-23 17:26:46	2019-10-23 19:58:30	2.29234759999999982	02	19-29岁	22.5942433808688996	113.940865824335063	440305	V0440300	23283	66	78	68	77	113.939505879999999	22.5914372300000004	113.941946220000005	22.5936531900000013	1
2019-10-23 11:45:43	2019-10-23 12:56:21	1.86759879999999989	01	19-29岁	22.5937404709573393	114.10543092409047	440307	V0440300	23350	66	145	67	145	114.103008399999993	22.5914372300000004	114.10544874	22.5936531900000013	1
2019-10-23 18:24:57	2019-10-23 20:39:54	2.01503029999999983	03	未知	22.5958973319640606	113.843163185447736	440306	V0440300	23600	67	38	70	37	113.841892439999995	22.5936531900000013	113.844332769999994	22.5958691499999986	1
2019-10-23 12:11:40	2019-10-23 14:03:54	2.01503029999999983	03	未知	22.5999030988438392	113.842197048345241	440306	V0440300	23957	68	38	71	37	113.841892439999995	22.5958691499999986	113.844332769999994	22.5980851099999995	1
2019-10-23 16:05:57	2019-10-23 17:32:42	2.01503029999999983	02	19-29岁	22.6002185794487112	113.842636916853948	440306	V0440300	23957	68	38	71	37	113.841892439999995	22.5958691499999986	113.844332769999994	22.5980851099999995	1
2019-10-23 07:11:35	2019-10-23 08:52:45	2.01503029999999983	01	40-49岁	22.5995991324970511	113.874597498497295	440306	V0440300	23970	68	51	70	50	113.873616810000001	22.5958691499999986	113.87605714	22.5980851099999995	1
2019-10-23 13:35:32	2019-10-23 18:16:15	1.86759879999999989	02	30-39岁	22.5992383927428904	114.10950545393122	440307	V0440300	24066	68	147	68	147	114.107889080000007	22.5958691499999986	114.110329410000006	22.5980851099999995	1
2019-10-23 12:41:52	2019-10-23 21:23:12	2.01503029999999983	02	19-29岁	22.6011908714790408	113.842060732827619	440306	V0440300	24314	69	38	72	37	113.841892439999995	22.5980851099999995	113.844332769999994	22.6003010599999996	1
2019-10-23 20:03:35	2019-10-23 23:02:12	1.86759879999999989	01	19-29岁	22.6008253737914693	114.123479882095637	440307	V0440300	24429	69	153	69	153	114.122531089999995	22.5980851099999995	114.124971430000002	22.6003010599999996	2
2019-10-23 00:10:53	2019-10-23 14:48:52	1.86759879999999989	01	19-29岁	22.6008253737914693	114.123479882095637	440307	V0440300	24429	69	153	69	153	114.122531089999995	22.5980851099999995	114.124971430000002	22.6003010599999996	2
2019-10-23 22:44:44	2019-10-23 22:45:44	3.17181930000000012	01	30-39岁	22.601626245142409	114.176180217236833	440303	V0440300	24450	69	174	69	174	114.173778150000004	22.5980851099999995	114.176218489999997	22.6003010599999996	1
2019-10-23 13:46:36	2019-10-23 20:59:49	2.01503029999999983	02	19-29岁	22.6027450197887703	113.838497196879288	440306	V0440300	24669	70	36	73	35	113.837011770000004	22.6003010599999996	113.839452100000003	22.6025170200000005	1
2019-10-23 07:47:53	2019-10-23 09:38:24	2.01503029999999983	01	30-39岁	22.6041153753163506	113.848058756983121	440306	V0440300	24673	70	40	73	39	113.846773110000001	22.6003010599999996	113.849213449999993	22.6025170200000005	1
2019-10-23 11:29:51	2019-10-23 15:35:45	1.75727349999999993	01	30-39岁	22.6033565097524907	114.047197250957183	440309	V0440300	24755	70	122	71	122	114.046880669999993	22.6003010599999996	114.04932101	22.6025170200000005	1
2019-10-23 23:05:13	2019-10-23 23:05:13	1.75727349999999993	02	19-29岁	22.6030668370969394	114.047640857744199	440309	V0440300	24755	70	122	71	122	114.046880669999993	22.6003010599999996	114.04932101	22.6025170200000005	1
2019-10-23 23:33:36	2019-10-23 23:33:36	1.75727349999999993	01	30-39岁	22.6070191650905485	114.039274404905683	440309	V0440300	25465	72	118	73	118	114.037119329999996	22.6047329800000014	114.039559659999995	22.6069489399999988	1
2019-10-23 11:28:56	2019-10-23 17:22:55	3.17181930000000012	01	30-39岁	22.6081802996163894	114.16753998525941	440303	V0440300	25518	72	171	72	171	114.166457140000006	22.6047329800000014	114.168897479999998	22.6069489399999988	1
2019-10-23 11:10:34	2019-10-23 11:45:04	2.01503029999999983	01	40-49岁	22.6100450566525915	113.843510825242788	440306	V0440300	25742	73	38	76	37	113.841892439999995	22.6069489399999988	113.844332769999994	22.6091648899999988	1
2019-10-23 16:55:20	2019-10-23 22:09:06	1.75727349999999993	02	30-39岁	22.6098781174671508	114.026478839893144	440309	V0440300	25817	73	113	74	113	114.024917650000006	22.6069489399999988	114.027357980000005	22.6091648899999988	1
2019-10-23 21:32:47	2019-10-23 22:22:33	1.86759879999999989	03	未知	22.6092910980700594	114.058269046330082	440307	V0440300	25830	73	126	74	126	114.056642019999998	22.6069489399999988	114.059082349999997	22.6091648899999988	1
2019-10-23 09:27:37	2019-10-23 17:11:03	1.86759879999999989	01	19-29岁	22.6097706132607996	114.110461578031575	440307	V0440300	25852	73	148	73	148	114.110329410000006	22.6069489399999988	114.112769749999998	22.6091648899999988	1
2019-10-23 10:17:29	2019-10-23 13:19:59	1.75727349999999993	01	50-59岁	22.6124533212767211	114.039323279260827	440309	V0440300	26179	74	118	75	118	114.037119329999996	22.6091648899999988	114.039559659999995	22.6113808499999998	1
2019-10-23 09:29:47	2019-10-23 11:51:10	1.86759879999999989	02	40-49岁	22.6152197225514904	114.13497298207885	440307	V0440300	26576	75	158	75	158	114.134732769999999	22.6113808499999998	114.137173110000006	22.6135968100000007	1
2019-10-23 16:53:49	2019-10-23 22:26:02	1.86759879999999989	03	未知	22.6143323917966299	114.138860659726404	440307	V0440300	26577	75	159	75	159	114.137173110000006	22.6113808499999998	114.139613449999999	22.6135968100000007	1
2019-10-23 10:50:49	2019-10-23 15:28:58	4.50522690000000026	01	30-39岁	22.6169033930513415	114.401234936600503	440343	V0440300	27042	76	267	74	267	114.400729409999997	22.6135968100000007	114.403169750000004	22.6158127700000016	3
2019-10-23 00:08:15	2019-10-23 07:22:30	4.50522690000000026	01	30-39岁	22.6169033930513415	114.401234936600503	440343	V0440300	27042	76	267	74	267	114.400729409999997	22.6135968100000007	114.403169750000004	22.6158127700000016	3
2019-10-23 18:05:35	2019-10-23 23:01:43	4.50522690000000026	01	30-39岁	22.6169033930513415	114.401234936600503	440343	V0440300	27042	76	267	74	267	114.400729409999997	22.6135968100000007	114.403169750000004	22.6158127700000016	3
2019-10-23 07:11:40	2019-10-23 07:16:37	2.01503029999999983	01	40-49岁	22.6190245590013106	113.925726407953022	440306	V0440300	27204	77	72	79	71	113.924863869999996	22.6158127700000016	113.927304199999995	22.6180287200000016	1
2019-10-23 01:48:53	2019-10-23 01:49:53	2.29234759999999982	02	19-29岁	22.6232300973273297	113.97028264295227	440305	V0440300	27936	79	90	80	90	113.968789920000006	22.620244679999999	113.971230250000005	22.6224606399999999	1
2019-10-23 09:51:00	2019-10-23 10:54:09	1.86759879999999989	01	30-39岁	22.6238377968812188	114.054702515101113	440307	V0440300	27971	79	125	80	125	114.054201680000006	22.620244679999999	114.056642019999998	22.6224606399999999	1
2019-10-23 12:42:17	2019-10-23 19:06:17	2.29234759999999982	02	60岁以上	22.626539086638239	113.968683767190925	440305	V0440300	28292	80	89	81	89	113.966349579999999	22.6224606399999999	113.968789920000006	22.6246766000000008	1
2019-10-23 09:45:13	2019-10-23 17:52:44	2.29234759999999982	01	19-29岁	22.6248900001384285	113.97359044921501	440305	V0440300	28294	80	91	81	91	113.971230250000005	22.6224606399999999	113.973670589999998	22.6246766000000008	1
2019-10-23 07:48:12	2019-10-23 12:46:26	1.86759879999999989	02	30-39岁	22.6251862496780412	114.144187530624023	440307	V0440300	28364	80	161	80	161	114.142053779999998	22.6224606399999999	114.144494120000005	22.6246766000000008	1
2019-10-23 12:09:57	2019-10-23 23:12:43	1.75727349999999993	01	19-29岁	22.6347946768928416	114.008422515397839	440309	V0440300	29737	84	106	85	106	114.007835290000003	22.6313244699999991	114.010275629999995	22.63354043	1
2019-10-23 17:56:46	2019-10-23 20:52:08	1.75727349999999993	03	未知	22.6351160588339404	114.018886718871968	440309	V0440300	29741	84	110	85	110	114.017596639999994	22.6313244699999991	114.02003698	22.63354043	1
2019-10-23 14:44:45	2019-10-23 16:04:31	1.86759879999999989	01	19-29岁	22.634424560940321	114.055682360451698	440307	V0440300	29756	84	125	85	125	114.054201680000006	22.6313244699999991	114.056642019999998	22.63354043	1
2019-10-23 13:30:27	2019-10-23 19:30:20	1.86759879999999989	01	30-39岁	22.6345729322854616	114.055406959485609	440307	V0440300	29756	84	125	85	125	114.054201680000006	22.6313244699999991	114.056642019999998	22.63354043	2
2019-10-23 09:05:01	2019-10-23 13:30:26	1.86759879999999989	01	30-39岁	22.6345729322854616	114.055406959485609	440307	V0440300	29756	84	125	85	125	114.054201680000006	22.6313244699999991	114.056642019999998	22.63354043	2
2019-10-23 12:04:30	2019-10-23 16:52:27	1.75727349999999993	01	19-29岁	22.6370902520922392	114.021673400254016	440309	V0440300	30099	85	111	86	111	114.02003698	22.63354043	114.022477309999999	22.6357563800000001	1
2019-10-23 19:49:33	2019-10-23 22:19:55	1.86759879999999989	01	30-39岁	22.6374031474891098	114.066518310541511	440307	V0440300	30118	85	130	85	130	114.066403359999995	22.63354043	114.068843700000002	22.6357563800000001	1
2019-10-23 15:46:43	2019-10-23 16:23:21	1.75727349999999993	01	30-39岁	22.6398100846535293	114.003938563519824	440309	V0440300	30449	86	104	87	104	114.002954619999997	22.6357563800000001	114.005394960000004	22.637972340000001	1
2019-10-23 12:56:16	2019-10-23 15:09:23	1.86759879999999989	01	30-39岁	22.6394037301902813	114.170225317663082	440307	V0440300	30517	86	172	86	172	114.168897479999998	22.6357563800000001	114.171337820000005	22.637972340000001	1
2019-10-23 17:47:42	2019-10-23 19:07:25	1.86759879999999989	03	未知	22.6402222646935094	114.182869038517481	440307	V0440300	30879	87	177	86	177	114.181099160000002	22.637972340000001	114.183539499999995	22.6401882999999984	2
2019-10-23 21:10:48	2019-10-23 23:19:27	1.86759879999999989	03	未知	22.6402222646935094	114.182869038517481	440307	V0440300	30879	87	177	86	177	114.181099160000002	22.637972340000001	114.183539499999995	22.6401882999999984	2
2019-10-23 11:11:22	2019-10-23 13:59:49	2.01503029999999983	01	50-59岁	22.6444233092561191	113.857084595975479	440306	V0440300	31103	88	44	90	44	113.856534460000006	22.6401882999999984	113.858974790000005	22.6424042599999993	1
2019-10-23 15:28:38	2019-10-23 19:02:13	2.01503029999999983	01	19-29岁	22.6463219784182002	113.919508553143004	440306	V0440300	31485	89	69	91	69	113.917542859999998	22.6424042599999993	113.919983189999996	22.6446202099999994	1
2019-10-23 16:23:27	2019-10-23 17:27:07	1.86759879999999989	01	30-39岁	22.6492653910913688	114.127420700287999	440307	V0440300	32285	91	155	91	155	114.127411769999995	22.6468361700000003	114.129852099999994	22.6490521300000012	1
2019-10-23 09:06:45	2019-10-23 21:21:47	2.01503029999999983	01	19-29岁	22.6525826879698791	113.811970530087265	440306	V0440300	32512	92	25	94	25	113.810168070000003	22.6490521300000012	113.812608400000002	22.6512680800000012	1
2019-10-23 11:20:30	2019-10-23 12:28:59	1.86759879999999989	01	19-29岁	22.6533634033403395	114.117892893733909	440307	V0440300	32638	92	151	92	151	114.117650420000004	22.6490521300000012	114.120090759999997	22.6512680800000012	1
2019-10-23 15:53:53	2019-10-23 16:54:25	1.75727349999999993	01	19-29岁	22.6559761938143716	114.007914680301624	440309	V0440300	33307	94	106	95	106	114.007835290000003	22.6534840399999986	114.010275629999995	22.6556999999999995	2
2019-10-23 14:06:08	2019-10-23 15:21:10	1.75727349999999993	01	19-29岁	22.6559761938143716	114.007914680301624	440309	V0440300	33307	94	106	95	106	114.007835290000003	22.6534840399999986	114.010275629999995	22.6556999999999995	2
2019-10-23 01:57:22	2019-10-23 04:48:41	1.75727349999999993	01	30-39岁	22.658887625998851	114.017390963460187	440309	V0440300	33667	95	109	96	109	114.015156300000001	22.6556999999999995	114.017596639999994	22.6579159600000004	1
2019-10-23 07:12:11	2019-10-23 11:54:30	1.86759879999999989	01	30-39岁	22.66555340692803	114.067495143877863	440307	V0440300	34759	98	130	98	130	114.066403359999995	22.6623478700000014	114.068843700000002	22.6645638299999987	1
2019-10-23 07:22:11	2019-10-23 07:24:16	2.01503029999999983	03	未知	22.6679376206022098	113.926639799975405	440306	V0440300	35058	99	72	100	72	113.924863869999996	22.6645638299999987	113.927304199999995	22.6667797899999997	1
2019-10-23 09:51:26	2019-10-23 14:57:58	1.75727349999999993	01	19-29岁	22.6707958730743186	114.013253028936163	440309	V0440300	35451	100	108	101	108	114.012715970000002	22.6667797899999997	114.015156300000001	22.6689957399999997	1
2019-10-23 10:29:07	2019-10-23 18:12:09	1.75727349999999993	02	30-39岁	22.6717068146208085	114.030680248217678	440309	V0440300	35815	101	115	101	115	114.029798319999998	22.6689957399999997	114.032238660000004	22.6712117000000006	1
2019-10-23 16:44:12	2019-10-23 17:43:59	1.86759879999999989	01	19-29岁	22.6722145720898993	114.118695121305223	440307	V0440300	35851	101	151	101	151	114.117650420000004	22.6689957399999997	114.120090759999997	22.6712117000000006	1
2019-10-23 17:11:40	2019-10-23 18:36:39	2.01503029999999983	02	19-29岁	22.6738044341926503	113.819550648389679	440306	V0440300	36085	102	28	104	28	113.817489080000001	22.6712117000000006	113.81992941	22.6734276600000015	1
2019-10-23 11:42:39	2019-10-23 15:44:54	2.01503029999999983	02	30-39岁	22.6756434051983895	113.926574921425797	440306	V0440300	36129	102	72	103	72	113.924863869999996	22.6712117000000006	113.927304199999995	22.6734276600000015	1
2019-10-23 13:36:26	2019-10-23 17:54:35	2.01503029999999983	02	30-39岁	22.6762248134881901	113.885241471696787	440306	V0440300	36469	103	55	105	55	113.883378149999999	22.6734276600000015	113.885818490000005	22.6756436199999989	1
2019-10-23 12:38:26	2019-10-23 13:48:16	2.05558739999999984	01	30-39岁	22.6857655309917483	114.330099074684327	440310	V0440300	38080	107	238	105	239	114.32995966	22.6822914900000008	114.332400000000007	22.6845074500000017	1
2019-10-23 16:42:45	2019-10-23 20:54:40	1.86759879999999989	02	40-49岁	22.6881313869925414	114.233990320331401	440307	V0440300	38397	108	198	107	199	114.232346219999997	22.6845074500000017	114.234786549999995	22.6867234000000018	1
2019-10-23 12:53:32	2019-10-23 18:38:18	1.86759879999999989	02	30-39岁	22.6886966357024917	114.300896816390974	440307	V0440300	38425	108	226	106	227	114.300675630000001	22.6845074500000017	114.303115969999993	22.6867234000000018	1
2019-10-23 15:17:44	2019-10-23 16:29:11	1.75727349999999993	01	30-39岁	22.6902042064934015	114.033364835836196	440309	V0440300	38672	109	116	109	116	114.032238660000004	22.6867234000000018	114.034678990000003	22.6889393599999991	1
2019-10-23 15:23:39	2019-10-23 16:55:25	2.01503029999999983	01	19-29岁	22.6948830542458602	113.804096344776994	440306	V0440300	39292	111	22	113	22	113.802847060000005	22.69115532	113.805287399999997	22.6933712800000009	1
2019-10-23 15:29:10	2019-10-23 17:28:28	1.86759879999999989	02	19-29岁	22.6943431497336086	114.231997761119004	440307	V0440300	39467	111	197	110	198	114.229905880000004	22.69115532	114.232346219999997	22.6933712800000009	3
2019-10-23 21:38:41	2019-10-23 22:40:44	1.86759879999999989	02	19-29岁	22.6943431497336086	114.231997761119004	440307	V0440300	39467	111	197	110	198	114.229905880000004	22.69115532	114.232346219999997	22.6933712800000009	3
2019-10-23 22:40:44	2019-10-23 22:40:44	1.86759879999999989	02	19-29岁	22.6943431497336086	114.231997761119004	440307	V0440300	39467	111	197	110	198	114.229905880000004	22.69115532	114.232346219999997	22.6933712800000009	3
2019-10-23 20:28:57	2019-10-23 21:15:58	2.01503029999999983	01	40-49岁	22.6967070064098593	113.831353827935374	440306	V0440300	39660	112	33	114	33	113.829690760000005	22.6933712800000009	113.832131090000004	22.695587230000001	1
2019-10-23 22:34:22	2019-10-23 23:32:28	1.86759879999999989	02	60岁以上	22.696227059451779	114.138523396474923	440307	V0440300	39786	112	159	111	159	114.137173110000006	22.6933712800000009	114.139613449999999	22.695587230000001	2
2019-10-23 16:04:59	2019-10-23 19:35:06	1.86759879999999989	02	60岁以上	22.696227059451779	114.138523396474923	440307	V0440300	39786	112	159	111	159	114.137173110000006	22.6933712800000009	114.139613449999999	22.695587230000001	2
2019-10-23 08:51:02	2019-10-23 13:53:42	1.75727349999999993	03	未知	22.7005050469435012	114.037422853881409	440309	V0440300	40459	114	118	114	118	114.037119329999996	22.6978031899999984	114.039559659999995	22.7000191499999993	1
2019-10-23 17:00:33	2019-10-23 19:59:42	1.86759879999999989	02	60岁以上	22.7027483784581285	114.215980869479125	440307	V0440300	40889	115	191	114	192	114.215263870000001	22.7000191499999993	114.2177042	22.7022351100000002	1
2019-10-23 08:18:13	2019-10-23 18:32:40	2.01503029999999983	01	19-29岁	22.7106772350475197	113.808281486545681	440306	V0440300	41793	118	24	120	24	113.807727729999996	22.7066670200000011	113.810168070000003	22.7088829799999985	3
2019-10-23 18:32:54	2019-10-23 19:36:09	2.01503029999999983	01	19-29岁	22.7106772350475197	113.808281486545681	440306	V0440300	41793	118	24	120	24	113.807727729999996	22.7066670200000011	113.810168070000003	22.7088829799999985	3
2019-10-23 19:37:16	2019-10-23 20:32:49	2.01503029999999983	01	19-29岁	22.7106772350475197	113.808281486545681	440306	V0440300	41793	118	24	120	24	113.807727729999996	22.7066670200000011	113.810168070000003	22.7088829799999985	3
2019-10-23 12:22:32	2019-10-23 14:06:40	2.01503029999999983	01	30-39岁	22.7130641048039692	113.81122192764839	440306	V0440300	42151	119	25	121	25	113.810168070000003	22.7088829799999985	113.812608400000002	22.7110989399999994	1
2019-10-23 12:14:01	2019-10-23 14:13:43	1.75727349999999993	01	30-39岁	22.7189542627512502	114.092537976779852	440309	V0440300	43337	122	140	122	141	114.090806720000003	22.7155308500000004	114.093247059999996	22.7177468100000013	2
2019-10-23 10:34:14	2019-10-23 11:30:30	1.75727349999999993	01	30-39岁	22.7189542627512502	114.092537976779852	440309	V0440300	43337	122	140	122	141	114.090806720000003	22.7155308500000004	114.093247059999996	22.7177468100000013	2
2019-10-23 16:17:45	2019-10-23 17:41:32	2.01503029999999983	01	30-39岁	22.7222801561803003	113.895648707032123	440306	V0440300	43971	124	60	125	60	113.895579830000003	22.7199627699999986	113.898020169999995	22.7221787199999987	1
2019-10-23 09:57:53	2019-10-23 10:31:51	1.75727349999999993	01	30-39岁	22.7227671890988994	114.044074628257192	440309	V0440300	44031	124	120	124	121	114.042000000000002	22.7199627699999986	114.044440339999994	22.7221787199999987	1
2019-10-23 08:44:27	2019-10-23 21:46:38	1.86759879999999989	02	40-49岁	22.7242614677985308	114.216703301635377	440307	V0440300	44102	124	191	123	192	114.215263870000001	22.7199627699999986	114.2177042	22.7221787199999987	1
2019-10-23 09:11:18	2019-10-23 13:09:40	1.86759879999999989	01	19-29岁	22.7257427851336402	114.263787505076692	440307	V0440300	44478	125	210	123	211	114.261630249999996	22.7221787199999987	114.264070590000003	22.7243946799999996	1
2019-10-23 11:37:25	2019-10-23 11:38:25	1.75727349999999993	01	19-29岁	22.7275181231193493	114.045246998992226	440309	V0440300	44746	126	121	126	122	114.044440339999994	22.7243946799999996	114.046880669999993	22.7266106400000005	1
2019-10-23 14:27:38	2019-10-23 14:31:21	2.01503029999999983	03	未知	22.7301571853036108	113.88816468956081	440306	V0440300	45038	127	56	128	56	113.885818490000005	22.7266106400000005	113.888258820000004	22.7288266000000014	1
2019-10-23 14:11:06	2019-10-23 14:44:10	2.01503029999999983	01	30-39岁	22.7318061149355088	113.903819635099197	440306	V0440300	45402	128	63	129	63	113.902900840000001	22.7288266000000014	113.905341179999994	22.7310425500000015	1
2019-10-23 11:16:48	2019-10-23 14:00:20	2.01503029999999983	01	19-29岁	22.7347946607492801	113.813986455333506	440306	V0440300	45722	129	26	131	26	113.812608400000002	22.7310425500000015	113.815048739999995	22.7332585099999989	1
2019-10-23 11:36:15	2019-10-23 14:09:08	2.01503029999999983	01	30-39岁	22.7390831360782286	113.810929490702421	440306	V0440300	46435	131	25	133	25	113.810168070000003	22.7354744699999998	113.812608400000002	22.7376904300000007	1
2019-10-23 05:30:14	2019-10-23 06:26:49	1.86759879999999989	01	40-49岁	22.749907832135829	114.225682075949038	440307	V0440300	48390	136	195	134	196	114.225025209999998	22.7465542499999991	114.227465550000005	22.74877021	1
2019-10-23 18:02:41	2019-10-23 19:00:37	2.01503029999999983	02	30-39岁	22.7688279107914617	113.829592770020639	440306	V0440300	51440	145	32	146	33	113.827250419999999	22.7664978699999985	113.829690760000005	22.7687138299999994	1
2019-10-23 15:49:17	2019-10-23 16:51:52	2.01503029999999983	02	30-39岁	22.8122837876006805	113.895372977553833	440306	V0440300	58250	164	59	164	60	113.893139500000004	22.8086010600000009	113.895579830000003	22.8108170200000018	1
