# Supplementary material for: Analysis of the influencing factors of vitality and built environment of shopping centers based on mobile-phone signaling data
Source: PLoS One. 2024 Feb 15;19(2):e0296261. doi: 10.1371/journal.pone.0296261 (PMC10868840; doi:10.1371/journal.pone.0296261)
Supplement: S1 Data — (ZIP) [file pone.0296261.s001.zip › μò░μì«Θçìμû░μƒÑΦ»ó/08σ«¥Φâ╜city/σ«¥Φâ╜25-Φ«┐Θù«Φ«░σ╜ò.csv]

stime	etime	weight	gender	age	o_lat	o_lon	o_district	city	o_fnid	grow_4326	gcol_4326	grow_32650	gcol_32650	ext_min_x	ext_min_y	ext_max_x	ext_max_y	visit_time
2019-10-25 20:32:01	2019-10-25 20:32:01	2.29234759999999982	02	30-39岁	22.4685330070224403	113.877626184946919	440305	V0440300	2908	9	52	12	50	113.87605714	22.4651276600000003	113.878497479999993	22.4673436200000012	1
2019-10-25 17:50:57	2019-10-25 18:42:30	2.29234759999999982	02	30-39岁	22.4683351282069417	113.878591906288761	440305	V0440300	2909	9	53	12	51	113.878497479999993	22.4651276600000003	113.88093782	22.4673436200000012	1
2019-10-25 14:35:10	2019-10-25 17:55:11	2.29234759999999982	01	50-59岁	22.4683351282069417	113.878591906288761	440305	V0440300	2909	9	53	12	51	113.878497479999993	22.4651276600000003	113.88093782	22.4673436200000012	2
2019-10-25 21:16:46	2019-10-25 23:09:47	2.29234759999999982	01	50-59岁	22.4683351282069417	113.878591906288761	440305	V0440300	2909	9	53	12	51	113.878497479999993	22.4651276600000003	113.88093782	22.4673436200000012	2
2019-10-25 17:40:02	2019-10-25 17:41:02	2.29234759999999982	02	40-49岁	22.4683351282069417	113.878591906288761	440305	V0440300	2909	9	53	12	51	113.878497479999993	22.4651276600000003	113.88093782	22.4673436200000012	1
2019-10-25 14:55:35	2019-10-25 17:51:54	2.29234759999999982	02	50-59岁	22.4683351282069417	113.878591906288761	440305	V0440300	2909	9	53	12	51	113.878497479999993	22.4651276600000003	113.88093782	22.4673436200000012	2
2019-10-25 20:59:16	2019-10-25 23:08:29	2.29234759999999982	02	50-59岁	22.4683351282069417	113.878591906288761	440305	V0440300	2909	9	53	12	51	113.878497479999993	22.4651276600000003	113.88093782	22.4673436200000012	2
2019-10-25 20:32:39	2019-10-25 20:32:39	2.29234759999999982	01	60岁以上	22.4699411623447105	113.87810922877361	440305	V0440300	3265	10	52	13	50	113.87605714	22.4673436200000012	113.878497479999993	22.4695595700000013	1
2019-10-25 13:26:25	2019-10-25 18:25:01	2.29234759999999982	01	50-59岁	22.4700349479827395	113.879223780807209	440305	V0440300	3266	10	53	13	51	113.878497479999993	22.4673436200000012	113.88093782	22.4695595700000013	2
2019-10-25 20:32:18	2019-10-25 23:13:08	2.29234759999999982	01	50-59岁	22.4700349479827395	113.879223780807209	440305	V0440300	3266	10	53	13	51	113.878497479999993	22.4673436200000012	113.88093782	22.4695595700000013	2
2019-10-25 10:50:09	2019-10-25 15:54:57	2.29234759999999982	03	未知	22.4713814930548601	113.887253031621796	440305	V0440300	3269	10	56	13	54	113.885818490000005	22.4673436200000012	113.888258820000004	22.4695595700000013	1
2019-10-25 15:46:19	2019-10-25 16:37:16	2.29234759999999982	02	40-49岁	22.4716398137975197	113.888946543217529	440305	V0440300	3270	10	57	13	55	113.888258820000004	22.4673436200000012	113.890699159999997	22.4695595700000013	4
2019-10-25 22:03:46	2019-10-25 23:40:48	2.29234759999999982	02	40-49岁	22.4716398137975197	113.888946543217529	440305	V0440300	3270	10	57	13	55	113.888258820000004	22.4673436200000012	113.890699159999997	22.4695595700000013	4
2019-10-25 18:57:36	2019-10-25 19:52:27	2.29234759999999982	02	40-49岁	22.4716398137975197	113.888946543217529	440305	V0440300	3270	10	57	13	55	113.888258820000004	22.4673436200000012	113.890699159999997	22.4695595700000013	4
2019-10-25 08:40:17	2019-10-25 09:41:50	2.29234759999999982	02	40-49岁	22.4716398137975197	113.888946543217529	440305	V0440300	3270	10	57	13	55	113.888258820000004	22.4673436200000012	113.890699159999997	22.4695595700000013	4
2019-10-25 17:54:45	2019-10-25 20:54:14	2.29234759999999982	02	30-39岁	22.4761980594841901	113.888990296324465	440305	V0440300	3984	12	57	15	55	113.888258820000004	22.4717755299999986	113.890699159999997	22.4739914899999995	2
2019-10-25 09:45:33	2019-10-25 11:33:58	2.29234759999999982	02	30-39岁	22.4761980594841901	113.888990296324465	440305	V0440300	3984	12	57	15	55	113.888258820000004	22.4717755299999986	113.890699159999997	22.4739914899999995	2
2019-10-25 18:14:12	2019-10-25 21:18:04	2.29234759999999982	02	0-18岁	22.4782753767558816	113.902189294025959	440305	V0440300	4346	13	62	16	60	113.900460510000002	22.4739914899999995	113.902900840000001	22.4762074500000004	1
2019-10-25 20:33:14	2019-10-25 20:33:14	2.29234759999999982	01	30-39岁	22.481034946286389	113.899272823192646	440305	V0440300	5059	15	61	18	59	113.898020169999995	22.4784234000000005	113.900460510000002	22.4806393600000014	1
2019-10-25 18:11:46	2019-10-25 20:56:32	2.29234759999999982	03	未知	22.4838772711353485	113.892227161634565	440305	V0440300	5413	16	58	19	56	113.890699159999997	22.4806393600000014	113.893139500000004	22.4828553199999988	1
2019-10-25 16:09:54	2019-10-25 17:14:14	2.29234759999999982	03	未知	22.4832471345969083	113.896989958407019	440305	V0440300	5415	16	60	19	58	113.895579830000003	22.4806393600000014	113.898020169999995	22.4828553199999988	1
2019-10-25 19:00:17	2019-10-25 20:12:21	2.29234759999999982	01	19-29岁	22.4832310107753699	113.901777894969996	440305	V0440300	5417	16	62	19	60	113.900460510000002	22.4806393600000014	113.902900840000001	22.4828553199999988	1
2019-10-25 21:38:14	2019-10-25 22:40:11	2.29234759999999982	01	40-49岁	22.483891709910651	113.927789344145168	440305	V0440300	5428	16	73	19	71	113.927304199999995	22.4806393600000014	113.929744540000002	22.4828553199999988	1
2019-10-25 19:13:40	2019-10-25 21:07:46	2.29234759999999982	01	30-39岁	22.4870946152393394	113.915938513595407	440305	V0440300	5780	17	68	20	66	113.915102520000005	22.4828553199999988	113.917542859999998	22.4850712799999997	1
2019-10-25 19:58:53	2019-10-25 21:14:26	2.29234759999999982	02	40-49岁	22.4872188625910887	113.915828931822318	440305	V0440300	5780	17	68	20	66	113.915102520000005	22.4828553199999988	113.917542859999998	22.4850712799999997	1
2019-10-25 18:42:02	2019-10-25 20:11:08	2.29234759999999982	02	60岁以上	22.4872188625910887	113.915828931822318	440305	V0440300	5780	17	68	20	66	113.915102520000005	22.4828553199999988	113.917542859999998	22.4850712799999997	1
2019-10-25 00:00:57	2019-10-25 19:00:21	2.29234759999999982	02	30-39岁	22.4854331979354214	113.915421807286009	440305	V0440300	5780	17	68	20	66	113.915102520000005	22.4828553199999988	113.917542859999998	22.4850712799999997	1
2019-10-25 16:52:39	2019-10-25 20:12:28	2.29234759999999982	01	19-29岁	22.4872188625910887	113.915828931822318	440305	V0440300	5780	17	68	20	66	113.915102520000005	22.4828553199999988	113.917542859999998	22.4850712799999997	1
2019-10-25 14:15:02	2019-10-25 15:27:48	2.29234759999999982	02	40-49岁	22.4872348593290887	113.915721750599886	440305	V0440300	5780	17	68	20	66	113.915102520000005	22.4828553199999988	113.917542859999998	22.4850712799999997	3
2019-10-25 15:27:49	2019-10-25 16:53:04	2.29234759999999982	02	40-49岁	22.4872348593290887	113.915721750599886	440305	V0440300	5780	17	68	20	66	113.915102520000005	22.4828553199999988	113.917542859999998	22.4850712799999997	3
2019-10-25 08:44:33	2019-10-25 11:12:09	2.29234759999999982	02	40-49岁	22.4872348593290887	113.915721750599886	440305	V0440300	5780	17	68	20	66	113.915102520000005	22.4828553199999988	113.917542859999998	22.4850712799999997	3
2019-10-25 19:29:28	2019-10-25 21:36:35	2.29234759999999982	02	30-39岁	22.48617979159798	113.925204104374245	440305	V0440300	5784	17	72	20	70	113.924863869999996	22.4828553199999988	113.927304199999995	22.4850712799999997	1
2019-10-25 15:12:18	2019-10-25 17:16:06	2.29234759999999982	01	40-49岁	22.4851093787776399	113.926334869602556	440305	V0440300	5784	17	72	20	70	113.924863869999996	22.4828553199999988	113.927304199999995	22.4850712799999997	1
2019-10-25 17:09:33	2019-10-25 18:31:28	2.29234759999999982	02	30-39岁	22.4861917778356499	113.925359223145364	440305	V0440300	5784	17	72	20	70	113.924863869999996	22.4828553199999988	113.927304199999995	22.4850712799999997	1
2019-10-25 23:13:05	2019-10-25 23:43:48	2.29234759999999982	01	40-49岁	22.4874577600960812	113.906170421353451	440305	V0440300	6133	18	64	21	62	113.905341179999994	22.4850712799999997	113.907781510000007	22.4872872299999997	1
2019-10-25 17:02:50	2019-10-25 21:00:07	2.29234759999999982	02	19-29岁	22.4878714387461294	113.913619652647853	440305	V0440300	6136	18	67	21	65	113.912662190000006	22.4850712799999997	113.915102520000005	22.4872872299999997	1
2019-10-25 18:28:23	2019-10-25 19:15:36	2.29234759999999982	01	50-59岁	22.4879315172202396	113.914871107395001	440305	V0440300	6136	18	67	21	65	113.912662190000006	22.4850712799999997	113.915102520000005	22.4872872299999997	1
2019-10-25 14:27:15	2019-10-25 15:26:17	2.29234759999999982	01	19-29岁	22.4891267352639801	113.914135642769196	440305	V0440300	6136	18	67	21	65	113.912662190000006	22.4850712799999997	113.915102520000005	22.4872872299999997	1
2019-10-25 14:31:31	2019-10-25 15:25:49	2.29234759999999982	01	19-29岁	22.4887956778363112	113.923718653182121	440305	V0440300	6140	18	71	21	69	113.922423530000003	22.4850712799999997	113.924863869999996	22.4872872299999997	1
2019-10-25 12:37:25	2019-10-25 16:15:51	2.29234759999999982	01	30-39岁	22.4887650243952386	113.923058938852748	440305	V0440300	6140	18	71	21	69	113.922423530000003	22.4850712799999997	113.924863869999996	22.4872872299999997	2
2019-10-25 18:02:21	2019-10-25 18:48:20	2.29234759999999982	01	30-39岁	22.4887650243952386	113.923058938852748	440305	V0440300	6140	18	71	21	69	113.922423530000003	22.4850712799999997	113.924863869999996	22.4872872299999997	2
2019-10-25 20:06:55	2019-10-25 21:03:06	2.29234759999999982	01	0-18岁	22.4883230721292193	113.924962484757927	440305	V0440300	6141	18	72	21	70	113.924863869999996	22.4850712799999997	113.927304199999995	22.4872872299999997	1
2019-10-25 18:48:04	2019-10-25 22:02:42	2.29234759999999982	01	30-39岁	22.4879481450340712	113.925650587770477	440305	V0440300	6141	18	72	21	70	113.924863869999996	22.4850712799999997	113.927304199999995	22.4872872299999997	1
2019-10-25 16:47:15	2019-10-25 20:36:00	2.29234759999999982	02	19-29岁	22.4878375003391788	113.928838442982823	440305	V0440300	6142	18	73	21	71	113.927304199999995	22.4850712799999997	113.929744540000002	22.4872872299999997	1
2019-10-25 15:28:01	2019-10-25 17:21:12	2.29234759999999982	02	40-49岁	22.4882619067338716	113.929324364759836	440305	V0440300	6142	18	73	21	71	113.927304199999995	22.4850712799999997	113.929744540000002	22.4872872299999997	1
2019-10-25 19:44:18	2019-10-25 22:15:12	2.29234759999999982	01	19-29岁	22.4894849647018198	113.931938953947736	440305	V0440300	6143	18	74	21	72	113.929744540000002	22.4850712799999997	113.932184879999994	22.4872872299999997	1
2019-10-25 15:25:56	2019-10-25 17:40:42	2.29234759999999982	01	30-39岁	22.4904803350887406	113.909424565083867	440305	V0440300	6491	19	65	22	63	113.907781510000007	22.4872872299999997	113.910221849999999	22.4895031900000006	1
2019-10-25 19:05:05	2019-10-25 23:38:40	2.29234759999999982	01	30-39岁	22.4912052542342309	113.915225792124033	440305	V0440300	6494	19	68	22	66	113.915102520000005	22.4872872299999997	113.917542859999998	22.4895031900000006	1
2019-10-25 18:34:11	2019-10-25 19:45:36	2.29234759999999982	01	19-29岁	22.489611393257011	113.918708794589477	440305	V0440300	6495	19	69	22	67	113.917542859999998	22.4872872299999997	113.919983189999996	22.4895031900000006	1
2019-10-25 15:33:56	2019-10-25 19:30:06	2.29234759999999982	03	19-29岁	22.4912350501729996	113.919138981005759	440305	V0440300	6495	19	69	22	67	113.917542859999998	22.4872872299999997	113.919983189999996	22.4895031900000006	1
2019-10-25 18:03:36	2019-10-25 21:51:15	2.29234759999999982	02	40-49岁	22.4912093103853614	113.918265489829849	440305	V0440300	6495	19	69	22	67	113.917542859999998	22.4872872299999997	113.919983189999996	22.4895031900000006	1
2019-10-25 09:39:19	2019-10-25 11:30:19	2.29234759999999982	01	19-29岁	22.4914433786154113	113.918707045213296	440305	V0440300	6495	19	69	22	67	113.917542859999998	22.4872872299999997	113.919983189999996	22.4895031900000006	1
2019-10-25 16:17:43	2019-10-25 19:27:41	2.29234759999999982	01	30-39岁	22.491060992720481	113.92089096032278	440305	V0440300	6496	19	70	22	68	113.919983189999996	22.4872872299999997	113.922423530000003	22.4895031900000006	1
2019-10-25 17:50:03	2019-10-25 23:32:23	2.29234759999999982	01	30-39岁	22.4917039941363903	113.922896785807723	440305	V0440300	6497	19	71	22	69	113.922423530000003	22.4872872299999997	113.924863869999996	22.4895031900000006	1
2019-10-25 16:08:56	2019-10-25 17:31:07	2.29234759999999982	02	30-39岁	22.4909638565521597	113.9238357870708	440305	V0440300	6497	19	71	22	69	113.922423530000003	22.4872872299999997	113.924863869999996	22.4895031900000006	1
2019-10-25 18:26:15	2019-10-25 21:54:53	2.29234759999999982	01	30-39岁	22.4903976283231799	113.923013101633899	440305	V0440300	6497	19	71	22	69	113.922423530000003	22.4872872299999997	113.924863869999996	22.4895031900000006	1
2019-10-25 17:54:09	2019-10-25 19:29:02	2.29234759999999982	01	40-49岁	22.4902020255696407	113.925056899298696	440305	V0440300	6498	19	72	22	70	113.924863869999996	22.4872872299999997	113.927304199999995	22.4895031900000006	1
2019-10-25 16:11:31	2019-10-25 21:45:53	2.29234759999999982	01	19-29岁	22.4904351493376602	113.925449927134196	440305	V0440300	6498	19	72	22	70	113.924863869999996	22.4872872299999997	113.927304199999995	22.4895031900000006	1
2019-10-25 08:04:59	2019-10-25 08:11:30	2.29234759999999982	02	19-29岁	22.4913262462242507	113.925799273725772	440305	V0440300	6498	19	72	22	70	113.924863869999996	22.4872872299999997	113.927304199999995	22.4895031900000006	1
2019-10-25 23:00:20	2019-10-25 23:00:20	2.29234759999999982	02	19-29岁	22.4914169797170693	113.928662267620737	440305	V0440300	6499	19	73	22	71	113.927304199999995	22.4872872299999997	113.929744540000002	22.4895031900000006	1
2019-10-25 19:31:07	2019-10-25 20:40:55	2.29234759999999982	03	未知	22.4908266024011105	113.930831336566328	440305	V0440300	6500	19	74	22	72	113.929744540000002	22.4872872299999997	113.932184879999994	22.4895031900000006	1
2019-10-25 00:10:39	2019-10-25 10:10:17	2.29234759999999982	01	19-29岁	22.4897571735611415	113.931068600053706	440305	V0440300	6500	19	74	22	72	113.929744540000002	22.4872872299999997	113.932184879999994	22.4895031900000006	1
2019-10-25 18:58:01	2019-10-25 20:48:13	2.29234759999999982	03	未知	22.4913419096386917	113.930878233456255	440305	V0440300	6500	19	74	22	72	113.929744540000002	22.4872872299999997	113.932184879999994	22.4895031900000006	1
2019-10-25 20:46:28	2019-10-25 20:46:28	2.29234759999999982	02	40-49岁	22.4895675288703707	113.932956867987073	440305	V0440300	6501	19	75	22	73	113.932184879999994	22.4872872299999997	113.934625209999993	22.4895031900000006	1
2019-10-25 20:29:49	2019-10-25 22:34:20	2.29234759999999982	02	19-29岁	22.4905645685247109	113.93223562419449	440305	V0440300	6501	19	75	22	73	113.932184879999994	22.4872872299999997	113.934625209999993	22.4895031900000006	1
2019-10-25 06:02:46	2019-10-25 08:17:35	2.29234759999999982	02	50-59岁	22.4903350551507302	113.932978786328391	440305	V0440300	6501	19	75	22	73	113.932184879999994	22.4872872299999997	113.934625209999993	22.4895031900000006	1
2019-10-25 12:38:06	2019-10-25 13:52:11	2.29234759999999982	01	30-39岁	22.4904299646326997	113.93701682058888	440305	V0440300	6502	19	76	22	74	113.934625209999993	22.4872872299999997	113.93706555	22.4895031900000006	3
2019-10-25 13:52:16	2019-10-25 21:09:26	2.29234759999999982	01	30-39岁	22.4904299646326997	113.93701682058888	440305	V0440300	6502	19	76	22	74	113.934625209999993	22.4872872299999997	113.93706555	22.4895031900000006	3
2019-10-25 08:51:02	2019-10-25 10:18:40	2.29234759999999982	01	30-39岁	22.4904299646326997	113.93701682058888	440305	V0440300	6502	19	76	22	74	113.934625209999993	22.4872872299999997	113.93706555	22.4895031900000006	3
2019-10-25 00:01:51	2019-10-25 08:11:04	2.29234759999999982	01	40-49岁	22.4909828603263691	113.937616491000753	440305	V0440300	6503	19	77	22	75	113.93706555	22.4872872299999997	113.939505879999999	22.4895031900000006	1
2019-10-25 10:36:47	2019-10-25 12:52:54	2.29234759999999982	01	30-39岁	22.4896406151015391	113.938694927030966	440305	V0440300	6503	19	77	22	75	113.93706555	22.4872872299999997	113.939505879999999	22.4895031900000006	1
2019-10-25 13:07:07	2019-10-25 15:18:13	2.29234759999999982	02	30-39岁	22.4928006236351408	113.886521192765215	440305	V0440300	6839	20	56	23	54	113.885818490000005	22.4895031900000006	113.888258820000004	22.4917191500000015	1
2019-10-25 07:22:09	2019-10-25 07:26:55	2.29234759999999982	01	30-39岁	22.4921629330437405	113.906813539869347	440305	V0440300	6847	20	64	23	62	113.905341179999994	22.4895031900000006	113.907781510000007	22.4917191500000015	1
2019-10-25 21:00:30	2019-10-25 21:25:54	2.29234759999999982	02	19-29岁	22.4936669949776409	113.91229644049065	440305	V0440300	6849	20	66	23	64	113.910221849999999	22.4895031900000006	113.912662190000006	22.4917191500000015	1
2019-10-25 09:36:27	2019-10-25 13:21:01	2.29234759999999982	02	50-59岁	22.4929956485988001	113.917293552253469	440305	V0440300	6851	20	68	23	66	113.915102520000005	22.4895031900000006	113.917542859999998	22.4917191500000015	1
2019-10-25 17:14:46	2019-10-25 18:59:28	2.29234759999999982	02	30-39岁	22.4926406744202509	113.917136320848044	440305	V0440300	6851	20	68	23	66	113.915102520000005	22.4895031900000006	113.917542859999998	22.4917191500000015	1
2019-10-25 16:42:10	2019-10-25 21:39:14	2.29234759999999982	02	40-49岁	22.4925652481712888	113.917439061593399	440305	V0440300	6851	20	68	23	66	113.915102520000005	22.4895031900000006	113.917542859999998	22.4917191500000015	1
2019-10-25 17:51:02	2019-10-25 22:50:44	2.29234759999999982	02	50-59岁	22.4920734366723813	113.919091268498434	440305	V0440300	6852	20	69	23	67	113.917542859999998	22.4895031900000006	113.919983189999996	22.4917191500000015	1
2019-10-25 18:25:55	2019-10-25 20:35:36	2.29234759999999982	03	未知	22.4924544810906717	113.917781433033497	440305	V0440300	6852	20	69	23	67	113.917542859999998	22.4895031900000006	113.919983189999996	22.4917191500000015	1
2019-10-25 20:34:01	2019-10-25 21:31:11	2.29234759999999982	01	19-29岁	22.4931495748043488	113.920621332027821	440305	V0440300	6853	20	70	23	68	113.919983189999996	22.4895031900000006	113.922423530000003	22.4917191500000015	1
2019-10-25 21:24:51	2019-10-25 21:24:51	2.29234759999999982	01	30-39岁	22.4935541068177294	113.921010562883808	440305	V0440300	6853	20	70	23	68	113.919983189999996	22.4895031900000006	113.922423530000003	22.4917191500000015	1
2019-10-25 01:06:11	2019-10-25 08:04:59	2.29234759999999982	01	30-39岁	22.4934974422303107	113.92371174787931	440305	V0440300	6854	20	71	23	69	113.922423530000003	22.4895031900000006	113.924863869999996	22.4917191500000015	1
2019-10-25 14:32:35	2019-10-25 14:32:35	2.29234759999999982	02	0-18岁	22.4919657866915799	113.922900703943057	440305	V0440300	6854	20	71	23	69	113.922423530000003	22.4895031900000006	113.924863869999996	22.4917191500000015	1
2019-10-25 11:22:21	2019-10-25 14:01:22	2.29234759999999982	02	50-59岁	22.4930605545079416	113.924935409855522	440305	V0440300	6855	20	72	23	70	113.924863869999996	22.4895031900000006	113.927304199999995	22.4917191500000015	1
2019-10-25 14:21:33	2019-10-25 17:20:25	2.29234759999999982	02	30-39岁	22.4937533150729294	113.926240921690834	440305	V0440300	6855	20	72	23	70	113.924863869999996	22.4895031900000006	113.927304199999995	22.4917191500000015	1
2019-10-25 17:39:20	2019-10-25 20:18:32	2.29234759999999982	01	30-39岁	22.4925722418352194	113.927247939348263	440305	V0440300	6855	20	72	23	70	113.924863869999996	22.4895031900000006	113.927304199999995	22.4917191500000015	1
2019-10-25 11:59:13	2019-10-25 13:40:48	2.29234759999999982	01	30-39岁	22.4934569799438506	113.926791345468686	440305	V0440300	6855	20	72	23	70	113.924863869999996	22.4895031900000006	113.927304199999995	22.4917191500000015	1
2019-10-25 21:13:29	2019-10-25 23:40:22	2.29234759999999982	01	30-39岁	22.4923199090889092	113.926321171199561	440305	V0440300	6855	20	72	23	70	113.924863869999996	22.4895031900000006	113.927304199999995	22.4917191500000015	1
2019-10-25 18:03:28	2019-10-25 18:53:49	2.29234759999999982	01	40-49岁	22.4927599569006915	113.926680497243609	440305	V0440300	6855	20	72	23	70	113.924863869999996	22.4895031900000006	113.927304199999995	22.4917191500000015	1
2019-10-25 09:32:29	2019-10-25 09:50:07	2.29234759999999982	01	50-59岁	22.4919871242577507	113.925435033566075	440305	V0440300	6855	20	72	23	70	113.924863869999996	22.4895031900000006	113.927304199999995	22.4917191500000015	1
2019-10-25 12:16:32	2019-10-25 12:18:43	2.29234759999999982	02	19-29岁	22.4920617016029709	113.925559639120308	440305	V0440300	6855	20	72	23	70	113.924863869999996	22.4895031900000006	113.927304199999995	22.4917191500000015	1
2019-10-25 10:01:51	2019-10-25 12:37:13	2.29234759999999982	02	30-39岁	22.4937891461034205	113.92717248412221	440305	V0440300	6855	20	72	23	70	113.924863869999996	22.4895031900000006	113.927304199999995	22.4917191500000015	1
2019-10-25 08:23:55	2019-10-25 08:49:36	2.29234759999999982	02	50-59岁	22.4917288530431385	113.925615558399514	440305	V0440300	6855	20	72	23	70	113.924863869999996	22.4895031900000006	113.927304199999995	22.4917191500000015	1
2019-10-25 00:00:04	2019-10-25 00:01:39	2.29234759999999982	01	19-29岁	22.4937083279525396	113.927193694437491	440305	V0440300	6855	20	72	23	70	113.924863869999996	22.4895031900000006	113.927304199999995	22.4917191500000015	1
2019-10-25 17:36:48	2019-10-25 19:29:03	2.29234759999999982	02	40-49岁	22.4928456278374611	113.928805524459023	440305	V0440300	6856	20	73	23	71	113.927304199999995	22.4895031900000006	113.929744540000002	22.4917191500000015	2
2019-10-25 09:48:01	2019-10-25 12:02:40	2.29234759999999982	02	40-49岁	22.4928456278374611	113.928805524459023	440305	V0440300	6856	20	73	23	71	113.927304199999995	22.4895031900000006	113.929744540000002	22.4917191500000015	2
2019-10-25 18:03:57	2019-10-25 22:07:10	2.29234759999999982	03	未知	22.492409390121459	113.929592116364375	440305	V0440300	6856	20	73	23	71	113.927304199999995	22.4895031900000006	113.929744540000002	22.4917191500000015	3
2019-10-25 09:03:24	2019-10-25 09:51:26	2.29234759999999982	03	未知	22.492409390121459	113.929592116364375	440305	V0440300	6856	20	73	23	71	113.927304199999995	22.4895031900000006	113.929744540000002	22.4917191500000015	3
2019-10-25 09:52:41	2019-10-25 12:11:09	2.29234759999999982	03	未知	22.492409390121459	113.929592116364375	440305	V0440300	6856	20	73	23	71	113.927304199999995	22.4895031900000006	113.929744540000002	22.4917191500000015	3
2019-10-25 20:52:43	2019-10-25 20:53:28	2.29234759999999982	01	40-49岁	22.4925682227054686	113.927510250715642	440305	V0440300	6856	20	73	23	71	113.927304199999995	22.4895031900000006	113.929744540000002	22.4917191500000015	1
2019-10-25 18:31:26	2019-10-25 20:14:29	2.29234759999999982	01	19-29岁	22.4924581973311888	113.929785277599279	440305	V0440300	6857	20	74	23	72	113.929744540000002	22.4895031900000006	113.932184879999994	22.4917191500000015	1
2019-10-25 21:58:33	2019-10-25 23:25:04	2.29234759999999982	01	19-29岁	22.493646658890821	113.930584556422545	440305	V0440300	6857	20	74	23	72	113.929744540000002	22.4895031900000006	113.932184879999994	22.4917191500000015	1
2019-10-25 19:52:40	2019-10-25 20:55:48	2.29234759999999982	02	40-49岁	22.4929871638330212	113.934338239418395	440305	V0440300	6858	20	75	23	73	113.932184879999994	22.4895031900000006	113.934625209999993	22.4917191500000015	1
2019-10-25 11:37:40	2019-10-25 12:59:44	2.29234759999999982	01	40-49岁	22.4925492341026612	113.935037447000866	440305	V0440300	6859	20	76	23	74	113.934625209999993	22.4895031900000006	113.93706555	22.4917191500000015	1
2019-10-25 20:55:05	2019-10-25 22:03:08	2.29234759999999982	01	50-59岁	22.4917587412350386	113.935705572520959	440305	V0440300	6859	20	76	23	74	113.934625209999993	22.4895031900000006	113.93706555	22.4917191500000015	1
2019-10-25 18:38:15	2019-10-25 21:42:56	2.29234759999999982	03	未知	22.4931389275805209	113.935199264050951	440305	V0440300	6859	20	76	23	74	113.934625209999993	22.4895031900000006	113.93706555	22.4917191500000015	1
2019-10-25 16:01:08	2019-10-25 17:39:39	2.29234759999999982	02	19-29岁	22.4929734010969895	113.937883434158536	440305	V0440300	6860	20	77	23	75	113.93706555	22.4895031900000006	113.939505879999999	22.4917191500000015	1
2019-10-25 20:32:54	2019-10-25 21:52:01	2.29234759999999982	03	未知	22.495056140688849	113.915557966405089	440305	V0440300	7208	21	68	24	66	113.915102520000005	22.4917191500000015	113.917542859999998	22.4939351099999989	1
2019-10-25 13:19:15	2019-10-25 13:19:15	2.29234759999999982	01	30-39岁	22.494475816811061	113.917299579664501	440305	V0440300	7208	21	68	24	66	113.915102520000005	22.4917191500000015	113.917542859999998	22.4939351099999989	1
2019-10-25 08:30:26	2019-10-25 08:35:42	2.29234759999999982	01	40-49岁	22.4945312883203812	113.919726356180902	440305	V0440300	7209	21	69	24	67	113.917542859999998	22.4917191500000015	113.919983189999996	22.4939351099999989	1
2019-10-25 14:13:02	2019-10-25 16:25:51	2.29234759999999982	01	19-29岁	22.4960188228017905	113.922004886453536	440305	V0440300	7210	21	70	24	68	113.919983189999996	22.4917191500000015	113.922423530000003	22.4939351099999989	1
2019-10-25 18:18:40	2019-10-25 19:13:30	2.29234759999999982	01	19-29岁	22.4953055718038186	113.922933616940512	440305	V0440300	7211	21	71	24	69	113.922423530000003	22.4917191500000015	113.924863869999996	22.4939351099999989	1
2019-10-25 11:47:19	2019-10-25 12:56:51	2.29234759999999982	01	30-39岁	22.4942328417020505	113.924414166439334	440305	V0440300	7211	21	71	24	69	113.922423530000003	22.4917191500000015	113.924863869999996	22.4939351099999989	1
2019-10-25 13:56:13	2019-10-25 21:00:30	2.29234759999999982	02	19-29岁	22.4955970438869599	113.924490818970455	440305	V0440300	7211	21	71	24	69	113.922423530000003	22.4917191500000015	113.924863869999996	22.4939351099999989	1
2019-10-25 13:58:17	2019-10-25 14:15:07	2.29234759999999982	01	19-29岁	22.4947740405056287	113.926762231127952	440305	V0440300	7212	21	72	24	70	113.924863869999996	22.4917191500000015	113.927304199999995	22.4939351099999989	1
2019-10-25 18:50:17	2019-10-25 20:31:58	2.29234759999999982	01	40-49岁	22.4940227705509308	113.925700802111692	440305	V0440300	7212	21	72	24	70	113.924863869999996	22.4917191500000015	113.927304199999995	22.4939351099999989	1
2019-10-25 10:47:47	2019-10-25 11:15:48	2.29234759999999982	02	40-49岁	22.4948393513938392	113.926401439633139	440305	V0440300	7212	21	72	24	70	113.924863869999996	22.4917191500000015	113.927304199999995	22.4939351099999989	1
2019-10-25 12:50:29	2019-10-25 14:02:58	2.29234759999999982	02	40-49岁	22.4943493140638893	113.926732771906984	440305	V0440300	7212	21	72	24	70	113.924863869999996	22.4917191500000015	113.927304199999995	22.4939351099999989	1
2019-10-25 16:17:03	2019-10-25 18:00:34	2.29234759999999982	02	30-39岁	22.4947700226353007	113.927024546575794	440305	V0440300	7212	21	72	24	70	113.924863869999996	22.4917191500000015	113.927304199999995	22.4939351099999989	1
2019-10-25 07:52:26	2019-10-25 09:34:43	2.29234759999999982	01	19-29岁	22.4953948822633514	113.925719019821585	440305	V0440300	7212	21	72	24	70	113.924863869999996	22.4917191500000015	113.927304199999995	22.4939351099999989	1
2019-10-25 19:51:17	2019-10-25 21:04:20	2.29234759999999982	02	19-29岁	22.4942917836771308	113.927501296830542	440305	V0440300	7213	21	73	24	71	113.927304199999995	22.4917191500000015	113.929744540000002	22.4939351099999989	1
2019-10-25 18:37:45	2019-10-25 19:43:12	2.29234759999999982	03	未知	22.4947806393171916	113.928053794736215	440305	V0440300	7213	21	73	24	71	113.927304199999995	22.4917191500000015	113.929744540000002	22.4939351099999989	2
2019-10-25 02:34:01	2019-10-25 08:59:56	2.29234759999999982	03	未知	22.4947806393171916	113.928053794736215	440305	V0440300	7213	21	73	24	71	113.927304199999995	22.4917191500000015	113.929744540000002	22.4939351099999989	2
2019-10-25 11:30:36	2019-10-25 12:39:43	2.29234759999999982	02	30-39岁	22.4971847807313701	113.916909290929297	440305	V0440300	7565	22	68	25	66	113.915102520000005	22.4939351099999989	113.917542859999998	22.496151059999999	1
2019-10-25 14:59:15	2019-10-25 17:21:40	2.29234759999999982	01	30-39岁	22.4961683962360794	113.917087227815884	440305	V0440300	7565	22	68	25	66	113.915102520000005	22.4939351099999989	113.917542859999998	22.496151059999999	1
2019-10-25 21:29:55	2019-10-25 23:16:58	2.29234759999999982	01	19-29岁	22.4975830332928304	113.920270605125495	440305	V0440300	7567	22	70	25	68	113.919983189999996	22.4939351099999989	113.922423530000003	22.496151059999999	1
2019-10-25 16:19:18	2019-10-25 18:03:59	2.29234759999999982	02	60岁以上	22.4964471178740304	113.925054743855455	440305	V0440300	7569	22	72	25	70	113.924863869999996	22.4939351099999989	113.927304199999995	22.496151059999999	1
2019-10-25 18:32:24	2019-10-25 22:49:11	2.29234759999999982	01	19-29岁	22.4965994257302597	113.92546899996141	440305	V0440300	7569	22	72	25	70	113.924863869999996	22.4939351099999989	113.927304199999995	22.496151059999999	1
2019-10-25 00:00:06	2019-10-25 08:11:37	2.29234759999999982	02	30-39岁	22.4982519474747988	113.932143684777074	440305	V0440300	7571	22	74	25	72	113.929744540000002	22.4939351099999989	113.932184879999994	22.496151059999999	1
2019-10-25 18:12:33	2019-10-25 22:49:40	2.29234759999999982	01	30-39岁	22.4971344083763505	113.931750720901476	440305	V0440300	7571	22	74	25	72	113.929744540000002	22.4939351099999989	113.932184879999994	22.496151059999999	2
2019-10-25 22:52:17	2019-10-25 23:48:09	2.29234759999999982	01	30-39岁	22.4971344083763505	113.931750720901476	440305	V0440300	7571	22	74	25	72	113.929744540000002	22.4939351099999989	113.932184879999994	22.496151059999999	2
2019-10-25 12:42:37	2019-10-25 16:28:52	2.29234759999999982	03	19-29岁	22.4978265253221004	113.930657373819798	440305	V0440300	7571	22	74	25	72	113.929744540000002	22.4939351099999989	113.932184879999994	22.496151059999999	2
2019-10-25 21:31:40	2019-10-25 23:20:13	2.29234759999999982	03	19-29岁	22.4978265253221004	113.930657373819798	440305	V0440300	7571	22	74	25	72	113.929744540000002	22.4939351099999989	113.932184879999994	22.496151059999999	2
2019-10-25 00:11:34	2019-10-25 07:56:29	2.29234759999999982	02	30-39岁	22.4983558508442201	113.930966193621657	440305	V0440300	7571	22	74	25	72	113.929744540000002	22.4939351099999989	113.932184879999994	22.496151059999999	1
2019-10-25 18:53:11	2019-10-25 20:29:43	2.29234759999999982	01	40-49岁	22.49683429573194	113.933524980058479	440305	V0440300	7572	22	75	25	73	113.932184879999994	22.4939351099999989	113.934625209999993	22.496151059999999	1
2019-10-25 09:25:02	2019-10-25 11:09:20	2.29234759999999982	03	未知	22.4975418946345798	113.934665138453951	440305	V0440300	7573	22	76	25	74	113.934625209999993	22.4939351099999989	113.93706555	22.496151059999999	1
2019-10-25 08:08:56	2019-10-25 09:56:01	2.29234759999999982	02	30-39岁	22.4980325422004093	113.934838853494156	440305	V0440300	7573	22	76	25	74	113.934625209999993	22.4939351099999989	113.93706555	22.496151059999999	1
2019-10-25 13:25:27	2019-10-25 17:55:55	2.29234759999999982	02	30-39岁	22.4999483244788792	113.880941697455626	440305	V0440300	7908	23	54	26	52	113.88093782	22.496151059999999	113.883378149999999	22.4983670199999999	1
2019-10-25 12:42:06	2019-10-25 14:20:00	2.29234759999999982	02	50-59岁	22.4984090911821504	113.890008476947727	440305	V0440300	7911	23	57	26	55	113.888258820000004	22.496151059999999	113.890699159999997	22.4983670199999999	1
2019-10-25 23:11:00	2019-10-25 23:11:00	2.29234759999999982	01	19-29岁	22.4992979334292009	113.920281169410927	440305	V0440300	7924	23	70	26	68	113.919983189999996	22.496151059999999	113.922423530000003	22.4983670199999999	1
2019-10-25 09:24:31	2019-10-25 10:36:46	2.29234759999999982	02	30-39岁	22.4987416135286296	113.93368686339231	440305	V0440300	7929	23	75	26	73	113.932184879999994	22.496151059999999	113.934625209999993	22.4983670199999999	1
2019-10-25 18:32:35	2019-10-25 19:13:25	2.29234759999999982	02	30-39岁	22.4985513251372105	113.934594315359135	440305	V0440300	7929	23	75	26	73	113.932184879999994	22.496151059999999	113.934625209999993	22.4983670199999999	1
2019-10-25 07:27:37	2019-10-25 08:37:02	2.29234759999999982	01	19-29岁	22.4986705185353699	113.935640628454635	440305	V0440300	7930	23	76	26	74	113.934625209999993	22.496151059999999	113.93706555	22.4983670199999999	1
2019-10-25 18:33:53	2019-10-25 20:23:25	2.29234759999999982	01	19-29岁	22.50226761837407	113.877218389951054	440305	V0440300	8263	24	52	27	50	113.87605714	22.4983670199999999	113.878497479999993	22.5005829800000008	1
2019-10-25 17:36:04	2019-10-25 20:47:58	2.29234759999999982	02	40-49岁	22.501552058049171	113.889200008801069	440305	V0440300	8268	24	57	27	55	113.888258820000004	22.4983670199999999	113.890699159999997	22.5005829800000008	1
2019-10-25 14:22:17	2019-10-25 14:24:51	2.29234759999999982	01	40-49岁	22.5006998311569113	113.913373691744752	440305	V0440300	8278	24	67	27	65	113.912662190000006	22.4983670199999999	113.915102520000005	22.5005829800000008	1
2019-10-25 11:47:59	2019-10-25 13:44:32	2.29234759999999982	01	60岁以上	22.5027910192472902	113.917008314350753	440305	V0440300	8279	24	68	27	66	113.915102520000005	22.4983670199999999	113.917542859999998	22.5005829800000008	1
2019-10-25 05:26:19	2019-10-25 07:49:55	2.29234759999999982	02	19-29岁	22.5007351476005013	113.919928810704761	440305	V0440300	8280	24	69	27	67	113.917542859999998	22.4983670199999999	113.919983189999996	22.5005829800000008	1
2019-10-25 19:12:46	2019-10-25 22:10:37	2.29234759999999982	01	40-49岁	22.502138269069949	113.921568276059404	440305	V0440300	8281	24	70	27	68	113.919983189999996	22.4983670199999999	113.922423530000003	22.5005829800000008	1
2019-10-25 00:15:51	2019-10-25 12:49:05	2.29234759999999982	03	未知	22.5024577972787512	113.934527577697182	440305	V0440300	8286	24	75	27	73	113.932184879999994	22.4983670199999999	113.934625209999993	22.5005829800000008	1
2019-10-25 17:15:05	2019-10-25 23:46:48	2.29234759999999982	01	0-18岁	22.5013272291721904	113.932503157209709	440305	V0440300	8286	24	75	27	73	113.932184879999994	22.4983670199999999	113.934625209999993	22.5005829800000008	1
2019-10-25 19:24:05	2019-10-25 20:35:25	2.29234759999999982	01	30-39岁	22.50425716994609	113.873249858715468	440305	V0440300	8618	25	50	28	48	113.871176469999995	22.5005829800000008	113.873616810000001	22.5027989400000017	1
2019-10-25 13:39:37	2019-10-25 14:37:35	2.29234759999999982	03	未知	22.5044403313089703	113.914067623988046	440305	V0440300	8635	25	67	28	65	113.912662190000006	22.5005829800000008	113.915102520000005	22.5027989400000017	1
2019-10-25 01:48:07	2019-10-25 22:07:46	2.29234759999999982	01	30-39岁	22.5048409546613293	113.913310847350786	440305	V0440300	8635	25	67	28	65	113.912662190000006	22.5005829800000008	113.915102520000005	22.5027989400000017	1
2019-10-25 10:18:09	2019-10-25 11:14:54	2.29234759999999982	02	60岁以上	22.5048172663518287	113.918196876758117	440305	V0440300	8637	25	69	28	67	113.917542859999998	22.5005829800000008	113.919983189999996	22.5027989400000017	1
2019-10-25 07:53:17	2019-10-25 10:49:46	2.29234759999999982	02	60岁以上	22.5046132192753703	113.918852155471725	440305	V0440300	8637	25	69	28	67	113.917542859999998	22.5005829800000008	113.919983189999996	22.5027989400000017	1
2019-10-25 07:49:04	2019-10-25 08:16:38	2.29234759999999982	01	30-39岁	22.5032666529340091	113.920640002458015	440305	V0440300	8638	25	70	28	68	113.919983189999996	22.5005829800000008	113.922423530000003	22.5027989400000017	1
2019-10-25 12:33:18	2019-10-25 16:23:49	2.29234759999999982	01	30-39岁	22.5042811848480113	113.920364989188641	440305	V0440300	8638	25	70	28	68	113.919983189999996	22.5005829800000008	113.922423530000003	22.5027989400000017	1
2019-10-25 22:44:13	2019-10-25 22:44:13	2.29234759999999982	02	19-29岁	22.5031389243701909	113.921983178350999	440305	V0440300	8638	25	70	28	68	113.919983189999996	22.5005829800000008	113.922423530000003	22.5027989400000017	1
2019-10-25 12:50:11	2019-10-25 16:59:18	2.29234759999999982	01	30-39岁	22.5029824513008485	113.923239575510223	440305	V0440300	8639	25	71	28	69	113.922423530000003	22.5005829800000008	113.924863869999996	22.5027989400000017	1
2019-10-25 21:29:47	2019-10-25 21:29:47	2.29234759999999982	03	未知	22.5039359138716293	113.924490830981185	440305	V0440300	8639	25	71	28	69	113.922423530000003	22.5005829800000008	113.924863869999996	22.5027989400000017	1
2019-10-25 11:20:14	2019-10-25 11:24:53	2.29234759999999982	03	未知	22.5028929853737587	113.93415860739232	440305	V0440300	8643	25	75	28	73	113.932184879999994	22.5005829800000008	113.934625209999993	22.5027989400000017	1
2019-10-25 02:37:12	2019-10-25 09:38:00	2.29234759999999982	01	30-39岁	22.5036260916610509	113.934268699282342	440305	V0440300	8643	25	75	28	73	113.932184879999994	22.5005829800000008	113.934625209999993	22.5027989400000017	2
2019-10-25 21:58:17	2019-10-25 22:26:58	2.29234759999999982	01	30-39岁	22.5036260916610509	113.934268699282342	440305	V0440300	8643	25	75	28	73	113.932184879999994	22.5005829800000008	113.934625209999993	22.5027989400000017	2
2019-10-25 15:18:02	2019-10-25 23:21:58	2.29234759999999982	01	0-18岁	22.503967225879201	113.934173758023164	440305	V0440300	8643	25	75	28	73	113.932184879999994	22.5005829800000008	113.934625209999993	22.5027989400000017	1
2019-10-25 16:47:26	2019-10-25 23:26:13	2.29234759999999982	03	未知	22.5028659223269685	113.934159204454588	440305	V0440300	8643	25	75	28	73	113.932184879999994	22.5005829800000008	113.934625209999993	22.5027989400000017	1
2019-10-25 08:08:36	2019-10-25 10:11:09	2.29234759999999982	01	40-49岁	22.5049372826422207	113.934404889409635	440305	V0440300	8643	25	75	28	73	113.932184879999994	22.5005829800000008	113.934625209999993	22.5027989400000017	1
2019-10-25 20:50:53	2019-10-25 22:21:46	2.29234759999999982	02	30-39岁	22.5036260916610509	113.934268699282342	440305	V0440300	8643	25	75	28	73	113.932184879999994	22.5005829800000008	113.934625209999993	22.5027989400000017	1
2019-10-25 00:05:58	2019-10-25 09:31:15	2.29234759999999982	03	未知	22.5028668864010193	113.934683669742455	440305	V0440300	8644	25	76	28	74	113.934625209999993	22.5005829800000008	113.93706555	22.5027989400000017	1
2019-10-25 19:43:47	2019-10-25 23:22:07	2.29234759999999982	03	未知	22.5031141068959002	113.945789624057667	440305	V0440300	8648	25	80	28	78	113.944386559999998	22.5005829800000008	113.946826889999997	22.5027989400000017	1
2019-10-25 17:23:44	2019-10-25 19:03:28	2.29234759999999982	01	19-29岁	22.5069323666628094	113.898170673591054	440305	V0440300	8986	26	61	29	59	113.898020169999995	22.5027989400000017	113.900460510000002	22.5050148900000018	1
2019-10-25 16:27:38	2019-10-25 16:55:30	2.29234759999999982	01	60岁以上	22.5063572470161688	113.898766276953125	440305	V0440300	8986	26	61	29	59	113.898020169999995	22.5027989400000017	113.900460510000002	22.5050148900000018	1
2019-10-25 22:11:37	2019-10-25 23:41:11	2.29234759999999982	02	30-39岁	22.5065011371984696	113.912351246941824	440305	V0440300	8991	26	66	29	64	113.910221849999999	22.5027989400000017	113.912662190000006	22.5050148900000018	1
2019-10-25 06:32:12	2019-10-25 06:59:06	2.29234759999999982	02	50-59岁	22.5067425918922801	113.913647402555114	440305	V0440300	8992	26	67	29	65	113.912662190000006	22.5027989400000017	113.915102520000005	22.5050148900000018	1
2019-10-25 18:25:51	2019-10-25 23:03:35	2.29234759999999982	01	0-18岁	22.5060977687730208	113.91578883250331	440305	V0440300	8993	26	68	29	66	113.915102520000005	22.5027989400000017	113.917542859999998	22.5050148900000018	1
2019-10-25 13:14:36	2019-10-25 20:45:45	2.29234759999999982	02	30-39岁	22.5057232649466705	113.917438608670764	440305	V0440300	8993	26	68	29	66	113.915102520000005	22.5027989400000017	113.917542859999998	22.5050148900000018	1
2019-10-25 07:04:12	2019-10-25 15:06:31	2.29234759999999982	01	40-49岁	22.5063629984682407	113.915501272626344	440305	V0440300	8993	26	68	29	66	113.915102520000005	22.5027989400000017	113.917542859999998	22.5050148900000018	1
2019-10-25 09:55:55	2019-10-25 21:41:33	2.29234759999999982	02	40-49岁	22.5055163227778792	113.919356620633508	440305	V0440300	8994	26	69	29	67	113.917542859999998	22.5027989400000017	113.919983189999996	22.5050148900000018	1
2019-10-25 19:14:49	2019-10-25 20:13:58	2.29234759999999982	02	19-29岁	22.5062080426788818	113.91966180796706	440305	V0440300	8994	26	69	29	67	113.917542859999998	22.5027989400000017	113.919983189999996	22.5050148900000018	1
2019-10-25 19:03:31	2019-10-25 20:04:12	2.29234759999999982	01	40-49岁	22.5065409214672307	113.92196609429098	440305	V0440300	8995	26	70	29	68	113.919983189999996	22.5027989400000017	113.922423530000003	22.5050148900000018	1
2019-10-25 21:38:38	2019-10-25 23:38:50	2.29234759999999982	01	30-39岁	22.5060927690628105	113.921655498111562	440305	V0440300	8995	26	70	29	68	113.919983189999996	22.5027989400000017	113.922423530000003	22.5050148900000018	1
2019-10-25 16:49:14	2019-10-25 18:35:49	2.29234759999999982	03	未知	22.5061810730170713	113.934319169799934	440305	V0440300	9000	26	75	29	73	113.932184879999994	22.5027989400000017	113.934625209999993	22.5050148900000018	1
2019-10-25 17:44:39	2019-10-25 18:21:20	2.29234759999999982	02	40-49岁	22.5055773715912899	113.936265358919584	440305	V0440300	9001	26	76	29	74	113.934625209999993	22.5027989400000017	113.93706555	22.5050148900000018	1
2019-10-25 09:40:35	2019-10-25 10:45:19	2.29234759999999982	01	30-39岁	22.5080863443781887	113.890160972278778	440305	V0440300	9339	27	57	30	55	113.888258820000004	22.5050148900000018	113.890699159999997	22.5072308499999991	1
2019-10-25 16:48:38	2019-10-25 17:39:29	2.29234759999999982	02	30-39岁	22.5085010183433809	113.895746285507045	440305	V0440300	9342	27	60	30	58	113.895579830000003	22.5050148900000018	113.898020169999995	22.5072308499999991	1
2019-10-25 12:00:49	2019-10-25 14:46:09	2.29234759999999982	02	30-39岁	22.5090990866924407	113.899618086507402	440305	V0440300	9343	27	61	30	59	113.898020169999995	22.5050148900000018	113.900460510000002	22.5072308499999991	1
2019-10-25 20:39:50	2019-10-25 23:10:51	2.29234759999999982	02	19-29岁	22.507283978699121	113.909410275089968	440305	V0440300	9347	27	65	30	63	113.907781510000007	22.5050148900000018	113.910221849999999	22.5072308499999991	1
2019-10-25 13:58:50	2019-10-25 15:56:23	2.29234759999999982	02	40-49岁	22.5076230724475508	113.912501145545946	440305	V0440300	9348	27	66	30	64	113.910221849999999	22.5050148900000018	113.912662190000006	22.5072308499999991	1
2019-10-25 22:19:22	2019-10-25 22:19:41	2.29234759999999982	01	19-29岁	22.5093141439985409	113.912211024000669	440305	V0440300	9348	27	66	30	64	113.910221849999999	22.5050148900000018	113.912662190000006	22.5072308499999991	1
2019-10-25 14:11:34	2019-10-25 17:35:40	2.29234759999999982	01	40-49岁	22.5093141439985409	113.912211024000669	440305	V0440300	9348	27	66	30	64	113.910221849999999	22.5050148900000018	113.912662190000006	22.5072308499999991	1
2019-10-25 18:56:14	2019-10-25 22:47:03	2.29234759999999982	02	60岁以上	22.5092316525075198	113.912144866436478	440305	V0440300	9348	27	66	30	64	113.910221849999999	22.5050148900000018	113.912662190000006	22.5072308499999991	1
2019-10-25 07:14:58	2019-10-25 07:26:18	2.29234759999999982	02	19-29岁	22.5073152467558018	113.912449709074878	440305	V0440300	9348	27	66	30	64	113.910221849999999	22.5050148900000018	113.912662190000006	22.5072308499999991	1
2019-10-25 19:44:21	2019-10-25 19:44:21	2.29234759999999982	01	19-29岁	22.5075352282051711	113.919690660735455	440305	V0440300	9351	27	69	30	67	113.917542859999998	22.5050148900000018	113.919983189999996	22.5072308499999991	2
2019-10-25 06:38:26	2019-10-25 17:14:57	2.29234759999999982	01	19-29岁	22.5075352282051711	113.919690660735455	440305	V0440300	9351	27	69	30	67	113.917542859999998	22.5050148900000018	113.919983189999996	22.5072308499999991	2
2019-10-25 20:47:42	2019-10-25 22:53:06	2.29234759999999982	01	40-49岁	22.5093711141907811	113.919892781493658	440305	V0440300	9351	27	69	30	67	113.917542859999998	22.5050148900000018	113.919983189999996	22.5072308499999991	1
2019-10-25 12:22:58	2019-10-25 14:07:39	2.29234759999999982	01	30-39岁	22.5078452092080994	113.918440528595212	440305	V0440300	9351	27	69	30	67	113.917542859999998	22.5050148900000018	113.919983189999996	22.5072308499999991	1
2019-10-25 00:18:44	2019-10-25 20:06:42	2.29234759999999982	01	40-49岁	22.5082329766346483	113.920782472286461	440305	V0440300	9352	27	70	30	68	113.919983189999996	22.5050148900000018	113.922423530000003	22.5072308499999991	1
2019-10-25 19:34:07	2019-10-25 20:55:16	2.29234759999999982	01	40-49岁	22.5073908507959004	113.921578172568942	440305	V0440300	9352	27	70	30	68	113.919983189999996	22.5050148900000018	113.922423530000003	22.5072308499999991	1
2019-10-25 18:57:42	2019-10-25 19:26:22	2.29234759999999982	01	30-39岁	22.5077038756971817	113.921901477670588	440305	V0440300	9352	27	70	30	68	113.919983189999996	22.5050148900000018	113.922423530000003	22.5072308499999991	1
2019-10-25 00:49:07	2019-10-25 23:13:56	2.29234759999999982	01	40-49岁	22.5093528441275588	113.921767811265227	440305	V0440300	9352	27	70	30	68	113.919983189999996	22.5050148900000018	113.922423530000003	22.5072308499999991	1
2019-10-25 08:53:09	2019-10-25 09:15:08	2.29234759999999982	01	40-49岁	22.5074469615333186	113.920265681296783	440305	V0440300	9352	27	70	30	68	113.919983189999996	22.5050148900000018	113.922423530000003	22.5072308499999991	2
2019-10-25 20:29:54	2019-10-25 20:29:54	2.29234759999999982	01	40-49岁	22.5074469615333186	113.920265681296783	440305	V0440300	9352	27	70	30	68	113.919983189999996	22.5050148900000018	113.922423530000003	22.5072308499999991	2
2019-10-25 18:44:21	2019-10-25 20:55:33	2.29234759999999982	01	19-29岁	22.5094129902607989	113.922553239150076	440305	V0440300	9353	27	71	30	69	113.922423530000003	22.5050148900000018	113.924863869999996	22.5072308499999991	1
2019-10-25 19:42:32	2019-10-25 21:53:20	2.29234759999999982	02	19-29岁	22.5091300406249992	113.923802781561861	440305	V0440300	9353	27	71	30	69	113.922423530000003	22.5050148900000018	113.924863869999996	22.5072308499999991	1
2019-10-25 20:41:04	2019-10-25 20:41:04	2.29234759999999982	01	19-29岁	22.5085107896595993	113.923039450528194	440305	V0440300	9353	27	71	30	69	113.922423530000003	22.5050148900000018	113.924863869999996	22.5072308499999991	1
2019-10-25 18:36:25	2019-10-25 19:40:23	2.29234759999999982	01	30-39岁	22.5073232156304996	113.924648964542854	440305	V0440300	9353	27	71	30	69	113.922423530000003	22.5050148900000018	113.924863869999996	22.5072308499999991	1
2019-10-25 20:33:05	2019-10-25 23:03:42	2.29234759999999982	01	19-29岁	22.5076297099627602	113.923214372009085	440305	V0440300	9353	27	71	30	69	113.922423530000003	22.5050148900000018	113.924863869999996	22.5072308499999991	1
2019-10-25 12:38:59	2019-10-25 14:00:24	2.29234759999999982	01	50-59岁	22.5090671078679812	113.925231998620248	440305	V0440300	9354	27	72	30	70	113.924863869999996	22.5050148900000018	113.927304199999995	22.5072308499999991	1
2019-10-25 07:36:38	2019-10-25 20:55:25	2.29234759999999982	01	40-49岁	22.5094129995774317	113.934374124168457	440305	V0440300	9357	27	75	30	73	113.932184879999994	22.5050148900000018	113.934625209999993	22.5072308499999991	1
2019-10-25 17:52:03	2019-10-25 21:06:34	2.29234759999999982	02	19-29岁	22.5075283479836514	113.934454563617564	440305	V0440300	9357	27	75	30	73	113.932184879999994	22.5050148900000018	113.934625209999993	22.5072308499999991	1
2019-10-25 18:39:34	2019-10-25 18:39:34	2.29234759999999982	03	未知	22.5092447985235999	113.933124838629212	440305	V0440300	9357	27	75	30	73	113.932184879999994	22.5050148900000018	113.934625209999993	22.5072308499999991	1
2019-10-25 06:10:09	2019-10-25 23:16:04	2.29234759999999982	01	30-39岁	22.5107965070844287	113.911391310773269	440305	V0440300	9705	28	66	31	64	113.910221849999999	22.5072308499999991	113.912662190000006	22.50944681	1
2019-10-25 20:33:19	2019-10-25 23:05:21	2.29234759999999982	01	40-49岁	22.5107050544037683	113.913209697794372	440305	V0440300	9706	28	67	31	65	113.912662190000006	22.5072308499999991	113.915102520000005	22.50944681	1
2019-10-25 16:50:40	2019-10-25 18:31:14	2.29234759999999982	02	30-39岁	22.5113926369190693	113.915651853628162	440305	V0440300	9707	28	68	31	66	113.915102520000005	22.5072308499999991	113.917542859999998	22.50944681	1
2019-10-25 18:02:49	2019-10-25 23:11:03	2.29234759999999982	03	未知	22.5105370204951214	113.920925664926102	440305	V0440300	9709	28	70	31	68	113.919983189999996	22.5072308499999991	113.922423530000003	22.50944681	1
2019-10-25 02:25:43	2019-10-25 08:40:02	2.29234759999999982	01	30-39岁	22.5105920747690789	113.920973010452798	440305	V0440300	9709	28	70	31	68	113.919983189999996	22.5072308499999991	113.922423530000003	22.50944681	1
2019-10-25 21:24:06	2019-10-25 23:36:50	2.29234759999999982	01	19-29岁	22.5115375123030503	113.923691188771585	440305	V0440300	9710	28	71	31	69	113.922423530000003	22.5072308499999991	113.924863869999996	22.50944681	1
2019-10-25 00:05:05	2019-10-25 07:04:34	2.29234759999999982	01	30-39岁	22.5106438448493797	113.924624020384783	440305	V0440300	9710	28	71	31	69	113.922423530000003	22.5072308499999991	113.924863869999996	22.50944681	2
2019-10-25 20:37:20	2019-10-25 23:04:35	2.29234759999999982	01	30-39岁	22.5106438448493797	113.924624020384783	440305	V0440300	9710	28	71	31	69	113.922423530000003	22.5072308499999991	113.924863869999996	22.50944681	2
2019-10-25 20:52:36	2019-10-25 20:52:36	2.29234759999999982	02	19-29岁	22.5113346608266092	113.927716967601413	440305	V0440300	9712	28	73	31	71	113.927304199999995	22.5072308499999991	113.929744540000002	22.50944681	1
2019-10-25 07:49:15	2019-10-25 07:56:17	2.29234759999999982	03	未知	22.5103357386766305	113.92928345953375	440305	V0440300	9712	28	73	31	71	113.927304199999995	22.5072308499999991	113.929744540000002	22.50944681	1
2019-10-25 17:00:30	2019-10-25 18:12:03	2.29234759999999982	01	40-49岁	22.5114070757379494	113.9282010295384	440305	V0440300	9712	28	73	31	71	113.927304199999995	22.5072308499999991	113.929744540000002	22.50944681	1
2019-10-25 14:05:46	2019-10-25 14:05:46	2.29234759999999982	03	未知	22.5096183916893509	113.928580543028673	440305	V0440300	9712	28	73	31	71	113.927304199999995	22.5072308499999991	113.929744540000002	22.50944681	1
2019-10-25 16:03:11	2019-10-25 16:04:11	2.29234759999999982	02	60岁以上	22.5100056139874312	113.932321272748098	440305	V0440300	9714	28	75	31	73	113.932184879999994	22.5072308499999991	113.934625209999993	22.50944681	1
2019-10-25 15:01:26	2019-10-25 17:09:10	2.29234759999999982	02	60岁以上	22.5115100403298598	113.933599346194853	440305	V0440300	9714	28	75	31	73	113.932184879999994	22.5072308499999991	113.934625209999993	22.50944681	1
2019-10-25 22:15:25	2019-10-25 23:13:00	2.29234759999999982	03	未知	22.5136615091669192	113.91160928933887	440305	V0440300	10062	29	66	32	64	113.910221849999999	22.50944681	113.912662190000006	22.5116627700000009	1
2019-10-25 14:31:05	2019-10-25 15:48:53	2.29234759999999982	01	19-29岁	22.5126020009855203	113.917538515685905	440305	V0440300	10064	29	68	32	66	113.915102520000005	22.50944681	113.917542859999998	22.5116627700000009	1
2019-10-25 14:20:10	2019-10-25 17:44:17	2.29234759999999982	01	40-49岁	22.5135598681815203	113.923733817948289	440305	V0440300	10067	29	71	32	69	113.922423530000003	22.50944681	113.924863869999996	22.5116627700000009	1
2019-10-25 16:56:00	2019-10-25 23:02:39	2.29234759999999982	02	40-49岁	22.5133900658388804	113.923349043548328	440305	V0440300	10067	29	71	32	69	113.922423530000003	22.50944681	113.924863869999996	22.5116627700000009	1
2019-10-25 22:20:20	2019-10-25 23:31:49	2.29234759999999982	01	19-29岁	22.5133095073294598	113.927634432698667	440305	V0440300	10069	29	73	32	71	113.927304199999995	22.50944681	113.929744540000002	22.5116627700000009	1
2019-10-25 16:46:55	2019-10-25 18:29:30	2.29234759999999982	02	60岁以上	22.5138689225930513	113.929992139846746	440305	V0440300	10070	29	74	32	72	113.929744540000002	22.50944681	113.932184879999994	22.5116627700000009	1
2019-10-25 16:19:06	2019-10-25 23:33:19	2.29234759999999982	01	30-39岁	22.511825265061681	113.93403920102466	440305	V0440300	10071	29	75	32	73	113.932184879999994	22.50944681	113.934625209999993	22.5116627700000009	2
2019-10-25 00:08:27	2019-10-25 16:04:02	2.29234759999999982	01	30-39岁	22.511825265061681	113.93403920102466	440305	V0440300	10071	29	75	32	73	113.932184879999994	22.50944681	113.934625209999993	22.5116627700000009	2
2019-10-25 14:32:57	2019-10-25 14:33:07	2.29234759999999982	01	19-29岁	22.5133108621901705	113.932908789948343	440305	V0440300	10071	29	75	32	73	113.932184879999994	22.50944681	113.934625209999993	22.5116627700000009	1
2019-10-25 11:42:09	2019-10-25 12:55:36	2.29234759999999982	02	30-39岁	22.5155593009677908	113.898609391890929	440305	V0440300	10414	30	61	33	59	113.898020169999995	22.5116627700000009	113.900460510000002	22.513878720000001	1
2019-10-25 15:20:34	2019-10-25 20:52:37	2.29234759999999982	01	30-39岁	22.5151743281370287	113.899705884186758	440305	V0440300	10414	30	61	33	59	113.898020169999995	22.5116627700000009	113.900460510000002	22.513878720000001	1
2019-10-25 14:00:40	2019-10-25 15:46:39	2.29234759999999982	03	未知	22.5153530578319589	113.908055411662048	440305	V0440300	10418	30	65	33	63	113.907781510000007	22.5116627700000009	113.910221849999999	22.513878720000001	1
2019-10-25 16:12:47	2019-10-25 17:01:45	2.29234759999999982	02	40-49岁	22.5148002152060798	113.912633015842218	440305	V0440300	10419	30	66	33	64	113.910221849999999	22.5116627700000009	113.912662190000006	22.513878720000001	1
2019-10-25 21:42:52	2019-10-25 21:42:52	2.29234759999999982	02	30-39岁	22.51538654831133	113.923926481741731	440305	V0440300	10424	30	71	33	69	113.922423530000003	22.5116627700000009	113.924863869999996	22.513878720000001	1
2019-10-25 05:58:01	2019-10-25 05:58:01	2.29234759999999982	01	19-29岁	22.5141297032049117	113.922856701104863	440305	V0440300	10424	30	71	33	69	113.922423530000003	22.5116627700000009	113.924863869999996	22.513878720000001	1
2019-10-25 07:19:12	2019-10-25 09:52:43	2.29234759999999982	02	40-49岁	22.5139115546642188	113.926552636370232	440305	V0440300	10425	30	72	33	70	113.924863869999996	22.5116627700000009	113.927304199999995	22.513878720000001	1
2019-10-25 06:58:13	2019-10-25 08:32:25	2.29234759999999982	02	40-49岁	22.5152372376630403	113.925085697538421	440305	V0440300	10425	30	72	33	70	113.924863869999996	22.5116627700000009	113.927304199999995	22.513878720000001	2
2019-10-25 19:54:04	2019-10-25 20:42:36	2.29234759999999982	02	40-49岁	22.5152372376630403	113.925085697538421	440305	V0440300	10425	30	72	33	70	113.924863869999996	22.5116627700000009	113.927304199999995	22.513878720000001	2
2019-10-25 13:53:40	2019-10-25 16:16:47	2.29234759999999982	02	40-49岁	22.5139608688392414	113.929135322867253	440305	V0440300	10426	30	73	33	71	113.927304199999995	22.5116627700000009	113.929744540000002	22.513878720000001	1
2019-10-25 17:55:57	2019-10-25 19:03:18	2.29234759999999982	02	30-39岁	22.5153968008777206	113.930133210418447	440305	V0440300	10427	30	74	33	72	113.929744540000002	22.5116627700000009	113.932184879999994	22.513878720000001	1
2019-10-25 12:30:51	2019-10-25 16:37:07	2.29234759999999982	02	30-39岁	22.5177842653939706	113.897928321163548	440305	V0440300	10770	31	60	34	58	113.895579830000003	22.513878720000001	113.898020169999995	22.5160946799999984	1
2019-10-25 07:41:19	2019-10-25 09:16:20	2.29234759999999982	01	30-39岁	22.5167106159789192	113.911075232788718	440305	V0440300	10776	31	66	34	64	113.910221849999999	22.513878720000001	113.912662190000006	22.5160946799999984	1
2019-10-25 22:38:18	2019-10-25 23:37:11	2.29234759999999982	01	19-29岁	22.5162416866880193	113.91768114550807	440305	V0440300	10779	31	69	34	67	113.917542859999998	22.513878720000001	113.919983189999996	22.5160946799999984	1
2019-10-25 20:55:50	2019-10-25 20:55:50	2.29234759999999982	02	40-49岁	22.5173408953896086	113.924660284952893	440305	V0440300	10781	31	71	34	69	113.922423530000003	22.513878720000001	113.924863869999996	22.5160946799999984	1
2019-10-25 06:58:31	2019-10-25 07:27:14	2.29234759999999982	01	40-49岁	22.5166467287144805	113.925171052430173	440305	V0440300	10782	31	72	34	70	113.924863869999996	22.513878720000001	113.927304199999995	22.5160946799999984	1
2019-10-25 00:40:27	2019-10-25 04:10:14	2.29234759999999982	03	19-29岁	22.5179330088861001	113.924948296655458	440305	V0440300	10782	31	72	34	70	113.924863869999996	22.513878720000001	113.927304199999995	22.5160946799999984	1
2019-10-25 22:47:53	2019-10-25 22:47:53	2.29234759999999982	01	30-39岁	22.5173176886730388	113.925807011844228	440305	V0440300	10782	31	72	34	70	113.924863869999996	22.513878720000001	113.927304199999995	22.5160946799999984	1
2019-10-25 00:00:40	2019-10-25 09:14:51	2.29234759999999982	01	30-39岁	22.5181662948870596	113.930547961374657	440305	V0440300	10784	31	74	34	72	113.929744540000002	22.513878720000001	113.932184879999994	22.5160946799999984	2
2019-10-25 22:28:34	2019-10-25 23:03:15	2.29234759999999982	01	30-39岁	22.5181662948870596	113.930547961374657	440305	V0440300	10784	31	74	34	72	113.929744540000002	22.513878720000001	113.932184879999994	22.5160946799999984	2
2019-10-25 17:55:57	2019-10-25 19:05:01	2.29234759999999982	01	40-49岁	22.5164427340647499	113.93055691726758	440305	V0440300	10784	31	74	34	72	113.929744540000002	22.513878720000001	113.932184879999994	22.5160946799999984	1
2019-10-25 00:12:52	2019-10-25 08:36:30	2.29234759999999982	01	19-29岁	22.5173217118908013	113.936899978368743	440305	V0440300	10786	31	76	34	75	113.934625209999993	22.513878720000001	113.93706555	22.5160946799999984	1
2019-10-25 19:29:38	2019-10-25 21:10:52	2.29234759999999982	02	19-29岁	22.5170687904522104	113.937362102478033	440305	V0440300	10787	31	77	34	76	113.93706555	22.513878720000001	113.939505879999999	22.5160946799999984	3
2019-10-25 07:25:50	2019-10-25 08:23:00	2.29234759999999982	02	19-29岁	22.5170687904522104	113.937362102478033	440305	V0440300	10787	31	77	34	76	113.93706555	22.513878720000001	113.939505879999999	22.5160946799999984	3
2019-10-25 21:10:52	2019-10-25 21:10:52	2.29234759999999982	02	19-29岁	22.5170687904522104	113.937362102478033	440305	V0440300	10787	31	77	34	76	113.93706555	22.513878720000001	113.939505879999999	22.5160946799999984	3
2019-10-25 13:50:25	2019-10-25 23:15:46	3.05925700000000012	01	60岁以上	22.5174864178984286	114.047569187517709	440304	V0440300	10832	31	122	33	121	114.046880669999993	22.513878720000001	114.04932101	22.5160946799999984	1
2019-10-25 18:20:03	2019-10-25 19:36:05	2.29234759999999982	01	30-39岁	22.5193906942517792	113.90730497648191	440305	V0440300	11131	32	64	35	62	113.905341179999994	22.5160946799999984	113.907781510000007	22.5183106399999993	1
2019-10-25 15:38:13	2019-10-25 21:30:49	2.29234759999999982	02	19-29岁	22.5186406605142686	113.912421354852583	440305	V0440300	11133	32	66	35	64	113.910221849999999	22.5160946799999984	113.912662190000006	22.5183106399999993	1
2019-10-25 17:33:37	2019-10-25 22:25:58	2.29234759999999982	02	60岁以上	22.5200482085789808	113.924182627842413	440305	V0440300	11138	32	71	35	70	113.922423530000003	22.5160946799999984	113.924863869999996	22.5183106399999993	1
2019-10-25 19:02:23	2019-10-25 19:02:23	2.29234759999999982	02	40-49岁	22.5204166191661308	113.925514982518152	440305	V0440300	11139	32	72	35	71	113.924863869999996	22.5160946799999984	113.927304199999995	22.5183106399999993	2
2019-10-25 07:52:41	2019-10-25 08:51:29	2.29234759999999982	02	40-49岁	22.5204166191661308	113.925514982518152	440305	V0440300	11139	32	72	35	71	113.924863869999996	22.5160946799999984	113.927304199999995	22.5183106399999993	2
2019-10-25 18:25:40	2019-10-25 18:25:40	2.29234759999999982	02	40-49岁	22.5203739270708709	113.925642208383152	440305	V0440300	11139	32	72	35	71	113.924863869999996	22.5160946799999984	113.927304199999995	22.5183106399999993	1
2019-10-25 16:17:18	2019-10-25 18:03:28	3.05925700000000012	01	19-29岁	22.5198773685636198	114.037706613182891	440304	V0440300	11185	32	118	34	117	114.037119329999996	22.5160946799999984	114.039559659999995	22.5183106399999993	1
2019-10-25 06:20:55	2019-10-25 16:30:52	2.29234759999999982	01	40-49岁	22.5226257861216403	113.909875102392235	440305	V0440300	11489	33	65	36	63	113.907781510000007	22.5183106399999993	113.910221849999999	22.5205266000000002	1
2019-10-25 12:25:41	2019-10-25 15:09:41	2.29234759999999982	01	19-29岁	22.5223209487652198	113.923160876425825	440305	V0440300	11495	33	71	36	70	113.922423530000003	22.5183106399999993	113.924863869999996	22.5205266000000002	1
2019-10-25 17:50:11	2019-10-25 23:14:57	2.29234759999999982	01	30-39岁	22.5219360688225301	113.924743071829795	440305	V0440300	11495	33	71	36	70	113.922423530000003	22.5183106399999993	113.924863869999996	22.5205266000000002	1
2019-10-25 21:16:16	2019-10-25 22:04:50	2.29234759999999982	02	30-39岁	22.5213592185650704	113.9309242200504	440305	V0440300	11498	33	74	36	73	113.929744540000002	22.5183106399999993	113.932184879999994	22.5205266000000002	1
2019-10-25 09:53:53	2019-10-25 11:03:10	2.29234759999999982	02	30-39岁	22.5206759793959286	113.938166513128351	440305	V0440300	11501	33	77	35	76	113.93706555	22.5183106399999993	113.939505879999999	22.5205266000000002	1
2019-10-25 00:35:58	2019-10-25 07:46:26	2.29234759999999982	01	50-59岁	22.5209673732436393	113.943998217801564	440305	V0440300	11503	33	79	35	78	113.941946220000005	22.5183106399999993	113.944386559999998	22.5205266000000002	2
2019-10-25 19:46:04	2019-10-25 23:17:42	2.29234759999999982	01	50-59岁	22.5209673732436393	113.943998217801564	440305	V0440300	11503	33	79	35	78	113.941946220000005	22.5183106399999993	113.944386559999998	22.5205266000000002	2
2019-10-25 16:00:25	2019-10-25 19:19:24	3.05925700000000012	02	19-29岁	22.5208579142732006	114.039492616980084	440304	V0440300	11542	33	118	35	117	114.037119329999996	22.5183106399999993	114.039559659999995	22.5205266000000002	1
2019-10-25 09:52:42	2019-10-25 13:14:41	3.05925700000000012	02	19-29岁	22.5224757962936302	114.047968270154868	440304	V0440300	11546	33	122	35	121	114.046880669999993	22.5183106399999993	114.04932101	22.5205266000000002	1
2019-10-25 09:21:13	2019-10-25 19:08:01	3.05925700000000012	03	未知	22.5215670608944691	114.06143285779838	440304	V0440300	11551	33	127	34	126	114.059082349999997	22.5183106399999993	114.061522690000004	22.5205266000000002	1
2019-10-25 08:40:21	2019-10-25 11:02:16	2.29234759999999982	02	19-29岁	22.5241314158090091	113.924393302018075	440305	V0440300	11852	34	71	37	70	113.922423530000003	22.5205266000000002	113.924863869999996	22.5227425500000003	1
2019-10-25 16:14:22	2019-10-25 21:19:43	2.29234759999999982	02	30-39岁	22.5233041602965187	113.94301421633979	440305	V0440300	11860	34	79	36	78	113.941946220000005	22.5205266000000002	113.944386559999998	22.5227425500000003	1
2019-10-25 12:14:30	2019-10-25 15:21:43	3.05925700000000012	01	30-39岁	22.5228260939287814	114.04345314532533	440304	V0440300	11901	34	120	36	119	114.042000000000002	22.5205266000000002	114.044440339999994	22.5227425500000003	1
2019-10-25 18:18:50	2019-10-25 18:18:50	2.29234759999999982	02	60岁以上	22.52703693559139	113.911185470795616	440305	V0440300	12204	35	66	38	65	113.910221849999999	22.5227425500000003	113.912662190000006	22.5249585100000012	1
2019-10-25 10:13:50	2019-10-25 13:42:55	2.29234759999999982	02	60岁以上	22.5261280447447483	113.912730826524353	440305	V0440300	12205	35	67	38	66	113.912662190000006	22.5227425500000003	113.915102520000005	22.5249585100000012	1
2019-10-25 17:54:57	2019-10-25 22:29:39	2.29234759999999982	02	19-29岁	22.5250660123905604	113.91288073120316	440305	V0440300	12205	35	67	38	66	113.912662190000006	22.5227425500000003	113.915102520000005	22.5249585100000012	1
2019-10-25 16:27:58	2019-10-25 18:20:21	2.29234759999999982	02	19-29岁	22.5261722447046502	113.916916673798497	440305	V0440300	12206	35	68	38	67	113.915102520000005	22.5227425500000003	113.917542859999998	22.5249585100000012	1
2019-10-25 09:11:33	2019-10-25 10:41:57	2.29234759999999982	01	50-59岁	22.5249809457351908	113.917856264492187	440305	V0440300	12207	35	69	38	68	113.917542859999998	22.5227425500000003	113.919983189999996	22.5249585100000012	1
2019-10-25 11:20:58	2019-10-25 14:53:50	2.29234759999999982	01	30-39岁	22.5260451309512604	113.918289204023097	440305	V0440300	12207	35	69	38	68	113.917542859999998	22.5227425500000003	113.919983189999996	22.5249585100000012	1
2019-10-25 10:40:39	2019-10-25 21:40:12	2.29234759999999982	02	19-29岁	22.5268039942149301	113.921157502604018	440305	V0440300	12208	35	70	38	69	113.919983189999996	22.5227425500000003	113.922423530000003	22.5249585100000012	1
2019-10-25 12:46:31	2019-10-25 14:59:40	2.29234759999999982	03	未知	22.5270945479610702	113.944436485626653	440305	V0440300	12218	35	80	37	79	113.944386559999998	22.5227425500000003	113.946826889999997	22.5249585100000012	1
2019-10-25 18:17:09	2019-10-25 21:39:20	2.29234759999999982	01	19-29岁	22.5268416071880893	113.944898633643135	440305	V0440300	12218	35	80	37	79	113.944386559999998	22.5227425500000003	113.946826889999997	22.5249585100000012	1
2019-10-25 11:31:04	2019-10-25 12:33:26	3.05925700000000012	02	19-29岁	22.5257943351149486	114.045847832077513	440304	V0440300	12259	35	121	37	120	114.044440339999994	22.5227425500000003	114.046880669999993	22.5249585100000012	1
2019-10-25 16:57:01	2019-10-25 23:38:14	3.05925700000000012	01	40-49岁	22.5251057838265716	114.046688258366785	440304	V0440300	12259	35	121	37	120	114.044440339999994	22.5227425500000003	114.046880669999993	22.5249585100000012	1
2019-10-25 21:44:56	2019-10-25 22:36:37	2.29234759999999982	02	40-49岁	22.5283642725134285	113.912632513508981	440305	V0440300	12561	36	66	39	65	113.910221849999999	22.5249585100000012	113.912662190000006	22.5271744699999985	1
2019-10-25 16:16:33	2019-10-25 17:31:29	2.29234759999999982	03	未知	22.5281548928997388	113.913948608805555	440305	V0440300	12562	36	67	39	66	113.912662190000006	22.5249585100000012	113.915102520000005	22.5271744699999985	2
2019-10-25 17:32:23	2019-10-25 18:19:15	2.29234759999999982	03	未知	22.5281548928997388	113.913948608805555	440305	V0440300	12562	36	67	39	66	113.912662190000006	22.5249585100000012	113.915102520000005	22.5271744699999985	2
2019-10-25 18:59:07	2019-10-25 20:35:00	2.29234759999999982	01	19-29岁	22.5287588039138811	113.913439746089423	440305	V0440300	12562	36	67	39	66	113.912662190000006	22.5249585100000012	113.915102520000005	22.5271744699999985	1
2019-10-25 15:49:12	2019-10-25 17:10:23	2.29234759999999982	02	19-29岁	22.5287977572282188	113.913118304641827	440305	V0440300	12562	36	67	39	66	113.912662190000006	22.5249585100000012	113.915102520000005	22.5271744699999985	1
2019-10-25 08:21:31	2019-10-25 09:23:19	2.29234759999999982	02	40-49岁	22.5292196847473498	113.913002061295899	440305	V0440300	12562	36	67	39	66	113.912662190000006	22.5249585100000012	113.915102520000005	22.5271744699999985	1
2019-10-25 03:16:52	2019-10-25 04:48:43	2.29234759999999982	01	40-49岁	22.5288544166988984	113.913719337398362	440305	V0440300	12562	36	67	39	66	113.912662190000006	22.5249585100000012	113.915102520000005	22.5271744699999985	1
2019-10-25 12:38:36	2019-10-25 14:09:47	2.29234759999999982	01	19-29岁	22.5288096853525488	113.913739760927569	440305	V0440300	12562	36	67	39	66	113.912662190000006	22.5249585100000012	113.915102520000005	22.5271744699999985	1
2019-10-25 09:21:55	2019-10-25 10:23:09	2.29234759999999982	02	40-49岁	22.5287123199530086	113.913839070048709	440305	V0440300	12562	36	67	39	66	113.912662190000006	22.5249585100000012	113.915102520000005	22.5271744699999985	1
2019-10-25 11:16:01	2019-10-25 12:15:56	2.29234759999999982	01	50-59岁	22.529140734311099	113.913120390465735	440305	V0440300	12562	36	67	39	66	113.912662190000006	22.5249585100000012	113.915102520000005	22.5271744699999985	1
2019-10-25 15:42:57	2019-10-25 18:00:18	2.29234759999999982	01	50-59岁	22.5289337016950704	113.912678132711648	440305	V0440300	12562	36	67	39	66	113.912662190000006	22.5249585100000012	113.915102520000005	22.5271744699999985	1
2019-10-25 10:57:09	2019-10-25 16:43:12	2.29234759999999982	02	19-29岁	22.5286316114731093	113.919514079277562	440305	V0440300	12564	36	69	39	68	113.917542859999998	22.5249585100000012	113.919983189999996	22.5271744699999985	1
2019-10-25 14:45:33	2019-10-25 17:10:50	2.29234759999999982	02	50-59岁	22.527512686405899	113.931322464710604	440305	V0440300	12569	36	74	38	73	113.929744540000002	22.5249585100000012	113.932184879999994	22.5271744699999985	1
2019-10-25 14:48:14	2019-10-25 16:11:19	2.29234759999999982	02	19-29岁	22.5289598345752609	113.93385510512077	440305	V0440300	12570	36	75	38	74	113.932184879999994	22.5249585100000012	113.934625209999993	22.5271744699999985	1
2019-10-25 08:32:29	2019-10-25 08:53:13	2.29234759999999982	01	40-49岁	22.5292515605874009	113.945865622611109	440305	V0440300	12575	36	80	38	79	113.944386559999998	22.5249585100000012	113.946826889999997	22.5271744699999985	1
2019-10-25 15:38:27	2019-10-25 17:42:34	3.05925700000000012	02	19-29岁	22.5286486755016391	114.0513830670385	440304	V0440300	12618	36	123	38	122	114.04932101	22.5249585100000012	114.051761350000007	22.5271744699999985	1
2019-10-25 18:25:26	2019-10-25 20:34:33	3.05925700000000012	01	19-29岁	22.5291334179886498	114.062088780286757	440304	V0440300	12623	36	128	37	127	114.061522690000004	22.5249585100000012	114.063963029999996	22.5271744699999985	1
2019-10-25 19:20:45	2019-10-25 21:50:39	2.29234759999999982	01	40-49岁	22.5306842967254894	113.912668331665145	440305	V0440300	12919	37	67	40	66	113.912662190000006	22.5271744699999985	113.915102520000005	22.5293904199999986	1
2019-10-25 18:29:03	2019-10-25 20:10:24	2.29234759999999982	01	50-59岁	22.5302664710222196	113.912998205538656	440305	V0440300	12919	37	67	40	66	113.912662190000006	22.5271744699999985	113.915102520000005	22.5293904199999986	1
2019-10-25 10:36:20	2019-10-25 11:49:08	2.29234759999999982	01	30-39岁	22.5300475146818293	113.919463221971725	440305	V0440300	12921	37	69	40	68	113.917542859999998	22.5271744699999985	113.919983189999996	22.5293904199999986	1
2019-10-25 09:27:10	2019-10-25 12:53:14	2.29234759999999982	01	50-59岁	22.5296064879192883	113.92282451616046	440305	V0440300	12923	37	71	40	70	113.922423530000003	22.5271744699999985	113.924863869999996	22.5293904199999986	1
2019-10-25 00:58:17	2019-10-25 08:13:27	2.29234759999999982	01	19-29岁	22.5294652315261992	113.925819719322661	440305	V0440300	12924	37	72	40	71	113.924863869999996	22.5271744699999985	113.927304199999995	22.5293904199999986	1
2019-10-25 15:02:36	2019-10-25 18:04:53	2.29234759999999982	02	60岁以上	22.5305117795279308	113.939523328439435	440305	V0440300	12930	37	78	39	77	113.939505879999999	22.5271744699999985	113.941946220000005	22.5293904199999986	1
2019-10-25 09:44:51	2019-10-25 11:54:39	2.29234759999999982	01	30-39岁	22.5300408607662099	113.947509466669914	440305	V0440300	12933	37	81	39	80	113.946826889999997	22.5271744699999985	113.949267230000004	22.5293904199999986	1
2019-10-25 00:25:00	2019-10-25 23:38:20	2.29234759999999982	03	未知	22.5294593622515791	113.971167937554824	440305	V0440300	12942	37	90	39	89	113.968789920000006	22.5271744699999985	113.971230250000005	22.5293904199999986	1
2019-10-25 09:47:11	2019-10-25 12:13:00	3.05925700000000012	02	19-29岁	22.5295371964643287	114.021237252563253	440304	V0440300	12963	37	111	39	110	114.02003698	22.5271744699999985	114.022477309999999	22.5293904199999986	1
2019-10-25 09:12:31	2019-10-25 15:08:57	3.05925700000000012	01	19-29岁	22.5303164814782804	114.021405115580635	440304	V0440300	12963	37	111	39	110	114.02003698	22.5271744699999985	114.022477309999999	22.5293904199999986	1
2019-10-25 13:46:50	2019-10-25 15:29:37	3.05925700000000012	02	30-39岁	22.5312144110139485	114.041690865539039	440304	V0440300	12971	37	119	39	118	114.039559659999995	22.5271744699999985	114.042000000000002	22.5293904199999986	1
2019-10-25 12:35:53	2019-10-25 17:03:17	2.29234759999999982	01	30-39岁	22.5318043106747012	113.916480687471633	440305	V0440300	13277	38	68	41	67	113.915102520000005	22.5293904199999986	113.917542859999998	22.5316063799999995	1
2019-10-25 19:01:09	2019-10-25 21:00:37	2.29234759999999982	01	30-39岁	22.5316203976400509	113.919127152428132	440305	V0440300	13278	38	69	41	68	113.917542859999998	22.5293904199999986	113.919983189999996	22.5316063799999995	1
2019-10-25 19:16:40	2019-10-25 23:37:47	2.29234759999999982	02	19-29岁	22.5321742118446799	113.927790084872385	440305	V0440300	13282	38	73	40	72	113.927304199999995	22.5293904199999986	113.929744540000002	22.5316063799999995	1
2019-10-25 07:59:17	2019-10-25 08:08:55	2.29234759999999982	03	未知	22.5318384820156403	113.929585024752839	440305	V0440300	13282	38	73	40	72	113.927304199999995	22.5293904199999986	113.929744540000002	22.5316063799999995	1
2019-10-25 18:30:22	2019-10-25 20:05:48	2.29234759999999982	01	30-39岁	22.5334744043680395	113.937757881390084	440305	V0440300	13286	38	77	40	76	113.93706555	22.5293904199999986	113.939505879999999	22.5316063799999995	1
2019-10-25 22:19:21	2019-10-25 22:19:21	2.29234759999999982	01	40-49岁	22.532375682090791	113.972192370156179	440305	V0440300	13300	38	91	40	90	113.971230250000005	22.5293904199999986	113.973670589999998	22.5316063799999995	1
2019-10-25 00:47:28	2019-10-25 00:53:55	3.05925700000000012	03	未知	22.5323669364777501	114.017115508961169	440304	V0440300	13318	38	109	40	108	114.015156300000001	22.5293904199999986	114.017596639999994	22.5316063799999995	1
2019-10-25 18:12:41	2019-10-25 20:24:11	3.05925700000000012	02	30-39岁	22.5332601322915487	114.049876329518597	440304	V0440300	13332	38	123	39	122	114.04932101	22.5293904199999986	114.051761350000007	22.5316063799999995	1
2019-10-25 12:24:44	2019-10-25 14:25:41	3.05925700000000012	02	40-49岁	22.5331793554489508	114.050392972289842	440304	V0440300	13332	38	123	39	122	114.04932101	22.5293904199999986	114.051761350000007	22.5316063799999995	1
2019-10-25 01:04:49	2019-10-25 06:37:34	3.05925700000000012	01	50-59岁	22.5327085369095492	114.054250339888029	440304	V0440300	13334	38	125	39	124	114.054201680000006	22.5293904199999986	114.056642019999998	22.5316063799999995	1
2019-10-25 23:43:38	2019-10-25 23:43:38	3.05925700000000012	01	50-59岁	22.5332544949346207	114.056463625813791	440304	V0440300	13334	38	125	39	124	114.054201680000006	22.5293904199999986	114.056642019999998	22.5316063799999995	1
2019-10-25 21:52:59	2019-10-25 23:38:05	2.29234759999999982	02	19-29岁	22.5346707501447803	113.914891759126647	440305	V0440300	13633	39	67	42	66	113.912662190000006	22.5316063799999995	113.915102520000005	22.5338223400000004	1
2019-10-25 12:46:52	2019-10-25 17:22:49	2.29234759999999982	01	30-39岁	22.5342630865051312	113.916222036115158	440305	V0440300	13634	39	68	42	67	113.915102520000005	22.5316063799999995	113.917542859999998	22.5338223400000004	1
2019-10-25 18:46:10	2019-10-25 19:21:31	2.29234759999999982	01	30-39岁	22.5338437379036911	113.91553189289445	440305	V0440300	13634	39	68	42	67	113.915102520000005	22.5316063799999995	113.917542859999998	22.5338223400000004	1
2019-10-25 14:42:27	2019-10-25 16:21:21	2.29234759999999982	03	未知	22.5339440245827802	113.926895992651978	440305	V0440300	13638	39	72	41	71	113.924863869999996	22.5316063799999995	113.927304199999995	22.5338223400000004	1
2019-10-25 19:31:51	2019-10-25 23:41:20	2.29234759999999982	02	30-39岁	22.534539921449479	113.92785428366119	440305	V0440300	13639	39	73	41	72	113.927304199999995	22.5316063799999995	113.929744540000002	22.5338223400000004	1
2019-10-25 19:03:23	2019-10-25 20:49:53	2.29234759999999982	01	40-49岁	22.5352077232249997	113.933998783397371	440305	V0440300	13641	39	75	41	74	113.932184879999994	22.5316063799999995	113.934625209999993	22.5338223400000004	1
2019-10-25 09:42:02	2019-10-25 16:27:23	2.29234759999999982	01	50-59岁	22.53410481349351	113.96290584496154	440305	V0440300	13653	39	87	41	86	113.961468909999994	22.5316063799999995	113.963909240000007	22.5338223400000004	1
2019-10-25 10:24:48	2019-10-25 16:25:20	3.05925700000000012	02	60岁以上	22.5347259767901598	114.04221837304155	440304	V0440300	13686	39	120	41	119	114.042000000000002	22.5316063799999995	114.044440339999994	22.5338223400000004	1
2019-10-25 18:18:31	2019-10-25 19:31:10	3.05925700000000012	01	30-39岁	22.5358481872086891	114.047295208756395	440304	V0440300	13688	39	122	40	121	114.046880669999993	22.5316063799999995	114.04932101	22.5338223400000004	1
2019-10-25 23:40:59	2019-10-25 23:40:59	3.05925700000000012	01	30-39岁	22.5342697720168097	114.061639992489219	440304	V0440300	13694	39	128	40	127	114.061522690000004	22.5316063799999995	114.063963029999996	22.5338223400000004	1
2019-10-25 18:03:31	2019-10-25 18:03:31	3.05925700000000012	01	40-49岁	22.5349080888239293	114.06694100955464	440304	V0440300	13696	39	130	40	129	114.066403359999995	22.5316063799999995	114.068843700000002	22.5338223400000004	1
2019-10-25 10:15:25	2019-10-25 14:42:51	2.29234759999999982	02	40-49岁	22.5368254291888803	113.961690172391954	440305	V0440300	14010	40	87	42	86	113.961468909999994	22.5338223400000004	113.963909240000007	22.5360383000000013	1
2019-10-25 20:43:38	2019-10-25 20:44:38	2.29234759999999982	02	30-39岁	22.5365234181437799	113.962901478279093	440305	V0440300	14010	40	87	42	86	113.961468909999994	22.5338223400000004	113.963909240000007	22.5360383000000013	1
2019-10-25 14:43:35	2019-10-25 14:44:35	3.05925700000000012	01	40-49岁	22.5363053754658296	114.022656178160418	440304	V0440300	14035	40	112	42	111	114.022477309999999	22.5338223400000004	114.024917650000006	22.5360383000000013	1
2019-10-25 21:23:53	2019-10-25 23:08:52	3.05925700000000012	01	40-49岁	22.5371687087595802	114.057293882649361	440304	V0440300	14049	40	126	41	125	114.056642019999998	22.5338223400000004	114.059082349999997	22.5360383000000013	1
2019-10-25 11:10:14	2019-10-25 15:15:45	3.05925700000000012	02	30-39岁	22.5369103570332001	114.060933106351925	440304	V0440300	14050	40	127	41	126	114.059082349999997	22.5338223400000004	114.061522690000004	22.5360383000000013	1
2019-10-25 21:07:26	2019-10-25 23:23:43	3.05925700000000012	01	50-59岁	22.5361947681482988	114.070683580898972	440304	V0440300	14054	40	131	41	130	114.068843700000002	22.5338223400000004	114.071284030000001	22.5360383000000013	2
2019-10-25 08:08:57	2019-10-25 12:52:28	3.05925700000000012	01	50-59岁	22.5361947681482988	114.070683580898972	440304	V0440300	14054	40	131	41	130	114.068843700000002	22.5338223400000004	114.071284030000001	22.5360383000000013	2
2019-10-25 08:28:53	2019-10-25 15:27:28	3.05925700000000012	01	40-49岁	22.5366578449298984	114.075794116427218	440304	V0440300	14056	40	133	41	132	114.073724369999994	22.5338223400000004	114.07616471	22.5360383000000013	1
2019-10-25 10:35:00	2019-10-25 19:41:28	3.05925700000000012	01	40-49岁	22.5377179303749209	114.096437952634219	440304	V0440300	14065	40	142	41	141	114.095687400000003	22.5338223400000004	114.098127730000002	22.5360383000000013	1
2019-10-25 22:51:51	2019-10-25 22:51:51	2.29234759999999982	01	30-39岁	22.5389056117472109	113.915011315246346	440305	V0440300	14347	41	67	44	66	113.912662190000006	22.5360383000000013	113.915102520000005	22.5382542599999987	1
2019-10-25 19:17:06	2019-10-25 19:18:06	2.29234759999999982	01	40-49岁	22.5395585183730702	113.964000888387204	440305	V0440300	14368	41	88	43	87	113.963909240000007	22.5360383000000013	113.966349579999999	22.5382542599999987	1
2019-10-25 16:09:07	2019-10-25 16:41:11	2.29234759999999982	02	40-49岁	22.5395926275602605	113.989328618080023	440305	V0440300	14378	41	98	43	97	113.988312609999994	22.5360383000000013	113.990752939999993	22.5382542599999987	1
2019-10-25 10:11:25	2019-10-25 20:06:31	3.05925700000000012	02	19-29岁	22.5401817154429587	114.065605281463547	440304	V0440300	14409	41	129	42	128	114.063963029999996	22.5360383000000013	114.066403359999995	22.5382542599999987	1
2019-10-25 06:40:57	2019-10-25 22:11:32	3.17181930000000012	01	30-39岁	22.5382707618304288	114.11612127897827	440303	V0440300	14430	41	150	42	149	114.115210079999997	22.5360383000000013	114.117650420000004	22.5382542599999987	1
2019-10-25 13:03:08	2019-10-25 17:36:56	3.17181930000000012	01	40-49岁	22.5384482861058011	114.11645766116294	440303	V0440300	14430	41	150	42	149	114.115210079999997	22.5360383000000013	114.117650420000004	22.5382542599999987	1
2019-10-25 13:45:17	2019-10-25 18:35:30	2.29234759999999982	02	40-49岁	22.542080086403999	113.942289648834915	440305	V0440300	14716	42	79	44	78	113.941946220000005	22.5382542599999987	113.944386559999998	22.5404702099999987	1
2019-10-25 02:21:20	2019-10-25 12:49:15	2.29234759999999982	03	未知	22.54188173659184	113.961336532144671	440305	V0440300	14723	42	86	44	85	113.959028570000001	22.5382542599999987	113.961468909999994	22.5404702099999987	1
2019-10-25 20:21:00	2019-10-25 23:29:18	2.29234759999999982	02	30-39岁	22.5406666617433302	113.963898909913041	440305	V0440300	14724	42	87	44	86	113.961468909999994	22.5382542599999987	113.963909240000007	22.5404702099999987	1
2019-10-25 18:29:32	2019-10-25 19:32:19	2.29234759999999982	01	30-39岁	22.5424493121205884	113.961761302521651	440305	V0440300	14724	42	87	44	86	113.961468909999994	22.5382542599999987	113.963909240000007	22.5404702099999987	1
2019-10-25 19:19:07	2019-10-25 23:23:14	2.29234759999999982	01	19-29岁	22.5413108317096693	113.978448569482367	440305	V0440300	14730	42	93	44	92	113.976110930000004	22.5382542599999987	113.978551260000003	22.5404702099999987	1
2019-10-25 20:10:52	2019-10-25 22:13:52	3.05925700000000012	02	19-29岁	22.54146066555235	114.037411061857441	440304	V0440300	14755	42	118	43	117	114.037119329999996	22.5382542599999987	114.039559659999995	22.5404702099999987	1
2019-10-25 15:13:43	2019-10-25 20:28:43	3.05925700000000012	01	40-49岁	22.5406206481663887	114.059989762491838	440304	V0440300	14764	42	127	43	126	114.059082349999997	22.5382542599999987	114.061522690000004	22.5404702099999987	1
2019-10-25 13:20:47	2019-10-25 13:21:47	2.29234759999999982	01	60岁以上	22.5446765634085793	113.922762262556645	440305	V0440300	15065	43	71	45	70	113.922423530000003	22.5404702099999987	113.924863869999996	22.5426861699999996	1
2019-10-25 20:24:26	2019-10-25 21:45:58	2.29234759999999982	02	50-59岁	22.5429431032501491	113.926026260182169	440305	V0440300	15066	43	72	45	71	113.924863869999996	22.5404702099999987	113.927304199999995	22.5426861699999996	1
2019-10-25 18:32:04	2019-10-25 22:06:20	2.29234759999999982	02	30-39岁	22.544401791400599	113.968616768572872	440305	V0440300	15083	43	89	45	88	113.966349579999999	22.5404702099999987	113.968789920000006	22.5426861699999996	1
2019-10-25 18:48:18	2019-10-25 22:47:47	3.05925700000000012	01	19-29岁	22.5445817081024487	114.042707801458874	440304	V0440300	15114	43	120	44	119	114.042000000000002	22.5404702099999987	114.044440339999994	22.5426861699999996	1
2019-10-25 00:31:28	2019-10-25 23:38:56	3.17181930000000012	01	50-59岁	22.5435604618298697	114.115146521293696	440303	V0440300	15143	43	149	44	148	114.112769749999998	22.5404702099999987	114.115210079999997	22.5426861699999996	1
2019-10-25 10:38:29	2019-10-25 13:46:22	3.17181930000000012	03	未知	22.5430244584658404	114.116964970434466	440303	V0440300	15144	43	150	44	149	114.115210079999997	22.5404702099999987	114.117650420000004	22.5426861699999996	1
2019-10-25 16:44:55	2019-10-25 21:52:33	2.29234759999999982	01	40-49岁	22.5449447302303909	113.913215628189135	440305	V0440300	15418	44	67	46	66	113.912662190000006	22.5426861699999996	113.915102520000005	22.5449021300000005	1
2019-10-25 18:15:04	2019-10-25 20:22:05	2.29234759999999982	02	30-39岁	22.545198402323301	113.917028197947388	440305	V0440300	15419	44	68	46	67	113.915102520000005	22.5426861699999996	113.917542859999998	22.5449021300000005	1
2019-10-25 22:52:25	2019-10-25 22:52:25	2.29234759999999982	02	19-29岁	22.5456263368231191	113.91910754071084	440305	V0440300	15420	44	69	46	68	113.917542859999998	22.5426861699999996	113.919983189999996	22.5449021300000005	2
2019-10-25 00:24:11	2019-10-25 09:21:26	2.29234759999999982	02	19-29岁	22.5456263368231191	113.91910754071084	440305	V0440300	15420	44	69	46	68	113.917542859999998	22.5426861699999996	113.919983189999996	22.5449021300000005	2
2019-10-25 22:56:19	2019-10-25 23:24:38	2.29234759999999982	01	19-29岁	22.5465226490853787	113.918786440458604	440305	V0440300	15420	44	69	46	68	113.917542859999998	22.5426861699999996	113.919983189999996	22.5449021300000005	1
2019-10-25 06:40:27	2019-10-25 07:07:32	2.29234759999999982	01	19-29岁	22.5462094547238507	113.935446130085623	440305	V0440300	15427	44	76	46	75	113.934625209999993	22.5426861699999996	113.93706555	22.5449021300000005	1
2019-10-25 17:38:49	2019-10-25 19:42:36	2.29234759999999982	02	40-49岁	22.5464289063052483	113.948402187920195	440305	V0440300	15432	44	81	46	80	113.946826889999997	22.5426861699999996	113.949267230000004	22.5449021300000005	1
2019-10-25 14:18:50	2019-10-25 16:09:27	2.29234759999999982	02	30-39岁	22.5449483313438606	113.969362661556303	440305	V0440300	15441	44	90	46	89	113.968789920000006	22.5426861699999996	113.971230250000005	22.5449021300000005	1
2019-10-25 22:51:14	2019-10-25 22:51:14	3.17181930000000012	02	60岁以上	22.5452093219571914	114.105949290235131	440303	V0440300	15497	44	146	45	145	114.10544874	22.5426861699999996	114.107889080000007	22.5449021300000005	1
2019-10-25 10:38:06	2019-10-25 12:31:16	3.05925700000000012	01	40-49岁	22.5492168514440792	114.040043757154265	440304	V0440300	15827	45	119	46	118	114.039559659999995	22.5449021300000005	114.042000000000002	22.5471180900000014	1
2019-10-25 20:33:06	2019-10-25 21:22:09	3.05925700000000012	01	30-39岁	22.548652470232291	114.097180738268349	440304	V0440300	15850	45	142	46	141	114.095687400000003	22.5449021300000005	114.098127730000002	22.5471180900000014	1
2019-10-25 16:54:56	2019-10-25 17:56:55	2.29234759999999982	01	40-49岁	22.5510993076821116	113.90897847722745	440305	V0440300	16130	46	65	48	64	113.907781510000007	22.5471180900000014	113.910221849999999	22.5493340400000015	1
2019-10-25 14:28:50	2019-10-25 18:18:00	2.29234759999999982	01	50-59岁	22.5495938595211491	113.912820653303513	440305	V0440300	16132	46	67	48	66	113.912662190000006	22.5471180900000014	113.915102520000005	22.5493340400000015	1
2019-10-25 11:58:58	2019-10-25 14:55:45	2.29234759999999982	01	19-29岁	22.5493697520021996	113.963582056845809	440305	V0440300	16152	46	87	48	86	113.961468909999994	22.5471180900000014	113.963909240000007	22.5493340400000015	1
2019-10-25 02:42:52	2019-10-25 19:52:08	2.29234759999999982	01	50-59岁	22.5528751380080692	113.930528128269373	440305	V0440300	16496	47	74	49	73	113.929744540000002	22.5493340400000015	113.932184879999994	22.5515499999999989	1
2019-10-25 07:29:17	2019-10-25 19:51:53	3.17181930000000012	02	19-29岁	22.5521277847890111	114.100703345818459	440303	V0440300	16566	47	144	48	143	114.100568069999994	22.5493340400000015	114.103008399999993	22.5515499999999989	1
2019-10-25 07:23:54	2019-10-25 20:07:45	2.01503029999999983	01	19-29岁	22.5550266668993586	113.88569847813288	440306	V0440300	16834	48	55	51	54	113.883378149999999	22.5515499999999989	113.885818490000005	22.5537659599999998	1
2019-10-25 18:45:15	2019-10-25 18:46:15	2.29234759999999982	01	40-49岁	22.5538236030038384	113.925853040188485	440305	V0440300	16851	48	72	50	71	113.924863869999996	22.5515499999999989	113.927304199999995	22.5537659599999998	1
2019-10-25 12:34:27	2019-10-25 17:03:01	3.05925700000000012	02	30-39岁	22.5542009145340216	114.037216590710486	440304	V0440300	16897	48	118	49	117	114.037119329999996	22.5515499999999989	114.039559659999995	22.5537659599999998	1
2019-10-25 08:34:31	2019-10-25 10:09:52	3.05925700000000012	02	30-39岁	22.5552342373004215	114.037456865067227	440304	V0440300	16897	48	118	49	117	114.037119329999996	22.5515499999999989	114.039559659999995	22.5537659599999998	1
2019-10-25 07:43:41	2019-10-25 07:44:41	3.17181930000000012	01	19-29岁	22.5554411427477	114.110273790872682	440303	V0440300	16926	48	147	49	146	114.107889080000007	22.5515499999999989	114.110329410000006	22.5537659599999998	1
2019-10-25 23:34:52	2019-10-25 23:34:52	3.17181930000000012	01	50-59岁	22.5538692016070392	114.124280240404701	440303	V0440300	16932	48	153	49	152	114.122531089999995	22.5515499999999989	114.124971430000002	22.5537659599999998	2
2019-10-25 19:06:26	2019-10-25 23:34:52	3.17181930000000012	01	50-59岁	22.5538692016070392	114.124280240404701	440303	V0440300	16932	48	153	49	152	114.122531089999995	22.5515499999999989	114.124971430000002	22.5537659599999998	2
2019-10-25 08:33:18	2019-10-25 21:40:59	3.17181930000000012	01	30-39岁	22.5538461251641102	114.13511574890066	440303	V0440300	16937	48	158	49	157	114.134732769999999	22.5515499999999989	114.137173110000006	22.5537659599999998	1
2019-10-25 18:07:00	2019-10-25 18:08:00	3.17181930000000012	02	60岁以上	22.5538089522396703	114.139615746975295	440303	V0440300	16939	48	160	49	159	114.139613449999999	22.5515499999999989	114.142053779999998	22.5537659599999998	1
2019-10-25 13:33:40	2019-10-25 20:41:20	3.05925700000000012	01	19-29岁	22.5559941511647501	114.038043083895928	440304	V0440300	17254	49	118	50	117	114.037119329999996	22.5537659599999998	114.039559659999995	22.5559819099999999	1
2019-10-25 10:23:46	2019-10-25 11:50:58	2.01503029999999983	01	30-39岁	22.5587291001565688	113.900286999126095	440306	V0440300	17554	50	61	52	60	113.898020169999995	22.5559819099999999	113.900460510000002	22.5581978700000008	1
2019-10-25 14:08:54	2019-10-25 15:13:45	2.01503029999999983	03	未知	22.5598282839880184	113.90066078848912	440306	V0440300	17555	50	62	52	61	113.900460510000002	22.5559819099999999	113.902900840000001	22.5581978700000008	1
2019-10-25 16:45:11	2019-10-25 16:46:11	2.29234759999999982	01	19-29岁	22.5597640679826412	113.91373096659251	440305	V0440300	17560	50	67	52	66	113.912662190000006	22.5559819099999999	113.915102520000005	22.5581978700000008	1
2019-10-25 11:16:20	2019-10-25 11:17:20	2.29234759999999982	01	19-29岁	22.5590609842165293	113.965410300291623	440305	V0440300	17581	50	88	52	87	113.963909240000007	22.5559819099999999	113.966349579999999	22.5581978700000008	1
2019-10-25 16:43:50	2019-10-25 18:02:45	2.29234759999999982	01	40-49岁	22.5586206563040896	113.991422404193258	440305	V0440300	17592	50	99	52	98	113.990752939999993	22.5559819099999999	113.99319328	22.5581978700000008	1
2019-10-25 09:03:26	2019-10-25 09:03:26	3.05925700000000012	02	60岁以上	22.5590234045171414	114.013976757991117	440304	V0440300	17601	50	108	52	107	114.012715970000002	22.5559819099999999	114.015156300000001	22.5581978700000008	1
2019-10-25 12:04:46	2019-10-25 13:28:34	3.05925700000000012	01	19-29岁	22.5594039928319816	114.036969325983137	440304	V0440300	17610	50	117	51	116	114.034678990000003	22.5559819099999999	114.037119329999996	22.5581978700000008	1
2019-10-25 14:48:02	2019-10-25 15:38:17	3.05925700000000012	02	30-39岁	22.5596619263078999	114.088097371134211	440304	V0440300	17631	50	138	51	137	114.085926049999998	22.5559819099999999	114.088366390000004	22.5581978700000008	1
2019-10-25 17:28:13	2019-10-25 18:23:19	2.01503029999999983	02	19-29岁	22.5617691289998383	113.898819800272435	440306	V0440300	17911	51	61	53	60	113.898020169999995	22.5581978700000008	113.900460510000002	22.5604138300000017	1
2019-10-25 20:03:44	2019-10-25 23:41:59	2.29234759999999982	01	30-39岁	22.5618049933960414	113.951610355578026	440305	V0440300	17932	51	82	53	81	113.949267230000004	22.5581978700000008	113.951707560000003	22.5604138300000017	1
2019-10-25 09:34:02	2019-10-25 18:14:25	3.05925700000000012	01	40-49岁	22.5610325226346617	114.036205697152184	440304	V0440300	17967	51	117	52	116	114.034678990000003	22.5581978700000008	114.037119329999996	22.5604138300000017	1
2019-10-25 04:41:40	2019-10-25 12:27:05	2.29234759999999982	01	0-18岁	22.5634266347236512	113.932500167850648	440305	V0440300	18282	52	75	54	74	113.932184879999994	22.5604138300000017	113.934625209999993	22.562629789999999	1
2019-10-25 13:33:38	2019-10-25 16:45:00	2.29234759999999982	01	40-49岁	22.5638340924365792	113.94061456973327	440305	V0440300	18285	52	78	54	77	113.939505879999999	22.5604138300000017	113.941946220000005	22.562629789999999	1
2019-10-25 17:13:51	2019-10-25 18:35:03	3.17181930000000012	01	50-59岁	22.5628956721808791	114.130370868231083	440303	V0440300	18363	52	156	53	155	114.129852099999994	22.5604138300000017	114.132292440000001	22.562629789999999	1
2019-10-25 15:57:29	2019-10-25 19:35:34	3.05925700000000012	02	30-39岁	22.566207786767329	114.011081549879407	440304	V0440300	18671	53	107	54	106	114.010275629999995	22.562629789999999	114.012715970000002	22.5648457399999991	1
2019-10-25 14:52:12	2019-10-25 15:36:13	3.17181930000000012	02	19-29岁	22.5666356988819601	114.105404730343125	440303	V0440300	18709	53	145	54	144	114.103008399999993	22.562629789999999	114.10544874	22.5648457399999991	1
2019-10-25 18:06:51	2019-10-25 21:02:05	2.01503029999999983	01	30-39岁	22.5674003643895205	113.857960558744892	440306	V0440300	18965	54	44	57	43	113.856534460000006	22.5648457399999991	113.858974790000005	22.5670617	1
2019-10-25 19:25:31	2019-10-25 22:17:40	2.01503029999999983	02	40-49岁	22.5670996788193214	113.890732558478192	440306	V0440300	18979	54	58	56	57	113.890699159999997	22.5648457399999991	113.893139500000004	22.5670617	1
2019-10-25 19:50:01	2019-10-25 21:38:30	2.29234759999999982	01	19-29岁	22.5674388221259399	113.956490841740205	440305	V0440300	19005	54	84	56	83	113.954147899999995	22.5648457399999991	113.956588240000002	22.5670617	1
2019-10-25 12:44:04	2019-10-25 15:01:27	3.05925700000000012	03	未知	22.5673661479391896	114.010765025708523	440304	V0440300	19028	54	107	55	106	114.010275629999995	22.5648457399999991	114.012715970000002	22.5670617	1
2019-10-25 12:07:09	2019-10-25 13:26:50	3.05925700000000012	01	30-39岁	22.5689672883447194	114.027007953195124	440304	V0440300	19034	54	113	55	112	114.024917650000006	22.5648457399999991	114.027357980000005	22.5670617	1
2019-10-25 21:21:41	2019-10-25 21:58:45	2.01503029999999983	01	19-29岁	22.5714698062178094	113.850104346247704	440306	V0440300	19319	55	41	58	40	113.849213449999993	22.5670617	113.851653780000007	22.5692776600000009	1
2019-10-25 01:40:12	2019-10-25 14:40:44	2.01503029999999983	02	19-29岁	22.5713188509491616	113.867297210454183	440306	V0440300	19326	55	48	58	47	113.866295800000003	22.5670617	113.868736139999996	22.5692776600000009	1
2019-10-25 14:05:16	2019-10-25 14:47:49	2.01503029999999983	03	19-29岁	22.5708704116660712	113.888325499610247	440306	V0440300	19335	55	57	57	56	113.888258820000004	22.5670617	113.890699159999997	22.5692776600000009	1
2019-10-25 22:20:03	2019-10-25 23:27:53	2.01503029999999983	03	未知	22.571680447778899	113.849341629295822	440306	V0440300	19676	56	41	59	40	113.849213449999993	22.5692776600000009	113.851653780000007	22.5714936199999983	1
2019-10-25 11:57:31	2019-10-25 17:54:02	2.01503029999999983	01	30-39岁	22.5727136581902492	113.865244484613484	440306	V0440300	19682	56	47	59	46	113.863855459999996	22.5692776600000009	113.866295800000003	22.5714936199999983	1
2019-10-25 09:18:49	2019-10-25 21:27:16	2.01503029999999983	01	19-29岁	22.5734733705773998	113.864867749459734	440306	V0440300	19682	56	47	59	46	113.863855459999996	22.5692776600000009	113.866295800000003	22.5714936199999983	1
2019-10-25 22:28:12	2019-10-25 23:43:10	2.01503029999999983	01	19-29岁	22.5728473093624089	113.893946297773283	440306	V0440300	19694	56	59	58	58	113.893139500000004	22.5692776600000009	113.895579830000003	22.5714936199999983	1
2019-10-25 20:23:37	2019-10-25 22:35:17	2.01503029999999983	01	50-59岁	22.5755279424222195	113.845367185199166	440306	V0440300	20031	57	39	60	38	113.844332769999994	22.5714936199999983	113.846773110000001	22.5737095799999992	1
2019-10-25 22:23:18	2019-10-25 23:47:57	2.01503029999999983	01	30-39岁	22.5757486804848995	113.848335639453822	440306	V0440300	20032	57	40	60	39	113.846773110000001	22.5714936199999983	113.849213449999993	22.5737095799999992	1
2019-10-25 07:21:06	2019-10-25 08:43:52	2.29234759999999982	02	30-39岁	22.5757572412081302	113.944005123491607	440305	V0440300	20071	57	79	59	78	113.941946220000005	22.5714936199999983	113.944386559999998	22.5737095799999992	2
2019-10-25 08:43:57	2019-10-25 16:48:19	2.29234759999999982	02	30-39岁	22.5757572412081302	113.944005123491607	440305	V0440300	20071	57	79	59	78	113.941946220000005	22.5714936199999983	113.944386559999998	22.5737095799999992	2
2019-10-25 17:58:39	2019-10-25 21:38:28	2.29234759999999982	02	30-39岁	22.5747383640417993	113.959741421245624	440305	V0440300	20078	57	86	59	85	113.959028570000001	22.5714936199999983	113.961468909999994	22.5737095799999992	1
2019-10-25 11:04:49	2019-10-25 12:14:56	3.17181930000000012	02	30-39岁	22.5748599287505591	114.081071992188626	440303	V0440300	20128	57	136	58	135	114.081045380000006	22.5714936199999983	114.083485710000005	22.5737095799999992	2
2019-10-25 12:22:43	2019-10-25 15:20:57	3.17181930000000012	02	30-39岁	22.5748599287505591	114.081071992188626	440303	V0440300	20128	57	136	58	135	114.081045380000006	22.5714936199999983	114.083485710000005	22.5737095799999992	2
2019-10-25 10:29:37	2019-10-25 13:35:08	2.01503029999999983	01	30-39岁	22.5766828113904801	113.844437161424381	440306	V0440300	20388	58	39	61	38	113.844332769999994	22.5737095799999992	113.846773110000001	22.5759255299999992	1
2019-10-25 22:34:54	2019-10-25 22:40:27	2.01503029999999983	02	19-29岁	22.5773507054906197	113.858706532139891	440306	V0440300	20393	58	44	61	43	113.856534460000006	22.5737095799999992	113.858974790000005	22.5759255299999992	1
2019-10-25 16:34:04	2019-10-25 22:00:51	2.01503029999999983	01	30-39岁	22.579539084155499	113.894651348530701	440306	V0440300	20765	59	59	61	58	113.893139500000004	22.5759255299999992	113.895579830000003	22.5781414900000001	1
2019-10-25 23:41:13	2019-10-25 23:47:49	2.01503029999999983	02	30-39岁	22.5822492416101497	113.847575426171147	440306	V0440300	21103	60	40	63	39	113.846773110000001	22.5781414900000001	113.849213449999993	22.5803574500000011	1
2019-10-25 08:17:44	2019-10-25 11:02:57	2.01503029999999983	01	50-59岁	22.5805305187216305	113.853804698388814	440306	V0440300	21105	60	42	63	41	113.851653780000007	22.5781414900000001	113.854094119999999	22.5803574500000011	1
2019-10-25 16:06:13	2019-10-25 22:52:22	2.01503029999999983	01	19-29岁	22.5810047839871793	113.859128936588419	440306	V0440300	21108	60	45	63	44	113.858974790000005	22.5781414900000001	113.861415129999997	22.5803574500000011	1
2019-10-25 14:51:34	2019-10-25 18:23:30	2.01503029999999983	02	40-49岁	22.5822576795350898	113.86274468890521	440306	V0440300	21109	60	46	63	45	113.861415129999997	22.5781414900000001	113.863855459999996	22.5803574500000011	1
2019-10-25 16:06:17	2019-10-25 17:50:33	2.01503029999999983	01	30-39岁	22.5813995029588099	113.864085756728926	440306	V0440300	21110	60	47	63	46	113.863855459999996	22.5781414900000001	113.866295800000003	22.5803574500000011	1
2019-10-25 18:28:06	2019-10-25 20:46:39	2.01503029999999983	01	19-29岁	22.5844403709467301	113.858992666881321	440306	V0440300	21465	61	45	64	44	113.858974790000005	22.5803574500000011	113.861415129999997	22.5825734000000011	1
2019-10-25 14:39:06	2019-10-25 22:45:43	2.01503029999999983	02	19-29岁	22.5832964538598695	113.885500084986518	440306	V0440300	21475	61	55	63	54	113.883378149999999	22.5803574500000011	113.885818490000005	22.5825734000000011	1
2019-10-25 16:34:27	2019-10-25 22:57:25	2.01503029999999983	01	30-39岁	22.5828479044713291	113.886102977505317	440306	V0440300	21476	61	56	63	55	113.885818490000005	22.5803574500000011	113.888258820000004	22.5825734000000011	1
2019-10-25 17:07:59	2019-10-25 18:45:06	3.17181930000000012	02	30-39岁	22.5843919582576902	114.112566203740613	440303	V0440300	21568	61	148	62	147	114.110329410000006	22.5803574500000011	114.112769749999998	22.5825734000000011	1
2019-10-25 18:26:28	2019-10-25 18:33:21	3.17181930000000012	03	未知	22.5845641949235301	114.130728598347048	440303	V0440300	21576	61	156	61	156	114.129852099999994	22.5803574500000011	114.132292440000001	22.5825734000000011	1
2019-10-25 08:53:10	2019-10-25 11:10:21	2.01503029999999983	01	50-59岁	22.5899251608768594	113.873679002509135	440306	V0440300	22542	64	51	66	50	113.873616810000001	22.5870053199999994	113.87605714	22.5892212800000003	1
2019-10-25 03:41:18	2019-10-25 23:40:08	2.01503029999999983	02	40-49岁	22.5903181474798984	113.878568240202668	440306	V0440300	22544	64	53	66	52	113.878497479999993	22.5870053199999994	113.88093782	22.5892212800000003	1
2019-10-25 12:26:18	2019-10-25 12:31:25	2.29234759999999982	03	未知	22.5899551440394895	113.982256730866439	440305	V0440300	22586	64	95	66	94	113.980991599999996	22.5870053199999994	113.983431929999995	22.5892212800000003	2
2019-10-25 15:44:30	2019-10-25 15:44:30	2.29234759999999982	03	未知	22.5899551440394895	113.982256730866439	440305	V0440300	22586	64	95	66	94	113.980991599999996	22.5870053199999994	113.983431929999995	22.5892212800000003	2
2019-10-25 01:55:59	2019-10-25 02:16:25	2.01503029999999983	01	30-39岁	22.5923252420622305	113.888980255567006	440306	V0440300	22905	65	57	67	56	113.888258820000004	22.5892212800000003	113.890699159999997	22.5914372300000004	1
2019-10-25 09:00:09	2019-10-25 18:03:42	2.29234759999999982	02	19-29岁	22.5917392160236083	113.937801396861289	440305	V0440300	22925	65	77	67	76	113.93706555	22.5892212800000003	113.939505879999999	22.5914372300000004	1
2019-10-25 17:03:38	2019-10-25 21:54:40	2.29234759999999982	02	50-59岁	22.5917392160236083	113.937801396861289	440305	V0440300	22925	65	77	67	76	113.93706555	22.5892212800000003	113.939505879999999	22.5914372300000004	1
2019-10-25 05:39:43	2019-10-25 07:01:21	2.29234759999999982	01	30-39岁	22.5917392160236083	113.937801396861289	440305	V0440300	22925	65	77	67	76	113.93706555	22.5892212800000003	113.939505879999999	22.5914372300000004	2
2019-10-25 09:23:45	2019-10-25 12:28:34	2.29234759999999982	01	30-39岁	22.5917392160236083	113.937801396861289	440305	V0440300	22925	65	77	67	76	113.93706555	22.5892212800000003	113.939505879999999	22.5914372300000004	2
2019-10-25 11:33:57	2019-10-25 17:11:07	2.29234759999999982	01	30-39岁	22.5927338688275405	113.957353690916747	440305	V0440300	22933	65	85	67	84	113.956588240000002	22.5892212800000003	113.959028570000001	22.5914372300000004	1
2019-10-25 17:18:04	2019-10-25 18:51:35	2.29234759999999982	01	19-29岁	22.5931787589601889	113.984266368851067	440305	V0440300	22944	65	96	66	95	113.983431929999995	22.5892212800000003	113.985872270000002	22.5914372300000004	1
2019-10-25 17:23:19	2019-10-25 22:01:11	4.98298400000000008	02	19-29岁	22.5934558075680307	114.253044176794646	440308	V0440300	23054	65	206	64	206	114.251868909999999	22.5892212800000003	114.254309239999998	22.5914372300000004	1
2019-10-25 08:27:42	2019-10-25 14:07:21	2.01503029999999983	01	30-39岁	22.5951192399455607	113.901853346994031	440306	V0440300	23267	66	62	68	61	113.900460510000002	22.5914372300000004	113.902900840000001	22.5936531900000013	1
2019-10-25 00:25:57	2019-10-25 00:35:22	2.29234759999999982	01	19-29岁	22.5938830711970908	113.942321947139419	440305	V0440300	23284	66	79	68	78	113.941946220000005	22.5914372300000004	113.944386559999998	22.5936531900000013	1
2019-10-25 12:02:42	2019-10-25 13:38:50	1.86759879999999989	01	19-29岁	22.595154840788549	114.128389954062854	440307	V0440300	23360	66	155	66	155	114.127411769999995	22.5914372300000004	114.129852099999994	22.5936531900000013	2
2019-10-25 13:38:56	2019-10-25 15:45:56	1.86759879999999989	01	19-29岁	22.595154840788549	114.128389954062854	440307	V0440300	23360	66	155	66	155	114.127411769999995	22.5914372300000004	114.129852099999994	22.5936531900000013	2
2019-10-25 15:53:02	2019-10-25 18:50:22	2.01503029999999983	01	40-49岁	22.5966126911510798	113.854313702697709	440306	V0440300	23605	67	43	70	42	113.854094119999999	22.5936531900000013	113.856534460000006	22.5958691499999986	1
2019-10-25 07:08:25	2019-10-25 07:40:31	4.50522690000000026	01	40-49岁	22.5959512087302983	114.503032389358467	440343	V0440300	23870	67	308	65	308	114.500783190000007	22.5936531900000013	114.50322353	22.5958691499999986	1
2019-10-25 14:58:21	2019-10-25 22:30:14	3.17181930000000012	02	0-18岁	22.5981042534835304	114.189443446371484	440303	V0440300	24099	68	180	68	180	114.188420170000001	22.5958691499999986	114.190860499999999	22.5980851099999995	1
2019-10-25 12:58:01	2019-10-25 21:12:37	2.01503029999999983	02	19-29岁	22.6011908714790408	113.842060732827619	440306	V0440300	24314	69	38	72	37	113.841892439999995	22.5980851099999995	113.844332769999994	22.6003010599999996	1
2019-10-25 14:10:56	2019-10-25 15:38:03	1.75727349999999993	01	30-39岁	22.6016657468789006	114.046543204655876	440309	V0440300	24397	69	121	70	120	114.044440339999994	22.5980851099999995	114.046880669999993	22.6003010599999996	1
2019-10-25 13:20:52	2019-10-25 14:55:20	2.01503029999999983	02	19-29岁	22.6043763136255684	113.838391862475731	440306	V0440300	24669	70	36	73	35	113.837011770000004	22.6003010599999996	113.839452100000003	22.6025170200000005	1
2019-10-25 18:22:54	2019-10-25 20:27:41	1.75727349999999993	01	30-39岁	22.6030452556123613	114.037658418210171	440309	V0440300	24751	70	118	71	118	114.037119329999996	22.6003010599999996	114.039559659999995	22.6025170200000005	1
2019-10-25 13:15:54	2019-10-25 14:16:15	1.86759879999999989	01	30-39岁	22.6035985097672913	114.128136886687329	440307	V0440300	24788	70	155	70	155	114.127411769999995	22.6003010599999996	114.129852099999994	22.6025170200000005	1
2019-10-25 10:43:05	2019-10-25 12:18:37	2.01503029999999983	03	未知	22.6065657836943608	113.846010407284439	440306	V0440300	25029	71	39	74	38	113.844332769999994	22.6025170200000005	113.846773110000001	22.6047329800000014	1
2019-10-25 18:32:19	2019-10-25 22:47:02	1.75727349999999993	02	19-29岁	22.6051150023468814	114.027572769595508	440309	V0440300	25104	71	114	72	114	114.027357980000005	22.6025170200000005	114.029798319999998	22.6047329800000014	1
2019-10-25 10:08:17	2019-10-25 11:49:53	3.17181930000000012	01	50-59岁	22.6052526329203403	114.171449620381679	440303	V0440300	25163	71	173	71	173	114.171337820000005	22.6025170200000005	114.173778150000004	22.6047329800000014	1
2019-10-25 23:41:45	2019-10-25 23:41:45	1.86759879999999989	01	30-39岁	22.6082210572285085	114.107616482299576	440307	V0440300	25493	72	146	72	146	114.10544874	22.6047329800000014	114.107889080000007	22.6069489399999988	1
2019-10-25 21:15:11	2019-10-25 23:24:41	1.86759879999999989	01	19-29岁	22.6088494594631193	114.151300978647541	440307	V0440300	25511	72	164	72	164	114.149374789999996	22.6047329800000014	114.151815130000003	22.6069489399999988	1
2019-10-25 14:05:43	2019-10-25 19:58:26	1.86759879999999989	01	30-39岁	22.6109685492583985	114.060167851634716	440307	V0440300	25831	73	127	74	127	114.059082349999997	22.6069489399999988	114.061522690000004	22.6091648899999988	1
2019-10-25 02:16:44	2019-10-25 17:21:33	1.86759879999999989	01	19-29岁	22.6103009977721001	114.145117294434058	440307	V0440300	25866	73	162	73	162	114.144494120000005	22.6069489399999988	114.146934450000003	22.6091648899999988	1
2019-10-25 17:41:08	2019-10-25 18:32:39	1.86759879999999989	01	30-39岁	22.6129826999736387	114.062710871678419	440307	V0440300	26189	74	128	75	128	114.061522690000004	22.6091648899999988	114.063963029999996	22.6113808499999998	1
2019-10-25 15:00:21	2019-10-25 17:06:31	1.86759879999999989	01	19-29岁	22.6132022617345605	114.101562675346003	440307	V0440300	26205	74	144	74	144	114.100568069999994	22.6091648899999988	114.103008399999993	22.6113808499999998	2
2019-10-25 10:43:14	2019-10-25 12:08:05	1.86759879999999989	01	19-29岁	22.6132022617345605	114.101562675346003	440307	V0440300	26205	74	144	74	144	114.100568069999994	22.6091648899999988	114.103008399999993	22.6113808499999998	2
2019-10-25 13:58:37	2019-10-25 19:39:41	2.01503029999999983	02	30-39岁	22.6143091062374815	113.851549072350366	440306	V0440300	26459	75	41	77	40	113.849213449999993	22.6113808499999998	113.851653780000007	22.6135968100000007	2
2019-10-25 09:11:06	2019-10-25 12:05:53	2.01503029999999983	02	30-39岁	22.6143091062374815	113.851549072350366	440306	V0440300	26459	75	41	77	40	113.849213449999993	22.6113808499999998	113.851653780000007	22.6135968100000007	2
2019-10-25 20:37:20	2019-10-25 23:23:28	2.01503029999999983	01	19-29岁	22.6139931065684507	113.860284853670038	440306	V0440300	26463	75	45	77	44	113.858974790000005	22.6113808499999998	113.861415129999997	22.6135968100000007	1
2019-10-25 20:49:13	2019-10-25 22:36:34	1.86759879999999989	02	19-29岁	22.6151450014641711	114.105682813525064	440307	V0440300	26564	75	146	75	146	114.10544874	22.6113808499999998	114.107889080000007	22.6135968100000007	1
2019-10-25 09:13:30	2019-10-25 09:54:01	1.86759879999999989	02	40-49岁	22.6152197225514904	114.13497298207885	440307	V0440300	26576	75	158	75	158	114.134732769999999	22.6113808499999998	114.137173110000006	22.6135968100000007	1
2019-10-25 15:56:12	2019-10-25 17:14:37	1.86759879999999989	02	30-39岁	22.6158870107512087	114.145565797853791	440307	V0440300	26937	76	162	76	162	114.144494120000005	22.6135968100000007	114.146934450000003	22.6158127700000016	1
2019-10-25 00:40:32	2019-10-25 06:52:07	4.50522690000000026	01	30-39岁	22.6169033930513415	114.401234936600503	440343	V0440300	27042	76	267	74	267	114.400729409999997	22.6135968100000007	114.403169750000004	22.6158127700000016	3
2019-10-25 11:23:33	2019-10-25 12:52:57	4.50522690000000026	01	30-39岁	22.6169033930513415	114.401234936600503	440343	V0440300	27042	76	267	74	267	114.400729409999997	22.6135968100000007	114.403169750000004	22.6158127700000016	3
2019-10-25 18:18:20	2019-10-25 23:01:41	4.50522690000000026	01	30-39岁	22.6169033930513415	114.401234936600503	440343	V0440300	27042	76	267	74	267	114.400729409999997	22.6135968100000007	114.403169750000004	22.6158127700000016	3
2019-10-25 00:22:32	2019-10-25 07:27:15	1.75727349999999993	01	30-39岁	22.6189001014983511	114.042403003855384	440309	V0440300	27252	77	120	78	120	114.042000000000002	22.6158127700000016	114.044440339999994	22.6180287200000016	1
2019-10-25 15:36:04	2019-10-25 19:42:23	1.86759879999999989	01	30-39岁	22.6194536730669284	114.065159318606163	440307	V0440300	27261	77	129	78	129	114.063963029999996	22.6158127700000016	114.066403359999995	22.6180287200000016	1
2019-10-25 23:33:53	2019-10-25 23:33:53	1.75727349999999993	01	30-39岁	22.6224449292492693	114.040820243051996	440309	V0440300	27608	78	119	79	119	114.039559659999995	22.6180287200000016	114.042000000000002	22.620244679999999	1
2019-10-25 10:05:38	2019-10-25 12:57:51	1.86759879999999989	01	50-59岁	22.6215072371358303	114.060001993743015	440307	V0440300	27616	78	127	79	127	114.059082349999997	22.6180287200000016	114.061522690000004	22.620244679999999	1
2019-10-25 15:29:59	2019-10-25 19:31:18	1.86759879999999989	01	30-39岁	22.620736240858669	114.143161444717748	440307	V0440300	27650	78	161	78	161	114.142053779999998	22.6180287200000016	114.144494120000005	22.620244679999999	1
2019-10-25 09:18:45	2019-10-25 11:26:00	1.75727349999999993	01	19-29岁	22.6245459237355107	114.034368484522616	440309	V0440300	27962	79	116	80	116	114.032238660000004	22.620244679999999	114.034678990000003	22.6224606399999999	1
2019-10-25 16:39:43	2019-10-25 18:22:26	1.86759879999999989	03	未知	22.6228471642969495	114.143603921449454	440307	V0440300	28007	79	161	79	161	114.142053779999998	22.620244679999999	114.144494120000005	22.6224606399999999	1
2019-10-25 15:11:01	2019-10-25 22:45:08	2.29234759999999982	01	19-29岁	22.6248900001384285	113.97359044921501	440305	V0440300	28294	80	91	81	91	113.971230250000005	22.6224606399999999	113.973670589999998	22.6246766000000008	1
2019-10-25 09:55:08	2019-10-25 09:55:08	1.86759879999999989	01	50-59岁	22.6257844230077012	114.141287533523652	440307	V0440300	28363	80	160	80	160	114.139613449999999	22.6224606399999999	114.142053779999998	22.6246766000000008	1
2019-10-25 20:41:38	2019-10-25 20:41:38	1.86759879999999989	02	30-39岁	22.6251862496780412	114.144187530624023	440307	V0440300	28364	80	161	80	161	114.142053779999998	22.6224606399999999	114.144494120000005	22.6246766000000008	1
2019-10-25 17:06:33	2019-10-25 17:07:33	1.86759879999999989	02	19-29岁	22.6271082232631713	114.062255023929708	440307	V0440300	28688	81	128	82	128	114.061522690000004	22.6246766000000008	114.063963029999996	22.6268925500000009	1
2019-10-25 14:07:48	2019-10-25 21:20:24	1.86759879999999989	01	19-29岁	22.6282474128446012	114.068278106850101	440307	V0440300	28690	81	130	82	130	114.066403359999995	22.6246766000000008	114.068843700000002	22.6268925500000009	1
2019-10-25 17:38:47	2019-10-25 19:53:57	1.86759879999999989	02	30-39岁	22.6273939683020089	114.071951820234219	440307	V0440300	28692	81	132	81	132	114.071284030000001	22.6246766000000008	114.073724369999994	22.6268925500000009	1
2019-10-25 16:31:16	2019-10-25 17:18:04	2.01503029999999983	01	30-39岁	22.6299008357897016	113.842269738608479	440306	V0440300	28955	82	38	84	37	113.841892439999995	22.6268925500000009	113.844332769999994	22.6291085099999982	1
2019-10-25 11:33:51	2019-10-25 12:09:09	2.29234759999999982	01	30-39岁	22.6308626790516492	113.964904254610303	440305	V0440300	29005	82	88	83	88	113.963909240000007	22.6268925500000009	113.966349579999999	22.6291085099999982	1
2019-10-25 10:36:18	2019-10-25 10:41:32	2.01503029999999983	03	未知	22.6340539460544115	113.825930468829171	440306	V0440300	29662	84	31	86	30	113.82481009	22.6313244699999991	113.827250419999999	22.63354043	2
2019-10-25 13:13:31	2019-10-25 13:13:31	2.01503029999999983	03	未知	22.6340539460544115	113.825930468829171	440306	V0440300	29662	84	31	86	30	113.82481009	22.6313244699999991	113.827250419999999	22.63354043	2
2019-10-25 12:34:57	2019-10-25 15:10:49	1.75727349999999993	01	19-29岁	22.6378477176537807	114.010009217850737	440309	V0440300	30094	85	106	86	106	114.007835290000003	22.63354043	114.010275629999995	22.6357563800000001	1
2019-10-25 08:01:44	2019-10-25 13:25:08	1.75727349999999993	01	30-39岁	22.6361006979911501	114.013119392294897	440309	V0440300	30096	85	108	86	108	114.012715970000002	22.63354043	114.015156300000001	22.6357563800000001	1
2019-10-25 14:51:00	2019-10-25 17:21:03	4.50522690000000026	01	30-39岁	22.6386239477014115	114.424215210126633	440343	V0440300	30621	86	276	84	277	114.422692440000006	22.6357563800000001	114.425132770000005	22.637972340000001	1
2019-10-25 16:18:16	2019-10-25 17:52:21	1.86759879999999989	01	19-29岁	22.6411020895762398	114.169286179931348	440307	V0440300	30874	87	172	87	172	114.168897479999998	22.637972340000001	114.171337820000005	22.6401882999999984	1
2019-10-25 12:06:12	2019-10-25 12:07:12	1.75727349999999993	01	19-29岁	22.6453144405224087	114.049100634814792	440309	V0440300	31538	89	122	90	122	114.046880669999993	22.6424042599999993	114.04932101	22.6446202099999994	1
2019-10-25 18:12:07	2019-10-25 23:21:55	1.75727349999999993	02	19-29岁	22.6480835989402784	114.049012246400949	440309	V0440300	31895	90	122	90	122	114.046880669999993	22.6446202099999994	114.04932101	22.6468361700000003	1
2019-10-25 20:07:34	2019-10-25 21:00:57	1.75727349999999993	01	30-39岁	22.6503519402752893	114.008795108614777	440309	V0440300	32236	91	106	92	106	114.007835290000003	22.6468361700000003	114.010275629999995	22.6490521300000012	1
2019-10-25 09:06:00	2019-10-25 21:15:17	2.01503029999999983	01	19-29岁	22.6525826879698791	113.811970530087265	440306	V0440300	32512	92	25	94	25	113.810168070000003	22.6490521300000012	113.812608400000002	22.6512680800000012	1
2019-10-25 20:39:18	2019-10-25 21:42:20	1.86759879999999989	01	30-39岁	22.6528731757527204	114.212057786682166	440307	V0440300	32676	92	189	91	189	114.210383190000002	22.6490521300000012	114.212823529999994	22.6512680800000012	1
2019-10-25 08:34:03	2019-10-25 13:25:36	1.75727349999999993	02	30-39岁	22.6535081584812694	114.018820011889872	440309	V0440300	32954	93	110	94	110	114.017596639999994	22.6512680800000012	114.02003698	22.6534840399999986	1
2019-10-25 19:07:06	2019-10-25 21:17:55	1.75727349999999993	01	30-39岁	22.6545650216590104	114.04614112880877	440309	V0440300	32965	93	121	93	121	114.044440339999994	22.6512680800000012	114.046880669999993	22.6534840399999986	1
2019-10-25 21:16:12	2019-10-25 21:16:12	1.86759879999999989	01	19-29岁	22.6592698573544098	114.060996628433529	440307	V0440300	33685	95	127	95	127	114.059082349999997	22.6556999999999995	114.061522690000004	22.6579159600000004	1
2019-10-25 20:16:16	2019-10-25 21:39:08	1.75727349999999993	03	未知	22.6619917558077795	114.044124653990394	440309	V0440300	34035	96	120	96	120	114.042000000000002	22.6579159600000004	114.044440339999994	22.6601319100000005	1
2019-10-25 11:16:35	2019-10-25 14:22:27	1.75727349999999993	01	40-49岁	22.6633628552262394	114.025083549258369	440309	V0440300	34385	97	113	98	113	114.024917650000006	22.6601319100000005	114.027357980000005	22.6623478700000014	1
2019-10-25 19:19:19	2019-10-25 19:19:19	1.75727349999999993	01	19-29岁	22.6656691515750914	113.994906755787213	440309	V0440300	34729	98	100	99	100	113.99319328	22.6623478700000014	113.995633609999999	22.6645638299999987	1
2019-10-25 18:08:09	2019-10-25 21:31:57	1.75727349999999993	03	未知	22.6649648607094605	114.023386056767436	440309	V0440300	34741	98	112	99	112	114.022477309999999	22.6623478700000014	114.024917650000006	22.6645638299999987	1
2019-10-25 09:40:22	2019-10-25 10:14:18	1.86759879999999989	01	30-39岁	22.66555340692803	114.067495143877863	440307	V0440300	34759	98	130	98	130	114.066403359999995	22.6623478700000014	114.068843700000002	22.6645638299999987	1
2019-10-25 17:23:02	2019-10-25 19:34:53	2.01503029999999983	01	40-49岁	22.6672725103081802	113.92678104485374	440306	V0440300	35058	99	72	100	72	113.924863869999996	22.6645638299999987	113.927304199999995	22.6667797899999997	1
2019-10-25 16:58:43	2019-10-25 19:39:13	1.86759879999999989	02	50-59岁	22.6668948760682909	114.124019152425447	440307	V0440300	35139	99	153	99	153	114.122531089999995	22.6645638299999987	114.124971430000002	22.6667797899999997	1
2019-10-25 21:05:20	2019-10-25 21:58:55	1.86759879999999989	01	40-49岁	22.6676207169790302	114.21094266253094	440307	V0440300	35175	99	189	98	189	114.210383190000002	22.6645638299999987	114.212823529999994	22.6667797899999997	1
2019-10-25 07:42:27	2019-10-25 18:10:45	2.01503029999999983	02	19-29岁	22.6697780300476488	113.800001772554069	440306	V0440300	35363	100	20	102	20	113.797966389999999	22.6667797899999997	113.800406719999998	22.6689957399999997	1
2019-10-25 12:41:02	2019-10-25 18:06:59	2.01503029999999983	01	19-29岁	22.6709820491119807	113.806517868955737	440306	V0440300	35366	100	23	102	23	113.805287399999997	22.6667797899999997	113.807727729999996	22.6689957399999997	1
2019-10-25 10:07:43	2019-10-25 10:51:29	1.75727349999999993	02	19-29岁	22.6749200508799902	114.024863280978849	440309	V0440300	36169	102	112	102	112	114.022477309999999	22.6712117000000006	114.024917650000006	22.6734276600000015	1
2019-10-25 12:27:29	2019-10-25 13:53:03	2.01503029999999983	03	未知	22.6775972760357298	113.823323638254749	440306	V0440300	36444	103	30	105	30	113.822369749999993	22.6734276600000015	113.82481009	22.6756436199999989	1
2019-10-25 17:38:30	2019-10-25 17:38:30	2.01503029999999983	01	0-18岁	22.6761429509375709	113.897749228601512	440306	V0440300	36474	103	60	105	60	113.895579830000003	22.6734276600000015	113.898020169999995	22.6756436199999989	1
2019-10-25 11:28:58	2019-10-25 16:30:31	1.75727349999999993	01	30-39岁	22.6756970116426793	113.982016111031456	440309	V0440300	36509	103	95	104	95	113.980991599999996	22.6734276600000015	113.983431929999995	22.6756436199999989	1
2019-10-25 09:26:26	2019-10-25 18:18:32	2.01503029999999983	01	30-39岁	22.6799596785512882	113.94602631401159	440306	V0440300	36851	104	80	105	80	113.944386559999998	22.6756436199999989	113.946826889999997	22.677859569999999	1
2019-10-25 15:32:25	2019-10-25 16:58:41	2.01503029999999983	01	19-29岁	22.6812686869874405	113.799715429138899	440306	V0440300	37148	105	20	107	20	113.797966389999999	22.677859569999999	113.800406719999998	22.6800755299999999	1
2019-10-25 08:32:03	2019-10-25 16:22:22	2.01503029999999983	02	19-29岁	22.6822842958620612	113.942522248191295	440306	V0440300	37207	105	79	106	79	113.941946220000005	22.677859569999999	113.944386559999998	22.6800755299999999	1
2019-10-25 17:51:14	2019-10-25 20:55:39	1.86759879999999989	01	19-29岁	22.6804925393634988	114.214592398130307	440307	V0440300	37318	105	190	104	190	114.212823529999994	22.677859569999999	114.215263870000001	22.6800755299999999	2
2019-10-25 22:13:30	2019-10-25 22:29:50	1.86759879999999989	01	19-29岁	22.6804925393634988	114.214592398130307	440307	V0440300	37318	105	190	104	190	114.212823529999994	22.677859569999999	114.215263870000001	22.6800755299999999	2
2019-10-25 17:36:03	2019-10-25 19:09:52	2.01503029999999983	01	30-39岁	22.6844167240276704	113.932759097697058	440306	V0440300	37560	106	75	107	75	113.932184879999994	22.6800755299999999	113.934625209999993	22.6822914900000008	1
2019-10-25 06:53:07	2019-10-25 08:45:03	2.01503029999999983	01	19-29岁	22.6869382842276401	113.780066108764657	440306	V0440300	38211	108	12	110	12	113.778443699999997	22.6845074500000017	113.780884040000004	22.6867234000000018	1
2019-10-25 10:24:06	2019-10-25 12:23:35	2.01503029999999983	01	19-29岁	22.6886480998388116	113.809093850848228	440306	V0440300	38223	108	24	110	24	113.807727729999996	22.6845074500000017	113.810168070000003	22.6867234000000018	1
2019-10-25 11:23:44	2019-10-25 12:22:58	2.01503029999999983	01	19-29岁	22.6917152651060405	113.812212637289122	440306	V0440300	38938	110	25	112	25	113.810168070000003	22.6889393599999991	113.812608400000002	22.69115532	1
2019-10-25 17:59:33	2019-10-25 20:16:58	2.01503029999999983	02	19-29岁	22.6954570098650805	113.803917685626217	440306	V0440300	39292	111	22	113	22	113.802847060000005	22.69115532	113.805287399999997	22.6933712800000009	1
2019-10-25 20:48:43	2019-10-25 21:27:23	1.75727349999999993	01	30-39岁	22.6964681859628392	113.990888809168354	440309	V0440300	39726	112	99	113	99	113.990752939999993	22.6933712800000009	113.99319328	22.695587230000001	1
2019-10-25 17:21:27	2019-10-25 23:11:44	2.01503029999999983	01	40-49岁	22.6995407264755009	113.810037607435348	440306	V0440300	40008	113	24	115	24	113.807727729999996	22.695587230000001	113.810168070000003	22.6978031899999984	1
2019-10-25 09:57:39	2019-10-25 10:05:56	1.75727349999999993	03	未知	22.7005050469435012	114.037422853881409	440309	V0440300	40459	114	118	114	118	114.037119329999996	22.6978031899999984	114.039559659999995	22.7000191499999993	1
2019-10-25 09:56:00	2019-10-25 11:55:24	2.01503029999999983	01	19-29岁	22.7071704170206594	113.814334822462058	440306	V0440300	41438	117	26	119	26	113.812608400000002	22.7044510600000002	113.815048739999995	22.7066670200000011	1
2019-10-25 16:58:15	2019-10-25 19:36:25	1.75727349999999993	01	30-39岁	22.7068847386412216	114.053472579630977	440309	V0440300	41536	117	124	117	124	114.051761350000007	22.7044510600000002	114.054201680000006	22.7066670200000011	1
2019-10-25 17:07:51	2019-10-25 18:17:54	1.86759879999999989	01	19-29岁	22.7078641484754087	114.210682140963826	440307	V0440300	41601	117	189	116	190	114.210383190000002	22.7044510600000002	114.212823529999994	22.7066670200000011	1
2019-10-25 18:04:57	2019-10-25 19:44:17	1.75727349999999993	01	30-39岁	22.7111657948467993	114.08315908153844	440309	V0440300	42262	119	136	119	137	114.081045380000006	22.7088829799999985	114.083485710000005	22.7110989399999994	2
2019-10-25 19:44:31	2019-10-25 20:17:03	1.75727349999999993	01	30-39岁	22.7111657948467993	114.08315908153844	440309	V0440300	42262	119	136	119	137	114.081045380000006	22.7088829799999985	114.083485710000005	22.7110989399999994	2
2019-10-25 09:02:53	2019-10-25 09:21:43	1.86759879999999989	03	未知	22.7124924581938608	114.235495250273885	440307	V0440300	42325	119	199	117	200	114.234786549999995	22.7088829799999985	114.237226890000002	22.7110989399999994	1
2019-10-25 15:50:43	2019-10-25 16:47:57	2.01503029999999983	01	30-39岁	22.7184431238669511	113.907661534520088	440306	V0440300	43261	122	64	123	64	113.905341179999994	22.7155308500000004	113.907781510000007	22.7177468100000013	1
2019-10-25 11:45:40	2019-10-25 15:21:34	2.01503029999999983	02	30-39岁	22.7217163293073199	113.829269895992823	440306	V0440300	43586	123	32	125	32	113.827250419999999	22.7177468100000013	113.829690760000005	22.7199627699999986	1
2019-10-25 00:00:15	2019-10-25 23:35:36	1.86759879999999989	02	40-49岁	22.7242614677985308	114.216703301635377	440307	V0440300	44102	124	191	123	192	114.215263870000001	22.7199627699999986	114.2177042	22.7221787199999987	1
2019-10-25 22:38:35	2019-10-25 23:08:22	1.75727349999999993	01	30-39岁	22.72925048161893	114.008374681790016	440309	V0440300	45088	127	106	127	107	114.007835290000003	22.7266106400000005	114.010275629999995	22.7288266000000014	1
2019-10-25 11:40:04	2019-10-25 12:46:11	1.75727349999999993	02	30-39岁	22.7348173667246201	114.048544131535905	440309	V0440300	45818	129	122	129	123	114.046880669999993	22.7310425500000015	114.04932101	22.7332585099999989	1
2019-10-25 15:32:20	2019-10-25 18:39:20	2.01503029999999983	03	未知	22.7380414911534317	113.985853553622206	440306	V0440300	46506	131	96	131	97	113.983431929999995	22.7354744699999998	113.985872270000002	22.7376904300000007	1
2019-10-25 10:26:44	2019-10-25 14:00:52	2.01503029999999983	01	19-29岁	22.7425881607339697	113.777420185003663	440306	V0440300	47135	133	11	135	11	113.776003360000004	22.7399063800000008	113.778443699999997	22.7421223400000017	1
2019-10-25 18:36:37	2019-10-25 20:13:29	2.01503029999999983	01	19-29岁	22.7422947654186807	113.940915507673736	440306	V0440300	47202	133	78	134	79	113.939505879999999	22.7399063800000008	113.941946220000005	22.7421223400000017	1
2019-10-25 20:44:24	2019-10-25 21:29:01	1.75727349999999993	02	19-29岁	22.7450900683374684	114.052556190076771	440309	V0440300	47605	134	124	134	125	114.051761350000007	22.7421223400000017	114.054201680000006	22.744338299999999	1
2019-10-25 23:42:22	2019-10-25 23:42:22	1.86759879999999989	02	30-39岁	22.7487235028835393	114.223496872253648	440307	V0440300	48032	135	194	133	195	114.222584870000006	22.744338299999999	114.225025209999998	22.7465542499999991	2
2019-10-25 17:45:02	2019-10-25 20:46:42	1.86759879999999989	02	30-39岁	22.7487235028835393	114.223496872253648	440307	V0440300	48032	135	194	133	195	114.222584870000006	22.744338299999999	114.225025209999998	22.7465542499999991	2
2019-10-25 22:53:10	2019-10-25 22:53:10	2.05558739999999984	02	19-29岁	22.7475734198643416	114.388559470711499	440310	V0440300	48100	135	262	132	263	114.388527730000007	22.744338299999999	114.39096807	22.7465542499999991	1
2019-10-25 08:21:48	2019-10-25 15:03:16	2.01503029999999983	02	19-29岁	22.76644925860721	113.891672314158399	440306	V0440300	50752	143	58	144	59	113.890699159999997	22.762065960000001	113.893139500000004	22.7642819199999984	1
2019-10-25 17:37:50	2019-10-25 19:09:23	2.01503029999999983	02	30-39岁	22.7688279107914617	113.829592770020639	440306	V0440300	51440	145	32	146	33	113.827250419999999	22.7664978699999985	113.829690760000005	22.7687138299999994	1
2019-10-25 20:38:10	2019-10-25 22:44:53	1.86759879999999989	03	未知	22.7704773745166413	114.315818569282087	440307	V0440300	51640	145	232	142	233	114.315317649999997	22.7664978699999985	114.317757979999996	22.7687138299999994	1
2019-10-25 15:45:22	2019-10-25 18:11:37	2.01503029999999983	01	30-39岁	22.77704362062196	113.830697086904905	440306	V0440300	52512	148	33	149	34	113.829690760000005	22.7731457500000012	113.832131090000004	22.7753617000000013	1
2019-10-25 09:21:03	2019-10-25 13:58:37	2.01503029999999983	01	19-29岁	22.7904801707774602	113.882387385563248	440306	V0440300	54675	154	54	155	55	113.88093782	22.7864414900000014	113.883378149999999	22.7886574499999988	1
