# Supplementary material for: Analysis of the influencing factors of vitality and built environment of shopping centers based on mobile-phone signaling data
Source: PLoS One. 2024 Feb 15;19(2):e0296261. doi: 10.1371/journal.pone.0296261 (PMC10868840; doi:10.1371/journal.pone.0296261)
Supplement: S1 Data — (ZIP) [file pone.0296261.s001.zip › μò░μì«Θçìμû░μƒÑΦ»ó/08σ«¥Φâ╜city/σ«¥Φâ╜24-Φ«┐Θù«Φ«░σ╜ò.csv]

stime	etime	weight	gender	age	o_lat	o_lon	o_district	city	o_fnid	grow_4326	gcol_4326	grow_32650	gcol_32650	ext_min_x	ext_min_y	ext_max_x	ext_max_y	visit_time
2019-10-24 18:52:48	2019-10-24 22:22:02	2.29234759999999982	02	19-29岁	22.4683351282069417	113.878591906288761	440305	V0440300	2909	9	53	12	51	113.878497479999993	22.4651276600000003	113.88093782	22.4673436200000012	1
2019-10-24 17:50:23	2019-10-24 18:36:43	2.29234759999999982	02	40-49岁	22.4683351282069417	113.878591906288761	440305	V0440300	2909	9	53	12	51	113.878497479999993	22.4651276600000003	113.88093782	22.4673436200000012	1
2019-10-24 14:13:01	2019-10-24 16:22:47	2.29234759999999982	01	30-39岁	22.4699836377392508	113.878438417518112	440305	V0440300	3265	10	52	13	50	113.87605714	22.4673436200000012	113.878497479999993	22.4695595700000013	1
2019-10-24 18:12:41	2019-10-24 19:14:58	2.29234759999999982	02	40-49岁	22.4716398137975197	113.888946543217529	440305	V0440300	3270	10	57	13	55	113.888258820000004	22.4673436200000012	113.890699159999997	22.4695595700000013	1
2019-10-24 17:51:53	2019-10-24 18:48:56	2.29234759999999982	02	50-59岁	22.4784351266093907	113.900641722096708	440305	V0440300	4703	14	62	17	60	113.900460510000002	22.4762074500000004	113.902900840000001	22.4784234000000005	1
2019-10-24 15:20:20	2019-10-24 15:51:54	2.29234759999999982	01	50-59岁	22.4784795572709086	113.902951900826324	440305	V0440300	4704	14	63	17	61	113.902900840000001	22.4762074500000004	113.905341179999994	22.4784234000000005	1
2019-10-24 19:55:12	2019-10-24 20:51:59	2.29234759999999982	01	30-39岁	22.481034946286389	113.899272823192646	440305	V0440300	5059	15	61	18	59	113.898020169999995	22.4784234000000005	113.900460510000002	22.4806393600000014	1
2019-10-24 11:45:51	2019-10-24 20:37:59	2.29234759999999982	03	未知	22.4809436177196815	113.899216593152872	440305	V0440300	5059	15	61	18	59	113.898020169999995	22.4784234000000005	113.900460510000002	22.4806393600000014	1
2019-10-24 18:27:32	2019-10-24 22:31:11	2.29234759999999982	03	未知	22.4842783938355986	113.926770821466803	440305	V0440300	5427	16	72	19	70	113.924863869999996	22.4806393600000014	113.927304199999995	22.4828553199999988	1
2019-10-24 10:49:57	2019-10-24 12:00:11	2.29234759999999982	01	40-49岁	22.4839483380478207	113.925554485867849	440305	V0440300	5427	16	72	19	70	113.924863869999996	22.4806393600000014	113.927304199999995	22.4828553199999988	1
2019-10-24 13:12:33	2019-10-24 21:23:34	2.29234759999999982	02	19-29岁	22.4845512687546716	113.928775049288618	440305	V0440300	5428	16	73	19	71	113.927304199999995	22.4806393600000014	113.929744540000002	22.4828553199999988	1
2019-10-24 20:31:17	2019-10-24 23:18:53	2.29234759999999982	02	50-59岁	22.4870857802602409	113.91594842100686	440305	V0440300	5780	17	68	20	66	113.915102520000005	22.4828553199999988	113.917542859999998	22.4850712799999997	1
2019-10-24 06:30:41	2019-10-24 10:14:25	2.29234759999999982	02	60岁以上	22.4872188625910887	113.915828931822318	440305	V0440300	5780	17	68	20	66	113.915102520000005	22.4828553199999988	113.917542859999998	22.4850712799999997	1
2019-10-24 15:13:32	2019-10-24 16:12:03	2.29234759999999982	01	50-59岁	22.4870004913124113	113.916678673647837	440305	V0440300	5780	17	68	20	66	113.915102520000005	22.4828553199999988	113.917542859999998	22.4850712799999997	1
2019-10-24 22:30:19	2019-10-24 22:44:06	2.29234759999999982	02	30-39岁	22.4854331979354214	113.915421807286009	440305	V0440300	5780	17	68	20	66	113.915102520000005	22.4828553199999988	113.917542859999998	22.4850712799999997	1
2019-10-24 00:56:31	2019-10-24 18:31:03	2.29234759999999982	01	19-29岁	22.4872188625910887	113.915828931822318	440305	V0440300	5780	17	68	20	66	113.915102520000005	22.4828553199999988	113.917542859999998	22.4850712799999997	1
2019-10-24 19:23:20	2019-10-24 19:23:20	2.29234759999999982	01	19-29岁	22.4872188625910887	113.915828931822318	440305	V0440300	5780	17	68	20	66	113.915102520000005	22.4828553199999988	113.917542859999998	22.4850712799999997	1
2019-10-24 16:18:13	2019-10-24 17:26:09	2.29234759999999982	02	60岁以上	22.4872188625910887	113.915828931822318	440305	V0440300	5780	17	68	20	66	113.915102520000005	22.4828553199999988	113.917542859999998	22.4850712799999997	1
2019-10-24 15:58:27	2019-10-24 17:12:01	2.29234759999999982	02	40-49岁	22.4872348593290887	113.915721750599886	440305	V0440300	5780	17	68	20	66	113.915102520000005	22.4828553199999988	113.917542859999998	22.4850712799999997	2
2019-10-24 06:50:20	2019-10-24 11:38:06	2.29234759999999982	02	40-49岁	22.4872348593290887	113.915721750599886	440305	V0440300	5780	17	68	20	66	113.915102520000005	22.4828553199999988	113.917542859999998	22.4850712799999997	2
2019-10-24 14:47:10	2019-10-24 16:15:06	2.29234759999999982	01	19-29岁	22.4872188625910887	113.915828931822318	440305	V0440300	5780	17	68	20	66	113.915102520000005	22.4828553199999988	113.917542859999998	22.4850712799999997	1
2019-10-24 00:08:56	2019-10-24 00:09:03	2.29234759999999982	01	19-29岁	22.4854698553251815	113.924889610740038	440305	V0440300	5784	17	72	20	70	113.924863869999996	22.4828553199999988	113.927304199999995	22.4850712799999997	1
2019-10-24 16:27:24	2019-10-24 18:36:09	2.29234759999999982	01	60岁以上	22.488782082309239	113.914046175004614	440305	V0440300	6136	18	67	21	65	113.912662190000006	22.4850712799999997	113.915102520000005	22.4872872299999997	1
2019-10-24 09:46:30	2019-10-24 17:21:01	2.29234759999999982	01	40-49岁	22.4888559182224697	113.913189915991978	440305	V0440300	6136	18	67	21	65	113.912662190000006	22.4850712799999997	113.915102520000005	22.4872872299999997	1
2019-10-24 09:46:49	2019-10-24 11:47:54	2.29234759999999982	01	30-39岁	22.4880314906519914	113.914907735709349	440305	V0440300	6136	18	67	21	65	113.912662190000006	22.4850712799999997	113.915102520000005	22.4872872299999997	1
2019-10-24 16:00:51	2019-10-24 16:36:22	2.29234759999999982	03	19-29岁	22.4880016376015313	113.913820705347746	440305	V0440300	6136	18	67	21	65	113.912662190000006	22.4850712799999997	113.915102520000005	22.4872872299999997	2
2019-10-24 15:00:32	2019-10-24 16:00:05	2.29234759999999982	03	19-29岁	22.4880016376015313	113.913820705347746	440305	V0440300	6136	18	67	21	65	113.912662190000006	22.4850712799999997	113.915102520000005	22.4872872299999997	2
2019-10-24 20:25:03	2019-10-24 21:21:41	2.29234759999999982	02	19-29岁	22.4894332633341385	113.924025034625217	440305	V0440300	6140	18	71	21	69	113.922423530000003	22.4850712799999997	113.924863869999996	22.4872872299999997	3
2019-10-24 19:34:08	2019-10-24 20:25:00	2.29234759999999982	02	19-29岁	22.4894332633341385	113.924025034625217	440305	V0440300	6140	18	71	21	69	113.922423530000003	22.4850712799999997	113.924863869999996	22.4872872299999997	3
2019-10-24 15:29:42	2019-10-24 19:34:00	2.29234759999999982	02	19-29岁	22.4894332633341385	113.924025034625217	440305	V0440300	6140	18	71	21	69	113.922423530000003	22.4850712799999997	113.924863869999996	22.4872872299999997	3
2019-10-24 08:43:49	2019-10-24 08:44:49	2.29234759999999982	02	40-49岁	22.4879856985927908	113.92714534679979	440305	V0440300	6141	18	72	21	70	113.924863869999996	22.4850712799999997	113.927304199999995	22.4872872299999997	1
2019-10-24 10:52:17	2019-10-24 12:08:39	2.29234759999999982	01	19-29岁	22.4886522751408506	113.92518828501521	440305	V0440300	6141	18	72	21	70	113.924863869999996	22.4850712799999997	113.927304199999995	22.4872872299999997	1
2019-10-24 17:57:47	2019-10-24 20:35:05	2.29234759999999982	02	30-39岁	22.4878792530863905	113.925351050998898	440305	V0440300	6141	18	72	21	70	113.924863869999996	22.4850712799999997	113.927304199999995	22.4872872299999997	1
2019-10-24 13:43:36	2019-10-24 14:59:46	2.29234759999999982	02	0-18岁	22.4887363463707288	113.927701748968644	440305	V0440300	6142	18	73	21	71	113.927304199999995	22.4850712799999997	113.929744540000002	22.4872872299999997	1
2019-10-24 17:28:24	2019-10-24 18:41:01	2.29234759999999982	02	50-59岁	22.4891922336853689	113.93694696632096	440305	V0440300	6145	18	76	21	74	113.934625209999993	22.4850712799999997	113.93706555	22.4872872299999997	1
2019-10-24 16:25:46	2019-10-24 17:47:08	2.29234759999999982	01	30-39岁	22.4904803350887406	113.909424565083867	440305	V0440300	6491	19	65	22	63	113.907781510000007	22.4872872299999997	113.910221849999999	22.4895031900000006	1
2019-10-24 17:28:17	2019-10-24 18:12:27	2.29234759999999982	02	19-29岁	22.4895084536909806	113.910980602077387	440305	V0440300	6492	19	66	22	64	113.910221849999999	22.4872872299999997	113.912662190000006	22.4895031900000006	1
2019-10-24 18:49:27	2019-10-24 21:24:15	2.29234759999999982	02	19-29岁	22.4916807345084209	113.912253145613278	440305	V0440300	6492	19	66	22	64	113.910221849999999	22.4872872299999997	113.912662190000006	22.4895031900000006	1
2019-10-24 10:20:30	2019-10-24 11:00:01	2.29234759999999982	02	40-49岁	22.4907908466360098	113.913380044210243	440305	V0440300	6493	19	67	22	65	113.912662190000006	22.4872872299999997	113.915102520000005	22.4895031900000006	1
2019-10-24 22:19:23	2019-10-24 23:19:15	2.29234759999999982	01	30-39岁	22.4912052542342309	113.915225792124033	440305	V0440300	6494	19	68	22	66	113.915102520000005	22.4872872299999997	113.917542859999998	22.4895031900000006	1
2019-10-24 07:41:21	2019-10-24 16:48:50	2.29234759999999982	01	19-29岁	22.4916265370677095	113.915546646874006	440305	V0440300	6494	19	68	22	66	113.915102520000005	22.4872872299999997	113.917542859999998	22.4895031900000006	1
2019-10-24 09:54:20	2019-10-24 11:21:51	2.29234759999999982	02	40-49岁	22.4900790287593502	113.916736667050301	440305	V0440300	6494	19	68	22	66	113.915102520000005	22.4872872299999997	113.917542859999998	22.4895031900000006	1
2019-10-24 21:13:49	2019-10-24 22:43:49	2.29234759999999982	02	19-29岁	22.4915015907389986	113.918919415130631	440305	V0440300	6495	19	69	22	67	113.917542859999998	22.4872872299999997	113.919983189999996	22.4895031900000006	1
2019-10-24 12:01:07	2019-10-24 12:02:07	2.29234759999999982	01	30-39岁	22.4898830292401684	113.919227207399942	440305	V0440300	6495	19	69	22	67	113.917542859999998	22.4872872299999997	113.919983189999996	22.4895031900000006	1
2019-10-24 08:22:27	2019-10-24 08:49:56	2.29234759999999982	01	40-49岁	22.4910395620721992	113.919298701071384	440305	V0440300	6495	19	69	22	67	113.917542859999998	22.4872872299999997	113.919983189999996	22.4895031900000006	1
2019-10-24 07:58:52	2019-10-24 07:58:52	2.29234759999999982	01	40-49岁	22.489890164056149	113.920071967932373	440305	V0440300	6496	19	70	22	68	113.919983189999996	22.4872872299999997	113.922423530000003	22.4895031900000006	1
2019-10-24 16:36:54	2019-10-24 17:13:25	2.29234759999999982	02	30-39岁	22.490257759888209	113.920889323718043	440305	V0440300	6496	19	70	22	68	113.919983189999996	22.4872872299999997	113.922423530000003	22.4895031900000006	1
2019-10-24 08:16:34	2019-10-24 13:58:29	2.29234759999999982	01	30-39岁	22.491060992720481	113.92089096032278	440305	V0440300	6496	19	70	22	68	113.919983189999996	22.4872872299999997	113.922423530000003	22.4895031900000006	1
2019-10-24 12:55:02	2019-10-24 14:13:49	2.29234759999999982	02	30-39岁	22.4916892219127504	113.922596045244205	440305	V0440300	6497	19	71	22	69	113.922423530000003	22.4872872299999997	113.924863869999996	22.4895031900000006	1
2019-10-24 19:36:46	2019-10-24 20:34:05	2.29234759999999982	01	30-39岁	22.4905570524961114	113.924272105284828	440305	V0440300	6497	19	71	22	69	113.922423530000003	22.4872872299999997	113.924863869999996	22.4895031900000006	1
2019-10-24 14:50:44	2019-10-24 16:39:18	2.29234759999999982	02	30-39岁	22.4909638565521597	113.9238357870708	440305	V0440300	6497	19	71	22	69	113.922423530000003	22.4872872299999997	113.924863869999996	22.4895031900000006	2
2019-10-24 07:49:20	2019-10-24 09:50:54	2.29234759999999982	02	30-39岁	22.4909638565521597	113.9238357870708	440305	V0440300	6497	19	71	22	69	113.922423530000003	22.4872872299999997	113.924863869999996	22.4895031900000006	2
2019-10-24 17:27:37	2019-10-24 19:10:22	2.29234759999999982	01	19-29岁	22.4916898479871996	113.923101047851247	440305	V0440300	6497	19	71	22	69	113.922423530000003	22.4872872299999997	113.924863869999996	22.4895031900000006	1
2019-10-24 09:12:09	2019-10-24 09:30:59	2.29234759999999982	01	30-39岁	22.4897119683048814	113.922552399951144	440305	V0440300	6497	19	71	22	69	113.922423530000003	22.4872872299999997	113.924863869999996	22.4895031900000006	1
2019-10-24 11:34:15	2019-10-24 14:07:14	2.29234759999999982	01	40-49岁	22.4910922471007311	113.927251511018554	440305	V0440300	6498	19	72	22	70	113.924863869999996	22.4872872299999997	113.927304199999995	22.4895031900000006	1
2019-10-24 11:52:35	2019-10-24 13:39:10	2.29234759999999982	01	19-29岁	22.4900631861244698	113.926293362970156	440305	V0440300	6498	19	72	22	70	113.924863869999996	22.4872872299999997	113.927304199999995	22.4895031900000006	1
2019-10-24 23:12:31	2019-10-24 23:32:00	2.29234759999999982	02	30-39岁	22.4896775082032008	113.926418428972809	440305	V0440300	6498	19	72	22	70	113.924863869999996	22.4872872299999997	113.927304199999995	22.4895031900000006	1
2019-10-24 11:16:57	2019-10-24 13:15:33	2.29234759999999982	03	未知	22.4916124415543415	113.926608743222758	440305	V0440300	6498	19	72	22	70	113.924863869999996	22.4872872299999997	113.927304199999995	22.4895031900000006	1
2019-10-24 13:48:23	2019-10-24 17:22:52	2.29234759999999982	03	未知	22.4908709958757491	113.92606184623034	440305	V0440300	6498	19	72	22	70	113.924863869999996	22.4872872299999997	113.927304199999995	22.4895031900000006	1
2019-10-24 09:31:59	2019-10-24 13:29:57	2.29234759999999982	03	未知	22.4908266024011105	113.930831336566328	440305	V0440300	6500	19	74	22	72	113.929744540000002	22.4872872299999997	113.932184879999994	22.4895031900000006	1
2019-10-24 21:24:37	2019-10-24 22:30:58	2.29234759999999982	01	19-29岁	22.4908577359679498	113.931044310042992	440305	V0440300	6500	19	74	22	72	113.929744540000002	22.4872872299999997	113.932184879999994	22.4895031900000006	1
2019-10-24 11:10:52	2019-10-24 16:17:17	2.29234759999999982	02	30-39岁	22.4912226012424199	113.930774036322788	440305	V0440300	6500	19	74	22	72	113.929744540000002	22.4872872299999997	113.932184879999994	22.4895031900000006	2
2019-10-24 16:42:44	2019-10-24 18:07:13	2.29234759999999982	02	30-39岁	22.4912226012424199	113.930774036322788	440305	V0440300	6500	19	74	22	72	113.929744540000002	22.4872872299999997	113.932184879999994	22.4895031900000006	2
2019-10-24 19:37:16	2019-10-24 21:32:43	2.29234759999999982	01	30-39岁	22.4914267992024506	113.931070597472782	440305	V0440300	6500	19	74	22	72	113.929744540000002	22.4872872299999997	113.932184879999994	22.4895031900000006	1
2019-10-24 20:26:35	2019-10-24 21:33:48	2.29234759999999982	02	40-49岁	22.4895675288703707	113.932956867987073	440305	V0440300	6501	19	75	22	73	113.932184879999994	22.4872872299999997	113.934625209999993	22.4895031900000006	1
2019-10-24 17:05:26	2019-10-24 23:31:45	2.29234759999999982	02	30-39岁	22.4908806738691815	113.93224807383055	440305	V0440300	6501	19	75	22	73	113.932184879999994	22.4872872299999997	113.934625209999993	22.4895031900000006	1
2019-10-24 16:17:16	2019-10-24 18:55:24	2.29234759999999982	01	30-39岁	22.4904299646326997	113.93701682058888	440305	V0440300	6502	19	76	22	74	113.934625209999993	22.4872872299999997	113.93706555	22.4895031900000006	1
2019-10-24 14:42:34	2019-10-24 19:58:13	2.29234759999999982	03	未知	22.4895487705323305	113.935763985978383	440305	V0440300	6502	19	76	22	74	113.934625209999993	22.4872872299999997	113.93706555	22.4895031900000006	1
2019-10-24 11:32:49	2019-10-24 13:52:39	2.29234759999999982	02	50-59岁	22.4904710073147918	113.936802255578456	440305	V0440300	6502	19	76	22	74	113.934625209999993	22.4872872299999997	113.93706555	22.4895031900000006	1
2019-10-24 11:15:30	2019-10-24 11:54:21	2.29234759999999982	02	30-39岁	22.491096910801339	113.93602122691118	440305	V0440300	6502	19	76	22	74	113.934625209999993	22.4872872299999997	113.93706555	22.4895031900000006	1
2019-10-24 13:16:42	2019-10-24 14:50:55	2.29234759999999982	01	40-49岁	22.4909828603263691	113.937616491000753	440305	V0440300	6503	19	77	22	75	113.93706555	22.4872872299999997	113.939505879999999	22.4895031900000006	1
2019-10-24 20:49:26	2019-10-24 22:07:34	2.29234759999999982	02	60岁以上	22.4915073627729605	113.941946181600031	440305	V0440300	6504	19	78	22	76	113.939505879999999	22.4872872299999997	113.941946220000005	22.4895031900000006	1
2019-10-24 22:00:00	2019-10-24 23:21:26	2.29234759999999982	01	50-59岁	22.4926818631908496	113.908928885091839	440305	V0440300	6848	20	65	23	63	113.907781510000007	22.4895031900000006	113.910221849999999	22.4917191500000015	1
2019-10-24 20:19:29	2019-10-24 22:01:17	2.29234759999999982	01	30-39岁	22.4918152320811302	113.914561567749601	440305	V0440300	6850	20	67	23	65	113.912662190000006	22.4895031900000006	113.915102520000005	22.4917191500000015	1
2019-10-24 12:17:31	2019-10-24 19:24:56	2.29234759999999982	02	50-59岁	22.4929956485988001	113.917293552253469	440305	V0440300	6851	20	68	23	66	113.915102520000005	22.4895031900000006	113.917542859999998	22.4917191500000015	1
2019-10-24 08:36:37	2019-10-24 08:36:37	2.29234759999999982	01	50-59岁	22.4924961681194695	113.915245710688808	440305	V0440300	6851	20	68	23	66	113.915102520000005	22.4895031900000006	113.917542859999998	22.4917191500000015	1
2019-10-24 11:50:34	2019-10-24 14:29:31	2.29234759999999982	02	30-39岁	22.4926406744202509	113.917136320848044	440305	V0440300	6851	20	68	23	66	113.915102520000005	22.4895031900000006	113.917542859999998	22.4917191500000015	1
2019-10-24 18:14:33	2019-10-24 22:14:29	2.29234759999999982	02	50-59岁	22.4920734366723813	113.919091268498434	440305	V0440300	6852	20	69	23	67	113.917542859999998	22.4895031900000006	113.919983189999996	22.4917191500000015	1
2019-10-24 18:52:16	2019-10-24 20:17:15	2.29234759999999982	01	19-29岁	22.4931495748043488	113.920621332027821	440305	V0440300	6853	20	70	23	68	113.919983189999996	22.4895031900000006	113.922423530000003	22.4917191500000015	1
2019-10-24 00:48:22	2019-10-24 20:04:05	2.29234759999999982	02	40-49岁	22.4937084254774291	113.922473655661065	440305	V0440300	6854	20	71	23	69	113.922423530000003	22.4895031900000006	113.924863869999996	22.4917191500000015	1
2019-10-24 23:32:26	2019-10-24 23:32:41	2.29234759999999982	01	30-39岁	22.4934974422303107	113.92371174787931	440305	V0440300	6854	20	71	23	69	113.922423530000003	22.4895031900000006	113.924863869999996	22.4917191500000015	1
2019-10-24 20:45:20	2019-10-24 22:46:33	2.29234759999999982	02	19-29岁	22.4922609634230604	113.924652025397947	440305	V0440300	6854	20	71	23	69	113.922423530000003	22.4895031900000006	113.924863869999996	22.4917191500000015	1
2019-10-24 18:22:18	2019-10-24 23:19:02	2.29234759999999982	01	30-39岁	22.4925722418352194	113.927247939348263	440305	V0440300	6855	20	72	23	70	113.924863869999996	22.4895031900000006	113.927304199999995	22.4917191500000015	1
2019-10-24 07:43:16	2019-10-24 07:54:16	2.29234759999999982	02	30-39岁	22.4922076978109686	113.927061757470014	440305	V0440300	6855	20	72	23	70	113.924863869999996	22.4895031900000006	113.927304199999995	22.4917191500000015	1
2019-10-24 18:03:22	2019-10-24 20:04:30	2.29234759999999982	01	30-39岁	22.4923199090889092	113.926321171199561	440305	V0440300	6855	20	72	23	70	113.924863869999996	22.4895031900000006	113.927304199999995	22.4917191500000015	1
2019-10-24 20:10:33	2019-10-24 21:03:55	2.29234759999999982	01	50-59岁	22.4919871242577507	113.925435033566075	440305	V0440300	6855	20	72	23	70	113.924863869999996	22.4895031900000006	113.927304199999995	22.4917191500000015	1
2019-10-24 17:45:26	2019-10-24 21:06:09	2.29234759999999982	01	30-39岁	22.4931489733966501	113.925312221145305	440305	V0440300	6855	20	72	23	70	113.924863869999996	22.4895031900000006	113.927304199999995	22.4917191500000015	1
2019-10-24 08:21:31	2019-10-24 08:47:11	2.29234759999999982	02	50-59岁	22.4917288530431385	113.925615558399514	440305	V0440300	6855	20	72	23	70	113.924863869999996	22.4895031900000006	113.927304199999995	22.4917191500000015	1
2019-10-24 22:11:52	2019-10-24 23:17:38	2.29234759999999982	01	19-29岁	22.4937083279525396	113.927193694437491	440305	V0440300	6855	20	72	23	70	113.924863869999996	22.4895031900000006	113.927304199999995	22.4917191500000015	1
2019-10-24 14:39:52	2019-10-24 18:32:32	2.29234759999999982	01	19-29岁	22.4920951125371396	113.927782927326888	440305	V0440300	6856	20	73	23	71	113.927304199999995	22.4895031900000006	113.929744540000002	22.4917191500000015	1
2019-10-24 21:01:28	2019-10-24 21:53:01	2.29234759999999982	01	40-49岁	22.4930890866423994	113.927848371639769	440305	V0440300	6856	20	73	23	71	113.927304199999995	22.4895031900000006	113.929744540000002	22.4917191500000015	1
2019-10-24 11:44:20	2019-10-24 13:12:22	2.29234759999999982	02	40-49岁	22.4920003270449307	113.928018107539572	440305	V0440300	6856	20	73	23	71	113.927304199999995	22.4895031900000006	113.929744540000002	22.4917191500000015	1
2019-10-24 18:59:06	2019-10-24 22:09:59	2.29234759999999982	01	40-49岁	22.4925682227054686	113.927510250715642	440305	V0440300	6856	20	73	23	71	113.927304199999995	22.4895031900000006	113.929744540000002	22.4917191500000015	1
2019-10-24 07:25:15	2019-10-24 07:33:53	2.29234759999999982	01	19-29岁	22.492249687544561	113.928789552482556	440305	V0440300	6856	20	73	23	71	113.927304199999995	22.4895031900000006	113.929744540000002	22.4917191500000015	2
2019-10-24 18:12:05	2019-10-24 18:12:05	2.29234759999999982	01	19-29岁	22.492249687544561	113.928789552482556	440305	V0440300	6856	20	73	23	71	113.927304199999995	22.4895031900000006	113.929744540000002	22.4917191500000015	2
2019-10-24 16:21:29	2019-10-24 18:47:32	2.29234759999999982	02	30-39岁	22.4931642409586487	113.929895942443281	440305	V0440300	6857	20	74	23	72	113.929744540000002	22.4895031900000006	113.932184879999994	22.4917191500000015	1
2019-10-24 19:38:41	2019-10-24 21:25:31	2.29234759999999982	02	40-49岁	22.4922395210768009	113.930149448160208	440305	V0440300	6857	20	74	23	72	113.929744540000002	22.4895031900000006	113.932184879999994	22.4917191500000015	1
2019-10-24 09:34:19	2019-10-24 10:44:26	2.29234759999999982	02	30-39岁	22.4919323579367187	113.935818289695916	440305	V0440300	6859	20	76	23	74	113.934625209999993	22.4895031900000006	113.93706555	22.4917191500000015	1
2019-10-24 13:28:09	2019-10-24 16:53:46	2.29234759999999982	02	30-39岁	22.4920686567200399	113.936815618713581	440305	V0440300	6859	20	76	23	74	113.934625209999993	22.4895031900000006	113.93706555	22.4917191500000015	1
2019-10-24 08:39:04	2019-10-24 09:42:02	2.29234759999999982	01	40-49岁	22.4945312883203812	113.919726356180902	440305	V0440300	7209	21	69	24	67	113.917542859999998	22.4917191500000015	113.919983189999996	22.4939351099999989	1
2019-10-24 06:42:13	2019-10-24 18:38:43	2.29234759999999982	01	50-59岁	22.4943394832743699	113.921022305254411	440305	V0440300	7210	21	70	24	68	113.919983189999996	22.4917191500000015	113.922423530000003	22.4939351099999989	1
2019-10-24 23:08:13	2019-10-24 23:08:13	2.29234759999999982	01	19-29岁	22.4947740405056287	113.926762231127952	440305	V0440300	7212	21	72	24	70	113.924863869999996	22.4917191500000015	113.927304199999995	22.4939351099999989	1
2019-10-24 22:24:31	2019-10-24 23:26:00	2.29234759999999982	01	19-29岁	22.4939903285688487	113.926837828021206	440305	V0440300	7212	21	72	24	70	113.924863869999996	22.4917191500000015	113.927304199999995	22.4939351099999989	1
2019-10-24 10:56:12	2019-10-24 11:24:13	2.29234759999999982	02	40-49岁	22.4948393513938392	113.926401439633139	440305	V0440300	7212	21	72	24	70	113.924863869999996	22.4917191500000015	113.927304199999995	22.4939351099999989	1
2019-10-24 17:53:53	2019-10-24 19:21:54	2.29234759999999982	02	30-39岁	22.4945629685159894	113.927524439720059	440305	V0440300	7213	21	73	24	71	113.927304199999995	22.4917191500000015	113.929744540000002	22.4939351099999989	1
2019-10-24 16:46:50	2019-10-24 23:22:07	2.29234759999999982	02	30-39岁	22.4946283383818688	113.927639540103058	440305	V0440300	7213	21	73	24	71	113.927304199999995	22.4917191500000015	113.929744540000002	22.4939351099999989	2
2019-10-24 15:01:39	2019-10-24 16:20:20	2.29234759999999982	02	30-39岁	22.4946283383818688	113.927639540103058	440305	V0440300	7213	21	73	24	71	113.927304199999995	22.4917191500000015	113.929744540000002	22.4939351099999989	2
2019-10-24 16:24:28	2019-10-24 17:28:43	2.29234759999999982	01	40-49岁	22.4944225233223989	113.927731497268809	440305	V0440300	7213	21	73	24	71	113.927304199999995	22.4917191500000015	113.929744540000002	22.4939351099999989	1
2019-10-24 08:52:26	2019-10-24 09:46:53	2.29234759999999982	01	未知	22.494412183025279	113.929081705177623	440305	V0440300	7213	21	73	24	71	113.927304199999995	22.4917191500000015	113.929744540000002	22.4939351099999989	2
2019-10-24 20:32:56	2019-10-24 23:35:23	2.29234759999999982	01	未知	22.494412183025279	113.929081705177623	440305	V0440300	7213	21	73	24	71	113.927304199999995	22.4917191500000015	113.929744540000002	22.4939351099999989	2
2019-10-24 09:21:17	2019-10-24 20:10:33	2.29234759999999982	03	未知	22.4947806393171916	113.928053794736215	440305	V0440300	7213	21	73	24	71	113.927304199999995	22.4917191500000015	113.929744540000002	22.4939351099999989	1
2019-10-24 20:22:21	2019-10-24 22:15:20	2.29234759999999982	01	未知	22.4947835821980107	113.931520955471044	440305	V0440300	7214	21	74	24	72	113.929744540000002	22.4917191500000015	113.932184879999994	22.4939351099999989	1
2019-10-24 00:23:47	2019-10-24 13:50:53	2.29234759999999982	02	19-29岁	22.4978301616482099	113.875026067493792	440305	V0440300	7548	22	51	25	49	113.873616810000001	22.4939351099999989	113.87605714	22.496151059999999	1
2019-10-24 16:21:13	2019-10-24 16:53:26	2.29234759999999982	01	19-29岁	22.4962119885284899	113.912298186224291	440305	V0440300	7563	22	66	25	64	113.910221849999999	22.4939351099999989	113.912662190000006	22.496151059999999	1
2019-10-24 19:29:32	2019-10-24 22:39:48	2.29234759999999982	01	40-49岁	22.4964208932877305	113.914721577528013	440305	V0440300	7564	22	67	25	65	113.912662190000006	22.4939351099999989	113.915102520000005	22.496151059999999	1
2019-10-24 21:06:01	2019-10-24 23:02:39	2.29234759999999982	02	30-39岁	22.4971847807313701	113.916909290929297	440305	V0440300	7565	22	68	25	66	113.915102520000005	22.4939351099999989	113.917542859999998	22.496151059999999	1
2019-10-24 07:22:51	2019-10-24 07:46:17	2.29234759999999982	01	30-39岁	22.4962433590751694	113.916289170287811	440305	V0440300	7565	22	68	25	66	113.915102520000005	22.4939351099999989	113.917542859999998	22.496151059999999	1
2019-10-24 18:08:39	2019-10-24 20:53:03	2.29234759999999982	01	60岁以上	22.49690025584556	113.919489332100852	440305	V0440300	7566	22	69	25	67	113.917542859999998	22.4939351099999989	113.919983189999996	22.496151059999999	1
2019-10-24 18:25:13	2019-10-24 18:56:01	2.29234759999999982	02	40-49岁	22.4967877512833709	113.918326362869621	440305	V0440300	7566	22	69	25	67	113.917542859999998	22.4939351099999989	113.919983189999996	22.496151059999999	1
2019-10-24 17:46:58	2019-10-24 19:17:00	2.29234759999999982	01	19-29岁	22.4975830332928304	113.920270605125495	440305	V0440300	7567	22	70	25	68	113.919983189999996	22.4939351099999989	113.922423530000003	22.496151059999999	1
2019-10-24 19:09:55	2019-10-24 22:11:58	2.29234759999999982	01	19-29岁	22.4965994257302597	113.92546899996141	440305	V0440300	7569	22	72	25	70	113.924863869999996	22.4939351099999989	113.927304199999995	22.496151059999999	2
2019-10-24 12:45:50	2019-10-24 15:47:51	2.29234759999999982	01	19-29岁	22.4965994257302597	113.92546899996141	440305	V0440300	7569	22	72	25	70	113.924863869999996	22.4939351099999989	113.927304199999995	22.496151059999999	2
2019-10-24 17:38:19	2019-10-24 20:32:21	2.29234759999999982	02	19-29岁	22.4971823257960395	113.927165465591074	440305	V0440300	7569	22	72	25	70	113.924863869999996	22.4939351099999989	113.927304199999995	22.496151059999999	1
2019-10-24 07:29:34	2019-10-24 19:52:23	2.29234759999999982	02	50-59岁	22.49746531102112	113.927334031038257	440305	V0440300	7570	22	73	25	71	113.927304199999995	22.4939351099999989	113.929744540000002	22.496151059999999	1
2019-10-24 00:29:48	2019-10-24 08:07:16	2.29234759999999982	02	30-39岁	22.4982519474747988	113.932143684777074	440305	V0440300	7571	22	74	25	72	113.929744540000002	22.4939351099999989	113.932184879999994	22.496151059999999	1
2019-10-24 07:12:13	2019-10-24 07:57:27	2.29234759999999982	03	19-29岁	22.4978265253221004	113.930657373819798	440305	V0440300	7571	22	74	25	72	113.929744540000002	22.4939351099999989	113.932184879999994	22.496151059999999	1
2019-10-24 00:47:45	2019-10-24 07:59:50	2.29234759999999982	02	30-39岁	22.4983558508442201	113.930966193621657	440305	V0440300	7571	22	74	25	72	113.929744540000002	22.4939351099999989	113.932184879999994	22.496151059999999	1
2019-10-24 13:07:46	2019-10-24 14:06:59	2.29234759999999982	01	19-29岁	22.4980950589024893	113.933856524638358	440305	V0440300	7572	22	75	25	73	113.932184879999994	22.4939351099999989	113.934625209999993	22.496151059999999	1
2019-10-24 23:33:31	2019-10-24 23:33:31	2.29234759999999982	03	19-29岁	22.4970199319950588	113.934268732054804	440305	V0440300	7572	22	75	25	73	113.932184879999994	22.4939351099999989	113.934625209999993	22.496151059999999	1
2019-10-24 14:10:47	2019-10-24 14:57:22	2.29234759999999982	01	30-39岁	22.4971631963879197	113.934683201896547	440305	V0440300	7573	22	76	25	74	113.934625209999993	22.4939351099999989	113.93706555	22.496151059999999	1
2019-10-24 13:42:00	2019-10-24 16:32:25	2.29234759999999982	01	30-39岁	22.4983653959283707	113.934782951426641	440305	V0440300	7573	22	76	25	74	113.934625209999993	22.4939351099999989	113.93706555	22.496151059999999	1
2019-10-24 15:23:22	2019-10-24 23:18:03	2.29234759999999982	02	30-39岁	22.4980325422004093	113.934838853494156	440305	V0440300	7573	22	76	25	74	113.934625209999993	22.4939351099999989	113.93706555	22.496151059999999	1
2019-10-24 13:31:27	2019-10-24 15:20:44	2.29234759999999982	02	30-39岁	22.4969001438091993	113.935087206894025	440305	V0440300	7573	22	76	25	74	113.934625209999993	22.4939351099999989	113.93706555	22.496151059999999	1
2019-10-24 15:00:52	2019-10-24 17:02:44	2.29234759999999982	01	30-39岁	22.4997262335050792	113.891387274738435	440305	V0440300	7912	23	58	26	56	113.890699159999997	22.496151059999999	113.893139500000004	22.4983670199999999	1
2019-10-24 07:24:10	2019-10-24 08:33:43	2.29234759999999982	02	30-39岁	22.4983959754330201	113.895874897333044	440305	V0440300	7914	23	60	26	58	113.895579830000003	22.496151059999999	113.898020169999995	22.4983670199999999	1
2019-10-24 14:55:33	2019-10-24 15:06:09	2.29234759999999982	01	30-39岁	22.5001447428900505	113.916901907841464	440305	V0440300	7922	23	68	26	66	113.915102520000005	22.496151059999999	113.917542859999998	22.4983670199999999	1
2019-10-24 13:01:09	2019-10-24 15:55:06	2.29234759999999982	02	40-49岁	22.4993181402848812	113.922281471944558	440305	V0440300	7924	23	70	26	68	113.919983189999996	22.496151059999999	113.922423530000003	22.4983670199999999	1
2019-10-24 15:05:48	2019-10-24 21:45:03	2.29234759999999982	02	30-39岁	22.4987416135286296	113.93368686339231	440305	V0440300	7929	23	75	26	73	113.932184879999994	22.496151059999999	113.934625209999993	22.4983670199999999	1
2019-10-24 19:22:36	2019-10-24 19:58:22	2.29234759999999982	02	30-39岁	22.4985513251372105	113.934594315359135	440305	V0440300	7929	23	75	26	73	113.932184879999994	22.496151059999999	113.934625209999993	22.4983670199999999	1
2019-10-24 18:52:16	2019-10-24 20:56:16	2.29234759999999982	02	30-39岁	22.4991086680536085	113.935427007007618	440305	V0440300	7930	23	76	26	74	113.934625209999993	22.496151059999999	113.93706555	22.4983670199999999	2
2019-10-24 16:32:10	2019-10-24 18:52:11	2.29234759999999982	02	30-39岁	22.4991086680536085	113.935427007007618	440305	V0440300	7930	23	76	26	74	113.934625209999993	22.496151059999999	113.93706555	22.4983670199999999	2
2019-10-24 10:34:43	2019-10-24 14:01:41	2.29234759999999982	01	60岁以上	22.5013477743767289	113.91563202100167	440305	V0440300	8279	24	68	27	66	113.915102520000005	22.4983670199999999	113.917542859999998	22.5005829800000008	1
2019-10-24 23:10:10	2019-10-24 23:10:10	2.29234759999999982	02	19-29岁	22.5007351476005013	113.919928810704761	440305	V0440300	8280	24	69	27	67	113.917542859999998	22.4983670199999999	113.919983189999996	22.5005829800000008	2
2019-10-24 00:39:44	2019-10-24 01:32:55	2.29234759999999982	02	19-29岁	22.5007351476005013	113.919928810704761	440305	V0440300	8280	24	69	27	67	113.917542859999998	22.4983670199999999	113.919983189999996	22.5005829800000008	2
2019-10-24 00:19:47	2019-10-24 22:42:32	2.29234759999999982	02	40-49岁	22.5026872235543891	113.918185840790642	440305	V0440300	8280	24	69	27	67	113.917542859999998	22.4983670199999999	113.919983189999996	22.5005829800000008	1
2019-10-24 20:36:08	2019-10-24 22:20:17	2.29234759999999982	02	30-39岁	22.5015824231171493	113.921289212696365	440305	V0440300	8281	24	70	27	68	113.919983189999996	22.4983670199999999	113.922423530000003	22.5005829800000008	1
2019-10-24 15:30:45	2019-10-24 17:38:01	2.29234759999999982	02	60岁以上	22.5016078572325995	113.922619267913362	440305	V0440300	8282	24	71	27	69	113.922423530000003	22.4983670199999999	113.924863869999996	22.5005829800000008	1
2019-10-24 15:02:17	2019-10-24 18:38:37	2.29234759999999982	02	30-39岁	22.5026313511988505	113.925646369396901	440305	V0440300	8283	24	72	27	70	113.924863869999996	22.4983670199999999	113.927304199999995	22.5005829800000008	1
2019-10-24 16:31:22	2019-10-24 17:20:42	2.29234759999999982	01	30-39岁	22.5046945170660884	113.87718327439589	440305	V0440300	8620	25	52	28	50	113.87605714	22.5005829800000008	113.878497479999993	22.5027989400000017	1
2019-10-24 13:13:02	2019-10-24 15:37:36	2.29234759999999982	02	30-39岁	22.5028137901425112	113.890045882119225	440305	V0440300	8625	25	57	28	55	113.888258820000004	22.5005829800000008	113.890699159999997	22.5027989400000017	1
2019-10-24 02:00:15	2019-10-24 22:13:41	2.29234759999999982	01	30-39岁	22.5048409546613293	113.913310847350786	440305	V0440300	8635	25	67	28	65	113.912662190000006	22.5005829800000008	113.915102520000005	22.5027989400000017	1
2019-10-24 06:28:42	2019-10-24 10:29:50	2.29234759999999982	01	60岁以上	22.5032761914809889	113.917366630415273	440305	V0440300	8636	25	68	28	66	113.915102520000005	22.5005829800000008	113.917542859999998	22.5027989400000017	1
2019-10-24 08:39:32	2019-10-24 09:38:03	2.29234759999999982	02	40-49岁	22.5046911477737801	113.919151522477478	440305	V0440300	8637	25	69	28	67	113.917542859999998	22.5005829800000008	113.919983189999996	22.5027989400000017	2
2019-10-24 12:24:12	2019-10-24 12:24:12	2.29234759999999982	02	40-49岁	22.5046911477737801	113.919151522477478	440305	V0440300	8637	25	69	28	67	113.917542859999998	22.5005829800000008	113.919983189999996	22.5027989400000017	2
2019-10-24 05:47:35	2019-10-24 06:20:44	2.29234759999999982	01	30-39岁	22.5032666529340091	113.920640002458015	440305	V0440300	8638	25	70	28	68	113.919983189999996	22.5005829800000008	113.922423530000003	22.5027989400000017	1
2019-10-24 05:34:43	2019-10-24 13:36:26	2.29234759999999982	03	未知	22.5030756467360789	113.920090614743941	440305	V0440300	8638	25	70	28	68	113.919983189999996	22.5005829800000008	113.922423530000003	22.5027989400000017	2
2019-10-24 13:39:30	2019-10-24 21:48:43	2.29234759999999982	03	未知	22.5030756467360789	113.920090614743941	440305	V0440300	8638	25	70	28	68	113.919983189999996	22.5005829800000008	113.922423530000003	22.5027989400000017	2
2019-10-24 17:34:06	2019-10-24 19:00:07	2.29234759999999982	03	未知	22.5047849940852593	113.933990596812734	440305	V0440300	8643	25	75	28	73	113.932184879999994	22.5005829800000008	113.934625209999993	22.5027989400000017	1
2019-10-24 12:58:30	2019-10-24 13:03:01	2.29234759999999982	03	未知	22.5028929853737587	113.93415860739232	440305	V0440300	8643	25	75	28	73	113.932184879999994	22.5005829800000008	113.934625209999993	22.5027989400000017	1
2019-10-24 19:38:09	2019-10-24 20:42:36	2.29234759999999982	03	未知	22.5031175861162005	113.934105088588979	440305	V0440300	8643	25	75	28	73	113.932184879999994	22.5005829800000008	113.934625209999993	22.5027989400000017	1
2019-10-24 13:55:08	2019-10-24 13:55:08	2.29234759999999982	03	未知	22.5032661349505894	113.933849279991136	440305	V0440300	8643	25	75	28	73	113.932184879999994	22.5005829800000008	113.934625209999993	22.5027989400000017	1
2019-10-24 16:30:59	2019-10-24 21:17:24	2.29234759999999982	01	30-39岁	22.5036260916610509	113.934268699282342	440305	V0440300	8643	25	75	28	73	113.932184879999994	22.5005829800000008	113.934625209999993	22.5027989400000017	1
2019-10-24 18:39:41	2019-10-24 22:28:51	2.29234759999999982	01	19-29岁	22.5036260916610509	113.934268699282342	440305	V0440300	8643	25	75	28	73	113.932184879999994	22.5005829800000008	113.934625209999993	22.5027989400000017	1
2019-10-24 00:43:06	2019-10-24 08:35:27	2.29234759999999982	02	50-59岁	22.5032263930845318	113.934131826234363	440305	V0440300	8643	25	75	28	73	113.932184879999994	22.5005829800000008	113.934625209999993	22.5027989400000017	1
2019-10-24 18:14:58	2019-10-24 21:08:40	2.29234759999999982	02	30-39岁	22.5035908247502192	113.935260179575465	440305	V0440300	8644	25	76	28	74	113.934625209999993	22.5005829800000008	113.93706555	22.5027989400000017	1
2019-10-24 00:32:32	2019-10-24 08:32:03	2.29234759999999982	03	未知	22.5028668864010193	113.934683669742455	440305	V0440300	8644	25	76	28	74	113.934625209999993	22.5005829800000008	113.93706555	22.5027989400000017	1
2019-10-24 18:37:44	2019-10-24 20:43:47	2.29234759999999982	01	60岁以上	22.5060396399871294	113.893528514627931	440305	V0440300	8984	26	59	29	57	113.893139500000004	22.5027989400000017	113.895579830000003	22.5050148900000018	1
2019-10-24 22:32:39	2019-10-24 22:32:39	2.29234759999999982	01	30-39岁	22.505093673482051	113.909080200233078	440305	V0440300	8990	26	65	29	63	113.907781510000007	22.5027989400000017	113.910221849999999	22.5050148900000018	1
2019-10-24 16:27:09	2019-10-24 16:28:09	2.29234759999999982	03	未知	22.506414862669569	113.913499277428059	440305	V0440300	8992	26	67	29	65	113.912662190000006	22.5027989400000017	113.915102520000005	22.5050148900000018	1
2019-10-24 07:12:46	2019-10-24 07:36:16	2.29234759999999982	02	50-59岁	22.5067425918922801	113.913647402555114	440305	V0440300	8992	26	67	29	65	113.912662190000006	22.5027989400000017	113.915102520000005	22.5050148900000018	1
2019-10-24 08:44:32	2019-10-24 10:38:24	2.29234759999999982	01	0-18岁	22.5060977687730208	113.91578883250331	440305	V0440300	8993	26	68	29	66	113.915102520000005	22.5027989400000017	113.917542859999998	22.5050148900000018	2
2019-10-24 20:51:56	2019-10-24 21:49:09	2.29234759999999982	01	0-18岁	22.5060977687730208	113.91578883250331	440305	V0440300	8993	26	68	29	66	113.915102520000005	22.5027989400000017	113.917542859999998	22.5050148900000018	2
2019-10-24 13:32:55	2019-10-24 22:39:26	2.29234759999999982	02	30-39岁	22.5057232649466705	113.917438608670764	440305	V0440300	8993	26	68	29	66	113.915102520000005	22.5027989400000017	113.917542859999998	22.5050148900000018	1
2019-10-24 13:17:30	2019-10-24 17:36:51	2.29234759999999982	02	40-49岁	22.5055163227778792	113.919356620633508	440305	V0440300	8994	26	69	29	67	113.917542859999998	22.5027989400000017	113.919983189999996	22.5050148900000018	1
2019-10-24 19:42:55	2019-10-24 21:58:54	2.29234759999999982	01	30-39岁	22.5060927690628105	113.921655498111562	440305	V0440300	8995	26	70	29	68	113.919983189999996	22.5027989400000017	113.922423530000003	22.5050148900000018	1
2019-10-24 22:59:06	2019-10-24 22:59:06	2.29234759999999982	01	30-39岁	22.505807574033291	113.920428286821888	440305	V0440300	8995	26	70	29	68	113.919983189999996	22.5027989400000017	113.922423530000003	22.5050148900000018	1
2019-10-24 18:19:54	2019-10-24 20:28:26	2.29234759999999982	01	30-39岁	22.5053521524318789	113.92068120067367	440305	V0440300	8995	26	70	29	68	113.919983189999996	22.5027989400000017	113.922423530000003	22.5050148900000018	1
2019-10-24 07:52:32	2019-10-24 19:46:32	2.29234759999999982	01	0-18岁	22.5058269368682993	113.922856067428384	440305	V0440300	8996	26	71	29	69	113.922423530000003	22.5027989400000017	113.924863869999996	22.5050148900000018	1
2019-10-24 15:32:32	2019-10-24 18:45:36	2.29234759999999982	03	未知	22.5063317364107682	113.935122021101478	440305	V0440300	9001	26	76	29	74	113.934625209999993	22.5027989400000017	113.93706555	22.5050148900000018	2
2019-10-24 13:25:57	2019-10-24 13:47:16	2.29234759999999982	03	未知	22.5063317364107682	113.935122021101478	440305	V0440300	9001	26	76	29	74	113.934625209999993	22.5027989400000017	113.93706555	22.5050148900000018	2
2019-10-24 18:05:32	2019-10-24 22:00:26	2.29234759999999982	01	30-39岁	22.5080863443781887	113.890160972278778	440305	V0440300	9339	27	57	30	55	113.888258820000004	22.5050148900000018	113.890699159999997	22.5072308499999991	1
2019-10-24 09:17:25	2019-10-24 12:00:16	2.29234759999999982	02	30-39岁	22.5085010183433809	113.895746285507045	440305	V0440300	9342	27	60	30	58	113.895579830000003	22.5050148900000018	113.898020169999995	22.5072308499999991	1
2019-10-24 08:01:46	2019-10-24 08:18:59	2.29234759999999982	02	19-29岁	22.5076587097647511	113.905429373084559	440305	V0440300	9346	27	64	30	62	113.905341179999994	22.5050148900000018	113.907781510000007	22.5072308499999991	1
2019-10-24 21:12:13	2019-10-24 21:30:12	2.29234759999999982	01	30-39岁	22.5093141439985409	113.912211024000669	440305	V0440300	9348	27	66	30	64	113.910221849999999	22.5050148900000018	113.912662190000006	22.5072308499999991	1
2019-10-24 03:10:13	2019-10-24 07:43:53	2.29234759999999982	01	40-49岁	22.50929125841499	113.911958994158368	440305	V0440300	9348	27	66	30	64	113.910221849999999	22.5050148900000018	113.912662190000006	22.5072308499999991	1
2019-10-24 06:22:42	2019-10-24 20:36:43	2.29234759999999982	01	19-29岁	22.5093141439985409	113.912211024000669	440305	V0440300	9348	27	66	30	64	113.910221849999999	22.5050148900000018	113.912662190000006	22.5072308499999991	1
2019-10-24 07:05:48	2019-10-24 07:05:48	2.29234759999999982	01	19-29岁	22.5075352282051711	113.919690660735455	440305	V0440300	9351	27	69	30	67	113.917542859999998	22.5050148900000018	113.919983189999996	22.5072308499999991	1
2019-10-24 18:17:07	2019-10-24 23:05:59	2.29234759999999982	02	50-59岁	22.5075743688107508	113.920321134757359	440305	V0440300	9352	27	70	30	68	113.919983189999996	22.5050148900000018	113.922423530000003	22.5072308499999991	1
2019-10-24 20:02:14	2019-10-24 22:48:45	2.29234759999999982	01	40-49岁	22.5093528441275588	113.921767811265227	440305	V0440300	9352	27	70	30	68	113.919983189999996	22.5050148900000018	113.922423530000003	22.5072308499999991	1
2019-10-24 08:49:25	2019-10-24 09:10:06	2.29234759999999982	01	40-49岁	22.5074469615333186	113.920265681296783	440305	V0440300	9352	27	70	30	68	113.919983189999996	22.5050148900000018	113.922423530000003	22.5072308499999991	1
2019-10-24 22:03:16	2019-10-24 22:17:48	2.29234759999999982	01	30-39岁	22.5073232156304996	113.924648964542854	440305	V0440300	9353	27	71	30	69	113.922423530000003	22.5050148900000018	113.924863869999996	22.5072308499999991	1
2019-10-24 19:47:38	2019-10-24 21:40:00	2.29234759999999982	01	40-49岁	22.5093678515979008	113.923496409461521	440305	V0440300	9353	27	71	30	69	113.922423530000003	22.5050148900000018	113.924863869999996	22.5072308499999991	1
2019-10-24 17:43:57	2019-10-24 18:25:24	2.29234759999999982	01	40-49岁	22.5094129995774317	113.934374124168457	440305	V0440300	9357	27	75	30	73	113.932184879999994	22.5050148900000018	113.934625209999993	22.5072308499999991	3
2019-10-24 18:59:38	2019-10-24 19:51:49	2.29234759999999982	01	40-49岁	22.5094129995774317	113.934374124168457	440305	V0440300	9357	27	75	30	73	113.932184879999994	22.5050148900000018	113.934625209999993	22.5072308499999991	3
2019-10-24 10:17:08	2019-10-24 17:05:34	2.29234759999999982	01	40-49岁	22.5094129995774317	113.934374124168457	440305	V0440300	9357	27	75	30	73	113.932184879999994	22.5050148900000018	113.934625209999993	22.5072308499999991	3
2019-10-24 10:11:06	2019-10-24 13:53:08	2.29234759999999982	03	未知	22.5092447985235999	113.933124838629212	440305	V0440300	9357	27	75	30	73	113.932184879999994	22.5050148900000018	113.934625209999993	22.5072308499999991	3
2019-10-24 07:41:39	2019-10-24 08:04:34	2.29234759999999982	03	未知	22.5092447985235999	113.933124838629212	440305	V0440300	9357	27	75	30	73	113.932184879999994	22.5050148900000018	113.934625209999993	22.5072308499999991	3
2019-10-24 19:14:31	2019-10-24 19:14:31	2.29234759999999982	03	未知	22.5092447985235999	113.933124838629212	440305	V0440300	9357	27	75	30	73	113.932184879999994	22.5050148900000018	113.934625209999993	22.5072308499999991	3
2019-10-24 07:38:49	2019-10-24 07:50:28	2.29234759999999982	01	40-49岁	22.50726693306596	113.932576006358573	440305	V0440300	9357	27	75	30	73	113.932184879999994	22.5050148900000018	113.934625209999993	22.5072308499999991	1
2019-10-24 16:14:04	2019-10-24 16:15:04	2.29234759999999982	01	30-39岁	22.5078666796659697	113.936108033356405	440305	V0440300	9358	27	76	30	74	113.934625209999993	22.5050148900000018	113.93706555	22.5072308499999991	1
2019-10-24 09:14:07	2019-10-24 14:55:44	2.29234759999999982	01	60岁以上	22.5112743477782011	113.911837204303097	440305	V0440300	9705	28	66	31	64	113.910221849999999	22.5072308499999991	113.912662190000006	22.50944681	1
2019-10-24 00:26:11	2019-10-24 09:40:17	2.29234759999999982	01	40-49岁	22.5108952584411099	113.914186498614029	440305	V0440300	9706	28	67	31	65	113.912662190000006	22.5072308499999991	113.915102520000005	22.50944681	2
2019-10-24 19:54:05	2019-10-24 23:15:06	2.29234759999999982	01	40-49岁	22.5108952584411099	113.914186498614029	440305	V0440300	9706	28	67	31	65	113.912662190000006	22.5072308499999991	113.915102520000005	22.50944681	2
2019-10-24 21:37:05	2019-10-24 23:23:46	2.29234759999999982	01	30-39岁	22.5105920747690789	113.920973010452798	440305	V0440300	9709	28	70	31	68	113.919983189999996	22.5072308499999991	113.922423530000003	22.50944681	1
2019-10-24 21:04:27	2019-10-24 23:19:29	2.29234759999999982	01	19-29岁	22.5115375123030503	113.923691188771585	440305	V0440300	9710	28	71	31	69	113.922423530000003	22.5072308499999991	113.924863869999996	22.50944681	1
2019-10-24 00:16:24	2019-10-24 07:22:10	2.29234759999999982	01	30-39岁	22.5106438448493797	113.924624020384783	440305	V0440300	9710	28	71	31	69	113.922423530000003	22.5072308499999991	113.924863869999996	22.50944681	2
2019-10-24 17:52:42	2019-10-24 23:05:00	2.29234759999999982	01	30-39岁	22.5106438448493797	113.924624020384783	440305	V0440300	9710	28	71	31	69	113.922423530000003	22.5072308499999991	113.924863869999996	22.50944681	2
2019-10-24 09:45:33	2019-10-24 09:45:33	2.29234759999999982	02	30-39岁	22.5109910597150282	113.923431320795302	440305	V0440300	9710	28	71	31	69	113.922423530000003	22.5072308499999991	113.924863869999996	22.50944681	1
2019-10-24 08:35:27	2019-10-24 08:35:27	2.29234759999999982	02	19-29岁	22.5115461954612393	113.922729384647468	440305	V0440300	9710	28	71	31	69	113.922423530000003	22.5072308499999991	113.924863869999996	22.50944681	1
2019-10-24 00:03:47	2019-10-24 07:08:57	2.29234759999999982	01	50-59岁	22.5103075119834983	113.92355330462631	440305	V0440300	9710	28	71	31	69	113.922423530000003	22.5072308499999991	113.924863869999996	22.50944681	1
2019-10-24 00:37:41	2019-10-24 07:23:15	2.29234759999999982	03	未知	22.511137324950429	113.924001161571397	440305	V0440300	9710	28	71	31	69	113.922423530000003	22.5072308499999991	113.924863869999996	22.50944681	1
2019-10-24 08:55:24	2019-10-24 10:48:48	2.29234759999999982	01	19-29岁	22.5110250903217803	113.925684034779792	440305	V0440300	9711	28	72	31	70	113.924863869999996	22.5072308499999991	113.927304199999995	22.50944681	1
2019-10-24 22:20:01	2019-10-24 22:56:51	2.29234759999999982	02	40-49岁	22.5108270684259111	113.926183791470422	440305	V0440300	9711	28	72	31	70	113.924863869999996	22.5072308499999991	113.927304199999995	22.50944681	1
2019-10-24 08:46:07	2019-10-24 11:09:21	2.29234759999999982	02	40-49岁	22.5105948678114096	113.925839254319186	440305	V0440300	9711	28	72	31	70	113.924863869999996	22.5072308499999991	113.927304199999995	22.50944681	1
2019-10-24 23:12:10	2019-10-24 23:12:10	2.29234759999999982	01	19-29岁	22.5105825080254114	113.925664690254038	440305	V0440300	9711	28	72	31	70	113.924863869999996	22.5072308499999991	113.927304199999995	22.50944681	1
2019-10-24 07:39:40	2019-10-24 07:44:54	2.29234759999999982	03	未知	22.5103357386766305	113.92928345953375	440305	V0440300	9712	28	73	31	71	113.927304199999995	22.5072308499999991	113.929744540000002	22.50944681	1
2019-10-24 17:03:41	2019-10-24 18:29:37	2.29234759999999982	02	60岁以上	22.5115100403298598	113.933599346194853	440305	V0440300	9714	28	75	31	73	113.932184879999994	22.5072308499999991	113.934625209999993	22.50944681	1
2019-10-24 20:41:40	2019-10-24 21:31:37	2.29234759999999982	02	40-49岁	22.5118681453944305	113.916447492797843	440305	V0440300	10064	29	68	32	66	113.915102520000005	22.50944681	113.917542859999998	22.5116627700000009	1
2019-10-24 15:21:20	2019-10-24 20:34:26	2.29234759999999982	01	19-29岁	22.5126020009855203	113.917538515685905	440305	V0440300	10064	29	68	32	66	113.915102520000005	22.50944681	113.917542859999998	22.5116627700000009	1
2019-10-24 16:13:08	2019-10-24 17:17:17	2.29234759999999982	02	60岁以上	22.5121104020602303	113.919200679317541	440305	V0440300	10065	29	69	32	67	113.917542859999998	22.50944681	113.919983189999996	22.5116627700000009	1
2019-10-24 19:10:52	2019-10-24 19:10:52	2.29234759999999982	03	未知	22.5121510750196414	113.922269172766207	440305	V0440300	10066	29	70	32	68	113.919983189999996	22.50944681	113.922423530000003	22.5116627700000009	1
2019-10-24 10:10:43	2019-10-24 19:11:54	2.29234759999999982	02	19-29岁	22.5136739050623405	113.925450565564049	440305	V0440300	10068	29	72	32	70	113.924863869999996	22.50944681	113.927304199999995	22.5116627700000009	1
2019-10-24 23:09:23	2019-10-24 23:09:23	2.29234759999999982	01	19-29岁	22.5129593253784499	113.92489329513775	440305	V0440300	10068	29	72	32	70	113.924863869999996	22.50944681	113.927304199999995	22.5116627700000009	1
2019-10-24 08:11:55	2019-10-24 09:45:21	2.29234759999999982	02	30-39岁	22.5132033517646697	113.92963774173856	440305	V0440300	10069	29	73	32	71	113.927304199999995	22.50944681	113.929744540000002	22.5116627700000009	1
2019-10-24 19:52:09	2019-10-24 19:52:09	2.29234759999999982	01	19-29岁	22.5133108621901705	113.932908789948343	440305	V0440300	10071	29	75	32	73	113.932184879999994	22.50944681	113.934625209999993	22.5116627700000009	1
2019-10-24 19:06:28	2019-10-24 21:46:41	2.29234759999999982	03	未知	22.5140516035878804	113.899983492100162	440305	V0440300	10414	30	61	33	59	113.898020169999995	22.5116627700000009	113.900460510000002	22.513878720000001	1
2019-10-24 18:46:54	2019-10-24 20:49:22	2.29234759999999982	01	40-49岁	22.5154261716710415	113.903410774082275	440305	V0440300	10416	30	63	33	61	113.902900840000001	22.5116627700000009	113.905341179999994	22.513878720000001	1
2019-10-24 21:12:15	2019-10-24 22:02:15	2.29234759999999982	02	40-49岁	22.5148002152060798	113.912633015842218	440305	V0440300	10419	30	66	33	64	113.910221849999999	22.5116627700000009	113.912662190000006	22.513878720000001	1
2019-10-24 11:11:15	2019-10-24 15:42:38	2.29234759999999982	02	19-29岁	22.5154571227572617	113.921010862409844	440305	V0440300	10423	30	70	33	68	113.919983189999996	22.5116627700000009	113.922423530000003	22.513878720000001	1
2019-10-24 05:58:13	2019-10-24 14:30:48	2.29234759999999982	01	19-29岁	22.5141297032049117	113.922856701104863	440305	V0440300	10424	30	71	33	69	113.922423530000003	22.5116627700000009	113.924863869999996	22.513878720000001	2
2019-10-24 16:46:39	2019-10-24 16:46:39	2.29234759999999982	01	19-29岁	22.5141297032049117	113.922856701104863	440305	V0440300	10424	30	71	33	69	113.922423530000003	22.5116627700000009	113.924863869999996	22.513878720000001	2
2019-10-24 20:34:12	2019-10-24 21:33:20	2.29234759999999982	01	30-39岁	22.5155759113265788	113.923446324148941	440305	V0440300	10424	30	71	33	69	113.922423530000003	22.5116627700000009	113.924863869999996	22.513878720000001	1
2019-10-24 07:29:59	2019-10-24 08:00:07	2.29234759999999982	01	40-49岁	22.5144926969997812	113.924849631752437	440305	V0440300	10424	30	71	33	69	113.922423530000003	22.5116627700000009	113.924863869999996	22.513878720000001	1
2019-10-24 03:51:26	2019-10-24 11:23:20	2.29234759999999982	02	40-49岁	22.5139115546642188	113.926552636370232	440305	V0440300	10425	30	72	33	70	113.924863869999996	22.5116627700000009	113.927304199999995	22.513878720000001	1
2019-10-24 20:31:02	2019-10-24 20:31:02	2.29234759999999982	02	40-49岁	22.5152372376630403	113.925085697538421	440305	V0440300	10425	30	72	33	70	113.924863869999996	22.5116627700000009	113.927304199999995	22.513878720000001	2
2019-10-24 07:07:43	2019-10-24 08:32:46	2.29234759999999982	02	40-49岁	22.5152372376630403	113.925085697538421	440305	V0440300	10425	30	72	33	70	113.924863869999996	22.5116627700000009	113.927304199999995	22.513878720000001	2
2019-10-24 03:29:28	2019-10-24 11:46:01	2.29234759999999982	01	19-29岁	22.5141736654546492	113.928936348399361	440305	V0440300	10426	30	73	33	71	113.927304199999995	22.5116627700000009	113.929744540000002	22.513878720000001	2
2019-10-24 02:04:22	2019-10-24 03:28:48	2.29234759999999982	01	19-29岁	22.5141736654546492	113.928936348399361	440305	V0440300	10426	30	73	33	71	113.927304199999995	22.5116627700000009	113.929744540000002	22.513878720000001	2
2019-10-24 14:02:30	2019-10-24 14:47:51	2.29234759999999982	03	未知	22.5145099749420403	113.928588939572577	440305	V0440300	10426	30	73	33	71	113.927304199999995	22.5116627700000009	113.929744540000002	22.513878720000001	1
2019-10-24 18:43:29	2019-10-24 20:12:18	2.29234759999999982	02	50-59岁	22.513897966089921	113.929622386446667	440305	V0440300	10426	30	73	33	71	113.927304199999995	22.5116627700000009	113.929744540000002	22.513878720000001	1
2019-10-24 10:27:13	2019-10-24 11:10:39	2.29234759999999982	02	40-49岁	22.5147875062861011	113.936518763101063	440305	V0440300	10429	30	76	33	74	113.934625209999993	22.5116627700000009	113.93706555	22.513878720000001	1
2019-10-24 17:58:46	2019-10-24 20:15:50	2.29234759999999982	02	40-49岁	22.5160419829263709	113.936520231996042	440305	V0440300	10429	30	76	33	74	113.934625209999993	22.5116627700000009	113.93706555	22.513878720000001	1
2019-10-24 18:23:40	2019-10-24 20:51:11	2.29234759999999982	01	19-29岁	22.5171257836118812	113.909667245369064	440305	V0440300	10775	31	65	34	63	113.907781510000007	22.513878720000001	113.910221849999999	22.5160946799999984	1
2019-10-24 10:27:07	2019-10-24 13:11:28	2.29234759999999982	01	19-29岁	22.5165721046728891	113.908562512938445	440305	V0440300	10775	31	65	34	63	113.907781510000007	22.513878720000001	113.910221849999999	22.5160946799999984	1
2019-10-24 07:21:57	2019-10-24 07:50:47	2.29234759999999982	01	60岁以上	22.5183093701082591	113.914439449413194	440305	V0440300	10777	31	67	34	65	113.912662190000006	22.513878720000001	113.915102520000005	22.5160946799999984	1
2019-10-24 19:31:03	2019-10-24 19:31:03	2.29234759999999982	02	40-49岁	22.5173408953896086	113.924660284952893	440305	V0440300	10781	31	71	34	69	113.922423530000003	22.513878720000001	113.924863869999996	22.5160946799999984	1
2019-10-24 00:53:33	2019-10-24 22:55:39	2.29234759999999982	03	未知	22.5182900116736384	113.922851939156018	440305	V0440300	10781	31	71	34	69	113.922423530000003	22.513878720000001	113.924863869999996	22.5160946799999984	1
2019-10-24 07:06:47	2019-10-24 07:36:21	2.29234759999999982	01	40-49岁	22.5166467287144805	113.925171052430173	440305	V0440300	10782	31	72	34	70	113.924863869999996	22.513878720000001	113.927304199999995	22.5160946799999984	2
2019-10-24 17:58:07	2019-10-24 20:27:27	2.29234759999999982	01	40-49岁	22.5166467287144805	113.925171052430173	440305	V0440300	10782	31	72	34	70	113.924863869999996	22.513878720000001	113.927304199999995	22.5160946799999984	2
2019-10-24 07:17:12	2019-10-24 07:27:34	2.29234759999999982	02	50-59岁	22.5162474672741588	113.925529582093148	440305	V0440300	10782	31	72	34	70	113.924863869999996	22.513878720000001	113.927304199999995	22.5160946799999984	1
2019-10-24 08:58:28	2019-10-24 10:46:12	2.29234759999999982	02	19-29岁	22.5163267280818111	113.9249547249823	440305	V0440300	10782	31	72	34	70	113.924863869999996	22.513878720000001	113.927304199999995	22.5160946799999984	1
2019-10-24 18:27:33	2019-10-24 18:27:33	2.29234759999999982	02	40-49岁	22.5179752556592909	113.929522527093027	440305	V0440300	10783	31	73	34	71	113.927304199999995	22.513878720000001	113.929744540000002	22.5160946799999984	1
2019-10-24 08:41:54	2019-10-24 10:52:55	2.29234759999999982	01	40-49岁	22.5168002426883298	113.927537781498927	440305	V0440300	10783	31	73	34	71	113.927304199999995	22.513878720000001	113.929744540000002	22.5160946799999984	1
2019-10-24 16:09:39	2019-10-24 18:09:19	2.29234759999999982	01	30-39岁	22.5166521240962396	113.931125395014689	440305	V0440300	10784	31	74	34	72	113.929744540000002	22.513878720000001	113.932184879999994	22.5160946799999984	1
2019-10-24 23:24:10	2019-10-24 23:38:11	2.29234759999999982	01	50-59岁	22.5165975725242902	113.930631204132112	440305	V0440300	10784	31	74	34	72	113.929744540000002	22.513878720000001	113.932184879999994	22.5160946799999984	1
2019-10-24 01:57:04	2019-10-24 23:12:49	2.29234759999999982	01	19-29岁	22.5173217118908013	113.936899978368743	440305	V0440300	10786	31	76	34	75	113.934625209999993	22.513878720000001	113.93706555	22.5160946799999984	1
2019-10-24 07:07:19	2019-10-24 08:26:21	2.29234759999999982	02	19-29岁	22.5170687904522104	113.937362102478033	440305	V0440300	10787	31	77	34	76	113.93706555	22.513878720000001	113.939505879999999	22.5160946799999984	2
2019-10-24 18:38:19	2019-10-24 23:04:24	2.29234759999999982	02	19-29岁	22.5170687904522104	113.937362102478033	440305	V0440300	10787	31	77	34	76	113.93706555	22.513878720000001	113.939505879999999	22.5160946799999984	2
2019-10-24 16:18:38	2019-10-24 19:32:06	2.29234759999999982	01	30-39岁	22.5166897578649099	113.937836719509988	440305	V0440300	10787	31	77	34	76	113.93706555	22.513878720000001	113.939505879999999	22.5160946799999984	1
2019-10-24 10:34:24	2019-10-24 13:47:21	3.05925700000000012	02	30-39岁	22.51821026291816	114.048651538290358	440304	V0440300	10832	31	122	33	121	114.046880669999993	22.513878720000001	114.04932101	22.5160946799999984	1
2019-10-24 07:44:10	2019-10-24 10:24:54	3.05925700000000012	03	未知	22.5176970499998816	114.053150540856961	440304	V0440300	10834	31	124	33	123	114.051761350000007	22.513878720000001	114.054201680000006	22.5160946799999984	1
2019-10-24 16:44:08	2019-10-24 18:55:46	2.29234759999999982	02	19-29岁	22.5186931060924209	113.915625707353129	440305	V0440300	11135	32	68	35	66	113.915102520000005	22.5160946799999984	113.917542859999998	22.5183106399999993	1
2019-10-24 01:07:47	2019-10-24 02:20:31	2.29234759999999982	02	40-49岁	22.5198729062982999	113.919737578302716	440305	V0440300	11136	32	69	35	67	113.917542859999998	22.5160946799999984	113.919983189999996	22.5183106399999993	1
2019-10-24 11:38:39	2019-10-24 12:18:53	2.29234759999999982	01	30-39岁	22.5199344273887405	113.925311954953472	440305	V0440300	11139	32	72	35	71	113.924863869999996	22.5160946799999984	113.927304199999995	22.5183106399999993	1
2019-10-24 19:15:31	2019-10-24 19:15:31	2.29234759999999982	02	50-59岁	22.5187054978060992	113.926174552064623	440305	V0440300	11139	32	72	35	71	113.924863869999996	22.5160946799999984	113.927304199999995	22.5183106399999993	1
2019-10-24 18:54:38	2019-10-24 18:54:38	2.29234759999999982	02	40-49岁	22.5204166191661308	113.925514982518152	440305	V0440300	11139	32	72	35	71	113.924863869999996	22.5160946799999984	113.927304199999995	22.5183106399999993	1
2019-10-24 08:56:34	2019-10-24 18:22:02	2.29234759999999982	01	30-39岁	22.5183878104967903	113.929387125617382	440305	V0440300	11140	32	73	35	72	113.927304199999995	22.5160946799999984	113.929744540000002	22.5183106399999993	1
2019-10-24 19:59:34	2019-10-24 21:06:01	2.29234759999999982	02	30-39岁	22.5195804761941396	113.93135209254325	440305	V0440300	11141	32	74	35	73	113.929744540000002	22.5160946799999984	113.932184879999994	22.5183106399999993	1
2019-10-24 23:29:57	2019-10-24 23:29:57	2.29234759999999982	01	0-18岁	22.520335810536519	113.947810298296758	440305	V0440300	11148	32	81	34	80	113.946826889999997	22.5160946799999984	113.949267230000004	22.5183106399999993	2
2019-10-24 00:01:22	2019-10-24 08:43:51	2.29234759999999982	01	0-18岁	22.520335810536519	113.947810298296758	440305	V0440300	11148	32	81	34	80	113.946826889999997	22.5160946799999984	113.949267230000004	22.5183106399999993	2
2019-10-24 08:04:27	2019-10-24 10:52:34	2.29234759999999982	02	30-39岁	22.5214964739300889	113.886878561007549	440305	V0440300	11480	33	56	36	54	113.885818490000005	22.5183106399999993	113.888258820000004	22.5205266000000002	1
2019-10-24 19:13:23	2019-10-24 21:48:42	2.29234759999999982	03	未知	22.5215288456442195	113.913377085952803	440305	V0440300	11491	33	67	36	65	113.912662190000006	22.5183106399999993	113.915102520000005	22.5205266000000002	1
2019-10-24 18:27:53	2019-10-24 19:55:20	2.29234759999999982	01	未知	22.5217496327438198	113.923960369538747	440305	V0440300	11495	33	71	36	70	113.922423530000003	22.5183106399999993	113.924863869999996	22.5205266000000002	1
2019-10-24 08:42:18	2019-10-24 09:11:12	2.29234759999999982	01	30-39岁	22.5219360688225301	113.924743071829795	440305	V0440300	11495	33	71	36	70	113.922423530000003	22.5183106399999993	113.924863869999996	22.5205266000000002	2
2019-10-24 19:34:54	2019-10-24 20:33:59	2.29234759999999982	01	30-39岁	22.5219360688225301	113.924743071829795	440305	V0440300	11495	33	71	36	70	113.922423530000003	22.5183106399999993	113.924863869999996	22.5205266000000002	2
2019-10-24 09:31:05	2019-10-24 11:05:31	2.29234759999999982	02	40-49岁	22.5206340108176697	113.924140508886637	440305	V0440300	11495	33	71	36	70	113.922423530000003	22.5183106399999993	113.924863869999996	22.5205266000000002	1
2019-10-24 20:12:22	2019-10-24 22:42:14	2.29234759999999982	01	30-39岁	22.5219360688225301	113.924743071829795	440305	V0440300	11495	33	71	36	70	113.922423530000003	22.5183106399999993	113.924863869999996	22.5205266000000002	1
2019-10-24 22:54:20	2019-10-24 22:54:20	2.29234759999999982	01	19-29岁	22.5213770322491804	113.925241152287256	440305	V0440300	11496	33	72	36	71	113.924863869999996	22.5183106399999993	113.927304199999995	22.5205266000000002	1
2019-10-24 19:42:03	2019-10-24 19:42:03	2.29234759999999982	02	40-49岁	22.5210556474770094	113.92684135539649	440305	V0440300	11496	33	72	36	71	113.924863869999996	22.5183106399999993	113.927304199999995	22.5205266000000002	1
2019-10-24 00:14:32	2019-10-24 23:35:53	2.29234759999999982	01	50-59岁	22.5209673732436393	113.943998217801564	440305	V0440300	11503	33	79	35	78	113.941946220000005	22.5183106399999993	113.944386559999998	22.5205266000000002	1
2019-10-24 08:04:01	2019-10-24 15:08:30	2.29234759999999982	02	30-39岁	22.5236368415882993	113.911299985622733	440305	V0440300	11847	34	66	37	65	113.910221849999999	22.5205266000000002	113.912662190000006	22.5227425500000003	1
2019-10-24 14:05:19	2019-10-24 23:21:05	2.29234759999999982	01	30-39岁	22.5242429132358808	113.911373927168725	440305	V0440300	11847	34	66	37	65	113.910221849999999	22.5205266000000002	113.912662190000006	22.5227425500000003	1
2019-10-24 11:22:40	2019-10-24 17:30:02	2.29234759999999982	02	19-29岁	22.5239777172008893	113.923435008575652	440305	V0440300	11852	34	71	37	70	113.922423530000003	22.5205266000000002	113.924863869999996	22.5227425500000003	2
2019-10-24 10:13:44	2019-10-24 11:20:52	2.29234759999999982	02	19-29岁	22.5239777172008893	113.923435008575652	440305	V0440300	11852	34	71	37	70	113.922423530000003	22.5205266000000002	113.924863869999996	22.5227425500000003	2
2019-10-24 00:50:20	2019-10-24 10:38:31	2.29234759999999982	02	60岁以上	22.5236408727047213	113.926113854087035	440305	V0440300	11853	34	72	37	71	113.924863869999996	22.5205266000000002	113.927304199999995	22.5227425500000003	1
2019-10-24 23:21:07	2019-10-24 23:21:07	2.29234759999999982	02	40-49岁	22.5240465849443794	113.927037428890827	440305	V0440300	11853	34	72	37	71	113.924863869999996	22.5205266000000002	113.927304199999995	22.5227425500000003	1
2019-10-24 09:46:21	2019-10-24 22:05:31	2.29234759999999982	01	50-59岁	22.5244669958419514	113.927785828854809	440305	V0440300	11854	34	73	37	72	113.927304199999995	22.5205266000000002	113.929744540000002	22.5227425500000003	1
2019-10-24 13:56:25	2019-10-24 16:52:45	3.05925700000000012	01	19-29岁	22.5242747351839583	114.027052761230124	440304	V0440300	11894	34	113	36	112	114.024917650000006	22.5205266000000002	114.027357980000005	22.5227425500000003	1
2019-10-24 11:58:19	2019-10-24 14:36:29	2.29234759999999982	02	50-59岁	22.5251244179086392	113.898560862519759	440305	V0440300	12199	35	61	38	60	113.898020169999995	22.5227425500000003	113.900460510000002	22.5249585100000012	1
2019-10-24 14:43:07	2019-10-24 17:55:23	2.29234759999999982	01	19-29岁	22.5255704622020687	113.911422101810757	440305	V0440300	12204	35	66	38	65	113.910221849999999	22.5227425500000003	113.912662190000006	22.5249585100000012	1
2019-10-24 19:05:19	2019-10-24 22:17:01	2.29234759999999982	02	40-49岁	22.5250185073696194	113.916990870297653	440305	V0440300	12206	35	68	38	67	113.915102520000005	22.5227425500000003	113.917542859999998	22.5249585100000012	1
2019-10-24 19:11:04	2019-10-24 20:33:46	2.29234759999999982	02	30-39岁	22.5258359789650591	113.920090979770038	440305	V0440300	12208	35	70	38	69	113.919983189999996	22.5227425500000003	113.922423530000003	22.5249585100000012	1
2019-10-24 18:42:43	2019-10-24 19:30:18	2.29234759999999982	01	30-39岁	22.5264035435082484	113.920981813915162	440305	V0440300	12208	35	70	38	69	113.919983189999996	22.5227425500000003	113.922423530000003	22.5249585100000012	1
2019-10-24 07:23:18	2019-10-24 07:26:17	3.05925700000000012	03	未知	22.5262112300624402	114.045450357800135	440304	V0440300	12259	35	121	37	120	114.044440339999994	22.5227425500000003	114.046880669999993	22.5249585100000012	1
2019-10-24 08:27:14	2019-10-24 18:33:10	2.29234759999999982	01	30-39岁	22.5285188577512407	113.9131633654072	440305	V0440300	12562	36	67	39	66	113.912662190000006	22.5249585100000012	113.915102520000005	22.5271744699999985	1
2019-10-24 06:44:50	2019-10-24 09:02:20	2.29234759999999982	02	40-49岁	22.5292196847473498	113.913002061295899	440305	V0440300	12562	36	67	39	66	113.912662190000006	22.5249585100000012	113.915102520000005	22.5271744699999985	1
2019-10-24 15:56:24	2019-10-24 20:10:00	2.29234759999999982	01	19-29岁	22.5284375178891203	113.918333229354261	440305	V0440300	12564	36	69	39	68	113.917542859999998	22.5249585100000012	113.919983189999996	22.5271744699999985	2
2019-10-24 11:48:16	2019-10-24 13:05:37	2.29234759999999982	01	19-29岁	22.5284375178891203	113.918333229354261	440305	V0440300	12564	36	69	39	68	113.917542859999998	22.5249585100000012	113.919983189999996	22.5271744699999985	2
2019-10-24 14:30:32	2019-10-24 21:15:17	2.29234759999999982	01	30-39岁	22.5293408078732114	113.921674382172171	440305	V0440300	12565	36	70	39	69	113.919983189999996	22.5249585100000012	113.922423530000003	22.5271744699999985	1
2019-10-24 08:53:09	2019-10-24 18:57:33	2.29234759999999982	01	40-49岁	22.5292515605874009	113.945865622611109	440305	V0440300	12575	36	80	38	79	113.944386559999998	22.5249585100000012	113.946826889999997	22.5271744699999985	1
2019-10-24 23:38:12	2019-10-24 23:38:12	3.05925700000000012	01	40-49岁	22.5272550182914202	114.044786942606791	440304	V0440300	12616	36	121	38	120	114.044440339999994	22.5249585100000012	114.046880669999993	22.5271744699999985	1
2019-10-24 14:03:50	2019-10-24 17:22:08	3.05925700000000012	03	未知	22.5273325899222385	114.057385867200765	440304	V0440300	12621	36	126	37	125	114.056642019999998	22.5249585100000012	114.059082349999997	22.5271744699999985	1
2019-10-24 11:36:56	2019-10-24 13:05:02	2.29234759999999982	01	40-49岁	22.5298176633186102	113.923956434394754	440305	V0440300	12923	37	71	40	70	113.922423530000003	22.5271744699999985	113.924863869999996	22.5293904199999986	1
2019-10-24 13:31:13	2019-10-24 13:31:13	2.29234759999999982	01	19-29岁	22.5294652315261992	113.925819719322661	440305	V0440300	12924	37	72	40	71	113.924863869999996	22.5271744699999985	113.927304199999995	22.5293904199999986	1
2019-10-24 17:12:58	2019-10-24 17:47:08	2.29234759999999982	02	60岁以上	22.5305117795279308	113.939523328439435	440305	V0440300	12930	37	78	39	77	113.939505879999999	22.5271744699999985	113.941946220000005	22.5293904199999986	1
2019-10-24 00:23:34	2019-10-24 23:24:57	2.29234759999999982	03	未知	22.5294593622515791	113.971167937554824	440305	V0440300	12942	37	90	39	89	113.968789920000006	22.5271744699999985	113.971230250000005	22.5293904199999986	1
2019-10-24 08:38:06	2019-10-24 16:49:54	2.29234759999999982	01	30-39岁	22.5301827914478601	113.980361871843797	440305	V0440300	12946	37	94	39	93	113.978551260000003	22.5271744699999985	113.980991599999996	22.5293904199999986	1
2019-10-24 08:58:56	2019-10-24 14:00:34	3.05925700000000012	01	19-29岁	22.5303164814782804	114.021405115580635	440304	V0440300	12963	37	111	39	110	114.02003698	22.5271744699999985	114.022477309999999	22.5293904199999986	1
2019-10-24 18:25:34	2019-10-24 21:54:53	2.29234759999999982	01	50-59岁	22.5334941354651583	113.920834208754485	440305	V0440300	13279	38	70	41	69	113.919983189999996	22.5293904199999986	113.922423530000003	22.5316063799999995	1
2019-10-24 14:08:12	2019-10-24 15:44:14	2.29234759999999982	01	19-29岁	22.5324948703651913	113.936555432039739	440305	V0440300	13285	38	76	40	75	113.934625209999993	22.5293904199999986	113.93706555	22.5316063799999995	1
2019-10-24 20:20:32	2019-10-24 21:51:18	2.29234759999999982	01	19-29岁	22.5317401196404887	113.946694903558381	440305	V0440300	13289	38	80	40	79	113.944386559999998	22.5293904199999986	113.946826889999997	22.5316063799999995	1
2019-10-24 01:30:58	2019-10-24 07:09:45	2.29234759999999982	01	40-49岁	22.532375682090791	113.972192370156179	440305	V0440300	13300	38	91	40	90	113.971230250000005	22.5293904199999986	113.973670589999998	22.5316063799999995	1
2019-10-24 21:07:22	2019-10-24 21:07:22	3.05925700000000012	03	未知	22.5323669364777501	114.017115508961169	440304	V0440300	13318	38	109	40	108	114.015156300000001	22.5293904199999986	114.017596639999994	22.5316063799999995	1
2019-10-24 20:24:54	2019-10-24 21:41:10	2.29234759999999982	02	30-39岁	22.5343521690491002	113.91145980805257	440305	V0440300	13632	39	66	42	65	113.910221849999999	22.5316063799999995	113.912662190000006	22.5338223400000004	1
2019-10-24 15:35:44	2019-10-24 20:11:36	2.29234759999999982	03	未知	22.5339440245827802	113.926895992651978	440305	V0440300	13638	39	72	41	71	113.924863869999996	22.5316063799999995	113.927304199999995	22.5338223400000004	1
2019-10-24 21:17:54	2019-10-24 22:41:55	2.29234759999999982	01	19-29岁	22.5360231069703012	113.946493787761071	440305	V0440300	13646	39	80	41	79	113.944386559999998	22.5316063799999995	113.946826889999997	22.5338223400000004	1
2019-10-24 09:33:56	2019-10-24 11:30:43	2.29234759999999982	03	未知	22.5378534002715192	113.917084591336234	440305	V0440300	13991	40	68	43	67	113.915102520000005	22.5338223400000004	113.917542859999998	22.5360383000000013	1
2019-10-24 12:10:10	2019-10-24 13:56:50	2.29234759999999982	01	30-39岁	22.536968468327359	113.919882748813109	440305	V0440300	13992	40	69	43	68	113.917542859999998	22.5338223400000004	113.919983189999996	22.5360383000000013	1
2019-10-24 10:53:02	2019-10-24 16:57:39	2.29234759999999982	02	40-49岁	22.5368254291888803	113.961690172391954	440305	V0440300	14010	40	87	42	86	113.961468909999994	22.5338223400000004	113.963909240000007	22.5360383000000013	1
2019-10-24 11:49:17	2019-10-24 15:37:22	2.29234759999999982	02	19-29岁	22.5362522513467383	113.967182126768165	440305	V0440300	14012	40	89	42	88	113.966349579999999	22.5338223400000004	113.968789920000006	22.5360383000000013	2
2019-10-24 15:43:56	2019-10-24 16:29:15	2.29234759999999982	02	19-29岁	22.5362522513467383	113.967182126768165	440305	V0440300	14012	40	89	42	88	113.966349579999999	22.5338223400000004	113.968789920000006	22.5360383000000013	2
2019-10-24 08:03:06	2019-10-24 09:22:31	3.05925700000000012	02	60岁以上	22.5372229343590718	114.026882248960817	440304	V0440300	14036	40	113	42	112	114.024917650000006	22.5338223400000004	114.027357980000005	22.5360383000000013	1
2019-10-24 07:55:53	2019-10-24 09:21:36	3.05925700000000012	01	40-49岁	22.5377179303749209	114.096437952634219	440304	V0440300	14065	40	142	41	141	114.095687400000003	22.5338223400000004	114.098127730000002	22.5360383000000013	1
2019-10-24 00:34:34	2019-10-24 20:28:07	3.17181930000000012	01	30-39岁	22.5382707618304288	114.11612127897827	440303	V0440300	14430	41	150	42	149	114.115210079999997	22.5360383000000013	114.117650420000004	22.5382542599999987	1
2019-10-24 18:08:42	2019-10-24 22:48:06	2.29234759999999982	01	40-49岁	22.5406289054915909	113.930546600068737	440305	V0440300	14711	42	74	44	73	113.929744540000002	22.5382542599999987	113.932184879999994	22.5404702099999987	1
2019-10-24 16:50:01	2019-10-24 18:19:02	2.29234759999999982	01	19-29岁	22.5411529421979502	113.935781316881915	440305	V0440300	14713	42	76	44	75	113.934625209999993	22.5382542599999987	113.93706555	22.5404702099999987	1
2019-10-24 10:57:57	2019-10-24 12:26:53	2.29234759999999982	02	40-49岁	22.542080086403999	113.942289648834915	440305	V0440300	14716	42	79	44	78	113.941946220000005	22.5382542599999987	113.944386559999998	22.5404702099999987	1
2019-10-24 15:51:52	2019-10-24 21:49:36	2.29234759999999982	01	19-29岁	22.5426493124826592	113.992070157533945	440305	V0440300	14736	42	99	44	98	113.990752939999993	22.5382542599999987	113.99319328	22.5404702099999987	1
2019-10-24 15:19:34	2019-10-24 21:25:39	3.05925700000000012	01	40-49岁	22.5406206481663887	114.059989762491838	440304	V0440300	14764	42	127	43	126	114.059082349999997	22.5382542599999987	114.061522690000004	22.5404702099999987	1
2019-10-24 17:56:31	2019-10-24 20:18:46	2.29234759999999982	02	40-49岁	22.5446621376533898	113.919653601893174	440305	V0440300	15063	43	69	45	68	113.917542859999998	22.5404702099999987	113.919983189999996	22.5426861699999996	1
2019-10-24 13:08:04	2019-10-24 15:49:27	2.29234759999999982	02	30-39岁	22.544401791400599	113.968616768572872	440305	V0440300	15083	43	89	45	88	113.966349579999999	22.5404702099999987	113.968789920000006	22.5426861699999996	1
2019-10-24 08:32:43	2019-10-24 08:33:43	2.29234759999999982	01	40-49岁	22.543411781290601	113.974030676318193	440305	V0440300	15086	43	92	45	91	113.973670589999998	22.5404702099999987	113.976110930000004	22.5426861699999996	1
2019-10-24 19:45:31	2019-10-24 23:31:22	3.17181930000000012	01	50-59岁	22.5435604618298697	114.115146521293696	440303	V0440300	15143	43	149	44	148	114.112769749999998	22.5404702099999987	114.115210079999997	22.5426861699999996	1
2019-10-24 09:33:13	2019-10-24 13:13:08	2.29234759999999982	02	30-39岁	22.545425646193511	113.931732623476151	440305	V0440300	15425	44	74	46	73	113.929744540000002	22.5426861699999996	113.932184879999994	22.5449021300000005	1
2019-10-24 18:09:47	2019-10-24 20:03:41	3.05925700000000012	02	30-39岁	22.5468388182519988	114.007156023323986	440304	V0440300	15456	44	105	46	104	114.005394960000004	22.5426861699999996	114.007835290000003	22.5449021300000005	1
2019-10-24 11:49:15	2019-10-24 13:48:50	3.17181930000000012	01	30-39岁	22.5450720000082612	114.122431856324653	440303	V0440300	15503	44	152	45	151	114.120090759999997	22.5426861699999996	114.122531089999995	22.5449021300000005	1
2019-10-24 00:27:23	2019-10-24 00:57:10	2.29234759999999982	01	30-39岁	22.5475365203844795	113.91894851027044	440305	V0440300	15777	45	69	47	68	113.917542859999998	22.5449021300000005	113.919983189999996	22.5471180900000014	1
2019-10-24 18:21:10	2019-10-24 21:47:26	2.29234759999999982	01	30-39岁	22.549318059336489	113.937553806240103	440305	V0440300	15785	45	77	47	76	113.93706555	22.5449021300000005	113.939505879999999	22.5471180900000014	1
2019-10-24 00:00:41	2019-10-24 00:00:41	2.29234759999999982	01	19-29岁	22.5486497371043484	113.947964671353645	440305	V0440300	15789	45	81	47	80	113.946826889999997	22.5449021300000005	113.949267230000004	22.5471180900000014	1
2019-10-24 20:03:44	2019-10-24 20:50:03	3.05925700000000012	02	19-29岁	22.5484305238510316	114.005877972900379	440304	V0440300	15813	45	105	47	104	114.005394960000004	22.5449021300000005	114.007835290000003	22.5471180900000014	1
2019-10-24 15:11:46	2019-10-24 18:05:02	2.29234759999999982	01	40-49岁	22.5510993076821116	113.90897847722745	440305	V0440300	16130	46	65	48	64	113.907781510000007	22.5471180900000014	113.910221849999999	22.5493340400000015	1
2019-10-24 09:29:45	2019-10-24 09:36:53	2.29234759999999982	03	未知	22.5504235244126399	113.975432273280376	440305	V0440300	16157	46	92	48	91	113.973670589999998	22.5471180900000014	113.976110930000004	22.5493340400000015	1
2019-10-24 00:12:01	2019-10-24 03:11:38	3.05925700000000012	01	30-39岁	22.5501689752473418	114.040285782386832	440304	V0440300	16184	46	119	47	118	114.039559659999995	22.5471180900000014	114.042000000000002	22.5493340400000015	1
2019-10-24 12:28:25	2019-10-24 14:20:06	3.17181930000000012	02	30-39岁	22.5501026034252305	114.145386566035242	440303	V0440300	16227	46	162	47	161	114.144494120000005	22.5471180900000014	114.146934450000003	22.5493340400000015	1
2019-10-24 18:05:51	2019-10-24 19:30:03	2.29234759999999982	01	50-59岁	22.5528751380080692	113.930528128269373	440305	V0440300	16496	47	74	49	73	113.929744540000002	22.5493340400000015	113.932184879999994	22.5515499999999989	1
2019-10-24 09:32:54	2019-10-24 14:34:30	2.29234759999999982	02	40-49岁	22.5527655071043398	113.986720355755779	440305	V0440300	16519	47	97	49	96	113.985872270000002	22.5493340400000015	113.988312609999994	22.5515499999999989	1
2019-10-24 18:20:03	2019-10-24 23:27:16	3.05925700000000012	02	19-29岁	22.5531099107456505	114.059384872083683	440304	V0440300	16549	47	127	48	126	114.059082349999997	22.5493340400000015	114.061522690000004	22.5515499999999989	1
2019-10-24 12:51:14	2019-10-24 14:04:44	3.05925700000000012	03	未知	22.5534883093392686	114.082620225923222	440304	V0440300	16558	47	136	48	135	114.081045380000006	22.5493340400000015	114.083485710000005	22.5515499999999989	1
2019-10-24 09:49:00	2019-10-24 11:35:20	3.05925700000000012	02	40-49岁	22.5515678636199901	114.092193111249173	440304	V0440300	16562	47	140	48	139	114.090806720000003	22.5493340400000015	114.093247059999996	22.5515499999999989	2
2019-10-24 11:36:11	2019-10-24 17:58:27	3.05925700000000012	02	40-49岁	22.5515678636199901	114.092193111249173	440304	V0440300	16562	47	140	48	139	114.090806720000003	22.5493340400000015	114.093247059999996	22.5515499999999989	2
2019-10-24 09:51:50	2019-10-24 17:58:05	3.05925700000000012	02	40-49岁	22.5518199597719011	114.092158672556863	440304	V0440300	16562	47	140	48	139	114.090806720000003	22.5493340400000015	114.093247059999996	22.5515499999999989	1
2019-10-24 12:02:32	2019-10-24 16:43:45	3.05925700000000012	01	30-39岁	22.5523737618740583	114.094333425034037	440304	V0440300	16563	47	141	48	140	114.093247059999996	22.5493340400000015	114.095687400000003	22.5515499999999989	1
2019-10-24 22:33:38	2019-10-24 22:33:38	3.17181930000000012	03	19-29岁	22.5526930319892003	114.103519249816131	440303	V0440300	16567	47	145	48	144	114.103008399999993	22.5493340400000015	114.10544874	22.5515499999999989	1
2019-10-24 08:08:36	2019-10-24 09:13:17	3.17181930000000012	01	30-39岁	22.5516805524773183	114.120506731512762	440303	V0440300	16574	47	152	48	151	114.120090759999997	22.5493340400000015	114.122531089999995	22.5515499999999989	1
2019-10-24 10:22:19	2019-10-24 11:53:31	3.17181930000000012	01	19-29岁	22.5520122299061505	114.142121049605677	440303	V0440300	16583	47	161	48	160	114.142053779999998	22.5493340400000015	114.144494120000005	22.5515499999999989	1
2019-10-24 10:15:52	2019-10-24 13:41:16	3.05925700000000012	02	30-39岁	22.5539993672308583	114.041953064560957	440304	V0440300	16898	48	119	49	118	114.039559659999995	22.5515499999999989	114.042000000000002	22.5537659599999998	1
2019-10-24 17:41:39	2019-10-24 18:11:58	3.05925700000000012	02	30-39岁	22.5547144387126011	114.04402697033369	440304	V0440300	16899	48	120	49	119	114.042000000000002	22.5515499999999989	114.044440339999994	22.5537659599999998	1
2019-10-24 19:14:52	2019-10-24 22:07:47	3.05925700000000012	01	30-39岁	22.5575367030965417	114.040449142038554	440304	V0440300	17255	49	119	50	118	114.039559659999995	22.5537659599999998	114.042000000000002	22.5559819099999999	1
2019-10-24 18:06:45	2019-10-24 19:10:37	3.05925700000000012	01	30-39岁	22.5561445335819002	114.043267686995833	440304	V0440300	17256	49	120	50	119	114.042000000000002	22.5537659599999998	114.044440339999994	22.5559819099999999	1
2019-10-24 10:29:05	2019-10-24 11:19:14	2.01503029999999983	01	30-39岁	22.5587291001565688	113.900286999126095	440306	V0440300	17554	50	61	52	60	113.898020169999995	22.5559819099999999	113.900460510000002	22.5581978700000008	1
2019-10-24 09:59:17	2019-10-24 10:00:17	2.01503029999999983	01	50-59岁	22.5595468109449087	113.902911592249424	440306	V0440300	17556	50	63	52	62	113.902900840000001	22.5559819099999999	113.905341179999994	22.5581978700000008	1
2019-10-24 10:40:41	2019-10-24 19:30:14	2.01503029999999983	02	19-29岁	22.5593694914612612	113.910105768554487	440306	V0440300	17558	50	65	52	64	113.907781510000007	22.5559819099999999	113.910221849999999	22.5581978700000008	1
2019-10-24 15:48:52	2019-10-24 16:27:58	2.29234759999999982	01	30-39岁	22.5603985747515701	113.928000339717386	440305	V0440300	17566	50	73	52	72	113.927304199999995	22.5559819099999999	113.929744540000002	22.5581978700000008	1
2019-10-24 17:24:44	2019-10-24 20:11:03	2.29234759999999982	02	19-29岁	22.5585035059584911	113.96217709189375	440305	V0440300	17580	50	87	52	86	113.961468909999994	22.5559819099999999	113.963909240000007	22.5581978700000008	1
2019-10-24 08:19:17	2019-10-24 20:34:22	3.05925700000000012	02	40-49岁	22.5588391630584191	114.026914313802976	440304	V0440300	17606	50	113	51	112	114.024917650000006	22.5559819099999999	114.027357980000005	22.5581978700000008	1
2019-10-24 18:40:24	2019-10-24 21:55:49	3.05925700000000012	02	40-49岁	22.5600647145898314	114.038539133692211	440304	V0440300	17611	50	118	51	117	114.037119329999996	22.5559819099999999	114.039559659999995	22.5581978700000008	1
2019-10-24 23:08:09	2019-10-24 23:08:09	3.05925700000000012	01	40-49岁	22.5592013460076899	114.044096472973308	440304	V0440300	17613	50	120	51	119	114.042000000000002	22.5559819099999999	114.044440339999994	22.5581978700000008	1
2019-10-24 10:07:48	2019-10-24 14:03:54	3.05925700000000012	02	30-39岁	22.5601858091561986	114.095598170116077	440304	V0440300	17634	50	141	51	140	114.093247059999996	22.5559819099999999	114.095687400000003	22.5581978700000008	1
2019-10-24 16:06:59	2019-10-24 20:37:19	3.05925700000000012	02	30-39岁	22.560636821969279	114.093586855280861	440304	V0440300	17991	51	141	52	140	114.093247059999996	22.5581978700000008	114.095687400000003	22.5604138300000017	1
2019-10-24 11:45:05	2019-10-24 13:58:49	2.01503029999999983	02	30-39岁	22.5638760756808594	113.883187020763103	440306	V0440300	18261	52	54	55	53	113.88093782	22.5604138300000017	113.883378149999999	22.562629789999999	1
2019-10-24 23:28:49	2019-10-24 23:36:49	3.17181930000000012	01	30-39岁	22.5641454150330105	114.166195986558421	440303	V0440300	18377	52	170	52	169	114.164016810000007	22.5604138300000017	114.166457140000006	22.562629789999999	1
2019-10-24 11:17:57	2019-10-24 12:01:24	2.01503029999999983	02	19-29岁	22.5656343432364714	113.897091126365837	440306	V0440300	18624	53	60	55	59	113.895579830000003	22.562629789999999	113.898020169999995	22.5648457399999991	1
2019-10-24 09:49:04	2019-10-24 17:58:54	2.01503029999999983	01	19-29岁	22.5665071582436099	113.900229586806503	440306	V0440300	18625	53	61	55	60	113.898020169999995	22.562629789999999	113.900460510000002	22.5648457399999991	1
2019-10-24 15:14:08	2019-10-24 16:14:04	2.29234759999999982	01	19-29岁	22.5663945213099701	113.93243445341227	440305	V0440300	18639	53	75	55	74	113.932184879999994	22.562629789999999	113.934625209999993	22.5648457399999991	1
2019-10-24 17:55:27	2019-10-24 19:13:46	2.29234759999999982	01	19-29岁	22.5664587007389592	113.985392542547672	440305	V0440300	18660	53	96	55	95	113.983431929999995	22.562629789999999	113.985872270000002	22.5648457399999991	1
2019-10-24 11:44:57	2019-10-24 15:33:13	3.17181930000000012	02	40-49岁	22.5658741297218306	114.106217535347326	440303	V0440300	18710	53	146	54	145	114.10544874	22.562629789999999	114.107889080000007	22.5648457399999991	1
2019-10-24 11:56:20	2019-10-24 17:40:47	3.17181930000000012	02	40-49岁	22.5653483824477092	114.106092461621884	440303	V0440300	18710	53	146	54	145	114.10544874	22.562629789999999	114.107889080000007	22.5648457399999991	1
2019-10-24 13:09:52	2019-10-24 15:23:47	3.17181930000000012	01	30-39岁	22.5657085685888212	114.139807471719138	440303	V0440300	18724	53	160	53	159	114.139613449999999	22.562629789999999	114.142053779999998	22.5648457399999991	1
2019-10-24 18:02:25	2019-10-24 22:20:22	2.01503029999999983	01	30-39岁	22.5681779937539986	113.889561745660629	440306	V0440300	18978	54	57	57	56	113.888258820000004	22.5648457399999991	113.890699159999997	22.5670617	1
2019-10-24 18:52:19	2019-10-24 21:34:26	2.01503029999999983	03	19-29岁	22.5709016778391316	113.859338679247159	440306	V0440300	19323	55	45	58	44	113.858974790000005	22.5670617	113.861415129999997	22.5692776600000009	1
2019-10-24 18:57:55	2019-10-24 22:20:46	2.01503029999999983	02	19-29岁	22.5713188509491616	113.867297210454183	440306	V0440300	19326	55	48	58	47	113.866295800000003	22.5670617	113.868736139999996	22.5692776600000009	1
2019-10-24 12:12:59	2019-10-24 13:19:53	2.01503029999999983	02	19-29岁	22.57086530101612	113.883408721694039	440306	V0440300	19333	55	55	58	54	113.883378149999999	22.5670617	113.885818490000005	22.5692776600000009	1
2019-10-24 22:25:51	2019-10-24 23:34:23	2.29234759999999982	01	19-29岁	22.5703455765361092	113.961295497790317	440305	V0440300	19364	55	86	57	85	113.959028570000001	22.5670617	113.961468909999994	22.5692776600000009	1
2019-10-24 20:26:49	2019-10-24 20:27:49	3.05925700000000012	01	60岁以上	22.5701086794391799	114.032114583121114	440304	V0440300	19393	55	115	56	114	114.029798319999998	22.5670617	114.032238660000004	22.5692776600000009	1
2019-10-24 09:48:17	2019-10-24 13:42:37	2.01503029999999983	02	50-59岁	22.5720999283489512	113.906653933552889	440306	V0440300	19699	56	64	58	63	113.905341179999994	22.5692776600000009	113.907781510000007	22.5714936199999983	1
2019-10-24 18:13:55	2019-10-24 20:35:51	2.01503029999999983	01	30-39岁	22.5755928916883306	113.863420458744457	440306	V0440300	20038	57	46	60	45	113.861415129999997	22.5714936199999983	113.863855459999996	22.5737095799999992	1
2019-10-24 16:50:56	2019-10-24 18:31:51	2.01503029999999983	03	19-29岁	22.5779138800451697	113.909575444908981	440306	V0440300	20414	58	65	60	64	113.907781510000007	22.5737095799999992	113.910221849999999	22.5759255299999992	1
2019-10-24 14:14:14	2019-10-24 15:03:39	3.17181930000000012	02	40-49岁	22.5760196423645212	114.105247494333426	440303	V0440300	20494	58	145	59	144	114.103008399999993	22.5737095799999992	114.10544874	22.5759255299999992	1
2019-10-24 14:09:49	2019-10-24 16:56:54	2.01503029999999983	01	40-49岁	22.5791597812269202	113.871862023006955	440306	V0440300	20756	59	50	62	49	113.871176469999995	22.5759255299999992	113.873616810000001	22.5781414900000001	1
2019-10-24 15:16:36	2019-10-24 21:17:23	2.01503029999999983	03	19-29岁	22.5788122120762687	113.909361034236483	440306	V0440300	20771	59	65	61	64	113.907781510000007	22.5759255299999992	113.910221849999999	22.5781414900000001	1
2019-10-24 15:57:39	2019-10-24 17:18:55	2.01503029999999983	01	30-39岁	22.5791452225955389	113.917293158324824	440306	V0440300	20774	59	68	61	67	113.915102520000005	22.5759255299999992	113.917542859999998	22.5781414900000001	1
2019-10-24 09:57:54	2019-10-24 17:18:02	2.01503029999999983	01	60岁以上	22.5810876489706196	113.855065053351325	440306	V0440300	21106	60	43	63	42	113.854094119999999	22.5781414900000001	113.856534460000006	22.5803574500000011	1
2019-10-24 17:16:50	2019-10-24 18:33:20	2.01503029999999983	02	40-49岁	22.5807641286519996	113.856977069001218	440306	V0440300	21107	60	44	63	43	113.856534460000006	22.5781414900000001	113.858974790000005	22.5803574500000011	1
2019-10-24 14:09:48	2019-10-24 16:52:15	3.17181930000000012	01	19-29岁	22.5818281798747797	114.103522363524206	440303	V0440300	21208	60	145	61	144	114.103008399999993	22.5781414900000001	114.10544874	22.5803574500000011	1
2019-10-24 14:00:16	2019-10-24 22:07:56	2.01503029999999983	02	19-29岁	22.5832964538598695	113.885500084986518	440306	V0440300	21475	61	55	63	54	113.883378149999999	22.5803574500000011	113.885818490000005	22.5825734000000011	1
2019-10-24 11:08:17	2019-10-24 15:36:50	2.01503029999999983	01	30-39岁	22.5828479044713291	113.886102977505317	440306	V0440300	21476	61	56	63	55	113.885818490000005	22.5803574500000011	113.888258820000004	22.5825734000000011	1
2019-10-24 05:45:24	2019-10-24 06:59:43	2.01503029999999983	01	30-39岁	22.5842589639807088	113.888131475406169	440306	V0440300	21476	61	56	63	55	113.885818490000005	22.5803574500000011	113.888258820000004	22.5825734000000011	1
2019-10-24 16:36:15	2019-10-24 20:39:35	2.29234759999999982	02	30-39岁	22.5869289991378395	113.962972448356282	440305	V0440300	21864	62	87	64	86	113.961468909999994	22.5825734000000011	113.963909240000007	22.5847893599999985	1
2019-10-24 20:06:43	2019-10-24 21:32:00	3.17181930000000012	01	19-29岁	22.585756052454709	114.131763347384634	440303	V0440300	21933	62	156	62	156	114.129852099999994	22.5825734000000011	114.132292440000001	22.5847893599999985	1
2019-10-24 18:59:29	2019-10-24 20:22:03	2.29234759999999982	02	19-29岁	22.5878206388177603	113.94717923241609	440305	V0440300	22215	63	81	65	80	113.946826889999997	22.5847893599999985	113.949267230000004	22.5870053199999994	1
2019-10-24 00:35:05	2019-10-24 07:07:12	2.01503029999999983	01	50-59岁	22.5899251608768594	113.873679002509135	440306	V0440300	22542	64	51	66	50	113.873616810000001	22.5870053199999994	113.87605714	22.5892212800000003	1
2019-10-24 17:51:51	2019-10-24 17:52:51	2.01503029999999983	01	19-29岁	22.5913581220845785	113.876824590845729	440306	V0440300	22543	64	52	66	51	113.87605714	22.5870053199999994	113.878497479999993	22.5892212800000003	1
2019-10-24 07:17:13	2019-10-24 07:53:21	2.29234759999999982	01	40-49岁	22.590427910830261	113.963303857429523	440305	V0440300	22578	64	87	66	86	113.961468909999994	22.5870053199999994	113.963909240000007	22.5892212800000003	1
2019-10-24 10:52:30	2019-10-24 10:54:09	2.29234759999999982	03	未知	22.5899551440394895	113.982256730866439	440305	V0440300	22586	64	95	66	94	113.980991599999996	22.5870053199999994	113.983431929999995	22.5892212800000003	1
2019-10-24 15:31:19	2019-10-24 15:32:19	2.29234759999999982	02	40-49岁	22.5917392160236083	113.937801396861289	440305	V0440300	22925	65	77	67	76	113.93706555	22.5892212800000003	113.939505879999999	22.5914372300000004	1
2019-10-24 04:24:20	2019-10-24 05:48:16	2.29234759999999982	01	19-29岁	22.5917392160236083	113.937801396861289	440305	V0440300	22925	65	77	67	76	113.93706555	22.5892212800000003	113.939505879999999	22.5914372300000004	1
2019-10-24 09:48:11	2019-10-24 09:49:11	2.29234759999999982	02	60岁以上	22.5917392160236083	113.937801396861289	440305	V0440300	22925	65	77	67	76	113.93706555	22.5892212800000003	113.939505879999999	22.5914372300000004	1
2019-10-24 11:29:52	2019-10-24 13:01:46	4.98298400000000008	01	19-29岁	22.5922114405529904	114.252592552824865	440308	V0440300	23054	65	206	64	206	114.251868909999999	22.5892212800000003	114.254309239999998	22.5914372300000004	1
2019-10-24 22:51:50	2019-10-24 23:01:42	2.29234759999999982	01	19-29岁	22.5938830711970908	113.942321947139419	440305	V0440300	23284	66	79	68	78	113.941946220000005	22.5914372300000004	113.944386559999998	22.5936531900000013	1
2019-10-24 19:02:22	2019-10-24 21:49:09	1.75727349999999993	01	19-29岁	22.5984380739211197	114.041829821756878	440309	V0440300	24038	68	119	69	118	114.039559659999995	22.5958691499999986	114.042000000000002	22.5980851099999995	1
2019-10-24 14:49:45	2019-10-24 22:08:06	3.17181930000000012	02	0-18岁	22.5981042534835304	114.189443446371484	440303	V0440300	24099	68	180	68	180	114.188420170000001	22.5958691499999986	114.190860499999999	22.5980851099999995	1
2019-10-24 12:56:32	2019-10-24 21:08:34	2.01503029999999983	02	19-29岁	22.6011908714790408	113.842060732827619	440306	V0440300	24314	69	38	72	37	113.841892439999995	22.5980851099999995	113.844332769999994	22.6003010599999996	1
2019-10-24 12:44:58	2019-10-24 14:21:51	1.75727349999999993	01	30-39岁	22.6024402265765403	114.039596013895277	440309	V0440300	24395	69	119	70	118	114.039559659999995	22.5980851099999995	114.042000000000002	22.6003010599999996	1
2019-10-24 16:31:06	2019-10-24 18:11:18	1.75727349999999993	01	19-29岁	22.6017554378288992	114.044062593966132	440309	V0440300	24396	69	120	70	119	114.042000000000002	22.5980851099999995	114.044440339999994	22.6003010599999996	1
2019-10-24 08:56:48	2019-10-24 17:21:51	1.75727349999999993	01	19-29岁	22.6009863788973888	114.048861431908477	440309	V0440300	24398	69	122	70	122	114.046880669999993	22.5980851099999995	114.04932101	22.6003010599999996	1
2019-10-24 17:55:45	2019-10-24 18:52:52	3.17181930000000012	01	50-59岁	22.6019814706832207	114.175336943066	440303	V0440300	24450	69	174	69	174	114.173778150000004	22.5980851099999995	114.176218489999997	22.6003010599999996	1
2019-10-24 18:11:11	2019-10-24 21:22:21	4.98298400000000008	03	未知	22.6017096594656905	114.306495830317701	440308	V0440300	24504	69	228	68	228	114.305556300000006	22.5980851099999995	114.307996639999999	22.6003010599999996	1
2019-10-24 00:05:23	2019-10-24 01:18:29	1.75727349999999993	02	19-29岁	22.6030668370969394	114.047640857744199	440309	V0440300	24755	70	122	71	122	114.046880669999993	22.6003010599999996	114.04932101	22.6025170200000005	1
2019-10-24 18:13:57	2019-10-24 20:00:17	2.01503029999999983	01	30-39岁	22.6056003231420704	113.853827385378366	440306	V0440300	25032	71	42	74	41	113.851653780000007	22.6025170200000005	113.854094119999999	22.6047329800000014	1
2019-10-24 09:09:54	2019-10-24 10:48:44	1.75727349999999993	03	未知	22.6065351433045016	114.038477953851213	440309	V0440300	25108	71	118	72	118	114.037119329999996	22.6025170200000005	114.039559659999995	22.6047329800000014	1
2019-10-24 17:28:32	2019-10-24 18:21:06	1.86759879999999989	01	30-39岁	22.6051288360661999	114.139527460222226	440307	V0440300	25149	71	159	71	159	114.137173110000006	22.6025170200000005	114.139613449999999	22.6047329800000014	1
2019-10-24 18:56:03	2019-10-24 20:59:09	2.01503029999999983	02	19-29岁	22.6080898883973909	113.856531095485082	440306	V0440300	25390	72	43	74	42	113.854094119999999	22.6047329800000014	113.856534460000006	22.6069489399999988	1
2019-10-24 08:00:19	2019-10-24 17:50:44	1.86759879999999989	01	19-29岁	22.6080134728089597	114.103615696421926	440307	V0440300	25492	72	145	72	145	114.103008399999993	22.6047329800000014	114.10544874	22.6069489399999988	1
2019-10-24 20:31:23	2019-10-24 21:53:59	1.86759879999999989	01	30-39岁	22.6095101881628118	114.106529891050727	440307	V0440300	25850	73	146	73	146	114.10544874	22.6069489399999988	114.107889080000007	22.6091648899999988	1
2019-10-24 14:29:25	2019-10-24 16:39:10	1.86759879999999989	01	19-29岁	22.6097706132607996	114.110461578031575	440307	V0440300	25852	73	148	73	148	114.110329410000006	22.6069489399999988	114.112769749999998	22.6091648899999988	1
2019-10-24 18:39:18	2019-10-24 20:03:37	1.86759879999999989	01	30-39岁	22.6111969334197198	114.130078915007005	440307	V0440300	25860	73	156	73	156	114.129852099999994	22.6069489399999988	114.132292440000001	22.6091648899999988	1
2019-10-24 23:34:49	2019-10-24 23:34:49	1.86759879999999989	01	19-29岁	22.6103009977721001	114.145117294434058	440307	V0440300	25866	73	162	73	162	114.144494120000005	22.6069489399999988	114.146934450000003	22.6091648899999988	1
2019-10-24 17:26:11	2019-10-24 19:43:27	1.86759879999999989	01	19-29岁	22.6115270997823288	114.055684247957117	440307	V0440300	26186	74	125	75	125	114.054201680000006	22.6091648899999988	114.056642019999998	22.6113808499999998	1
2019-10-24 01:01:53	2019-10-24 07:05:53	4.50522690000000026	01	30-39岁	22.6169033930513415	114.401234936600503	440343	V0440300	27042	76	267	74	267	114.400729409999997	22.6135968100000007	114.403169750000004	22.6158127700000016	2
2019-10-24 11:42:43	2019-10-24 23:01:42	4.50522690000000026	01	30-39岁	22.6169033930513415	114.401234936600503	440343	V0440300	27042	76	267	74	267	114.400729409999997	22.6135968100000007	114.403169750000004	22.6158127700000016	2
2019-10-24 17:42:09	2019-10-24 18:45:59	1.75727349999999993	02	19-29岁	22.6198232430780699	114.031310346416674	440309	V0440300	27247	77	115	78	115	114.029798319999998	22.6158127700000016	114.032238660000004	22.6180287200000016	2
2019-10-24 16:49:29	2019-10-24 17:38:40	1.75727349999999993	02	19-29岁	22.6198232430780699	114.031310346416674	440309	V0440300	27247	77	115	78	115	114.029798319999998	22.6158127700000016	114.032238660000004	22.6180287200000016	2
2019-10-24 18:24:58	2019-10-24 19:58:35	1.75727349999999993	01	30-39岁	22.6189001014983511	114.042403003855384	440309	V0440300	27252	77	120	78	120	114.042000000000002	22.6158127700000016	114.044440339999994	22.6180287200000016	2
2019-10-24 19:59:31	2019-10-24 23:25:00	1.75727349999999993	01	30-39岁	22.6189001014983511	114.042403003855384	440309	V0440300	27252	77	120	78	120	114.042000000000002	22.6158127700000016	114.044440339999994	22.6180287200000016	2
2019-10-24 22:21:33	2019-10-24 22:21:33	1.86759879999999989	02	30-39岁	22.6251862496780412	114.144187530624023	440307	V0440300	28364	80	161	80	161	114.142053779999998	22.6224606399999999	114.144494120000005	22.6246766000000008	2
2019-10-24 08:16:59	2019-10-24 08:27:38	1.86759879999999989	02	30-39岁	22.6251862496780412	114.144187530624023	440307	V0440300	28364	80	161	80	161	114.142053779999998	22.6224606399999999	114.144494120000005	22.6246766000000008	2
2019-10-24 13:53:59	2019-10-24 16:03:18	1.86759879999999989	03	未知	22.6282293819026812	114.063349248271862	440307	V0440300	28688	81	128	82	128	114.061522690000004	22.6246766000000008	114.063963029999996	22.6268925500000009	1
2019-10-24 21:01:44	2019-10-24 21:01:44	2.01503029999999983	03	未知	22.6310500444054306	113.841971266544149	440306	V0440300	28955	82	38	84	37	113.841892439999995	22.6268925500000009	113.844332769999994	22.6291085099999982	1
2019-10-24 08:09:38	2019-10-24 08:55:32	2.01503029999999983	01	30-39岁	22.6299008357897016	113.842269738608479	440306	V0440300	28955	82	38	84	37	113.841892439999995	22.6268925500000009	113.844332769999994	22.6291085099999982	1
2019-10-24 18:08:51	2019-10-24 20:57:08	1.86759879999999989	03	未知	22.6315723970913893	114.055675116557524	440307	V0440300	29399	83	125	84	125	114.054201680000006	22.6291085099999982	114.056642019999998	22.6313244699999991	1
2019-10-24 15:18:17	2019-10-24 19:53:33	2.01503029999999983	03	未知	22.6340539460544115	113.825930468829171	440306	V0440300	29662	84	31	86	30	113.82481009	22.6313244699999991	113.827250419999999	22.63354043	1
2019-10-24 17:17:55	2019-10-24 20:07:47	1.75727349999999993	01	19-29岁	22.6347946768928416	114.008422515397839	440309	V0440300	29737	84	106	85	106	114.007835290000003	22.6313244699999991	114.010275629999995	22.63354043	1
2019-10-24 09:09:27	2019-10-24 19:15:39	1.86759879999999989	01	30-39岁	22.6345729322854616	114.055406959485609	440307	V0440300	29756	84	125	85	125	114.054201680000006	22.6313244699999991	114.056642019999998	22.63354043	1
2019-10-24 13:33:23	2019-10-24 16:27:26	1.75727349999999993	01	19-29岁	22.6378477176537807	114.010009217850737	440309	V0440300	30094	85	106	86	106	114.007835290000003	22.63354043	114.010275629999995	22.6357563800000001	1
2019-10-24 08:14:39	2019-10-24 17:21:06	1.75727349999999993	01	30-39岁	22.6361006979911501	114.013119392294897	440309	V0440300	30096	85	108	86	108	114.012715970000002	22.63354043	114.015156300000001	22.6357563800000001	1
2019-10-24 17:22:41	2019-10-24 20:16:17	2.29234759999999982	01	30-39岁	22.6386732758907314	113.947543313289955	440305	V0440300	30426	86	81	87	81	113.946826889999997	22.6357563800000001	113.949267230000004	22.637972340000001	1
2019-10-24 09:22:36	2019-10-24 14:12:09	1.75727349999999993	01	30-39岁	22.638350797555411	114.026371498291212	440309	V0440300	30458	86	113	87	113	114.024917650000006	22.6357563800000001	114.027357980000005	22.637972340000001	1
2019-10-24 09:47:05	2019-10-24 12:52:03	1.75727349999999993	01	19-29岁	22.6398457427087898	114.032036951538501	440309	V0440300	30460	86	115	87	115	114.029798319999998	22.6357563800000001	114.032238660000004	22.637972340000001	1
2019-10-24 00:19:29	2019-10-24 08:35:16	1.86759879999999989	03	未知	22.6402222646935094	114.182869038517481	440307	V0440300	30879	87	177	86	177	114.181099160000002	22.637972340000001	114.183539499999995	22.6401882999999984	1
2019-10-24 14:53:09	2019-10-24 17:31:25	1.86759879999999989	01	19-29岁	22.6488157755683588	114.087532163654572	440307	V0440300	31911	90	138	90	138	114.085926049999998	22.6446202099999994	114.088366390000004	22.6468361700000003	1
2019-10-24 13:28:59	2019-10-24 13:38:08	1.86759879999999989	01	19-29岁	22.6477365390177106	114.121695856313693	440307	V0440300	31925	90	152	90	152	114.120090759999997	22.6446202099999994	114.122531089999995	22.6468361700000003	1
2019-10-24 11:11:15	2019-10-24 15:02:39	1.86759879999999989	03	未知	22.6498475510611996	114.186659654858872	440307	V0440300	32309	91	179	90	179	114.185979829999994	22.6468361700000003	114.188420170000001	22.6490521300000012	1
2019-10-24 15:12:06	2019-10-24 16:13:12	1.75727349999999993	02	19-29岁	22.6528933177037004	114.020214082558709	440309	V0440300	32598	92	111	93	111	114.02003698	22.6490521300000012	114.022477309999999	22.6512680800000012	1
2019-10-24 18:12:36	2019-10-24 18:13:36	1.86759879999999989	01	0-18岁	22.6520211266677514	114.124562693242723	440307	V0440300	32640	92	153	92	153	114.122531089999995	22.6490521300000012	114.124971430000002	22.6512680800000012	1
2019-10-24 20:17:10	2019-10-24 21:20:34	2.01503029999999983	01	19-29岁	22.6587838665918717	113.802104310423104	440306	V0440300	33579	95	21	97	21	113.800406719999998	22.6556999999999995	113.802847060000005	22.6579159600000004	1
2019-10-24 22:07:19	2019-10-24 22:07:19	1.86759879999999989	01	19-29岁	22.6592698573544098	114.060996628433529	440307	V0440300	33685	95	127	95	127	114.059082349999997	22.6556999999999995	114.061522690000004	22.6579159600000004	1
2019-10-24 20:33:53	2019-10-24 21:27:56	2.01503029999999983	01	40-49岁	22.6685485018142998	113.889129574344821	440306	V0440300	35043	99	57	101	57	113.888258820000004	22.6645638299999987	113.890699159999997	22.6667797899999997	1
2019-10-24 15:19:54	2019-10-24 16:33:47	2.01503029999999983	03	未知	22.6699430795715813	113.810528648675358	440306	V0440300	35368	100	25	102	25	113.810168070000003	22.6667797899999997	113.812608400000002	22.6689957399999997	1
2019-10-24 15:10:14	2019-10-24 15:53:24	1.75727349999999993	01	30-39岁	22.6757009991780798	113.980314113786974	440309	V0440300	36508	103	94	104	94	113.978551260000003	22.6734276600000015	113.980991599999996	22.6756436199999989	1
2019-10-24 08:19:04	2019-10-24 18:02:11	2.01503029999999983	01	30-39岁	22.6799596785512882	113.94602631401159	440306	V0440300	36851	104	80	105	80	113.944386559999998	22.6756436199999989	113.946826889999997	22.677859569999999	1
2019-10-24 16:13:49	2019-10-24 16:13:49	2.01503029999999983	02	30-39岁	22.682271199333659	113.816943469664295	440306	V0440300	37155	105	27	107	27	113.815048739999995	22.677859569999999	113.817489080000001	22.6800755299999999	1
2019-10-24 13:07:52	2019-10-24 21:38:11	1.86759879999999989	03	未知	22.683165284246801	114.127365964276365	440307	V0440300	37639	106	154	106	154	114.124971430000002	22.6800755299999999	114.127411769999995	22.6822914900000008	1
2019-10-24 07:35:48	2019-10-24 08:16:23	2.01503029999999983	01	19-29岁	22.6869382842276401	113.780066108764657	440306	V0440300	38211	108	12	110	12	113.778443699999997	22.6845074500000017	113.780884040000004	22.6867234000000018	1
2019-10-24 10:24:49	2019-10-24 14:27:38	1.86759879999999989	01	30-39岁	22.6884291820655797	114.119941486677121	440307	V0440300	38350	108	151	108	151	114.117650420000004	22.6845074500000017	114.120090759999997	22.6867234000000018	1
2019-10-24 23:23:20	2019-10-24 23:23:20	1.75727349999999993	01	40-49岁	22.6915771401169017	114.02177030890077	440309	V0440300	39024	110	111	110	111	114.02003698	22.6889393599999991	114.022477309999999	22.69115532	1
2019-10-24 23:19:44	2019-10-24 23:19:44	1.75727349999999993	01	30-39岁	22.6913341064268295	114.025199319641146	440309	V0440300	39026	110	113	110	113	114.024917650000006	22.6889393599999991	114.027357980000005	22.69115532	1
2019-10-24 10:00:24	2019-10-24 10:35:01	1.75727349999999993	01	30-39岁	22.6917258814326104	114.071363760948017	440309	V0440300	39045	110	132	110	132	114.071284030000001	22.6889393599999991	114.073724369999994	22.69115532	1
2019-10-24 06:28:44	2019-10-24 09:32:18	1.86759879999999989	03	未知	22.6941541819767494	114.108586673621545	440307	V0440300	39417	111	147	111	147	114.107889080000007	22.69115532	114.110329410000006	22.6933712800000009	1
2019-10-24 00:40:49	2019-10-24 11:47:02	1.86759879999999989	02	19-29岁	22.6943431497336086	114.231997761119004	440307	V0440300	39467	111	197	110	198	114.229905880000004	22.69115532	114.232346219999997	22.6933712800000009	2
2019-10-24 12:55:55	2019-10-24 15:02:55	1.86759879999999989	02	19-29岁	22.6943431497336086	114.231997761119004	440307	V0440300	39467	111	197	110	198	114.229905880000004	22.69115532	114.232346219999997	22.6933712800000009	2
2019-10-24 10:15:09	2019-10-24 12:28:36	1.86759879999999989	01	40-49岁	22.6956337423374386	114.092622195300706	440307	V0440300	39767	112	140	112	140	114.090806720000003	22.6933712800000009	114.093247059999996	22.695587230000001	1
2019-10-24 00:32:30	2019-10-24 14:14:46	1.86759879999999989	02	60岁以上	22.696227059451779	114.138523396474923	440307	V0440300	39786	112	159	111	159	114.137173110000006	22.6933712800000009	114.139613449999999	22.695587230000001	1
2019-10-24 19:34:22	2019-10-24 21:28:21	1.75727349999999993	03	未知	22.7005050469435012	114.037422853881409	440309	V0440300	40459	114	118	114	118	114.037119329999996	22.6978031899999984	114.039559659999995	22.7000191499999993	1
2019-10-24 14:46:02	2019-10-24 17:14:36	1.75727349999999993	02	19-29岁	22.7057537777958309	114.03964449824619	440309	V0440300	41174	116	119	116	119	114.039559659999995	22.7022351100000002	114.042000000000002	22.7044510600000002	1
2019-10-24 17:48:54	2019-10-24 20:08:27	2.05558739999999984	01	40-49岁	22.7100059952577915	114.35200739471081	440310	V0440300	42016	118	247	116	248	114.351922689999995	22.7066670200000011	114.354363019999994	22.7088829799999985	1
2019-10-24 16:21:01	2019-10-24 16:21:01	1.86759879999999989	03	未知	22.7124924581938608	114.235495250273885	440307	V0440300	42325	119	199	117	200	114.234786549999995	22.7088829799999985	114.237226890000002	22.7110989399999994	1
2019-10-24 17:45:30	2019-10-24 17:45:30	1.86759879999999989	03	未知	22.7137215741558194	114.282425459683765	440307	V0440300	42701	120	218	118	219	114.281152939999998	22.7110989399999994	114.283593280000005	22.7133148899999995	1
2019-10-24 10:07:41	2019-10-24 11:32:23	1.75727349999999993	01	19-29岁	22.7178463965984605	114.049336573608471	440309	V0440300	43320	122	123	122	124	114.04932101	22.7155308500000004	114.051761350000007	22.7177468100000013	1
2019-10-24 15:56:55	2019-10-24 23:06:20	1.86759879999999989	02	40-49岁	22.7242614677985308	114.216703301635377	440307	V0440300	44102	124	191	123	192	114.215263870000001	22.7199627699999986	114.2177042	22.7221787199999987	1
2019-10-24 16:06:17	2019-10-24 16:07:17	2.01503029999999983	01	30-39岁	22.7248356300284797	113.777272397838345	440306	V0440300	44279	125	11	127	11	113.776003360000004	22.7221787199999987	113.778443699999997	22.7243946799999996	1
2019-10-24 23:02:40	2019-10-24 23:02:40	2.01503029999999983	03	未知	22.7273238641634912	113.786562235957874	440306	V0440300	44640	126	15	128	15	113.785764709999995	22.7243946799999996	113.788205039999994	22.7266106400000005	1
2019-10-24 15:47:56	2019-10-24 17:03:44	1.75727349999999993	01	19-29岁	22.7308228103922794	114.000780819904662	440309	V0440300	45085	127	103	127	104	114.000514289999998	22.7266106400000005	114.002954619999997	22.7288266000000014	1
2019-10-24 11:46:26	2019-10-24 13:16:53	1.86759879999999989	03	未知	22.7288595200522785	114.223139314739825	440307	V0440300	45176	127	194	125	195	114.222584870000006	22.7266106400000005	114.225025209999998	22.7288266000000014	1
2019-10-24 13:41:22	2019-10-24 14:58:12	1.86759879999999989	01	40-49岁	22.7301530879834495	114.263047753565786	440307	V0440300	45192	127	210	125	211	114.261630249999996	22.7266106400000005	114.264070590000003	22.7288266000000014	1
2019-10-24 16:36:14	2019-10-24 17:34:40	1.86759879999999989	01	40-49岁	22.7304181239287217	114.280149273466691	440307	V0440300	45199	127	217	125	218	114.278712600000006	22.7266106400000005	114.281152939999998	22.7288266000000014	1
2019-10-24 14:14:04	2019-10-24 16:28:39	2.01503029999999983	02	19-29岁	22.7317374103532295	113.807753563022899	440306	V0440300	45363	128	24	130	24	113.807727729999996	22.7288266000000014	113.810168070000003	22.7310425500000015	1
2019-10-24 14:14:25	2019-10-24 15:25:56	2.01503029999999983	02	19-29岁	22.7376472185592711	113.984091413717991	440306	V0440300	46149	130	96	130	97	113.983431929999995	22.7332585099999989	113.985872270000002	22.7354744699999998	1
2019-10-24 00:41:25	2019-10-24 00:42:25	1.86759879999999989	03	未知	22.7536142184266303	114.243718927086377	440307	V0440300	49111	138	202	136	203	114.242107559999994	22.7509861700000009	114.244547900000001	22.7532021299999982	1
2019-10-24 09:08:08	2019-10-24 15:57:04	2.01503029999999983	01	19-29岁	22.7597957157004984	113.864791696719394	440306	V0440300	49670	140	47	141	48	113.863855459999996	22.7554180799999983	113.866295800000003	22.7576340399999992	1
2019-10-24 16:43:14	2019-10-24 19:45:55	2.01503029999999983	02	40-49岁	22.7615608556308509	113.849493941284365	440306	V0440300	50021	141	41	142	42	113.849213449999993	22.7576340399999992	113.851653780000007	22.7598500000000001	1
2019-10-24 12:46:59	2019-10-24 18:15:43	2.01503029999999983	01	30-39岁	22.7636718190045606	113.904307589923874	440306	V0440300	50400	142	63	143	64	113.902900840000001	22.7598500000000001	113.905341179999994	22.762065960000001	1
2019-10-24 11:56:37	2019-10-24 12:41:36	2.01503029999999983	02	19-29岁	22.7677144561988989	113.845343492792935	440306	V0440300	51090	144	39	145	40	113.844332769999994	22.7642819199999984	113.846773110000001	22.7664978699999985	1
2019-10-24 10:42:25	2019-10-24 13:55:03	2.01503029999999983	02	40-49岁	22.7840263685646605	113.868042941537254	440306	V0440300	53598	151	48	152	49	113.866295800000003	22.7797936199999995	113.868736139999996	22.7820095699999996	1
2019-10-24 15:43:13	2019-10-24 15:44:13	2.01503029999999983	01	0-18岁	22.7866987260828111	113.896244910904812	440306	V0440300	54324	153	60	154	61	113.895579830000003	22.7842255300000005	113.898020169999995	22.7864414900000014	1
2019-10-24 15:38:30	2019-10-24 16:37:54	2.01503029999999983	02	30-39岁	22.8122837876006805	113.895372977553833	440306	V0440300	58250	164	59	164	60	113.893139500000004	22.8086010600000009	113.895579830000003	22.8108170200000018	1
