# Supplementary material for: Analysis of the influencing factors of vitality and built environment of shopping centers based on mobile-phone signaling data
Source: PLoS One. 2024 Feb 15;19(2):e0296261. doi: 10.1371/journal.pone.0296261 (PMC10868840; doi:10.1371/journal.pone.0296261)
Supplement: S1 Data — (ZIP) [file pone.0296261.s001.zip › μò░μì«Θçìμû░μƒÑΦ»ó/01Σ┐¥σê⌐/Σ┐¥σê⌐22-Φ«┐Θù«Φ«░σ╜ò.csv]

stime	etime	weight	gender	age	o_lat	o_lon	o_district	city	o_fnid	grow_4326	gcol_4326	grow_32650	gcol_32650	ext_min_x	ext_min_y	ext_max_x	ext_max_y	visit_time
2019-10-22 18:22:34	2019-10-22 20:04:38	2.29234759999999982	01	19-29岁	22.4669749681014785	113.892264785483988	440305	V0440300	2557	8	58	11	56	113.890699159999997	22.4629116999999994	113.893139500000004	22.4651276600000003	1
2019-10-22 08:24:09	2019-10-22 23:45:58	2.29234759999999982	01	19-29岁	22.4729494509066008	113.885732285781174	440305	V0440300	3625	11	55	14	53	113.883378149999999	22.4695595700000013	113.885818490000005	22.4717755299999986	1
2019-10-22 18:44:29	2019-10-22 21:06:32	2.29234759999999982	02	19-29岁	22.4792171024147294	113.895322194922201	440305	V0440300	4700	14	59	17	57	113.893139500000004	22.4762074500000004	113.895579830000003	22.4784234000000005	2
2019-10-22 13:57:37	2019-10-22 16:13:29	2.29234759999999982	02	19-29岁	22.4792171024147294	113.895322194922201	440305	V0440300	4700	14	59	17	57	113.893139500000004	22.4762074500000004	113.895579830000003	22.4784234000000005	2
2019-10-22 13:37:45	2019-10-22 15:55:36	2.29234759999999982	02	未知	22.4831716663069585	113.925998948630451	440305	V0440300	5427	16	72	19	70	113.924863869999996	22.4806393600000014	113.927304199999995	22.4828553199999988	1
2019-10-22 19:04:20	2019-10-22 20:29:11	2.29234759999999982	01	30-39岁	22.48637680418096	113.900173428488586	440305	V0440300	5773	17	61	20	59	113.898020169999995	22.4828553199999988	113.900460510000002	22.4850712799999997	2
2019-10-22 20:30:20	2019-10-22 21:53:51	2.29234759999999982	01	30-39岁	22.48637680418096	113.900173428488586	440305	V0440300	5773	17	61	20	59	113.898020169999995	22.4828553199999988	113.900460510000002	22.4850712799999997	2
2019-10-22 18:01:53	2019-10-22 19:10:03	2.29234759999999982	03	19-29岁	22.486330672118811	113.926016534427461	440305	V0440300	5784	17	72	20	70	113.924863869999996	22.4828553199999988	113.927304199999995	22.4850712799999997	1
2019-10-22 20:22:58	2019-10-22 21:40:38	2.29234759999999982	02	30-39岁	22.4888266226771307	113.913074027190461	440305	V0440300	6136	18	67	21	65	113.912662190000006	22.4850712799999997	113.915102520000005	22.4872872299999997	2
2019-10-22 19:45:05	2019-10-22 20:22:36	2.29234759999999982	02	30-39岁	22.4888266226771307	113.913074027190461	440305	V0440300	6136	18	67	21	65	113.912662190000006	22.4850712799999997	113.915102520000005	22.4872872299999997	2
2019-10-22 00:01:16	2019-10-22 00:28:16	2.29234759999999982	02	19-29岁	22.4892154497411312	113.91311395381139	440305	V0440300	6136	18	67	21	65	113.912662190000006	22.4850712799999997	113.915102520000005	22.4872872299999997	1
2019-10-22 19:07:23	2019-10-22 22:01:25	2.29234759999999982	02	19-29岁	22.4887278393268701	113.925837295741104	440305	V0440300	6141	18	72	21	70	113.924863869999996	22.4850712799999997	113.927304199999995	22.4872872299999997	1
2019-10-22 19:45:16	2019-10-22 22:22:06	2.29234759999999982	01	30-39岁	22.4906955935048707	113.91783013483564	440305	V0440300	6495	19	69	22	67	113.917542859999998	22.4872872299999997	113.919983189999996	22.4895031900000006	1
2019-10-22 16:57:25	2019-10-22 17:33:55	2.29234759999999982	01	30-39岁	22.4910745543487103	113.918297611857668	440305	V0440300	6495	19	69	22	67	113.917542859999998	22.4872872299999997	113.919983189999996	22.4895031900000006	2
2019-10-22 16:25:46	2019-10-22 16:56:41	2.29234759999999982	01	30-39岁	22.4910745543487103	113.918297611857668	440305	V0440300	6495	19	69	22	67	113.917542859999998	22.4872872299999997	113.919983189999996	22.4895031900000006	2
2019-10-22 17:15:11	2019-10-22 18:05:22	2.29234759999999982	02	30-39岁	22.49126479240023	113.919750165594422	440305	V0440300	6495	19	69	22	67	113.917542859999998	22.4872872299999997	113.919983189999996	22.4895031900000006	2
2019-10-22 18:32:32	2019-10-22 19:30:06	2.29234759999999982	02	30-39岁	22.49126479240023	113.919750165594422	440305	V0440300	6495	19	69	22	67	113.917542859999998	22.4872872299999997	113.919983189999996	22.4895031900000006	2
2019-10-22 04:49:11	2019-10-22 05:10:45	2.29234759999999982	01	19-29岁	22.4901405982016698	113.920425754961343	440305	V0440300	6496	19	70	22	68	113.919983189999996	22.4872872299999997	113.922423530000003	22.4895031900000006	1
2019-10-22 12:02:35	2019-10-22 13:34:32	2.29234759999999982	02	19-29岁	22.4905570524961114	113.924272105284828	440305	V0440300	6497	19	71	22	69	113.922423530000003	22.4872872299999997	113.924863869999996	22.4895031900000006	1
2019-10-22 19:23:01	2019-10-22 21:52:49	2.29234759999999982	03	未知	22.4916842386798983	113.926587732456568	440305	V0440300	6498	19	72	22	70	113.924863869999996	22.4872872299999997	113.927304199999995	22.4895031900000006	1
2019-10-22 12:55:42	2019-10-22 14:47:12	2.29234759999999982	02	30-39岁	22.4909566412920583	113.931498584409283	440305	V0440300	6500	19	74	22	72	113.929744540000002	22.4872872299999997	113.932184879999994	22.4895031900000006	1
2019-10-22 21:19:03	2019-10-22 22:10:54	2.29234759999999982	02	19-29岁	22.4907378856048012	113.93565037515485	440305	V0440300	6502	19	76	22	74	113.934625209999993	22.4872872299999997	113.93706555	22.4895031900000006	1
2019-10-22 17:52:42	2019-10-22 23:25:14	2.29234759999999982	02	19-29岁	22.4917373527043694	113.918506293848282	440305	V0440300	6852	20	69	23	67	113.917542859999998	22.4895031900000006	113.919983189999996	22.4917191500000015	1
2019-10-22 11:04:48	2019-10-22 11:49:07	2.29234759999999982	01	30-39岁	22.4928329235906901	113.927193618300777	440305	V0440300	6855	20	72	23	70	113.924863869999996	22.4895031900000006	113.927304199999995	22.4917191500000015	1
2019-10-22 00:53:39	2019-10-22 02:41:56	2.29234759999999982	02	40-49岁	22.4937807486102095	113.926259739209527	440305	V0440300	6855	20	72	23	70	113.924863869999996	22.4895031900000006	113.927304199999995	22.4917191500000015	1
2019-10-22 17:39:44	2019-10-22 18:16:38	2.29234759999999982	03	19-29岁	22.4922830150594493	113.927225195565853	440305	V0440300	6855	20	72	23	70	113.924863869999996	22.4895031900000006	113.927304199999995	22.4917191500000015	1
2019-10-22 08:00:11	2019-10-22 08:56:11	2.29234759999999982	01	30-39岁	22.4929411752025388	113.927191225809594	440305	V0440300	6855	20	72	23	70	113.924863869999996	22.4895031900000006	113.927304199999995	22.4917191500000015	1
2019-10-22 02:23:23	2019-10-22 06:36:43	2.29234759999999982	01	19-29岁	22.4917924741835193	113.928003276081796	440305	V0440300	6856	20	73	23	71	113.927304199999995	22.4895031900000006	113.929744540000002	22.4917191500000015	2
2019-10-22 22:56:24	2019-10-22 23:38:38	2.29234759999999982	01	19-29岁	22.4917924741835193	113.928003276081796	440305	V0440300	6856	20	73	23	71	113.927304199999995	22.4895031900000006	113.929744540000002	22.4917191500000015	2
2019-10-22 20:18:44	2019-10-22 22:55:27	2.29234759999999982	01	19-29岁	22.4921759853011594	113.92823760071353	440305	V0440300	6856	20	73	23	71	113.927304199999995	22.4895031900000006	113.929744540000002	22.4917191500000015	1
2019-10-22 11:15:05	2019-10-22 15:22:37	2.29234759999999982	03	19-29岁	22.4923356038237792	113.931876054397748	440305	V0440300	6857	20	74	23	72	113.929744540000002	22.4895031900000006	113.932184879999994	22.4917191500000015	1
2019-10-22 10:20:55	2019-10-22 13:37:42	2.29234759999999982	01	40-49岁	22.4924527194748514	113.941352379679245	440305	V0440300	6861	20	78	23	76	113.939505879999999	22.4895031900000006	113.941946220000005	22.4917191500000015	1
2019-10-22 21:33:58	2019-10-22 22:11:02	2.29234759999999982	01	19-29岁	22.4954215300333793	113.916258840506885	440305	V0440300	7208	21	68	24	66	113.915102520000005	22.4917191500000015	113.917542859999998	22.4939351099999989	2
2019-10-22 20:23:34	2019-10-22 21:33:55	2.29234759999999982	01	19-29岁	22.4954215300333793	113.916258840506885	440305	V0440300	7208	21	68	24	66	113.915102520000005	22.4917191500000015	113.917542859999998	22.4939351099999989	2
2019-10-22 14:59:37	2019-10-22 16:05:58	2.29234759999999982	02	30-39岁	22.49468509780068	113.92257829215427	440305	V0440300	7211	21	71	24	69	113.922423530000003	22.4917191500000015	113.924863869999996	22.4939351099999989	1
2019-10-22 14:39:44	2019-10-22 16:41:09	2.29234759999999982	01	19-29岁	22.495246901670491	113.926003943933097	440305	V0440300	7212	21	72	24	70	113.924863869999996	22.4917191500000015	113.927304199999995	22.4939351099999989	1
2019-10-22 22:49:05	2019-10-22 22:49:05	2.29234759999999982	02	30-39岁	22.4957960035043598	113.9268756089444	440305	V0440300	7212	21	72	24	70	113.924863869999996	22.4917191500000015	113.927304199999995	22.4939351099999989	2
2019-10-22 20:32:08	2019-10-22 22:46:50	2.29234759999999982	02	30-39岁	22.4957960035043598	113.9268756089444	440305	V0440300	7212	21	72	24	70	113.924863869999996	22.4917191500000015	113.927304199999995	22.4939351099999989	2
2019-10-22 18:35:23	2019-10-22 20:36:03	2.29234759999999982	01	30-39岁	22.4947205858403798	113.927744334528342	440305	V0440300	7213	21	73	24	71	113.927304199999995	22.4917191500000015	113.929744540000002	22.4939351099999989	1
2019-10-22 18:20:04	2019-10-22 18:59:19	2.29234759999999982	02	19-29岁	22.4951660728940901	113.935018605046963	440305	V0440300	7216	21	76	24	74	113.934625209999993	22.4917191500000015	113.93706555	22.4939351099999989	1
2019-10-22 16:37:30	2019-10-22 18:26:47	2.29234759999999982	02	30-39岁	22.4982708827342783	113.881464943675937	440305	V0440300	7551	22	54	25	52	113.88093782	22.4939351099999989	113.883378149999999	22.496151059999999	1
2019-10-22 19:00:39	2019-10-22 21:09:57	2.29234759999999982	02	50-59岁	22.497919275785069	113.885211965708422	440305	V0440300	7552	22	55	25	53	113.883378149999999	22.4939351099999989	113.885818490000005	22.496151059999999	1
2019-10-22 12:56:30	2019-10-22 14:36:33	2.29234759999999982	02	19-29岁	22.4970934733524004	113.895253277234346	440305	V0440300	7556	22	59	25	57	113.893139500000004	22.4939351099999989	113.895579830000003	22.496151059999999	1
2019-10-22 17:11:13	2019-10-22 19:45:14	2.29234759999999982	01	30-39岁	22.49627776603473	113.914316845060569	440305	V0440300	7564	22	67	25	65	113.912662190000006	22.4939351099999989	113.915102520000005	22.496151059999999	1
2019-10-22 18:11:58	2019-10-22 21:48:19	2.29234759999999982	02	19-29岁	22.4964047856228611	113.918121185459867	440305	V0440300	7566	22	69	25	67	113.917542859999998	22.4939351099999989	113.919983189999996	22.496151059999999	1
2019-10-22 19:53:46	2019-10-22 21:35:49	2.29234759999999982	02	19-29岁	22.4975979654842888	113.921523155413723	440305	V0440300	7567	22	70	25	68	113.919983189999996	22.4939351099999989	113.922423530000003	22.496151059999999	1
2019-10-22 16:30:39	2019-10-22 18:55:47	2.29234759999999982	02	19-29岁	22.4980348333960798	113.929749525672477	440305	V0440300	7571	22	74	25	72	113.929744540000002	22.4939351099999989	113.932184879999994	22.496151059999999	1
2019-10-22 20:17:29	2019-10-22 20:18:29	2.29234759999999982	01	30-39岁	22.4967803618854099	113.939227289706665	440305	V0440300	7574	22	77	25	75	113.93706555	22.4939351099999989	113.939505879999999	22.496151059999999	1
2019-10-22 19:18:14	2019-10-22 21:11:26	2.29234759999999982	01	19-29岁	22.500472175061951	113.877705494759866	440305	V0440300	7906	23	52	26	50	113.87605714	22.496151059999999	113.878497479999993	22.4983670199999999	2
2019-10-22 18:35:09	2019-10-22 19:10:04	2.29234759999999982	01	19-29岁	22.500472175061951	113.877705494759866	440305	V0440300	7906	23	52	26	50	113.87605714	22.496151059999999	113.878497479999993	22.4983670199999999	2
2019-10-22 19:12:58	2019-10-22 21:31:18	2.29234759999999982	01	19-29岁	22.4986972698466197	113.912009884135102	440305	V0440300	7920	23	66	26	64	113.910221849999999	22.496151059999999	113.912662190000006	22.4983670199999999	1
2019-10-22 22:13:07	2019-10-22 23:11:13	2.29234759999999982	01	19-29岁	22.5000037370905197	113.913311452239029	440305	V0440300	7921	23	67	26	65	113.912662190000006	22.496151059999999	113.915102520000005	22.4983670199999999	1
2019-10-22 19:25:10	2019-10-22 20:58:48	2.29234759999999982	02	40-49岁	22.5000023066825214	113.920304411257334	440305	V0440300	7924	23	70	26	68	113.919983189999996	22.496151059999999	113.922423530000003	22.4983670199999999	1
2019-10-22 18:23:57	2019-10-22 19:36:12	2.29234759999999982	02	19-29岁	22.4999968542850404	113.928521263001855	440305	V0440300	7927	23	73	26	71	113.927304199999995	22.496151059999999	113.929744540000002	22.4983670199999999	2
2019-10-22 19:50:55	2019-10-22 20:58:58	2.29234759999999982	02	19-29岁	22.4999968542850404	113.928521263001855	440305	V0440300	7927	23	73	26	71	113.927304199999995	22.496151059999999	113.929744540000002	22.4983670199999999	2
2019-10-22 11:09:34	2019-10-22 12:18:31	2.29234759999999982	01	30-39岁	22.5019327992942912	113.879032398250857	440305	V0440300	8264	24	53	27	51	113.878497479999993	22.4983670199999999	113.88093782	22.5005829800000008	1
2019-10-22 14:39:10	2019-10-22 15:10:33	2.29234759999999982	01	50-59岁	22.5021124131333288	113.890644321021384	440305	V0440300	8268	24	57	27	55	113.888258820000004	22.4983670199999999	113.890699159999997	22.5005829800000008	1
2019-10-22 19:31:08	2019-10-22 23:45:57	2.29234759999999982	01	0-18岁	22.5024313936973712	113.915666246002246	440305	V0440300	8279	24	68	27	66	113.915102520000005	22.4983670199999999	113.917542859999998	22.5005829800000008	1
2019-10-22 12:33:04	2019-10-22 13:50:04	2.29234759999999982	01	19-29岁	22.5012927196817003	113.916526791472236	440305	V0440300	8279	24	68	27	66	113.915102520000005	22.4983670199999999	113.917542859999998	22.5005829800000008	1
2019-10-22 11:48:49	2019-10-22 12:34:06	2.29234759999999982	02	60岁以上	22.500619480568421	113.924263138684083	440305	V0440300	8282	24	71	27	69	113.922423530000003	22.4983670199999999	113.924863869999996	22.5005829800000008	3
2019-10-22 21:17:09	2019-10-22 23:33:16	2.29234759999999982	02	60岁以上	22.500619480568421	113.924263138684083	440305	V0440300	8282	24	71	27	69	113.922423530000003	22.4983670199999999	113.924863869999996	22.5005829800000008	3
2019-10-22 19:47:40	2019-10-22 21:16:22	2.29234759999999982	02	60岁以上	22.500619480568421	113.924263138684083	440305	V0440300	8282	24	71	27	69	113.922423530000003	22.4983670199999999	113.924863869999996	22.5005829800000008	3
2019-10-22 07:50:54	2019-10-22 19:49:49	2.29234759999999982	02	19-29岁	22.5020202162282885	113.926252357897596	440305	V0440300	8283	24	72	27	70	113.924863869999996	22.4983670199999999	113.927304199999995	22.5005829800000008	1
2019-10-22 09:12:01	2019-10-22 10:13:46	2.29234759999999982	01	30-39岁	22.5017603988172503	113.936767156709607	440305	V0440300	8287	24	76	27	74	113.934625209999993	22.4983670199999999	113.93706555	22.5005829800000008	1
2019-10-22 12:53:41	2019-10-22 15:05:09	2.29234759999999982	01	30-39岁	22.5009600424721405	113.938814731488563	440305	V0440300	8288	24	77	27	75	113.93706555	22.4983670199999999	113.939505879999999	22.5005829800000008	1
2019-10-22 16:10:53	2019-10-22 19:13:27	2.29234759999999982	01	30-39岁	22.5038860283479885	113.912457921720716	440305	V0440300	8634	25	66	28	64	113.910221849999999	22.5005829800000008	113.912662190000006	22.5027989400000017	1
2019-10-22 18:30:12	2019-10-22 21:31:21	2.29234759999999982	02	19-29岁	22.5048929463803802	113.910376454000485	440305	V0440300	8634	25	66	28	64	113.910221849999999	22.5005829800000008	113.912662190000006	22.5027989400000017	1
2019-10-22 17:39:18	2019-10-22 19:10:58	2.29234759999999982	01	19-29岁	22.5044757575920293	113.929131303075039	440305	V0440300	8641	25	73	28	71	113.927304199999995	22.5005829800000008	113.929744540000002	22.5027989400000017	1
2019-10-22 13:20:22	2019-10-22 16:55:09	2.29234759999999982	02	19-29岁	22.5032094263542604	113.931820571125684	440305	V0440300	8642	25	74	28	72	113.929744540000002	22.5005829800000008	113.932184879999994	22.5027989400000017	2
2019-10-22 21:23:55	2019-10-22 23:29:47	2.29234759999999982	02	19-29岁	22.5032094263542604	113.931820571125684	440305	V0440300	8642	25	74	28	72	113.929744540000002	22.5005829800000008	113.932184879999994	22.5027989400000017	2
2019-10-22 07:08:14	2019-10-22 08:40:12	2.29234759999999982	02	30-39岁	22.5031634309078896	113.934142928066336	440305	V0440300	8643	25	75	28	73	113.932184879999994	22.5005829800000008	113.934625209999993	22.5027989400000017	2
2019-10-22 10:27:24	2019-10-22 11:47:37	2.29234759999999982	02	30-39岁	22.5031634309078896	113.934142928066336	440305	V0440300	8643	25	75	28	73	113.932184879999994	22.5005829800000008	113.934625209999993	22.5027989400000017	2
2019-10-22 16:46:09	2019-10-22 19:11:14	2.29234759999999982	01	40-49岁	22.5048430039884195	113.934193286672752	440305	V0440300	8643	25	75	28	73	113.932184879999994	22.5005829800000008	113.934625209999993	22.5027989400000017	1
2019-10-22 15:45:51	2019-10-22 19:53:17	2.29234759999999982	01	19-29岁	22.5037342603913615	113.933314461325097	440305	V0440300	8643	25	75	28	73	113.932184879999994	22.5005829800000008	113.934625209999993	22.5027989400000017	1
2019-10-22 16:04:50	2019-10-22 17:00:28	2.29234759999999982	03	未知	22.50407422372977	113.934579334859279	440305	V0440300	8643	25	75	28	73	113.932184879999994	22.5005829800000008	113.934625209999993	22.5027989400000017	1
2019-10-22 00:00:10	2019-10-22 00:46:10	2.29234759999999982	01	19-29岁	22.5029320573021216	113.937158977902641	440305	V0440300	8645	25	77	28	75	113.93706555	22.5005829800000008	113.939505879999999	22.5027989400000017	1
2019-10-22 18:00:48	2019-10-22 19:15:36	2.29234759999999982	01	19-29岁	22.5070709252702983	113.90489854747868	440305	V0440300	8988	26	63	29	61	113.902900840000001	22.5027989400000017	113.905341179999994	22.5050148900000018	1
2019-10-22 19:52:23	2019-10-22 21:33:56	2.29234759999999982	01	19-29岁	22.5055352890679394	113.913751922841215	440305	V0440300	8992	26	67	29	65	113.912662190000006	22.5027989400000017	113.915102520000005	22.5050148900000018	1
2019-10-22 13:48:12	2019-10-22 14:21:57	2.29234759999999982	01	30-39岁	22.5059062404254888	113.912859819265492	440305	V0440300	8992	26	67	29	65	113.912662190000006	22.5027989400000017	113.915102520000005	22.5050148900000018	1
2019-10-22 20:03:11	2019-10-22 20:36:29	2.29234759999999982	01	19-29岁	22.5056224339615909	113.914060795961788	440305	V0440300	8992	26	67	29	65	113.912662190000006	22.5027989400000017	113.915102520000005	22.5050148900000018	2
2019-10-22 00:02:31	2019-10-22 20:02:47	2.29234759999999982	01	19-29岁	22.5056224339615909	113.914060795961788	440305	V0440300	8992	26	67	29	65	113.912662190000006	22.5027989400000017	113.915102520000005	22.5050148900000018	2
2019-10-22 18:32:32	2019-10-22 20:31:30	2.29234759999999982	01	19-29岁	22.5057727247444106	113.919078976824977	440305	V0440300	8994	26	69	29	67	113.917542859999998	22.5027989400000017	113.919983189999996	22.5050148900000018	1
2019-10-22 19:52:47	2019-10-22 20:42:50	2.29234759999999982	02	未知	22.5050510987612498	113.923815390422561	440305	V0440300	8996	26	71	29	69	113.922423530000003	22.5027989400000017	113.924863869999996	22.5050148900000018	1
2019-10-22 19:14:04	2019-10-22 22:44:24	2.29234759999999982	02	60岁以上	22.5067694171467103	113.93014903539995	440305	V0440300	8999	26	74	29	72	113.929744540000002	22.5027989400000017	113.932184879999994	22.5050148900000018	1
2019-10-22 11:20:27	2019-10-22 13:48:37	2.29234759999999982	01	40-49岁	22.5063051478535883	113.934199876708988	440305	V0440300	9000	26	75	29	73	113.932184879999994	22.5027989400000017	113.934625209999993	22.5050148900000018	1
2019-10-22 20:43:36	2019-10-22 21:38:51	2.29234759999999982	01	19-29岁	22.508264907836061	113.89379928149198	440305	V0440300	9341	27	59	30	57	113.893139500000004	22.5050148900000018	113.895579830000003	22.5072308499999991	1
2019-10-22 18:30:37	2019-10-22 20:51:10	2.29234759999999982	02	19-29岁	22.5090618869151413	113.897219826713894	440305	V0440300	9342	27	60	30	58	113.895579830000003	22.5050148900000018	113.898020169999995	22.5072308499999991	1
2019-10-22 07:23:11	2019-10-22 09:19:54	2.29234759999999982	02	19-29岁	22.5084126976980698	113.898186186883606	440305	V0440300	9343	27	61	30	59	113.898020169999995	22.5050148900000018	113.900460510000002	22.5072308499999991	1
2019-10-22 14:44:41	2019-10-22 20:41:07	2.29234759999999982	01	19-29岁	22.5090873596741901	113.902289404901708	440305	V0440300	9344	27	62	30	60	113.900460510000002	22.5050148900000018	113.902900840000001	22.5072308499999991	1
2019-10-22 08:05:11	2019-10-22 09:46:33	2.29234759999999982	01	50-59岁	22.5086800499066584	113.90597968598513	440305	V0440300	9346	27	64	30	62	113.905341179999994	22.5050148900000018	113.907781510000007	22.5072308499999991	1
2019-10-22 12:11:09	2019-10-22 15:39:42	2.29234759999999982	01	30-39岁	22.5084904895237408	113.906916348770082	440305	V0440300	9346	27	64	30	62	113.905341179999994	22.5050148900000018	113.907781510000007	22.5072308499999991	1
2019-10-22 17:17:20	2019-10-22 17:17:20	2.29234759999999982	01	40-49岁	22.5080105954167102	113.912473107558938	440305	V0440300	9348	27	66	30	64	113.910221849999999	22.5050148900000018	113.912662190000006	22.5072308499999991	1
2019-10-22 17:57:56	2019-10-22 18:38:20	2.29234759999999982	01	30-39岁	22.5076800036236797	113.910295051455449	440305	V0440300	9348	27	66	30	64	113.910221849999999	22.5050148900000018	113.912662190000006	22.5072308499999991	1
2019-10-22 17:16:47	2019-10-22 18:24:52	2.29234759999999982	02	40-49岁	22.5093833713528895	113.910645688663777	440305	V0440300	9348	27	66	30	64	113.910221849999999	22.5050148900000018	113.912662190000006	22.5072308499999991	1
2019-10-22 00:00:29	2019-10-22 00:27:08	2.29234759999999982	01	19-29岁	22.5081108979895212	113.914879689459198	440305	V0440300	9349	27	67	30	65	113.912662190000006	22.5050148900000018	113.915102520000005	22.5072308499999991	1
2019-10-22 12:20:35	2019-10-22 12:56:36	2.29234759999999982	01	19-29岁	22.5087081415266184	113.918732204389883	440305	V0440300	9351	27	69	30	67	113.917542859999998	22.5050148900000018	113.919983189999996	22.5072308499999991	1
2019-10-22 14:31:39	2019-10-22 15:03:15	2.29234759999999982	02	30-39岁	22.5074609408205504	113.918167376803609	440305	V0440300	9351	27	69	30	67	113.917542859999998	22.5050148900000018	113.919983189999996	22.5072308499999991	1
2019-10-22 08:38:22	2019-10-22 08:45:26	2.29234759999999982	01	19-29岁	22.5092940875657597	113.92388656685641	440305	V0440300	9353	27	71	30	69	113.922423530000003	22.5050148900000018	113.924863869999996	22.5072308499999991	1
2019-10-22 08:27:20	2019-10-22 09:40:09	2.29234759999999982	01	19-29岁	22.5074356440459091	113.93148442337197	440305	V0440300	9356	27	74	30	72	113.929744540000002	22.5050148900000018	113.932184879999994	22.5072308499999991	1
2019-10-22 19:03:02	2019-10-22 19:43:38	2.29234759999999982	01	30-39岁	22.5078666796659697	113.936108033356405	440305	V0440300	9358	27	76	30	74	113.934625209999993	22.5050148900000018	113.93706555	22.5072308499999991	1
2019-10-22 17:50:01	2019-10-22 19:14:33	2.29234759999999982	02	19-29岁	22.5094533939024615	113.913354067109253	440305	V0440300	9706	28	67	31	65	113.912662190000006	22.5072308499999991	113.915102520000005	22.50944681	1
2019-10-22 11:28:06	2019-10-22 12:36:50	2.29234759999999982	01	50-59岁	22.5103531790004112	113.914625917398467	440305	V0440300	9706	28	67	31	65	113.912662190000006	22.5072308499999991	113.915102520000005	22.50944681	1
2019-10-22 08:27:32	2019-10-22 08:58:01	2.29234759999999982	01	19-29岁	22.5104070470408004	113.917907757418263	440305	V0440300	9708	28	69	31	67	113.917542859999998	22.5072308499999991	113.919983189999996	22.50944681	1
2019-10-22 19:23:35	2019-10-22 23:46:20	2.29234759999999982	01	30-39岁	22.5111275199725789	113.922544395437413	440305	V0440300	9710	28	71	31	69	113.922423530000003	22.5072308499999991	113.924863869999996	22.50944681	1
2019-10-22 00:00:32	2019-10-22 08:32:49	2.29234759999999982	01	19-29岁	22.5105836885324599	113.926198890169033	440305	V0440300	9711	28	72	31	70	113.924863869999996	22.5072308499999991	113.927304199999995	22.50944681	1
2019-10-22 17:55:10	2019-10-22 21:03:03	2.29234759999999982	01	30-39岁	22.5117255217365795	113.895887915020865	440305	V0440300	10056	29	60	32	58	113.895579830000003	22.50944681	113.898020169999995	22.5116627700000009	1
2019-10-22 19:03:44	2019-10-22 21:00:07	2.29234759999999982	02	19-29岁	22.5117617917548003	113.895896817559674	440305	V0440300	10056	29	60	32	58	113.895579830000003	22.50944681	113.898020169999995	22.5116627700000009	2
2019-10-22 17:55:08	2019-10-22 18:52:54	2.29234759999999982	02	19-29岁	22.5117617917548003	113.895896817559674	440305	V0440300	10056	29	60	32	58	113.895579830000003	22.50944681	113.898020169999995	22.5116627700000009	2
2019-10-22 12:15:55	2019-10-22 16:31:39	2.29234759999999982	01	30-39岁	22.5118359170032605	113.899741550953024	440305	V0440300	10057	29	61	32	59	113.898020169999995	22.50944681	113.900460510000002	22.5116627700000009	1
2019-10-22 17:52:50	2019-10-22 18:36:12	2.29234759999999982	02	30-39岁	22.5132702936019307	113.912385339064514	440305	V0440300	10062	29	66	32	64	113.910221849999999	22.50944681	113.912662190000006	22.5116627700000009	1
2019-10-22 01:02:39	2019-10-22 02:57:25	2.29234759999999982	01	19-29岁	22.5136401427038813	113.918496525914264	440305	V0440300	10065	29	69	32	67	113.917542859999998	22.50944681	113.919983189999996	22.5116627700000009	1
2019-10-22 20:00:29	2019-10-22 23:24:14	2.29234759999999982	01	19-29岁	22.5131875919844795	113.920313247843211	440305	V0440300	10066	29	70	32	68	113.919983189999996	22.50944681	113.922423530000003	22.5116627700000009	1
2019-10-22 13:22:13	2019-10-22 15:46:08	2.29234759999999982	02	19-29岁	22.51298667598574	113.922075817054278	440305	V0440300	10066	29	70	32	68	113.919983189999996	22.50944681	113.922423530000003	22.5116627700000009	1
2019-10-22 08:11:20	2019-10-22 23:20:56	2.29234759999999982	01	19-29岁	22.5130794513160595	113.925512291332083	440305	V0440300	10068	29	72	32	70	113.924863869999996	22.50944681	113.927304199999995	22.5116627700000009	1
2019-10-22 01:01:02	2019-10-22 01:02:02	2.29234759999999982	02	19-29岁	22.5133011573535988	113.930033829752389	440305	V0440300	10070	29	74	32	72	113.929744540000002	22.50944681	113.932184879999994	22.5116627700000009	2
2019-10-22 07:44:07	2019-10-22 08:46:12	2.29234759999999982	02	19-29岁	22.5133011573535988	113.930033829752389	440305	V0440300	10070	29	74	32	72	113.929744540000002	22.50944681	113.932184879999994	22.5116627700000009	2
2019-10-22 14:07:18	2019-10-22 16:12:19	2.29234759999999982	02	19-29岁	22.5147877340735612	113.908223411823187	440305	V0440300	10418	30	65	33	63	113.907781510000007	22.5116627700000009	113.910221849999999	22.513878720000001	1
2019-10-22 17:42:53	2019-10-22 18:59:30	2.29234759999999982	01	19-29岁	22.5153612674798111	113.908482619431908	440305	V0440300	10418	30	65	33	63	113.907781510000007	22.5116627700000009	113.910221849999999	22.513878720000001	1
2019-10-22 21:10:42	2019-10-22 22:48:11	2.29234759999999982	01	19-29岁	22.5139163396726687	113.915955206254267	440305	V0440300	10421	30	68	33	66	113.915102520000005	22.5116627700000009	113.917542859999998	22.513878720000001	1
2019-10-22 00:09:12	2019-10-22 00:34:51	2.29234759999999982	01	50-59岁	22.5140875162814602	113.921594890826327	440305	V0440300	10423	30	70	33	68	113.919983189999996	22.5116627700000009	113.922423530000003	22.513878720000001	1
2019-10-22 00:00:33	2019-10-22 00:28:49	2.29234759999999982	01	19-29岁	22.5140836149918506	113.921390995525115	440305	V0440300	10423	30	70	33	68	113.919983189999996	22.5116627700000009	113.922423530000003	22.513878720000001	2
2019-10-22 20:38:32	2019-10-22 23:20:29	2.29234759999999982	01	19-29岁	22.5140836149918506	113.921390995525115	440305	V0440300	10423	30	70	33	68	113.919983189999996	22.5116627700000009	113.922423530000003	22.513878720000001	2
2019-10-22 07:03:51	2019-10-22 21:09:54	2.29234759999999982	01	30-39岁	22.5146682163837397	113.924117234569664	440305	V0440300	10424	30	71	33	69	113.922423530000003	22.5116627700000009	113.924863869999996	22.513878720000001	1
2019-10-22 00:50:27	2019-10-22 08:18:48	2.29234759999999982	01	30-39岁	22.5158620577111002	113.923779959557336	440305	V0440300	10424	30	71	33	69	113.922423530000003	22.5116627700000009	113.924863869999996	22.513878720000001	1
2019-10-22 21:36:09	2019-10-22 21:36:09	2.29234759999999982	01	40-49岁	22.5153100747981298	113.92464697620305	440305	V0440300	10424	30	71	33	69	113.922423530000003	22.5116627700000009	113.924863869999996	22.513878720000001	1
2019-10-22 14:12:28	2019-10-22 16:57:16	2.29234759999999982	03	未知	22.5149077629229701	113.932883238664047	440305	V0440300	10428	30	75	33	73	113.932184879999994	22.5116627700000009	113.934625209999993	22.513878720000001	1
2019-10-22 09:40:08	2019-10-22 11:52:25	3.05925700000000012	02	30-39岁	22.5142623606462493	114.042547474697017	440304	V0440300	10473	30	120	32	119	114.042000000000002	22.5116627700000009	114.044440339999994	22.513878720000001	1
2019-10-22 00:34:54	2019-10-22 03:50:01	2.29234759999999982	02	19-29岁	22.5165110642144093	113.909612930613392	440305	V0440300	10775	31	65	34	63	113.907781510000007	22.513878720000001	113.910221849999999	22.5160946799999984	1
2019-10-22 12:36:02	2019-10-22 14:43:25	2.29234759999999982	02	19-29岁	22.5164783499963583	113.912139173041524	440305	V0440300	10776	31	66	34	64	113.910221849999999	22.513878720000001	113.912662190000006	22.5160946799999984	1
2019-10-22 07:46:30	2019-10-22 17:14:24	2.29234759999999982	01	30-39岁	22.5161250898406315	113.927154461314274	440305	V0440300	10782	31	72	34	70	113.924863869999996	22.513878720000001	113.927304199999995	22.5160946799999984	1
2019-10-22 00:05:24	2019-10-22 01:06:17	2.29234759999999982	01	40-49岁	22.5168093897927584	113.933220074112967	440305	V0440300	10785	31	75	34	74	113.932184879999994	22.513878720000001	113.934625209999993	22.5160946799999984	1
2019-10-22 17:53:44	2019-10-22 21:39:42	3.05925700000000012	02	19-29岁	22.5166664089980415	114.053055836804489	440304	V0440300	10834	31	124	33	123	114.051761350000007	22.513878720000001	114.054201680000006	22.5160946799999984	1
2019-10-22 13:43:33	2019-10-22 14:23:51	2.29234759999999982	01	60岁以上	22.5193212205815989	113.931008123609899	440305	V0440300	11141	32	74	35	73	113.929744540000002	22.5160946799999984	113.932184879999994	22.5183106399999993	3
2019-10-22 14:53:50	2019-10-22 16:13:57	2.29234759999999982	01	60岁以上	22.5193212205815989	113.931008123609899	440305	V0440300	11141	32	74	35	73	113.929744540000002	22.5160946799999984	113.932184879999994	22.5183106399999993	3
2019-10-22 12:52:32	2019-10-22 13:41:55	2.29234759999999982	01	60岁以上	22.5193212205815989	113.931008123609899	440305	V0440300	11141	32	74	35	73	113.929744540000002	22.5160946799999984	113.932184879999994	22.5183106399999993	3
2019-10-22 00:00:01	2019-10-22 04:12:04	2.29234759999999982	02	19-29岁	22.5190996938603689	113.932168966295364	440305	V0440300	11141	32	74	35	73	113.929744540000002	22.5160946799999984	113.932184879999994	22.5183106399999993	2
2019-10-22 22:58:33	2019-10-22 23:29:32	2.29234759999999982	02	19-29岁	22.5190996938603689	113.932168966295364	440305	V0440300	11141	32	74	35	73	113.929744540000002	22.5160946799999984	113.932184879999994	22.5183106399999993	2
2019-10-22 00:42:08	2019-10-22 04:25:54	2.29234759999999982	01	19-29岁	22.519435842446569	113.93370604432485	440305	V0440300	11142	32	75	35	74	113.932184879999994	22.5160946799999984	113.934625209999993	22.5183106399999993	1
2019-10-22 07:40:15	2019-10-22 10:29:57	2.29234759999999982	02	30-39岁	22.5212472504509797	113.904359190075027	440305	V0440300	11487	33	63	36	61	113.902900840000001	22.5183106399999993	113.905341179999994	22.5205266000000002	1
2019-10-22 13:28:08	2019-10-22 14:34:09	2.29234759999999982	01	19-29岁	22.5224952444981383	113.915298392573533	440305	V0440300	11492	33	68	36	67	113.915102520000005	22.5183106399999993	113.917542859999998	22.5205266000000002	1
2019-10-22 11:40:57	2019-10-22 14:01:50	2.29234759999999982	01	19-29岁	22.5217089801911996	113.918064902485455	440305	V0440300	11493	33	69	36	68	113.917542859999998	22.5183106399999993	113.919983189999996	22.5205266000000002	2
2019-10-22 09:46:17	2019-10-22 11:40:55	2.29234759999999982	01	19-29岁	22.5217089801911996	113.918064902485455	440305	V0440300	11493	33	69	36	68	113.917542859999998	22.5183106399999993	113.919983189999996	22.5205266000000002	2
2019-10-22 16:11:56	2019-10-22 18:05:01	2.29234759999999982	01	19-29岁	22.5207486656923805	113.920699251158638	440305	V0440300	11494	33	70	36	69	113.919983189999996	22.5183106399999993	113.922423530000003	22.5205266000000002	2
2019-10-22 18:33:18	2019-10-22 20:04:44	2.29234759999999982	01	19-29岁	22.5207486656923805	113.920699251158638	440305	V0440300	11494	33	70	36	69	113.919983189999996	22.5183106399999993	113.922423530000003	22.5205266000000002	2
2019-10-22 19:51:09	2019-10-22 20:29:08	2.29234759999999982	01	19-29岁	22.5206273537260984	113.922848708958611	440305	V0440300	11495	33	71	36	70	113.922423530000003	22.5183106399999993	113.924863869999996	22.5205266000000002	1
2019-10-22 01:09:07	2019-10-22 03:02:54	2.29234759999999982	01	19-29岁	22.5207652595702186	113.930539077714201	440305	V0440300	11498	33	74	36	73	113.929744540000002	22.5183106399999993	113.932184879999994	22.5205266000000002	1
2019-10-22 00:00:08	2019-10-22 00:04:30	2.29234759999999982	02	19-29岁	22.5208006895040107	113.932869643776087	440305	V0440300	11499	33	75	36	74	113.932184879999994	22.5183106399999993	113.934625209999993	22.5205266000000002	1
2019-10-22 21:04:40	2019-10-22 21:04:40	2.29234759999999982	01	40-49岁	22.5212257374297202	113.941447448216167	440305	V0440300	11502	33	78	35	77	113.939505879999999	22.5183106399999993	113.941946220000005	22.5205266000000002	1
2019-10-22 15:46:26	2019-10-22 18:20:33	2.29234759999999982	02	30-39岁	22.5230167107531116	113.916607910973724	440305	V0440300	11849	34	68	37	67	113.915102520000005	22.5205266000000002	113.917542859999998	22.5227425500000003	1
2019-10-22 08:01:31	2019-10-22 09:11:35	2.29234759999999982	02	19-29岁	22.5247306708869601	113.916569841144863	440305	V0440300	11849	34	68	37	67	113.915102520000005	22.5205266000000002	113.917542859999998	22.5227425500000003	1
2019-10-22 12:00:41	2019-10-22 19:45:49	2.29234759999999982	01	30-39岁	22.524693284418511	113.916502672682654	440305	V0440300	11849	34	68	37	67	113.915102520000005	22.5205266000000002	113.917542859999998	22.5227425500000003	1
2019-10-22 10:39:51	2019-10-22 11:54:12	2.29234759999999982	01	40-49岁	22.5235049539676098	113.921366671695893	440305	V0440300	11851	34	70	37	69	113.919983189999996	22.5205266000000002	113.922423530000003	22.5227425500000003	2
2019-10-22 12:43:02	2019-10-22 14:37:14	2.29234759999999982	01	40-49岁	22.5235049539676098	113.921366671695893	440305	V0440300	11851	34	70	37	69	113.919983189999996	22.5205266000000002	113.922423530000003	22.5227425500000003	2
2019-10-22 23:35:38	2019-10-22 23:42:09	2.29234759999999982	01	19-29岁	22.5234708655130014	113.934228919717128	440305	V0440300	11856	34	75	37	74	113.932184879999994	22.5205266000000002	113.934625209999993	22.5227425500000003	1
2019-10-22 18:45:04	2019-10-22 22:57:02	2.29234759999999982	01	40-49岁	22.5242272379636894	113.948851604978984	440305	V0440300	11862	34	81	36	80	113.946826889999997	22.5205266000000002	113.949267230000004	22.5227425500000003	1
2019-10-22 18:03:15	2019-10-22 19:45:29	3.05925700000000012	02	30-39岁	22.5244264689015914	114.042136695127326	440304	V0440300	11901	34	120	36	119	114.042000000000002	22.5205266000000002	114.044440339999994	22.5227425500000003	2
2019-10-22 19:51:37	2019-10-22 22:31:07	3.05925700000000012	02	30-39岁	22.5244264689015914	114.042136695127326	440304	V0440300	11901	34	120	36	119	114.042000000000002	22.5205266000000002	114.044440339999994	22.5227425500000003	2
2019-10-22 00:26:43	2019-10-22 01:29:03	3.05925700000000012	01	30-39岁	22.5239595229287097	114.044721088598706	440304	V0440300	11902	34	121	36	120	114.044440339999994	22.5205266000000002	114.046880669999993	22.5227425500000003	1
2019-10-22 00:01:54	2019-10-22 05:25:26	3.05925700000000012	01	19-29岁	22.5247386109404886	114.067563944773397	440304	V0440300	11911	34	130	35	129	114.066403359999995	22.5205266000000002	114.068843700000002	22.5227425500000003	2
2019-10-22 23:30:08	2019-10-22 23:40:47	3.05925700000000012	01	19-29岁	22.5247386109404886	114.067563944773397	440304	V0440300	11911	34	130	35	129	114.066403359999995	22.5205266000000002	114.068843700000002	22.5227425500000003	2
2019-10-22 20:06:37	2019-10-22 21:03:38	2.29234759999999982	01	19-29岁	22.5262229416443311	113.905928781819654	440305	V0440300	12202	35	64	38	63	113.905341179999994	22.5227425500000003	113.907781510000007	22.5249585100000012	1
2019-10-22 08:29:20	2019-10-22 09:39:14	2.29234759999999982	01	30-39岁	22.5259559482619309	113.909878683715448	440305	V0440300	12203	35	65	38	64	113.907781510000007	22.5227425500000003	113.910221849999999	22.5249585100000012	1
2019-10-22 22:13:35	2019-10-22 23:05:47	2.29234759999999982	01	19-29岁	22.5251754543641098	113.912470303376779	440305	V0440300	12204	35	66	38	65	113.910221849999999	22.5227425500000003	113.912662190000006	22.5249585100000012	2
2019-10-22 16:20:32	2019-10-22 22:13:00	2.29234759999999982	01	19-29岁	22.5251754543641098	113.912470303376779	440305	V0440300	12204	35	66	38	65	113.910221849999999	22.5227425500000003	113.912662190000006	22.5249585100000012	2
2019-10-22 19:43:01	2019-10-22 20:14:19	2.29234759999999982	01	30-39岁	22.5261359751864596	113.916907765173434	440305	V0440300	12206	35	68	38	67	113.915102520000005	22.5227425500000003	113.917542859999998	22.5249585100000012	1
2019-10-22 15:24:12	2019-10-22 19:30:12	2.29234759999999982	02	30-39岁	22.5263368369023489	113.916087306982703	440305	V0440300	12206	35	68	38	67	113.915102520000005	22.5227425500000003	113.917542859999998	22.5249585100000012	1
2019-10-22 00:00:50	2019-10-22 03:13:49	2.29234759999999982	01	19-29岁	22.5257971069653316	113.919003848756219	440305	V0440300	12207	35	69	38	68	113.917542859999998	22.5227425500000003	113.919983189999996	22.5249585100000012	1
2019-10-22 18:35:06	2019-10-22 22:53:49	2.29234759999999982	01	19-29岁	22.527031567188061	113.918432446039333	440305	V0440300	12207	35	69	38	68	113.917542859999998	22.5227425500000003	113.919983189999996	22.5249585100000012	2
2019-10-22 12:40:37	2019-10-22 12:41:37	2.29234759999999982	01	19-29岁	22.527031567188061	113.918432446039333	440305	V0440300	12207	35	69	38	68	113.917542859999998	22.5227425500000003	113.919983189999996	22.5249585100000012	2
2019-10-22 12:19:16	2019-10-22 15:40:18	2.29234759999999982	01	19-29岁	22.5264239176277208	113.919689363115737	440305	V0440300	12207	35	69	38	68	113.917542859999998	22.5227425500000003	113.919983189999996	22.5249585100000012	1
2019-10-22 11:49:11	2019-10-22 13:32:10	2.29234759999999982	01	19-29岁	22.5257669511555108	113.922142215174986	440305	V0440300	12208	35	70	38	69	113.919983189999996	22.5227425500000003	113.922423530000003	22.5249585100000012	1
2019-10-22 20:13:40	2019-10-22 21:46:07	3.05925700000000012	01	19-29岁	22.5265995002802306	114.046442747690037	440304	V0440300	12259	35	121	37	120	114.044440339999994	22.5227425500000003	114.046880669999993	22.5249585100000012	1
2019-10-22 18:58:49	2019-10-22 23:25:00	3.05925700000000012	01	19-29岁	22.5254491519752698	114.046710098511895	440304	V0440300	12259	35	121	37	120	114.044440339999994	22.5227425500000003	114.046880669999993	22.5249585100000012	1
2019-10-22 19:44:55	2019-10-22 23:39:07	2.29234759999999982	02	30-39岁	22.5281516076915693	113.909548084607025	440305	V0440300	12560	36	65	39	64	113.907781510000007	22.5249585100000012	113.910221849999999	22.5271744699999985	1
2019-10-22 12:27:50	2019-10-22 13:49:17	2.29234759999999982	01	19-29岁	22.5275045925378912	113.910631063037229	440305	V0440300	12561	36	66	39	65	113.910221849999999	22.5249585100000012	113.912662190000006	22.5271744699999985	1
2019-10-22 09:34:43	2019-10-22 13:00:29	2.29234759999999982	01	19-29岁	22.5283165532114786	113.914848450761198	440305	V0440300	12562	36	67	39	66	113.912662190000006	22.5249585100000012	113.915102520000005	22.5271744699999985	1
2019-10-22 08:40:08	2019-10-22 17:48:15	2.29234759999999982	01	19-29岁	22.5278141812822383	113.915005332952916	440305	V0440300	12562	36	67	39	66	113.912662190000006	22.5249585100000012	113.915102520000005	22.5271744699999985	1
2019-10-22 18:10:16	2019-10-22 18:44:17	2.29234759999999982	01	19-29岁	22.5284165722223797	113.913476500268317	440305	V0440300	12562	36	67	39	66	113.912662190000006	22.5249585100000012	113.915102520000005	22.5271744699999985	2
2019-10-22 18:44:29	2019-10-22 19:40:08	2.29234759999999982	01	19-29岁	22.5284165722223797	113.913476500268317	440305	V0440300	12562	36	67	39	66	113.912662190000006	22.5249585100000012	113.915102520000005	22.5271744699999985	2
2019-10-22 19:12:50	2019-10-22 20:19:11	2.29234759999999982	02	19-29岁	22.5273668040994401	113.916618138654826	440305	V0440300	12563	36	68	39	67	113.915102520000005	22.5249585100000012	113.917542859999998	22.5271744699999985	1
2019-10-22 17:34:01	2019-10-22 18:09:09	2.29234759999999982	03	19-29岁	22.5287392830086084	113.922309449143199	440305	V0440300	12565	36	70	39	69	113.919983189999996	22.5249585100000012	113.922423530000003	22.5271744699999985	1
2019-10-22 19:35:01	2019-10-22 20:59:43	2.29234759999999982	02	19-29岁	22.5286079723106205	113.939545882334343	440305	V0440300	12573	36	78	38	77	113.939505879999999	22.5249585100000012	113.941946220000005	22.5271744699999985	1
2019-10-22 14:01:19	2019-10-22 15:09:19	2.29234759999999982	01	40-49岁	22.5280891512451795	113.942160815874345	440305	V0440300	12574	36	79	38	78	113.941946220000005	22.5249585100000012	113.944386559999998	22.5271744699999985	1
2019-10-22 10:21:35	2019-10-22 11:02:57	2.29234759999999982	03	未知	22.5271786271218097	113.943162037604765	440305	V0440300	12574	36	79	38	78	113.941946220000005	22.5249585100000012	113.944386559999998	22.5271744699999985	1
2019-10-22 18:46:52	2019-10-22 23:00:10	2.29234759999999982	01	40-49岁	22.5281626374815005	113.942703211197042	440305	V0440300	12574	36	79	38	78	113.941946220000005	22.5249585100000012	113.944386559999998	22.5271744699999985	1
2019-10-22 22:49:09	2019-10-22 22:49:09	2.29234759999999982	01	30-39岁	22.5287838270013303	113.964537791958222	440305	V0440300	12583	36	88	38	87	113.963909240000007	22.5249585100000012	113.966349579999999	22.5271744699999985	1
2019-10-22 13:24:00	2019-10-22 15:43:49	2.29234759999999982	01	19-29岁	22.5276527260607082	113.990792304558852	440305	V0440300	12594	36	99	38	98	113.990752939999993	22.5249585100000012	113.99319328	22.5271744699999985	1
2019-10-22 19:06:48	2019-10-22 21:19:04	3.05925700000000012	02	19-29岁	22.5278168734824007	114.018991145312555	440304	V0440300	12605	36	110	38	109	114.017596639999994	22.5249585100000012	114.02003698	22.5271744699999985	1
2019-10-22 15:14:03	2019-10-22 17:16:54	3.05925700000000012	01	19-29岁	22.5272659655874108	114.027260719579786	440304	V0440300	12608	36	113	38	112	114.024917650000006	22.5249585100000012	114.027357980000005	22.5271744699999985	1
2019-10-22 01:50:42	2019-10-22 03:28:25	3.05925700000000012	01	19-29岁	22.5273377078341817	114.029678225556708	440304	V0440300	12609	36	114	38	113	114.027357980000005	22.5249585100000012	114.029798319999998	22.5271744699999985	1
2019-10-22 19:39:00	2019-10-22 20:53:23	3.05925700000000012	02	19-29岁	22.5292942316682598	114.029082590491583	440304	V0440300	12609	36	114	38	113	114.027357980000005	22.5249585100000012	114.029798319999998	22.5271744699999985	1
2019-10-22 00:00:13	2019-10-22 00:18:20	3.05925700000000012	01	19-29岁	22.528948729064151	114.033345226271777	440304	V0440300	12611	36	116	38	115	114.032238660000004	22.5249585100000012	114.034678990000003	22.5271744699999985	1
2019-10-22 09:38:32	2019-10-22 12:48:53	3.05925700000000012	01	19-29岁	22.5278995278998195	114.035670132006317	440304	V0440300	12612	36	117	38	116	114.034678990000003	22.5249585100000012	114.037119329999996	22.5271744699999985	1
2019-10-22 07:21:23	2019-10-22 08:27:40	3.05925700000000012	01	30-39岁	22.5280986513967214	114.036190496426215	440304	V0440300	12612	36	117	38	116	114.034678990000003	22.5249585100000012	114.037119329999996	22.5271744699999985	1
2019-10-22 15:42:46	2019-10-22 19:28:25	3.05925700000000012	02	19-29岁	22.5282276324611992	114.041725382303284	440304	V0440300	12614	36	119	38	118	114.039559659999995	22.5249585100000012	114.042000000000002	22.5271744699999985	1
2019-10-22 13:37:35	2019-10-22 14:23:09	3.05925700000000012	01	40-49岁	22.5293573312786286	114.040826931490344	440304	V0440300	12614	36	119	38	118	114.039559659999995	22.5249585100000012	114.042000000000002	22.5271744699999985	1
2019-10-22 09:09:14	2019-10-22 11:49:14	3.05925700000000012	01	19-29岁	22.5289045997732593	114.04467409946507	440304	V0440300	12616	36	121	38	120	114.044440339999994	22.5249585100000012	114.046880669999993	22.5271744699999985	2
2019-10-22 11:49:47	2019-10-22 13:37:44	3.05925700000000012	01	19-29岁	22.5289045997732593	114.04467409946507	440304	V0440300	12616	36	121	38	120	114.044440339999994	22.5249585100000012	114.046880669999993	22.5271744699999985	2
2019-10-22 16:42:08	2019-10-22 20:37:00	2.29234759999999982	02	30-39岁	22.5306866943822293	113.909035049696357	440305	V0440300	12917	37	65	40	64	113.907781510000007	22.5271744699999985	113.910221849999999	22.5293904199999986	1
2019-10-22 13:09:12	2019-10-22 15:28:59	2.29234759999999982	01	19-29岁	22.5296967106051085	113.908707380040767	440305	V0440300	12917	37	65	40	64	113.907781510000007	22.5271744699999985	113.910221849999999	22.5293904199999986	1
2019-10-22 17:56:22	2019-10-22 20:45:33	2.29234759999999982	02	19-29岁	22.5296839920537302	113.914623763311383	440305	V0440300	12919	37	67	40	66	113.912662190000006	22.5271744699999985	113.915102520000005	22.5293904199999986	1
2019-10-22 07:54:34	2019-10-22 08:04:46	2.29234759999999982	01	30-39岁	22.5298598268204984	113.913910697125971	440305	V0440300	12919	37	67	40	66	113.912662190000006	22.5271744699999985	113.915102520000005	22.5293904199999986	1
2019-10-22 12:51:55	2019-10-22 14:07:01	2.29234759999999982	01	19-29岁	22.5309533571014917	113.913050927598576	440305	V0440300	12919	37	67	40	66	113.912662190000006	22.5271744699999985	113.915102520000005	22.5293904199999986	2
2019-10-22 17:27:14	2019-10-22 18:12:31	2.29234759999999982	01	19-29岁	22.5309533571014917	113.913050927598576	440305	V0440300	12919	37	67	40	66	113.912662190000006	22.5271744699999985	113.915102520000005	22.5293904199999986	2
2019-10-22 12:26:48	2019-10-22 14:29:13	2.29234759999999982	01	19-29岁	22.5308025735883497	113.914598894014674	440305	V0440300	12919	37	67	40	66	113.912662190000006	22.5271744699999985	113.915102520000005	22.5293904199999986	1
2019-10-22 19:46:16	2019-10-22 21:29:18	2.29234759999999982	01	30-39岁	22.5305569911829409	113.91543980399571	440305	V0440300	12920	37	68	40	67	113.915102520000005	22.5271744699999985	113.917542859999998	22.5293904199999986	2
2019-10-22 18:17:53	2019-10-22 19:25:50	2.29234759999999982	01	30-39岁	22.5305569911829409	113.91543980399571	440305	V0440300	12920	37	68	40	67	113.915102520000005	22.5271744699999985	113.917542859999998	22.5293904199999986	2
2019-10-22 18:34:03	2019-10-22 22:43:35	2.29234759999999982	01	40-49岁	22.5312711889262296	113.919270909955927	440305	V0440300	12921	37	69	40	68	113.917542859999998	22.5271744699999985	113.919983189999996	22.5293904199999986	1
2019-10-22 19:10:05	2019-10-22 20:21:47	2.29234759999999982	02	19-29岁	22.5306019689236088	113.921082961997612	440305	V0440300	12922	37	70	40	69	113.919983189999996	22.5271744699999985	113.922423530000003	22.5293904199999986	1
2019-10-22 13:55:10	2019-10-22 14:49:57	2.29234759999999982	01	19-29岁	22.5307168619432083	113.924257085097366	440305	V0440300	12923	37	71	40	70	113.922423530000003	22.5271744699999985	113.924863869999996	22.5293904199999986	1
2019-10-22 15:42:45	2019-10-22 23:01:55	2.29234759999999982	01	19-29岁	22.5300776883090705	113.926699893124606	440305	V0440300	12924	37	72	40	71	113.924863869999996	22.5271744699999985	113.927304199999995	22.5293904199999986	1
2019-10-22 19:29:07	2019-10-22 22:19:41	2.29234759999999982	01	19-29岁	22.5315913272880195	113.928929893928029	440305	V0440300	12925	37	73	39	72	113.927304199999995	22.5271744699999985	113.929744540000002	22.5293904199999986	1
2019-10-22 18:36:36	2019-10-22 19:22:56	2.29234759999999982	01	19-29岁	22.5307667788134793	113.929229866097145	440305	V0440300	12925	37	73	39	72	113.927304199999995	22.5271744699999985	113.929744540000002	22.5293904199999986	1
2019-10-22 03:03:30	2019-10-22 04:34:03	2.29234759999999982	02	19-29岁	22.5308126900480588	113.92974372634454	440305	V0440300	12925	37	73	39	72	113.927304199999995	22.5271744699999985	113.929744540000002	22.5293904199999986	1
2019-10-22 19:48:58	2019-10-22 21:29:46	2.29234759999999982	01	19-29岁	22.5310008181488008	113.928253221952247	440305	V0440300	12925	37	73	39	72	113.927304199999995	22.5271744699999985	113.929744540000002	22.5293904199999986	1
2019-10-22 10:39:57	2019-10-22 11:34:33	2.29234759999999982	01	19-29岁	22.5308238714262288	113.929384037063656	440305	V0440300	12925	37	73	39	72	113.927304199999995	22.5271744699999985	113.929744540000002	22.5293904199999986	1
2019-10-22 20:10:31	2019-10-22 21:28:22	2.29234759999999982	01	19-29岁	22.5295031086771402	113.930637294381398	440305	V0440300	12926	37	74	39	73	113.929744540000002	22.5271744699999985	113.932184879999994	22.5293904199999986	1
2019-10-22 18:29:03	2019-10-22 21:35:17	2.29234759999999982	02	0-18岁	22.53092761576832	113.930090911289966	440305	V0440300	12926	37	74	39	73	113.929744540000002	22.5271744699999985	113.932184879999994	22.5293904199999986	1
2019-10-22 11:31:58	2019-10-22 13:16:33	2.29234759999999982	01	30-39岁	22.5309884155265614	113.939435099120303	440305	V0440300	12929	37	77	39	76	113.93706555	22.5271744699999985	113.939505879999999	22.5293904199999986	1
2019-10-22 21:27:31	2019-10-22 23:43:03	2.29234759999999982	01	19-29岁	22.5310366965405287	113.937704814316476	440305	V0440300	12929	37	77	39	76	113.93706555	22.5271744699999985	113.939505879999999	22.5293904199999986	1
2019-10-22 08:24:36	2019-10-22 11:26:48	2.29234759999999982	02	30-39岁	22.5307967319569613	113.941693140467351	440305	V0440300	12930	37	78	39	77	113.939505879999999	22.5271744699999985	113.941946220000005	22.5293904199999986	1
2019-10-22 22:51:57	2019-10-22 23:36:29	2.29234759999999982	02	19-29岁	22.5303592924443414	113.945268076656177	440305	V0440300	12932	37	80	39	79	113.944386559999998	22.5271744699999985	113.946826889999997	22.5293904199999986	1
2019-10-22 18:54:21	2019-10-22 19:47:18	3.05925700000000012	02	19-29岁	22.5307203110527503	114.026156915210905	440304	V0440300	12965	37	113	39	112	114.024917650000006	22.5271744699999985	114.027357980000005	22.5293904199999986	1
2019-10-22 18:49:51	2019-10-22 21:03:42	3.05925700000000012	01	19-29岁	22.5296545802297814	114.033446721538098	440304	V0440300	12968	37	116	39	115	114.032238660000004	22.5271744699999985	114.034678990000003	22.5293904199999986	1
2019-10-22 15:45:30	2019-10-22 16:02:19	3.05925700000000012	02	60岁以上	22.5295696217956412	114.033244517905345	440304	V0440300	12968	37	116	39	115	114.032238660000004	22.5271744699999985	114.034678990000003	22.5293904199999986	1
2019-10-22 12:09:15	2019-10-22 13:47:44	3.05925700000000012	02	30-39岁	22.5296014813014693	114.046252569159208	440304	V0440300	12973	37	121	39	120	114.044440339999994	22.5271744699999985	114.046880669999993	22.5293904199999986	1
2019-10-22 01:11:23	2019-10-22 03:02:22	3.05925700000000012	02	19-29岁	22.5304632577424186	114.053870520318043	440304	V0440300	12976	37	124	38	123	114.051761350000007	22.5271744699999985	114.054201680000006	22.5293904199999986	1
2019-10-22 10:11:30	2019-10-22 11:09:10	3.05925700000000012	02	19-29岁	22.5308805412499282	114.052015730268934	440304	V0440300	12976	37	124	38	123	114.051761350000007	22.5271744699999985	114.054201680000006	22.5293904199999986	1
2019-10-22 18:59:06	2019-10-22 20:35:38	3.05925700000000012	02	19-29岁	22.5298505073490887	114.064288717571472	440304	V0440300	12981	37	129	38	128	114.063963029999996	22.5271744699999985	114.066403359999995	22.5293904199999986	1
2019-10-22 07:35:05	2019-10-22 20:31:37	2.29234759999999982	01	30-39岁	22.5317467419419799	113.913480150247921	440305	V0440300	13276	38	67	41	66	113.912662190000006	22.5293904199999986	113.915102520000005	22.5316063799999995	2
2019-10-22 00:02:56	2019-10-22 02:34:43	2.29234759999999982	01	30-39岁	22.5317467419419799	113.913480150247921	440305	V0440300	13276	38	67	41	66	113.912662190000006	22.5293904199999986	113.915102520000005	22.5316063799999995	2
2019-10-22 22:59:25	2019-10-22 23:28:07	2.29234759999999982	01	0-18岁	22.5336263508905112	113.914079513312416	440305	V0440300	13276	38	67	41	66	113.912662190000006	22.5293904199999986	113.915102520000005	22.5316063799999995	1
2019-10-22 09:00:18	2019-10-22 23:22:58	2.29234759999999982	01	19-29岁	22.532464153732171	113.917476351448656	440305	V0440300	13277	38	68	41	67	113.915102520000005	22.5293904199999986	113.917542859999998	22.5316063799999995	1
2019-10-22 13:56:58	2019-10-22 20:18:41	2.29234759999999982	01	19-29岁	22.5325532451555688	113.917416084175528	440305	V0440300	13277	38	68	41	67	113.915102520000005	22.5293904199999986	113.917542859999998	22.5316063799999995	1
2019-10-22 03:05:50	2019-10-22 04:51:49	2.29234759999999982	01	19-29岁	22.53261413710241	113.916355830269453	440305	V0440300	13277	38	68	41	67	113.915102520000005	22.5293904199999986	113.917542859999998	22.5316063799999995	1
2019-10-22 10:12:28	2019-10-22 12:41:25	2.29234759999999982	01	19-29岁	22.5319782589572313	113.919906094811438	440305	V0440300	13278	38	69	41	68	113.917542859999998	22.5293904199999986	113.919983189999996	22.5316063799999995	1
2019-10-22 18:15:36	2019-10-22 20:47:08	2.29234759999999982	02	30-39岁	22.5318803279106383	113.919033949596468	440305	V0440300	13278	38	69	41	68	113.917542859999998	22.5293904199999986	113.919983189999996	22.5316063799999995	1
2019-10-22 20:12:26	2019-10-22 20:52:31	2.29234759999999982	01	19-29岁	22.5330552622488796	113.918182109750504	440305	V0440300	13278	38	69	41	68	113.917542859999998	22.5293904199999986	113.919983189999996	22.5316063799999995	1
2019-10-22 18:47:36	2019-10-22 19:33:33	2.29234759999999982	02	19-29岁	22.5320828905146513	113.925373142624395	440305	V0440300	13281	38	72	40	71	113.924863869999996	22.5293904199999986	113.927304199999995	22.5316063799999995	1
2019-10-22 23:12:23	2019-10-22 23:20:59	2.29234759999999982	02	19-29岁	22.5324890166403193	113.927734541322991	440305	V0440300	13282	38	73	40	72	113.927304199999995	22.5293904199999986	113.929744540000002	22.5316063799999995	1
2019-10-22 19:49:01	2019-10-22 23:20:49	2.29234759999999982	02	40-49岁	22.5321956110825106	113.929382827812034	440305	V0440300	13282	38	73	40	72	113.927304199999995	22.5293904199999986	113.929744540000002	22.5316063799999995	1
2019-10-22 11:18:13	2019-10-22 12:18:27	2.29234759999999982	02	19-29岁	22.5336854118330798	113.936043403153903	440305	V0440300	13285	38	76	40	75	113.934625209999993	22.5293904199999986	113.93706555	22.5316063799999995	1
2019-10-22 00:01:04	2019-10-22 10:31:50	2.29234759999999982	02	19-29岁	22.53280125906225	113.935110873705312	440305	V0440300	13285	38	76	40	75	113.934625209999993	22.5293904199999986	113.93706555	22.5316063799999995	1
2019-10-22 09:19:05	2019-10-22 18:51:17	2.29234759999999982	01	30-39岁	22.5324381931209317	113.941637534651022	440305	V0440300	13287	38	78	40	77	113.939505879999999	22.5293904199999986	113.941946220000005	22.5316063799999995	1
2019-10-22 20:14:31	2019-10-22 22:24:01	2.29234759999999982	01	19-29岁	22.5328484927504995	113.943756048652332	440305	V0440300	13288	38	79	40	78	113.941946220000005	22.5293904199999986	113.944386559999998	22.5316063799999995	1
2019-10-22 15:06:53	2019-10-22 16:15:23	2.29234759999999982	02	40-49岁	22.5319617418996891	113.945533962121388	440305	V0440300	13289	38	80	40	79	113.944386559999998	22.5293904199999986	113.946826889999997	22.5316063799999995	1
2019-10-22 16:19:31	2019-10-22 17:37:03	2.29234759999999982	02	40-49岁	22.5332425829198186	113.956920840429191	440305	V0440300	13294	38	85	40	84	113.956588240000002	22.5293904199999986	113.959028570000001	22.5316063799999995	1
2019-10-22 16:54:04	2019-10-22 19:23:28	3.05925700000000012	01	30-39岁	22.53324401344533	114.021585164740813	440304	V0440300	13320	38	111	40	110	114.02003698	22.5293904199999986	114.022477309999999	22.5316063799999995	1
2019-10-22 17:56:42	2019-10-22 19:13:42	3.05925700000000012	02	19-29岁	22.5337258134728202	114.065955565417838	440304	V0440300	13338	38	129	39	128	114.063963029999996	22.5293904199999986	114.066403359999995	22.5316063799999995	1
2019-10-22 08:29:43	2019-10-22 12:22:37	3.05925700000000012	02	19-29岁	22.5324395681143095	114.075115471465253	440304	V0440300	13342	38	133	39	132	114.073724369999994	22.5293904199999986	114.07616471	22.5316063799999995	1
2019-10-22 16:00:28	2019-10-22 17:41:38	2.29234759999999982	01	30-39岁	22.5347920773083601	113.908992171222053	440305	V0440300	13631	39	65	42	64	113.907781510000007	22.5316063799999995	113.910221849999999	22.5338223400000004	1
2019-10-22 10:32:57	2019-10-22 21:08:15	2.29234759999999982	02	19-29岁	22.5357380583395894	113.929158706522898	440305	V0440300	13639	39	73	41	72	113.927304199999995	22.5316063799999995	113.929744540000002	22.5338223400000004	1
2019-10-22 09:45:39	2019-10-22 10:29:20	2.29234759999999982	01	30-39岁	22.5339209390214812	113.941303690184213	440305	V0440300	13644	39	78	41	77	113.939505879999999	22.5316063799999995	113.941946220000005	22.5338223400000004	1
2019-10-22 11:19:58	2019-10-22 13:14:34	2.29234759999999982	02	19-29岁	22.5351495782417999	113.948018847699117	440305	V0440300	13647	39	81	41	80	113.946826889999997	22.5316063799999995	113.949267230000004	22.5338223400000004	1
2019-10-22 03:03:52	2019-10-22 03:45:59	2.29234759999999982	01	0-18岁	22.5348419854324611	113.951309303331513	440305	V0440300	13648	39	82	41	81	113.949267230000004	22.5316063799999995	113.951707560000003	22.5338223400000004	2
2019-10-22 00:04:27	2019-10-22 03:03:11	2.29234759999999982	01	0-18岁	22.5348419854324611	113.951309303331513	440305	V0440300	13648	39	82	41	81	113.949267230000004	22.5316063799999995	113.951707560000003	22.5338223400000004	2
2019-10-22 09:08:17	2019-10-22 11:58:05	2.29234759999999982	01	50-59岁	22.5339009699047992	113.980834728488432	440305	V0440300	13660	39	94	41	93	113.978551260000003	22.5316063799999995	113.980991599999996	22.5338223400000004	1
2019-10-22 08:23:39	2019-10-22 19:20:53	3.05925700000000012	02	30-39岁	22.5347935005823388	114.002490191283059	440304	V0440300	13669	39	103	41	102	114.000514289999998	22.5316063799999995	114.002954619999997	22.5338223400000004	1
2019-10-22 22:48:55	2019-10-22 22:49:55	3.05925700000000012	02	30-39岁	22.5346746227704386	114.069481766350151	440304	V0440300	13697	39	131	40	130	114.068843700000002	22.5316063799999995	114.071284030000001	22.5338223400000004	1
2019-10-22 17:35:30	2019-10-22 18:46:22	2.29234759999999982	01	30-39岁	22.5368736826107288	113.905079253371269	440305	V0440300	13986	40	63	43	62	113.902900840000001	22.5338223400000004	113.905341179999994	22.5360383000000013	2
2019-10-22 22:44:45	2019-10-22 23:40:37	2.29234759999999982	01	30-39岁	22.5368736826107288	113.905079253371269	440305	V0440300	13986	40	63	43	62	113.902900840000001	22.5338223400000004	113.905341179999994	22.5360383000000013	2
2019-10-22 08:45:44	2019-10-22 10:06:27	2.29234759999999982	01	19-29岁	22.5364402098452885	113.914454099226049	440305	V0440300	13990	40	67	43	66	113.912662190000006	22.5338223400000004	113.915102520000005	22.5360383000000013	1
2019-10-22 18:44:40	2019-10-22 20:46:46	2.29234759999999982	02	19-29岁	22.5367274139823515	113.919548075809843	440305	V0440300	13992	40	69	43	68	113.917542859999998	22.5338223400000004	113.919983189999996	22.5360383000000013	1
2019-10-22 18:51:43	2019-10-22 21:42:11	2.29234759999999982	02	50-59岁	22.5360560368386302	113.958228976894787	440305	V0440300	14008	40	85	42	84	113.956588240000002	22.5338223400000004	113.959028570000001	22.5360383000000013	1
2019-10-22 17:26:25	2019-10-22 18:52:58	2.29234759999999982	01	19-29岁	22.5374385317088191	113.961181264041585	440305	V0440300	14009	40	86	42	85	113.959028570000001	22.5338223400000004	113.961468909999994	22.5360383000000013	1
2019-10-22 17:12:58	2019-10-22 19:54:05	2.29234759999999982	02	30-39岁	22.5379445627198116	113.965036893649923	440305	V0440300	14011	40	88	42	87	113.963909240000007	22.5338223400000004	113.966349579999999	22.5360383000000013	1
2019-10-22 18:57:47	2019-10-22 22:01:04	3.05925700000000012	01	30-39岁	22.5374832655622512	114.027294446655134	440304	V0440300	14036	40	113	42	112	114.024917650000006	22.5338223400000004	114.027357980000005	22.5360383000000013	1
2019-10-22 18:27:42	2019-10-22 20:41:29	3.05925700000000012	01	19-29岁	22.5381069133425491	114.06072315440116	440304	V0440300	14050	40	127	41	126	114.059082349999997	22.5338223400000004	114.061522690000004	22.5360383000000013	1
2019-10-22 08:55:01	2019-10-22 09:41:12	3.17181930000000012	03	未知	22.5377761743871297	114.11119568498404	440303	V0440300	14071	40	148	41	147	114.110329410000006	22.5338223400000004	114.112769749999998	22.5360383000000013	1
2019-10-22 22:58:53	2019-10-22 23:41:43	2.29234759999999982	01	30-39岁	22.5394366912469195	113.905080361583288	440305	V0440300	14343	41	63	44	62	113.902900840000001	22.5360383000000013	113.905341179999994	22.5382542599999987	1
2019-10-22 17:59:05	2019-10-22 20:35:51	2.29234759999999982	01	30-39岁	22.5404569073491317	113.907447530357217	440305	V0440300	14344	41	64	44	63	113.905341179999994	22.5360383000000013	113.907781510000007	22.5382542599999987	1
2019-10-22 18:36:43	2019-10-22 23:40:37	2.29234759999999982	01	30-39岁	22.53901578719627	113.955822670096623	440305	V0440300	14364	41	84	43	83	113.954147899999995	22.5360383000000013	113.956588240000002	22.5382542599999987	1
2019-10-22 20:51:32	2019-10-22 21:29:22	2.29234759999999982	02	19-29岁	22.5391300177611811	113.95899710204985	440305	V0440300	14365	41	85	43	84	113.956588240000002	22.5360383000000013	113.959028570000001	22.5382542599999987	2
2019-10-22 21:39:02	2019-10-22 23:19:24	2.29234759999999982	02	19-29岁	22.5391300177611811	113.95899710204985	440305	V0440300	14365	41	85	43	84	113.956588240000002	22.5360383000000013	113.959028570000001	22.5382542599999987	2
2019-10-22 08:04:03	2019-10-22 10:58:05	2.29234759999999982	02	30-39岁	22.539628735513169	113.962940363959333	440305	V0440300	14367	41	87	43	86	113.961468909999994	22.5360383000000013	113.963909240000007	22.5382542599999987	1
2019-10-22 18:34:46	2019-10-22 22:40:50	2.29234759999999982	01	19-29岁	22.5401297550422797	113.964619894902881	440305	V0440300	14368	41	88	43	87	113.963909240000007	22.5360383000000013	113.966349579999999	22.5382542599999987	1
2019-10-22 18:14:05	2019-10-22 21:21:25	2.29234759999999982	02	19-29岁	22.5399220609523603	113.973708469448823	440305	V0440300	14372	41	92	43	91	113.973670589999998	22.5360383000000013	113.976110930000004	22.5382542599999987	1
2019-10-22 21:13:58	2019-10-22 21:14:58	2.29234759999999982	01	19-29岁	22.5392186353369297	113.97469536778415	440305	V0440300	14372	41	92	43	91	113.973670589999998	22.5360383000000013	113.976110930000004	22.5382542599999987	1
2019-10-22 15:56:48	2019-10-22 18:46:43	2.29234759999999982	02	40-49岁	22.5384974552385096	113.976178132937434	440305	V0440300	14373	41	93	43	92	113.976110930000004	22.5360383000000013	113.978551260000003	22.5382542599999987	1
2019-10-22 14:43:23	2019-10-22 15:30:56	3.05925700000000012	01	19-29岁	22.5400976424844899	114.014471759150467	440304	V0440300	14388	41	108	43	107	114.012715970000002	22.5360383000000013	114.015156300000001	22.5382542599999987	1
2019-10-22 16:05:51	2019-10-22 16:44:29	3.05925700000000012	01	30-39岁	22.5385538188033898	114.06147153563289	440304	V0440300	14407	41	127	42	126	114.059082349999997	22.5360383000000013	114.061522690000004	22.5382542599999987	1
2019-10-22 18:23:40	2019-10-22 19:21:43	3.05925700000000012	02	19-29岁	22.538965881492679	114.066243112442066	440304	V0440300	14409	41	129	42	128	114.063963029999996	22.5360383000000013	114.066403359999995	22.5382542599999987	1
2019-10-22 17:29:14	2019-10-22 19:55:57	3.05925700000000012	03	未知	22.5393638933929914	114.086143129864695	440304	V0440300	14418	41	138	42	137	114.085926049999998	22.5360383000000013	114.088366390000004	22.5382542599999987	1
2019-10-22 19:02:19	2019-10-22 20:27:40	2.29234759999999982	02	40-49岁	22.5416014583321491	113.900805933307538	440305	V0440300	14699	42	62	45	61	113.900460510000002	22.5382542599999987	113.902900840000001	22.5404702099999987	1
2019-10-22 11:10:35	2019-10-22 14:45:16	2.29234759999999982	02	19-29岁	22.5419715577001796	113.911125002390875	440305	V0440300	14703	42	66	45	65	113.910221849999999	22.5382542599999987	113.912662190000006	22.5404702099999987	1
2019-10-22 12:18:33	2019-10-22 13:31:54	2.29234759999999982	03	未知	22.5415111414003704	113.918169133922362	440305	V0440300	14706	42	69	44	68	113.917542859999998	22.5382542599999987	113.919983189999996	22.5404702099999987	3
2019-10-22 13:31:58	2019-10-22 14:02:24	2.29234759999999982	03	未知	22.5415111414003704	113.918169133922362	440305	V0440300	14706	42	69	44	68	113.917542859999998	22.5382542599999987	113.919983189999996	22.5404702099999987	3
2019-10-22 08:18:14	2019-10-22 08:56:36	2.29234759999999982	03	未知	22.5415111414003704	113.918169133922362	440305	V0440300	14706	42	69	44	68	113.917542859999998	22.5382542599999987	113.919983189999996	22.5404702099999987	3
2019-10-22 22:21:19	2019-10-22 23:26:02	2.29234759999999982	02	19-29岁	22.5423565653980909	113.964017369849259	440305	V0440300	14725	42	88	44	87	113.963909240000007	22.5382542599999987	113.966349579999999	22.5404702099999987	1
2019-10-22 19:01:22	2019-10-22 21:04:54	2.29234759999999982	02	30-39岁	22.5409677277414389	113.98228402330254	440305	V0440300	14732	42	95	44	94	113.980991599999996	22.5382542599999987	113.983431929999995	22.5404702099999987	1
2019-10-22 19:43:31	2019-10-22 22:29:49	3.05925700000000012	01	19-29岁	22.5405048791049012	114.014531005400613	440304	V0440300	14745	42	108	44	107	114.012715970000002	22.5382542599999987	114.015156300000001	22.5404702099999987	1
2019-10-22 17:45:23	2019-10-22 17:46:23	3.05925700000000012	02	50-59岁	22.5422958671894698	114.021070198659856	440304	V0440300	14748	42	111	44	110	114.02003698	22.5382542599999987	114.022477309999999	22.5404702099999987	1
2019-10-22 22:51:18	2019-10-22 23:40:58	3.05925700000000012	01	19-29岁	22.5414469927622001	114.063227184538661	440304	V0440300	14765	42	128	43	127	114.061522690000004	22.5382542599999987	114.063963029999996	22.5404702099999987	1
2019-10-22 21:14:48	2019-10-22 22:15:38	3.05925700000000012	02	19-29岁	22.5409725274826904	114.087751403610312	440304	V0440300	14775	42	138	43	137	114.085926049999998	22.5382542599999987	114.088366390000004	22.5404702099999987	1
2019-10-22 11:45:46	2019-10-22 13:01:59	2.29234759999999982	02	19-29岁	22.5443564465013893	113.906087853340779	440305	V0440300	15058	43	64	46	63	113.905341179999994	22.5404702099999987	113.907781510000007	22.5426861699999996	1
2019-10-22 19:32:59	2019-10-22 22:52:17	2.29234759999999982	02	30-39岁	22.5441877728232711	113.929292251206562	440305	V0440300	15067	43	73	45	72	113.927304199999995	22.5404702099999987	113.929744540000002	22.5426861699999996	1
2019-10-22 18:17:17	2019-10-22 19:23:43	2.29234759999999982	02	30-39岁	22.5429094396534317	113.950791950102612	440305	V0440300	15076	43	82	45	81	113.949267230000004	22.5404702099999987	113.951707560000003	22.5426861699999996	1
2019-10-22 19:24:55	2019-10-22 22:57:13	3.05925700000000012	03	未知	22.5444825577759111	114.089193496784617	440304	V0440300	15133	43	139	44	138	114.088366390000004	22.5404702099999987	114.090806720000003	22.5426861699999996	1
2019-10-22 11:37:44	2019-10-22 21:25:52	3.05925700000000012	02	19-29岁	22.5435424147164696	114.094100656913525	440304	V0440300	15135	43	141	44	140	114.093247059999996	22.5404702099999987	114.095687400000003	22.5426861699999996	1
2019-10-22 13:54:24	2019-10-22 15:04:37	3.05925700000000012	01	30-39岁	22.5448691135185406	114.096093928458188	440304	V0440300	15136	43	142	44	141	114.095687400000003	22.5404702099999987	114.098127730000002	22.5426861699999996	1
2019-10-22 18:10:05	2019-10-22 22:00:53	2.29234759999999982	02	40-49岁	22.5454059594791403	113.916557235288451	440305	V0440300	15419	44	68	46	67	113.915102520000005	22.5426861699999996	113.917542859999998	22.5449021300000005	1
2019-10-22 19:27:53	2019-10-22 22:38:55	2.29234759999999982	01	19-29岁	22.5466544805311813	113.917190138869103	440305	V0440300	15419	44	68	46	67	113.915102520000005	22.5426861699999996	113.917542859999998	22.5449021300000005	1
2019-10-22 22:00:04	2019-10-22 22:01:04	2.29234759999999982	02	19-29岁	22.5458161821815501	113.935173064885007	440305	V0440300	15427	44	76	46	75	113.934625209999993	22.5426861699999996	113.93706555	22.5449021300000005	1
2019-10-22 16:40:02	2019-10-22 17:11:40	2.29234759999999982	01	19-29岁	22.5464562746842496	113.938452571118972	440305	V0440300	15428	44	77	46	76	113.93706555	22.5426861699999996	113.939505879999999	22.5449021300000005	1
2019-10-22 16:58:19	2019-10-22 19:02:39	2.29234759999999982	02	50-59岁	22.5464547002411493	113.962149633520411	440305	V0440300	15438	44	87	46	86	113.961468909999994	22.5426861699999996	113.963909240000007	22.5449021300000005	1
2019-10-22 17:47:51	2019-10-22 19:23:11	2.29234759999999982	02	19-29岁	22.54545691660865	113.976240157118383	440305	V0440300	15444	44	93	46	92	113.976110930000004	22.5426861699999996	113.978551260000003	22.5449021300000005	1
2019-10-22 19:37:13	2019-10-22 20:39:10	3.05925700000000012	02	30-39岁	22.5462100290538991	114.001505046408383	440304	V0440300	15454	44	103	46	102	114.000514289999998	22.5426861699999996	114.002954619999997	22.5449021300000005	1
2019-10-22 10:03:26	2019-10-22 12:02:51	2.29234759999999982	01	19-29岁	22.5477925944465589	113.917242561262739	440305	V0440300	15776	45	68	47	67	113.915102520000005	22.5449021300000005	113.917542859999998	22.5471180900000014	1
2019-10-22 18:28:50	2019-10-22 20:44:39	2.29234759999999982	01	19-29岁	22.5471998281922907	113.917391760157045	440305	V0440300	15776	45	68	47	67	113.915102520000005	22.5449021300000005	113.917542859999998	22.5471180900000014	1
2019-10-22 09:51:49	2019-10-22 13:15:37	2.29234759999999982	02	19-29岁	22.5485645441269291	113.944906005947331	440305	V0440300	15788	45	80	47	79	113.944386559999998	22.5449021300000005	113.946826889999997	22.5471180900000014	1
2019-10-22 00:56:39	2019-10-22 02:30:22	2.29234759999999982	01	19-29岁	22.5471730296398114	113.947666834349718	440305	V0440300	15789	45	81	47	80	113.946826889999997	22.5449021300000005	113.949267230000004	22.5471180900000014	1
2019-10-22 19:51:24	2019-10-22 21:22:03	2.29234759999999982	01	30-39岁	22.5474505653029311	113.951352783540443	440305	V0440300	15790	45	82	47	81	113.949267230000004	22.5449021300000005	113.951707560000003	22.5471180900000014	1
2019-10-22 07:14:32	2019-10-22 09:22:23	2.29234759999999982	01	40-49岁	22.5486798156298391	113.950499892624208	440305	V0440300	15790	45	82	47	81	113.949267230000004	22.5449021300000005	113.951707560000003	22.5471180900000014	1
2019-10-22 18:26:25	2019-10-22 21:46:54	2.29234759999999982	02	30-39岁	22.5487195467150308	113.962605251864289	440305	V0440300	15795	45	87	47	86	113.961468909999994	22.5449021300000005	113.963909240000007	22.5471180900000014	1
2019-10-22 09:09:27	2019-10-22 13:54:08	2.29234759999999982	01	30-39岁	22.5475184727039597	113.964953695629944	440305	V0440300	15796	45	88	47	87	113.963909240000007	22.5449021300000005	113.966349579999999	22.5471180900000014	1
2019-10-22 15:13:24	2019-10-22 16:06:49	2.29234759999999982	02	19-29岁	22.5479843073918289	113.964292522050513	440305	V0440300	15796	45	88	47	87	113.963909240000007	22.5449021300000005	113.966349579999999	22.5471180900000014	1
2019-10-22 20:43:19	2019-10-22 21:27:24	3.05925700000000012	01	30-39岁	22.5486477554581413	114.074521065603477	440304	V0440300	15841	45	133	46	132	114.073724369999994	22.5449021300000005	114.07616471	22.5471180900000014	1
2019-10-22 19:29:14	2019-10-22 23:09:42	3.05925700000000012	03	未知	22.5482770331672597	114.078950031405597	440304	V0440300	15843	45	135	46	134	114.078605039999999	22.5449021300000005	114.081045380000006	22.5471180900000014	1
2019-10-22 18:51:02	2019-10-22 23:39:55	3.17181930000000012	01	30-39岁	22.549109405387199	114.103496942388162	440303	V0440300	15853	45	145	46	144	114.103008399999993	22.5449021300000005	114.10544874	22.5471180900000014	1
2019-10-22 09:37:56	2019-10-22 20:48:56	3.17181930000000012	01	30-39岁	22.5487867595475606	114.105126421978397	440303	V0440300	15853	45	145	46	144	114.103008399999993	22.5449021300000005	114.10544874	22.5471180900000014	1
2019-10-22 17:16:00	2019-10-22 21:08:24	3.17181930000000012	02	19-29岁	22.5486283493955995	114.110367200409385	440303	V0440300	15856	45	148	46	147	114.110329410000006	22.5449021300000005	114.112769749999998	22.5471180900000014	1
2019-10-22 00:01:51	2019-10-22 02:48:30	3.17181930000000012	02	19-29岁	22.5489449495484386	114.114927624561517	440303	V0440300	15857	45	149	46	148	114.112769749999998	22.5449021300000005	114.115210079999997	22.5471180900000014	1
2019-10-22 11:13:43	2019-10-22 20:22:39	3.17181930000000012	02	50-59岁	22.5489270097874694	114.128541684901165	440303	V0440300	15863	45	155	46	154	114.127411769999995	22.5449021300000005	114.129852099999994	22.5471180900000014	1
2019-10-22 09:39:13	2019-10-22 11:19:51	2.29234759999999982	02	19-29岁	22.5496003645253609	113.928229938321493	440305	V0440300	16138	46	73	48	72	113.927304199999995	22.5471180900000014	113.929744540000002	22.5493340400000015	1
2019-10-22 11:21:27	2019-10-22 12:31:14	2.29234759999999982	01	30-39岁	22.5501827490488793	113.947425686660793	440305	V0440300	16146	46	81	48	80	113.946826889999997	22.5471180900000014	113.949267230000004	22.5493340400000015	1
2019-10-22 18:24:38	2019-10-22 19:50:55	2.29234759999999982	01	19-29岁	22.5515387869188793	113.956587398466368	440305	V0440300	16149	46	84	48	83	113.954147899999995	22.5471180900000014	113.956588240000002	22.5493340400000015	1
2019-10-22 18:35:00	2019-10-22 23:19:05	2.29234759999999982	02	19-29岁	22.5494688018200407	113.963570171472441	440305	V0440300	16152	46	87	48	86	113.961468909999994	22.5471180900000014	113.963909240000007	22.5493340400000015	1
2019-10-22 11:38:23	2019-10-22 13:32:42	3.05925700000000012	02	50-59岁	22.5512911796657392	114.007798378566093	440304	V0440300	16170	46	105	48	104	114.005394960000004	22.5471180900000014	114.007835290000003	22.5493340400000015	1
2019-10-22 22:27:27	2019-10-22 22:27:27	3.17181930000000012	01	30-39岁	22.5511846403964817	114.102958015080659	440303	V0440300	16209	46	144	47	143	114.100568069999994	22.5471180900000014	114.103008399999993	22.5493340400000015	1
2019-10-22 12:04:34	2019-10-22 13:10:00	3.17181930000000012	02	19-29岁	22.5511002872181798	114.102784868749836	440303	V0440300	16209	46	144	47	143	114.100568069999994	22.5471180900000014	114.103008399999993	22.5493340400000015	1
2019-10-22 12:14:18	2019-10-22 12:53:23	2.29234759999999982	01	30-39岁	22.5516517374543888	113.92177187253445	440305	V0440300	16492	47	70	49	69	113.919983189999996	22.5493340400000015	113.922423530000003	22.5515499999999989	1
2019-10-22 00:06:15	2019-10-22 00:35:05	2.29234759999999982	02	40-49岁	22.5525231918311988	113.926280241162672	440305	V0440300	16494	47	72	49	71	113.924863869999996	22.5493340400000015	113.927304199999995	22.5515499999999989	1
2019-10-22 22:49:06	2019-10-22 23:41:32	2.29234759999999982	01	50-59岁	22.5527240645400298	113.946281503565459	440305	V0440300	16502	47	80	49	79	113.944386559999998	22.5493340400000015	113.946826889999997	22.5515499999999989	1
2019-10-22 00:18:04	2019-10-22 04:53:00	2.29234759999999982	01	30-39岁	22.5535656894912897	113.948303398731468	440305	V0440300	16503	47	81	49	80	113.946826889999997	22.5493340400000015	113.949267230000004	22.5515499999999989	2
2019-10-22 15:02:43	2019-10-22 16:22:44	2.29234759999999982	01	30-39岁	22.5535656894912897	113.948303398731468	440305	V0440300	16503	47	81	49	80	113.946826889999997	22.5493340400000015	113.949267230000004	22.5515499999999989	2
2019-10-22 17:05:39	2019-10-22 21:09:39	3.05925700000000012	02	30-39岁	22.5522574762910786	114.005892493508426	440304	V0440300	16527	47	105	49	104	114.005394960000004	22.5493340400000015	114.007835290000003	22.5515499999999989	1
2019-10-22 21:50:13	2019-10-22 23:22:39	3.05925700000000012	01	40-49岁	22.5533448134600896	114.028489690597524	440304	V0440300	16536	47	114	48	113	114.027357980000005	22.5493340400000015	114.029798319999998	22.5515499999999989	1
2019-10-22 13:01:42	2019-10-22 21:57:11	2.29234759999999982	01	30-39岁	22.5547337087089304	113.942807333606282	440305	V0440300	16858	48	79	50	78	113.941946220000005	22.5515499999999989	113.944386559999998	22.5537659599999998	1
2019-10-22 17:46:04	2019-10-22 19:47:48	2.29234759999999982	01	40-49岁	22.5552586275600007	113.956670909722291	440305	V0440300	16864	48	85	50	84	113.956588240000002	22.5515499999999989	113.959028570000001	22.5537659599999998	1
2019-10-22 18:15:02	2019-10-22 20:22:02	3.05925700000000012	01	30-39岁	22.5552865074448512	114.040293129398265	440304	V0440300	16898	48	119	49	118	114.039559659999995	22.5515499999999989	114.042000000000002	22.5537659599999998	1
2019-10-22 20:30:18	2019-10-22 21:56:51	2.01503029999999983	02	19-29岁	22.5580432653039402	113.89795097956312	440306	V0440300	17196	49	60	52	59	113.895579830000003	22.5537659599999998	113.898020169999995	22.5559819099999999	1
2019-10-22 09:25:32	2019-10-22 09:27:44	2.01503029999999983	01	30-39岁	22.5562254205675288	113.901489513938728	440306	V0440300	17198	49	62	51	61	113.900460510000002	22.5537659599999998	113.902900840000001	22.5559819099999999	1
2019-10-22 07:13:00	2019-10-22 08:01:19	2.29234759999999982	01	40-49岁	22.5564221758351309	113.925824555295137	440305	V0440300	17208	49	72	51	71	113.924863869999996	22.5537659599999998	113.927304199999995	22.5559819099999999	1
2019-10-22 15:57:23	2019-10-22 18:04:12	2.29234759999999982	01	30-39岁	22.5572697647316183	113.966139409559787	440305	V0440300	17224	49	88	51	87	113.963909240000007	22.5537659599999998	113.966349579999999	22.5559819099999999	1
2019-10-22 03:13:32	2019-10-22 04:50:02	2.29234759999999982	02	0-18岁	22.5578835728142089	113.98051659795513	440305	V0440300	17230	49	94	51	93	113.978551260000003	22.5537659599999998	113.980991599999996	22.5559819099999999	1
2019-10-22 22:52:53	2019-10-22 22:52:53	3.05925700000000012	02	19-29岁	22.5561030687785404	114.041995626066807	440304	V0440300	17255	49	119	50	118	114.039559659999995	22.5537659599999998	114.042000000000002	22.5559819099999999	1
2019-10-22 10:39:28	2019-10-22 13:21:34	2.29234759999999982	01	30-39岁	22.558280633279189	113.916844129509357	440305	V0440300	17561	50	68	52	67	113.915102520000005	22.5559819099999999	113.917542859999998	22.5581978700000008	1
2019-10-22 09:38:50	2019-10-22 10:36:42	2.29234759999999982	01	19-29岁	22.5593404195426217	113.941598007329347	440305	V0440300	17571	50	78	52	77	113.939505879999999	22.5559819099999999	113.941946220000005	22.5581978700000008	1
2019-10-22 20:35:38	2019-10-22 23:25:52	2.29234759999999982	02	60岁以上	22.5587976861035706	113.96580473955818	440305	V0440300	17581	50	88	52	87	113.963909240000007	22.5559819099999999	113.966349579999999	22.5581978700000008	1
2019-10-22 23:14:11	2019-10-22 23:14:11	2.29234759999999982	02	30-39岁	22.5590393968039784	113.978149630652041	440305	V0440300	17586	50	93	52	92	113.976110930000004	22.5559819099999999	113.978551260000003	22.5581978700000008	1
2019-10-22 03:12:03	2019-10-22 04:50:28	2.29234759999999982	02	19-29岁	22.5597143515746588	113.978047459983273	440305	V0440300	17586	50	93	52	92	113.976110930000004	22.5559819099999999	113.978551260000003	22.5581978700000008	1
2019-10-22 16:07:38	2019-10-22 18:51:59	2.29234759999999982	01	19-29岁	22.5583225110052084	113.990923593849075	440305	V0440300	17592	50	99	52	98	113.990752939999993	22.5559819099999999	113.99319328	22.5581978700000008	1
2019-10-22 19:21:44	2019-10-22 19:57:30	3.05925700000000012	01	19-29岁	22.5596706292292595	114.005110457261736	440304	V0440300	17597	50	104	52	103	114.002954619999997	22.5559819099999999	114.005394960000004	22.5581978700000008	1
2019-10-22 17:28:28	2019-10-22 18:07:43	3.05925700000000012	01	19-29岁	22.5598234841495717	114.005563860858814	440304	V0440300	17598	50	105	52	104	114.005394960000004	22.5559819099999999	114.007835290000003	22.5581978700000008	1
2019-10-22 03:32:10	2019-10-22 04:12:14	3.05925700000000012	01	30-39岁	22.5603617416822892	114.053711461976548	440304	V0440300	17617	50	124	51	123	114.051761350000007	22.5559819099999999	114.054201680000006	22.5581978700000008	1
2019-10-22 12:46:35	2019-10-22 17:48:13	2.01503029999999983	01	19-29岁	22.5613607023125198	113.889831402035739	440306	V0440300	17907	51	57	54	56	113.888258820000004	22.5581978700000008	113.890699159999997	22.5604138300000017	1
2019-10-22 21:32:16	2019-10-22 23:36:10	2.01503029999999983	01	40-49岁	22.5611073597948817	113.894928552765947	440306	V0440300	17909	51	59	54	58	113.893139500000004	22.5581978700000008	113.895579830000003	22.5604138300000017	1
2019-10-22 08:46:14	2019-10-22 09:37:16	2.01503029999999983	01	19-29岁	22.5614155831465695	113.893600192353276	440306	V0440300	17909	51	59	54	58	113.893139500000004	22.5581978700000008	113.895579830000003	22.5604138300000017	1
2019-10-22 08:10:11	2019-10-22 15:04:11	2.29234759999999982	01	50-59岁	22.5618831789556111	113.945749312309914	440305	V0440300	17930	51	80	53	79	113.944386559999998	22.5581978700000008	113.946826889999997	22.5604138300000017	1
2019-10-22 16:46:02	2019-10-22 19:49:23	2.29234759999999982	02	19-29岁	22.5613609699214486	113.953893888699767	440305	V0440300	17933	51	83	53	82	113.951707560000003	22.5581978700000008	113.954147899999995	22.5604138300000017	1
2019-10-22 16:02:09	2019-10-22 19:10:10	2.29234759999999982	02	未知	22.5617731537321085	113.969004522870264	440305	V0440300	17940	51	90	53	89	113.968789920000006	22.5581978700000008	113.971230250000005	22.5604138300000017	1
2019-10-22 18:28:22	2019-10-22 21:23:30	2.29234759999999982	02	30-39岁	22.561245463225859	113.978840023591147	440305	V0440300	17944	51	94	53	93	113.978551260000003	22.5581978700000008	113.980991599999996	22.5604138300000017	1
2019-10-22 08:27:04	2019-10-22 09:33:23	3.05925700000000012	01	19-29岁	22.5609052024949897	114.035664243741508	440304	V0440300	17967	51	117	52	116	114.034678990000003	22.5581978700000008	114.037119329999996	22.5604138300000017	1
2019-10-22 11:47:05	2019-10-22 12:36:32	3.17181930000000012	01	30-39岁	22.5624256604695184	114.096678503991455	440303	V0440300	17992	51	142	52	141	114.095687400000003	22.5581978700000008	114.098127730000002	22.5604138300000017	1
2019-10-22 16:49:02	2019-10-22 18:03:27	2.01503029999999983	02	19-29岁	22.5635674105749686	113.871951845952964	440306	V0440300	18257	52	50	55	49	113.871176469999995	22.5604138300000017	113.873616810000001	22.562629789999999	1
2019-10-22 08:46:54	2019-10-22 09:55:24	2.01503029999999983	01	30-39岁	22.5640185731163712	113.874730327931715	440306	V0440300	18258	52	51	55	50	113.873616810000001	22.5604138300000017	113.87605714	22.562629789999999	1
2019-10-22 18:55:41	2019-10-22 22:05:53	2.01503029999999983	02	19-29岁	22.5635879293582491	113.886011334120653	440306	V0440300	18263	52	56	55	55	113.885818490000005	22.5604138300000017	113.888258820000004	22.562629789999999	1
2019-10-22 00:00:18	2019-10-22 00:42:10	2.01503029999999983	01	0-18岁	22.5640050129118599	113.896369711367058	440306	V0440300	18267	52	60	54	59	113.895579830000003	22.5604138300000017	113.898020169999995	22.562629789999999	1
2019-10-22 00:01:34	2019-10-22 00:13:42	2.29234759999999982	01	19-29岁	22.5647728624071213	113.928330902360813	440305	V0440300	18280	52	73	54	72	113.927304199999995	22.5604138300000017	113.929744540000002	22.562629789999999	1
2019-10-22 00:53:18	2019-10-22 03:27:03	2.29234759999999982	02	19-29岁	22.5635795799080086	113.951911410940639	440305	V0440300	18290	52	83	54	82	113.951707560000003	22.5604138300000017	113.954147899999995	22.562629789999999	1
2019-10-22 09:49:08	2019-10-22 10:40:11	3.05925700000000012	01	30-39岁	22.5633571369363288	114.077864517215787	440304	V0440300	18341	52	134	53	133	114.07616471	22.5604138300000017	114.078605039999999	22.562629789999999	1
2019-10-22 13:05:19	2019-10-22 13:51:01	3.17181930000000012	01	40-49岁	22.5641434185038285	114.100335371289447	440303	V0440300	18350	52	143	53	142	114.098127730000002	22.5604138300000017	114.100568069999994	22.562629789999999	1
2019-10-22 15:30:18	2019-10-22 17:39:14	4.98298400000000008	02	19-29岁	22.5639309466610705	114.238886221600438	440308	V0440300	18407	52	200	52	200	114.237226890000002	22.5604138300000017	114.239667229999995	22.562629789999999	1
2019-10-22 08:46:42	2019-10-22 14:16:03	2.01503029999999983	01	30-39岁	22.5662990523015594	113.876447336401483	440306	V0440300	18616	53	52	56	51	113.87605714	22.562629789999999	113.878497479999993	22.5648457399999991	1
2019-10-22 17:48:20	2019-10-22 21:45:39	2.01503029999999983	01	19-29岁	22.5667369645508202	113.881334750749943	440306	V0440300	18618	53	54	56	53	113.88093782	22.562629789999999	113.883378149999999	22.5648457399999991	1
2019-10-22 11:46:19	2019-10-22 13:42:28	2.01503029999999983	01	30-39岁	22.5667236190583509	113.884366713967182	440306	V0440300	18619	53	55	56	54	113.883378149999999	22.562629789999999	113.885818490000005	22.5648457399999991	1
2019-10-22 14:30:07	2019-10-22 18:19:26	2.29234759999999982	01	30-39岁	22.565470909487221	113.92048348287075	440305	V0440300	18634	53	70	55	69	113.919983189999996	22.562629789999999	113.922423530000003	22.5648457399999991	1
2019-10-22 23:02:15	2019-10-22 23:44:04	2.29234759999999982	02	19-29岁	22.5650651053983182	113.922853735373735	440305	V0440300	18635	53	71	55	70	113.922423530000003	22.562629789999999	113.924863869999996	22.5648457399999991	1
2019-10-22 19:44:50	2019-10-22 22:38:18	2.29234759999999982	01	30-39岁	22.5668272015655802	113.94471717699173	440305	V0440300	18644	53	80	55	79	113.944386559999998	22.562629789999999	113.946826889999997	22.5648457399999991	1
2019-10-22 08:35:11	2019-10-22 12:09:22	3.05925700000000012	01	50-59岁	22.5654338284764009	114.042894561232544	440304	V0440300	18684	53	120	54	119	114.042000000000002	22.562629789999999	114.044440339999994	22.5648457399999991	2
2019-10-22 12:09:27	2019-10-22 17:04:31	3.05925700000000012	01	50-59岁	22.5654338284764009	114.042894561232544	440304	V0440300	18684	53	120	54	119	114.042000000000002	22.562629789999999	114.044440339999994	22.5648457399999991	2
2019-10-22 18:32:09	2019-10-22 19:03:20	3.17181930000000012	03	未知	22.5663600240468192	114.121202722346169	440303	V0440300	18716	53	152	54	151	114.120090759999997	22.562629789999999	114.122531089999995	22.5648457399999991	1
2019-10-22 08:53:59	2019-10-22 09:26:28	2.01503029999999983	01	19-29岁	22.568110133976429	113.860567997140137	440306	V0440300	18966	54	45	57	44	113.858974790000005	22.5648457399999991	113.861415129999997	22.5670617	1
2019-10-22 00:00:36	2019-10-22 00:09:39	2.01503029999999983	01	19-29岁	22.5675692895728091	113.861522783473589	440306	V0440300	18967	54	46	57	45	113.861415129999997	22.5648457399999991	113.863855459999996	22.5670617	1
2019-10-22 19:26:57	2019-10-22 21:17:38	2.01503029999999983	02	30-39岁	22.5681179651145989	113.864201914616018	440306	V0440300	18968	54	47	57	46	113.863855459999996	22.5648457399999991	113.866295800000003	22.5670617	1
2019-10-22 13:10:30	2019-10-22 13:11:30	2.01503029999999983	02	19-29岁	22.5684444797847696	113.869373621425325	440306	V0440300	18970	54	49	57	48	113.868736139999996	22.5648457399999991	113.871176469999995	22.5670617	1
2019-10-22 10:44:02	2019-10-22 12:47:15	2.01503029999999983	01	19-29岁	22.5684211156372783	113.878372025263772	440306	V0440300	18973	54	52	57	51	113.87605714	22.5648457399999991	113.878497479999993	22.5670617	1
2019-10-22 19:12:24	2019-10-22 22:07:57	2.01503029999999983	02	19-29岁	22.5682231629846903	113.87979516101214	440306	V0440300	18974	54	53	57	52	113.878497479999993	22.5648457399999991	113.88093782	22.5670617	1
2019-10-22 08:24:06	2019-10-22 09:33:14	2.01503029999999983	01	19-29岁	22.5682978471850006	113.887829425231331	440306	V0440300	18977	54	56	57	55	113.885818490000005	22.5648457399999991	113.888258820000004	22.5670617	1
2019-10-22 12:16:32	2019-10-22 13:13:17	2.01503029999999983	02	19-29岁	22.5682201220386496	113.892203830654395	440306	V0440300	18979	54	58	56	57	113.890699159999997	22.5648457399999991	113.893139500000004	22.5670617	1
2019-10-22 17:58:31	2019-10-22 19:45:02	2.29234759999999982	01	30-39岁	22.5676058332156693	113.916986429455534	440305	V0440300	18989	54	68	56	67	113.915102520000005	22.5648457399999991	113.917542859999998	22.5670617	1
2019-10-22 10:41:10	2019-10-22 22:25:45	2.29234759999999982	01	30-39岁	22.5689379208101606	113.960830785408191	440305	V0440300	19007	54	86	56	85	113.959028570000001	22.5648457399999991	113.961468909999994	22.5670617	1
2019-10-22 11:47:33	2019-10-22 15:11:21	3.05925700000000012	01	30-39岁	22.5677308300167603	114.09607170143984	440304	V0440300	19063	54	142	55	141	114.095687400000003	22.5648457399999991	114.098127730000002	22.5670617	1
2019-10-22 22:24:59	2019-10-22 22:59:05	3.17181930000000012	01	30-39岁	22.5679878335713013	114.166554739336092	440303	V0440300	19092	54	171	54	170	114.166457140000006	22.5648457399999991	114.168897479999998	22.5670617	1
2019-10-22 12:23:44	2019-10-22 13:21:47	2.01503029999999983	01	19-29岁	22.5709033716852083	113.850671095598003	440306	V0440300	19319	55	41	58	40	113.849213449999993	22.5670617	113.851653780000007	22.5692776600000009	1
2019-10-22 15:51:09	2019-10-22 18:01:50	2.01503029999999983	01	19-29岁	22.5712890208066597	113.850089024224559	440306	V0440300	19319	55	41	58	40	113.849213449999993	22.5670617	113.851653780000007	22.5692776600000009	1
2019-10-22 00:01:55	2019-10-22 00:44:45	2.01503029999999983	02	19-29岁	22.5694113301304213	113.858808894850284	440306	V0440300	19322	55	44	58	43	113.856534460000006	22.5670617	113.858974790000005	22.5692776600000009	1
2019-10-22 11:09:12	2019-10-22 13:23:54	2.01503029999999983	01	30-39岁	22.5707192376146111	113.864317926173399	440306	V0440300	19325	55	47	58	46	113.863855459999996	22.5670617	113.866295800000003	22.5692776600000009	1
2019-10-22 14:30:29	2019-10-22 16:04:54	2.29234759999999982	03	未知	22.5705943644352587	113.945392050559946	440305	V0440300	19358	55	80	57	79	113.944386559999998	22.5670617	113.946826889999997	22.5692776600000009	1
2019-10-22 00:13:14	2019-10-22 00:52:25	2.29234759999999982	01	30-39岁	22.569667686855869	113.961718508417619	440305	V0440300	19365	55	87	57	86	113.961468909999994	22.5670617	113.963909240000007	22.5692776600000009	1
2019-10-22 17:35:38	2019-10-22 18:37:42	3.05925700000000012	03	未知	22.5699831013412293	114.037044334099846	440304	V0440300	19395	55	117	56	116	114.034678990000003	22.5670617	114.037119329999996	22.5692776600000009	1
2019-10-22 15:46:38	2019-10-22 19:16:29	3.05925700000000012	02	40-49岁	22.5697590039980298	114.055775955343918	440304	V0440300	19403	55	125	56	124	114.054201680000006	22.5670617	114.056642019999998	22.5692776600000009	1
2019-10-22 13:41:25	2019-10-22 14:59:48	3.17181930000000012	02	19-29岁	22.5707386714756097	114.086231865810433	440303	V0440300	19416	55	138	56	137	114.085926049999998	22.5670617	114.088366390000004	22.5692776600000009	1
2019-10-22 12:26:15	2019-10-22 13:15:05	3.17181930000000012	01	30-39岁	22.5714762814180894	114.091571247177257	440303	V0440300	19418	55	140	56	139	114.090806720000003	22.5670617	114.093247059999996	22.5692776600000009	3
2019-10-22 20:11:37	2019-10-22 23:45:57	3.17181930000000012	01	30-39岁	22.5714762814180894	114.091571247177257	440303	V0440300	19418	55	140	56	139	114.090806720000003	22.5670617	114.093247059999996	22.5692776600000009	3
2019-10-22 16:03:19	2019-10-22 16:54:18	3.17181930000000012	01	30-39岁	22.5714762814180894	114.091571247177257	440303	V0440300	19418	55	140	56	139	114.090806720000003	22.5670617	114.093247059999996	22.5692776600000009	3
2019-10-22 20:20:42	2019-10-22 20:21:42	3.17181930000000012	01	19-29岁	22.5713194739639107	114.095374483189644	440303	V0440300	19419	55	141	56	140	114.093247059999996	22.5670617	114.095687400000003	22.5692776600000009	1
2019-10-22 09:01:49	2019-10-22 12:26:51	3.17181930000000012	02	19-29岁	22.5693595294030089	114.147672266604715	440303	V0440300	19441	55	163	55	162	114.146934450000003	22.5670617	114.149374789999996	22.5692776600000009	1
2019-10-22 14:36:39	2019-10-22 15:43:19	3.17181930000000012	01	19-29岁	22.5700172313188006	114.169030421387276	440303	V0440300	19450	55	172	55	171	114.168897479999998	22.5670617	114.171337820000005	22.5692776600000009	1
2019-10-22 13:12:56	2019-10-22 14:31:13	2.01503029999999983	02	19-29岁	22.5716575733538711	113.848176110810144	440306	V0440300	19675	56	40	59	39	113.846773110000001	22.5692776600000009	113.849213449999993	22.5714936199999983	1
2019-10-22 00:26:11	2019-10-22 01:41:22	2.01503029999999983	01	19-29岁	22.5720013236616417	113.853279444032978	440306	V0440300	19677	56	42	59	41	113.851653780000007	22.5692776600000009	113.854094119999999	22.5714936199999983	1
2019-10-22 09:33:09	2019-10-22 10:48:51	2.01503029999999983	01	30-39岁	22.57218718093959	113.857239785872721	440306	V0440300	19679	56	44	59	43	113.856534460000006	22.5692776600000009	113.858974790000005	22.5714936199999983	1
2019-10-22 20:31:33	2019-10-22 22:47:22	2.01503029999999983	02	19-29岁	22.5726196619749011	113.865052269038273	440306	V0440300	19682	56	47	59	46	113.863855459999996	22.5692776600000009	113.866295800000003	22.5714936199999983	1
2019-10-22 12:20:02	2019-10-22 13:15:46	2.01503029999999983	01	19-29岁	22.5726517814461403	113.863924350803899	440306	V0440300	19682	56	47	59	46	113.863855459999996	22.5692776600000009	113.866295800000003	22.5714936199999983	1
2019-10-22 12:05:55	2019-10-22 14:01:57	2.29234759999999982	02	40-49岁	22.5727573811957605	113.927735976661396	440305	V0440300	19708	56	73	58	72	113.927304199999995	22.5692776600000009	113.929744540000002	22.5714936199999983	1
2019-10-22 16:10:11	2019-10-22 20:59:00	2.29234759999999982	02	19-29岁	22.5718573115211498	113.939203227807795	440305	V0440300	19712	56	77	58	76	113.93706555	22.5692776600000009	113.939505879999999	22.5714936199999983	1
2019-10-22 04:54:25	2019-10-22 09:14:39	2.29234759999999982	01	19-29岁	22.5716187382810105	113.948955263184615	440305	V0440300	19716	56	81	58	80	113.946826889999997	22.5692776600000009	113.949267230000004	22.5714936199999983	2
2019-10-22 14:34:15	2019-10-22 20:48:23	2.29234759999999982	01	19-29岁	22.5716187382810105	113.948955263184615	440305	V0440300	19716	56	81	58	80	113.946826889999997	22.5692776600000009	113.949267230000004	22.5714936199999983	2
2019-10-22 17:56:12	2019-10-22 19:32:44	2.29234759999999982	01	30-39岁	22.5730823542000785	113.954743958485409	440305	V0440300	19719	56	84	58	83	113.954147899999995	22.5692776600000009	113.956588240000002	22.5714936199999983	1
2019-10-22 19:15:41	2019-10-22 19:28:23	3.17181930000000012	01	30-39岁	22.5734577529880411	114.081888752302035	440303	V0440300	19771	56	136	57	135	114.081045380000006	22.5692776600000009	114.083485710000005	22.5714936199999983	1
2019-10-22 09:50:58	2019-10-22 12:03:19	3.17181930000000012	02	60岁以上	22.5729151853504213	114.095272988320616	440303	V0440300	19776	56	141	57	140	114.093247059999996	22.5692776600000009	114.095687400000003	22.5714936199999983	1
2019-10-22 12:39:24	2019-10-22 12:40:24	2.01503029999999983	01	30-39岁	22.5755075589348486	113.850304015638287	440306	V0440300	20033	57	41	60	40	113.849213449999993	22.5714936199999983	113.851653780000007	22.5737095799999992	1
2019-10-22 13:46:09	2019-10-22 16:12:04	2.01503029999999983	01	30-39岁	22.5754919601771711	113.863335288936497	440306	V0440300	20038	57	46	60	45	113.861415129999997	22.5714936199999983	113.863855459999996	22.5737095799999992	1
2019-10-22 20:56:50	2019-10-22 21:33:04	2.01503029999999983	02	19-29岁	22.574849429474849	113.863242953912007	440306	V0440300	20038	57	46	60	45	113.861415129999997	22.5714936199999983	113.863855459999996	22.5737095799999992	1
2019-10-22 15:51:29	2019-10-22 20:39:56	2.01503029999999983	01	30-39岁	22.5749352763227797	113.862094366153556	440306	V0440300	20038	57	46	60	45	113.861415129999997	22.5714936199999983	113.863855459999996	22.5737095799999992	1
2019-10-22 19:27:54	2019-10-22 21:33:38	2.01503029999999983	01	19-29岁	22.5746818003687295	113.865287385631603	440306	V0440300	20039	57	47	60	46	113.863855459999996	22.5714936199999983	113.866295800000003	22.5737095799999992	1
2019-10-22 08:33:38	2019-10-22 09:58:05	2.01503029999999983	01	19-29岁	22.574848799279529	113.865983252541099	440306	V0440300	20039	57	47	60	46	113.863855459999996	22.5714936199999983	113.866295800000003	22.5737095799999992	1
2019-10-22 08:42:57	2019-10-22 10:37:51	2.01503029999999983	02	19-29岁	22.5756319438297588	113.866344504675283	440306	V0440300	20040	57	48	60	47	113.866295800000003	22.5714936199999983	113.868736139999996	22.5737095799999992	1
2019-10-22 11:52:05	2019-10-22 13:31:16	2.01503029999999983	02	30-39岁	22.574386760471679	113.902628372692476	440306	V0440300	20054	57	62	59	61	113.900460510000002	22.5714936199999983	113.902900840000001	22.5737095799999992	1
2019-10-22 22:43:03	2019-10-22 23:44:10	2.29234759999999982	01	19-29岁	22.5741199385037206	113.93622817773398	440305	V0440300	20068	57	76	59	75	113.934625209999993	22.5714936199999983	113.93706555	22.5737095799999992	1
2019-10-22 18:36:38	2019-10-22 21:45:18	2.01503029999999983	02	30-39岁	22.5762892016193	113.849207611521422	440306	V0440300	20389	58	40	61	39	113.846773110000001	22.5737095799999992	113.849213449999993	22.5759255299999992	1
2019-10-22 15:01:15	2019-10-22 18:49:03	2.01503029999999983	02	40-49岁	22.5776929712977115	113.888794114259511	440306	V0440300	20406	58	57	60	56	113.888258820000004	22.5737095799999992	113.890699159999997	22.5759255299999992	1
2019-10-22 18:08:06	2019-10-22 20:49:25	2.29234759999999982	01	19-29岁	22.5765013937442305	113.938536937553764	440305	V0440300	20426	58	77	60	76	113.93706555	22.5737095799999992	113.939505879999999	22.5759255299999992	1
2019-10-22 22:09:17	2019-10-22 22:10:17	2.29234759999999982	01	0-18岁	22.5761745065628396	113.947912245261477	440305	V0440300	20430	58	81	60	80	113.946826889999997	22.5737095799999992	113.949267230000004	22.5759255299999992	1
2019-10-22 10:37:53	2019-10-22 12:40:42	3.05925700000000012	01	30-39岁	22.5771261270070482	114.054919586477553	440304	V0440300	20474	58	125	59	124	114.054201680000006	22.5737095799999992	114.056642019999998	22.5759255299999992	2
2019-10-22 20:00:08	2019-10-22 21:03:24	3.05925700000000012	01	30-39岁	22.5771261270070482	114.054919586477553	440304	V0440300	20474	58	125	59	124	114.054201680000006	22.5737095799999992	114.056642019999998	22.5759255299999992	2
2019-10-22 13:06:21	2019-10-22 14:41:33	2.01503029999999983	01	30-39岁	22.5788836918496791	113.863724891119233	440306	V0440300	20752	59	46	62	45	113.861415129999997	22.5759255299999992	113.863855459999996	22.5781414900000001	1
2019-10-22 21:34:56	2019-10-22 22:42:14	2.01503029999999983	02	30-39岁	22.5795839773939413	113.910072650970804	440306	V0440300	20771	59	65	61	64	113.907781510000007	22.5759255299999992	113.910221849999999	22.5781414900000001	1
2019-10-22 18:24:41	2019-10-22 21:23:50	2.01503029999999983	01	19-29岁	22.5793095699667994	113.910350877808241	440306	V0440300	20772	59	66	61	65	113.910221849999999	22.5759255299999992	113.912662190000006	22.5781414900000001	1
2019-10-22 20:37:42	2019-10-22 20:38:42	2.29234759999999982	01	50-59岁	22.579958144091961	113.947080533103914	440305	V0440300	20787	59	81	61	80	113.946826889999997	22.5759255299999992	113.949267230000004	22.5781414900000001	1
2019-10-22 11:59:27	2019-10-22 14:00:35	2.01503029999999983	01	19-29岁	22.5810194032382299	113.858953685939355	440306	V0440300	21107	60	44	63	43	113.856534460000006	22.5781414900000001	113.858974790000005	22.5803574500000011	1
2019-10-22 11:25:15	2019-10-22 21:35:25	2.01503029999999983	02	19-29岁	22.5811107326974287	113.865472221042552	440306	V0440300	21110	60	47	63	46	113.863855459999996	22.5781414900000001	113.866295800000003	22.5803574500000011	1
2019-10-22 18:42:06	2019-10-22 19:36:19	2.01503029999999983	01	19-29岁	22.5807941369435312	113.869133266818025	440306	V0440300	21112	60	49	63	48	113.868736139999996	22.5781414900000001	113.871176469999995	22.5803574500000011	2
2019-10-22 09:08:33	2019-10-22 10:23:07	2.01503029999999983	01	19-29岁	22.5807941369435312	113.869133266818025	440306	V0440300	21112	60	49	63	48	113.868736139999996	22.5781414900000001	113.871176469999995	22.5803574500000011	2
2019-10-22 18:31:21	2019-10-22 20:29:22	2.01503029999999983	02	19-29岁	22.5819628411563116	113.884208450830997	440306	V0440300	21118	60	55	62	54	113.883378149999999	22.5781414900000001	113.885818490000005	22.5803574500000011	1
2019-10-22 18:34:09	2019-10-22 21:53:58	2.01503029999999983	02	19-29岁	22.5810253663672391	113.921682750558119	440306	V0440300	21133	60	70	62	69	113.919983189999996	22.5781414900000001	113.922423530000003	22.5803574500000011	1
2019-10-22 14:49:22	2019-10-22 15:21:43	2.29234759999999982	01	30-39岁	22.5810058668618403	113.930089387534807	440305	V0440300	21137	60	74	62	73	113.929744540000002	22.5781414900000001	113.932184879999994	22.5803574500000011	1
2019-10-22 20:13:09	2019-10-22 23:34:58	2.29234759999999982	01	50-59岁	22.58168862259555	113.952659579917537	440305	V0440300	21146	60	83	62	82	113.951707560000003	22.5781414900000001	113.954147899999995	22.5803574500000011	1
2019-10-22 14:41:37	2019-10-22 15:48:00	2.01503029999999983	02	19-29岁	22.5829141640128412	113.849727347780544	440306	V0440300	21461	61	41	64	40	113.849213449999993	22.5803574500000011	113.851653780000007	22.5825734000000011	1
2019-10-22 09:06:01	2019-10-22 10:18:23	2.01503029999999983	01	19-29岁	22.5839476658293705	113.868877293353648	440306	V0440300	21469	61	49	64	48	113.868736139999996	22.5803574500000011	113.871176469999995	22.5825734000000011	1
2019-10-22 15:21:17	2019-10-22 18:14:40	2.29234759999999982	02	19-29岁	22.5839843365313904	113.935300425028259	440305	V0440300	21496	61	76	63	75	113.934625209999993	22.5803574500000011	113.93706555	22.5825734000000011	1
2019-10-22 18:02:43	2019-10-22 19:27:17	2.29234759999999982	01	19-29岁	22.5835668845748714	113.940382679172259	440305	V0440300	21498	61	78	63	77	113.939505879999999	22.5803574500000011	113.941946220000005	22.5825734000000011	1
2019-10-22 18:59:18	2019-10-22 21:22:46	2.29234759999999982	02	19-29岁	22.5837564308110608	113.943225995276748	440305	V0440300	21499	61	79	63	78	113.941946220000005	22.5803574500000011	113.944386559999998	22.5825734000000011	1
2019-10-22 16:03:36	2019-10-22 17:17:02	2.01503029999999983	02	19-29岁	22.5861798952072199	113.861188346789376	440306	V0440300	21822	62	45	65	44	113.858974790000005	22.5825734000000011	113.861415129999997	22.5847893599999985	1
2019-10-22 16:38:33	2019-10-22 17:15:08	2.01503029999999983	01	30-39岁	22.5866842563602894	113.890341309219423	440306	V0440300	21834	62	57	64	56	113.888258820000004	22.5825734000000011	113.890699159999997	22.5847893599999985	1
2019-10-22 15:00:32	2019-10-22 15:45:44	2.01503029999999983	01	19-29岁	22.5852002177401694	113.891531123611344	440306	V0440300	21835	62	58	64	57	113.890699159999997	22.5825734000000011	113.893139500000004	22.5847893599999985	1
2019-10-22 19:50:38	2019-10-22 21:19:26	2.01503029999999983	03	19-29岁	22.58482026001791	113.89614609140429	440306	V0440300	21837	62	60	64	59	113.895579830000003	22.5825734000000011	113.898020169999995	22.5847893599999985	1
2019-10-22 08:13:14	2019-10-22 09:34:44	2.01503029999999983	01	19-29岁	22.5850966742751709	113.898307063546639	440306	V0440300	21838	62	61	64	60	113.898020169999995	22.5825734000000011	113.900460510000002	22.5847893599999985	1
2019-10-22 19:03:26	2019-10-22 21:16:10	2.29234759999999982	01	40-49岁	22.5866882979034287	113.9417423163992	440305	V0440300	21855	62	78	64	77	113.939505879999999	22.5825734000000011	113.941946220000005	22.5847893599999985	1
2019-10-22 12:43:02	2019-10-22 13:23:30	2.29234759999999982	01	19-29岁	22.5868558144354097	113.943429663822201	440305	V0440300	21856	62	79	64	78	113.941946220000005	22.5825734000000011	113.944386559999998	22.5847893599999985	1
2019-10-22 00:21:45	2019-10-22 03:21:26	2.29234759999999982	01	0-18岁	22.5850870682087397	113.950077359083437	440305	V0440300	21859	62	82	64	81	113.949267230000004	22.5825734000000011	113.951707560000003	22.5847893599999985	1
2019-10-22 00:23:08	2019-10-22 03:22:13	2.29234759999999982	01	0-18岁	22.5869785847415514	113.950832610777212	440305	V0440300	21859	62	82	64	81	113.949267230000004	22.5825734000000011	113.951707560000003	22.5847893599999985	1
2019-10-22 16:42:33	2019-10-22 22:26:57	2.01503029999999983	01	19-29岁	22.5881127876066188	113.856664405770388	440306	V0440300	22178	63	44	66	43	113.856534460000006	22.5847893599999985	113.858974790000005	22.5870053199999994	1
2019-10-22 17:25:28	2019-10-22 20:01:15	2.01503029999999983	02	19-29岁	22.5891313390402289	113.884367765832138	440306	V0440300	22189	63	55	65	54	113.883378149999999	22.5847893599999985	113.885818490000005	22.5870053199999994	2
2019-10-22 20:17:38	2019-10-22 20:55:39	2.01503029999999983	02	19-29岁	22.5891313390402289	113.884367765832138	440306	V0440300	22189	63	55	65	54	113.883378149999999	22.5847893599999985	113.885818490000005	22.5870053199999994	2
2019-10-22 18:51:30	2019-10-22 21:46:04	2.01503029999999983	01	19-29岁	22.5887723832700296	113.898448204002563	440306	V0440300	22195	63	61	65	60	113.898020169999995	22.5847893599999985	113.900460510000002	22.5870053199999994	1
2019-10-22 02:07:05	2019-10-22 04:26:32	2.29234759999999982	01	19-29岁	22.5878518198713607	113.941706884755362	440305	V0440300	22212	63	78	65	77	113.939505879999999	22.5847893599999985	113.941946220000005	22.5870053199999994	1
2019-10-22 20:14:14	2019-10-22 23:18:19	2.29234759999999982	01	30-39岁	22.5872875202727101	113.941456950725438	440305	V0440300	22212	63	78	65	77	113.939505879999999	22.5847893599999985	113.941946220000005	22.5870053199999994	1
2019-10-22 14:54:14	2019-10-22 16:46:11	2.29234759999999982	01	19-29岁	22.5872401002510692	113.964151319105369	440305	V0440300	22222	63	88	65	87	113.963909240000007	22.5847893599999985	113.966349579999999	22.5870053199999994	1
2019-10-22 17:04:53	2019-10-22 17:35:57	2.29234759999999982	02	30-39岁	22.5877054071987189	113.98644608583885	440305	V0440300	22231	63	97	65	96	113.985872270000002	22.5847893599999985	113.988312609999994	22.5870053199999994	1
2019-10-22 08:03:33	2019-10-22 08:33:59	2.01503029999999983	01	19-29岁	22.5896117154868215	113.839710876898494	440306	V0440300	22528	64	37	67	36	113.839452100000003	22.5870053199999994	113.841892439999995	22.5892212800000003	2
2019-10-22 18:55:09	2019-10-22 19:56:11	2.01503029999999983	01	19-29岁	22.5896117154868215	113.839710876898494	440306	V0440300	22528	64	37	67	36	113.839452100000003	22.5870053199999994	113.841892439999995	22.5892212800000003	2
2019-10-22 18:23:51	2019-10-22 21:40:27	2.01503029999999983	01	19-29岁	22.5898068821080287	113.851475218991254	440306	V0440300	22532	64	41	67	40	113.849213449999993	22.5870053199999994	113.851653780000007	22.5892212800000003	1
2019-10-22 16:06:17	2019-10-22 21:09:45	2.01503029999999983	02	19-29岁	22.5903664746561006	113.857925187015098	440306	V0440300	22535	64	44	67	43	113.856534460000006	22.5870053199999994	113.858974790000005	22.5892212800000003	1
2019-10-22 15:05:14	2019-10-22 21:01:47	2.01503029999999983	02	40-49岁	22.5897225054465807	113.881351441521019	440306	V0440300	22545	64	54	66	53	113.88093782	22.5870053199999994	113.883378149999999	22.5892212800000003	1
2019-10-22 20:41:14	2019-10-22 21:28:50	2.29234759999999982	01	30-39岁	22.5903615622876686	113.926635765982937	440305	V0440300	22563	64	72	66	71	113.924863869999996	22.5870053199999994	113.927304199999995	22.5892212800000003	1
2019-10-22 20:46:09	2019-10-22 21:28:55	2.29234759999999982	01	19-29岁	22.590527352473071	113.955691665646341	440305	V0440300	22575	64	84	66	83	113.954147899999995	22.5870053199999994	113.956588240000002	22.5892212800000003	1
2019-10-22 19:10:40	2019-10-22 19:52:30	2.29234759999999982	01	30-39岁	22.59076421925527	113.984007981533907	440305	V0440300	22587	64	96	66	95	113.983431929999995	22.5870053199999994	113.985872270000002	22.5892212800000003	1
2019-10-22 08:53:00	2019-10-22 10:01:01	2.01503029999999983	02	30-39岁	22.5915158559766382	113.840629498029358	440306	V0440300	22885	65	37	68	36	113.839452100000003	22.5892212800000003	113.841892439999995	22.5914372300000004	1
2019-10-22 12:04:58	2019-10-22 12:48:35	2.01503029999999983	01	19-29岁	22.5924125780233886	113.851357609771867	440306	V0440300	22889	65	41	68	40	113.849213449999993	22.5892212800000003	113.851653780000007	22.5914372300000004	1
2019-10-22 00:01:58	2019-10-22 04:23:11	2.29234759999999982	01	40-49岁	22.5919272667592317	113.94150989773496	440305	V0440300	22926	65	78	67	77	113.939505879999999	22.5892212800000003	113.941946220000005	22.5914372300000004	1
2019-10-22 17:35:14	2019-10-22 18:23:04	2.29234759999999982	01	30-39岁	22.5925948687878702	113.967173144680515	440305	V0440300	22937	65	89	67	88	113.966349579999999	22.5892212800000003	113.968789920000006	22.5914372300000004	1
2019-10-22 15:21:06	2019-10-22 21:46:34	3.17181930000000012	01	19-29岁	22.5914746241683986	114.133063974131858	440303	V0440300	23005	65	157	65	157	114.132292440000001	22.5892212800000003	114.134732769999999	22.5914372300000004	1
2019-10-22 17:58:12	2019-10-22 19:56:37	2.01503029999999983	02	19-29岁	22.5950805311819707	113.876585052281143	440306	V0440300	23257	66	52	68	51	113.87605714	22.5914372300000004	113.878497479999993	22.5936531900000013	1
2019-10-22 08:16:00	2019-10-22 12:35:29	4.98298400000000008	02	0-18岁	22.5939223449173312	114.240251762332704	440308	V0440300	23406	66	201	65	201	114.239667229999995	22.5914372300000004	114.242107559999994	22.5936531900000013	1
2019-10-22 08:33:18	2019-10-22 12:30:55	2.01503029999999983	02	30-39岁	22.5976030612125101	113.840879217280531	440306	V0440300	23599	67	37	70	36	113.839452100000003	22.5936531900000013	113.841892439999995	22.5958691499999986	1
2019-10-22 13:41:47	2019-10-22 14:30:14	2.29234759999999982	01	未知	22.5964209157955089	113.973358359703141	440305	V0440300	23653	67	91	69	90	113.971230250000005	22.5936531900000013	113.973670589999998	22.5958691499999986	2
2019-10-22 12:56:34	2019-10-22 13:41:21	2.29234759999999982	01	未知	22.5964209157955089	113.973358359703141	440305	V0440300	23653	67	91	69	90	113.971230250000005	22.5936531900000013	113.973670589999998	22.5958691499999986	2
2019-10-22 12:08:08	2019-10-22 12:09:08	2.01503029999999983	01	19-29岁	22.6001618861555507	113.837010944051912	440306	V0440300	23954	68	35	71	34	113.834571429999997	22.5958691499999986	113.837011770000004	22.5980851099999995	1
2019-10-22 15:58:59	2019-10-22 17:31:12	2.01503029999999983	03	未知	22.6001350398919598	113.903160019602211	440306	V0440300	23982	68	63	70	62	113.902900840000001	22.5958691499999986	113.905341179999994	22.5980851099999995	1
2019-10-22 17:47:10	2019-10-22 20:04:18	1.86759879999999989	03	未知	22.5983891507486483	114.121508659082451	440307	V0440300	24071	68	152	68	152	114.120090759999997	22.5958691499999986	114.122531089999995	22.5980851099999995	1
2019-10-22 14:30:46	2019-10-22 16:24:56	2.01503029999999983	01	19-29岁	22.6016853622037104	113.83555711993867	440306	V0440300	24311	69	35	72	34	113.834571429999997	22.5980851099999995	113.837011770000004	22.6003010599999996	1
2019-10-22 19:46:30	2019-10-22 23:27:50	2.01503029999999983	01	19-29岁	22.6006973404792184	113.845872134901853	440306	V0440300	24315	69	39	72	38	113.844332769999994	22.5980851099999995	113.846773110000001	22.6003010599999996	1
2019-10-22 09:11:59	2019-10-22 11:07:59	2.01503029999999983	01	30-39岁	22.6022595981395718	113.855118298810368	440306	V0440300	24319	69	43	72	42	113.854094119999999	22.5980851099999995	113.856534460000006	22.6003010599999996	1
2019-10-22 01:08:49	2019-10-22 01:45:58	1.75727349999999993	02	19-29岁	22.6021331949149804	114.046931758681126	440309	V0440300	24398	69	122	70	122	114.046880669999993	22.5980851099999995	114.04932101	22.6003010599999996	1
2019-10-22 19:31:19	2019-10-22 21:59:03	1.86759879999999989	02	19-29岁	22.6020865707567111	114.106782436246633	440307	V0440300	24422	69	146	69	146	114.10544874	22.5980851099999995	114.107889080000007	22.6003010599999996	1
2019-10-22 18:53:33	2019-10-22 19:34:14	3.17181930000000012	01	30-39岁	22.6023589856870615	114.171149119924053	440303	V0440300	24448	69	172	69	172	114.168897479999998	22.5980851099999995	114.171337820000005	22.6003010599999996	1
2019-10-22 19:40:26	2019-10-22 22:14:56	4.98298400000000008	02	19-29岁	22.6017006965463487	114.298446274426169	440308	V0440300	24501	69	225	68	225	114.298235289999994	22.5980851099999995	114.300675630000001	22.6003010599999996	1
2019-10-22 15:36:57	2019-10-22 18:53:02	2.01503029999999983	02	19-29岁	22.6026042210097593	113.846013303674937	440306	V0440300	24672	70	39	73	38	113.844332769999994	22.6003010599999996	113.846773110000001	22.6025170200000005	1
2019-10-22 00:00:05	2019-10-22 00:05:03	2.01503029999999983	01	0-18岁	22.6041896237753406	113.846327033484812	440306	V0440300	24672	70	39	73	38	113.844332769999994	22.6003010599999996	113.846773110000001	22.6025170200000005	1
2019-10-22 11:35:52	2019-10-22 14:19:28	1.75727349999999993	01	40-49岁	22.6040141364548894	114.028558755934	440309	V0440300	24747	70	114	71	113	114.027357980000005	22.6003010599999996	114.029798319999998	22.6025170200000005	1
2019-10-22 08:27:50	2019-10-22 09:28:21	2.01503029999999983	01	19-29岁	22.6056474982673485	113.83375584362598	440306	V0440300	25024	71	34	74	33	113.832131090000004	22.6025170200000005	113.834571429999997	22.6047329800000014	2
2019-10-22 12:00:12	2019-10-22 12:50:43	2.01503029999999983	01	19-29岁	22.6056474982673485	113.83375584362598	440306	V0440300	25024	71	34	74	33	113.832131090000004	22.6025170200000005	113.834571429999997	22.6047329800000014	2
2019-10-22 07:30:00	2019-10-22 08:10:34	2.01503029999999983	01	30-39岁	22.6063201381355299	113.845909097804949	440306	V0440300	25029	71	39	74	38	113.844332769999994	22.6025170200000005	113.846773110000001	22.6047329800000014	1
2019-10-22 20:21:04	2019-10-22 22:03:25	1.75727349999999993	01	19-29岁	22.6060684779850298	114.045963135943637	440309	V0440300	25111	71	121	72	121	114.044440339999994	22.6025170200000005	114.046880669999993	22.6047329800000014	1
2019-10-22 19:06:25	2019-10-22 20:55:11	1.86759879999999989	01	30-39岁	22.6051114743142882	114.12039663885173	440307	V0440300	25142	71	152	71	152	114.120090759999997	22.6025170200000005	114.122531089999995	22.6047329800000014	1
2019-10-22 08:30:52	2019-10-22 19:35:23	1.86759879999999989	01	19-29岁	22.6097622181619897	114.103491568957423	440307	V0440300	25849	73	145	73	145	114.103008399999993	22.6069489399999988	114.10544874	22.6091648899999988	1
2019-10-22 15:33:08	2019-10-22 20:38:39	1.86759879999999989	02	30-39岁	22.6110652838465285	114.109180453197482	440307	V0440300	25851	73	147	73	147	114.107889080000007	22.6069489399999988	114.110329410000006	22.6091648899999988	1
2019-10-22 18:35:39	2019-10-22 20:33:13	1.86759879999999989	02	30-39岁	22.6103447400277489	114.125333079165202	440307	V0440300	25858	73	154	73	154	114.124971430000002	22.6069489399999988	114.127411769999995	22.6091648899999988	1
2019-10-22 21:26:15	2019-10-22 22:23:47	2.01503029999999983	02	40-49岁	22.6127902491528907	113.853245779948097	440306	V0440300	26103	74	42	76	41	113.851653780000007	22.6091648899999988	113.854094119999999	22.6113808499999998	1
2019-10-22 11:29:40	2019-10-22 13:32:51	1.86759879999999989	03	未知	22.6116651839432699	114.134560575352225	440307	V0440300	26218	74	157	74	157	114.132292440000001	22.6091648899999988	114.134732769999999	22.6113808499999998	1
2019-10-22 12:09:11	2019-10-22 13:07:59	1.86759879999999989	01	30-39岁	22.6145189247690688	114.066265419013575	440307	V0440300	26547	75	129	76	129	114.063963029999996	22.6113808499999998	114.066403359999995	22.6135968100000007	1
2019-10-22 23:44:28	2019-10-22 23:44:28	1.86759879999999989	01	50-59岁	22.615089522470921	114.114122420550203	440307	V0440300	26567	75	149	75	149	114.112769749999998	22.6113808499999998	114.115210079999997	22.6135968100000007	1
2019-10-22 09:45:47	2019-10-22 11:46:27	1.86759879999999989	02	30-39岁	22.61475491282064	114.126651022389396	440307	V0440300	26572	75	154	75	154	114.124971430000002	22.6113808499999998	114.127411769999995	22.6135968100000007	1
2019-10-22 19:20:24	2019-10-22 20:02:01	2.29234759999999982	02	19-29岁	22.6168252347650309	113.936711144965983	440305	V0440300	26851	76	76	78	75	113.934625209999993	22.6135968100000007	113.93706555	22.6158127700000016	1
2019-10-22 17:32:13	2019-10-22 19:34:21	1.75727349999999993	01	19-29岁	22.6176632507105211	114.034564819771347	440309	V0440300	26891	76	116	77	116	114.032238660000004	22.6135968100000007	114.034678990000003	22.6158127700000016	1
2019-10-22 18:33:07	2019-10-22 20:34:00	1.75727349999999993	01	19-29岁	22.6170841609832003	114.033021824957473	440309	V0440300	26891	76	116	77	116	114.032238660000004	22.6135968100000007	114.034678990000003	22.6158127700000016	1
2019-10-22 10:48:39	2019-10-22 13:34:32	1.75727349999999993	01	19-29岁	22.6171997573515284	114.036344061110512	440309	V0440300	26892	76	117	77	117	114.034678990000003	22.6135968100000007	114.037119329999996	22.6158127700000016	2
2019-10-22 13:34:33	2019-10-22 15:30:53	1.75727349999999993	01	19-29岁	22.6171997573515284	114.036344061110512	440309	V0440300	26892	76	117	77	117	114.034678990000003	22.6135968100000007	114.037119329999996	22.6158127700000016	2
2019-10-22 18:11:44	2019-10-22 21:53:11	1.75727349999999993	02	30-39岁	22.6162130650664395	114.03911636218605	440309	V0440300	26893	76	118	77	118	114.037119329999996	22.6135968100000007	114.039559659999995	22.6158127700000016	1
2019-10-22 12:23:39	2019-10-22 14:29:32	1.86759879999999989	01	30-39岁	22.6170617419133713	114.060222957061242	440307	V0440300	26902	76	127	77	127	114.059082349999997	22.6135968100000007	114.061522690000004	22.6158127700000016	1
2019-10-22 11:30:33	2019-10-22 16:06:47	1.86759879999999989	02	30-39岁	22.6164372653560299	114.129872889008738	440307	V0440300	26931	76	156	76	156	114.129852099999994	22.6135968100000007	114.132292440000001	22.6158127700000016	1
2019-10-22 13:06:28	2019-10-22 15:08:53	1.75727349999999993	01	40-49岁	22.618074296750919	114.048525797357257	440309	V0440300	27254	77	122	78	122	114.046880669999993	22.6158127700000016	114.04932101	22.6180287200000016	1
2019-10-22 09:58:13	2019-10-22 11:48:09	1.75727349999999993	01	19-29岁	22.6203204208116908	114.02940395409108	440309	V0440300	27603	78	114	79	114	114.027357980000005	22.6180287200000016	114.029798319999998	22.620244679999999	1
2019-10-22 19:48:14	2019-10-22 21:00:11	1.75727349999999993	01	30-39岁	22.6244811280680587	114.023568871013921	440309	V0440300	27958	79	112	80	112	114.022477309999999	22.620244679999999	114.024917650000006	22.6224606399999999	2
2019-10-22 16:16:22	2019-10-22 19:46:57	1.75727349999999993	01	30-39岁	22.6244811280680587	114.023568871013921	440309	V0440300	27958	79	112	80	112	114.022477309999999	22.620244679999999	114.024917650000006	22.6224606399999999	2
2019-10-22 19:06:06	2019-10-22 22:04:58	1.86759879999999989	01	19-29岁	22.6237537479064699	114.053566835198254	440307	V0440300	27970	79	124	80	124	114.051761350000007	22.620244679999999	114.054201680000006	22.6224606399999999	1
2019-10-22 18:36:51	2019-10-22 19:09:57	2.01503029999999983	01	30-39岁	22.6257599457554406	113.852882325466638	440306	V0440300	28245	80	42	82	41	113.851653780000007	22.6224606399999999	113.854094119999999	22.6246766000000008	3
2019-10-22 19:49:38	2019-10-22 20:59:30	2.01503029999999983	01	30-39岁	22.6257599457554406	113.852882325466638	440306	V0440300	28245	80	42	82	41	113.851653780000007	22.6224606399999999	113.854094119999999	22.6246766000000008	3
2019-10-22 20:59:46	2019-10-22 22:27:00	2.01503029999999983	01	30-39岁	22.6257599457554406	113.852882325466638	440306	V0440300	28245	80	42	82	41	113.851653780000007	22.6224606399999999	113.854094119999999	22.6246766000000008	3
2019-10-22 14:51:10	2019-10-22 16:38:32	2.29234759999999982	01	19-29岁	22.6249096907191785	113.970333299368122	440305	V0440300	28293	80	90	81	90	113.968789920000006	22.6224606399999999	113.971230250000005	22.6246766000000008	1
2019-10-22 12:22:11	2019-10-22 13:32:37	2.29234759999999982	01	19-29岁	22.6262068834478498	113.970683990891317	440305	V0440300	28293	80	90	81	90	113.968789920000006	22.6224606399999999	113.971230250000005	22.6246766000000008	1
2019-10-22 13:11:58	2019-10-22 20:37:03	1.75727349999999993	01	30-39岁	22.624826828190141	114.025661347095465	440309	V0440300	28316	80	113	81	113	114.024917650000006	22.6224606399999999	114.027357980000005	22.6246766000000008	1
2019-10-22 21:32:56	2019-10-22 22:31:56	2.01503029999999983	01	19-29岁	22.6277171927794889	113.83404720334218	440306	V0440300	28594	81	34	83	33	113.832131090000004	22.6246766000000008	113.834571429999997	22.6268925500000009	1
2019-10-22 22:00:14	2019-10-22 22:35:22	1.86759879999999989	02	40-49岁	22.6289582101879105	114.108397742500628	440307	V0440300	28707	81	147	81	147	114.107889080000007	22.6246766000000008	114.110329410000006	22.6268925500000009	1
2019-10-22 12:20:28	2019-10-22 14:27:48	2.01503029999999983	01	30-39岁	22.6292484252219097	113.843966393325843	440306	V0440300	28955	82	38	84	37	113.841892439999995	22.6268925500000009	113.844332769999994	22.6291085099999982	1
2019-10-22 08:04:41	2019-10-22 16:47:59	1.75727349999999993	01	30-39岁	22.6297163452227004	114.010992229886426	440309	V0440300	29024	82	107	83	107	114.010275629999995	22.6268925500000009	114.012715970000002	22.6291085099999982	1
2019-10-22 18:43:39	2019-10-22 20:14:13	1.75727349999999993	01	30-39岁	22.6311815580399198	114.015034139672935	440309	V0440300	29025	82	108	83	108	114.012715970000002	22.6268925500000009	114.015156300000001	22.6291085099999982	1
2019-10-22 16:10:24	2019-10-22 20:11:32	1.75727349999999993	02	30-39岁	22.6311601989952607	114.025534678787096	440309	V0440300	29030	82	113	83	113	114.024917650000006	22.6268925500000009	114.027357980000005	22.6291085099999982	1
2019-10-22 11:13:33	2019-10-22 14:00:55	1.75727349999999993	02	30-39岁	22.6311776380601692	114.040613706724358	440309	V0440300	29036	82	119	83	119	114.039559659999995	22.6268925500000009	114.042000000000002	22.6291085099999982	1
2019-10-22 00:00:02	2019-10-22 00:17:18	1.86759879999999989	02	30-39岁	22.6304319863976993	114.219745213832027	440307	V0440300	29109	82	192	81	192	114.2177042	22.6268925500000009	114.220144540000007	22.6291085099999982	1
2019-10-22 11:43:49	2019-10-22 16:50:25	4.50522690000000026	01	30-39岁	22.6292074215654502	114.414063422996122	440343	V0440300	29189	82	272	80	272	114.412931090000001	22.6268925500000009	114.415371429999993	22.6291085099999982	1
2019-10-22 08:53:38	2019-10-22 19:58:24	2.01503029999999983	01	19-29岁	22.633471283219059	113.84531834903099	440306	V0440300	29313	83	39	85	38	113.844332769999994	22.6291085099999982	113.846773110000001	22.6313244699999991	1
2019-10-22 00:01:41	2019-10-22 00:43:51	2.01503029999999983	02	19-29岁	22.6357181189612504	113.827486510761005	440306	V0440300	29663	84	32	86	31	113.827250419999999	22.6313244699999991	113.829690760000005	22.63354043	1
2019-10-22 12:58:31	2019-10-22 15:20:25	2.01503029999999983	02	19-29岁	22.6374559369024411	113.828204848425756	440306	V0440300	30020	85	32	87	31	113.827250419999999	22.63354043	113.829690760000005	22.6357563800000001	1
2019-10-22 11:46:27	2019-10-22 13:08:17	1.75727349999999993	02	19-29岁	22.6370153622460712	114.007966046173848	440309	V0440300	30094	85	106	86	106	114.007835290000003	22.63354043	114.010275629999995	22.6357563800000001	1
2019-10-22 10:31:51	2019-10-22 13:06:48	1.75727349999999993	03	未知	22.635844328269549	114.020193270513829	440309	V0440300	30099	85	111	86	111	114.02003698	22.63354043	114.022477309999999	22.6357563800000001	1
2019-10-22 09:41:55	2019-10-22 09:42:55	4.50522690000000026	01	40-49岁	22.6363685068000713	114.42936292316999	440343	V0440300	30266	85	278	83	279	114.427573109999997	22.63354043	114.430013450000004	22.6357563800000001	1
2019-10-22 19:51:00	2019-10-22 21:24:04	1.86759879999999989	01	19-29岁	22.6399253287205013	114.069206659590492	440307	V0440300	30476	86	131	86	131	114.068843700000002	22.6357563800000001	114.071284030000001	22.637972340000001	1
2019-10-22 09:44:28	2019-10-22 10:16:25	1.86759879999999989	02	30-39岁	22.63871571488502	114.17215499849766	440307	V0440300	30518	86	173	86	173	114.171337820000005	22.6357563800000001	114.173778150000004	22.637972340000001	1
2019-10-22 07:00:55	2019-10-22 08:28:56	2.29234759999999982	01	30-39岁	22.6409433329007292	113.94827091442977	440305	V0440300	30783	87	81	88	81	113.946826889999997	22.637972340000001	113.949267230000004	22.6401882999999984	1
2019-10-22 17:12:22	2019-10-22 21:48:04	1.75727349999999993	02	30-39岁	22.6419958192798383	114.004027240784154	440309	V0440300	30806	87	104	88	104	114.002954619999997	22.637972340000001	114.005394960000004	22.6401882999999984	1
2019-10-22 18:03:20	2019-10-22 18:33:39	1.75727349999999993	02	30-39岁	22.6431231507787807	114.005432056625651	440309	V0440300	31164	88	105	89	105	114.005394960000004	22.6401882999999984	114.007835290000003	22.6424042599999993	2
2019-10-22 20:20:02	2019-10-22 20:55:13	1.75727349999999993	02	30-39岁	22.6431231507787807	114.005432056625651	440309	V0440300	31164	88	105	89	105	114.005394960000004	22.6401882999999984	114.007835290000003	22.6424042599999993	2
2019-10-22 11:35:25	2019-10-22 12:07:39	1.75727349999999993	01	19-29岁	22.6455504667597296	114.016531957015658	440309	V0440300	31525	89	109	90	109	114.015156300000001	22.6424042599999993	114.017596639999994	22.6446202099999994	1
2019-10-22 21:20:14	2019-10-22 21:36:33	1.75727349999999993	01	19-29岁	22.6474756331764304	114.04687632851892	440309	V0440300	31894	90	121	91	121	114.044440339999994	22.6446202099999994	114.046880669999993	22.6468361700000003	1
2019-10-22 20:32:49	2019-10-22 20:32:50	1.86759879999999989	01	19-29岁	22.6468891097999894	114.07689610824967	440307	V0440300	31907	90	134	90	134	114.07616471	22.6446202099999994	114.078605039999999	22.6468361700000003	1
2019-10-22 12:17:14	2019-10-22 16:42:37	2.01503029999999983	02	19-29岁	22.6507469352977218	113.823125625040717	440306	V0440300	32160	91	30	93	30	113.822369749999993	22.6468361700000003	113.82481009	22.6490521300000012	2
2019-10-22 16:42:59	2019-10-22 18:17:52	2.01503029999999983	02	19-29岁	22.6507469352977218	113.823125625040717	440306	V0440300	32160	91	30	93	30	113.822369749999993	22.6468361700000003	113.82481009	22.6490521300000012	2
2019-10-22 06:49:58	2019-10-22 06:50:58	2.01503029999999983	01	19-29岁	22.6497891821081794	113.922416095293954	440306	V0440300	32200	91	70	93	70	113.919983189999996	22.6468361700000003	113.922423530000003	22.6490521300000012	1
2019-10-22 00:52:08	2019-10-22 01:18:02	1.75727349999999993	02	19-29岁	22.6505316863222497	113.999106544587647	440309	V0440300	32232	91	102	92	102	113.998073950000006	22.6468361700000003	114.000514289999998	22.6490521300000012	2
2019-10-22 09:38:24	2019-10-22 10:36:34	1.75727349999999993	02	19-29岁	22.6505316863222497	113.999106544587647	440309	V0440300	32232	91	102	92	102	113.998073950000006	22.6468361700000003	114.000514289999998	22.6490521300000012	2
2019-10-22 11:28:45	2019-10-22 13:52:48	1.75727349999999993	01	19-29岁	22.6496924730573994	114.007311982947172	440309	V0440300	32235	91	105	92	105	114.005394960000004	22.6468361700000003	114.007835290000003	22.6490521300000012	1
2019-10-22 18:40:41	2019-10-22 20:08:55	1.75727349999999993	02	19-29岁	22.6503677521780595	114.018839256489855	440309	V0440300	32240	91	110	92	110	114.017596639999994	22.6468361700000003	114.02003698	22.6490521300000012	1
2019-10-22 20:22:52	2019-10-22 22:35:44	1.75727349999999993	02	19-29岁	22.6505375683520498	114.028462035247188	440309	V0440300	32244	91	114	92	114	114.027357980000005	22.6468361700000003	114.029798319999998	22.6490521300000012	1
2019-10-22 21:20:13	2019-10-22 21:26:06	2.01503029999999983	02	30-39岁	22.6517926642458605	113.823072373895116	440306	V0440300	32517	92	30	94	30	113.822369749999993	22.6490521300000012	113.82481009	22.6512680800000012	2
2019-10-22 19:03:33	2019-10-22 21:19:43	2.01503029999999983	02	30-39岁	22.6517926642458605	113.823072373895116	440306	V0440300	32517	92	30	94	30	113.822369749999993	22.6490521300000012	113.82481009	22.6512680800000012	2
2019-10-22 09:55:39	2019-10-22 18:52:49	2.01503029999999983	01	30-39岁	22.6513015092128818	113.918463954837264	440306	V0440300	32556	92	69	94	69	113.917542859999998	22.6490521300000012	113.919983189999996	22.6512680800000012	1
2019-10-22 11:29:55	2019-10-22 13:30:27	1.75727349999999993	01	19-29岁	22.6525295176685901	114.035624523320934	440309	V0440300	32604	92	117	93	117	114.034678990000003	22.6490521300000012	114.037119329999996	22.6512680800000012	1
2019-10-22 11:38:35	2019-10-22 12:56:04	1.75727349999999993	01	19-29岁	22.6562738209101013	114.019032510876855	440309	V0440300	33311	94	110	95	110	114.017596639999994	22.6534840399999986	114.02003698	22.6556999999999995	1
2019-10-22 07:43:20	2019-10-22 08:17:36	1.86759879999999989	01	19-29岁	22.6571312550722404	114.151919156491843	440307	V0440300	33366	94	165	94	165	114.151815130000003	22.6534840399999986	114.154255460000002	22.6556999999999995	1
2019-10-22 23:02:21	2019-10-22 23:25:07	2.01503029999999983	01	40-49岁	22.6618867484408817	113.858543824641075	440306	V0440300	33959	96	44	98	44	113.856534460000006	22.6579159600000004	113.858974790000005	22.6601319100000005	1
2019-10-22 09:21:00	2019-10-22 13:15:11	1.75727349999999993	01	19-29岁	22.661792806511599	114.018310295235764	440309	V0440300	34025	96	110	97	110	114.017596639999994	22.6579159600000004	114.02003698	22.6601319100000005	1
2019-10-22 17:31:13	2019-10-22 17:32:13	1.75727349999999993	03	未知	22.6603602335234093	114.040328175404753	440309	V0440300	34034	96	119	96	119	114.039559659999995	22.6579159600000004	114.042000000000002	22.6601319100000005	1
2019-10-22 09:11:59	2019-10-22 09:12:59	2.01503029999999983	01	19-29岁	22.6627301570198689	113.816733646774708	440306	V0440300	34299	97	27	99	27	113.815048739999995	22.6601319100000005	113.817489080000001	22.6623478700000014	1
2019-10-22 21:12:26	2019-10-22 22:37:53	1.86759879999999989	01	30-39岁	22.6630196104985409	114.139961840721298	440307	V0440300	34432	97	160	97	160	114.139613449999999	22.6601319100000005	114.142053779999998	22.6623478700000014	1
2019-10-22 02:22:34	2019-10-22 04:56:05	1.75727349999999993	01	19-29岁	22.665509063677181	114.024016140146074	440309	V0440300	34741	98	112	99	112	114.022477309999999	22.6623478700000014	114.024917650000006	22.6645638299999987	1
2019-10-22 18:56:09	2019-10-22 20:15:13	2.01503029999999983	01	19-29岁	22.6683604156899499	113.811712656586948	440306	V0440300	35011	99	25	101	25	113.810168070000003	22.6645638299999987	113.812608400000002	22.6667797899999997	2
2019-10-22 20:18:28	2019-10-22 22:17:19	2.01503029999999983	01	19-29岁	22.6683604156899499	113.811712656586948	440306	V0440300	35011	99	25	101	25	113.810168070000003	22.6645638299999987	113.812608400000002	22.6667797899999997	2
2019-10-22 15:29:01	2019-10-22 18:12:32	1.75727349999999993	01	19-29岁	22.6681601202122991	114.011297096004967	440309	V0440300	35093	99	107	100	107	114.010275629999995	22.6645638299999987	114.012715970000002	22.6667797899999997	1
2019-10-22 21:15:53	2019-10-22 21:21:32	2.01503029999999983	02	19-29岁	22.6694334441690906	113.803529711885886	440306	V0440300	35365	100	22	102	22	113.802847060000005	22.6667797899999997	113.805287399999997	22.6689957399999997	1
2019-10-22 12:21:35	2019-10-22 13:22:14	2.01503029999999983	01	19-29岁	22.669421618387041	113.812436828654185	440306	V0440300	35368	100	25	102	25	113.810168070000003	22.6667797899999997	113.812608400000002	22.6689957399999997	1
2019-10-22 11:35:50	2019-10-22 20:54:24	2.01503029999999983	01	30-39岁	22.6777827431940686	113.925661674444299	440306	V0440300	36486	103	72	104	72	113.924863869999996	22.6734276600000015	113.927304199999995	22.6756436199999989	1
2019-10-22 13:03:08	2019-10-22 20:42:00	2.01503029999999983	01	30-39岁	22.6793257612185108	113.938357452624302	440306	V0440300	36848	104	77	105	77	113.93706555	22.6756436199999989	113.939505879999999	22.677859569999999	1
2019-10-22 00:18:31	2019-10-22 04:02:40	1.75727349999999993	01	19-29岁	22.6780501270805601	113.989073830721324	440309	V0440300	36869	104	98	105	98	113.988312609999994	22.6756436199999989	113.990752939999993	22.677859569999999	1
2019-10-22 13:14:02	2019-10-22 21:02:28	1.75727349999999993	01	19-29岁	22.679106498441211	114.034031791469673	440309	V0440300	36887	104	116	104	116	114.032238660000004	22.6756436199999989	114.034678990000003	22.677859569999999	2
2019-10-22 09:09:23	2019-10-22 13:13:44	1.75727349999999993	01	19-29岁	22.679106498441211	114.034031791469673	440309	V0440300	36887	104	116	104	116	114.032238660000004	22.6756436199999989	114.034678990000003	22.677859569999999	2
2019-10-22 17:43:55	2019-10-22 18:55:23	2.05558739999999984	01	19-29岁	22.6805322460852494	114.331319168870039	440310	V0440300	37366	105	238	103	239	114.32995966	22.677859569999999	114.332400000000007	22.6800755299999999	1
2019-10-22 14:36:51	2019-10-22 20:19:59	1.86759879999999989	01	19-29岁	22.6835359440170699	114.112359798832003	440307	V0440300	37633	106	148	106	148	114.110329410000006	22.6800755299999999	114.112769749999998	22.6822914900000008	1
2019-10-22 16:05:49	2019-10-22 17:55:47	2.01503029999999983	02	40-49岁	22.6848244531710499	113.792076759901107	440306	V0440300	37859	107	17	109	17	113.790645380000001	22.6822914900000008	113.79308571	22.6845074500000017	1
2019-10-22 08:27:26	2019-10-22 09:39:09	2.01503029999999983	01	19-29岁	22.6871899788341587	113.805665583005762	440306	V0440300	38222	108	23	110	23	113.805287399999997	22.6845074500000017	113.807727729999996	22.6867234000000018	1
2019-10-22 18:26:53	2019-10-22 22:37:04	2.01503029999999983	02	30-39岁	22.6919172168890988	113.803795643645003	440306	V0440300	38935	110	22	112	22	113.802847060000005	22.6889393599999991	113.805287399999997	22.69115532	1
2019-10-22 14:45:12	2019-10-22 17:35:05	2.01503029999999983	01	19-29岁	22.6948680513691485	113.802443375119822	440306	V0440300	39291	111	21	113	21	113.800406719999998	22.69115532	113.802847060000005	22.6933712800000009	1
2019-10-22 10:07:31	2019-10-22 10:48:42	2.01503029999999983	01	19-29岁	22.6949667227296104	113.806477130144117	440306	V0440300	39293	111	23	113	23	113.805287399999997	22.69115532	113.807727729999996	22.6933712800000009	1
2019-10-22 09:57:10	2019-10-22 14:32:41	2.01503029999999983	01	19-29岁	22.6974693903580906	113.809793850290134	440306	V0440300	39651	112	24	114	24	113.807727729999996	22.6933712800000009	113.810168070000003	22.695587230000001	1
2019-10-22 18:11:58	2019-10-22 21:07:33	1.75727349999999993	03	未知	22.6962597823160088	114.056297195264889	440309	V0440300	39752	112	125	112	125	114.054201680000006	22.6933712800000009	114.056642019999998	22.695587230000001	1
2019-10-22 15:44:05	2019-10-22 18:20:54	1.86759879999999989	02	19-29岁	22.6995143260097194	114.128056016271657	440307	V0440300	40139	113	155	112	155	114.127411769999995	22.695587230000001	114.129852099999994	22.6978031899999984	2
2019-10-22 18:31:14	2019-10-22 20:59:34	1.86759879999999989	02	19-29岁	22.6995143260097194	114.128056016271657	440307	V0440300	40139	113	155	112	155	114.127411769999995	22.695587230000001	114.129852099999994	22.6978031899999984	2
2019-10-22 18:03:05	2019-10-22 19:47:10	2.01503029999999983	02	19-29岁	22.7014763787919307	113.810265061281683	440306	V0440300	40366	114	25	116	25	113.810168070000003	22.6978031899999984	113.812608400000002	22.7000191499999993	1
2019-10-22 23:12:44	2019-10-22 23:45:10	1.75727349999999993	01	19-29岁	22.7005108134377913	114.028979446617157	440309	V0440300	40455	114	114	114	114	114.027357980000005	22.6978031899999984	114.029798319999998	22.7000191499999993	1
2019-10-22 16:55:59	2019-10-22 17:50:06	2.01503029999999983	01	19-29岁	22.7034440155366291	113.799452743717239	440306	V0440300	40718	115	20	117	20	113.797966389999999	22.7000191499999993	113.800406719999998	22.7022351100000002	1
2019-10-22 13:32:32	2019-10-22 17:26:10	2.01503029999999983	01	30-39岁	22.7044289326798889	113.811256760400482	440306	V0440300	40723	115	25	117	25	113.810168070000003	22.7000191499999993	113.812608400000002	22.7022351100000002	1
2019-10-22 12:30:28	2019-10-22 19:22:22	2.01503029999999983	01	19-29岁	22.7023073941868105	113.844403819339107	440306	V0440300	40737	115	39	117	39	113.844332769999994	22.7000191499999993	113.846773110000001	22.7022351100000002	2
2019-10-22 19:22:39	2019-10-22 22:15:45	2.01503029999999983	01	19-29岁	22.7023073941868105	113.844403819339107	440306	V0440300	40737	115	39	117	39	113.844332769999994	22.7000191499999993	113.846773110000001	22.7022351100000002	2
2019-10-22 21:36:19	2019-10-22 22:31:07	2.01503029999999983	01	19-29岁	22.7062668915335983	113.81427793537101	440306	V0440300	41081	116	26	118	26	113.812608400000002	22.7022351100000002	113.815048739999995	22.7044510600000002	1
2019-10-22 10:31:02	2019-10-22 11:09:52	1.86759879999999989	02	19-29岁	22.7153274156628413	114.10006685787603	440307	V0440300	42626	120	143	120	144	114.098127730000002	22.7110989399999994	114.100568069999994	22.7133148899999995	1
2019-10-22 13:09:37	2019-10-22 20:21:07	1.86759879999999989	01	19-29岁	22.7138285106831006	114.241773090850572	440307	V0440300	42684	120	201	118	202	114.239667229999995	22.7110989399999994	114.242107559999994	22.7133148899999995	1
2019-10-22 20:43:18	2019-10-22 20:43:18	1.75727349999999993	03	未知	22.7160321047311697	114.061078914627174	440309	V0440300	42967	121	127	121	128	114.059082349999997	22.7133148899999995	114.061522690000004	22.7155308500000004	1
2019-10-22 15:59:35	2019-10-22 20:33:44	2.01503029999999983	01	30-39岁	22.7196980644019213	113.814005697706008	440306	V0440300	43223	122	26	124	26	113.812608400000002	22.7155308500000004	113.815048739999995	22.7177468100000013	1
2019-10-22 08:42:39	2019-10-22 09:46:33	2.01503029999999983	02	19-29岁	22.7220718068429797	113.813123854714661	440306	V0440300	43580	123	26	125	26	113.812608400000002	22.7177468100000013	113.815048739999995	22.7199627699999986	1
2019-10-22 14:04:09	2019-10-22 15:56:50	2.05558739999999984	01	19-29岁	22.7208424221694116	114.365908203588646	440310	V0440300	43806	123	252	120	253	114.364124369999999	22.7177468100000013	114.366564710000006	22.7199627699999986	1
2019-10-22 18:10:43	2019-10-22 18:40:45	1.75727349999999993	01	30-39岁	22.7240967633142894	114.02478268611614	440309	V0440300	44023	124	112	124	113	114.022477309999999	22.7199627699999986	114.024917650000006	22.7221787199999987	2
2019-10-22 07:08:00	2019-10-22 08:22:33	1.75727349999999993	01	30-39岁	22.7240967633142894	114.02478268611614	440309	V0440300	44023	124	112	124	113	114.022477309999999	22.7199627699999986	114.024917650000006	22.7221787199999987	2
2019-10-22 09:04:18	2019-10-22 10:13:32	2.01503029999999983	02	19-29岁	22.7249491615634795	113.823932641074151	440306	V0440300	44298	125	30	127	30	113.822369749999993	22.7221787199999987	113.82481009	22.7243946799999996	1
2019-10-22 11:09:42	2019-10-22 17:42:30	2.01503029999999983	01	40-49岁	22.7272269198550205	113.814152199696949	440306	V0440300	44651	126	26	128	26	113.812608400000002	22.7243946799999996	113.815048739999995	22.7266106400000005	1
2019-10-22 00:59:24	2019-10-22 01:00:24	2.01503029999999983	01	19-29岁	22.7309679181602995	113.829824970645461	440306	V0440300	45015	127	33	129	33	113.829690760000005	22.7266106400000005	113.832131090000004	22.7288266000000014	1
2019-10-22 15:53:17	2019-10-22 15:54:17	1.75727349999999993	02	30-39岁	22.7294082243766908	114.006678371331617	440309	V0440300	45087	127	105	127	106	114.005394960000004	22.7266106400000005	114.007835290000003	22.7288266000000014	1
2019-10-22 12:11:49	2019-10-22 13:09:12	2.01503029999999983	01	30-39岁	22.7319914520237205	113.812339315475796	440306	V0440300	45364	128	25	130	25	113.810168070000003	22.7288266000000014	113.812608400000002	22.7310425500000015	1
2019-10-22 18:47:40	2019-10-22 20:22:21	2.01503029999999983	01	19-29岁	22.7324931722156194	113.816228661723827	440306	V0440300	45366	128	27	130	27	113.815048739999995	22.7288266000000014	113.817489080000001	22.7310425500000015	1
2019-10-22 21:51:00	2019-10-22 21:52:00	1.75727349999999993	01	30-39岁	22.7327415519172291	114.010215376589784	440309	V0440300	45445	128	106	128	107	114.007835290000003	22.7288266000000014	114.010275629999995	22.7310425500000015	1
2019-10-22 17:07:25	2019-10-22 18:32:54	2.01503029999999983	01	30-39岁	22.7352741909326106	113.805920289108684	440306	V0440300	45719	129	23	131	23	113.805287399999997	22.7310425500000015	113.807727729999996	22.7332585099999989	1
2019-10-22 13:20:23	2019-10-22 16:17:54	2.01503029999999983	01	30-39岁	22.7340071421752512	113.832459329536078	440306	V0440300	45730	129	34	131	34	113.832131090000004	22.7310425500000015	113.834571429999997	22.7332585099999989	1
2019-10-22 19:32:14	2019-10-22 21:11:07	2.01503029999999983	03	未知	22.7349121641638199	113.838966259716614	440306	V0440300	45732	129	36	131	36	113.837011770000004	22.7310425500000015	113.839452100000003	22.7332585099999989	1
2019-10-22 09:32:07	2019-10-22 09:33:07	2.01503029999999983	01	19-29岁	22.7373250933312292	113.808752219676634	440306	V0440300	46077	130	24	132	24	113.807727729999996	22.7332585099999989	113.810168070000003	22.7354744699999998	1
2019-10-22 16:05:15	2019-10-22 18:52:43	2.01503029999999983	02	50-59岁	22.7396325148618494	113.813134864174344	440306	V0440300	46436	131	26	133	26	113.812608400000002	22.7354744699999998	113.815048739999995	22.7376904300000007	1
2019-10-22 17:40:05	2019-10-22 20:52:12	2.01503029999999983	01	30-39岁	22.73897746734648	113.830544903380002	440306	V0440300	46443	131	33	133	33	113.829690760000005	22.7354744699999998	113.832131090000004	22.7376904300000007	1
2019-10-22 00:00:11	2019-10-22 13:14:45	1.75727349999999993	01	19-29岁	22.7384337179793015	114.057194339050881	440309	V0440300	46536	131	126	131	127	114.056642019999998	22.7354744699999998	114.059082349999997	22.7376904300000007	1
2019-10-22 13:53:20	2019-10-22 16:18:06	2.01503029999999983	01	19-29岁	22.7659525880998608	113.830213878038876	440306	V0440300	50727	143	33	144	34	113.829690760000005	22.762065960000001	113.832131090000004	22.7642819199999984	2
2019-10-22 11:19:32	2019-10-22 13:44:51	2.01503029999999983	01	19-29岁	22.7659525880998608	113.830213878038876	440306	V0440300	50727	143	33	144	34	113.829690760000005	22.762065960000001	113.832131090000004	22.7642819199999984	2
2019-10-22 17:58:06	2019-10-22 19:17:25	2.01503029999999983	01	30-39岁	22.7671916328489914	113.815404352619467	440306	V0440300	51078	144	27	145	28	113.815048739999995	22.7642819199999984	113.817489080000001	22.7664978699999985	1
2019-10-22 00:15:58	2019-10-22 04:32:23	2.01503029999999983	01	30-39岁	22.7688317988466693	113.792781396117448	440306	V0440300	51425	145	17	147	18	113.790645380000001	22.7664978699999985	113.79308571	22.7687138299999994	1
2019-10-22 18:08:58	2019-10-22 18:09:58	2.01503029999999983	01	30-39岁	22.7700976917841587	113.846300701628479	440306	V0440300	51447	145	39	146	40	113.844332769999994	22.7664978699999985	113.846773110000001	22.7687138299999994	1
2019-10-22 18:55:32	2019-10-22 21:18:25	2.01503029999999983	01	40-49岁	22.7740609688732114	113.827282262413632	440306	V0440300	52154	147	32	148	33	113.827250419999999	22.7709297900000003	113.829690760000005	22.7731457500000012	1
2019-10-22 00:00:49	2019-10-22 01:03:28	2.31628990000000012	01	19-29岁	22.786587362048099	113.807907817463246	441900	V0440300	54288	153	24	154	25	113.807727729999996	22.7842255300000005	113.810168070000003	22.7864414900000014	1
2019-10-22 17:28:25	2019-10-22 17:29:25	2.01503029999999983	01	19-29岁	22.7865854496733213	113.869687618471303	440306	V0440300	54313	153	49	154	50	113.868736139999996	22.7842255300000005	113.871176469999995	22.7864414900000014	1
2019-10-22 12:29:03	2019-10-22 13:54:09	2.01503029999999983	01	40-49岁	22.7899715516940198	113.891460119494312	440306	V0440300	54679	154	58	155	59	113.890699159999997	22.7864414900000014	113.893139500000004	22.7886574499999988	2
2019-10-22 13:55:27	2019-10-22 18:06:33	2.01503029999999983	01	40-49岁	22.7899715516940198	113.891460119494312	440306	V0440300	54679	154	58	155	59	113.890699159999997	22.7864414900000014	113.893139500000004	22.7886574499999988	2
2019-10-22 08:27:23	2019-10-22 09:19:27	2.01503029999999983	02	19-29岁	22.7927073606221207	113.812057217466844	440306	V0440300	55003	155	25	156	26	113.810168070000003	22.7886574499999988	113.812608400000002	22.7908733999999988	1
2019-10-22 20:24:06	2019-10-22 21:42:06	2.01503029999999983	02	19-29岁	22.8122837876006805	113.895372977553833	440306	V0440300	58250	164	59	164	60	113.893139500000004	22.8086010600000009	113.895579830000003	22.8108170200000018	1
2019-10-22 00:12:44	2019-10-22 09:48:41	2.01503029999999983	02	30-39岁	22.8122837876006805	113.895372977553833	440306	V0440300	58250	164	59	164	60	113.893139500000004	22.8086010600000009	113.895579830000003	22.8108170200000018	2
2019-10-22 19:06:27	2019-10-22 19:42:55	2.01503029999999983	02	30-39岁	22.8122837876006805	113.895372977553833	440306	V0440300	58250	164	59	164	60	113.893139500000004	22.8086010600000009	113.895579830000003	22.8108170200000018	2
2019-10-22 18:37:23	2019-10-22 21:25:00	2.01503029999999983	01	19-29岁	22.8281308305528086	113.867296642888633	440306	V0440300	60738	171	48	171	49	113.866295800000003	22.8241127699999993	113.868736139999996	22.8263287199999994	1
2019-10-22 22:12:13	2019-10-22 22:13:13	2.31628990000000012	02	19-29岁	22.8512063727638512	113.880652671091141	441900	V0440300	64670	182	53	182	54	113.878497479999993	22.8484882999999996	113.88093782	22.8507042600000005	1
