# Supplementary material for: Analysis of the influencing factors of vitality and built environment of shopping centers based on mobile-phone signaling data
Source: PLoS One. 2024 Feb 15;19(2):e0296261. doi: 10.1371/journal.pone.0296261 (PMC10868840; doi:10.1371/journal.pone.0296261)
Supplement: S1 Data — (ZIP) [file pone.0296261.s001.zip › μò░μì«Θçìμû░μƒÑΦ»ó/01Σ┐¥σê⌐/Σ┐¥σê⌐23-Φ«┐Θù«Φ«░σ╜ò.csv]

stime	etime	weight	gender	age	o_lat	o_lon	o_district	city	o_fnid	grow_4326	gcol_4326	grow_32650	gcol_32650	ext_min_x	ext_min_y	ext_max_x	ext_max_y	visit_time
2019-10-23 00:03:34	2019-10-23 00:51:59	2.29234759999999982	01	19-29岁	22.4729494509066008	113.885732285781174	440305	V0440300	3625	11	55	14	53	113.883378149999999	22.4695595700000013	113.885818490000005	22.4717755299999986	1
2019-10-23 09:39:50	2019-10-23 12:32:09	2.29234759999999982	02	19-29岁	22.4792171024147294	113.895322194922201	440305	V0440300	4700	14	59	17	57	113.893139500000004	22.4762074500000004	113.895579830000003	22.4784234000000005	1
2019-10-23 23:30:35	2019-10-23 23:30:35	2.29234759999999982	01	19-29岁	22.4823115827091087	113.889659597381296	440305	V0440300	5055	15	57	18	55	113.888258820000004	22.4784234000000005	113.890699159999997	22.4806393600000014	1
2019-10-23 18:08:31	2019-10-23 18:43:05	2.29234759999999982	01	30-39岁	22.4825935617611989	113.900073232851426	440305	V0440300	5059	15	61	18	59	113.898020169999995	22.4784234000000005	113.900460510000002	22.4806393600000014	1
2019-10-23 09:09:42	2019-10-23 10:27:18	2.29234759999999982	02	未知	22.4831422282769786	113.905139923343853	440305	V0440300	5418	16	63	19	61	113.902900840000001	22.4806393600000014	113.905341179999994	22.4828553199999988	1
2019-10-23 21:55:41	2019-10-23 23:18:18	2.29234759999999982	01	19-29岁	22.483356581179951	113.906902585461623	440305	V0440300	5419	16	64	19	62	113.905341179999994	22.4806393600000014	113.907781510000007	22.4828553199999988	2
2019-10-23 10:46:04	2019-10-23 14:22:25	2.29234759999999982	01	19-29岁	22.483356581179951	113.906902585461623	440305	V0440300	5419	16	64	19	62	113.905341179999994	22.4806393600000014	113.907781510000007	22.4828553199999988	2
2019-10-23 19:03:42	2019-10-23 21:31:58	2.29234759999999982	01	30-39岁	22.4871610239841608	113.914693970373037	440305	V0440300	5779	17	67	20	65	113.912662190000006	22.4828553199999988	113.915102520000005	22.4850712799999997	1
2019-10-23 19:11:54	2019-10-23 21:02:15	2.29234759999999982	01	19-29岁	22.4851180380177595	113.924897389233337	440305	V0440300	5784	17	72	20	70	113.924863869999996	22.4828553199999988	113.927304199999995	22.4850712799999997	1
2019-10-23 10:16:31	2019-10-23 12:02:22	2.29234759999999982	01	60岁以上	22.4859217640782916	113.925870188685593	440305	V0440300	5784	17	72	20	70	113.924863869999996	22.4828553199999988	113.927304199999995	22.4850712799999997	2
2019-10-23 12:11:22	2019-10-23 15:21:20	2.29234759999999982	01	60岁以上	22.4859217640782916	113.925870188685593	440305	V0440300	5784	17	72	20	70	113.924863869999996	22.4828553199999988	113.927304199999995	22.4850712799999997	2
2019-10-23 10:21:12	2019-10-23 11:37:13	2.29234759999999982	01	30-39岁	22.4890077107841613	113.895734895870774	440305	V0440300	6129	18	60	21	58	113.895579830000003	22.4850712799999997	113.898020169999995	22.4872872299999997	1
2019-10-23 16:58:46	2019-10-23 18:52:12	2.29234759999999982	02	50-59岁	22.4879143891936515	113.912093989930881	440305	V0440300	6135	18	66	21	64	113.910221849999999	22.4850712799999997	113.912662190000006	22.4872872299999997	1
2019-10-23 11:40:38	2019-10-23 13:13:54	2.29234759999999982	01	40-49岁	22.4893249540511988	113.924969465340297	440305	V0440300	6141	18	72	21	70	113.924863869999996	22.4850712799999997	113.927304199999995	22.4872872299999997	1
2019-10-23 19:39:35	2019-10-23 21:40:31	2.29234759999999982	01	19-29岁	22.4908939804214683	113.916407820050296	440305	V0440300	6494	19	68	22	66	113.915102520000005	22.4872872299999997	113.917542859999998	22.4895031900000006	2
2019-10-23 15:05:35	2019-10-23 16:09:52	2.29234759999999982	01	19-29岁	22.4908939804214683	113.916407820050296	440305	V0440300	6494	19	68	22	66	113.915102520000005	22.4872872299999997	113.917542859999998	22.4895031900000006	2
2019-10-23 17:48:29	2019-10-23 20:46:11	2.29234759999999982	02	30-39岁	22.4896755484618787	113.919231804175084	440305	V0440300	6495	19	69	22	67	113.917542859999998	22.4872872299999997	113.919983189999996	22.4895031900000006	1
2019-10-23 12:50:22	2019-10-23 13:31:40	2.29234759999999982	01	30-39岁	22.4904830518684093	113.919456707174533	440305	V0440300	6495	19	69	22	67	113.917542859999998	22.4872872299999997	113.919983189999996	22.4895031900000006	1
2019-10-23 18:21:22	2019-10-23 20:05:18	2.29234759999999982	01	19-29岁	22.4907552421930212	113.922364210020305	440305	V0440300	6496	19	70	22	68	113.919983189999996	22.4872872299999997	113.922423530000003	22.4895031900000006	1
2019-10-23 04:29:46	2019-10-23 04:38:29	2.29234759999999982	01	19-29岁	22.4901405982016698	113.920425754961343	440305	V0440300	6496	19	70	22	68	113.919983189999996	22.4872872299999997	113.922423530000003	22.4895031900000006	2
2019-10-23 18:31:40	2019-10-23 19:37:54	2.29234759999999982	01	19-29岁	22.4901405982016698	113.920425754961343	440305	V0440300	6496	19	70	22	68	113.919983189999996	22.4872872299999997	113.922423530000003	22.4895031900000006	2
2019-10-23 19:02:28	2019-10-23 21:14:48	2.29234759999999982	02	30-39岁	22.4903288705452304	113.926501149296229	440305	V0440300	6498	19	72	22	70	113.924863869999996	22.4872872299999997	113.927304199999995	22.4895031900000006	1
2019-10-23 01:17:00	2019-10-23 04:19:50	2.29234759999999982	02	19-29岁	22.49144555737481	113.925903466233663	440305	V0440300	6498	19	72	22	70	113.924863869999996	22.4872872299999997	113.927304199999995	22.4895031900000006	1
2019-10-23 18:57:12	2019-10-23 21:51:34	2.29234759999999982	02	19-29岁	22.490340612314121	113.926170689139298	440305	V0440300	6498	19	72	22	70	113.924863869999996	22.4872872299999997	113.927304199999995	22.4895031900000006	1
2019-10-23 20:24:04	2019-10-23 20:25:04	2.29234759999999982	01	30-39岁	22.4900945465101607	113.928409836139039	440305	V0440300	6499	19	73	22	71	113.927304199999995	22.4872872299999997	113.929744540000002	22.4895031900000006	1
2019-10-23 19:01:46	2019-10-23 22:12:47	2.29234759999999982	02	30-39岁	22.4915818214258785	113.931154582968318	440305	V0440300	6500	19	74	22	72	113.929744540000002	22.4872872299999997	113.932184879999994	22.4895031900000006	1
2019-10-23 18:02:45	2019-10-23 20:14:19	2.29234759999999982	01	19-29岁	22.4896204714120813	113.93431534945141	440305	V0440300	6501	19	75	22	73	113.932184879999994	22.4872872299999997	113.934625209999993	22.4895031900000006	1
2019-10-23 17:31:32	2019-10-23 18:51:36	2.29234759999999982	02	19-29岁	22.4920949691595204	113.915973287840885	440305	V0440300	6851	20	68	23	66	113.915102520000005	22.4895031900000006	113.917542859999998	22.4917191500000015	1
2019-10-23 23:38:02	2019-10-23 23:38:11	2.29234759999999982	01	19-29岁	22.4920610264946603	113.915614702821955	440305	V0440300	6851	20	68	23	66	113.915102520000005	22.4895031900000006	113.917542859999998	22.4917191500000015	1
2019-10-23 00:07:55	2019-10-23 00:19:55	2.29234759999999982	02	19-29岁	22.4917373527043694	113.918506293848282	440305	V0440300	6852	20	69	23	67	113.917542859999998	22.4895031900000006	113.919983189999996	22.4917191500000015	1
2019-10-23 16:46:06	2019-10-23 21:36:38	2.29234759999999982	01	19-29岁	22.4925703503489984	113.918177051665495	440305	V0440300	6852	20	69	23	67	113.917542859999998	22.4895031900000006	113.919983189999996	22.4917191500000015	1
2019-10-23 16:38:16	2019-10-23 18:19:39	2.29234759999999982	01	19-29岁	22.4920413711605711	113.926385600165986	440305	V0440300	6855	20	72	23	70	113.924863869999996	22.4895031900000006	113.927304199999995	22.4917191500000015	1
2019-10-23 00:01:44	2019-10-23 01:19:36	2.29234759999999982	01	19-29岁	22.4917924741835193	113.928003276081796	440305	V0440300	6856	20	73	23	71	113.927304199999995	22.4895031900000006	113.929744540000002	22.4917191500000015	1
2019-10-23 11:52:24	2019-10-23 12:56:32	2.29234759999999982	02	19-29岁	22.4927849891488307	113.929884893046562	440305	V0440300	6857	20	74	23	72	113.929744540000002	22.4895031900000006	113.932184879999994	22.4917191500000015	1
2019-10-23 18:37:45	2019-10-23 20:17:55	2.29234759999999982	02	30-39岁	22.4931467197118593	113.936082887923874	440305	V0440300	6859	20	76	23	74	113.934625209999993	22.4895031900000006	113.93706555	22.4917191500000015	1
2019-10-23 19:38:23	2019-10-23 22:19:53	2.29234759999999982	03	未知	22.4931389275805209	113.935199264050951	440305	V0440300	6859	20	76	23	74	113.934625209999993	22.4895031900000006	113.93706555	22.4917191500000015	1
2019-10-23 13:51:59	2019-10-23 16:25:53	2.29234759999999982	02	30-39岁	22.49468509780068	113.92257829215427	440305	V0440300	7211	21	71	24	69	113.922423530000003	22.4917191500000015	113.924863869999996	22.4939351099999989	1
2019-10-23 10:36:53	2019-10-23 18:45:30	2.29234759999999982	02	19-29岁	22.4953831427769195	113.926049491983676	440305	V0440300	7212	21	72	24	70	113.924863869999996	22.4917191500000015	113.927304199999995	22.4939351099999989	1
2019-10-23 11:48:12	2019-10-23 21:23:52	2.29234759999999982	01	19-29岁	22.495246901670491	113.926003943933097	440305	V0440300	7212	21	72	24	70	113.924863869999996	22.4917191500000015	113.927304199999995	22.4939351099999989	1
2019-10-23 00:30:31	2019-10-23 06:16:22	2.29234759999999982	02	30-39岁	22.4957960035043598	113.9268756089444	440305	V0440300	7212	21	72	24	70	113.924863869999996	22.4917191500000015	113.927304199999995	22.4939351099999989	1
2019-10-23 00:02:36	2019-10-23 12:15:35	2.29234759999999982	02	19-29岁	22.495246901670491	113.926003943933097	440305	V0440300	7212	21	72	24	70	113.924863869999996	22.4917191500000015	113.927304199999995	22.4939351099999989	1
2019-10-23 15:30:00	2019-10-23 19:34:18	2.29234759999999982	02	19-29岁	22.494729549917249	113.927268243605695	440305	V0440300	7212	21	72	24	70	113.924863869999996	22.4917191500000015	113.927304199999995	22.4939351099999989	1
2019-10-23 18:09:28	2019-10-23 18:50:52	2.29234759999999982	01	30-39岁	22.4947205858403798	113.927744334528342	440305	V0440300	7213	21	73	24	71	113.927304199999995	22.4917191500000015	113.929744540000002	22.4939351099999989	1
2019-10-23 18:11:02	2019-10-23 19:24:18	2.29234759999999982	01	40-49岁	22.495819793039729	113.93048801493174	440305	V0440300	7214	21	74	24	72	113.929744540000002	22.4917191500000015	113.932184879999994	22.4939351099999989	1
2019-10-23 18:35:16	2019-10-23 21:03:03	2.29234759999999982	03	未知	22.4957414205364792	113.93537498430814	440305	V0440300	7216	21	76	24	74	113.934625209999993	22.4917191500000015	113.93706555	22.4939351099999989	1
2019-10-23 18:41:12	2019-10-23 20:19:34	2.29234759999999982	01	19-29岁	22.4957359105258412	113.935559637967529	440305	V0440300	7216	21	76	24	74	113.934625209999993	22.4917191500000015	113.93706555	22.4939351099999989	1
2019-10-23 19:11:50	2019-10-23 22:38:01	2.29234759999999982	02	30-39岁	22.4976995777644007	113.881322369585888	440305	V0440300	7551	22	54	25	52	113.88093782	22.4939351099999989	113.883378149999999	22.496151059999999	2
2019-10-23 18:11:55	2019-10-23 19:11:46	2.29234759999999982	02	30-39岁	22.4976995777644007	113.881322369585888	440305	V0440300	7551	22	54	25	52	113.88093782	22.4939351099999989	113.883378149999999	22.496151059999999	2
2019-10-23 19:56:26	2019-10-23 22:02:56	2.29234759999999982	02	19-29岁	22.4968508808341703	113.886430480004975	440305	V0440300	7553	22	56	25	54	113.885818490000005	22.4939351099999989	113.888258820000004	22.496151059999999	1
2019-10-23 08:45:46	2019-10-23 11:14:26	2.29234759999999982	03	19-29岁	22.4961595189060191	113.922283423900964	440305	V0440300	7567	22	70	25	68	113.919983189999996	22.4939351099999989	113.922423530000003	22.496151059999999	2
2019-10-23 13:27:58	2019-10-23 15:56:57	2.29234759999999982	03	19-29岁	22.4961595189060191	113.922283423900964	440305	V0440300	7567	22	70	25	68	113.919983189999996	22.4939351099999989	113.922423530000003	22.496151059999999	2
2019-10-23 00:28:38	2019-10-23 08:09:52	2.29234759999999982	02	40-49岁	22.4973078465747989	113.922869870486949	440305	V0440300	7568	22	71	25	69	113.922423530000003	22.4939351099999989	113.924863869999996	22.496151059999999	1
2019-10-23 20:45:00	2019-10-23 21:47:07	2.29234759999999982	02	19-29岁	22.4981177261118717	113.925581102072655	440305	V0440300	7569	22	72	25	70	113.924863869999996	22.4939351099999989	113.927304199999995	22.496151059999999	1
2019-10-23 19:06:35	2019-10-23 20:10:25	2.29234759999999982	02	19-29岁	22.4976937415371196	113.925590479879418	440305	V0440300	7569	22	72	25	70	113.924863869999996	22.4939351099999989	113.927304199999995	22.496151059999999	1
2019-10-23 21:39:31	2019-10-23 23:03:22	2.29234759999999982	02	19-29岁	22.4962201857152913	113.936821268393018	440305	V0440300	7573	22	76	25	74	113.934625209999993	22.4939351099999989	113.93706555	22.496151059999999	1
2019-10-23 18:51:29	2019-10-23 21:17:06	2.29234759999999982	01	30-39岁	22.4994983665542314	113.878679158917762	440305	V0440300	7907	23	53	26	51	113.878497479999993	22.496151059999999	113.88093782	22.4983670199999999	1
2019-10-23 00:03:52	2019-10-23 08:06:02	2.29234759999999982	01	19-29岁	22.5000037370905197	113.913311452239029	440305	V0440300	7921	23	67	26	65	113.912662190000006	22.496151059999999	113.915102520000005	22.4983670199999999	1
2019-10-23 07:23:39	2019-10-23 07:30:34	2.29234759999999982	03	未知	22.4990132103281617	113.927105564990029	440305	V0440300	7926	23	72	26	70	113.924863869999996	22.496151059999999	113.927304199999995	22.4983670199999999	2
2019-10-23 19:23:37	2019-10-23 19:36:28	2.29234759999999982	03	未知	22.4990132103281617	113.927105564990029	440305	V0440300	7926	23	72	26	70	113.924863869999996	22.496151059999999	113.927304199999995	22.4983670199999999	2
2019-10-23 18:25:16	2019-10-23 19:09:11	2.29234759999999982	02	19-29岁	22.4999968542850404	113.928521263001855	440305	V0440300	7927	23	73	26	71	113.927304199999995	22.496151059999999	113.929744540000002	22.4983670199999999	1
2019-10-23 08:25:12	2019-10-23 10:39:37	2.29234759999999982	01	19-29岁	22.4996595016954402	113.927868271704895	440305	V0440300	7927	23	73	26	71	113.927304199999995	22.496151059999999	113.929744540000002	22.4983670199999999	1
2019-10-23 19:34:44	2019-10-23 21:59:28	2.29234759999999982	02	19-29岁	22.4989141223614588	113.933741332285109	440305	V0440300	7929	23	75	26	73	113.932184879999994	22.496151059999999	113.934625209999993	22.4983670199999999	1
2019-10-23 16:33:57	2019-10-23 20:45:27	2.29234759999999982	02	19-29岁	22.5020416682118984	113.881390042852857	440305	V0440300	8265	24	54	27	52	113.88093782	22.4983670199999999	113.883378149999999	22.5005829800000008	2
2019-10-23 15:02:31	2019-10-23 16:33:10	2.29234759999999982	02	19-29岁	22.5020416682118984	113.881390042852857	440305	V0440300	8265	24	54	27	52	113.88093782	22.4983670199999999	113.883378149999999	22.5005829800000008	2
2019-10-23 19:12:44	2019-10-23 20:39:42	2.29234759999999982	01	50-59岁	22.5021124131333288	113.890644321021384	440305	V0440300	8268	24	57	27	55	113.888258820000004	22.4983670199999999	113.890699159999997	22.5005829800000008	1
2019-10-23 00:00:43	2019-10-23 03:09:42	2.29234759999999982	01	0-18岁	22.5024313936973712	113.915666246002246	440305	V0440300	8279	24	68	27	66	113.915102520000005	22.4983670199999999	113.917542859999998	22.5005829800000008	2
2019-10-23 18:55:22	2019-10-23 23:39:59	2.29234759999999982	01	0-18岁	22.5024313936973712	113.915666246002246	440305	V0440300	8279	24	68	27	66	113.915102520000005	22.4983670199999999	113.917542859999998	22.5005829800000008	2
2019-10-23 11:49:45	2019-10-23 13:49:24	2.29234759999999982	02	19-29岁	22.5014643726752617	113.918892834742877	440305	V0440300	8280	24	69	27	67	113.917542859999998	22.4983670199999999	113.919983189999996	22.5005829800000008	2
2019-10-23 13:54:31	2019-10-23 19:20:48	2.29234759999999982	02	19-29岁	22.5014643726752617	113.918892834742877	440305	V0440300	8280	24	69	27	67	113.917542859999998	22.4983670199999999	113.919983189999996	22.5005829800000008	2
2019-10-23 14:24:40	2019-10-23 15:49:23	2.29234759999999982	02	60岁以上	22.500619480568421	113.924263138684083	440305	V0440300	8282	24	71	27	69	113.922423530000003	22.4983670199999999	113.924863869999996	22.5005829800000008	2
2019-10-23 20:36:19	2019-10-23 23:23:19	2.29234759999999982	02	60岁以上	22.500619480568421	113.924263138684083	440305	V0440300	8282	24	71	27	69	113.922423530000003	22.4983670199999999	113.924863869999996	22.5005829800000008	2
2019-10-23 22:32:45	2019-10-23 23:21:20	2.29234759999999982	01	19-29岁	22.5012994035338494	113.925840948287103	440305	V0440300	8283	24	72	27	70	113.924863869999996	22.4983670199999999	113.927304199999995	22.5005829800000008	2
2019-10-23 23:21:47	2019-10-23 23:26:53	2.29234759999999982	01	19-29岁	22.5012994035338494	113.925840948287103	440305	V0440300	8283	24	72	27	70	113.924863869999996	22.4983670199999999	113.927304199999995	22.5005829800000008	2
2019-10-23 18:04:36	2019-10-23 20:23:07	2.29234759999999982	01	30-39岁	22.5022435023698897	113.928966954574847	440305	V0440300	8284	24	73	27	71	113.927304199999995	22.4983670199999999	113.929744540000002	22.5005829800000008	1
2019-10-23 23:44:41	2019-10-23 23:44:41	2.29234759999999982	01	30-39岁	22.5017603988172503	113.936767156709607	440305	V0440300	8287	24	76	27	74	113.934625209999993	22.4983670199999999	113.93706555	22.5005829800000008	1
2019-10-23 07:11:48	2019-10-23 07:21:36	2.29234759999999982	01	40-49岁	22.5043030295395994	113.895665252586156	440305	V0440300	8628	25	60	28	58	113.895579830000003	22.5005829800000008	113.898020169999995	22.5027989400000017	1
2019-10-23 12:08:19	2019-10-23 19:17:35	2.29234759999999982	01	30-39岁	22.5038860283479885	113.912457921720716	440305	V0440300	8634	25	66	28	64	113.910221849999999	22.5005829800000008	113.912662190000006	22.5027989400000017	2
2019-10-23 10:33:18	2019-10-23 12:07:57	2.29234759999999982	01	30-39岁	22.5038860283479885	113.912457921720716	440305	V0440300	8634	25	66	28	64	113.910221849999999	22.5005829800000008	113.912662190000006	22.5027989400000017	2
2019-10-23 13:13:39	2019-10-23 14:25:22	2.29234759999999982	02	19-29岁	22.5043071073218108	113.911826954531804	440305	V0440300	8634	25	66	28	64	113.910221849999999	22.5005829800000008	113.912662190000006	22.5027989400000017	1
2019-10-23 17:39:47	2019-10-23 18:48:48	2.29234759999999982	01	30-39岁	22.5049190015491511	113.910793520899716	440305	V0440300	8634	25	66	28	64	113.910221849999999	22.5005829800000008	113.912662190000006	22.5027989400000017	1
2019-10-23 07:23:24	2019-10-23 10:29:44	2.29234759999999982	02	30-39岁	22.504913204036999	113.912843031845313	440305	V0440300	8635	25	67	28	65	113.912662190000006	22.5005829800000008	113.915102520000005	22.5027989400000017	3
2019-10-23 18:00:53	2019-10-23 22:17:36	2.29234759999999982	02	30-39岁	22.504913204036999	113.912843031845313	440305	V0440300	8635	25	67	28	65	113.912662190000006	22.5005829800000008	113.915102520000005	22.5027989400000017	3
2019-10-23 12:04:57	2019-10-23 13:06:28	2.29234759999999982	02	30-39岁	22.504913204036999	113.912843031845313	440305	V0440300	8635	25	67	28	65	113.912662190000006	22.5005829800000008	113.915102520000005	22.5027989400000017	3
2019-10-23 15:24:43	2019-10-23 19:05:13	2.29234759999999982	01	30-39岁	22.503430661949281	113.917421479578422	440305	V0440300	8636	25	68	28	66	113.915102520000005	22.5005829800000008	113.917542859999998	22.5027989400000017	2
2019-10-23 14:19:39	2019-10-23 15:24:12	2.29234759999999982	01	30-39岁	22.503430661949281	113.917421479578422	440305	V0440300	8636	25	68	28	66	113.915102520000005	22.5005829800000008	113.917542859999998	22.5027989400000017	2
2019-10-23 14:18:43	2019-10-23 15:18:46	2.29234759999999982	02	30-39岁	22.5049882020582217	113.917697734969977	440305	V0440300	8637	25	69	28	67	113.917542859999998	22.5005829800000008	113.919983189999996	22.5027989400000017	1
2019-10-23 00:00:35	2019-10-23 00:45:33	2.29234759999999982	01	19-29岁	22.5044757575920293	113.929131303075039	440305	V0440300	8641	25	73	28	71	113.927304199999995	22.5005829800000008	113.929744540000002	22.5027989400000017	1
2019-10-23 20:55:12	2019-10-23 22:00:02	2.29234759999999982	01	40-49岁	22.5047427919369589	113.929883001082871	440305	V0440300	8642	25	74	28	72	113.929744540000002	22.5005829800000008	113.932184879999994	22.5027989400000017	1
2019-10-23 10:08:56	2019-10-23 11:40:37	2.29234759999999982	03	未知	22.5028659223269685	113.934159204454588	440305	V0440300	8643	25	75	28	73	113.932184879999994	22.5005829800000008	113.934625209999993	22.5027989400000017	1
2019-10-23 13:45:37	2019-10-23 16:00:15	2.29234759999999982	03	未知	22.5049083042305007	113.942370092691178	440305	V0440300	8647	25	79	28	77	113.941946220000005	22.5005829800000008	113.944386559999998	22.5027989400000017	1
2019-10-23 11:59:04	2019-10-23 21:10:25	2.29234759999999982	02	30-39岁	22.5064395206892094	113.908671461346032	440305	V0440300	8990	26	65	29	63	113.907781510000007	22.5027989400000017	113.910221849999999	22.5050148900000018	2
2019-10-23 07:14:25	2019-10-23 11:58:00	2.29234759999999982	02	30-39岁	22.5064395206892094	113.908671461346032	440305	V0440300	8990	26	65	29	63	113.907781510000007	22.5027989400000017	113.910221849999999	22.5050148900000018	2
2019-10-23 13:32:22	2019-10-23 16:12:39	2.29234759999999982	01	30-39岁	22.5060368968721285	113.912614096326479	440305	V0440300	8991	26	66	29	64	113.910221849999999	22.5027989400000017	113.912662190000006	22.5050148900000018	1
2019-10-23 10:34:10	2019-10-23 19:26:12	2.29234759999999982	01	19-29岁	22.5068869836923398	113.912235830756444	440305	V0440300	8991	26	66	29	64	113.910221849999999	22.5027989400000017	113.912662190000006	22.5050148900000018	1
2019-10-23 08:12:12	2019-10-23 18:11:01	2.29234759999999982	02	19-29岁	22.5053753963881	113.912473391088398	440305	V0440300	8991	26	66	29	64	113.910221849999999	22.5027989400000017	113.912662190000006	22.5050148900000018	1
2019-10-23 10:41:54	2019-10-23 12:14:47	2.29234759999999982	01	19-29岁	22.5055352890679394	113.913751922841215	440305	V0440300	8992	26	67	29	65	113.912662190000006	22.5027989400000017	113.915102520000005	22.5050148900000018	2
2019-10-23 13:20:40	2019-10-23 18:37:05	2.29234759999999982	01	19-29岁	22.5055352890679394	113.913751922841215	440305	V0440300	8992	26	67	29	65	113.912662190000006	22.5027989400000017	113.915102520000005	22.5050148900000018	2
2019-10-23 21:56:11	2019-10-23 22:46:00	2.29234759999999982	02	19-29岁	22.505097277665719	113.914441543533599	440305	V0440300	8992	26	67	29	65	113.912662190000006	22.5027989400000017	113.915102520000005	22.5050148900000018	1
2019-10-23 10:34:23	2019-10-23 12:17:01	2.29234759999999982	02	19-29岁	22.5064908364093803	113.91322563039391	440305	V0440300	8992	26	67	29	65	113.912662190000006	22.5027989400000017	113.915102520000005	22.5050148900000018	1
2019-10-23 23:17:47	2019-10-23 23:30:12	2.29234759999999982	01	19-29岁	22.5054599727851894	113.91453061692981	440305	V0440300	8992	26	67	29	65	113.912662190000006	22.5027989400000017	113.915102520000005	22.5050148900000018	1
2019-10-23 07:44:59	2019-10-23 09:45:00	2.29234759999999982	01	19-29岁	22.5056224339615909	113.914060795961788	440305	V0440300	8992	26	67	29	65	113.912662190000006	22.5027989400000017	113.915102520000005	22.5050148900000018	1
2019-10-23 12:47:06	2019-10-23 13:57:17	2.29234759999999982	02	19-29岁	22.5065463039592402	113.917060972793948	440305	V0440300	8993	26	68	29	66	113.915102520000005	22.5027989400000017	113.917542859999998	22.5050148900000018	2
2019-10-23 18:15:03	2019-10-23 20:55:17	2.29234759999999982	02	19-29岁	22.5065463039592402	113.917060972793948	440305	V0440300	8993	26	68	29	66	113.915102520000005	22.5027989400000017	113.917542859999998	22.5050148900000018	2
2019-10-23 19:28:08	2019-10-23 20:11:21	2.29234759999999982	01	30-39岁	22.5062098300385287	113.915514385814873	440305	V0440300	8993	26	68	29	66	113.915102520000005	22.5027989400000017	113.917542859999998	22.5050148900000018	1
2019-10-23 18:57:49	2019-10-23 21:11:33	2.29234759999999982	01	30-39岁	22.5064048532157415	113.916743587447129	440305	V0440300	8993	26	68	29	66	113.915102520000005	22.5027989400000017	113.917542859999998	22.5050148900000018	1
2019-10-23 17:48:58	2019-10-23 19:55:55	2.29234759999999982	03	未知	22.5065408129229105	113.922432315549287	440305	V0440300	8996	26	71	29	69	113.922423530000003	22.5027989400000017	113.924863869999996	22.5050148900000018	1
2019-10-23 13:22:47	2019-10-23 22:52:41	2.29234759999999982	01	19-29岁	22.5071964806666607	113.924156409245498	440305	V0440300	8996	26	71	29	69	113.922423530000003	22.5027989400000017	113.924863869999996	22.5050148900000018	1
2019-10-23 19:44:00	2019-10-23 21:17:37	2.29234759999999982	02	19-29岁	22.50583406167679	113.934579362287081	440305	V0440300	9000	26	75	29	73	113.932184879999994	22.5027989400000017	113.934625209999993	22.5050148900000018	1
2019-10-23 11:14:56	2019-10-23 13:57:25	2.29234759999999982	01	19-29岁	22.5065714209987	113.934912761395509	440305	V0440300	9001	26	76	29	74	113.934625209999993	22.5027989400000017	113.93706555	22.5050148900000018	1
2019-10-23 23:31:59	2019-10-23 23:44:52	2.29234759999999982	02	30-39岁	22.5058871364950193	113.941163570242608	440305	V0440300	9003	26	78	29	76	113.939505879999999	22.5027989400000017	113.941946220000005	22.5050148900000018	1
2019-10-23 19:47:43	2019-10-23 21:24:56	2.29234759999999982	02	19-29岁	22.5077359681789986	113.892111370205512	440305	V0440300	9340	27	58	30	56	113.890699159999997	22.5050148900000018	113.893139500000004	22.5072308499999991	1
2019-10-23 07:57:50	2019-10-23 09:43:35	2.29234759999999982	02	19-29岁	22.5084126976980698	113.898186186883606	440305	V0440300	9343	27	61	30	59	113.898020169999995	22.5050148900000018	113.900460510000002	22.5072308499999991	1
2019-10-23 18:30:04	2019-10-23 21:16:37	2.29234759999999982	01	19-29岁	22.508835575446831	113.905150621800274	440305	V0440300	9345	27	63	30	61	113.902900840000001	22.5050148900000018	113.905341179999994	22.5072308499999991	1
2019-10-23 17:56:22	2019-10-23 18:47:11	2.29234759999999982	01	40-49岁	22.5080105954167102	113.912473107558938	440305	V0440300	9348	27	66	30	64	113.910221849999999	22.5050148900000018	113.912662190000006	22.5072308499999991	2
2019-10-23 12:27:12	2019-10-23 13:20:30	2.29234759999999982	01	40-49岁	22.5080105954167102	113.912473107558938	440305	V0440300	9348	27	66	30	64	113.910221849999999	22.5050148900000018	113.912662190000006	22.5072308499999991	2
2019-10-23 11:45:32	2019-10-23 17:07:17	2.29234759999999982	02	50-59岁	22.5085993706014804	113.91258629113041	440305	V0440300	9348	27	66	30	64	113.910221849999999	22.5050148900000018	113.912662190000006	22.5072308499999991	2
2019-10-23 19:14:09	2019-10-23 22:30:43	2.29234759999999982	02	50-59岁	22.5085993706014804	113.91258629113041	440305	V0440300	9348	27	66	30	64	113.910221849999999	22.5050148900000018	113.912662190000006	22.5072308499999991	2
2019-10-23 18:12:55	2019-10-23 19:34:32	2.29234759999999982	02	40-49岁	22.5093833713528895	113.910645688663777	440305	V0440300	9348	27	66	30	64	113.910221849999999	22.5050148900000018	113.912662190000006	22.5072308499999991	1
2019-10-23 00:15:04	2019-10-23 19:14:07	2.29234759999999982	01	30-39岁	22.5077986905460712	113.914129013848722	440305	V0440300	9349	27	67	30	65	113.912662190000006	22.5050148900000018	113.915102520000005	22.5072308499999991	1
2019-10-23 00:18:09	2019-10-23 05:28:04	2.29234759999999982	03	19-29岁	22.5085116955208591	113.920727729544566	440305	V0440300	9352	27	70	30	68	113.919983189999996	22.5050148900000018	113.922423530000003	22.5072308499999991	2
2019-10-23 17:45:31	2019-10-23 20:17:27	2.29234759999999982	03	19-29岁	22.5085116955208591	113.920727729544566	440305	V0440300	9352	27	70	30	68	113.919983189999996	22.5050148900000018	113.922423530000003	22.5072308499999991	2
2019-10-23 08:09:26	2019-10-23 08:24:45	2.29234759999999982	01	0-18岁	22.5086060625631603	113.926135804371086	440305	V0440300	9354	27	72	30	70	113.924863869999996	22.5050148900000018	113.927304199999995	22.5072308499999991	1
2019-10-23 12:13:38	2019-10-23 16:37:13	2.29234759999999982	02	19-29岁	22.5087093727617784	113.926347206087655	440305	V0440300	9354	27	72	30	70	113.924863869999996	22.5050148900000018	113.927304199999995	22.5072308499999991	1
2019-10-23 15:23:15	2019-10-23 16:57:15	2.29234759999999982	01	19-29岁	22.5079532859536293	113.927869452532448	440305	V0440300	9355	27	73	30	71	113.927304199999995	22.5050148900000018	113.929744540000002	22.5072308499999991	1
2019-10-23 13:41:56	2019-10-23 15:36:12	2.29234759999999982	01	40-49岁	22.5104383589320314	113.911069028794444	440305	V0440300	9705	28	66	31	64	113.910221849999999	22.5072308499999991	113.912662190000006	22.50944681	1
2019-10-23 12:26:22	2019-10-23 14:08:00	2.29234759999999982	01	40-49岁	22.5100894030656207	113.913106821279627	440305	V0440300	9706	28	67	31	65	113.912662190000006	22.5072308499999991	113.915102520000005	22.50944681	1
2019-10-23 19:35:11	2019-10-23 21:45:58	2.29234759999999982	02	19-29岁	22.5096827424790611	113.914019172157339	440305	V0440300	9706	28	67	31	65	113.912662190000006	22.5072308499999991	113.915102520000005	22.50944681	1
2019-10-23 15:18:50	2019-10-23 17:55:56	2.29234759999999982	01	19-29岁	22.5103409513139887	113.921998457938187	440305	V0440300	9709	28	70	31	68	113.919983189999996	22.5072308499999991	113.922423530000003	22.50944681	1
2019-10-23 19:24:14	2019-10-23 22:51:07	2.29234759999999982	01	30-39岁	22.5114257343680286	113.92350911264225	440305	V0440300	9710	28	71	31	69	113.922423530000003	22.5072308499999991	113.924863869999996	22.50944681	1
2019-10-23 20:14:03	2019-10-23 21:37:53	2.29234759999999982	02	19-29岁	22.5112204418225303	113.924572401865476	440305	V0440300	9710	28	71	31	69	113.922423530000003	22.5072308499999991	113.924863869999996	22.50944681	1
2019-10-23 20:47:53	2019-10-23 23:04:23	2.29234759999999982	02	19-29岁	22.5114997193473307	113.924546792058564	440305	V0440300	9710	28	71	31	69	113.922423530000003	22.5072308499999991	113.924863869999996	22.50944681	1
2019-10-23 00:01:09	2019-10-23 07:35:29	2.29234759999999982	01	30-39岁	22.5111275199725789	113.922544395437413	440305	V0440300	9710	28	71	31	69	113.922423530000003	22.5072308499999991	113.924863869999996	22.50944681	1
2019-10-23 21:38:01	2019-10-23 22:35:42	2.29234759999999982	02	50-59岁	22.5099034572578702	113.925077503161418	440305	V0440300	9711	28	72	31	70	113.924863869999996	22.5072308499999991	113.927304199999995	22.50944681	1
2019-10-23 00:00:06	2019-10-23 08:23:51	2.29234759999999982	01	19-29岁	22.5105836885324599	113.926198890169033	440305	V0440300	9711	28	72	31	70	113.924863869999996	22.5072308499999991	113.927304199999995	22.50944681	1
2019-10-23 08:49:35	2019-10-23 12:18:45	2.29234759999999982	01	30-39岁	22.5137881590155615	113.909275275048415	440305	V0440300	10061	29	65	32	63	113.907781510000007	22.50944681	113.910221849999999	22.5116627700000009	1
2019-10-23 17:34:15	2019-10-23 20:30:50	2.29234759999999982	02	19-29岁	22.5127557276700294	113.917554530704805	440305	V0440300	10065	29	69	32	67	113.917542859999998	22.50944681	113.919983189999996	22.5116627700000009	1
2019-10-23 23:00:42	2019-10-23 23:40:00	2.29234759999999982	01	40-49岁	22.5118788334893694	113.919361227422343	440305	V0440300	10065	29	69	32	67	113.917542859999998	22.50944681	113.919983189999996	22.5116627700000009	1
2019-10-23 18:56:42	2019-10-23 22:25:02	2.29234759999999982	02	19-29岁	22.5123333951298399	113.920477886830454	440305	V0440300	10066	29	70	32	68	113.919983189999996	22.50944681	113.922423530000003	22.5116627700000009	1
2019-10-23 14:23:41	2019-10-23 16:58:54	2.29234759999999982	02	19-29岁	22.51298667598574	113.922075817054278	440305	V0440300	10066	29	70	32	68	113.919983189999996	22.50944681	113.922423530000003	22.5116627700000009	1
2019-10-23 08:51:33	2019-10-23 09:00:30	2.29234759999999982	02	19-29岁	22.5137562098725788	113.923146664758775	440305	V0440300	10067	29	71	32	69	113.922423530000003	22.50944681	113.924863869999996	22.5116627700000009	1
2019-10-23 09:00:55	2019-10-23 22:36:49	2.29234759999999982	01	19-29岁	22.5130794513160595	113.925512291332083	440305	V0440300	10068	29	72	32	70	113.924863869999996	22.50944681	113.927304199999995	22.5116627700000009	1
2019-10-23 12:11:01	2019-10-23 13:37:04	2.29234759999999982	02	30-39岁	22.5122619008343214	113.927123372387527	440305	V0440300	10068	29	72	32	70	113.924863869999996	22.50944681	113.927304199999995	22.5116627700000009	1
2019-10-23 15:07:55	2019-10-23 16:48:58	2.29234759999999982	02	30-39岁	22.5133099842106397	113.93333620063693	440305	V0440300	10071	29	75	32	73	113.932184879999994	22.50944681	113.934625209999993	22.5116627700000009	2
2019-10-23 16:49:01	2019-10-23 17:37:56	2.29234759999999982	02	30-39岁	22.5133099842106397	113.93333620063693	440305	V0440300	10071	29	75	32	73	113.932184879999994	22.50944681	113.934625209999993	22.5116627700000009	2
2019-10-23 12:40:22	2019-10-23 13:44:33	2.29234759999999982	01	19-29岁	22.5140962074958608	113.885937161898497	440305	V0440300	10409	30	56	33	54	113.885818490000005	22.5116627700000009	113.888258820000004	22.513878720000001	1
2019-10-23 11:20:12	2019-10-23 13:37:50	2.29234759999999982	02	19-29岁	22.515261020349989	113.910310974312182	440305	V0440300	10419	30	66	33	64	113.910221849999999	22.5116627700000009	113.912662190000006	22.513878720000001	1
2019-10-23 07:13:46	2019-10-23 08:00:50	2.29234759999999982	01	30-39岁	22.5146682163837397	113.924117234569664	440305	V0440300	10424	30	71	33	69	113.922423530000003	22.5116627700000009	113.924863869999996	22.513878720000001	1
2019-10-23 18:33:13	2019-10-23 20:11:21	2.29234759999999982	02	40-49岁	22.5148000357287188	113.922987551289395	440305	V0440300	10424	30	71	33	69	113.922423530000003	22.5116627700000009	113.924863869999996	22.513878720000001	1
2019-10-23 19:40:58	2019-10-23 23:40:23	2.29234759999999982	01	19-29岁	22.5155429068786184	113.923136222277549	440305	V0440300	10424	30	71	33	69	113.922423530000003	22.5116627700000009	113.924863869999996	22.513878720000001	2
2019-10-23 11:50:40	2019-10-23 17:49:05	2.29234759999999982	01	19-29岁	22.5155429068786184	113.923136222277549	440305	V0440300	10424	30	71	33	69	113.922423530000003	22.5116627700000009	113.924863869999996	22.513878720000001	2
2019-10-23 13:51:09	2019-10-23 15:35:18	2.29234759999999982	02	19-29岁	22.5145364293141483	113.924304709149794	440305	V0440300	10424	30	71	33	69	113.922423530000003	22.5116627700000009	113.924863869999996	22.513878720000001	1
2019-10-23 18:01:45	2019-10-23 19:07:51	2.29234759999999982	01	19-29岁	22.5142376253308107	113.924253045639858	440305	V0440300	10424	30	71	33	69	113.922423530000003	22.5116627700000009	113.924863869999996	22.513878720000001	1
2019-10-23 01:39:04	2019-10-23 03:00:21	2.29234759999999982	01	30-39岁	22.5142150450770693	113.925904832229136	440305	V0440300	10425	30	72	33	70	113.924863869999996	22.5116627700000009	113.927304199999995	22.513878720000001	1
2019-10-23 12:33:20	2019-10-23 14:15:31	2.29234759999999982	01	19-29岁	22.5147467674679014	113.924921714042597	440305	V0440300	10425	30	72	33	70	113.924863869999996	22.5116627700000009	113.927304199999995	22.513878720000001	1
2019-10-23 07:51:25	2019-10-23 10:03:33	2.29234759999999982	01	40-49岁	22.5152434383886195	113.933448926366424	440305	V0440300	10428	30	75	33	73	113.932184879999994	22.5116627700000009	113.934625209999993	22.513878720000001	1
2019-10-23 12:12:15	2019-10-23 13:43:45	2.29234759999999982	01	30-39岁	22.5181599839384283	113.897288547021006	440305	V0440300	10770	31	60	34	58	113.895579830000003	22.513878720000001	113.898020169999995	22.5160946799999984	1
2019-10-23 17:42:17	2019-10-23 20:30:49	2.29234759999999982	02	50-59岁	22.5162652646929011	113.909501838645113	440305	V0440300	10775	31	65	34	63	113.907781510000007	22.513878720000001	113.910221849999999	22.5160946799999984	1
2019-10-23 19:34:24	2019-10-23 22:26:26	2.29234759999999982	01	30-39岁	22.5178600875987698	113.907960737220591	440305	V0440300	10775	31	65	34	63	113.907781510000007	22.513878720000001	113.910221849999999	22.5160946799999984	1
2019-10-23 13:25:40	2019-10-23 14:48:50	2.29234759999999982	01	未知	22.5171909935019805	113.908364177818143	440305	V0440300	10775	31	65	34	63	113.907781510000007	22.513878720000001	113.910221849999999	22.5160946799999984	1
2019-10-23 16:02:12	2019-10-23 17:08:21	2.29234759999999982	02	30-39岁	22.5168922224469199	113.910663224266344	440305	V0440300	10776	31	66	34	64	113.910221849999999	22.513878720000001	113.912662190000006	22.5160946799999984	1
2019-10-23 12:17:55	2019-10-23 12:31:53	2.29234759999999982	02	60岁以上	22.5169653917006194	113.910243913905774	440305	V0440300	10776	31	66	34	64	113.910221849999999	22.513878720000001	113.912662190000006	22.5160946799999984	2
2019-10-23 12:32:40	2019-10-23 13:51:34	2.29234759999999982	02	60岁以上	22.5169653917006194	113.910243913905774	440305	V0440300	10776	31	66	34	64	113.910221849999999	22.513878720000001	113.912662190000006	22.5160946799999984	2
2019-10-23 12:32:35	2019-10-23 18:01:50	2.29234759999999982	02	19-29岁	22.5164783499963583	113.912139173041524	440305	V0440300	10776	31	66	34	64	113.910221849999999	22.513878720000001	113.912662190000006	22.5160946799999984	1
2019-10-23 11:39:53	2019-10-23 12:49:58	2.29234759999999982	01	30-39岁	22.5165943960502091	113.921490754508	440305	V0440300	10780	31	70	34	68	113.919983189999996	22.513878720000001	113.922423530000003	22.5160946799999984	1
2019-10-23 16:45:32	2019-10-23 16:46:32	2.29234759999999982	01	19-29岁	22.5166486289209011	113.932835077419583	440305	V0440300	10785	31	75	34	74	113.932184879999994	22.513878720000001	113.934625209999993	22.5160946799999984	1
2019-10-23 10:36:34	2019-10-23 11:37:27	2.29234759999999982	02	40-49岁	22.5161496555514198	113.934118584714966	440305	V0440300	10785	31	75	34	74	113.932184879999994	22.513878720000001	113.934625209999993	22.5160946799999984	1
2019-10-23 18:43:47	2019-10-23 19:28:31	3.05925700000000012	01	19-29岁	22.5161340997511807	114.045684208001205	440304	V0440300	10831	31	121	33	120	114.044440339999994	22.513878720000001	114.046880669999993	22.5160946799999984	2
2019-10-23 19:32:41	2019-10-23 22:38:19	3.05925700000000012	01	19-29岁	22.5161340997511807	114.045684208001205	440304	V0440300	10831	31	121	33	120	114.044440339999994	22.513878720000001	114.046880669999993	22.5160946799999984	2
2019-10-23 00:46:53	2019-10-23 07:22:58	2.29234759999999982	01	19-29岁	22.5189648672121301	113.903934108327618	440305	V0440300	11130	32	63	35	61	113.902900840000001	22.5160946799999984	113.905341179999994	22.5183106399999993	1
2019-10-23 12:16:47	2019-10-23 18:41:12	2.29234759999999982	02	30-39岁	22.5183401782894208	113.907114674929716	440305	V0440300	11131	32	64	35	62	113.905341179999994	22.5160946799999984	113.907781510000007	22.5183106399999993	1
2019-10-23 18:50:48	2019-10-23 21:33:52	2.29234759999999982	01	19-29岁	22.5196892986715191	113.910163875318929	440305	V0440300	11132	32	65	35	63	113.907781510000007	22.5160946799999984	113.910221849999999	22.5183106399999993	1
2019-10-23 14:51:42	2019-10-23 16:08:01	2.29234759999999982	01	30-39岁	22.5203758576278901	113.913490142871382	440305	V0440300	11134	32	67	35	65	113.912662190000006	22.5160946799999984	113.915102520000005	22.5183106399999993	1
2019-10-23 19:49:27	2019-10-23 20:41:57	2.29234759999999982	01	30-39岁	22.519816487756291	113.913968838506634	440305	V0440300	11134	32	67	35	65	113.912662190000006	22.5160946799999984	113.915102520000005	22.5183106399999993	1
2019-10-23 08:02:39	2019-10-23 09:06:53	2.29234759999999982	01	19-29岁	22.5187415986029613	113.913448761457644	440305	V0440300	11134	32	67	35	65	113.912662190000006	22.5160946799999984	113.915102520000005	22.5183106399999993	1
2019-10-23 00:26:07	2019-10-23 00:57:40	2.29234759999999982	01	19-29岁	22.5190070845410304	113.926371865531834	440305	V0440300	11139	32	72	35	71	113.924863869999996	22.5160946799999984	113.927304199999995	22.5183106399999993	1
2019-10-23 01:22:59	2019-10-23 05:36:47	2.29234759999999982	02	19-29岁	22.5190996938603689	113.932168966295364	440305	V0440300	11141	32	74	35	73	113.929744540000002	22.5160946799999984	113.932184879999994	22.5183106399999993	1
2019-10-23 14:36:20	2019-10-23 23:15:33	2.29234759999999982	02	30-39岁	22.5192047976182401	113.93200150875029	440305	V0440300	11141	32	74	35	73	113.929744540000002	22.5160946799999984	113.932184879999994	22.5183106399999993	1
2019-10-23 17:40:21	2019-10-23 19:13:46	2.29234759999999982	01	19-29岁	22.519435842446569	113.93370604432485	440305	V0440300	11142	32	75	35	74	113.932184879999994	22.5160946799999984	113.934625209999993	22.5183106399999993	2
2019-10-23 00:45:23	2019-10-23 04:17:31	2.29234759999999982	01	19-29岁	22.519435842446569	113.93370604432485	440305	V0440300	11142	32	75	35	74	113.932184879999994	22.5160946799999984	113.934625209999993	22.5183106399999993	2
2019-10-23 19:09:58	2019-10-23 21:14:29	3.05925700000000012	01	19-29岁	22.5202850279911502	114.033870371735986	440304	V0440300	11183	32	116	34	115	114.032238660000004	22.5160946799999984	114.034678990000003	22.5183106399999993	2
2019-10-23 21:14:44	2019-10-23 22:26:24	3.05925700000000012	01	19-29岁	22.5202850279911502	114.033870371735986	440304	V0440300	11183	32	116	34	115	114.032238660000004	22.5160946799999984	114.034678990000003	22.5183106399999993	2
2019-10-23 17:38:37	2019-10-23 19:56:00	2.29234759999999982	01	19-29岁	22.5211470286461513	113.911821643667764	440305	V0440300	11490	33	66	36	64	113.910221849999999	22.5183106399999993	113.912662190000006	22.5205266000000002	1
2019-10-23 20:07:55	2019-10-23 21:06:35	2.29234759999999982	02	19-29岁	22.5219202479987004	113.915903718180829	440305	V0440300	11492	33	68	36	67	113.915102520000005	22.5183106399999993	113.917542859999998	22.5205266000000002	2
2019-10-23 18:44:03	2019-10-23 19:42:50	2.29234759999999982	02	19-29岁	22.5219202479987004	113.915903718180829	440305	V0440300	11492	33	68	36	67	113.915102520000005	22.5183106399999993	113.917542859999998	22.5205266000000002	2
2019-10-23 00:55:38	2019-10-23 01:57:06	2.29234759999999982	01	19-29岁	22.5210782634401383	113.924247234099894	440305	V0440300	11495	33	71	36	70	113.922423530000003	22.5183106399999993	113.924863869999996	22.5205266000000002	1
2019-10-23 23:27:47	2019-10-23 23:27:47	2.29234759999999982	02	40-49岁	22.5223624973767684	113.923917648575198	440305	V0440300	11495	33	71	36	70	113.922423530000003	22.5183106399999993	113.924863869999996	22.5205266000000002	1
2019-10-23 01:42:39	2019-10-23 09:02:35	2.29234759999999982	01	19-29岁	22.5207652595702186	113.930539077714201	440305	V0440300	11498	33	74	36	73	113.929744540000002	22.5183106399999993	113.932184879999994	22.5205266000000002	1
2019-10-23 13:12:25	2019-10-23 15:50:14	3.05925700000000012	02	30-39岁	22.5219104164225996	114.046668797625756	440304	V0440300	11545	33	121	35	120	114.044440339999994	22.5183106399999993	114.046880669999993	22.5205266000000002	1
2019-10-23 19:17:52	2019-10-23 20:55:12	3.05925700000000012	01	30-39岁	22.52103457600737	114.046648568178284	440304	V0440300	11545	33	121	35	120	114.044440339999994	22.5183106399999993	114.046880669999993	22.5205266000000002	1
2019-10-23 19:34:31	2019-10-23 20:33:12	3.05925700000000012	01	19-29岁	22.5225287870100992	114.059731827069569	440304	V0440300	11551	33	127	34	126	114.059082349999997	22.5183106399999993	114.061522690000004	22.5205266000000002	1
2019-10-23 18:07:44	2019-10-23 20:52:59	2.29234759999999982	02	30-39岁	22.5227727094707184	113.911416351310592	440305	V0440300	11847	34	66	37	65	113.910221849999999	22.5205266000000002	113.912662190000006	22.5227425500000003	1
2019-10-23 07:53:16	2019-10-23 09:11:55	2.29234759999999982	02	19-29岁	22.5247306708869601	113.916569841144863	440305	V0440300	11849	34	68	37	67	113.915102520000005	22.5205266000000002	113.917542859999998	22.5227425500000003	1
2019-10-23 11:05:17	2019-10-23 12:39:37	2.29234759999999982	01	30-39岁	22.524693284418511	113.916502672682654	440305	V0440300	11849	34	68	37	67	113.915102520000005	22.5205266000000002	113.917542859999998	22.5227425500000003	1
2019-10-23 13:27:45	2019-10-23 16:51:54	2.29234759999999982	01	19-29岁	22.5247289243605593	113.91977554743336	440305	V0440300	11850	34	69	37	68	113.917542859999998	22.5205266000000002	113.919983189999996	22.5227425500000003	1
2019-10-23 13:13:25	2019-10-23 14:01:38	2.29234759999999982	01	30-39岁	22.5239669850928692	113.920045020807009	440305	V0440300	11851	34	70	37	69	113.919983189999996	22.5205266000000002	113.922423530000003	22.5227425500000003	1
2019-10-23 17:08:19	2019-10-23 17:55:32	2.29234759999999982	01	19-29岁	22.5228313611758395	113.921537034007088	440305	V0440300	11851	34	70	37	69	113.919983189999996	22.5205266000000002	113.922423530000003	22.5227425500000003	2
2019-10-23 18:54:20	2019-10-23 20:14:24	2.29234759999999982	01	19-29岁	22.5228313611758395	113.921537034007088	440305	V0440300	11851	34	70	37	69	113.919983189999996	22.5205266000000002	113.922423530000003	22.5227425500000003	2
2019-10-23 12:43:16	2019-10-23 16:58:25	2.29234759999999982	02	19-29岁	22.5233710496990405	113.920029100286769	440305	V0440300	11851	34	70	37	69	113.919983189999996	22.5205266000000002	113.922423530000003	22.5227425500000003	1
2019-10-23 12:04:01	2019-10-23 12:44:47	2.29234759999999982	01	30-39岁	22.5233333713156689	113.921360762752968	440305	V0440300	11851	34	70	37	69	113.919983189999996	22.5205266000000002	113.922423530000003	22.5227425500000003	1
2019-10-23 00:08:41	2019-10-23 08:22:37	2.29234759999999982	01	19-29岁	22.5234708655130014	113.934228919717128	440305	V0440300	11856	34	75	37	74	113.932184879999994	22.5205266000000002	113.934625209999993	22.5227425500000003	1
2019-10-23 09:59:05	2019-10-23 12:12:22	3.05925700000000012	01	40-49岁	22.5243678726110588	114.031607020410959	440304	V0440300	11896	34	115	36	114	114.029798319999998	22.5205266000000002	114.032238660000004	22.5227425500000003	1
2019-10-23 02:42:02	2019-10-23 03:37:05	3.05925700000000012	02	30-39岁	22.5235905165992811	114.044777517895056	440304	V0440300	11902	34	121	36	120	114.044440339999994	22.5205266000000002	114.046880669999993	22.5227425500000003	1
2019-10-23 16:38:23	2019-10-23 20:33:03	3.05925700000000012	02	19-29岁	22.5229441248738382	114.049881852477725	440304	V0440300	11904	34	123	36	122	114.04932101	22.5205266000000002	114.051761350000007	22.5227425500000003	1
2019-10-23 07:44:39	2019-10-23 08:52:02	3.05925700000000012	01	30-39岁	22.5243579605595201	114.063025341963112	440304	V0440300	11909	34	128	35	127	114.061522690000004	22.5205266000000002	114.063963029999996	22.5227425500000003	2
2019-10-23 08:52:12	2019-10-23 21:15:04	3.05925700000000012	01	30-39岁	22.5243579605595201	114.063025341963112	440304	V0440300	11909	34	128	35	127	114.061522690000004	22.5205266000000002	114.063963029999996	22.5227425500000003	2
2019-10-23 21:24:19	2019-10-23 23:28:52	3.05925700000000012	01	19-29岁	22.5247386109404886	114.067563944773397	440304	V0440300	11911	34	130	35	129	114.066403359999995	22.5205266000000002	114.068843700000002	22.5227425500000003	2
2019-10-23 00:00:30	2019-10-23 04:30:23	3.05925700000000012	01	19-29岁	22.5247386109404886	114.067563944773397	440304	V0440300	11911	34	130	35	129	114.066403359999995	22.5205266000000002	114.068843700000002	22.5227425500000003	2
2019-10-23 17:42:16	2019-10-23 19:22:50	3.05925700000000012	02	30-39岁	22.5231565491213708	114.066927027702093	440304	V0440300	11911	34	130	35	129	114.066403359999995	22.5205266000000002	114.068843700000002	22.5227425500000003	1
2019-10-23 21:46:14	2019-10-23 22:54:06	2.29234759999999982	01	19-29岁	22.5251754543641098	113.912470303376779	440305	V0440300	12204	35	66	38	65	113.910221849999999	22.5227425500000003	113.912662190000006	22.5249585100000012	1
2019-10-23 11:32:31	2019-10-23 13:17:10	2.29234759999999982	01	30-39岁	22.5261359751864596	113.916907765173434	440305	V0440300	12206	35	68	38	67	113.915102520000005	22.5227425500000003	113.917542859999998	22.5249585100000012	1
2019-10-23 16:27:12	2019-10-23 17:25:36	2.29234759999999982	02	30-39岁	22.5263368369023489	113.916087306982703	440305	V0440300	12206	35	68	38	67	113.915102520000005	22.5227425500000003	113.917542859999998	22.5249585100000012	1
2019-10-23 08:05:16	2019-10-23 08:17:04	2.29234759999999982	01	19-29岁	22.5251209128235885	113.919980561301813	440305	V0440300	12207	35	69	38	68	113.917542859999998	22.5227425500000003	113.919983189999996	22.5249585100000012	1
2019-10-23 21:19:40	2019-10-23 23:00:16	2.29234759999999982	02	19-29岁	22.5252927676910915	113.91764534303806	440305	V0440300	12207	35	69	38	68	113.917542859999998	22.5227425500000003	113.919983189999996	22.5249585100000012	1
2019-10-23 12:49:59	2019-10-23 12:50:59	2.29234759999999982	01	19-29岁	22.527031567188061	113.918432446039333	440305	V0440300	12207	35	69	38	68	113.917542859999998	22.5227425500000003	113.919983189999996	22.5249585100000012	1
2019-10-23 09:15:44	2019-10-23 18:56:53	2.29234759999999982	02	19-29岁	22.5270131474654498	113.92124029208577	440305	V0440300	12208	35	70	38	69	113.919983189999996	22.5227425500000003	113.922423530000003	22.5249585100000012	1
2019-10-23 10:00:30	2019-10-23 12:59:27	2.29234759999999982	02	30-39岁	22.5261109603668217	113.92172658802815	440305	V0440300	12208	35	70	38	69	113.919983189999996	22.5227425500000003	113.922423530000003	22.5249585100000012	1
2019-10-23 07:36:16	2019-10-23 07:59:40	2.29234759999999982	01	19-29岁	22.5257669511555108	113.922142215174986	440305	V0440300	12208	35	70	38	69	113.919983189999996	22.5227425500000003	113.922423530000003	22.5249585100000012	1
2019-10-23 20:20:15	2019-10-23 20:57:10	2.29234759999999982	01	30-39岁	22.5258266510641505	113.9224323188418	440305	V0440300	12209	35	71	38	70	113.922423530000003	22.5227425500000003	113.924863869999996	22.5249585100000012	1
2019-10-23 13:12:37	2019-10-23 13:44:34	2.29234759999999982	01	40-49岁	22.5259731111278398	113.95096983508175	440305	V0440300	12220	35	82	37	81	113.949267230000004	22.5227425500000003	113.951707560000003	22.5249585100000012	1
2019-10-23 14:37:26	2019-10-23 16:33:49	2.29234759999999982	01	40-49岁	22.5250038285875291	113.977074446500851	440305	V0440300	12231	35	93	37	92	113.976110930000004	22.5227425500000003	113.978551260000003	22.5249585100000012	1
2019-10-23 12:33:01	2019-10-23 13:23:29	3.05925700000000012	01	19-29岁	22.5254528111953007	114.039054610563397	440304	V0440300	12256	35	118	37	117	114.037119329999996	22.5227425500000003	114.039559659999995	22.5249585100000012	2
2019-10-23 18:49:44	2019-10-23 22:30:49	3.05925700000000012	01	19-29岁	22.5254528111953007	114.039054610563397	440304	V0440300	12256	35	118	37	117	114.037119329999996	22.5227425500000003	114.039559659999995	22.5249585100000012	2
2019-10-23 06:47:38	2019-10-23 09:53:36	3.05925700000000012	01	19-29岁	22.5254697919863602	114.03997717030046	440304	V0440300	12257	35	119	37	118	114.039559659999995	22.5227425500000003	114.042000000000002	22.5249585100000012	1
2019-10-23 18:46:52	2019-10-23 20:46:08	3.05925700000000012	02	30-39岁	22.5261832723457296	114.045402377581652	440304	V0440300	12259	35	121	37	120	114.044440339999994	22.5227425500000003	114.046880669999993	22.5249585100000012	1
2019-10-23 12:28:00	2019-10-23 13:05:46	3.05925700000000012	03	19-29岁	22.5260744468196599	114.051768062471865	440304	V0440300	12262	35	124	37	123	114.051761350000007	22.5227425500000003	114.054201680000006	22.5249585100000012	1
2019-10-23 08:00:35	2019-10-23 09:34:16	3.05925700000000012	01	30-39岁	22.5266906125070712	114.055349577946373	440304	V0440300	12263	35	125	36	124	114.054201680000006	22.5227425500000003	114.056642019999998	22.5249585100000012	1
2019-10-23 22:34:50	2019-10-23 23:38:44	3.05925700000000012	01	19-29岁	22.5260807189503716	114.060987573738075	440304	V0440300	12265	35	127	36	126	114.059082349999997	22.5227425500000003	114.061522690000004	22.5249585100000012	1
2019-10-23 14:41:23	2019-10-23 19:30:37	3.05925700000000012	03	未知	22.5255895356680114	114.069187831470771	440304	V0440300	12269	35	131	36	130	114.068843700000002	22.5227425500000003	114.071284030000001	22.5249585100000012	1
2019-10-23 00:00:55	2019-10-23 00:10:45	2.29234759999999982	02	30-39岁	22.5281516076915693	113.909548084607025	440305	V0440300	12560	36	65	39	64	113.907781510000007	22.5249585100000012	113.910221849999999	22.5271744699999985	1
2019-10-23 15:44:30	2019-10-23 16:43:17	2.29234759999999982	01	30-39岁	22.5286296041880512	113.912820898785384	440305	V0440300	12562	36	67	39	66	113.912662190000006	22.5249585100000012	113.915102520000005	22.5271744699999985	1
2019-10-23 20:08:46	2019-10-23 20:55:16	2.29234759999999982	01	30-39岁	22.5288200106595085	113.913807532137298	440305	V0440300	12562	36	67	39	66	113.912662190000006	22.5249585100000012	113.915102520000005	22.5271744699999985	1
2019-10-23 02:10:15	2019-10-23 02:53:01	2.29234759999999982	01	19-29岁	22.5284165722223797	113.913476500268317	440305	V0440300	12562	36	67	39	66	113.912662190000006	22.5249585100000012	113.915102520000005	22.5271744699999985	1
2019-10-23 19:43:05	2019-10-23 20:42:10	2.29234759999999982	02	19-29岁	22.5273668040994401	113.916618138654826	440305	V0440300	12563	36	68	39	67	113.915102520000005	22.5249585100000012	113.917542859999998	22.5271744699999985	1
2019-10-23 19:15:55	2019-10-23 22:19:18	2.29234759999999982	01	19-29岁	22.527925266548511	113.917033163909352	440305	V0440300	12563	36	68	39	67	113.915102520000005	22.5249585100000012	113.917542859999998	22.5271744699999985	1
2019-10-23 23:40:57	2019-10-23 23:45:07	2.29234759999999982	01	19-29岁	22.5289621182718385	113.917923288853146	440305	V0440300	12564	36	69	39	68	113.917542859999998	22.5249585100000012	113.919983189999996	22.5271744699999985	1
2019-10-23 07:11:23	2019-10-23 07:42:39	2.29234759999999982	01	19-29岁	22.5282306945694799	113.919785266605601	440305	V0440300	12564	36	69	39	68	113.917542859999998	22.5249585100000012	113.919983189999996	22.5271744699999985	1
2019-10-23 11:13:15	2019-10-23 11:54:38	2.29234759999999982	02	19-29岁	22.5278518910339294	113.922154268135529	440305	V0440300	12565	36	70	39	69	113.919983189999996	22.5249585100000012	113.922423530000003	22.5271744699999985	1
2019-10-23 23:37:55	2019-10-23 23:44:24	2.29234759999999982	03	19-29岁	22.5275064091662607	113.921549924533366	440305	V0440300	12565	36	70	39	69	113.919983189999996	22.5249585100000012	113.922423530000003	22.5271744699999985	2
2019-10-23 20:28:49	2019-10-23 22:50:43	2.29234759999999982	03	19-29岁	22.5275064091662607	113.921549924533366	440305	V0440300	12565	36	70	39	69	113.919983189999996	22.5249585100000012	113.922423530000003	22.5271744699999985	2
2019-10-23 18:18:43	2019-10-23 20:28:24	2.29234759999999982	02	19-29岁	22.5289565370091296	113.930843672824508	440305	V0440300	12569	36	74	38	73	113.929744540000002	22.5249585100000012	113.932184879999994	22.5271744699999985	1
2019-10-23 17:27:19	2019-10-23 19:51:10	2.29234759999999982	02	19-29岁	22.5278903073340011	113.933140433624956	440305	V0440300	12570	36	75	38	74	113.932184879999994	22.5249585100000012	113.934625209999993	22.5271744699999985	1
2019-10-23 18:52:51	2019-10-23 20:07:51	2.29234759999999982	02	30-39岁	22.5280133025709688	113.946718608249299	440305	V0440300	12575	36	80	38	79	113.944386559999998	22.5249585100000012	113.946826889999997	22.5271744699999985	1
2019-10-23 16:24:59	2019-10-23 17:00:14	2.29234759999999982	02	30-39岁	22.5292201119464686	113.962789309238531	440305	V0440300	12582	36	87	38	86	113.961468909999994	22.5249585100000012	113.963909240000007	22.5271744699999985	1
2019-10-23 01:14:49	2019-10-23 09:19:08	2.29234759999999982	01	30-39岁	22.5287838270013303	113.964537791958222	440305	V0440300	12583	36	88	38	87	113.963909240000007	22.5249585100000012	113.966349579999999	22.5271744699999985	1
2019-10-23 16:39:55	2019-10-23 17:43:40	3.05925700000000012	02	19-29岁	22.5278168734824007	114.018991145312555	440304	V0440300	12605	36	110	38	109	114.017596639999994	22.5249585100000012	114.02003698	22.5271744699999985	1
2019-10-23 23:29:57	2019-10-23 23:45:29	3.05925700000000012	02	40-49岁	22.529175301989369	114.027530710950131	440304	V0440300	12609	36	114	38	113	114.027357980000005	22.5249585100000012	114.029798319999998	22.5271744699999985	1
2019-10-23 07:24:47	2019-10-23 08:28:15	3.05925700000000012	01	30-39岁	22.5280986513967214	114.036190496426215	440304	V0440300	12612	36	117	38	116	114.034678990000003	22.5249585100000012	114.037119329999996	22.5271744699999985	1
2019-10-23 16:41:46	2019-10-23 17:26:25	3.05925700000000012	01	19-29岁	22.5275010289520097	114.044422244751274	440304	V0440300	12615	36	120	38	119	114.042000000000002	22.5249585100000012	114.044440339999994	22.5271744699999985	1
2019-10-23 18:49:01	2019-10-23 23:10:55	3.05925700000000012	02	19-29岁	22.5285751499442313	114.045409755740735	440304	V0440300	12616	36	121	38	120	114.044440339999994	22.5249585100000012	114.046880669999993	22.5271744699999985	1
2019-10-23 20:24:03	2019-10-23 22:01:29	3.05925700000000012	01	30-39岁	22.5279184164826489	114.065738301047247	440304	V0440300	12624	36	129	37	128	114.063963029999996	22.5249585100000012	114.066403359999995	22.5271744699999985	1
2019-10-23 13:55:20	2019-10-23 15:08:35	2.29234759999999982	01	30-39岁	22.5315085687714998	113.911416241604627	440305	V0440300	12918	37	66	40	65	113.910221849999999	22.5271744699999985	113.912662190000006	22.5293904199999986	1
2019-10-23 19:39:55	2019-10-23 20:27:01	2.29234759999999982	01	19-29岁	22.5295476026318298	113.913159912866419	440305	V0440300	12919	37	67	40	66	113.912662190000006	22.5271744699999985	113.915102520000005	22.5293904199999986	1
2019-10-23 18:23:00	2019-10-23 20:28:01	2.29234759999999982	03	19-29岁	22.5305400382533101	113.914556158429676	440305	V0440300	12919	37	67	40	66	113.912662190000006	22.5271744699999985	113.915102520000005	22.5293904199999986	1
2019-10-23 16:21:35	2019-10-23 17:25:15	2.29234759999999982	02	19-29岁	22.5307995417767515	113.915852138552665	440305	V0440300	12920	37	68	40	67	113.915102520000005	22.5271744699999985	113.917542859999998	22.5293904199999986	1
2019-10-23 16:52:03	2019-10-23 20:00:22	2.29234759999999982	01	30-39岁	22.530542267745119	113.919850536509784	440305	V0440300	12921	37	69	40	68	113.917542859999998	22.5271744699999985	113.919983189999996	22.5293904199999986	1
2019-10-23 19:19:53	2019-10-23 20:14:16	2.29234759999999982	02	30-39岁	22.5301425507899502	113.921598311106251	440305	V0440300	12922	37	70	40	69	113.919983189999996	22.5271744699999985	113.922423530000003	22.5293904199999986	1
2019-10-23 19:12:45	2019-10-23 20:18:06	2.29234759999999982	02	19-29岁	22.5306019689236088	113.921082961997612	440305	V0440300	12922	37	70	40	69	113.919983189999996	22.5271744699999985	113.922423530000003	22.5293904199999986	1
2019-10-23 12:31:18	2019-10-23 12:54:07	2.29234759999999982	01	30-39岁	22.5306776684743006	113.921265859528518	440305	V0440300	12922	37	70	40	69	113.919983189999996	22.5271744699999985	113.922423530000003	22.5293904199999986	1
2019-10-23 12:14:54	2019-10-23 13:43:52	2.29234759999999982	02	19-29岁	22.5308644365403907	113.927255633152129	440305	V0440300	12924	37	72	40	71	113.924863869999996	22.5271744699999985	113.927304199999995	22.5293904199999986	1
2019-10-23 09:33:24	2019-10-23 09:39:35	2.29234759999999982	02	19-29岁	22.5300757586182989	113.926126776049728	440305	V0440300	12924	37	72	40	71	113.924863869999996	22.5271744699999985	113.927304199999995	22.5293904199999986	1
2019-10-23 19:15:44	2019-10-23 20:22:20	2.29234759999999982	01	19-29岁	22.5308231131231302	113.927926857834649	440305	V0440300	12925	37	73	39	72	113.927304199999995	22.5271744699999985	113.929744540000002	22.5293904199999986	1
2019-10-23 00:35:36	2019-10-23 01:34:43	2.29234759999999982	02	19-29岁	22.5312005907550486	113.929735144236332	440305	V0440300	12925	37	73	39	72	113.927304199999995	22.5271744699999985	113.929744540000002	22.5293904199999986	1
2019-10-23 18:29:05	2019-10-23 20:04:06	2.29234759999999982	01	19-29岁	22.5305750546269792	113.93147818889409	440305	V0440300	12926	37	74	39	73	113.929744540000002	22.5271744699999985	113.932184879999994	22.5293904199999986	1
2019-10-23 00:00:24	2019-10-23 00:03:54	2.29234759999999982	01	19-29岁	22.5310366965405287	113.937704814316476	440305	V0440300	12929	37	77	39	76	113.93706555	22.5271744699999985	113.939505879999999	22.5293904199999986	1
2019-10-23 20:07:25	2019-10-23 22:59:38	2.29234759999999982	02	19-29岁	22.5296194333253013	113.942428253733127	440305	V0440300	12931	37	79	39	78	113.941946220000005	22.5271744699999985	113.944386559999998	22.5293904199999986	1
2019-10-23 13:02:25	2019-10-23 13:40:38	3.05925700000000012	03	未知	22.5301098958992512	114.017076584862664	440304	V0440300	12961	37	109	39	108	114.015156300000001	22.5271744699999985	114.017596639999994	22.5293904199999986	1
2019-10-23 18:53:46	2019-10-23 21:19:20	3.05925700000000012	02	19-29岁	22.529658256078239	114.021438672441462	440304	V0440300	12963	37	111	39	110	114.02003698	22.5271744699999985	114.022477309999999	22.5293904199999986	1
2019-10-23 18:07:36	2019-10-23 18:08:36	3.05925700000000012	01	19-29岁	22.5304910792736592	114.037208090939757	440304	V0440300	12970	37	118	39	117	114.037119329999996	22.5271744699999985	114.039559659999995	22.5293904199999986	1
2019-10-23 20:25:03	2019-10-23 23:36:56	3.05925700000000012	01	19-29岁	22.5306794787656806	114.048435018431832	440304	V0440300	12974	37	122	39	121	114.046880669999993	22.5271744699999985	114.04932101	22.5293904199999986	1
2019-10-23 20:31:56	2019-10-23 22:23:48	3.05925700000000012	01	19-29岁	22.5303096884805285	114.047957114688927	440304	V0440300	12974	37	122	39	121	114.046880669999993	22.5271744699999985	114.04932101	22.5293904199999986	1
2019-10-23 21:12:02	2019-10-23 21:12:02	2.29234759999999982	02	19-29岁	22.5322327046891111	113.912468733312934	440305	V0440300	13275	38	66	41	65	113.910221849999999	22.5293904199999986	113.912662190000006	22.5316063799999995	1
2019-10-23 10:59:23	2019-10-23 12:09:00	2.29234759999999982	02	19-29岁	22.5323226096093698	113.911981000926929	440305	V0440300	13275	38	66	41	65	113.910221849999999	22.5293904199999986	113.912662190000006	22.5316063799999995	1
2019-10-23 20:18:09	2019-10-23 23:15:50	2.29234759999999982	01	30-39岁	22.5321711898419785	113.911615214861712	440305	V0440300	13275	38	66	41	65	113.910221849999999	22.5293904199999986	113.912662190000006	22.5316063799999995	2
2019-10-23 15:24:51	2019-10-23 16:40:55	2.29234759999999982	01	30-39岁	22.5321711898419785	113.911615214861712	440305	V0440300	13275	38	66	41	65	113.910221849999999	22.5293904199999986	113.912662190000006	22.5316063799999995	2
2019-10-23 09:08:54	2019-10-23 13:48:50	2.29234759999999982	01	19-29岁	22.5331224236625793	113.910865441371087	440305	V0440300	13275	38	66	41	65	113.910221849999999	22.5293904199999986	113.912662190000006	22.5316063799999995	1
2019-10-23 11:09:54	2019-10-23 11:42:13	2.29234759999999982	01	19-29岁	22.5324093970321684	113.914621454897244	440305	V0440300	13276	38	67	41	66	113.912662190000006	22.5293904199999986	113.915102520000005	22.5316063799999995	2
2019-10-23 19:44:26	2019-10-23 22:35:34	2.29234759999999982	01	19-29岁	22.5324093970321684	113.914621454897244	440305	V0440300	13276	38	67	41	66	113.912662190000006	22.5293904199999986	113.915102520000005	22.5316063799999995	2
2019-10-23 19:02:05	2019-10-23 22:04:17	2.29234759999999982	01	19-29岁	22.5324523408578088	113.914037620327008	440305	V0440300	13276	38	67	41	66	113.912662190000006	22.5293904199999986	113.915102520000005	22.5316063799999995	1
2019-10-23 17:18:58	2019-10-23 19:45:48	2.29234759999999982	02	30-39岁	22.5320785340006289	113.912899607170601	440305	V0440300	13276	38	67	41	66	113.912662190000006	22.5293904199999986	113.915102520000005	22.5316063799999995	1
2019-10-23 09:07:32	2019-10-23 20:49:06	2.29234759999999982	01	19-29岁	22.532464153732171	113.917476351448656	440305	V0440300	13277	38	68	41	67	113.915102520000005	22.5293904199999986	113.917542859999998	22.5316063799999995	2
2019-10-23 00:10:06	2019-10-23 00:39:45	2.29234759999999982	01	19-29岁	22.532464153732171	113.917476351448656	440305	V0440300	13277	38	68	41	67	113.915102520000005	22.5293904199999986	113.917542859999998	22.5316063799999995	2
2019-10-23 10:14:36	2019-10-23 11:25:54	2.29234759999999982	01	50-59岁	22.5327244355813008	113.916460240748393	440305	V0440300	13277	38	68	41	67	113.915102520000005	22.5293904199999986	113.917542859999998	22.5316063799999995	2
2019-10-23 14:45:52	2019-10-23 16:41:45	2.29234759999999982	01	50-59岁	22.5327244355813008	113.916460240748393	440305	V0440300	13277	38	68	41	67	113.915102520000005	22.5293904199999986	113.917542859999998	22.5316063799999995	2
2019-10-23 20:55:24	2019-10-23 23:34:26	2.29234759999999982	02	19-29岁	22.5326329433662309	113.917336596108427	440305	V0440300	13277	38	68	41	67	113.915102520000005	22.5293904199999986	113.917542859999998	22.5316063799999995	1
2019-10-23 20:08:25	2019-10-23 20:49:47	2.29234759999999982	01	0-18岁	22.5328574116445601	113.929067024582068	440305	V0440300	13282	38	73	40	72	113.927304199999995	22.5293904199999986	113.929744540000002	22.5316063799999995	1
2019-10-23 00:00:20	2019-10-23 00:00:28	2.29234759999999982	02	19-29岁	22.5336392656531892	113.928894283253925	440305	V0440300	13282	38	73	40	72	113.927304199999995	22.5293904199999986	113.929744540000002	22.5316063799999995	1
2019-10-23 09:35:16	2019-10-23 11:51:32	2.29234759999999982	01	19-29岁	22.5325471221055089	113.929831643433687	440305	V0440300	13283	38	74	40	73	113.929744540000002	22.5293904199999986	113.932184879999994	22.5316063799999995	1
2019-10-23 14:16:06	2019-10-23 17:04:00	2.29234759999999982	01	30-39岁	22.532485479340469	113.936536209748823	440305	V0440300	13285	38	76	40	75	113.934625209999993	22.5293904199999986	113.93706555	22.5316063799999995	1
2019-10-23 13:30:34	2019-10-23 15:42:39	2.29234759999999982	02	60岁以上	22.5316420570231699	113.950087535059936	440305	V0440300	13291	38	82	40	81	113.949267230000004	22.5293904199999986	113.951707560000003	22.5316063799999995	1
2019-10-23 15:57:11	2019-10-23 17:25:40	2.29234759999999982	02	40-49岁	22.5332425829198186	113.956920840429191	440305	V0440300	13294	38	85	40	84	113.956588240000002	22.5293904199999986	113.959028570000001	22.5316063799999995	2
2019-10-23 09:14:32	2019-10-23 11:13:02	2.29234759999999982	02	40-49岁	22.5332425829198186	113.956920840429191	440305	V0440300	13294	38	85	40	84	113.956588240000002	22.5293904199999986	113.959028570000001	22.5316063799999995	2
2019-10-23 14:15:16	2019-10-23 15:08:27	2.29234759999999982	01	19-29岁	22.5330174181191296	113.967932886305874	440305	V0440300	13298	38	89	40	88	113.966349579999999	22.5293904199999986	113.968789920000006	22.5316063799999995	1
2019-10-23 20:20:19	2019-10-23 21:00:29	2.29234759999999982	03	19-29岁	22.5330158540320618	113.988499812382017	440305	V0440300	13307	38	98	40	97	113.988312609999994	22.5293904199999986	113.990752939999993	22.5316063799999995	1
2019-10-23 15:05:14	2019-10-23 18:38:36	3.05925700000000012	01	30-39岁	22.53324401344533	114.021585164740813	440304	V0440300	13320	38	111	40	110	114.02003698	22.5293904199999986	114.022477309999999	22.5316063799999995	1
2019-10-23 12:18:53	2019-10-23 13:48:57	3.05925700000000012	02	19-29岁	22.5326205578157008	114.022521505519236	440304	V0440300	13321	38	112	40	111	114.022477309999999	22.5293904199999986	114.024917650000006	22.5316063799999995	1
2019-10-23 12:36:19	2019-10-23 12:37:19	3.05925700000000012	01	19-29岁	22.5321081129907306	114.041700960799346	440304	V0440300	13328	38	119	40	118	114.039559659999995	22.5293904199999986	114.042000000000002	22.5316063799999995	1
2019-10-23 22:35:27	2019-10-23 22:35:27	3.05925700000000012	02	30-39岁	22.5319245871161513	114.053334291785944	440304	V0440300	13333	38	124	39	123	114.051761350000007	22.5293904199999986	114.054201680000006	22.5316063799999995	2
2019-10-23 08:58:48	2019-10-23 09:06:06	3.05925700000000012	02	30-39岁	22.5319245871161513	114.053334291785944	440304	V0440300	13333	38	124	39	123	114.051761350000007	22.5293904199999986	114.054201680000006	22.5316063799999995	2
2019-10-23 15:36:02	2019-10-23 15:37:02	3.05925700000000012	02	19-29岁	22.5337258134728202	114.065955565417838	440304	V0440300	13338	38	129	39	128	114.063963029999996	22.5293904199999986	114.066403359999995	22.5316063799999995	1
2019-10-23 18:57:03	2019-10-23 20:06:09	2.29234759999999982	02	19-29岁	22.5350225137836588	113.910181959243985	440305	V0440300	13631	39	65	42	64	113.907781510000007	22.5316063799999995	113.910221849999999	22.5338223400000004	1
2019-10-23 20:42:46	2019-10-23 21:35:04	2.29234759999999982	02	19-29岁	22.5339656900281184	113.916714384997249	440305	V0440300	13634	39	68	42	67	113.915102520000005	22.5316063799999995	113.917542859999998	22.5338223400000004	1
2019-10-23 19:18:41	2019-10-23 21:47:45	2.29234759999999982	01	30-39岁	22.5353646165729806	113.920957851188234	440305	V0440300	13636	39	70	42	69	113.919983189999996	22.5316063799999995	113.922423530000003	22.5338223400000004	1
2019-10-23 19:46:31	2019-10-23 22:18:03	2.29234759999999982	02	19-29岁	22.5347679955714391	113.928927589251103	440305	V0440300	13639	39	73	41	72	113.927304199999995	22.5316063799999995	113.929744540000002	22.5338223400000004	1
2019-10-23 14:56:25	2019-10-23 18:11:09	2.29234759999999982	01	19-29岁	22.5348903481706913	113.931081596524507	440305	V0440300	13640	39	74	41	73	113.929744540000002	22.5316063799999995	113.932184879999994	22.5338223400000004	1
2019-10-23 23:02:15	2019-10-23 23:11:48	2.29234759999999982	02	40-49岁	22.5343645025162509	113.961365174285092	440305	V0440300	13652	39	86	41	85	113.959028570000001	22.5316063799999995	113.961468909999994	22.5338223400000004	1
2019-10-23 08:20:47	2019-10-23 18:09:14	3.05925700000000012	02	30-39岁	22.5347935005823388	114.002490191283059	440304	V0440300	13669	39	103	41	102	114.000514289999998	22.5316063799999995	114.002954619999997	22.5338223400000004	1
2019-10-23 23:29:45	2019-10-23 23:40:44	3.05925700000000012	01	19-29岁	22.5349269087666002	114.021811360761944	440304	V0440300	13677	39	111	41	110	114.02003698	22.5316063799999995	114.022477309999999	22.5338223400000004	1
2019-10-23 17:07:02	2019-10-23 22:14:56	3.05925700000000012	01	60岁以上	22.5348408117820895	114.077124618949398	440304	V0440300	13700	39	134	40	133	114.07616471	22.5316063799999995	114.078605039999999	22.5338223400000004	1
2019-10-23 11:31:45	2019-10-23 13:28:53	2.29234759999999982	01	30-39岁	22.5368736826107288	113.905079253371269	440305	V0440300	13986	40	63	43	62	113.902900840000001	22.5338223400000004	113.905341179999994	22.5360383000000013	2
2019-10-23 00:37:13	2019-10-23 09:07:43	2.29234759999999982	01	30-39岁	22.5368736826107288	113.905079253371269	440305	V0440300	13986	40	63	43	62	113.902900840000001	22.5338223400000004	113.905341179999994	22.5360383000000013	2
2019-10-23 11:52:12	2019-10-23 12:59:56	2.29234759999999982	01	40-49岁	22.5374658292110404	113.908650865264491	440305	V0440300	13988	40	65	43	64	113.907781510000007	22.5338223400000004	113.910221849999999	22.5360383000000013	1
2019-10-23 10:02:33	2019-10-23 11:24:25	2.29234759999999982	02	50-59岁	22.5360560368386302	113.958228976894787	440305	V0440300	14008	40	85	42	84	113.956588240000002	22.5338223400000004	113.959028570000001	22.5360383000000013	1
2019-10-23 18:20:25	2019-10-23 18:21:25	2.29234759999999982	01	19-29岁	22.5374385317088191	113.961181264041585	440305	V0440300	14009	40	86	42	85	113.959028570000001	22.5338223400000004	113.961468909999994	22.5360383000000013	1
2019-10-23 15:20:41	2019-10-23 18:58:40	2.29234759999999982	02	19-29岁	22.5368742338983203	113.961407360532846	440305	V0440300	14009	40	86	42	85	113.959028570000001	22.5338223400000004	113.961468909999994	22.5360383000000013	1
2019-10-23 14:18:51	2019-10-23 15:50:07	3.05925700000000012	02	40-49岁	22.5380176411473911	113.996319137556029	440304	V0440300	14024	40	101	42	100	113.995633609999999	22.5338223400000004	113.998073950000006	22.5360383000000013	1
2019-10-23 19:21:16	2019-10-23 21:03:48	3.05925700000000012	02	19-29岁	22.536111863658931	114.026342551365715	440304	V0440300	14036	40	113	42	112	114.024917650000006	22.5338223400000004	114.027357980000005	22.5360383000000013	1
2019-10-23 09:15:57	2019-10-23 10:09:49	3.17181930000000012	03	未知	22.5377761743871297	114.11119568498404	440303	V0440300	14071	40	148	41	147	114.110329410000006	22.5338223400000004	114.112769749999998	22.5360383000000013	1
2019-10-23 00:37:07	2019-10-23 09:26:23	2.29234759999999982	01	30-39岁	22.5394366912469195	113.905080361583288	440305	V0440300	14343	41	63	44	62	113.902900840000001	22.5360383000000013	113.905341179999994	22.5382542599999987	2
2019-10-23 11:12:17	2019-10-23 13:41:35	2.29234759999999982	01	30-39岁	22.5394366912469195	113.905080361583288	440305	V0440300	14343	41	63	44	62	113.902900840000001	22.5360383000000013	113.905341179999994	22.5382542599999987	2
2019-10-23 16:31:10	2019-10-23 17:21:36	2.29234759999999982	01	60岁以上	22.5401648413955513	113.935550546442059	440305	V0440300	14356	41	76	43	75	113.934625209999993	22.5360383000000013	113.93706555	22.5382542599999987	1
2019-10-23 12:04:37	2019-10-23 13:45:16	2.29234759999999982	01	30-39岁	22.53901578719627	113.955822670096623	440305	V0440300	14364	41	84	43	83	113.954147899999995	22.5360383000000013	113.956588240000002	22.5382542599999987	1
2019-10-23 15:26:45	2019-10-23 17:58:50	2.29234759999999982	02	40-49岁	22.5385912975724203	113.959620980870582	440305	V0440300	14366	41	86	43	85	113.959028570000001	22.5360383000000013	113.961468909999994	22.5382542599999987	1
2019-10-23 17:15:49	2019-10-23 21:25:39	3.05925700000000012	01	40-49岁	22.5383716300137493	114.005619049108063	440304	V0440300	14385	41	105	43	104	114.005394960000004	22.5360383000000013	114.007835290000003	22.5382542599999987	1
2019-10-23 20:55:48	2019-10-23 22:35:18	3.05925700000000012	01	19-29岁	22.5398590531087812	114.008919453849032	440304	V0440300	14386	41	106	43	105	114.007835290000003	22.5360383000000013	114.010275629999995	22.5382542599999987	1
2019-10-23 00:34:48	2019-10-23 01:39:13	3.05925700000000012	02	30-39岁	22.5393256967435818	114.048425980013349	440304	V0440300	14402	41	122	42	121	114.046880669999993	22.5360383000000013	114.04932101	22.5382542599999987	1
2019-10-23 13:13:54	2019-10-23 14:27:11	3.05925700000000012	01	19-29岁	22.5401819071814096	114.059688145077843	440304	V0440300	14407	41	127	42	126	114.059082349999997	22.5360383000000013	114.061522690000004	22.5382542599999987	1
2019-10-23 22:30:08	2019-10-23 23:31:08	3.05925700000000012	01	50-59岁	22.5397963629955314	114.064272606594514	440304	V0440300	14409	41	129	42	128	114.063963029999996	22.5360383000000013	114.066403359999995	22.5382542599999987	1
2019-10-23 20:36:13	2019-10-23 21:34:40	2.29234759999999982	01	19-29岁	22.5418768156860487	113.918413607818138	440305	V0440300	14706	42	69	44	68	113.917542859999998	22.5382542599999987	113.919983189999996	22.5404702099999987	1
2019-10-23 12:06:36	2019-10-23 14:07:20	2.29234759999999982	01	50-59岁	22.5415003462609604	113.92986666807542	440305	V0440300	14711	42	74	44	73	113.929744540000002	22.5382542599999987	113.932184879999994	22.5404702099999987	1
2019-10-23 20:41:01	2019-10-23 22:07:35	2.29234759999999982	02	0-18岁	22.5418248962787899	113.963582088117903	440305	V0440300	14724	42	87	44	86	113.961468909999994	22.5382542599999987	113.963909240000007	22.5404702099999987	1
2019-10-23 19:17:24	2019-10-23 20:19:15	2.29234759999999982	02	19-29岁	22.5416118085287209	113.961857373065371	440305	V0440300	14724	42	87	44	86	113.961468909999994	22.5382542599999987	113.963909240000007	22.5404702099999987	1
2019-10-23 09:18:44	2019-10-23 12:29:56	2.29234759999999982	01	30-39岁	22.5414055481066917	113.962882029060211	440305	V0440300	14724	42	87	44	86	113.961468909999994	22.5382542599999987	113.963909240000007	22.5404702099999987	3
2019-10-23 12:36:34	2019-10-23 18:58:15	2.29234759999999982	01	30-39岁	22.5414055481066917	113.962882029060211	440305	V0440300	14724	42	87	44	86	113.961468909999994	22.5382542599999987	113.963909240000007	22.5404702099999987	3
2019-10-23 18:58:18	2019-10-23 19:37:02	2.29234759999999982	01	30-39岁	22.5414055481066917	113.962882029060211	440305	V0440300	14724	42	87	44	86	113.961468909999994	22.5382542599999987	113.963909240000007	22.5404702099999987	3
2019-10-23 16:48:40	2019-10-23 18:01:56	2.29234759999999982	01	19-29岁	22.5426504169517692	113.966196971383908	440305	V0440300	14725	42	88	44	87	113.963909240000007	22.5382542599999987	113.966349579999999	22.5404702099999987	1
2019-10-23 21:49:53	2019-10-23 22:58:13	2.29234759999999982	02	19-29岁	22.5423565653980909	113.964017369849259	440305	V0440300	14725	42	88	44	87	113.963909240000007	22.5382542599999987	113.966349579999999	22.5404702099999987	1
2019-10-23 09:30:14	2019-10-23 12:02:47	2.29234759999999982	03	未知	22.5411211476974316	113.979880907623269	440305	V0440300	14731	42	94	44	93	113.978551260000003	22.5382542599999987	113.980991599999996	22.5404702099999987	1
2019-10-23 13:22:42	2019-10-23 15:13:47	3.05925700000000012	01	19-29岁	22.5410138818956014	114.0142382890823	440304	V0440300	14745	42	108	44	107	114.012715970000002	22.5382542599999987	114.015156300000001	22.5404702099999987	1
2019-10-23 18:47:06	2019-10-23 22:04:35	3.05925700000000012	01	19-29岁	22.5420186257872999	114.064381035631513	440304	V0440300	14766	42	129	43	128	114.063963029999996	22.5382542599999987	114.066403359999995	22.5404702099999987	1
2019-10-23 21:02:02	2019-10-23 22:01:13	2.29234759999999982	02	19-29岁	22.5447897057328888	113.925373246288189	440305	V0440300	15066	43	72	45	71	113.924863869999996	22.5404702099999987	113.927304199999995	22.5426861699999996	3
2019-10-23 17:53:41	2019-10-23 19:33:00	2.29234759999999982	02	19-29岁	22.5447897057328888	113.925373246288189	440305	V0440300	15066	43	72	45	71	113.924863869999996	22.5404702099999987	113.927304199999995	22.5426861699999996	3
2019-10-23 19:33:04	2019-10-23 21:01:33	2.29234759999999982	02	19-29岁	22.5447897057328888	113.925373246288189	440305	V0440300	15066	43	72	45	71	113.924863869999996	22.5404702099999987	113.927304199999995	22.5426861699999996	3
2019-10-23 18:14:37	2019-10-23 20:28:57	2.29234759999999982	01	19-29岁	22.5427558736039515	113.93086871786889	440305	V0440300	15068	43	74	45	73	113.929744540000002	22.5404702099999987	113.932184879999994	22.5426861699999996	1
2019-10-23 23:23:12	2019-10-23 23:37:19	2.29234759999999982	01	30-39岁	22.5448495528855801	113.945551366328942	440305	V0440300	15074	43	80	45	79	113.944386559999998	22.5404702099999987	113.946826889999997	22.5426861699999996	1
2019-10-23 11:55:34	2019-10-23 12:43:29	2.29234759999999982	02	19-29岁	22.5428568780991014	113.947072024490211	440305	V0440300	15075	43	81	45	80	113.946826889999997	22.5404702099999987	113.949267230000004	22.5426861699999996	1
2019-10-23 13:47:14	2019-10-23 14:38:51	2.29234759999999982	02	19-29岁	22.5428775025890005	113.947207588991844	440305	V0440300	15075	43	81	45	80	113.946826889999997	22.5404702099999987	113.949267230000004	22.5426861699999996	1
2019-10-23 14:29:16	2019-10-23 15:17:26	2.29234759999999982	01	30-39岁	22.544419284414321	113.968587238648425	440305	V0440300	15083	43	89	45	88	113.966349579999999	22.5404702099999987	113.968789920000006	22.5426861699999996	1
2019-10-23 18:28:06	2019-10-23 20:13:27	2.29234759999999982	01	19-29岁	22.544856467370451	113.967363197472523	440305	V0440300	15083	43	89	45	88	113.966349579999999	22.5404702099999987	113.968789920000006	22.5426861699999996	1
2019-10-23 18:24:54	2019-10-23 22:18:26	2.29234759999999982	01	19-29岁	22.5443986526464215	113.990059871089301	440305	V0440300	15092	43	98	45	97	113.988312609999994	22.5404702099999987	113.990752939999993	22.5426861699999996	1
2019-10-23 13:06:59	2019-10-23 15:44:33	3.17181930000000012	01	30-39岁	22.5433269975342583	114.105172369886475	440303	V0440300	15139	43	145	44	144	114.103008399999993	22.5404702099999987	114.10544874	22.5426861699999996	1
2019-10-23 09:45:09	2019-10-23 11:32:12	2.29234759999999982	02	19-29岁	22.5465492899508995	113.916881576028587	440305	V0440300	15419	44	68	46	67	113.915102520000005	22.5426861699999996	113.917542859999998	22.5449021300000005	1
2019-10-23 18:21:05	2019-10-23 21:52:14	2.29234759999999982	02	40-49岁	22.5454059594791403	113.916557235288451	440305	V0440300	15419	44	68	46	67	113.915102520000005	22.5426861699999996	113.917542859999998	22.5449021300000005	1
2019-10-23 15:33:11	2019-10-23 16:31:33	2.29234759999999982	01	19-29岁	22.5457046861204091	113.917075235828364	440305	V0440300	15419	44	68	46	67	113.915102520000005	22.5426861699999996	113.917542859999998	22.5449021300000005	1
2019-10-23 15:31:11	2019-10-23 22:04:48	2.29234759999999982	02	40-49岁	22.5451314985767901	113.915892963982216	440305	V0440300	15419	44	68	46	67	113.915102520000005	22.5426861699999996	113.917542859999998	22.5449021300000005	1
2019-10-23 18:20:48	2019-10-23 20:31:05	2.29234759999999982	01	19-29岁	22.5456303069762107	113.928745377895979	440305	V0440300	15424	44	73	46	72	113.927304199999995	22.5426861699999996	113.929744540000002	22.5449021300000005	1
2019-10-23 12:32:52	2019-10-23 14:33:47	2.29234759999999982	02	30-39岁	22.54622293217869	113.930005012712456	440305	V0440300	15425	44	74	46	73	113.929744540000002	22.5426861699999996	113.932184879999994	22.5449021300000005	1
2019-10-23 12:41:33	2019-10-23 14:02:36	2.29234759999999982	02	30-39岁	22.5465351547626192	113.988002259918972	440305	V0440300	15448	44	97	46	96	113.985872270000002	22.5426861699999996	113.988312609999994	22.5449021300000005	1
2019-10-23 15:40:42	2019-10-23 17:12:01	2.29234759999999982	01	40-49岁	22.5467895478678386	113.989055794224441	440305	V0440300	15449	44	98	46	97	113.988312609999994	22.5426861699999996	113.990752939999993	22.5449021300000005	1
2019-10-23 19:51:02	2019-10-23 21:35:54	3.05925700000000012	01	30-39岁	22.5450782753413712	114.038305421827459	440304	V0440300	15469	44	118	45	117	114.037119329999996	22.5426861699999996	114.039559659999995	22.5449021300000005	1
2019-10-23 17:27:47	2019-10-23 19:04:27	3.05925700000000012	01	40-49岁	22.5452065197100104	114.040858084503995	440304	V0440300	15470	44	119	45	118	114.039559659999995	22.5426861699999996	114.042000000000002	22.5449021300000005	1
2019-10-23 18:34:04	2019-10-23 21:02:30	2.29234759999999982	01	40-49岁	22.5472735254350205	113.928310635126365	440305	V0440300	15781	45	73	47	72	113.927304199999995	22.5449021300000005	113.929744540000002	22.5471180900000014	1
2019-10-23 18:28:29	2019-10-23 23:06:04	2.29234759999999982	03	19-29岁	22.5483560011230786	113.945804471185909	440305	V0440300	15788	45	80	47	79	113.944386559999998	22.5449021300000005	113.946826889999997	22.5471180900000014	1
2019-10-23 14:53:53	2019-10-23 16:41:03	2.29234759999999982	02	30-39岁	22.5487915784648507	113.951158125676727	440305	V0440300	15790	45	82	47	81	113.949267230000004	22.5449021300000005	113.951707560000003	22.5471180900000014	1
2019-10-23 12:37:51	2019-10-23 23:10:18	2.29234759999999982	02	30-39岁	22.5487195467150308	113.962605251864289	440305	V0440300	15795	45	87	47	86	113.961468909999994	22.5449021300000005	113.963909240000007	22.5471180900000014	1
2019-10-23 20:18:03	2019-10-23 21:25:43	2.29234759999999982	01	30-39岁	22.5479343011078797	113.971687565741107	440305	V0440300	15799	45	91	47	90	113.971230250000005	22.5449021300000005	113.973670589999998	22.5471180900000014	1
2019-10-23 00:03:42	2019-10-23 01:57:25	3.05925700000000012	03	未知	22.5482770331672597	114.078950031405597	440304	V0440300	15843	45	135	46	134	114.078605039999999	22.5449021300000005	114.081045380000006	22.5471180900000014	1
2019-10-23 11:38:02	2019-10-23 21:24:48	3.17181930000000012	02	50-59岁	22.5489270097874694	114.128541684901165	440303	V0440300	15863	45	155	46	154	114.127411769999995	22.5449021300000005	114.129852099999994	22.5471180900000014	1
2019-10-23 12:57:05	2019-10-23 17:06:49	2.29234759999999982	01	19-29岁	22.5512383565365191	113.921392410204504	440305	V0440300	16135	46	70	48	69	113.919983189999996	22.5471180900000014	113.922423530000003	22.5493340400000015	1
2019-10-23 10:45:20	2019-10-23 12:03:34	2.29234759999999982	01	19-29岁	22.5496552004371615	113.950536736250157	440305	V0440300	16147	46	82	48	81	113.949267230000004	22.5471180900000014	113.951707560000003	22.5493340400000015	1
2019-10-23 17:01:43	2019-10-23 20:06:30	2.29234759999999982	02	19-29岁	22.5499293066190489	113.965493612783789	440305	V0440300	16153	46	88	48	87	113.963909240000007	22.5471180900000014	113.966349579999999	22.5493340400000015	1
2019-10-23 12:55:57	2019-10-23 15:23:40	3.05925700000000012	01	19-29岁	22.5510825438256006	114.036476743519671	440304	V0440300	16182	46	117	47	116	114.034678990000003	22.5471180900000014	114.037119329999996	22.5493340400000015	1
2019-10-23 19:19:17	2019-10-23 21:01:33	3.05925700000000012	02	40-49岁	22.5502823187342791	114.095970852783267	440304	V0440300	16207	46	142	47	141	114.095687400000003	22.5471180900000014	114.098127730000002	22.5493340400000015	1
2019-10-23 11:11:02	2019-10-23 18:08:51	3.17181930000000012	02	19-29岁	22.5511002872181798	114.102784868749836	440303	V0440300	16209	46	144	47	143	114.100568069999994	22.5471180900000014	114.103008399999993	22.5493340400000015	1
2019-10-23 13:58:44	2019-10-23 15:22:37	3.17181930000000012	01	19-29岁	22.5505070873953386	114.124029306803948	440303	V0440300	16218	46	153	47	152	114.122531089999995	22.5471180900000014	114.124971430000002	22.5493340400000015	1
2019-10-23 20:45:05	2019-10-23 22:12:56	3.17181930000000012	01	30-39岁	22.5509667889442404	114.131570114864118	440303	V0440300	16221	46	156	47	155	114.129852099999994	22.5471180900000014	114.132292440000001	22.5493340400000015	1
2019-10-23 15:53:26	2019-10-23 17:44:05	3.17181930000000012	01	40-49岁	22.5514993594758195	114.141704054464228	440303	V0440300	16225	46	160	47	159	114.139613449999999	22.5471180900000014	114.142053779999998	22.5493340400000015	1
2019-10-23 01:37:06	2019-10-23 02:25:54	3.17181930000000012	01	30-39岁	22.5496073643823287	114.143929448048581	440303	V0440300	16226	46	161	47	160	114.142053779999998	22.5471180900000014	114.144494120000005	22.5493340400000015	1
2019-10-23 09:37:39	2019-10-23 16:56:45	2.29234759999999982	02	30-39岁	22.5520480969324488	113.921733923148963	440305	V0440300	16492	47	70	49	69	113.919983189999996	22.5493340400000015	113.922423530000003	22.5515499999999989	1
2019-10-23 11:28:36	2019-10-23 12:40:34	2.29234759999999982	02	19-29岁	22.5526150149161992	113.924004626089626	440305	V0440300	16493	47	71	49	70	113.922423530000003	22.5493340400000015	113.924863869999996	22.5515499999999989	1
2019-10-23 20:36:07	2019-10-23 21:43:32	2.29234759999999982	02	19-29岁	22.5524194849857693	113.942129654112534	440305	V0440300	16501	47	79	49	78	113.941946220000005	22.5493340400000015	113.944386559999998	22.5515499999999989	2
2019-10-23 09:30:03	2019-10-23 10:07:35	2.29234759999999982	02	19-29岁	22.5524194849857693	113.942129654112534	440305	V0440300	16501	47	79	49	78	113.941946220000005	22.5493340400000015	113.944386559999998	22.5515499999999989	2
2019-10-23 00:00:02	2019-10-23 01:18:19	2.29234759999999982	01	50-59岁	22.5527240645400298	113.946281503565459	440305	V0440300	16502	47	80	49	79	113.944386559999998	22.5493340400000015	113.946826889999997	22.5515499999999989	1
2019-10-23 13:09:49	2019-10-23 14:44:26	2.29234759999999982	01	30-39岁	22.5524732166262112	113.948278867304438	440305	V0440300	16503	47	81	49	80	113.946826889999997	22.5493340400000015	113.949267230000004	22.5515499999999989	1
2019-10-23 18:15:58	2019-10-23 22:28:42	2.29234759999999982	02	19-29岁	22.5532119098582307	113.950584812644777	440305	V0440300	16504	47	82	49	81	113.949267230000004	22.5493340400000015	113.951707560000003	22.5515499999999989	1
2019-10-23 21:16:13	2019-10-23 22:43:06	2.29234759999999982	01	30-39岁	22.5522915983043895	113.952023636393207	440305	V0440300	16505	47	83	49	82	113.951707560000003	22.5493340400000015	113.954147899999995	22.5515499999999989	2
2019-10-23 14:14:07	2019-10-23 17:33:00	2.29234759999999982	01	30-39岁	22.5522915983043895	113.952023636393207	440305	V0440300	16505	47	83	49	82	113.951707560000003	22.5493340400000015	113.954147899999995	22.5515499999999989	2
2019-10-23 12:42:48	2019-10-23 18:36:14	3.05925700000000012	01	19-29岁	22.5535637195556014	113.993679547479942	440304	V0440300	16522	47	100	49	99	113.99319328	22.5493340400000015	113.995633609999999	22.5515499999999989	1
2019-10-23 17:56:50	2019-10-23 18:44:05	3.05925700000000012	01	30-39岁	22.5518400186734489	114.028133274751141	440304	V0440300	16536	47	114	48	113	114.027357980000005	22.5493340400000015	114.029798319999998	22.5515499999999989	1
2019-10-23 00:03:24	2019-10-23 00:24:10	3.05925700000000012	01	40-49岁	22.5533448134600896	114.028489690597524	440304	V0440300	16536	47	114	48	113	114.027357980000005	22.5493340400000015	114.029798319999998	22.5515499999999989	1
2019-10-23 12:54:45	2019-10-23 14:40:09	3.17181930000000012	01	19-29岁	22.5524136368037098	114.124650541161529	440303	V0440300	16575	47	153	48	152	114.122531089999995	22.5493340400000015	114.124971430000002	22.5515499999999989	1
2019-10-23 11:37:22	2019-10-23 14:12:15	3.17181930000000012	02	19-29岁	22.5515718219841403	114.131586749877769	440303	V0440300	16578	47	156	48	155	114.129852099999994	22.5493340400000015	114.132292440000001	22.5515499999999989	1
2019-10-23 15:57:49	2019-10-23 15:58:49	3.17181930000000012	01	30-39岁	22.5536090055072087	114.14055275829044	440303	V0440300	16582	47	160	48	159	114.139613449999999	22.5493340400000015	114.142053779999998	22.5515499999999989	1
2019-10-23 22:57:29	2019-10-23 23:45:03	2.29234759999999982	02	19-29岁	22.5557471246914005	113.917910987108996	440305	V0440300	16848	48	69	50	68	113.917542859999998	22.5515499999999989	113.919983189999996	22.5537659599999998	1
2019-10-23 10:43:26	2019-10-23 11:39:12	2.29234759999999982	02	60岁以上	22.5545290455061611	113.92781951918505	440305	V0440300	16852	48	73	50	72	113.927304199999995	22.5515499999999989	113.929744540000002	22.5537659599999998	2
2019-10-23 11:39:52	2019-10-23 13:49:31	2.29234759999999982	02	60岁以上	22.5545290455061611	113.92781951918505	440305	V0440300	16852	48	73	50	72	113.927304199999995	22.5515499999999989	113.929744540000002	22.5537659599999998	2
2019-10-23 11:23:32	2019-10-23 17:30:54	2.29234759999999982	02	30-39岁	22.554574498213519	113.952478695743494	440305	V0440300	16862	48	83	50	82	113.951707560000003	22.5515499999999989	113.954147899999995	22.5537659599999998	1
2019-10-23 12:03:17	2019-10-23 13:54:22	2.29234759999999982	02	40-49岁	22.5544513360337895	113.969825375025195	440305	V0440300	16869	48	90	50	89	113.968789920000006	22.5515499999999989	113.971230250000005	22.5537659599999998	1
2019-10-23 20:16:14	2019-10-23 20:17:14	3.05925700000000012	02	19-29岁	22.5541384833958602	114.03285501219483	440304	V0440300	16895	48	116	49	115	114.032238660000004	22.5515499999999989	114.034678990000003	22.5537659599999998	1
2019-10-23 14:01:52	2019-10-23 17:04:21	3.17181930000000012	02	19-29岁	22.5548824871969202	114.103308307815809	440303	V0440300	16924	48	145	49	144	114.103008399999993	22.5515499999999989	114.10544874	22.5537659599999998	1
2019-10-23 12:38:33	2019-10-23 14:18:13	2.01503029999999983	02	30-39岁	22.5572149895763694	113.89945611335645	440306	V0440300	17197	49	61	52	60	113.898020169999995	22.5537659599999998	113.900460510000002	22.5559819099999999	1
2019-10-23 18:43:29	2019-10-23 19:24:50	2.29234759999999982	01	40-49岁	22.5564221758351309	113.925824555295137	440305	V0440300	17208	49	72	51	71	113.924863869999996	22.5537659599999998	113.927304199999995	22.5559819099999999	1
2019-10-23 18:48:16	2019-10-23 20:44:15	3.05925700000000012	02	19-29岁	22.5564254277608995	113.991790712718313	440304	V0440300	17235	49	99	51	98	113.990752939999993	22.5537659599999998	113.99319328	22.5559819099999999	1
2019-10-23 23:12:56	2019-10-23 23:42:16	3.05925700000000012	02	30-39岁	22.5569299807901693	114.04524295979175	440304	V0440300	17257	49	121	50	120	114.044440339999994	22.5537659599999998	114.046880669999993	22.5559819099999999	1
2019-10-23 17:57:26	2019-10-23 19:07:39	3.17181930000000012	01	50-59岁	22.5563432328241689	114.101227384901748	440303	V0440300	17280	49	144	50	143	114.100568069999994	22.5537659599999998	114.103008399999993	22.5559819099999999	1
2019-10-23 07:41:03	2019-10-23 09:10:36	2.01503029999999983	01	19-29岁	22.5590570544332003	113.916389611006721	440306	V0440300	17561	50	68	52	67	113.915102520000005	22.5559819099999999	113.917542859999998	22.5581978700000008	1
2019-10-23 16:50:19	2019-10-23 18:15:28	2.29234759999999982	01	19-29岁	22.5594856399518093	113.941167265860301	440305	V0440300	17571	50	78	52	77	113.939505879999999	22.5559819099999999	113.941946220000005	22.5581978700000008	1
2019-10-23 00:42:32	2019-10-23 04:22:02	2.29234759999999982	01	19-29岁	22.5600777619052089	113.970508867660854	440305	V0440300	17583	50	90	52	89	113.968789920000006	22.5559819099999999	113.971230250000005	22.5581978700000008	1
2019-10-23 16:22:24	2019-10-23 17:09:23	3.05925700000000012	01	30-39岁	22.5595532917884611	114.033322132596112	440304	V0440300	17609	50	116	51	115	114.032238660000004	22.5559819099999999	114.034678990000003	22.5581978700000008	1
2019-10-23 12:19:34	2019-10-23 13:29:57	3.05925700000000012	02	19-29岁	22.5596651784110414	114.03889749676425	440304	V0440300	17611	50	118	51	117	114.037119329999996	22.5559819099999999	114.039559659999995	22.5581978700000008	1
2019-10-23 10:13:56	2019-10-23 12:13:54	3.17181930000000012	01	19-29岁	22.5599954917311614	114.099051960470547	440303	V0440300	17636	50	143	51	142	114.098127730000002	22.5559819099999999	114.100568069999994	22.5581978700000008	1
2019-10-23 07:53:16	2019-10-23 12:11:38	2.01503029999999983	01	30-39岁	22.5622104281045708	113.879668237314092	440306	V0440300	17903	51	53	54	52	113.878497479999993	22.5581978700000008	113.88093782	22.5604138300000017	2
2019-10-23 12:12:25	2019-10-23 17:21:35	2.01503029999999983	01	30-39岁	22.5622104281045708	113.879668237314092	440306	V0440300	17903	51	53	54	52	113.878497479999993	22.5581978700000008	113.88093782	22.5604138300000017	2
2019-10-23 18:55:26	2019-10-23 21:16:13	2.01503029999999983	01	19-29岁	22.5607141729061702	113.887203030892195	440306	V0440300	17906	51	56	54	55	113.885818490000005	22.5581978700000008	113.888258820000004	22.5604138300000017	1
2019-10-23 18:49:59	2019-10-23 19:24:50	2.01503029999999983	01	19-29岁	22.5619899024618	113.892032660501073	440306	V0440300	17908	51	58	54	57	113.890699159999997	22.5581978700000008	113.893139500000004	22.5604138300000017	1
2019-10-23 09:16:45	2019-10-23 23:20:32	2.01503029999999983	01	19-29岁	22.5614155831465695	113.893600192353276	440306	V0440300	17909	51	59	54	58	113.893139500000004	22.5581978700000008	113.895579830000003	22.5604138300000017	1
2019-10-23 17:53:17	2019-10-23 20:29:45	2.29234759999999982	02	19-29岁	22.5611133229592191	113.923378753767736	440305	V0440300	17921	51	71	53	70	113.922423530000003	22.5581978700000008	113.924863869999996	22.5604138300000017	1
2019-10-23 12:41:51	2019-10-23 16:55:33	2.29234759999999982	01	0-18岁	22.560753060365009	113.968511834814677	440305	V0440300	17939	51	89	53	88	113.966349579999999	22.5581978700000008	113.968789920000006	22.5604138300000017	2
2019-10-23 18:16:37	2019-10-23 22:36:41	2.29234759999999982	01	0-18岁	22.560753060365009	113.968511834814677	440305	V0440300	17939	51	89	53	88	113.966349579999999	22.5581978700000008	113.968789920000006	22.5604138300000017	2
2019-10-23 09:21:27	2019-10-23 10:57:18	2.29234759999999982	01	40-49岁	22.5621573263362016	113.985583304366898	440305	V0440300	17946	51	96	53	95	113.983431929999995	22.5581978700000008	113.985872270000002	22.5604138300000017	1
2019-10-23 16:34:57	2019-10-23 20:52:24	3.17181930000000012	02	30-39岁	22.5623057068402488	114.127662015623031	440303	V0440300	18005	51	155	52	154	114.127411769999995	22.5581978700000008	114.129852099999994	22.5604138300000017	1
2019-10-23 17:00:13	2019-10-23 17:40:40	2.01503029999999983	02	19-29岁	22.5635674105749686	113.871951845952964	440306	V0440300	18257	52	50	55	49	113.871176469999995	22.5604138300000017	113.873616810000001	22.562629789999999	1
2019-10-23 12:41:08	2019-10-23 14:27:54	2.01503029999999983	01	30-39岁	22.5640185731163712	113.874730327931715	440306	V0440300	18258	52	51	55	50	113.873616810000001	22.5604138300000017	113.87605714	22.562629789999999	1
2019-10-23 18:10:37	2019-10-23 19:46:11	2.01503029999999983	01	19-29岁	22.5640333563385589	113.88013244784149	440306	V0440300	18260	52	53	55	52	113.878497479999993	22.5604138300000017	113.88093782	22.562629789999999	1
2019-10-23 18:47:30	2019-10-23 20:55:38	2.01503029999999983	01	30-39岁	22.5631301739858117	113.887071019666351	440306	V0440300	18263	52	56	55	55	113.885818490000005	22.5604138300000017	113.888258820000004	22.562629789999999	1
2019-10-23 18:13:14	2019-10-23 20:27:10	2.01503029999999983	02	19-29岁	22.5631343815225485	113.890549487286705	440306	V0440300	18264	52	57	55	56	113.888258820000004	22.5604138300000017	113.890699159999997	22.562629789999999	2
2019-10-23 16:17:35	2019-10-23 17:16:39	2.01503029999999983	02	19-29岁	22.5631343815225485	113.890549487286705	440306	V0440300	18264	52	57	55	56	113.888258820000004	22.5604138300000017	113.890699159999997	22.562629789999999	2
2019-10-23 19:20:58	2019-10-23 20:31:16	2.29234759999999982	02	19-29岁	22.5647981719089898	113.938164005768428	440305	V0440300	18284	52	77	54	76	113.93706555	22.5604138300000017	113.939505879999999	22.562629789999999	1
2019-10-23 11:35:53	2019-10-23 11:47:55	2.29234759999999982	01	19-29岁	22.5630931621381485	113.946733210792047	440305	V0440300	18287	52	80	54	79	113.944386559999998	22.5604138300000017	113.946826889999997	22.562629789999999	1
2019-10-23 15:12:37	2019-10-23 19:06:31	3.05925700000000012	01	50-59岁	22.5641893112691605	114.056215008971037	440304	V0440300	18332	52	125	53	124	114.054201680000006	22.5604138300000017	114.056642019999998	22.562629789999999	1
2019-10-23 09:26:43	2019-10-23 11:02:17	3.05925700000000012	01	30-39岁	22.5633571369363288	114.077864517215787	440304	V0440300	18341	52	134	53	133	114.07616471	22.5604138300000017	114.078605039999999	22.562629789999999	1
2019-10-23 16:36:21	2019-10-23 20:34:21	3.17181930000000012	02	30-39岁	22.5648000632805896	114.122294422683694	440303	V0440300	18359	52	152	53	151	114.120090759999997	22.5604138300000017	114.122531089999995	22.562629789999999	1
2019-10-23 17:21:39	2019-10-23 21:08:21	3.17181930000000012	01	未知	22.5644735163669807	114.163817968554255	440303	V0440300	18376	52	169	52	168	114.16157647	22.5604138300000017	114.164016810000007	22.562629789999999	1
2019-10-23 11:46:41	2019-10-23 14:10:12	2.01503029999999983	03	未知	22.5660324498638012	113.850781845877378	440306	V0440300	18605	53	41	56	40	113.849213449999993	22.562629789999999	113.851653780000007	22.5648457399999991	1
2019-10-23 12:31:19	2019-10-23 12:32:19	2.01503029999999983	01	30-39岁	22.5666804802815584	113.864992362828815	440306	V0440300	18611	53	47	56	46	113.863855459999996	22.562629789999999	113.866295800000003	22.5648457399999991	1
2019-10-23 18:40:55	2019-10-23 21:47:48	2.01503029999999983	02	19-29岁	22.5667506704805199	113.871831383804818	440306	V0440300	18614	53	50	56	49	113.871176469999995	22.562629789999999	113.873616810000001	22.5648457399999991	1
2019-10-23 00:02:33	2019-10-23 00:31:35	2.29234759999999982	02	19-29岁	22.5650651053983182	113.922853735373735	440305	V0440300	18635	53	71	55	70	113.922423530000003	22.562629789999999	113.924863869999996	22.5648457399999991	1
2019-10-23 11:24:54	2019-10-23 12:25:41	3.05925700000000012	01	40-49岁	22.5650916609262993	114.03412673818093	440304	V0440300	18680	53	116	54	115	114.032238660000004	22.562629789999999	114.034678990000003	22.5648457399999991	1
2019-10-23 16:05:44	2019-10-23 18:55:02	3.05925700000000012	01	40-49岁	22.5665711512423393	114.045843959404749	440304	V0440300	18685	53	121	54	120	114.044440339999994	22.562629789999999	114.046880669999993	22.5648457399999991	1
2019-10-23 10:45:57	2019-10-23 14:01:23	3.05925700000000012	01	19-29岁	22.5663866471552517	114.050046025413138	440304	V0440300	18687	53	123	54	122	114.04932101	22.562629789999999	114.051761350000007	22.5648457399999991	1
2019-10-23 19:16:37	2019-10-23 21:07:44	3.05925700000000012	02	40-49岁	22.5663216804234885	114.05339037196967	440304	V0440300	18688	53	124	54	123	114.051761350000007	22.562629789999999	114.054201680000006	22.5648457399999991	1
2019-10-23 19:40:00	2019-10-23 22:11:30	2.01503029999999983	03	未知	22.5670996715290109	113.852283103049189	440306	V0440300	18963	54	42	57	41	113.851653780000007	22.5648457399999991	113.854094119999999	22.5670617	1
2019-10-23 16:28:45	2019-10-23 17:00:53	2.01503029999999983	02	30-39岁	22.5674356052239595	113.860223764829129	440306	V0440300	18966	54	45	57	44	113.858974790000005	22.5648457399999991	113.861415129999997	22.5670617	1
2019-10-23 19:31:41	2019-10-23 22:11:44	2.01503029999999983	01	19-29岁	22.5689962141103209	113.876852930078797	440306	V0440300	18973	54	52	57	51	113.87605714	22.5648457399999991	113.878497479999993	22.5670617	1
2019-10-23 16:42:15	2019-10-23 17:59:10	2.29234759999999982	01	30-39岁	22.5686282178908293	113.941665060997707	440305	V0440300	18999	54	78	56	77	113.939505879999999	22.5648457399999991	113.941946220000005	22.5670617	2
2019-10-23 17:59:26	2019-10-23 19:59:28	2.29234759999999982	01	30-39岁	22.5686282178908293	113.941665060997707	440305	V0440300	18999	54	78	56	77	113.939505879999999	22.5648457399999991	113.941946220000005	22.5670617	2
2019-10-23 09:53:37	2019-10-23 10:21:06	2.29234759999999982	01	30-39岁	22.5689379208101606	113.960830785408191	440305	V0440300	19007	54	86	56	85	113.959028570000001	22.5648457399999991	113.961468909999994	22.5670617	1
2019-10-23 16:06:21	2019-10-23 18:17:45	3.05925700000000012	01	19-29岁	22.567615943168299	114.028115637415709	440304	V0440300	19035	54	114	55	113	114.027357980000005	22.5648457399999991	114.029798319999998	22.5670617	1
2019-10-23 11:13:43	2019-10-23 12:27:42	3.05925700000000012	01	30-39岁	22.5676910275854112	114.032176099838338	440304	V0440300	19036	54	115	55	114	114.029798319999998	22.5648457399999991	114.032238660000004	22.5670617	1
2019-10-23 16:53:46	2019-10-23 17:46:32	3.05925700000000012	01	30-39岁	22.5690726063941511	114.038570103603575	440304	V0440300	19039	54	118	55	117	114.037119329999996	22.5648457399999991	114.039559659999995	22.5670617	1
2019-10-23 13:55:55	2019-10-23 16:43:45	2.01503029999999983	02	30-39岁	22.5695221391015508	113.870029451816507	440306	V0440300	19327	55	49	58	48	113.868736139999996	22.5670617	113.871176469999995	22.5692776600000009	1
2019-10-23 03:05:27	2019-10-23 04:04:53	2.01503029999999983	01	19-29岁	22.5714296127074689	113.871589668163679	440306	V0440300	19328	55	50	58	49	113.871176469999995	22.5670617	113.873616810000001	22.5692776600000009	1
2019-10-23 13:34:49	2019-10-23 16:25:02	2.01503029999999983	01	40-49岁	22.5698998167679896	113.877376709594387	440306	V0440300	19330	55	52	58	51	113.87605714	22.5670617	113.878497479999993	22.5692776600000009	1
2019-10-23 11:50:43	2019-10-23 13:45:28	2.01503029999999983	03	未知	22.5709553477156497	113.909546111164786	440306	V0440300	19343	55	65	57	64	113.907781510000007	22.5670617	113.910221849999999	22.5692776600000009	1
2019-10-23 12:57:27	2019-10-23 13:40:19	2.29234759999999982	02	19-29岁	22.5712110540541389	113.929461121664346	440305	V0440300	19351	55	73	57	72	113.927304199999995	22.5670617	113.929744540000002	22.5692776600000009	1
2019-10-23 23:28:59	2019-10-23 23:42:20	2.29234759999999982	02	40-49岁	22.5694527389041895	113.957515521202382	440305	V0440300	19363	55	85	57	84	113.956588240000002	22.5670617	113.959028570000001	22.5692776600000009	1
2019-10-23 15:29:17	2019-10-23 16:25:30	3.05925700000000012	02	19-29岁	22.5711914689960089	114.058097333263859	440304	V0440300	19404	55	126	56	125	114.056642019999998	22.5670617	114.059082349999997	22.5692776600000009	1
2019-10-23 15:28:54	2019-10-23 17:01:27	3.05925700000000012	01	19-29岁	22.57123587734457	114.070895445596719	440304	V0440300	19409	55	131	56	130	114.068843700000002	22.5670617	114.071284030000001	22.5692776600000009	2
2019-10-23 11:06:13	2019-10-23 15:27:51	3.05925700000000012	01	19-29岁	22.57123587734457	114.070895445596719	440304	V0440300	19409	55	131	56	130	114.068843700000002	22.5670617	114.071284030000001	22.5692776600000009	2
2019-10-23 00:01:30	2019-10-23 07:40:57	3.17181930000000012	01	30-39岁	22.5714762814180894	114.091571247177257	440303	V0440300	19418	55	140	56	139	114.090806720000003	22.5670617	114.093247059999996	22.5692776600000009	2
2019-10-23 21:16:28	2019-10-23 23:40:57	3.17181930000000012	01	30-39岁	22.5714762814180894	114.091571247177257	440303	V0440300	19418	55	140	56	139	114.090806720000003	22.5670617	114.093247059999996	22.5692776600000009	2
2019-10-23 20:07:49	2019-10-23 21:15:43	3.17181930000000012	01	40-49岁	22.5704838154549492	114.108084389864629	440303	V0440300	19425	55	147	56	146	114.107889080000007	22.5670617	114.110329410000006	22.5692776600000009	1
2019-10-23 16:18:37	2019-10-23 17:45:37	2.01503029999999983	02	30-39岁	22.5717219120380506	113.85191569299333	440306	V0440300	19677	56	42	59	41	113.851653780000007	22.5692776600000009	113.854094119999999	22.5714936199999983	1
2019-10-23 09:33:18	2019-10-23 16:30:15	2.01503029999999983	01	30-39岁	22.57218718093959	113.857239785872721	440306	V0440300	19679	56	44	59	43	113.856534460000006	22.5692776600000009	113.858974790000005	22.5714936199999983	1
2019-10-23 09:31:26	2019-10-23 11:58:45	2.01503029999999983	01	30-39岁	22.5728785706518806	113.865833499963045	440306	V0440300	19682	56	47	59	46	113.863855459999996	22.5692776600000009	113.866295800000003	22.5714936199999983	1
2019-10-23 18:08:08	2019-10-23 21:04:17	2.01503029999999983	02	19-29岁	22.5719029006580385	113.867167393279757	440306	V0440300	19683	56	48	59	47	113.866295800000003	22.5692776600000009	113.868736139999996	22.5714936199999983	1
2019-10-23 18:08:33	2019-10-23 19:22:08	2.01503029999999983	01	19-29岁	22.5718153092442115	113.86822854160134	440306	V0440300	19683	56	48	59	47	113.866295800000003	22.5692776600000009	113.868736139999996	22.5714936199999983	1
2019-10-23 19:33:05	2019-10-23 20:59:51	2.01503029999999983	01	40-49岁	22.5722004532690192	113.875954709459876	440306	V0440300	19686	56	51	59	50	113.873616810000001	22.5692776600000009	113.87605714	22.5714936199999983	1
2019-10-23 14:52:48	2019-10-23 16:15:12	2.01503029999999983	01	30-39岁	22.5716790317461289	113.883487581890932	440306	V0440300	19690	56	55	59	54	113.883378149999999	22.5692776600000009	113.885818490000005	22.5714936199999983	1
2019-10-23 16:35:07	2019-10-23 16:45:44	2.01503029999999983	02	30-39岁	22.5723079400293507	113.891256978852923	440306	V0440300	19693	56	58	58	57	113.890699159999997	22.5692776600000009	113.893139500000004	22.5714936199999983	1
2019-10-23 10:42:28	2019-10-23 15:28:28	2.29234759999999982	02	30-39岁	22.5719664845089696	113.932155569220541	440305	V0440300	19709	56	74	58	73	113.929744540000002	22.5692776600000009	113.932184879999994	22.5714936199999983	1
2019-10-23 10:58:39	2019-10-23 12:49:47	2.29234759999999982	02	40-49岁	22.5725353139167311	113.938789819888811	440305	V0440300	19712	56	77	58	76	113.93706555	22.5692776600000009	113.939505879999999	22.5714936199999983	1
2019-10-23 09:08:01	2019-10-23 10:07:15	2.29234759999999982	02	30-39岁	22.5735893156786105	113.94769712720209	440305	V0440300	19716	56	81	58	80	113.946826889999997	22.5692776600000009	113.949267230000004	22.5714936199999983	1
2019-10-23 19:19:01	2019-10-23 22:50:20	2.29234759999999982	01	19-29岁	22.5716187382810105	113.948955263184615	440305	V0440300	19716	56	81	58	80	113.946826889999997	22.5692776600000009	113.949267230000004	22.5714936199999983	3
2019-10-23 11:46:08	2019-10-23 16:20:28	2.29234759999999982	01	19-29岁	22.5716187382810105	113.948955263184615	440305	V0440300	19716	56	81	58	80	113.946826889999997	22.5692776600000009	113.949267230000004	22.5714936199999983	3
2019-10-23 16:20:55	2019-10-23 19:18:34	2.29234759999999982	01	19-29岁	22.5716187382810105	113.948955263184615	440305	V0440300	19716	56	81	58	80	113.946826889999997	22.5692776600000009	113.949267230000004	22.5714936199999983	3
2019-10-23 19:25:40	2019-10-23 20:35:58	2.29234759999999982	01	30-39岁	22.5730823542000785	113.954743958485409	440305	V0440300	19719	56	84	58	83	113.954147899999995	22.5692776600000009	113.956588240000002	22.5714936199999983	1
2019-10-23 11:28:20	2019-10-23 13:35:35	3.17181930000000012	01	40-49岁	22.573573627127459	114.090263777344532	440303	V0440300	19774	56	139	57	138	114.088366390000004	22.5692776600000009	114.090806720000003	22.5714936199999983	1
2019-10-23 12:29:34	2019-10-23 13:13:45	2.01503029999999983	01	30-39岁	22.5754919601771711	113.863335288936497	440306	V0440300	20038	57	46	60	45	113.861415129999997	22.5714936199999983	113.863855459999996	22.5737095799999992	1
2019-10-23 08:36:47	2019-10-23 09:56:19	2.01503029999999983	01	19-29岁	22.574848799279529	113.865983252541099	440306	V0440300	20039	57	47	60	46	113.863855459999996	22.5714936199999983	113.866295800000003	22.5737095799999992	1
2019-10-23 18:01:32	2019-10-23 20:45:29	2.01503029999999983	02	30-39岁	22.5746254206738612	113.872576661815827	440306	V0440300	20042	57	50	60	49	113.871176469999995	22.5714936199999983	113.873616810000001	22.5737095799999992	1
2019-10-23 02:12:25	2019-10-23 04:15:40	2.01503029999999983	01	19-29岁	22.5739550101940409	113.871979612895032	440306	V0440300	20042	57	50	60	49	113.871176469999995	22.5714936199999983	113.873616810000001	22.5737095799999992	1
2019-10-23 11:13:26	2019-10-23 19:30:25	2.01503029999999983	01	19-29岁	22.5738709240344093	113.871369322572193	440306	V0440300	20042	57	50	60	49	113.871176469999995	22.5714936199999983	113.873616810000001	22.5737095799999992	1
2019-10-23 15:47:10	2019-10-23 18:08:24	2.01503029999999983	02	19-29岁	22.5741661529359092	113.875871494040126	440306	V0440300	20043	57	51	60	50	113.873616810000001	22.5714936199999983	113.87605714	22.5737095799999992	1
2019-10-23 09:53:59	2019-10-23 21:16:53	2.01503029999999983	01	30-39岁	22.5746719215206006	113.886111956406694	440306	V0440300	20048	57	56	59	55	113.885818490000005	22.5714936199999983	113.888258820000004	22.5737095799999992	1
2019-10-23 00:02:11	2019-10-23 01:37:17	2.29234759999999982	01	19-29岁	22.5741199385037206	113.93622817773398	440305	V0440300	20068	57	76	59	75	113.934625209999993	22.5714936199999983	113.93706555	22.5737095799999992	1
2019-10-23 12:29:24	2019-10-23 16:30:12	2.29234759999999982	01	30-39岁	22.5753686206154498	113.946822168433968	440305	V0440300	20072	57	80	59	79	113.944386559999998	22.5714936199999983	113.946826889999997	22.5737095799999992	1
2019-10-23 12:05:42	2019-10-23 12:06:42	2.01503029999999983	02	30-39岁	22.5762892016193	113.849207611521422	440306	V0440300	20389	58	40	61	39	113.846773110000001	22.5737095799999992	113.849213449999993	22.5759255299999992	1
2019-10-23 17:05:31	2019-10-23 20:46:31	2.01503029999999983	02	19-29岁	22.5763504221324993	113.898697381979517	440306	V0440300	20410	58	61	60	60	113.898020169999995	22.5737095799999992	113.900460510000002	22.5759255299999992	1
2019-10-23 11:44:00	2019-10-23 21:45:55	2.01503029999999983	01	19-29岁	22.5764198510054008	113.909317261034602	440306	V0440300	20414	58	65	60	64	113.907781510000007	22.5737095799999992	113.910221849999999	22.5759255299999992	2
2019-10-23 09:58:30	2019-10-23 11:43:52	2.01503029999999983	01	19-29岁	22.5764198510054008	113.909317261034602	440306	V0440300	20414	58	65	60	64	113.907781510000007	22.5737095799999992	113.910221849999999	22.5759255299999992	2
2019-10-23 08:45:06	2019-10-23 09:57:47	2.01503029999999983	01	19-29岁	22.5768766601018704	113.916177533128092	440306	V0440300	20417	58	68	60	67	113.915102520000005	22.5737095799999992	113.917542859999998	22.5759255299999992	1
2019-10-23 07:03:14	2019-10-23 07:18:37	2.29234759999999982	01	40-49岁	22.5765048657456511	113.920315873653976	440305	V0440300	20419	58	70	60	69	113.919983189999996	22.5737095799999992	113.922423530000003	22.5759255299999992	1
2019-10-23 19:34:58	2019-10-23 22:07:01	2.29234759999999982	01	19-29岁	22.5765013937442305	113.938536937553764	440305	V0440300	20426	58	77	60	76	113.93706555	22.5737095799999992	113.939505879999999	22.5759255299999992	1
2019-10-23 10:03:16	2019-10-23 13:00:15	2.29234759999999982	01	19-29岁	22.5769382901332385	113.938731354349144	440305	V0440300	20426	58	77	60	76	113.93706555	22.5737095799999992	113.939505879999999	22.5759255299999992	1
2019-10-23 19:36:34	2019-10-23 22:10:32	2.29234759999999982	01	19-29岁	22.5765686155135512	113.938749245561041	440305	V0440300	20426	58	77	60	76	113.93706555	22.5737095799999992	113.939505879999999	22.5759255299999992	1
2019-10-23 16:56:58	2019-10-23 19:51:35	3.17181930000000012	01	19-29岁	22.5762254023864202	114.136859224827987	440303	V0440300	20507	58	158	58	157	114.134732769999999	22.5737095799999992	114.137173110000006	22.5759255299999992	1
2019-10-23 19:05:29	2019-10-23 23:02:30	2.01503029999999983	02	19-29岁	22.5802006064426202	113.85723280509427	440306	V0440300	20750	59	44	62	43	113.856534460000006	22.5759255299999992	113.858974790000005	22.5781414900000001	1
2019-10-23 19:09:48	2019-10-23 23:18:16	2.01503029999999983	02	19-29岁	22.5803068233293693	113.862662573575136	440306	V0440300	20752	59	46	62	45	113.861415129999997	22.5759255299999992	113.863855459999996	22.5781414900000001	1
2019-10-23 19:16:38	2019-10-23 21:46:04	2.01503029999999983	01	19-29岁	22.5793884505775004	113.863694020567436	440306	V0440300	20752	59	46	62	45	113.861415129999997	22.5759255299999992	113.863855459999996	22.5781414900000001	1
2019-10-23 19:58:05	2019-10-23 20:33:30	2.01503029999999983	01	30-39岁	22.5788836918496791	113.863724891119233	440306	V0440300	20752	59	46	62	45	113.861415129999997	22.5759255299999992	113.863855459999996	22.5781414900000001	1
2019-10-23 19:03:56	2019-10-23 21:33:44	2.01503029999999983	03	未知	22.5801622577703291	113.868661672001565	440306	V0440300	20754	59	48	62	47	113.866295800000003	22.5759255299999992	113.868736139999996	22.5781414900000001	1
2019-10-23 19:05:55	2019-10-23 21:05:14	2.01503029999999983	02	19-29岁	22.5790350811545686	113.866393806488603	440306	V0440300	20754	59	48	62	47	113.866295800000003	22.5759255299999992	113.868736139999996	22.5781414900000001	1
2019-10-23 08:33:19	2019-10-23 14:54:04	2.01503029999999983	02	30-39岁	22.5788824202422411	113.871984902050499	440306	V0440300	20756	59	50	62	49	113.871176469999995	22.5759255299999992	113.873616810000001	22.5781414900000001	1
2019-10-23 20:41:37	2019-10-23 23:44:07	2.01503029999999983	01	30-39岁	22.5789254402113286	113.889990856482811	440306	V0440300	20763	59	57	61	56	113.888258820000004	22.5759255299999992	113.890699159999997	22.5781414900000001	1
2019-10-23 18:14:06	2019-10-23 20:29:25	2.01503029999999983	02	19-29岁	22.5782947970001509	113.892376151343015	440306	V0440300	20764	59	58	61	57	113.890699159999997	22.5759255299999992	113.893139500000004	22.5781414900000001	1
2019-10-23 15:27:55	2019-10-23 16:40:22	2.01503029999999983	02	19-29岁	22.5787296734151504	113.894795835708095	440306	V0440300	20765	59	59	61	58	113.893139500000004	22.5759255299999992	113.895579830000003	22.5781414900000001	1
2019-10-23 21:05:17	2019-10-23 23:32:13	2.01503029999999983	02	30-39岁	22.5795839773939413	113.910072650970804	440306	V0440300	20771	59	65	61	64	113.907781510000007	22.5759255299999992	113.910221849999999	22.5781414900000001	2
2019-10-23 11:56:46	2019-10-23 13:24:38	2.01503029999999983	02	30-39岁	22.5795839773939413	113.910072650970804	440306	V0440300	20771	59	65	61	64	113.907781510000007	22.5759255299999992	113.910221849999999	22.5781414900000001	2
2019-10-23 12:03:25	2019-10-23 16:32:16	2.29234759999999982	01	19-29岁	22.5794570080266084	113.927908015621696	440305	V0440300	20779	59	73	61	72	113.927304199999995	22.5759255299999992	113.929744540000002	22.5781414900000001	1
2019-10-23 11:56:27	2019-10-23 13:57:03	2.29234759999999982	01	19-29岁	22.5783102658546291	113.944901145873473	440305	V0440300	20786	59	80	61	79	113.944386559999998	22.5759255299999992	113.946826889999997	22.5781414900000001	1
2019-10-23 20:18:26	2019-10-23 21:44:25	2.29234759999999982	02	19-29岁	22.5782051658875211	113.947916072629866	440305	V0440300	20787	59	81	61	80	113.946826889999997	22.5759255299999992	113.949267230000004	22.5781414900000001	1
2019-10-23 23:41:58	2019-10-23 23:41:58	3.17181930000000012	01	40-49岁	22.5798044258015089	114.136619989856442	440303	V0440300	20864	59	158	59	157	114.134732769999999	22.5759255299999992	114.137173110000006	22.5781414900000001	1
2019-10-23 08:23:48	2019-10-23 09:29:34	2.01503029999999983	02	19-29岁	22.5815103146517515	113.852227594573435	440306	V0440300	21105	60	42	63	41	113.851653780000007	22.5781414900000001	113.854094119999999	22.5803574500000011	1
2019-10-23 09:54:03	2019-10-23 12:23:34	2.01503029999999983	02	19-29岁	22.5807029787965803	113.866773914122561	440306	V0440300	21111	60	48	63	47	113.866295800000003	22.5781414900000001	113.868736139999996	22.5803574500000011	2
2019-10-23 12:25:30	2019-10-23 20:25:33	2.01503029999999983	02	19-29岁	22.5807029787965803	113.866773914122561	440306	V0440300	21111	60	48	63	47	113.866295800000003	22.5781414900000001	113.868736139999996	22.5803574500000011	2
2019-10-23 18:16:58	2019-10-23 19:47:55	2.01503029999999983	02	19-29岁	22.5824798274451908	113.88759811272584	440306	V0440300	21119	60	56	62	55	113.885818490000005	22.5781414900000001	113.888258820000004	22.5803574500000011	2
2019-10-23 17:38:24	2019-10-23 18:16:53	2.01503029999999983	02	19-29岁	22.5824798274451908	113.88759811272584	440306	V0440300	21119	60	56	62	55	113.885818490000005	22.5781414900000001	113.888258820000004	22.5803574500000011	2
2019-10-23 12:59:51	2019-10-23 15:58:43	2.01503029999999983	01	19-29岁	22.5805123560596215	113.896446767451977	440306	V0440300	21123	60	60	62	59	113.895579830000003	22.5781414900000001	113.898020169999995	22.5803574500000011	1
2019-10-23 00:13:21	2019-10-23 00:59:56	2.01503029999999983	01	19-29岁	22.5812691944202903	113.901522030094412	440306	V0440300	21125	60	62	62	61	113.900460510000002	22.5781414900000001	113.902900840000001	22.5803574500000011	2
2019-10-23 01:14:34	2019-10-23 02:29:03	2.01503029999999983	01	19-29岁	22.5812691944202903	113.901522030094412	440306	V0440300	21125	60	62	62	61	113.900460510000002	22.5781414900000001	113.902900840000001	22.5803574500000011	2
2019-10-23 18:19:19	2019-10-23 20:10:38	2.01503029999999983	01	19-29岁	22.5816967661634997	113.900764170085239	440306	V0440300	21125	60	62	62	61	113.900460510000002	22.5781414900000001	113.902900840000001	22.5803574500000011	1
2019-10-23 18:44:13	2019-10-23 18:45:13	2.01503029999999983	02	19-29岁	22.5814438130494786	113.90075039753161	440306	V0440300	21125	60	62	62	61	113.900460510000002	22.5781414900000001	113.902900840000001	22.5803574500000011	1
2019-10-23 22:35:46	2019-10-23 23:45:05	2.01503029999999983	02	19-29岁	22.5808622022939112	113.908965417823453	440306	V0440300	21128	60	65	62	64	113.907781510000007	22.5781414900000001	113.910221849999999	22.5803574500000011	1
2019-10-23 14:53:14	2019-10-23 23:18:06	2.29234759999999982	02	30-39岁	22.5805301946448402	113.94773847763453	440305	V0440300	21144	60	81	62	80	113.946826889999997	22.5781414900000001	113.949267230000004	22.5803574500000011	1
2019-10-23 09:12:42	2019-10-23 14:59:11	2.29234759999999982	01	19-29岁	22.5806247329899605	113.966055438900582	440305	V0440300	21151	60	88	62	87	113.963909240000007	22.5781414900000001	113.966349579999999	22.5803574500000011	1
2019-10-23 12:21:48	2019-10-23 13:00:56	2.01503029999999983	01	19-29岁	22.5845006119192213	113.854695966028487	440306	V0440300	21463	61	43	64	42	113.854094119999999	22.5803574500000011	113.856534460000006	22.5825734000000011	1
2019-10-23 12:16:05	2019-10-23 12:53:28	2.01503029999999983	02	19-29岁	22.5837837053577495	113.91775351989115	440306	V0440300	21489	61	69	63	68	113.917542859999998	22.5803574500000011	113.919983189999996	22.5825734000000011	2
2019-10-23 18:27:41	2019-10-23 19:18:13	2.01503029999999983	02	19-29岁	22.5837837053577495	113.91775351989115	440306	V0440300	21489	61	69	63	68	113.917542859999998	22.5803574500000011	113.919983189999996	22.5825734000000011	2
2019-10-23 11:15:55	2019-10-23 11:51:09	3.17181930000000012	01	19-29岁	22.5845566394180004	114.127278270908917	440303	V0440300	21574	61	154	61	154	114.124971430000002	22.5803574500000011	114.127411769999995	22.5825734000000011	1
2019-10-23 12:07:16	2019-10-23 15:46:46	2.01503029999999983	01	19-29岁	22.5868540130298889	113.879559899713328	440306	V0440300	21830	62	53	64	52	113.878497479999993	22.5825734000000011	113.88093782	22.5847893599999985	1
2019-10-23 10:16:17	2019-10-23 12:05:04	2.01503029999999983	01	30-39岁	22.5850958015041208	113.888005759401025	440306	V0440300	21833	62	56	64	55	113.885818490000005	22.5825734000000011	113.888258820000004	22.5847893599999985	1
2019-10-23 08:13:06	2019-10-23 09:32:53	2.01503029999999983	01	19-29岁	22.5850966742751709	113.898307063546639	440306	V0440300	21838	62	61	64	60	113.898020169999995	22.5825734000000011	113.900460510000002	22.5847893599999985	1
2019-10-23 20:20:47	2019-10-23 21:47:47	2.29234759999999982	01	30-39岁	22.5867232012271586	113.961635771401689	440305	V0440300	21864	62	87	64	86	113.961468909999994	22.5825734000000011	113.963909240000007	22.5847893599999985	1
2019-10-23 18:47:39	2019-10-23 20:44:44	2.29234759999999982	01	19-29岁	22.5860187410389912	113.982177348309079	440305	V0440300	21872	62	95	64	94	113.980991599999996	22.5825734000000011	113.983431929999995	22.5847893599999985	1
2019-10-23 15:09:23	2019-10-23 18:13:34	2.01503029999999983	02	19-29岁	22.5878177348928197	113.852200751102373	440306	V0440300	22176	63	42	66	41	113.851653780000007	22.5847893599999985	113.854094119999999	22.5870053199999994	1
2019-10-23 17:29:49	2019-10-23 20:35:20	2.01503029999999983	01	40-49岁	22.5884046324966192	113.879942823604395	440306	V0440300	22187	63	53	65	52	113.878497479999993	22.5847893599999985	113.88093782	22.5870053199999994	1
2019-10-23 11:16:28	2019-10-23 12:57:10	2.01503029999999983	02	50-59岁	22.5887867073604092	113.910887646356855	440306	V0440300	22200	63	66	65	65	113.910221849999999	22.5847893599999985	113.912662190000006	22.5870053199999994	1
2019-10-23 02:27:29	2019-10-23 07:24:20	2.29234759999999982	01	19-29岁	22.5878518198713607	113.941706884755362	440305	V0440300	22212	63	78	65	77	113.939505879999999	22.5847893599999985	113.941946220000005	22.5870053199999994	1
2019-10-23 18:21:35	2019-10-23 21:08:17	2.29234759999999982	02	19-29岁	22.5883112306316391	113.940715136089011	440305	V0440300	22212	63	78	65	77	113.939505879999999	22.5847893599999985	113.941946220000005	22.5870053199999994	1
2019-10-23 18:34:43	2019-10-23 21:22:00	2.29234759999999982	01	19-29岁	22.5879415238163901	113.944047121660901	440305	V0440300	22213	63	79	65	78	113.941946220000005	22.5847893599999985	113.944386559999998	22.5870053199999994	1
2019-10-23 08:57:59	2019-10-23 10:58:32	2.29234759999999982	01	19-29岁	22.58895302912509	113.944559319611002	440305	V0440300	22214	63	80	65	79	113.944386559999998	22.5847893599999985	113.946826889999997	22.5870053199999994	1
2019-10-23 18:38:50	2019-10-23 20:18:57	2.29234759999999982	01	30-39岁	22.5875947584381684	113.961431978233094	440305	V0440300	22220	63	86	65	85	113.959028570000001	22.5847893599999985	113.961468909999994	22.5870053199999994	1
2019-10-23 13:43:36	2019-10-23 17:38:23	2.29234759999999982	02	40-49岁	22.5884570770731301	113.967419340679811	440305	V0440300	22223	63	89	65	88	113.966349579999999	22.5847893599999985	113.968789920000006	22.5870053199999994	1
2019-10-23 15:27:49	2019-10-23 16:21:35	2.01503029999999983	01	19-29岁	22.5903133529131388	113.869520450292043	440306	V0440300	22540	64	49	66	48	113.868736139999996	22.5870053199999994	113.871176469999995	22.5892212800000003	1
2019-10-23 20:20:16	2019-10-23 21:08:06	2.01503029999999983	01	30-39岁	22.59053633685485	113.885152487740712	440306	V0440300	22546	64	55	66	54	113.883378149999999	22.5870053199999994	113.885818490000005	22.5892212800000003	1
2019-10-23 15:14:23	2019-10-23 19:23:29	2.29234759999999982	02	40-49岁	22.5897558829813399	113.940751228941039	440305	V0440300	22569	64	78	66	77	113.939505879999999	22.5870053199999994	113.941946220000005	22.5892212800000003	1
2019-10-23 08:57:55	2019-10-23 10:58:15	2.29234759999999982	02	19-29岁	22.5903600585923492	113.945937496442951	440305	V0440300	22571	64	80	66	79	113.944386559999998	22.5870053199999994	113.946826889999997	22.5892212800000003	1
2019-10-23 09:07:07	2019-10-23 10:58:22	2.29234759999999982	01	19-29岁	22.5894409033708605	113.944587422410251	440305	V0440300	22571	64	80	66	79	113.944386559999998	22.5870053199999994	113.946826889999997	22.5892212800000003	1
2019-10-23 16:49:06	2019-10-23 18:25:24	2.01503029999999983	01	50-59岁	22.5929707127450285	113.89295043685371	440306	V0440300	22906	65	58	67	57	113.890699159999997	22.5892212800000003	113.893139500000004	22.5914372300000004	2
2019-10-23 23:25:32	2019-10-23 23:25:32	2.01503029999999983	01	50-59岁	22.5929707127450285	113.89295043685371	440306	V0440300	22906	65	58	67	57	113.890699159999997	22.5892212800000003	113.893139500000004	22.5914372300000004	2
2019-10-23 09:44:53	2019-10-23 18:43:50	2.29234759999999982	02	19-29岁	22.5914853495738299	113.925940199986641	440305	V0440300	22920	65	72	67	71	113.924863869999996	22.5892212800000003	113.927304199999995	22.5914372300000004	1
2019-10-23 23:42:28	2019-10-23 23:42:28	2.29234759999999982	01	40-49岁	22.5919272667592317	113.94150989773496	440305	V0440300	22926	65	78	67	77	113.939505879999999	22.5892212800000003	113.941946220000005	22.5914372300000004	1
2019-10-23 02:22:42	2019-10-23 03:37:55	2.29234759999999982	01	19-29岁	22.5936146426066493	113.981049463390093	440305	V0440300	22943	65	95	67	94	113.980991599999996	22.5892212800000003	113.983431929999995	22.5914372300000004	1
2019-10-23 16:51:02	2019-10-23 17:26:25	2.29234759999999982	01	30-39岁	22.5929126581308992	113.996061806838028	440305	V0440300	22949	65	101	66	100	113.995633609999999	22.5892212800000003	113.998073950000006	22.5914372300000004	1
2019-10-23 10:44:57	2019-10-23 11:51:11	2.01503029999999983	01	30-39岁	22.5952042239251796	113.833178584000592	440306	V0440300	23239	66	34	69	33	113.832131090000004	22.5914372300000004	113.834571429999997	22.5936531900000013	1
2019-10-23 08:57:19	2019-10-23 18:55:11	2.01503029999999983	01	19-29岁	22.5956763787674113	113.843858252257618	440306	V0440300	23243	66	38	69	37	113.841892439999995	22.5914372300000004	113.844332769999994	22.5936531900000013	1
2019-10-23 15:32:14	2019-10-23 22:28:07	2.29234759999999982	01	0-18岁	22.5979773071675503	113.945954001707079	440305	V0440300	23642	67	80	69	79	113.944386559999998	22.5936531900000013	113.946826889999997	22.5958691499999986	1
2019-10-23 15:37:31	2019-10-23 16:12:35	1.86759879999999989	02	19-29岁	22.5966444398329394	114.10630332256143	440307	V0440300	23708	67	146	67	146	114.10544874	22.5936531900000013	114.107889080000007	22.5958691499999986	1
2019-10-23 18:10:56	2019-10-23 19:16:59	2.01503029999999983	01	19-29岁	22.6001618861555507	113.837010944051912	440306	V0440300	23954	68	35	71	34	113.834571429999997	22.5958691499999986	113.837011770000004	22.5980851099999995	1
2019-10-23 18:18:32	2019-10-23 21:01:05	2.01503029999999983	01	19-29岁	22.5993519833782592	113.906073908354472	440306	V0440300	23983	68	64	70	63	113.905341179999994	22.5958691499999986	113.907781510000007	22.5980851099999995	1
2019-10-23 17:18:39	2019-10-23 18:55:16	1.86759879999999989	01	30-39岁	22.5986484511247703	114.107320939228131	440307	V0440300	24065	68	146	68	146	114.10544874	22.5958691499999986	114.107889080000007	22.5980851099999995	1
2019-10-23 16:24:07	2019-10-23 17:23:55	1.86759879999999989	01	19-29岁	22.5989001762215587	114.12433645402119	440307	V0440300	24072	68	153	68	153	114.122531089999995	22.5958691499999986	114.124971430000002	22.5980851099999995	1
2019-10-23 17:58:06	2019-10-23 18:41:15	3.17181930000000012	01	30-39岁	22.5981042534835304	114.189443446371484	440303	V0440300	24099	68	180	68	180	114.188420170000001	22.5958691499999986	114.190860499999999	22.5980851099999995	2
2019-10-23 15:54:05	2019-10-23 17:57:22	3.17181930000000012	01	30-39岁	22.5981042534835304	114.189443446371484	440303	V0440300	24099	68	180	68	180	114.188420170000001	22.5958691499999986	114.190860499999999	22.5980851099999995	2
2019-10-23 18:26:51	2019-10-23 20:49:10	2.01503029999999983	01	19-29岁	22.6017896770764501	113.838101120350728	440306	V0440300	24312	69	36	72	35	113.837011770000004	22.5980851099999995	113.839452100000003	22.6003010599999996	1
2019-10-23 20:06:22	2019-10-23 20:06:22	2.01503029999999983	01	30-39岁	22.604647707855829	113.825634057902519	440306	V0440300	24664	70	31	73	30	113.82481009	22.6003010599999996	113.827250419999999	22.6025170200000005	2
2019-10-23 14:28:50	2019-10-23 14:29:50	2.01503029999999983	01	30-39岁	22.604647707855829	113.825634057902519	440306	V0440300	24664	70	31	73	30	113.82481009	22.6003010599999996	113.827250419999999	22.6025170200000005	2
2019-10-23 18:08:41	2019-10-23 19:08:42	2.01503029999999983	01	19-29岁	22.6040941382399403	113.842849719642018	440306	V0440300	24671	70	38	73	37	113.841892439999995	22.6003010599999996	113.844332769999994	22.6025170200000005	2
2019-10-23 12:10:21	2019-10-23 12:11:21	2.01503029999999983	01	19-29岁	22.6040941382399403	113.842849719642018	440306	V0440300	24671	70	38	73	37	113.841892439999995	22.6003010599999996	113.844332769999994	22.6025170200000005	2
2019-10-23 15:41:41	2019-10-23 20:58:55	2.01503029999999983	02	19-29岁	22.6026042210097593	113.846013303674937	440306	V0440300	24672	70	39	73	38	113.844332769999994	22.6003010599999996	113.846773110000001	22.6025170200000005	1
2019-10-23 08:14:16	2019-10-23 16:33:25	1.86759879999999989	02	19-29岁	22.6039527739942798	114.122219150999953	440307	V0440300	24785	70	152	70	152	114.120090759999997	22.6003010599999996	114.122531089999995	22.6025170200000005	1
2019-10-23 20:12:36	2019-10-23 22:00:04	1.86759879999999989	01	19-29岁	22.6033317939855607	114.122319561836832	440307	V0440300	24785	70	152	70	152	114.120090759999997	22.6003010599999996	114.122531089999995	22.6025170200000005	1
2019-10-23 14:14:09	2019-10-23 19:07:10	2.01503029999999983	01	30-39岁	22.6051086300538486	113.842583571242329	440306	V0440300	25028	71	38	74	37	113.841892439999995	22.6025170200000005	113.844332769999994	22.6047329800000014	1
2019-10-23 07:31:11	2019-10-23 08:14:36	2.01503029999999983	01	30-39岁	22.6063201381355299	113.845909097804949	440306	V0440300	25029	71	39	74	38	113.844332769999994	22.6025170200000005	113.846773110000001	22.6047329800000014	1
2019-10-23 16:30:20	2019-10-23 16:31:20	2.01503029999999983	01	30-39岁	22.6059680789081199	113.846821033467322	440306	V0440300	25030	71	40	74	39	113.846773110000001	22.6025170200000005	113.849213449999993	22.6047329800000014	1
2019-10-23 18:01:12	2019-10-23 19:35:22	2.01503029999999983	02	30-39岁	22.6052815531043194	113.84908186247624	440306	V0440300	25030	71	40	74	39	113.846773110000001	22.6025170200000005	113.849213449999993	22.6047329800000014	1
2019-10-23 14:40:22	2019-10-23 15:49:38	2.01503029999999983	01	19-29岁	22.606130540736519	113.855555103025296	440306	V0440300	25033	71	43	73	42	113.854094119999999	22.6025170200000005	113.856534460000006	22.6047329800000014	1
2019-10-23 22:56:30	2019-10-23 23:41:40	1.75727349999999993	02	19-29岁	22.6059079251551793	114.038724683082208	440309	V0440300	25108	71	118	72	118	114.037119329999996	22.6025170200000005	114.039559659999995	22.6047329800000014	1
2019-10-23 19:09:15	2019-10-23 20:38:15	1.75727349999999993	01	19-29岁	22.6055844987900905	114.03782759392206	440309	V0440300	25108	71	118	72	118	114.037119329999996	22.6025170200000005	114.039559659999995	22.6047329800000014	2
2019-10-23 20:39:01	2019-10-23 23:41:59	1.75727349999999993	01	19-29岁	22.6055844987900905	114.03782759392206	440309	V0440300	25108	71	118	72	118	114.037119329999996	22.6025170200000005	114.039559659999995	22.6047329800000014	2
2019-10-23 18:59:26	2019-10-23 20:45:43	1.75727349999999993	01	19-29岁	22.6059013858875204	114.037393098032027	440309	V0440300	25108	71	118	72	118	114.037119329999996	22.6025170200000005	114.039559659999995	22.6047329800000014	2
2019-10-23 20:46:01	2019-10-23 23:41:56	1.75727349999999993	01	19-29岁	22.6059013858875204	114.037393098032027	440309	V0440300	25108	71	118	72	118	114.037119329999996	22.6025170200000005	114.039559659999995	22.6047329800000014	2
2019-10-23 14:53:18	2019-10-23 16:31:22	1.86759879999999989	02	19-29岁	22.6055221183050783	114.111609958588275	440307	V0440300	25138	71	148	71	148	114.110329410000006	22.6025170200000005	114.112769749999998	22.6047329800000014	1
2019-10-23 18:10:41	2019-10-23 19:54:04	1.86759879999999989	01	19-29岁	22.6055677736743306	114.110636900268489	440307	V0440300	25138	71	148	71	148	114.110329410000006	22.6025170200000005	114.112769749999998	22.6047329800000014	1
2019-10-23 14:51:56	2019-10-23 15:02:33	1.75727349999999993	02	19-29岁	22.6071269474025591	114.032409287012868	440309	V0440300	25463	72	116	73	116	114.032238660000004	22.6047329800000014	114.034678990000003	22.6069489399999988	1
2019-10-23 10:15:36	2019-10-23 13:37:15	1.86759879999999989	01	60岁以上	22.6072327969637783	114.054307860338483	440307	V0440300	25472	72	125	73	125	114.054201680000006	22.6047329800000014	114.056642019999998	22.6069489399999988	1
2019-10-23 15:15:22	2019-10-23 16:24:21	1.86759879999999989	01	40-49岁	22.6070209221179717	114.115651817693461	440307	V0440300	25497	72	150	72	150	114.115210079999997	22.6047329800000014	114.117650420000004	22.6069489399999988	1
2019-10-23 18:34:20	2019-10-23 21:09:49	1.75727349999999993	02	30-39岁	22.6112766912346999	114.03767646838223	440309	V0440300	25822	73	118	74	118	114.037119329999996	22.6069489399999988	114.039559659999995	22.6091648899999988	1
2019-10-23 08:35:35	2019-10-23 17:55:17	1.86759879999999989	01	19-29岁	22.6097622181619897	114.103491568957423	440307	V0440300	25849	73	145	73	145	114.103008399999993	22.6069489399999988	114.10544874	22.6091648899999988	1
2019-10-23 11:54:00	2019-10-23 13:17:35	1.86759879999999989	02	30-39岁	22.6110652838465285	114.109180453197482	440307	V0440300	25851	73	147	73	147	114.107889080000007	22.6069489399999988	114.110329410000006	22.6091648899999988	1
2019-10-23 20:00:55	2019-10-23 21:22:49	1.86759879999999989	02	40-49岁	22.6105501471554113	114.119175120277703	440307	V0440300	25855	73	151	73	151	114.117650420000004	22.6069489399999988	114.120090759999997	22.6091648899999988	1
2019-10-23 12:49:03	2019-10-23 19:52:36	1.86759879999999989	02	50-59岁	22.6107768796750612	114.122252102149318	440307	V0440300	25856	73	152	73	152	114.120090759999997	22.6069489399999988	114.122531089999995	22.6091648899999988	1
2019-10-23 15:32:30	2019-10-23 16:05:54	1.86759879999999989	02	30-39岁	22.6103447400277489	114.125333079165202	440307	V0440300	25858	73	154	73	154	114.124971430000002	22.6069489399999988	114.127411769999995	22.6091648899999988	1
2019-10-23 14:48:01	2019-10-23 16:43:59	1.75727349999999993	02	19-29岁	22.613370725069899	114.036708082134027	440309	V0440300	26178	74	117	75	117	114.034678990000003	22.6091648899999988	114.037119329999996	22.6113808499999998	1
2019-10-23 16:56:47	2019-10-23 17:54:49	1.75727349999999993	01	19-29岁	22.6125784693125595	114.038280441293409	440309	V0440300	26179	74	118	75	118	114.037119329999996	22.6091648899999988	114.039559659999995	22.6113808499999998	1
2019-10-23 14:34:22	2019-10-23 15:09:43	1.86759879999999989	01	30-39岁	22.6127058670802796	114.062872294488969	440307	V0440300	26189	74	128	75	128	114.061522690000004	22.6091648899999988	114.063963029999996	22.6113808499999998	1
2019-10-23 19:08:41	2019-10-23 23:08:55	1.86759879999999989	03	未知	22.6115925141279597	114.123946114844301	440307	V0440300	26214	74	153	74	153	114.122531089999995	22.6091648899999988	114.124971430000002	22.6113808499999998	1
2019-10-23 13:45:21	2019-10-23 19:03:55	2.01503029999999983	01	19-29岁	22.6145691065863197	113.843660220471818	440306	V0440300	26456	75	38	78	37	113.841892439999995	22.6113808499999998	113.844332769999994	22.6135968100000007	1
2019-10-23 23:20:30	2019-10-23 23:20:30	2.01503029999999983	01	30-39岁	22.6152788213255889	113.854977613944669	440306	V0440300	26461	75	43	77	42	113.854094119999999	22.6113808499999998	113.856534460000006	22.6135968100000007	1
2019-10-23 19:19:15	2019-10-23 19:34:55	2.01503029999999983	03	未知	22.6142198660498508	113.860804585775384	440306	V0440300	26463	75	45	77	44	113.858974790000005	22.6113808499999998	113.861415129999997	22.6135968100000007	1
2019-10-23 21:33:16	2019-10-23 22:26:39	1.75727349999999993	02	50-59岁	22.6141129245942309	114.021235550619139	440309	V0440300	26529	75	111	76	111	114.02003698	22.6113808499999998	114.022477309999999	22.6135968100000007	1
2019-10-23 09:33:05	2019-10-23 11:38:04	1.86759879999999989	02	30-39岁	22.61475491282064	114.126651022389396	440307	V0440300	26572	75	154	75	154	114.124971430000002	22.6113808499999998	114.127411769999995	22.6135968100000007	1
2019-10-23 17:11:51	2019-10-23 18:01:42	1.86759879999999989	01	19-29岁	22.6155700843661904	114.13033810330073	440307	V0440300	26574	75	156	75	156	114.129852099999994	22.6113808499999998	114.132292440000001	22.6135968100000007	2
2019-10-23 18:01:59	2019-10-23 18:47:45	1.86759879999999989	01	19-29岁	22.6155700843661904	114.13033810330073	440307	V0440300	26574	75	156	75	156	114.129852099999994	22.6113808499999998	114.132292440000001	22.6135968100000007	2
2019-10-23 17:29:24	2019-10-23 18:34:59	1.75727349999999993	02	30-39岁	22.6169075613207404	114.039091761104032	440309	V0440300	26893	76	118	77	118	114.037119329999996	22.6135968100000007	114.039559659999995	22.6158127700000016	1
2019-10-23 07:37:43	2019-10-23 12:42:02	1.86759879999999989	01	30-39岁	22.6175937063405605	114.136498739807891	440307	V0440300	26933	76	158	76	158	114.134732769999999	22.6135968100000007	114.137173110000006	22.6158127700000016	1
2019-10-23 14:36:53	2019-10-23 15:09:29	1.86759879999999989	01	30-39岁	22.6174849924375998	114.218518189553521	440307	V0440300	26967	76	192	75	192	114.2177042	22.6135968100000007	114.220144540000007	22.6158127700000016	1
2019-10-23 20:20:23	2019-10-23 21:31:38	2.01503029999999983	01	19-29岁	22.6186099815381993	113.838066254421619	440306	V0440300	27168	77	36	80	35	113.837011770000004	22.6158127700000016	113.839452100000003	22.6180287200000016	1
2019-10-23 16:04:26	2019-10-23 19:21:59	1.75727349999999993	02	19-29岁	22.6200745321553818	114.035135254468528	440309	V0440300	27249	77	117	78	117	114.034678990000003	22.6158127700000016	114.037119329999996	22.6180287200000016	1
2019-10-23 13:26:20	2019-10-23 14:50:03	1.75727349999999993	01	19-29岁	22.6241489041505091	114.032422909654699	440309	V0440300	27962	79	116	80	116	114.032238660000004	22.620244679999999	114.034678990000003	22.6224606399999999	1
2019-10-23 20:46:17	2019-10-23 21:16:23	2.01503029999999983	01	30-39岁	22.6257599457554406	113.852882325466638	440306	V0440300	28245	80	42	82	41	113.851653780000007	22.6224606399999999	113.854094119999999	22.6246766000000008	3
2019-10-23 20:43:48	2019-10-23 20:44:48	2.01503029999999983	01	30-39岁	22.6257599457554406	113.852882325466638	440306	V0440300	28245	80	42	82	41	113.851653780000007	22.6224606399999999	113.854094119999999	22.6246766000000008	3
2019-10-23 19:25:25	2019-10-23 20:33:54	2.01503029999999983	01	30-39岁	22.6257599457554406	113.852882325466638	440306	V0440300	28245	80	42	82	41	113.851653780000007	22.6224606399999999	113.854094119999999	22.6246766000000008	3
2019-10-23 17:08:38	2019-10-23 18:57:49	1.86759879999999989	01	30-39岁	22.6267139031493514	114.053066197743306	440307	V0440300	28327	80	124	81	124	114.051761350000007	22.6224606399999999	114.054201680000006	22.6246766000000008	1
2019-10-23 20:57:59	2019-10-23 23:31:14	2.01503029999999983	02	19-29岁	22.6280891771716703	113.845130236866993	440306	V0440300	28599	81	39	83	38	113.844332769999994	22.6246766000000008	113.846773110000001	22.6268925500000009	1
2019-10-23 14:23:22	2019-10-23 15:12:59	2.29234759999999982	01	30-39岁	22.6288676009735816	113.935471941764661	440305	V0440300	28636	81	76	83	76	113.934625209999993	22.6246766000000008	113.93706555	22.6268925500000009	1
2019-10-23 16:28:29	2019-10-23 17:31:09	1.75727349999999993	01	50-59岁	22.6269291838379587	114.006726291628738	440309	V0440300	28665	81	105	82	105	114.005394960000004	22.6246766000000008	114.007835290000003	22.6268925500000009	1
2019-10-23 15:48:01	2019-10-23 16:32:07	1.75727349999999993	01	30-39岁	22.6290166619650996	114.024316963364257	440309	V0440300	28672	81	112	82	112	114.022477309999999	22.6246766000000008	114.024917650000006	22.6268925500000009	2
2019-10-23 16:48:47	2019-10-23 17:50:11	1.75727349999999993	01	30-39岁	22.6290166619650996	114.024316963364257	440309	V0440300	28672	81	112	82	112	114.022477309999999	22.6246766000000008	114.024917650000006	22.6268925500000009	2
2019-10-23 18:55:40	2019-10-23 20:42:51	1.86759879999999989	02	30-39岁	22.6279818066630192	114.08092287231716	440307	V0440300	28695	81	135	81	135	114.078605039999999	22.6246766000000008	114.081045380000006	22.6268925500000009	1
2019-10-23 19:15:36	2019-10-23 22:14:52	1.86759879999999989	02	30-39岁	22.6270986365444209	114.096400200026537	440307	V0440300	28702	81	142	81	142	114.095687400000003	22.6246766000000008	114.098127730000002	22.6268925500000009	1
2019-10-23 21:59:48	2019-10-23 21:59:48	2.01503029999999983	02	19-29岁	22.630059321771121	113.836579299767905	440306	V0440300	28952	82	35	84	34	113.834571429999997	22.6268925500000009	113.837011770000004	22.6291085099999982	1
2019-10-23 18:02:39	2019-10-23 20:13:27	2.01503029999999983	02	19-29岁	22.6313002532057688	113.835442663327882	440306	V0440300	28952	82	35	84	34	113.834571429999997	22.6268925500000009	113.837011770000004	22.6291085099999982	1
2019-10-23 17:54:44	2019-10-23 18:26:12	1.75727349999999993	01	30-39岁	22.6306615635398209	114.008444001968854	440309	V0440300	29023	82	106	83	106	114.007835290000003	22.6268925500000009	114.010275629999995	22.6291085099999982	1
2019-10-23 16:25:48	2019-10-23 18:25:16	1.75727349999999993	02	30-39岁	22.6311601989952607	114.025534678787096	440309	V0440300	29030	82	113	83	113	114.024917650000006	22.6268925500000009	114.027357980000005	22.6291085099999982	1
2019-10-23 09:59:31	2019-10-23 14:38:06	1.75727349999999993	02	30-39岁	22.6311776380601692	114.040613706724358	440309	V0440300	29036	82	119	83	119	114.039559659999995	22.6268925500000009	114.042000000000002	22.6291085099999982	1
2019-10-23 18:37:39	2019-10-23 20:36:26	1.86759879999999989	01	30-39岁	22.6301420883462896	114.06232660771731	440307	V0440300	29045	82	128	83	128	114.061522690000004	22.6268925500000009	114.063963029999996	22.6291085099999982	2
2019-10-23 20:37:23	2019-10-23 21:31:16	1.86759879999999989	01	30-39岁	22.6301420883462896	114.06232660771731	440307	V0440300	29045	82	128	83	128	114.061522690000004	22.6268925500000009	114.063963029999996	22.6291085099999982	2
2019-10-23 14:17:49	2019-10-23 16:23:59	1.86759879999999989	01	40-49岁	22.6297022660702005	114.110618395198841	440307	V0440300	29065	82	148	82	148	114.110329410000006	22.6268925500000009	114.112769749999998	22.6291085099999982	1
2019-10-23 22:14:16	2019-10-23 23:17:34	1.86759879999999989	01	50-59岁	22.6306001850203096	114.113866477677618	440307	V0440300	29066	82	149	82	149	114.112769749999998	22.6268925500000009	114.115210079999997	22.6291085099999982	1
2019-10-23 14:16:26	2019-10-23 15:48:55	1.86759879999999989	01	19-29岁	22.6309807446650595	114.138613109817229	440307	V0440300	29076	82	159	82	159	114.137173110000006	22.6268925500000009	114.139613449999999	22.6291085099999982	1
2019-10-23 19:44:55	2019-10-23 22:30:17	2.29234759999999982	02	50-59岁	22.6343474018810191	113.928496345852139	440305	V0440300	29704	84	73	86	73	113.927304199999995	22.6313244699999991	113.929744540000002	22.63354043	1
2019-10-23 18:43:30	2019-10-23 21:48:56	2.01503029999999983	02	19-29岁	22.6361512123696293	113.830674902427603	440306	V0440300	30021	85	33	87	32	113.829690760000005	22.63354043	113.832131090000004	22.6357563800000001	1
2019-10-23 15:50:09	2019-10-23 16:56:05	1.75727349999999993	02	19-29岁	22.6360923945773713	114.007354082243566	440309	V0440300	30093	85	105	86	105	114.005394960000004	22.63354043	114.007835290000003	22.6357563800000001	1
2019-10-23 21:16:00	2019-10-23 22:27:44	2.01503029999999983	03	未知	22.640080739050731	113.83361785001965	440306	V0440300	30379	86	34	88	33	113.832131090000004	22.6357563800000001	113.834571429999997	22.637972340000001	1
2019-10-23 14:04:13	2019-10-23 15:09:42	2.01503029999999983	01	30-39岁	22.6401697524211407	113.921988951140222	440306	V0440300	30415	86	70	88	70	113.919983189999996	22.6357563800000001	113.922423530000003	22.637972340000001	1
2019-10-23 11:32:58	2019-10-23 13:54:32	1.75727349999999993	01	50-59岁	22.6393880357383601	114.009849458457538	440309	V0440300	30451	86	106	87	106	114.007835290000003	22.6357563800000001	114.010275629999995	22.637972340000001	1
2019-10-23 03:03:51	2019-10-23 03:04:51	2.01503029999999983	01	50-59岁	22.6412625712680509	113.922032637046712	440306	V0440300	30772	87	70	89	70	113.919983189999996	22.637972340000001	113.922423530000003	22.6401882999999984	1
2019-10-23 10:11:21	2019-10-23 13:35:19	1.86759879999999989	02	19-29岁	22.6417824829412986	114.164886730340527	440307	V0440300	30872	87	170	87	170	114.164016810000007	22.637972340000001	114.166457140000006	22.6401882999999984	2
2019-10-23 13:35:43	2019-10-23 15:28:38	1.86759879999999989	02	19-29岁	22.6417824829412986	114.164886730340527	440307	V0440300	30872	87	170	87	170	114.164016810000007	22.637972340000001	114.166457140000006	22.6401882999999984	2
2019-10-23 19:28:26	2019-10-23 22:30:01	2.01503029999999983	01	19-29岁	22.6436863867555402	113.860922182412551	440306	V0440300	31104	88	45	90	45	113.858974790000005	22.6401882999999984	113.861415129999997	22.6424042599999993	1
2019-10-23 11:07:44	2019-10-23 11:59:03	1.86759879999999989	01	30-39岁	22.6424241415566989	114.147137122146873	440307	V0440300	31222	88	163	88	163	114.146934450000003	22.6401882999999984	114.149374789999996	22.6424042599999993	1
2019-10-23 07:43:43	2019-10-23 09:40:27	1.75727349999999993	03	未知	22.6457281171752705	114.015409937125852	440309	V0440300	31525	89	109	90	109	114.015156300000001	22.6424042599999993	114.017596639999994	22.6446202099999994	1
2019-10-23 14:33:17	2019-10-23 16:06:41	1.75727349999999993	03	未知	22.64508473796921	114.03373283537222	440309	V0440300	31532	89	116	90	116	114.032238660000004	22.6424042599999993	114.034678990000003	22.6446202099999994	1
2019-10-23 09:22:16	2019-10-23 22:07:35	1.75727349999999993	01	19-29岁	22.6460531704019914	114.044621746181818	440309	V0440300	31537	89	121	90	121	114.044440339999994	22.6424042599999993	114.046880669999993	22.6446202099999994	1
2019-10-23 12:07:03	2019-10-23 12:47:58	1.86759879999999989	01	30-39岁	22.646423110303779	114.080542656089477	440307	V0440300	31551	89	135	89	135	114.078605039999999	22.6424042599999993	114.081045380000006	22.6446202099999994	1
2019-10-23 15:44:24	2019-10-23 19:12:38	2.01503029999999983	02	19-29岁	22.647894044081859	113.826701041418247	440306	V0440300	31804	90	31	92	30	113.82481009	22.6446202099999994	113.827250419999999	22.6468361700000003	1
2019-10-23 14:16:36	2019-10-23 16:13:43	2.01503029999999983	01	19-29岁	22.6508452093418704	113.916325357536138	440306	V0440300	32198	91	68	93	68	113.915102520000005	22.6468361700000003	113.917542859999998	22.6490521300000012	1
2019-10-23 06:36:24	2019-10-23 06:37:24	2.01503029999999983	01	19-29岁	22.6497891821081794	113.922416095293954	440306	V0440300	32200	91	70	93	70	113.919983189999996	22.6468361700000003	113.922423530000003	22.6490521300000012	1
2019-10-23 18:24:48	2019-10-23 20:59:45	1.75727349999999993	02	19-29岁	22.6509509639453697	113.996919348593252	440309	V0440300	32231	91	101	92	101	113.995633609999999	22.6468361700000003	113.998073950000006	22.6490521300000012	1
2019-10-23 09:52:34	2019-10-23 10:03:27	1.75727349999999993	02	19-29岁	22.6505316863222497	113.999106544587647	440309	V0440300	32232	91	102	92	102	113.998073950000006	22.6468361700000003	114.000514289999998	22.6490521300000012	1
2019-10-23 09:16:09	2019-10-23 10:01:12	1.75727349999999993	01	19-29岁	22.6496924730573994	114.007311982947172	440309	V0440300	32235	91	105	92	105	114.005394960000004	22.6468361700000003	114.007835290000003	22.6490521300000012	2
2019-10-23 18:43:50	2019-10-23 20:21:52	1.75727349999999993	01	19-29岁	22.6496924730573994	114.007311982947172	440309	V0440300	32235	91	105	92	105	114.005394960000004	22.6468361700000003	114.007835290000003	22.6490521300000012	2
2019-10-23 20:17:48	2019-10-23 23:30:10	1.75727349999999993	02	19-29岁	22.6505375683520498	114.028462035247188	440309	V0440300	32244	91	114	92	114	114.027357980000005	22.6468361700000003	114.029798319999998	22.6490521300000012	1
2019-10-23 15:31:03	2019-10-23 18:01:50	1.86759879999999989	01	19-29岁	22.6502596336668205	114.071680719554124	440307	V0440300	32262	91	132	91	132	114.071284030000001	22.6468361700000003	114.073724369999994	22.6490521300000012	1
2019-10-23 16:38:03	2019-10-23 21:30:38	2.01503029999999983	02	30-39岁	22.6517926642458605	113.823072373895116	440306	V0440300	32517	92	30	94	30	113.822369749999993	22.6490521300000012	113.82481009	22.6512680800000012	1
2019-10-23 20:14:40	2019-10-23 23:38:03	1.86759879999999989	01	19-29岁	22.6518679817761814	114.063400586810047	440307	V0440300	32615	92	128	92	128	114.061522690000004	22.6490521300000012	114.063963029999996	22.6512680800000012	1
2019-10-23 20:27:17	2019-10-23 22:05:00	1.86759879999999989	01	19-29岁	22.6514901951739596	114.077284835758306	440307	V0440300	32621	92	134	92	134	114.07616471	22.6490521300000012	114.078605039999999	22.6512680800000012	1
2019-10-23 12:33:55	2019-10-23 14:16:22	2.01503029999999983	01	19-29岁	22.6540600808924317	113.914561644142879	440306	V0440300	32911	93	67	95	67	113.912662190000006	22.6512680800000012	113.915102520000005	22.6534840399999986	1
2019-10-23 12:36:59	2019-10-23 12:37:59	1.75727349999999993	01	30-39岁	22.6548441168658883	114.025140897182709	440309	V0440300	32957	93	113	94	113	114.024917650000006	22.6512680800000012	114.027357980000005	22.6534840399999986	1
2019-10-23 10:54:28	2019-10-23 11:56:30	1.86759879999999989	02	30-39岁	22.6535081790134214	114.148162441304095	440307	V0440300	33007	93	163	93	163	114.146934450000003	22.6512680800000012	114.149374789999996	22.6534840399999986	1
2019-10-23 07:18:33	2019-10-23 08:17:48	1.86759879999999989	01	19-29岁	22.6571312550722404	114.151919156491843	440307	V0440300	33366	94	165	94	165	114.151815130000003	22.6534840399999986	114.154255460000002	22.6556999999999995	2
2019-10-23 08:17:55	2019-10-23 08:59:05	1.86759879999999989	01	19-29岁	22.6571312550722404	114.151919156491843	440307	V0440300	33366	94	165	94	165	114.151815130000003	22.6534840399999986	114.154255460000002	22.6556999999999995	2
2019-10-23 19:53:15	2019-10-23 23:43:51	1.75727349999999993	02	30-39岁	22.6595542263776686	114.018776843741264	440309	V0440300	33668	95	110	96	110	114.017596639999994	22.6556999999999995	114.02003698	22.6579159600000004	1
2019-10-23 00:01:10	2019-10-23 00:08:55	1.86759879999999989	02	50-59岁	22.6594581503100301	114.101525049543724	440307	V0440300	33702	95	144	95	144	114.100568069999994	22.6556999999999995	114.103008399999993	22.6579159600000004	1
2019-10-23 07:27:49	2019-10-23 12:50:02	1.75727349999999993	01	19-29岁	22.6607205603136599	113.996677454598128	440309	V0440300	34016	96	101	97	101	113.995633609999999	22.6579159600000004	113.998073950000006	22.6601319100000005	1
2019-10-23 10:58:38	2019-10-23 11:43:26	1.75727349999999993	01	19-29岁	22.661792806511599	114.018310295235764	440309	V0440300	34025	96	110	97	110	114.017596639999994	22.6579159600000004	114.02003698	22.6601319100000005	1
2019-10-23 00:42:54	2019-10-23 03:47:18	2.01503029999999983	02	19-29岁	22.665508776096619	113.812614828209306	440306	V0440300	34655	98	26	100	26	113.812608400000002	22.6623478700000014	113.815048739999995	22.6645638299999987	1
2019-10-23 21:02:17	2019-10-23 22:05:52	2.01503029999999983	02	19-29岁	22.6685996315680214	113.797481574688504	440306	V0440300	35005	99	19	101	19	113.795526050000007	22.6645638299999987	113.797966389999999	22.6667797899999997	2
2019-10-23 19:10:05	2019-10-23 21:01:47	2.01503029999999983	02	19-29岁	22.6685996315680214	113.797481574688504	440306	V0440300	35005	99	19	101	19	113.795526050000007	22.6645638299999987	113.797966389999999	22.6667797899999997	2
2019-10-23 11:14:35	2019-10-23 11:15:35	2.01503029999999983	01	19-29岁	22.669421618387041	113.812436828654185	440306	V0440300	35368	100	25	102	25	113.810168070000003	22.6667797899999997	113.812608400000002	22.6689957399999997	1
2019-10-23 23:09:09	2019-10-23 23:31:00	1.75727349999999993	01	19-29岁	22.6699124072990692	114.014273847900981	440309	V0440300	35451	100	108	101	108	114.012715970000002	22.6667797899999997	114.015156300000001	22.6689957399999997	1
2019-10-23 09:28:20	2019-10-23 12:01:23	2.01503029999999983	01	19-29岁	22.6712743636694185	113.805791537712764	440306	V0440300	35723	101	23	103	23	113.805287399999997	22.6689957399999997	113.807727729999996	22.6712117000000006	1
2019-10-23 14:04:00	2019-10-23 17:54:02	1.75727349999999993	01	30-39岁	22.6724853642692885	114.027405508106042	440309	V0440300	35814	101	114	101	114	114.027357980000005	22.6689957399999997	114.029798319999998	22.6712117000000006	1
2019-10-23 17:04:37	2019-10-23 19:32:22	2.01503029999999983	01	19-29岁	22.6763649217899115	113.922795296364598	440306	V0440300	36485	103	71	104	71	113.922423530000003	22.6734276600000015	113.924863869999996	22.6756436199999989	1
2019-10-23 23:29:29	2019-10-23 23:44:09	2.01503029999999983	01	30-39岁	22.6793477599678788	113.771034834192307	440306	V0440300	36779	104	8	107	8	113.768682350000006	22.6756436199999989	113.771122689999999	22.677859569999999	1
2019-10-23 19:18:10	2019-10-23 20:55:22	2.01503029999999983	02	50-59岁	22.6779006549299815	113.817248673036218	440306	V0440300	36798	104	27	106	27	113.815048739999995	22.6756436199999989	113.817489080000001	22.677859569999999	1
2019-10-23 17:50:52	2019-10-23 20:15:06	1.75727349999999993	01	19-29岁	22.6780501270805601	113.989073830721324	440309	V0440300	36869	104	98	105	98	113.988312609999994	22.6756436199999989	113.990752939999993	22.677859569999999	2
2019-10-23 00:28:40	2019-10-23 04:27:19	1.75727349999999993	01	19-29岁	22.6780501270805601	113.989073830721324	440309	V0440300	36869	104	98	105	98	113.988312609999994	22.6756436199999989	113.990752939999993	22.677859569999999	2
2019-10-23 15:06:25	2019-10-23 16:28:30	1.75727349999999993	01	19-29岁	22.681010912569171	113.983835096712198	440309	V0440300	37224	105	96	106	96	113.983431929999995	22.677859569999999	113.985872270000002	22.6800755299999999	1
2019-10-23 14:06:32	2019-10-23 15:53:15	2.01503029999999983	02	19-29岁	22.6836103058562486	113.801742079592415	440306	V0440300	37506	106	21	108	21	113.800406719999998	22.6800755299999999	113.802847060000005	22.6822914900000008	1
2019-10-23 03:29:32	2019-10-23 07:52:11	2.01503029999999983	01	19-29岁	22.6864775234825409	113.768407351856425	440306	V0440300	37849	107	7	110	7	113.766242020000007	22.6822914900000008	113.768682350000006	22.6845074500000017	1
2019-10-23 14:09:17	2019-10-23 14:50:09	2.01503029999999983	02	19-29岁	22.6888343632738412	113.802155617974464	440306	V0440300	38220	108	21	110	21	113.800406719999998	22.6845074500000017	113.802847060000005	22.6867234000000018	1
2019-10-23 17:45:10	2019-10-23 19:34:47	1.86759879999999989	01	19-29岁	22.6870290711201612	114.313371546928309	440307	V0440300	38430	108	231	106	232	114.312877310000005	22.6845074500000017	114.315317649999997	22.6867234000000018	1
2019-10-23 09:06:09	2019-10-23 09:41:06	2.01503029999999983	01	19-29岁	22.6907690980527086	113.782543908175867	440306	V0440300	38569	109	13	111	13	113.780884040000004	22.6867234000000018	113.783324370000003	22.6889393599999991	1
2019-10-23 11:23:58	2019-10-23 13:52:13	1.75727349999999993	01	50-59岁	22.6906207454871485	114.064743862688843	440309	V0440300	38685	109	129	109	129	114.063963029999996	22.6867234000000018	114.066403359999995	22.6889393599999991	1
2019-10-23 08:48:47	2019-10-23 10:00:59	2.01503029999999983	01	40-49岁	22.6930287399520907	113.802972364201679	440306	V0440300	38935	110	22	112	22	113.802847060000005	22.6889393599999991	113.805287399999997	22.69115532	1
2019-10-23 15:43:44	2019-10-23 17:31:14	2.01503029999999983	02	30-39岁	22.6930036276074283	113.812562091051248	440306	V0440300	38938	110	25	112	25	113.810168070000003	22.6889393599999991	113.812608400000002	22.69115532	2
2019-10-23 15:04:16	2019-10-23 15:43:22	2.01503029999999983	02	30-39岁	22.6930036276074283	113.812562091051248	440306	V0440300	38938	110	25	112	25	113.810168070000003	22.6889393599999991	113.812608400000002	22.69115532	2
2019-10-23 10:18:29	2019-10-23 10:19:29	2.01503029999999983	01	19-29岁	22.6948680513691485	113.802443375119822	440306	V0440300	39291	111	21	113	21	113.800406719999998	22.69115532	113.802847060000005	22.6933712800000009	1
2019-10-23 10:10:16	2019-10-23 14:20:53	2.01503029999999983	01	19-29岁	22.6951546110808913	113.808203900555327	440306	V0440300	39294	111	24	113	24	113.807727729999996	22.69115532	113.810168070000003	22.6933712800000009	1
2019-10-23 17:12:18	2019-10-23 19:34:20	1.86759879999999989	01	30-39岁	22.6971135904551495	114.224149759908741	440307	V0440300	39821	112	194	111	195	114.222584870000006	22.6933712800000009	114.225025209999998	22.695587230000001	1
2019-10-23 18:37:24	2019-10-23 20:53:38	2.01503029999999983	01	19-29岁	22.7012848674010215	113.826939792390348	440306	V0440300	40372	114	31	116	31	113.82481009	22.6978031899999984	113.827250419999999	22.7000191499999993	1
2019-10-23 11:14:23	2019-10-23 13:17:45	1.86759879999999989	01	40-49岁	22.7012648523296292	114.232432564455792	440307	V0440300	40539	114	198	113	199	114.232346219999997	22.6978031899999984	114.234786549999995	22.7000191499999993	1
2019-10-23 20:21:09	2019-10-23 23:03:47	2.01503029999999983	02	30-39岁	22.7022441125597396	113.804878538416716	440306	V0440300	40720	115	22	117	22	113.802847060000005	22.7000191499999993	113.805287399999997	22.7022351100000002	1
2019-10-23 18:48:39	2019-10-23 18:49:39	2.01503029999999983	01	19-29岁	22.7023073941868105	113.844403819339107	440306	V0440300	40737	115	39	117	39	113.844332769999994	22.7000191499999993	113.846773110000001	22.7022351100000002	1
2019-10-23 09:01:23	2019-10-23 09:59:22	1.75727349999999993	01	40-49岁	22.7042895643133704	114.077789170507444	440309	V0440300	40832	115	134	115	134	114.07616471	22.7000191499999993	114.078605039999999	22.7022351100000002	1
2019-10-23 11:25:00	2019-10-23 14:01:21	2.01503029999999983	01	19-29岁	22.7065160752638491	113.791999107673703	440306	V0440300	41072	116	17	118	17	113.790645380000001	22.7022351100000002	113.79308571	22.7044510600000002	1
2019-10-23 12:37:30	2019-10-23 14:56:50	2.01503029999999983	02	30-39岁	22.708064463782101	113.811201669682646	440306	V0440300	41437	117	25	119	25	113.810168070000003	22.7044510600000002	113.812608400000002	22.7066670200000011	1
2019-10-23 09:19:22	2019-10-23 19:53:27	1.86759879999999989	01	19-29岁	22.7138285106831006	114.241773090850572	440307	V0440300	42684	120	201	118	202	114.239667229999995	22.7110989399999994	114.242107559999994	22.7133148899999995	1
2019-10-23 22:45:53	2019-10-23 22:45:53	1.86759879999999989	01	30-39岁	22.7153862957591492	114.263078979679278	440307	V0440300	42693	120	210	118	211	114.261630249999996	22.7110989399999994	114.264070590000003	22.7133148899999995	1
2019-10-23 13:04:25	2019-10-23 15:51:00	1.86759879999999989	02	19-29岁	22.7173025947855791	114.265872234927173	440307	V0440300	43051	121	211	119	212	114.264070590000003	22.7133148899999995	114.266510920000002	22.7155308500000004	1
2019-10-23 10:33:54	2019-10-23 10:34:54	2.01503029999999983	01	40-49岁	22.7194249164467408	113.914565684393594	440306	V0440300	43264	122	67	123	67	113.912662190000006	22.7155308500000004	113.915102520000005	22.7177468100000013	1
2019-10-23 09:05:10	2019-10-23 10:13:11	2.01503029999999983	02	19-29岁	22.7249491615634795	113.823932641074151	440306	V0440300	44298	125	30	127	30	113.822369749999993	22.7221787199999987	113.82481009	22.7243946799999996	1
2019-10-23 15:24:44	2019-10-23 16:27:50	1.75727349999999993	02	19-29岁	22.72612568172487	113.991923029983766	440309	V0440300	44367	125	99	125	100	113.990752939999993	22.7221787199999987	113.99319328	22.7243946799999996	1
2019-10-23 14:49:02	2019-10-23 20:48:47	2.01503029999999983	01	50-59岁	22.7273106698471707	113.810210513876171	440306	V0440300	44650	126	25	128	25	113.810168070000003	22.7243946799999996	113.812608400000002	22.7266106400000005	1
2019-10-23 18:08:36	2019-10-23 20:48:58	1.86759879999999989	01	19-29岁	22.7274362596938815	114.284742772074509	440307	V0440300	44844	126	219	124	220	114.283593280000005	22.7243946799999996	114.286033610000004	22.7266106400000005	1
2019-10-23 15:23:06	2019-10-23 19:08:11	2.01503029999999983	02	19-29岁	22.7334032888509014	113.82069228926089	440306	V0440300	45725	129	29	131	29	113.81992941	22.7310425500000015	113.822369749999993	22.7332585099999989	1
2019-10-23 03:31:50	2019-10-23 04:26:45	2.01503029999999983	01	30-39岁	22.7346762576664112	113.974933186326794	440306	V0440300	45788	129	92	129	93	113.973670589999998	22.7310425500000015	113.976110930000004	22.7332585099999989	1
2019-10-23 13:36:25	2019-10-23 21:15:28	1.75727349999999993	01	30-39岁	22.7353442783923896	114.00943874972323	440309	V0440300	45802	129	106	129	107	114.007835290000003	22.7310425500000015	114.010275629999995	22.7332585099999989	1
2019-10-23 09:00:38	2019-10-23 13:28:36	1.86759879999999989	01	30-39岁	22.7337189998733606	114.289007400603509	440307	V0440300	45917	129	221	127	222	114.288473949999997	22.7310425500000015	114.290914290000003	22.7332585099999989	1
2019-10-23 15:52:20	2019-10-23 19:48:09	2.01503029999999983	02	30-39岁	22.7362278424747295	113.914528944199361	440306	V0440300	46120	130	67	131	67	113.912662190000006	22.7332585099999989	113.915102520000005	22.7354744699999998	1
2019-10-23 22:37:59	2019-10-23 22:38:59	1.86759879999999989	01	19-29岁	22.7373925742221985	114.282619241478372	440307	V0440300	46271	130	218	128	219	114.281152939999998	22.7332585099999989	114.283593280000005	22.7354744699999998	1
2019-10-23 10:17:18	2019-10-23 12:07:16	2.01503029999999983	01	19-29岁	22.7382960593356209	113.816707070523904	440306	V0440300	46437	131	27	133	27	113.815048739999995	22.7354744699999998	113.817489080000001	22.7376904300000007	3
2019-10-23 12:07:20	2019-10-23 12:38:01	2.01503029999999983	01	19-29岁	22.7382960593356209	113.816707070523904	440306	V0440300	46437	131	27	133	27	113.815048739999995	22.7354744699999998	113.817489080000001	22.7376904300000007	3
2019-10-23 09:05:05	2019-10-23 10:17:02	2.01503029999999983	01	19-29岁	22.7382960593356209	113.816707070523904	440306	V0440300	46437	131	27	133	27	113.815048739999995	22.7354744699999998	113.817489080000001	22.7376904300000007	3
2019-10-23 19:18:20	2019-10-23 20:31:03	1.75727349999999993	01	30-39岁	22.7411401712186496	114.011462906545248	440309	V0440300	46874	132	107	132	108	114.010275629999995	22.7376904300000007	114.012715970000002	22.7399063800000008	1
2019-10-23 19:00:26	2019-10-23 21:25:23	2.01503029999999983	01	30-39岁	22.7431801611245987	113.834057380166499	440306	V0440300	47158	133	34	134	34	113.832131090000004	22.7399063800000008	113.834571429999997	22.7421223400000017	1
2019-10-23 08:22:42	2019-10-23 09:04:04	1.86759879999999989	01	30-39岁	22.7477427723503283	114.233034412706516	440307	V0440300	48036	135	198	133	199	114.232346219999997	22.744338299999999	114.234786549999995	22.7465542499999991	1
2019-10-23 22:52:30	2019-10-23 23:44:21	2.01503029999999983	02	19-29岁	22.7638157564626198	113.821690725152934	440306	V0440300	50366	142	29	143	30	113.81992941	22.7598500000000001	113.822369749999993	22.762065960000001	1
2019-10-23 11:39:38	2019-10-23 12:46:12	2.01503029999999983	01	50-59岁	22.7698842065449796	113.899846648773803	440306	V0440300	51469	145	61	146	62	113.898020169999995	22.7664978699999985	113.900460510000002	22.7687138299999994	1
2019-10-23 00:01:11	2019-10-23 00:58:45	2.01503029999999983	02	19-29岁	22.7728371551944093	113.900412446441635	440306	V0440300	51826	146	61	147	62	113.898020169999995	22.7687138299999994	113.900460510000002	22.7709297900000003	2
2019-10-23 01:21:27	2019-10-23 03:40:15	2.01503029999999983	02	19-29岁	22.7728371551944093	113.900412446441635	440306	V0440300	51826	146	61	147	62	113.898020169999995	22.7687138299999994	113.900460510000002	22.7709297900000003	2
2019-10-23 19:24:00	2019-10-23 20:35:51	2.01503029999999983	01	40-49岁	22.7740609688732114	113.827282262413632	440306	V0440300	52154	147	32	148	33	113.827250419999999	22.7709297900000003	113.829690760000005	22.7731457500000012	1
2019-10-23 09:13:52	2019-10-23 12:19:16	2.01503029999999983	01	30-39岁	22.773738521562521	113.906863631844871	440306	V0440300	52186	147	64	148	65	113.905341179999994	22.7709297900000003	113.907781510000007	22.7731457500000012	1
2019-10-23 20:06:36	2019-10-23 22:36:34	2.01503029999999983	01	19-29岁	22.7777747654695695	113.837978811631984	440306	V0440300	52872	149	36	150	37	113.837011770000004	22.7753617000000013	113.839452100000003	22.7775776599999986	1
2019-10-23 07:16:44	2019-10-23 08:01:07	2.01503029999999983	01	30-39岁	22.7858866465649612	113.930268998347572	440306	V0440300	53981	152	74	152	75	113.929744540000002	22.7820095699999996	113.932184879999994	22.7842255300000005	1
2019-10-23 20:20:51	2019-10-23 21:03:41	2.01503029999999983	02	19-29岁	22.8122837876006805	113.895372977553833	440306	V0440300	58250	164	59	164	60	113.893139500000004	22.8086010600000009	113.895579830000003	22.8108170200000018	1
