# Supplementary material for: Analysis of the influencing factors of vitality and built environment of shopping centers based on mobile-phone signaling data
Source: PLoS One. 2024 Feb 15;19(2):e0296261. doi: 10.1371/journal.pone.0296261 (PMC10868840; doi:10.1371/journal.pone.0296261)
Supplement: S1 Data — (ZIP) [file pone.0296261.s001.zip › μò░μì«Θçìμû░μƒÑΦ»ó/01Σ┐¥σê⌐/Σ┐¥σê⌐25-Φ«┐Θù«Φ«░σ╜ò.csv]

stime	etime	weight	gender	age	o_lat	o_lon	o_district	city	o_fnid	grow_4326	gcol_4326	grow_32650	gcol_32650	ext_min_x	ext_min_y	ext_max_x	ext_max_y	visit_time
2019-10-25 00:00:34	2019-10-25 00:09:49	2.29234759999999982	01	19-29岁	22.4729494509066008	113.885732285781174	440305	V0440300	3625	11	55	14	53	113.883378149999999	22.4695595700000013	113.885818490000005	22.4717755299999986	1
2019-10-25 19:23:09	2019-10-25 22:55:33	2.29234759999999982	01	19-29岁	22.4823115827091087	113.889659597381296	440305	V0440300	5055	15	57	18	55	113.888258820000004	22.4784234000000005	113.890699159999997	22.4806393600000014	1
2019-10-25 19:21:56	2019-10-25 21:14:49	2.29234759999999982	02	19-29岁	22.4820386021281813	113.894220149393092	440305	V0440300	5057	15	59	18	57	113.893139500000004	22.4784234000000005	113.895579830000003	22.4806393600000014	1
2019-10-25 18:55:12	2019-10-25 20:57:57	2.29234759999999982	02	30-39岁	22.4842001679408305	113.887917922510837	440305	V0440300	5411	16	56	19	54	113.885818490000005	22.4806393600000014	113.888258820000004	22.4828553199999988	1
2019-10-25 18:18:01	2019-10-25 20:52:11	2.29234759999999982	01	30-39岁	22.4837292417315311	113.899999367331105	440305	V0440300	5416	16	61	19	59	113.898020169999995	22.4806393600000014	113.900460510000002	22.4828553199999988	1
2019-10-25 20:08:59	2019-10-25 20:45:57	2.29234759999999982	02	19-29岁	22.4853457385550008	113.899118459193346	440305	V0440300	5773	17	61	20	59	113.898020169999995	22.4828553199999988	113.900460510000002	22.4850712799999997	1
2019-10-25 12:25:26	2019-10-25 15:06:52	2.29234759999999982	03	19-29岁	22.4855486585593702	113.910145978618857	440305	V0440300	5777	17	65	20	63	113.907781510000007	22.4828553199999988	113.910221849999999	22.4850712799999997	1
2019-10-25 14:26:44	2019-10-25 15:40:05	2.29234759999999982	01	30-39岁	22.4890077107841613	113.895734895870774	440305	V0440300	6129	18	60	21	58	113.895579830000003	22.4850712799999997	113.898020169999995	22.4872872299999997	1
2019-10-25 18:55:06	2019-10-25 22:55:53	2.29234759999999982	01	50-59岁	22.4885536310865284	113.910603638411303	440305	V0440300	6135	18	66	21	64	113.910221849999999	22.4850712799999997	113.912662190000006	22.4872872299999997	1
2019-10-25 16:36:11	2019-10-25 19:41:26	2.29234759999999982	01	50-59岁	22.4877650054029985	113.925984830771966	440305	V0440300	6141	18	72	21	70	113.924863869999996	22.4850712799999997	113.927304199999995	22.4872872299999997	2
2019-10-25 19:41:53	2019-10-25 21:24:36	2.29234759999999982	01	50-59岁	22.4877650054029985	113.925984830771966	440305	V0440300	6141	18	72	21	70	113.924863869999996	22.4850712799999997	113.927304199999995	22.4872872299999997	2
2019-10-25 13:38:08	2019-10-25 15:52:27	2.29234759999999982	01	0-18岁	22.4877342949922294	113.926267145973341	440305	V0440300	6141	18	72	21	70	113.924863869999996	22.4850712799999997	113.927304199999995	22.4872872299999997	1
2019-10-25 17:41:49	2019-10-25 18:35:11	2.29234759999999982	01	40-49岁	22.4886653737616911	113.92540165188592	440305	V0440300	6141	18	72	21	70	113.924863869999996	22.4850712799999997	113.927304199999995	22.4872872299999997	1
2019-10-25 12:54:06	2019-10-25 14:45:01	2.29234759999999982	01	30-39岁	22.4879638952494787	113.92647572682597	440305	V0440300	6141	18	72	21	70	113.924863869999996	22.4850712799999997	113.927304199999995	22.4872872299999997	1
2019-10-25 17:25:18	2019-10-25 19:43:26	2.29234759999999982	01	30-39岁	22.4891878018984599	113.936713981457629	440305	V0440300	6145	18	76	21	74	113.934625209999993	22.4850712799999997	113.93706555	22.4872872299999997	1
2019-10-25 20:48:03	2019-10-25 21:57:23	2.29234759999999982	01	19-29岁	22.4904524465471596	113.886428101892278	440305	V0440300	6482	19	56	22	54	113.885818490000005	22.4872872299999997	113.888258820000004	22.4895031900000006	1
2019-10-25 18:38:21	2019-10-25 21:56:38	2.29234759999999982	01	30-39岁	22.490595148679251	113.908353727524116	440305	V0440300	6491	19	65	22	63	113.907781510000007	22.4872872299999997	113.910221849999999	22.4895031900000006	1
2019-10-25 09:35:49	2019-10-25 14:21:46	2.29234759999999982	02	19-29岁	22.4907400243434417	113.910729873269659	440305	V0440300	6492	19	66	22	64	113.910221849999999	22.4872872299999997	113.912662190000006	22.4895031900000006	1
2019-10-25 15:01:11	2019-10-25 15:02:11	2.29234759999999982	01	30-39岁	22.4896318985418304	113.916008494530047	440305	V0440300	6494	19	68	22	66	113.915102520000005	22.4872872299999997	113.917542859999998	22.4895031900000006	1
2019-10-25 18:59:48	2019-10-25 20:18:02	2.29234759999999982	02	19-29岁	22.4907162152506288	113.918907682836448	440305	V0440300	6495	19	69	22	67	113.917542859999998	22.4872872299999997	113.919983189999996	22.4895031900000006	1
2019-10-25 18:50:44	2019-10-25 21:17:18	2.29234759999999982	02	19-29岁	22.4904630942425001	113.917942117549458	440305	V0440300	6495	19	69	22	67	113.917542859999998	22.4872872299999997	113.919983189999996	22.4895031900000006	1
2019-10-25 16:27:40	2019-10-25 18:08:41	2.29234759999999982	01	40-49岁	22.4895245409776408	113.921245468807612	440305	V0440300	6496	19	70	22	68	113.919983189999996	22.4872872299999997	113.922423530000003	22.4895031900000006	1
2019-10-25 03:29:12	2019-10-25 03:37:50	2.29234759999999982	01	19-29岁	22.4901405982016698	113.920425754961343	440305	V0440300	6496	19	70	22	68	113.919983189999996	22.4872872299999997	113.922423530000003	22.4895031900000006	2
2019-10-25 21:29:21	2019-10-25 23:13:22	2.29234759999999982	01	19-29岁	22.4901405982016698	113.920425754961343	440305	V0440300	6496	19	70	22	68	113.919983189999996	22.4872872299999997	113.922423530000003	22.4895031900000006	2
2019-10-25 19:36:46	2019-10-25 21:45:47	2.29234759999999982	01	19-29岁	22.4902279000143501	113.923104263251005	440305	V0440300	6497	19	71	22	69	113.922423530000003	22.4872872299999997	113.924863869999996	22.4895031900000006	1
2019-10-25 18:48:14	2019-10-25 19:55:36	2.29234759999999982	01	19-29岁	22.4898082995500097	113.922870754856135	440305	V0440300	6497	19	71	22	69	113.922423530000003	22.4872872299999997	113.924863869999996	22.4895031900000006	1
2019-10-25 19:23:14	2019-10-25 22:23:50	2.29234759999999982	01	19-29岁	22.4912623394553606	113.922925983537837	440305	V0440300	6497	19	71	22	69	113.922423530000003	22.4872872299999997	113.924863869999996	22.4895031900000006	1
2019-10-25 18:54:50	2019-10-25 22:01:51	2.29234759999999982	02	19-29岁	22.4907021321027401	113.925725666114573	440305	V0440300	6498	19	72	22	70	113.924863869999996	22.4872872299999997	113.927304199999995	22.4895031900000006	1
2019-10-25 18:59:39	2019-10-25 21:18:41	2.29234759999999982	01	19-29岁	22.4914124269383784	113.92747752011482	440305	V0440300	6499	19	73	22	71	113.927304199999995	22.4872872299999997	113.929744540000002	22.4895031900000006	1
2019-10-25 13:54:38	2019-10-25 14:56:49	2.29234759999999982	02	30-39岁	22.4911322560880791	113.935981600450461	440305	V0440300	6502	19	76	22	74	113.934625209999993	22.4872872299999997	113.93706555	22.4895031900000006	1
2019-10-25 21:43:13	2019-10-25 23:04:08	2.29234759999999982	02	19-29岁	22.4905239025423818	113.934839295168814	440305	V0440300	6502	19	76	22	74	113.934625209999993	22.4872872299999997	113.93706555	22.4895031900000006	1
2019-10-25 21:07:31	2019-10-25 23:48:47	2.29234759999999982	01	19-29岁	22.4920411958484898	113.91222571694928	440305	V0440300	6849	20	66	23	64	113.910221849999999	22.4895031900000006	113.912662190000006	22.4917191500000015	1
2019-10-25 19:19:42	2019-10-25 22:57:50	2.29234759999999982	02	19-29岁	22.4920949691595204	113.915973287840885	440305	V0440300	6851	20	68	23	66	113.915102520000005	22.4895031900000006	113.917542859999998	22.4917191500000015	1
2019-10-25 19:34:41	2019-10-25 22:00:50	2.29234759999999982	02	0-18岁	22.4917399535850286	113.918642201838182	440305	V0440300	6852	20	69	23	67	113.917542859999998	22.4895031900000006	113.919983189999996	22.4917191500000015	1
2019-10-25 20:59:56	2019-10-25 21:55:14	2.29234759999999982	01	19-29岁	22.4926778351822882	113.923797866380767	440305	V0440300	6854	20	71	23	69	113.922423530000003	22.4895031900000006	113.924863869999996	22.4917191500000015	1
2019-10-25 23:43:05	2019-10-25 23:43:05	2.29234759999999982	01	30-39岁	22.4926227894619686	113.926586409834272	440305	V0440300	6855	20	72	23	70	113.924863869999996	22.4895031900000006	113.927304199999995	22.4917191500000015	1
2019-10-25 20:45:50	2019-10-25 21:36:04	2.29234759999999982	01	19-29岁	22.4917924741835193	113.928003276081796	440305	V0440300	6856	20	73	23	71	113.927304199999995	22.4895031900000006	113.929744540000002	22.4917191500000015	1
2019-10-25 19:53:14	2019-10-25 23:36:18	2.29234759999999982	02	19-29岁	22.4923019085819789	113.928215394827873	440305	V0440300	6856	20	73	23	71	113.927304199999995	22.4895031900000006	113.929744540000002	22.4917191500000015	1
2019-10-25 18:38:39	2019-10-25 22:00:25	2.29234759999999982	02	19-29岁	22.49213651277379	113.927587774188055	440305	V0440300	6856	20	73	23	71	113.927304199999995	22.4895031900000006	113.929744540000002	22.4917191500000015	1
2019-10-25 20:04:04	2019-10-25 20:34:35	2.29234759999999982	02	19-29岁	22.4927672731474217	113.931322657411869	440305	V0440300	6857	20	74	23	72	113.929744540000002	22.4895031900000006	113.932184879999994	22.4917191500000015	1
2019-10-25 12:29:15	2019-10-25 13:42:29	2.29234759999999982	03	未知	22.4933529593403208	113.934116508613002	440305	V0440300	6858	20	75	23	73	113.932184879999994	22.4895031900000006	113.934625209999993	22.4917191500000015	1
2019-10-25 18:47:29	2019-10-25 22:29:00	2.29234759999999982	02	40-49岁	22.4936976699653108	113.942752673059474	440305	V0440300	6862	20	79	23	77	113.941946220000005	22.4895031900000006	113.944386559999998	22.4917191500000015	1
2019-10-25 19:22:54	2019-10-25 23:23:10	2.29234759999999982	02	19-29岁	22.4954606842469289	113.915005114577184	440305	V0440300	7207	21	67	24	65	113.912662190000006	22.4917191500000015	113.915102520000005	22.4939351099999989	1
2019-10-25 17:46:10	2019-10-25 21:17:34	2.29234759999999982	02	30-39岁	22.4941133268578888	113.92052228936484	440305	V0440300	7210	21	70	24	68	113.919983189999996	22.4917191500000015	113.922423530000003	22.4939351099999989	1
2019-10-25 12:37:59	2019-10-25 13:31:44	2.29234759999999982	01	19-29岁	22.4942830056887217	113.923733213533211	440305	V0440300	7211	21	71	24	69	113.922423530000003	22.4917191500000015	113.924863869999996	22.4939351099999989	1
2019-10-25 14:36:41	2019-10-25 17:47:17	2.29234759999999982	01	19-29岁	22.495246901670491	113.926003943933097	440305	V0440300	7212	21	72	24	70	113.924863869999996	22.4917191500000015	113.927304199999995	22.4939351099999989	1
2019-10-25 08:57:21	2019-10-25 11:18:36	2.29234759999999982	01	30-39岁	22.4944634362640201	113.926565143838459	440305	V0440300	7212	21	72	24	70	113.924863869999996	22.4917191500000015	113.927304199999995	22.4939351099999989	1
2019-10-25 19:47:44	2019-10-25 23:26:55	2.29234759999999982	01	30-39岁	22.4956035380719612	113.9262485737042	440305	V0440300	7212	21	72	24	70	113.924863869999996	22.4917191500000015	113.927304199999995	22.4939351099999989	1
2019-10-25 17:41:34	2019-10-25 18:26:34	2.29234759999999982	02	19-29岁	22.4951789970724789	113.926228824242799	440305	V0440300	7212	21	72	24	70	113.924863869999996	22.4917191500000015	113.927304199999995	22.4939351099999989	2
2019-10-25 12:26:45	2019-10-25 17:40:52	2.29234759999999982	02	19-29岁	22.4951789970724789	113.926228824242799	440305	V0440300	7212	21	72	24	70	113.924863869999996	22.4917191500000015	113.927304199999995	22.4939351099999989	2
2019-10-25 09:42:43	2019-10-25 10:58:53	2.29234759999999982	01	30-39岁	22.4947205858403798	113.927744334528342	440305	V0440300	7213	21	73	24	71	113.927304199999995	22.4917191500000015	113.929744540000002	22.4939351099999989	1
2019-10-25 09:35:25	2019-10-25 14:15:55	2.29234759999999982	02	50-59岁	22.4948072757085313	113.927557888752489	440305	V0440300	7213	21	73	24	71	113.927304199999995	22.4917191500000015	113.929744540000002	22.4939351099999989	1
2019-10-25 14:49:48	2019-10-25 16:17:26	2.29234759999999982	02	19-29岁	22.4945592437192197	113.928748245452297	440305	V0440300	7213	21	73	24	71	113.927304199999995	22.4917191500000015	113.929744540000002	22.4939351099999989	1
2019-10-25 19:07:39	2019-10-25 22:08:24	2.29234759999999982	01	19-29岁	22.4944754323661407	113.931925953344759	440305	V0440300	7214	21	74	24	72	113.929744540000002	22.4917191500000015	113.932184879999994	22.4939351099999989	1
2019-10-25 20:56:13	2019-10-25 23:41:35	2.29234759999999982	01	19-29岁	22.4967503620186591	113.912606728286136	440305	V0440300	7563	22	66	25	64	113.910221849999999	22.4939351099999989	113.912662190000006	22.496151059999999	1
2019-10-25 20:54:25	2019-10-25 23:30:02	2.29234759999999982	02	19-29岁	22.4972992452690903	113.912992736603115	440305	V0440300	7564	22	67	25	65	113.912662190000006	22.4939351099999989	113.915102520000005	22.496151059999999	1
2019-10-25 12:31:00	2019-10-25 15:36:13	2.29234759999999982	03	未知	22.4968395226669209	113.924337070906972	440305	V0440300	7568	22	71	25	69	113.922423530000003	22.4939351099999989	113.924863869999996	22.496151059999999	1
2019-10-25 18:45:03	2019-10-25 22:01:10	2.29234759999999982	02	19-29岁	22.4980820762384006	113.92607721905523	440305	V0440300	7569	22	72	25	70	113.924863869999996	22.4939351099999989	113.927304199999995	22.496151059999999	1
2019-10-25 23:19:18	2019-10-25 23:31:24	2.29234759999999982	01	未知	22.4967360656805688	113.934527511973826	440305	V0440300	7572	22	75	25	73	113.932184879999994	22.4939351099999989	113.934625209999993	22.496151059999999	1
2019-10-25 18:41:23	2019-10-25 21:20:38	2.29234759999999982	02	30-39岁	22.4981916980918903	113.936088242479116	440305	V0440300	7573	22	76	25	74	113.934625209999993	22.4939351099999989	113.93706555	22.496151059999999	1
2019-10-25 00:01:37	2019-10-25 02:10:22	2.29234759999999982	01	19-29岁	22.500472175061951	113.877705494759866	440305	V0440300	7906	23	52	26	50	113.87605714	22.496151059999999	113.878497479999993	22.4983670199999999	1
2019-10-25 20:20:28	2019-10-25 22:54:50	2.29234759999999982	02	19-29岁	22.4991242755184118	113.882193628249993	440305	V0440300	7908	23	54	26	52	113.88093782	22.496151059999999	113.883378149999999	22.4983670199999999	1
2019-10-25 19:19:27	2019-10-25 20:28:06	2.29234759999999982	02	50-59岁	22.5003987448939107	113.888827622343086	440305	V0440300	7911	23	57	26	55	113.888258820000004	22.496151059999999	113.890699159999997	22.4983670199999999	2
2019-10-25 20:28:08	2019-10-25 21:16:28	2.29234759999999982	02	50-59岁	22.5003987448939107	113.888827622343086	440305	V0440300	7911	23	57	26	55	113.888258820000004	22.496151059999999	113.890699159999997	22.4983670199999999	2
2019-10-25 18:54:11	2019-10-25 22:09:28	2.29234759999999982	02	30-39岁	22.4995293990287593	113.898025124720647	440305	V0440300	7915	23	61	26	59	113.898020169999995	22.496151059999999	113.900460510000002	22.4983670199999999	1
2019-10-25 00:52:12	2019-10-25 14:43:08	2.29234759999999982	01	19-29岁	22.4994262401565912	113.921327263898547	440305	V0440300	7924	23	70	26	68	113.919983189999996	22.496151059999999	113.922423530000003	22.4983670199999999	2
2019-10-25 19:44:44	2019-10-25 23:01:30	2.29234759999999982	01	19-29岁	22.4994262401565912	113.921327263898547	440305	V0440300	7924	23	70	26	68	113.919983189999996	22.496151059999999	113.922423530000003	22.4983670199999999	2
2019-10-25 16:38:23	2019-10-25 16:45:52	2.29234759999999982	03	未知	22.4990132103281617	113.927105564990029	440305	V0440300	7926	23	72	26	70	113.924863869999996	22.496151059999999	113.927304199999995	22.4983670199999999	2
2019-10-25 14:01:40	2019-10-25 15:19:45	2.29234759999999982	03	未知	22.4990132103281617	113.927105564990029	440305	V0440300	7926	23	72	26	70	113.924863869999996	22.496151059999999	113.927304199999995	22.4983670199999999	2
2019-10-25 21:20:54	2019-10-25 23:46:33	2.29234759999999982	02	30-39岁	22.4991086680536085	113.935427007007618	440305	V0440300	7930	23	76	26	74	113.934625209999993	22.496151059999999	113.93706555	22.4983670199999999	1
2019-10-25 19:53:39	2019-10-25 22:09:53	2.29234759999999982	02	19-29岁	22.5026550566231798	113.875791684467515	440305	V0440300	8262	24	51	27	49	113.873616810000001	22.4983670199999999	113.87605714	22.5005829800000008	1
2019-10-25 20:30:54	2019-10-25 21:39:51	2.29234759999999982	01	30-39岁	22.5014257806899991	113.879412850505446	440305	V0440300	8264	24	53	27	51	113.878497479999993	22.4983670199999999	113.88093782	22.5005829800000008	1
2019-10-25 15:47:29	2019-10-25 19:55:46	2.29234759999999982	01	60岁以上	22.5021337433759285	113.887545598452306	440305	V0440300	8267	24	56	27	54	113.885818490000005	22.4983670199999999	113.888258820000004	22.5005829800000008	1
2019-10-25 14:14:43	2019-10-25 17:51:09	2.29234759999999982	01	50-59岁	22.5021124131333288	113.890644321021384	440305	V0440300	8268	24	57	27	55	113.888258820000004	22.4983670199999999	113.890699159999997	22.5005829800000008	1
2019-10-25 11:49:25	2019-10-25 19:05:19	2.29234759999999982	02	40-49岁	22.5019436265574804	113.891250264295962	440305	V0440300	8269	24	58	27	56	113.890699159999997	22.4983670199999999	113.893139500000004	22.5005829800000008	1
2019-10-25 17:27:51	2019-10-25 19:18:12	2.29234759999999982	01	30-39岁	22.5017660501000414	113.91297122351493	440305	V0440300	8278	24	67	27	65	113.912662190000006	22.4983670199999999	113.915102520000005	22.5005829800000008	1
2019-10-25 21:40:29	2019-10-25 23:41:43	2.29234759999999982	01	0-18岁	22.5024313936973712	113.915666246002246	440305	V0440300	8279	24	68	27	66	113.915102520000005	22.4983670199999999	113.917542859999998	22.5005829800000008	1
2019-10-25 21:03:37	2019-10-25 23:19:40	2.29234759999999982	02	19-29岁	22.5025867635985612	113.919538119187877	440305	V0440300	8280	24	69	27	67	113.917542859999998	22.4983670199999999	113.919983189999996	22.5005829800000008	1
2019-10-25 12:23:05	2019-10-25 13:59:37	2.29234759999999982	02	19-29岁	22.5014643726752617	113.918892834742877	440305	V0440300	8280	24	69	27	67	113.917542859999998	22.4983670199999999	113.919983189999996	22.5005829800000008	1
2019-10-25 12:13:53	2019-10-25 13:54:21	2.29234759999999982	02	50-59岁	22.5013793465830005	113.920108783936286	440305	V0440300	8281	24	70	27	68	113.919983189999996	22.4983670199999999	113.922423530000003	22.5005829800000008	1
2019-10-25 11:23:37	2019-10-25 12:20:54	2.29234759999999982	02	60岁以上	22.500619480568421	113.924263138684083	440305	V0440300	8282	24	71	27	69	113.922423530000003	22.4983670199999999	113.924863869999996	22.5005829800000008	1
2019-10-25 19:21:48	2019-10-25 21:24:48	2.29234759999999982	01	19-29岁	22.5010005403826412	113.926731399401802	440305	V0440300	8283	24	72	27	70	113.924863869999996	22.4983670199999999	113.927304199999995	22.5005829800000008	1
2019-10-25 07:52:20	2019-10-25 10:36:59	2.29234759999999982	02	30-39岁	22.500987523744211	113.93030590343551	440305	V0440300	8285	24	74	27	72	113.929744540000002	22.4983670199999999	113.932184879999994	22.5005829800000008	2
2019-10-25 19:05:31	2019-10-25 22:11:03	2.29234759999999982	02	30-39岁	22.500987523744211	113.93030590343551	440305	V0440300	8285	24	74	27	72	113.929744540000002	22.4983670199999999	113.932184879999994	22.5005829800000008	2
2019-10-25 11:25:18	2019-10-25 12:14:23	2.29234759999999982	01	30-39岁	22.5047584631038617	113.894479854087265	440305	V0440300	8627	25	59	28	57	113.893139500000004	22.5005829800000008	113.895579830000003	22.5027989400000017	1
2019-10-25 18:24:00	2019-10-25 21:40:46	2.29234759999999982	02	19-29岁	22.503944470517169	113.91456426911742	440305	V0440300	8635	25	67	28	65	113.912662190000006	22.5005829800000008	113.915102520000005	22.5027989400000017	1
2019-10-25 16:55:40	2019-10-25 18:11:53	2.29234759999999982	02	30-39岁	22.504913204036999	113.912843031845313	440305	V0440300	8635	25	67	28	65	113.912662190000006	22.5005829800000008	113.915102520000005	22.5027989400000017	1
2019-10-25 17:55:09	2019-10-25 20:00:18	2.29234759999999982	01	40-49岁	22.5042418834855589	113.92444520798459	440305	V0440300	8639	25	71	28	69	113.922423530000003	22.5005829800000008	113.924863869999996	22.5027989400000017	1
2019-10-25 21:35:43	2019-10-25 23:39:37	2.29234759999999982	01	19-29岁	22.5044757575920293	113.929131303075039	440305	V0440300	8641	25	73	28	71	113.927304199999995	22.5005829800000008	113.929744540000002	22.5027989400000017	1
2019-10-25 16:42:48	2019-10-25 20:01:33	2.29234759999999982	02	30-39岁	22.502917166856129	113.929272585768416	440305	V0440300	8641	25	73	28	71	113.927304199999995	22.5005829800000008	113.929744540000002	22.5027989400000017	1
2019-10-25 14:16:04	2019-10-25 23:06:08	2.29234759999999982	01	19-29岁	22.5037342603913615	113.933314461325097	440305	V0440300	8643	25	75	28	73	113.932184879999994	22.5005829800000008	113.934625209999993	22.5027989400000017	1
2019-10-25 20:23:49	2019-10-25 23:13:30	2.29234759999999982	01	19-29岁	22.5065252976347203	113.883639867969251	440305	V0440300	8980	26	55	29	53	113.883378149999999	22.5027989400000017	113.885818490000005	22.5050148900000018	1
2019-10-25 17:43:10	2019-10-25 18:31:39	2.29234759999999982	02	30-39岁	22.5067766917683088	113.889170454403569	440305	V0440300	8982	26	57	29	55	113.888258820000004	22.5027989400000017	113.890699159999997	22.5050148900000018	1
2019-10-25 13:39:01	2019-10-25 17:47:24	2.29234759999999982	02	30-39岁	22.5057265020091286	113.890398333514327	440305	V0440300	8982	26	57	29	55	113.888258820000004	22.5027989400000017	113.890699159999997	22.5050148900000018	1
2019-10-25 19:52:09	2019-10-25 23:44:06	2.29234759999999982	01	19-29岁	22.5062284839423192	113.899109096237183	440305	V0440300	8986	26	61	29	59	113.898020169999995	22.5027989400000017	113.900460510000002	22.5050148900000018	1
2019-10-25 19:25:57	2019-10-25 21:09:55	2.29234759999999982	01	19-29岁	22.5070709252702983	113.90489854747868	440305	V0440300	8988	26	63	29	61	113.902900840000001	22.5027989400000017	113.905341179999994	22.5050148900000018	1
2019-10-25 18:50:19	2019-10-25 21:57:59	2.29234759999999982	02	19-29岁	22.5053753963881	113.912473391088398	440305	V0440300	8991	26	66	29	64	113.910221849999999	22.5027989400000017	113.912662190000006	22.5050148900000018	1
2019-10-25 16:10:50	2019-10-25 21:24:25	2.29234759999999982	02	0-18岁	22.5063982263002913	113.91404356537268	440305	V0440300	8992	26	67	29	65	113.912662190000006	22.5027989400000017	113.915102520000005	22.5050148900000018	1
2019-10-25 18:47:31	2019-10-25 19:18:30	2.29234759999999982	02	19-29岁	22.505097277665719	113.914441543533599	440305	V0440300	8992	26	67	29	65	113.912662190000006	22.5027989400000017	113.915102520000005	22.5050148900000018	1
2019-10-25 16:18:14	2019-10-25 20:28:49	2.29234759999999982	01	30-39岁	22.5061659183483194	113.914165278851343	440305	V0440300	8992	26	67	29	65	113.912662190000006	22.5027989400000017	113.915102520000005	22.5050148900000018	1
2019-10-25 18:24:12	2019-10-25 23:10:49	2.29234759999999982	02	19-29岁	22.50649803782267	113.916896925228883	440305	V0440300	8993	26	68	29	66	113.915102520000005	22.5027989400000017	113.917542859999998	22.5050148900000018	1
2019-10-25 12:40:14	2019-10-25 13:47:58	2.29234759999999982	02	19-29岁	22.5065463039592402	113.917060972793948	440305	V0440300	8993	26	68	29	66	113.915102520000005	22.5027989400000017	113.917542859999998	22.5050148900000018	2
2019-10-25 17:26:54	2019-10-25 18:20:12	2.29234759999999982	02	19-29岁	22.5065463039592402	113.917060972793948	440305	V0440300	8993	26	68	29	66	113.915102520000005	22.5027989400000017	113.917542859999998	22.5050148900000018	2
2019-10-25 19:30:11	2019-10-25 20:14:19	2.29234759999999982	01	30-39岁	22.5062098300385287	113.915514385814873	440305	V0440300	8993	26	68	29	66	113.915102520000005	22.5027989400000017	113.917542859999998	22.5050148900000018	1
2019-10-25 13:30:43	2019-10-25 23:40:22	2.29234759999999982	01	19-29岁	22.5060377842367494	113.917839569587912	440305	V0440300	8994	26	69	29	67	113.917542859999998	22.5027989400000017	113.919983189999996	22.5050148900000018	1
2019-10-25 21:09:27	2019-10-25 23:39:56	2.29234759999999982	02	19-29岁	22.505108959679049	113.920706015787317	440305	V0440300	8995	26	70	29	68	113.919983189999996	22.5027989400000017	113.922423530000003	22.5050148900000018	1
2019-10-25 17:13:47	2019-10-25 19:01:41	2.29234759999999982	03	未知	22.5065408129229105	113.922432315549287	440305	V0440300	8996	26	71	29	69	113.922423530000003	22.5027989400000017	113.924863869999996	22.5050148900000018	1
2019-10-25 20:06:56	2019-10-25 20:59:01	2.29234759999999982	01	40-49岁	22.5052285991157	113.931222353946325	440305	V0440300	8999	26	74	29	72	113.929744540000002	22.5027989400000017	113.932184879999994	22.5050148900000018	1
2019-10-25 11:09:12	2019-10-25 13:19:50	2.29234759999999982	01	40-49岁	22.5063051478535883	113.934199876708988	440305	V0440300	9000	26	75	29	73	113.932184879999994	22.5027989400000017	113.934625209999993	22.5050148900000018	1
2019-10-25 22:07:01	2019-10-25 23:13:21	2.29234759999999982	01	19-29岁	22.5065714209987	113.934912761395509	440305	V0440300	9001	26	76	29	74	113.934625209999993	22.5027989400000017	113.93706555	22.5050148900000018	1
2019-10-25 18:22:04	2019-10-25 20:55:14	2.29234759999999982	02	19-29岁	22.5090618869151413	113.897219826713894	440305	V0440300	9342	27	60	30	58	113.895579830000003	22.5050148900000018	113.898020169999995	22.5072308499999991	1
2019-10-25 18:58:55	2019-10-25 22:53:44	2.29234759999999982	01	19-29岁	22.508835575446831	113.905150621800274	440305	V0440300	9345	27	63	30	61	113.902900840000001	22.5050148900000018	113.905341179999994	22.5072308499999991	1
2019-10-25 00:55:44	2019-10-25 23:18:51	2.29234759999999982	01	19-29岁	22.5087201776029815	113.906658698260941	440305	V0440300	9346	27	64	30	62	113.905341179999994	22.5050148900000018	113.907781510000007	22.5072308499999991	1
2019-10-25 07:18:55	2019-10-25 19:50:57	2.29234759999999982	01	19-29岁	22.5077533170455091	113.908943328448544	440305	V0440300	9347	27	65	30	63	113.907781510000007	22.5050148900000018	113.910221849999999	22.5072308499999991	1
2019-10-25 19:30:14	2019-10-25 23:23:27	2.29234759999999982	02	19-29岁	22.5091577549280402	113.913467479108107	440305	V0440300	9349	27	67	30	65	113.912662190000006	22.5050148900000018	113.915102520000005	22.5072308499999991	1
2019-10-25 19:18:33	2019-10-25 23:48:11	2.29234759999999982	02	19-29岁	22.5093646754043597	113.913433742622701	440305	V0440300	9349	27	67	30	65	113.912662190000006	22.5050148900000018	113.915102520000005	22.5072308499999991	1
2019-10-25 07:27:29	2019-10-25 11:50:30	2.29234759999999982	01	30-39岁	22.5077986905460712	113.914129013848722	440305	V0440300	9349	27	67	30	65	113.912662190000006	22.5050148900000018	113.915102520000005	22.5072308499999991	1
2019-10-25 17:00:22	2019-10-25 17:39:04	2.29234759999999982	01	30-39岁	22.5082137686168799	113.91742220343248	440305	V0440300	9350	27	68	30	66	113.915102520000005	22.5050148900000018	113.917542859999998	22.5072308499999991	1
2019-10-25 10:11:43	2019-10-25 11:21:23	2.29234759999999982	01	19-29岁	22.5092228018635403	113.916389657084196	440305	V0440300	9350	27	68	30	66	113.915102520000005	22.5050148900000018	113.917542859999998	22.5072308499999991	1
2019-10-25 12:13:09	2019-10-25 13:54:43	2.29234759999999982	01	30-39岁	22.5078459245727807	113.920363680045767	440305	V0440300	9352	27	70	30	68	113.919983189999996	22.5050148900000018	113.922423530000003	22.5072308499999991	1
2019-10-25 06:50:23	2019-10-25 07:40:52	2.29234759999999982	02	19-29岁	22.5086172618961697	113.920113468967486	440305	V0440300	9352	27	70	30	68	113.919983189999996	22.5050148900000018	113.922423530000003	22.5072308499999991	1
2019-10-25 00:43:48	2019-10-25 05:01:06	2.29234759999999982	03	19-29岁	22.5085116955208591	113.920727729544566	440305	V0440300	9352	27	70	30	68	113.919983189999996	22.5050148900000018	113.922423530000003	22.5072308499999991	1
2019-10-25 21:36:13	2019-10-25 22:43:02	2.29234759999999982	01	19-29岁	22.5092940875657597	113.92388656685641	440305	V0440300	9353	27	71	30	69	113.922423530000003	22.5050148900000018	113.924863869999996	22.5072308499999991	1
2019-10-25 07:57:52	2019-10-25 08:10:15	2.29234759999999982	01	30-39岁	22.5078146130294314	113.924861486117962	440305	V0440300	9353	27	71	30	69	113.922423530000003	22.5050148900000018	113.924863869999996	22.5072308499999991	1
2019-10-25 15:44:29	2019-10-25 16:32:34	2.29234759999999982	01	30-39岁	22.5080543238798896	113.923710044763936	440305	V0440300	9353	27	71	30	69	113.922423530000003	22.5050148900000018	113.924863869999996	22.5072308499999991	1
2019-10-25 08:00:55	2019-10-25 08:07:43	2.29234759999999982	01	0-18岁	22.5086060625631603	113.926135804371086	440305	V0440300	9354	27	72	30	70	113.924863869999996	22.5050148900000018	113.927304199999995	22.5072308499999991	1
2019-10-25 11:11:03	2019-10-25 12:56:44	2.29234759999999982	02	19-29岁	22.5112469098017804	113.900084941997747	440305	V0440300	9700	28	61	31	59	113.898020169999995	22.5072308499999991	113.900460510000002	22.50944681	1
2019-10-25 11:56:45	2019-10-25 13:16:47	2.29234759999999982	02	30-39岁	22.5096038815627892	113.901461997104619	440305	V0440300	9701	28	62	31	60	113.900460510000002	22.5072308499999991	113.902900840000001	22.50944681	1
2019-10-25 18:28:20	2019-10-25 22:36:58	2.29234759999999982	02	50-59岁	22.5106770651972887	113.902360798801951	440305	V0440300	9701	28	62	31	60	113.900460510000002	22.5072308499999991	113.902900840000001	22.50944681	1
2019-10-25 10:33:21	2019-10-25 11:49:30	2.29234759999999982	01	40-49岁	22.5104383589320314	113.911069028794444	440305	V0440300	9705	28	66	31	64	113.910221849999999	22.5072308499999991	113.912662190000006	22.50944681	1
2019-10-25 13:55:42	2019-10-25 16:09:02	2.29234759999999982	01	50-59岁	22.5103531790004112	113.914625917398467	440305	V0440300	9706	28	67	31	65	113.912662190000006	22.5072308499999991	113.915102520000005	22.50944681	1
2019-10-25 13:42:04	2019-10-25 15:02:53	2.29234759999999982	02	19-29岁	22.5109376956779386	113.918284510556774	440305	V0440300	9708	28	69	31	67	113.917542859999998	22.5072308499999991	113.919983189999996	22.50944681	1
2019-10-25 12:29:06	2019-10-25 13:02:16	2.29234759999999982	01	40-49岁	22.5112001731200593	113.92445629179899	440305	V0440300	9710	28	71	31	69	113.922423530000003	22.5072308499999991	113.924863869999996	22.50944681	1
2019-10-25 21:17:06	2019-10-25 22:53:18	2.29234759999999982	02	19-29岁	22.5100981357764489	113.924402985949556	440305	V0440300	9710	28	71	31	69	113.922423530000003	22.5072308499999991	113.924863869999996	22.50944681	1
2019-10-25 19:12:38	2019-10-25 22:50:38	2.29234759999999982	02	19-29岁	22.5098635917296797	113.924408178753467	440305	V0440300	9710	28	71	31	69	113.922423530000003	22.5072308499999991	113.924863869999996	22.50944681	1
2019-10-25 00:00:56	2019-10-25 04:00:43	2.29234759999999982	02	0-18岁	22.5100406698969415	113.924229421511015	440305	V0440300	9710	28	71	31	69	113.922423530000003	22.5072308499999991	113.924863869999996	22.50944681	1
2019-10-25 22:03:41	2019-10-25 23:41:28	2.29234759999999982	01	30-39岁	22.5111275199725789	113.922544395437413	440305	V0440300	9710	28	71	31	69	113.922423530000003	22.5072308499999991	113.924863869999996	22.50944681	1
2019-10-25 15:20:43	2019-10-25 16:50:24	2.29234759999999982	03	未知	22.5112802216666701	113.926756559110373	440305	V0440300	9711	28	72	31	70	113.924863869999996	22.5072308499999991	113.927304199999995	22.50944681	1
2019-10-25 18:47:35	2019-10-25 21:09:42	2.29234759999999982	01	19-29岁	22.5100954941444904	113.925209236648712	440305	V0440300	9711	28	72	31	70	113.924863869999996	22.5072308499999991	113.927304199999995	22.50944681	1
2019-10-25 20:57:16	2019-10-25 22:08:01	2.29234759999999982	01	19-29岁	22.5098582499908488	113.926962855003907	440305	V0440300	9711	28	72	31	70	113.924863869999996	22.5072308499999991	113.927304199999995	22.50944681	1
2019-10-25 22:22:18	2019-10-25 22:22:18	2.29234759999999982	01	30-39岁	22.5097695784052405	113.926100346413278	440305	V0440300	9711	28	72	31	70	113.924863869999996	22.5072308499999991	113.927304199999995	22.50944681	1
2019-10-25 17:35:27	2019-10-25 18:06:23	2.29234759999999982	02	19-29岁	22.5102552353997893	113.927430019132657	440305	V0440300	9712	28	73	31	71	113.927304199999995	22.5072308499999991	113.929744540000002	22.50944681	1
2019-10-25 18:41:57	2019-10-25 21:06:01	3.05925700000000012	02	19-29岁	22.5100053467876613	114.043201512521676	440304	V0440300	9759	28	120	30	119	114.042000000000002	22.5072308499999991	114.044440339999994	22.50944681	1
2019-10-25 12:09:26	2019-10-25 14:44:21	2.29234759999999982	01	30-39岁	22.5118359170032605	113.899741550953024	440305	V0440300	10057	29	61	32	59	113.898020169999995	22.50944681	113.900460510000002	22.5116627700000009	1
2019-10-25 18:08:29	2019-10-25 20:02:15	2.29234759999999982	02	30-39岁	22.5135120741436303	113.906649117289888	440305	V0440300	10060	29	64	32	62	113.905341179999994	22.50944681	113.907781510000007	22.5116627700000009	3
2019-10-25 16:09:13	2019-10-25 16:52:01	2.29234759999999982	02	30-39岁	22.5135120741436303	113.906649117289888	440305	V0440300	10060	29	64	32	62	113.905341179999994	22.50944681	113.907781510000007	22.5116627700000009	3
2019-10-25 20:02:22	2019-10-25 23:47:35	2.29234759999999982	02	30-39岁	22.5135120741436303	113.906649117289888	440305	V0440300	10060	29	64	32	62	113.905341179999994	22.50944681	113.907781510000007	22.5116627700000009	3
2019-10-25 20:32:55	2019-10-25 23:27:34	2.29234759999999982	02	19-29岁	22.5117314397324613	113.916848769646052	440305	V0440300	10064	29	68	32	66	113.915102520000005	22.50944681	113.917542859999998	22.5116627700000009	1
2019-10-25 12:29:17	2019-10-25 16:15:06	2.29234759999999982	02	19-29岁	22.51298667598574	113.922075817054278	440305	V0440300	10066	29	70	32	68	113.919983189999996	22.50944681	113.922423530000003	22.5116627700000009	1
2019-10-25 00:00:39	2019-10-25 01:29:19	2.29234759999999982	01	19-29岁	22.5119961267667996	113.92266113715948	440305	V0440300	10067	29	71	32	69	113.922423530000003	22.50944681	113.924863869999996	22.5116627700000009	1
2019-10-25 19:00:31	2019-10-25 19:42:57	2.29234759999999982	01	19-29岁	22.5136011494443693	113.924004878797547	440305	V0440300	10067	29	71	32	69	113.922423530000003	22.50944681	113.924863869999996	22.5116627700000009	1
2019-10-25 12:01:32	2019-10-25 16:48:40	2.29234759999999982	01	0-18岁	22.5118686493556091	113.924490057218449	440305	V0440300	10067	29	71	32	69	113.922423530000003	22.50944681	113.924863869999996	22.5116627700000009	1
2019-10-25 14:14:43	2019-10-25 15:05:43	2.29234759999999982	01	19-29岁	22.5133362347092785	113.922893707315467	440305	V0440300	10067	29	71	32	69	113.922423530000003	22.50944681	113.924863869999996	22.5116627700000009	1
2019-10-25 18:28:47	2019-10-25 20:34:58	2.29234759999999982	02	19-29岁	22.5120163956866506	113.925137576590615	440305	V0440300	10068	29	72	32	70	113.924863869999996	22.50944681	113.927304199999995	22.5116627700000009	1
2019-10-25 17:55:46	2019-10-25 18:35:18	2.29234759999999982	02	40-49岁	22.5118276999283005	113.930853174970807	440305	V0440300	10070	29	74	32	72	113.929744540000002	22.50944681	113.932184879999994	22.5116627700000009	2
2019-10-25 18:36:04	2019-10-25 22:31:37	2.29234759999999982	02	40-49岁	22.5118276999283005	113.930853174970807	440305	V0440300	10070	29	74	32	72	113.929744540000002	22.50944681	113.932184879999994	22.5116627700000009	2
2019-10-25 15:15:50	2019-10-25 15:57:07	2.29234759999999982	01	19-29岁	22.5156072779318492	113.895014375739919	440305	V0440300	10412	30	59	33	57	113.893139500000004	22.5116627700000009	113.895579830000003	22.513878720000001	1
2019-10-25 20:19:45	2019-10-25 21:27:43	2.29234759999999982	01	19-29岁	22.5158209012170687	113.898603549734688	440305	V0440300	10414	30	61	33	59	113.898020169999995	22.5116627700000009	113.900460510000002	22.513878720000001	1
2019-10-25 18:34:35	2019-10-25 21:43:12	2.29234759999999982	01	30-39岁	22.5155048734686893	113.899999619742971	440305	V0440300	10414	30	61	33	59	113.898020169999995	22.5116627700000009	113.900460510000002	22.513878720000001	1
2019-10-25 19:00:27	2019-10-25 22:32:21	2.29234759999999982	01	19-29岁	22.5146147143892605	113.909082040272551	440305	V0440300	10418	30	65	33	63	113.907781510000007	22.5116627700000009	113.910221849999999	22.513878720000001	1
2019-10-25 21:01:26	2019-10-25 22:48:38	2.29234759999999982	02	60岁以上	22.5155690159622814	113.916015641285853	440305	V0440300	10421	30	68	33	66	113.915102520000005	22.5116627700000009	113.917542859999998	22.513878720000001	1
2019-10-25 16:32:19	2019-10-25 18:16:06	2.29234759999999982	02	50-59岁	22.5145926351248917	113.917338921414412	440305	V0440300	10421	30	68	33	66	113.915102520000005	22.5116627700000009	113.917542859999998	22.513878720000001	3
2019-10-25 15:45:29	2019-10-25 16:32:01	2.29234759999999982	02	50-59岁	22.5145926351248917	113.917338921414412	440305	V0440300	10421	30	68	33	66	113.915102520000005	22.5116627700000009	113.917542859999998	22.513878720000001	3
2019-10-25 18:16:09	2019-10-25 19:46:28	2.29234759999999982	02	50-59岁	22.5145926351248917	113.917338921414412	440305	V0440300	10421	30	68	33	66	113.915102520000005	22.5116627700000009	113.917542859999998	22.513878720000001	3
2019-10-25 20:32:32	2019-10-25 23:30:18	2.29234759999999982	02	19-29岁	22.5152029855311113	113.917636204878448	440305	V0440300	10422	30	69	33	67	113.917542859999998	22.5116627700000009	113.919983189999996	22.513878720000001	1
2019-10-25 11:15:47	2019-10-25 11:49:14	2.29234759999999982	01	19-29岁	22.5142230358373894	113.923961965401162	440305	V0440300	10424	30	71	33	69	113.922423530000003	22.5116627700000009	113.924863869999996	22.513878720000001	1
2019-10-25 18:19:52	2019-10-25 23:24:51	2.29234759999999982	02	19-29岁	22.5156740667155688	113.924804046207484	440305	V0440300	10424	30	71	33	69	113.922423530000003	22.5116627700000009	113.924863869999996	22.513878720000001	1
2019-10-25 19:24:00	2019-10-25 20:10:16	2.29234759999999982	02	19-29岁	22.5145364293141483	113.924304709149794	440305	V0440300	10424	30	71	33	69	113.922423530000003	22.5116627700000009	113.924863869999996	22.513878720000001	1
2019-10-25 13:12:24	2019-10-25 22:06:12	2.29234759999999982	02	30-39岁	22.5158230783917901	113.927879948669514	440305	V0440300	10426	30	73	33	71	113.927304199999995	22.5116627700000009	113.929744540000002	22.513878720000001	1
2019-10-25 19:14:48	2019-10-25 20:17:01	2.29234759999999982	02	19-29岁	22.5144662699351699	113.931027994204285	440305	V0440300	10427	30	74	33	72	113.929744540000002	22.5116627700000009	113.932184879999994	22.513878720000001	1
2019-10-25 13:49:44	2019-10-25 13:49:44	2.29234759999999982	03	未知	22.5149077629229701	113.932883238664047	440305	V0440300	10428	30	75	33	73	113.932184879999994	22.5116627700000009	113.934625209999993	22.513878720000001	2
2019-10-25 10:07:02	2019-10-25 13:49:36	2.29234759999999982	03	未知	22.5149077629229701	113.932883238664047	440305	V0440300	10428	30	75	33	73	113.932184879999994	22.5116627700000009	113.934625209999993	22.513878720000001	2
2019-10-25 17:09:18	2019-10-25 23:04:45	3.05925700000000012	01	40-49岁	22.5150387216620089	114.054858380613865	440304	V0440300	10478	30	125	32	124	114.054201680000006	22.5116627700000009	114.056642019999998	22.513878720000001	1
2019-10-25 15:13:53	2019-10-25 16:48:29	2.29234759999999982	02	30-39岁	22.5161062755580907	113.894216434725166	440305	V0440300	10769	31	59	34	57	113.893139500000004	22.513878720000001	113.895579830000003	22.5160946799999984	1
2019-10-25 13:11:21	2019-10-25 14:10:21	2.29234759999999982	01	30-39岁	22.5173349596702188	113.89428608953142	440305	V0440300	10769	31	59	34	57	113.893139500000004	22.513878720000001	113.895579830000003	22.5160946799999984	1
2019-10-25 19:46:46	2019-10-25 21:14:37	2.29234759999999982	01	30-39岁	22.5178353970428091	113.900112724280206	440305	V0440300	10771	31	61	34	59	113.898020169999995	22.513878720000001	113.900460510000002	22.5160946799999984	1
2019-10-25 14:52:25	2019-10-25 16:37:56	2.29234759999999982	02	19-29岁	22.5165110642144093	113.909612930613392	440305	V0440300	10775	31	65	34	63	113.907781510000007	22.513878720000001	113.910221849999999	22.5160946799999984	1
2019-10-25 18:08:41	2019-10-25 22:53:31	2.29234759999999982	02	19-29岁	22.5182643357172303	113.909272788975699	440305	V0440300	10775	31	65	34	63	113.907781510000007	22.513878720000001	113.910221849999999	22.5160946799999984	1
2019-10-25 00:05:30	2019-10-25 01:13:05	2.29234759999999982	01	30-39岁	22.5161250898406315	113.927154461314274	440305	V0440300	10782	31	72	34	70	113.924863869999996	22.513878720000001	113.927304199999995	22.5160946799999984	1
2019-10-25 01:05:31	2019-10-25 05:00:16	2.29234759999999982	01	40-49岁	22.5168093897927584	113.933220074112967	440305	V0440300	10785	31	75	34	74	113.932184879999994	22.513878720000001	113.934625209999993	22.5160946799999984	2
2019-10-25 00:00:05	2019-10-25 01:04:31	2.29234759999999982	01	40-49岁	22.5168093897927584	113.933220074112967	440305	V0440300	10785	31	75	34	74	113.932184879999994	22.513878720000001	113.934625209999993	22.5160946799999984	2
2019-10-25 20:57:14	2019-10-25 22:44:41	2.29234759999999982	01	19-29岁	22.5189648672121301	113.903934108327618	440305	V0440300	11130	32	63	35	61	113.902900840000001	22.5160946799999984	113.905341179999994	22.5183106399999993	1
2019-10-25 20:56:23	2019-10-25 23:43:05	2.29234759999999982	02	19-29岁	22.5203340130822198	113.903330467856293	440305	V0440300	11130	32	63	35	61	113.902900840000001	22.5160946799999984	113.905341179999994	22.5183106399999993	1
2019-10-25 11:11:55	2019-10-25 11:58:44	2.29234759999999982	01	30-39岁	22.5197689455833689	113.907733669016935	440305	V0440300	11131	32	64	35	62	113.905341179999994	22.5160946799999984	113.907781510000007	22.5183106399999993	1
2019-10-25 19:04:56	2019-10-25 20:15:01	2.29234759999999982	01	19-29岁	22.518399698179131	113.910211999550555	440305	V0440300	11132	32	65	35	63	113.907781510000007	22.5160946799999984	113.910221849999999	22.5183106399999993	1
2019-10-25 15:45:39	2019-10-25 19:26:59	2.29234759999999982	02	30-39岁	22.5198501933195203	113.908674091973523	440305	V0440300	11132	32	65	35	63	113.907781510000007	22.5160946799999984	113.910221849999999	22.5183106399999993	1
2019-10-25 13:11:01	2019-10-25 13:48:18	2.29234759999999982	01	19-29岁	22.5197301606591012	113.910881782986209	440305	V0440300	11133	32	66	35	64	113.910221849999999	22.5160946799999984	113.912662190000006	22.5183106399999993	1
2019-10-25 00:37:53	2019-10-25 09:22:25	2.29234759999999982	01	19-29岁	22.5187415986029613	113.913448761457644	440305	V0440300	11134	32	67	35	65	113.912662190000006	22.5160946799999984	113.915102520000005	22.5183106399999993	2
2019-10-25 18:14:40	2019-10-25 19:23:38	2.29234759999999982	01	19-29岁	22.5187415986029613	113.913448761457644	440305	V0440300	11134	32	67	35	65	113.912662190000006	22.5160946799999984	113.915102520000005	22.5183106399999993	2
2019-10-25 16:53:55	2019-10-25 16:54:55	2.29234759999999982	01	19-29岁	22.5203166841226583	113.924536093699146	440305	V0440300	11138	32	71	35	70	113.922423530000003	22.5160946799999984	113.924863869999996	22.5183106399999993	1
2019-10-25 12:32:04	2019-10-25 14:27:02	2.29234759999999982	01	50-59岁	22.5201752082994986	113.925160914934267	440305	V0440300	11139	32	72	35	71	113.924863869999996	22.5160946799999984	113.927304199999995	22.5183106399999993	1
2019-10-25 19:24:41	2019-10-25 20:24:35	2.29234759999999982	01	19-29岁	22.5190070845410304	113.926371865531834	440305	V0440300	11139	32	72	35	71	113.924863869999996	22.5160946799999984	113.927304199999995	22.5183106399999993	2
2019-10-25 13:09:57	2019-10-25 14:22:12	2.29234759999999982	01	19-29岁	22.5190070845410304	113.926371865531834	440305	V0440300	11139	32	72	35	71	113.924863869999996	22.5160946799999984	113.927304199999995	22.5183106399999993	2
2019-10-25 00:01:04	2019-10-25 04:30:41	2.29234759999999982	02	19-29岁	22.5190996938603689	113.932168966295364	440305	V0440300	11141	32	74	35	73	113.929744540000002	22.5160946799999984	113.932184879999994	22.5183106399999993	1
2019-10-25 13:06:37	2019-10-25 17:18:01	2.29234759999999982	02	19-29岁	22.518972659446689	113.932132917657754	440305	V0440300	11141	32	74	35	73	113.929744540000002	22.5160946799999984	113.932184879999994	22.5183106399999993	1
2019-10-25 00:00:30	2019-10-25 03:17:50	2.29234759999999982	01	19-29岁	22.519435842446569	113.93370604432485	440305	V0440300	11142	32	75	35	74	113.932184879999994	22.5160946799999984	113.934625209999993	22.5183106399999993	1
2019-10-25 09:15:33	2019-10-25 17:12:47	3.05925700000000012	02	19-29岁	22.5193878926706113	114.035142707038261	440304	V0440300	11184	32	117	34	116	114.034678990000003	22.5160946799999984	114.037119329999996	22.5183106399999993	1
2019-10-25 19:23:05	2019-10-25 22:15:31	3.05925700000000012	02	19-29岁	22.5187347091899603	114.043297398112671	440304	V0440300	11187	32	120	34	119	114.042000000000002	22.5160946799999984	114.044440339999994	22.5183106399999993	1
2019-10-25 21:33:31	2019-10-25 23:46:42	3.05925700000000012	01	40-49岁	22.5185990792282205	114.047215237827871	440304	V0440300	11189	32	122	34	121	114.046880669999993	22.5160946799999984	114.04932101	22.5183106399999993	1
2019-10-25 19:28:05	2019-10-25 20:56:32	2.29234759999999982	01	19-29岁	22.5226454524169704	113.916072173537586	440305	V0440300	11492	33	68	36	67	113.915102520000005	22.5183106399999993	113.917542859999998	22.5205266000000002	2
2019-10-25 09:14:23	2019-10-25 10:29:04	2.29234759999999982	01	19-29岁	22.5226454524169704	113.916072173537586	440305	V0440300	11492	33	68	36	67	113.915102520000005	22.5183106399999993	113.917542859999998	22.5205266000000002	2
2019-10-25 18:38:37	2019-10-25 22:37:18	2.29234759999999982	02	19-29岁	22.5219202479987004	113.915903718180829	440305	V0440300	11492	33	68	36	67	113.915102520000005	22.5183106399999993	113.917542859999998	22.5205266000000002	1
2019-10-25 19:21:40	2019-10-25 21:43:54	2.29234759999999982	02	19-29岁	22.5226811788127783	113.920763242701526	440305	V0440300	11494	33	70	36	69	113.919983189999996	22.5183106399999993	113.922423530000003	22.5205266000000002	1
2019-10-25 23:18:50	2019-10-25 23:18:50	2.29234759999999982	02	19-29岁	22.5223891565868115	113.924839889761785	440305	V0440300	11495	33	71	36	70	113.922423530000003	22.5183106399999993	113.924863869999996	22.5205266000000002	1
2019-10-25 15:47:28	2019-10-25 19:58:58	3.05925700000000012	01	30-39岁	22.5210763308454602	114.03322201758823	440304	V0440300	11540	33	116	35	115	114.032238660000004	22.5183106399999993	114.034678990000003	22.5205266000000002	1
2019-10-25 14:00:57	2019-10-25 18:05:46	3.05925700000000012	02	30-39岁	22.5222642100264494	114.034012670674372	440304	V0440300	11540	33	116	35	115	114.032238660000004	22.5183106399999993	114.034678990000003	22.5205266000000002	1
2019-10-25 17:00:13	2019-10-25 18:11:41	3.05925700000000012	02	30-39岁	22.5227030135529205	114.038724666915002	440304	V0440300	11542	33	118	35	117	114.037119329999996	22.5183106399999993	114.039559659999995	22.5205266000000002	1
2019-10-25 12:29:59	2019-10-25 16:47:12	3.05925700000000012	02	未知	22.5227419670061586	114.046243087064354	440304	V0440300	11545	33	121	35	120	114.044440339999994	22.5183106399999993	114.046880669999993	22.5205266000000002	1
2019-10-25 19:03:41	2019-10-25 22:44:59	3.05925700000000012	01	19-29岁	22.5214499188526283	114.049116991758552	440304	V0440300	11546	33	122	35	121	114.046880669999993	22.5183106399999993	114.04932101	22.5205266000000002	1
2019-10-25 07:23:30	2019-10-25 09:07:13	2.29234759999999982	03	未知	22.5234515773835788	113.911051543415596	440305	V0440300	11847	34	66	37	65	113.910221849999999	22.5205266000000002	113.912662190000006	22.5227425500000003	1
2019-10-25 18:25:11	2019-10-25 20:05:47	2.29234759999999982	01	19-29岁	22.5229356086413617	113.916143439990336	440305	V0440300	11849	34	68	37	67	113.915102520000005	22.5205266000000002	113.917542859999998	22.5227425500000003	1
2019-10-25 18:26:24	2019-10-25 19:00:46	2.29234759999999982	01	30-39岁	22.523531193227619	113.91802444983702	440305	V0440300	11850	34	69	37	68	113.917542859999998	22.5205266000000002	113.919983189999996	22.5227425500000003	1
2019-10-25 14:30:26	2019-10-25 15:53:42	2.29234759999999982	01	19-29岁	22.5230604142423587	113.921716521709243	440305	V0440300	11851	34	70	37	69	113.919983189999996	22.5205266000000002	113.922423530000003	22.5227425500000003	1
2019-10-25 14:57:44	2019-10-25 20:25:42	2.29234759999999982	01	30-39岁	22.5243559317984712	113.923863763266453	440305	V0440300	11852	34	71	37	70	113.922423530000003	22.5205266000000002	113.924863869999996	22.5227425500000003	1
2019-10-25 14:03:37	2019-10-25 23:30:01	2.29234759999999982	01	40-49岁	22.5233735446627001	113.931491680391474	440305	V0440300	11855	34	74	37	73	113.929744540000002	22.5205266000000002	113.932184879999994	22.5227425500000003	3
2019-10-25 06:18:36	2019-10-25 11:59:47	2.29234759999999982	01	40-49岁	22.5233735446627001	113.931491680391474	440305	V0440300	11855	34	74	37	73	113.929744540000002	22.5205266000000002	113.932184879999994	22.5227425500000003	3
2019-10-25 11:59:55	2019-10-25 14:03:33	2.29234759999999982	01	40-49岁	22.5233735446627001	113.931491680391474	440305	V0440300	11855	34	74	37	73	113.929744540000002	22.5205266000000002	113.932184879999994	22.5227425500000003	3
2019-10-25 20:12:07	2019-10-25 20:44:24	2.29234759999999982	01	19-29岁	22.5246784308354897	113.93461024940845	440305	V0440300	11856	34	75	37	74	113.932184879999994	22.5205266000000002	113.934625209999993	22.5227425500000003	1
2019-10-25 18:28:49	2019-10-25 18:59:03	2.29234759999999982	01	19-29岁	22.5234708655130014	113.934228919717128	440305	V0440300	11856	34	75	37	74	113.932184879999994	22.5205266000000002	113.934625209999993	22.5227425500000003	1
2019-10-25 20:21:56	2019-10-25 21:29:32	2.29234759999999982	01	40-49岁	22.5242272379636894	113.948851604978984	440305	V0440300	11862	34	81	36	80	113.946826889999997	22.5205266000000002	113.949267230000004	22.5227425500000003	1
2019-10-25 21:25:48	2019-10-25 22:48:34	3.05925700000000012	01	30-39岁	22.5237611386240992	114.037371164682838	440304	V0440300	11899	34	118	36	117	114.037119329999996	22.5205266000000002	114.039559659999995	22.5227425500000003	1
2019-10-25 11:57:41	2019-10-25 13:36:59	3.05925700000000012	02	0-18岁	22.5238750665123391	114.041108952236002	440304	V0440300	11900	34	119	36	118	114.039559659999995	22.5205266000000002	114.042000000000002	22.5227425500000003	1
2019-10-25 17:09:31	2019-10-25 18:03:13	3.05925700000000012	01	19-29岁	22.5247204404667514	114.03996400349628	440304	V0440300	11900	34	119	36	118	114.039559659999995	22.5205266000000002	114.042000000000002	22.5227425500000003	1
2019-10-25 10:32:31	2019-10-25 11:15:40	3.05925700000000012	01	50-59岁	22.5236589934035614	114.046048709193386	440304	V0440300	11902	34	121	36	120	114.044440339999994	22.5205266000000002	114.046880669999993	22.5227425500000003	1
2019-10-25 14:45:56	2019-10-25 17:30:35	3.05925700000000012	01	40-49岁	22.5248621210003215	114.051609224393246	440304	V0440300	11904	34	123	36	122	114.04932101	22.5205266000000002	114.051761350000007	22.5227425500000003	1
2019-10-25 12:09:28	2019-10-25 22:22:36	3.05925700000000012	02	19-29岁	22.5246826783638099	114.058568981999898	440304	V0440300	11907	34	126	35	125	114.056642019999998	22.5205266000000002	114.059082349999997	22.5227425500000003	1
2019-10-25 08:56:25	2019-10-25 20:33:52	3.05925700000000012	01	30-39岁	22.5243579605595201	114.063025341963112	440304	V0440300	11909	34	128	35	127	114.061522690000004	22.5205266000000002	114.063963029999996	22.5227425500000003	1
2019-10-25 16:07:20	2019-10-25 19:38:09	3.05925700000000012	02	19-29岁	22.5241222875920712	114.068412457402587	440304	V0440300	11911	34	130	35	129	114.066403359999995	22.5205266000000002	114.068843700000002	22.5227425500000003	1
2019-10-25 19:37:13	2019-10-25 23:41:18	3.05925700000000012	02	19-29岁	22.5240577044507688	114.06734516626625	440304	V0440300	11911	34	130	35	129	114.066403359999995	22.5205266000000002	114.068843700000002	22.5227425500000003	1
2019-10-25 00:00:29	2019-10-25 04:28:06	3.05925700000000012	01	19-29岁	22.5247386109404886	114.067563944773397	440304	V0440300	11911	34	130	35	129	114.066403359999995	22.5205266000000002	114.068843700000002	22.5227425500000003	2
2019-10-25 21:19:37	2019-10-25 23:47:47	3.05925700000000012	01	19-29岁	22.5247386109404886	114.067563944773397	440304	V0440300	11911	34	130	35	129	114.066403359999995	22.5205266000000002	114.068843700000002	22.5227425500000003	2
2019-10-25 06:26:20	2019-10-25 17:15:26	2.29234759999999982	01	50-59岁	22.5265386678581194	113.905921743856979	440305	V0440300	12202	35	64	38	63	113.905341179999994	22.5227425500000003	113.907781510000007	22.5249585100000012	1
2019-10-25 18:53:43	2019-10-25 22:27:35	2.29234759999999982	01	40-49岁	22.5255194058155901	113.909703833296348	440305	V0440300	12203	35	65	38	64	113.907781510000007	22.5227425500000003	113.910221849999999	22.5249585100000012	1
2019-10-25 17:07:33	2019-10-25 20:03:15	2.29234759999999982	01	30-39岁	22.5259559482619309	113.909878683715448	440305	V0440300	12203	35	65	38	64	113.907781510000007	22.5227425500000003	113.910221849999999	22.5249585100000012	1
2019-10-25 22:27:20	2019-10-25 23:46:48	2.29234759999999982	01	19-29岁	22.5251754543641098	113.912470303376779	440305	V0440300	12204	35	66	38	65	113.910221849999999	22.5227425500000003	113.912662190000006	22.5249585100000012	2
2019-10-25 12:28:40	2019-10-25 20:22:29	2.29234759999999982	01	19-29岁	22.5251754543641098	113.912470303376779	440305	V0440300	12204	35	66	38	65	113.910221849999999	22.5227425500000003	113.912662190000006	22.5249585100000012	2
2019-10-25 20:16:00	2019-10-25 21:25:07	2.29234759999999982	01	19-29岁	22.5253734480246806	113.91056192681468	440305	V0440300	12204	35	66	38	65	113.910221849999999	22.5227425500000003	113.912662190000006	22.5249585100000012	2
2019-10-25 10:54:09	2019-10-25 12:49:47	2.29234759999999982	01	19-29岁	22.5253734480246806	113.91056192681468	440305	V0440300	12204	35	66	38	65	113.910221849999999	22.5227425500000003	113.912662190000006	22.5249585100000012	2
2019-10-25 11:50:03	2019-10-25 12:41:34	2.29234759999999982	01	19-29岁	22.5259341241914015	113.914852835308864	440305	V0440300	12205	35	67	38	66	113.912662190000006	22.5227425500000003	113.915102520000005	22.5249585100000012	2
2019-10-25 15:53:24	2019-10-25 19:18:15	2.29234759999999982	01	19-29岁	22.5259341241914015	113.914852835308864	440305	V0440300	12205	35	67	38	66	113.912662190000006	22.5227425500000003	113.915102520000005	22.5249585100000012	2
2019-10-25 19:17:11	2019-10-25 21:02:58	2.29234759999999982	01	19-29岁	22.5267720877855417	113.917136492712828	440305	V0440300	12206	35	68	38	67	113.915102520000005	22.5227425500000003	113.917542859999998	22.5249585100000012	1
2019-10-25 12:04:45	2019-10-25 13:12:19	2.29234759999999982	02	30-39岁	22.5263368369023489	113.916087306982703	440305	V0440300	12206	35	68	38	67	113.915102520000005	22.5227425500000003	113.917542859999998	22.5249585100000012	1
2019-10-25 18:19:27	2019-10-25 19:26:54	2.29234759999999982	02	19-29岁	22.5266708962665092	113.916565598219208	440305	V0440300	12206	35	68	38	67	113.915102520000005	22.5227425500000003	113.917542859999998	22.5249585100000012	1
2019-10-25 08:24:12	2019-10-25 08:35:38	2.29234759999999982	02	19-29岁	22.5252835688482094	113.919520385114836	440305	V0440300	12207	35	69	38	68	113.917542859999998	22.5227425500000003	113.919983189999996	22.5249585100000012	1
2019-10-25 10:45:02	2019-10-25 14:22:18	2.29234759999999982	02	30-39岁	22.5266943561713013	113.918731361192215	440305	V0440300	12207	35	69	38	68	113.917542859999998	22.5227425500000003	113.919983189999996	22.5249585100000012	1
2019-10-25 18:40:39	2019-10-25 21:45:29	2.29234759999999982	02	19-29岁	22.5269993831463786	113.917694873572586	440305	V0440300	12207	35	69	38	68	113.917542859999998	22.5227425500000003	113.919983189999996	22.5249585100000012	1
2019-10-25 10:01:20	2019-10-25 12:08:11	2.29234759999999982	03	未知	22.5252831038680412	113.919024971744065	440305	V0440300	12207	35	69	38	68	113.917542859999998	22.5227425500000003	113.919983189999996	22.5249585100000012	1
2019-10-25 21:50:03	2019-10-25 23:46:00	2.29234759999999982	02	19-29岁	22.5253177905730695	113.918480207264707	440305	V0440300	12207	35	69	38	68	113.917542859999998	22.5227425500000003	113.919983189999996	22.5249585100000012	1
2019-10-25 13:43:16	2019-10-25 14:29:35	2.29234759999999982	01	40-49岁	22.5251964293522704	113.919211465005816	440305	V0440300	12207	35	69	38	68	113.917542859999998	22.5227425500000003	113.919983189999996	22.5249585100000012	1
2019-10-25 12:27:28	2019-10-25 13:03:31	2.29234759999999982	01	19-29岁	22.527031567188061	113.918432446039333	440305	V0440300	12207	35	69	38	68	113.917542859999998	22.5227425500000003	113.919983189999996	22.5249585100000012	2
2019-10-25 18:44:42	2019-10-25 19:20:55	2.29234759999999982	01	19-29岁	22.527031567188061	113.918432446039333	440305	V0440300	12207	35	69	38	68	113.917542859999998	22.5227425500000003	113.919983189999996	22.5249585100000012	2
2019-10-25 19:40:44	2019-10-25 23:11:13	2.29234759999999982	01	19-29岁	22.5256842999864091	113.919239493858512	440305	V0440300	12207	35	69	38	68	113.917542859999998	22.5227425500000003	113.919983189999996	22.5249585100000012	1
2019-10-25 17:55:05	2019-10-25 20:28:37	2.29234759999999982	01	50-59岁	22.5270151040326105	113.920871104402636	440305	V0440300	12208	35	70	38	69	113.919983189999996	22.5227425500000003	113.922423530000003	22.5249585100000012	2
2019-10-25 16:31:38	2019-10-25 17:54:41	2.29234759999999982	01	50-59岁	22.5270151040326105	113.920871104402636	440305	V0440300	12208	35	70	38	69	113.919983189999996	22.5227425500000003	113.922423530000003	22.5249585100000012	2
2019-10-25 16:43:59	2019-10-25 18:36:46	2.29234759999999982	02	30-39岁	22.526313676683241	113.922887806212174	440305	V0440300	12209	35	71	38	70	113.922423530000003	22.5227425500000003	113.924863869999996	22.5249585100000012	2
2019-10-25 18:37:11	2019-10-25 20:05:45	2.29234759999999982	02	30-39岁	22.526313676683241	113.922887806212174	440305	V0440300	12209	35	71	38	70	113.922423530000003	22.5227425500000003	113.924863869999996	22.5249585100000012	2
2019-10-25 19:03:37	2019-10-25 21:35:55	2.29234759999999982	02	19-29岁	22.5265098844730005	113.92370917218409	440305	V0440300	12209	35	71	38	70	113.922423530000003	22.5227425500000003	113.924863869999996	22.5249585100000012	1
2019-10-25 18:30:52	2019-10-25 23:27:05	2.29234759999999982	01	19-29岁	22.5258014751575288	113.924890583509594	440305	V0440300	12210	35	72	38	71	113.924863869999996	22.5227425500000003	113.927304199999995	22.5249585100000012	1
2019-10-25 06:26:39	2019-10-25 17:22:53	2.29234759999999982	01	40-49岁	22.5267556725162414	113.929959761234286	440305	V0440300	12212	35	74	38	73	113.929744540000002	22.5227425500000003	113.932184879999994	22.5249585100000012	1
2019-10-25 19:38:13	2019-10-25 21:20:38	2.29234759999999982	01	19-29岁	22.5263030136737292	113.985225896726647	440305	V0440300	12234	35	96	37	95	113.983431929999995	22.5227425500000003	113.985872270000002	22.5249585100000012	1
2019-10-25 18:25:29	2019-10-25 22:20:58	3.05925700000000012	02	19-29岁	22.5266033317573999	114.02803267851732	440304	V0440300	12252	35	114	37	113	114.027357980000005	22.5227425500000003	114.029798319999998	22.5249585100000012	1
2019-10-25 15:02:29	2019-10-25 16:03:52	3.05925700000000012	01	30-39岁	22.5253732315688318	114.042087377799049	440304	V0440300	12258	35	120	37	119	114.042000000000002	22.5227425500000003	114.044440339999994	22.5249585100000012	1
2019-10-25 00:00:29	2019-10-25 00:00:31	3.05925700000000012	01	30-39岁	22.5259787637675188	114.055413253717475	440304	V0440300	12263	35	125	36	124	114.054201680000006	22.5227425500000003	114.056642019999998	22.5249585100000012	1
2019-10-25 08:31:21	2019-10-25 13:56:26	3.05925700000000012	02	19-29岁	22.5249661172249809	114.06816147583362	440304	V0440300	12268	35	130	36	129	114.066403359999995	22.5227425500000003	114.068843700000002	22.5249585100000012	1
2019-10-25 12:06:03	2019-10-25 17:53:01	3.05925700000000012	01	40-49岁	22.5266342099287087	114.076500793721465	440304	V0440300	12272	35	134	36	133	114.07616471	22.5227425500000003	114.078605039999999	22.5249585100000012	1
2019-10-25 16:11:06	2019-10-25 20:39:02	2.29234759999999982	02	40-49岁	22.5282214052398011	113.910362534631815	440305	V0440300	12561	36	66	39	65	113.910221849999999	22.5249585100000012	113.912662190000006	22.5271744699999985	1
2019-10-25 13:00:09	2019-10-25 13:30:43	2.29234759999999982	01	19-29岁	22.5288415344701605	113.91069844727825	440305	V0440300	12561	36	66	39	65	113.910221849999999	22.5249585100000012	113.912662190000006	22.5271744699999985	2
2019-10-25 15:38:50	2019-10-25 20:19:16	2.29234759999999982	01	19-29岁	22.5288415344701605	113.91069844727825	440305	V0440300	12561	36	66	39	65	113.910221849999999	22.5249585100000012	113.912662190000006	22.5271744699999985	2
2019-10-25 19:47:59	2019-10-25 22:37:03	2.29234759999999982	01	50-59岁	22.5272685063694098	113.913375745568189	440305	V0440300	12562	36	67	39	66	113.912662190000006	22.5249585100000012	113.915102520000005	22.5271744699999985	1
2019-10-25 19:21:25	2019-10-25 21:39:46	2.29234759999999982	03	未知	22.5282084587669011	113.913918274663757	440305	V0440300	12562	36	67	39	66	113.912662190000006	22.5249585100000012	113.915102520000005	22.5271744699999985	1
2019-10-25 18:56:54	2019-10-25 21:32:37	2.29234759999999982	02	19-29岁	22.5287987624796102	113.912700563266384	440305	V0440300	12562	36	67	39	66	113.912662190000006	22.5249585100000012	113.915102520000005	22.5271744699999985	1
2019-10-25 21:32:22	2019-10-25 23:47:41	2.29234759999999982	02	0-18岁	22.5284435898823716	113.914884484379286	440305	V0440300	12562	36	67	39	66	113.912662190000006	22.5249585100000012	113.915102520000005	22.5271744699999985	1
2019-10-25 18:34:21	2019-10-25 19:56:51	2.29234759999999982	01	19-29岁	22.5279201653538088	113.913944113685787	440305	V0440300	12562	36	67	39	66	113.912662190000006	22.5249585100000012	113.915102520000005	22.5271744699999985	1
2019-10-25 15:36:37	2019-10-25 23:09:03	2.29234759999999982	02	19-29岁	22.5273668040994401	113.916618138654826	440305	V0440300	12563	36	68	39	67	113.915102520000005	22.5249585100000012	113.917542859999998	22.5271744699999985	1
2019-10-25 20:39:26	2019-10-25 23:13:12	2.29234759999999982	01	19-29岁	22.5289621182718385	113.917923288853146	440305	V0440300	12564	36	69	39	68	113.917542859999998	22.5249585100000012	113.919983189999996	22.5271744699999985	2
2019-10-25 00:00:05	2019-10-25 00:26:10	2.29234759999999982	01	19-29岁	22.5289621182718385	113.917923288853146	440305	V0440300	12564	36	69	39	68	113.917542859999998	22.5249585100000012	113.919983189999996	22.5271744699999985	2
2019-10-25 19:14:48	2019-10-25 23:43:28	2.29234759999999982	01	19-29岁	22.5275486423497711	113.919984976030563	440305	V0440300	12565	36	70	39	69	113.919983189999996	22.5249585100000012	113.922423530000003	22.5271744699999985	1
2019-10-25 17:42:11	2019-10-25 20:30:10	2.29234759999999982	02	30-39岁	22.5282299384141709	113.921631020597061	440305	V0440300	12565	36	70	39	69	113.919983189999996	22.5249585100000012	113.922423530000003	22.5271744699999985	1
2019-10-25 19:28:10	2019-10-25 20:21:36	2.29234759999999982	03	19-29岁	22.5287392830086084	113.922309449143199	440305	V0440300	12565	36	70	39	69	113.919983189999996	22.5249585100000012	113.922423530000003	22.5271744699999985	1
2019-10-25 07:20:34	2019-10-25 08:05:53	2.29234759999999982	01	30-39岁	22.528551627516979	113.92099244733204	440305	V0440300	12565	36	70	39	69	113.919983189999996	22.5249585100000012	113.922423530000003	22.5271744699999985	1
2019-10-25 14:12:20	2019-10-25 15:34:02	2.29234759999999982	01	30-39岁	22.5282780611338893	113.924145989016637	440305	V0440300	12566	36	71	39	70	113.922423530000003	22.5249585100000012	113.924863869999996	22.5271744699999985	1
2019-10-25 11:23:43	2019-10-25 13:00:06	2.29234759999999982	02	19-29岁	22.5278903073340011	113.933140433624956	440305	V0440300	12570	36	75	38	74	113.932184879999994	22.5249585100000012	113.934625209999993	22.5271744699999985	1
2019-10-25 16:13:47	2019-10-25 16:14:47	2.29234759999999982	01	19-29岁	22.5279366035873103	113.943631070621862	440305	V0440300	12574	36	79	38	78	113.941946220000005	22.5249585100000012	113.944386559999998	22.5271744699999985	1
2019-10-25 08:35:01	2019-10-25 09:47:41	2.29234759999999982	01	40-49岁	22.527426785570519	113.948625842794527	440305	V0440300	12576	36	81	38	80	113.946826889999997	22.5249585100000012	113.949267230000004	22.5271744699999985	1
2019-10-25 10:43:12	2019-10-25 12:21:00	2.29234759999999982	03	未知	22.5292258163773482	113.946886226553758	440305	V0440300	12576	36	81	38	80	113.946826889999997	22.5249585100000012	113.949267230000004	22.5271744699999985	1
2019-10-25 20:49:15	2019-10-25 23:41:28	2.29234759999999982	02	50-59岁	22.5290499320251385	113.981552302045884	440305	V0440300	12590	36	95	38	94	113.980991599999996	22.5249585100000012	113.983431929999995	22.5271744699999985	1
2019-10-25 14:26:22	2019-10-25 16:32:51	2.29234759999999982	01	19-29岁	22.5276527260607082	113.990792304558852	440305	V0440300	12594	36	99	38	98	113.990752939999993	22.5249585100000012	113.99319328	22.5271744699999985	1
2019-10-25 19:36:49	2019-10-25 21:30:58	3.05925700000000012	01	19-29岁	22.5290449299233515	114.021947305316232	440304	V0440300	12606	36	111	38	110	114.02003698	22.5249585100000012	114.022477309999999	22.5271744699999985	1
2019-10-25 16:43:07	2019-10-25 17:42:44	3.05925700000000012	02	40-49岁	22.5273522306780407	114.022653957839424	440304	V0440300	12607	36	112	38	111	114.022477309999999	22.5249585100000012	114.024917650000006	22.5271744699999985	1
2019-10-25 08:44:56	2019-10-25 11:51:33	3.05925700000000012	01	19-29岁	22.5272659655874108	114.027260719579786	440304	V0440300	12608	36	113	38	112	114.024917650000006	22.5249585100000012	114.027357980000005	22.5271744699999985	1
2019-10-25 12:09:12	2019-10-25 20:52:43	3.05925700000000012	02	19-29岁	22.5281741121393395	114.027076113397868	440304	V0440300	12608	36	113	38	112	114.024917650000006	22.5249585100000012	114.027357980000005	22.5271744699999985	1
2019-10-25 14:12:18	2019-10-25 15:56:34	3.05925700000000012	01	19-29岁	22.5273549596819613	114.028657777655312	440304	V0440300	12609	36	114	38	113	114.027357980000005	22.5249585100000012	114.029798319999998	22.5271744699999985	1
2019-10-25 18:56:17	2019-10-25 21:41:26	3.05925700000000012	02	19-29岁	22.5277407084380989	114.030485667335668	440304	V0440300	12610	36	115	38	114	114.029798319999998	22.5249585100000012	114.032238660000004	22.5271744699999985	1
2019-10-25 07:18:22	2019-10-25 08:10:11	3.05925700000000012	01	30-39岁	22.5280986513967214	114.036190496426215	440304	V0440300	12612	36	117	38	116	114.034678990000003	22.5249585100000012	114.037119329999996	22.5271744699999985	1
2019-10-25 16:20:33	2019-10-25 16:21:33	3.05925700000000012	01	19-29岁	22.5277031924701703	114.043145255286362	440304	V0440300	12615	36	120	38	119	114.042000000000002	22.5249585100000012	114.044440339999994	22.5271744699999985	1
2019-10-25 12:52:04	2019-10-25 14:39:29	3.05925700000000012	01	19-29岁	22.5289045997732593	114.04467409946507	440304	V0440300	12616	36	121	38	120	114.044440339999994	22.5249585100000012	114.046880669999993	22.5271744699999985	1
2019-10-25 17:46:17	2019-10-25 19:32:13	3.05925700000000012	01	40-49岁	22.5281849237635186	114.049226423484185	440304	V0440300	12617	36	122	38	121	114.046880669999993	22.5249585100000012	114.04932101	22.5271744699999985	2
2019-10-25 19:33:15	2019-10-25 23:08:10	3.05925700000000012	01	40-49岁	22.5281849237635186	114.049226423484185	440304	V0440300	12617	36	122	38	121	114.046880669999993	22.5249585100000012	114.04932101	22.5271744699999985	2
2019-10-25 19:19:13	2019-10-25 22:17:36	3.05925700000000012	01	19-29岁	22.5287089922588208	114.047291662768131	440304	V0440300	12617	36	122	38	121	114.046880669999993	22.5249585100000012	114.04932101	22.5271744699999985	1
2019-10-25 23:46:39	2019-10-25 23:46:39	3.05925700000000012	01	19-29岁	22.5278486823315696	114.052546456630338	440304	V0440300	12619	36	124	37	123	114.051761350000007	22.5249585100000012	114.054201680000006	22.5271744699999985	1
2019-10-25 18:28:56	2019-10-25 23:34:17	3.05925700000000012	02	30-39岁	22.5282797408043614	114.063282402088277	440304	V0440300	12623	36	128	37	127	114.061522690000004	22.5249585100000012	114.063963029999996	22.5271744699999985	1
2019-10-25 12:54:06	2019-10-25 22:28:39	2.29234759999999982	01	30-39岁	22.5298598268204984	113.913910697125971	440305	V0440300	12919	37	67	40	66	113.912662190000006	22.5271744699999985	113.915102520000005	22.5293904199999986	1
2019-10-25 18:16:43	2019-10-25 20:05:17	2.29234759999999982	02	50-59岁	22.5305982621261514	113.914768583639514	440305	V0440300	12919	37	67	40	66	113.912662190000006	22.5271744699999985	113.915102520000005	22.5293904199999986	1
2019-10-25 20:48:07	2019-10-25 22:58:06	2.29234759999999982	03	19-29岁	22.5305400382533101	113.914556158429676	440305	V0440300	12919	37	67	40	66	113.912662190000006	22.5271744699999985	113.915102520000005	22.5293904199999986	1
2019-10-25 19:30:49	2019-10-25 23:39:40	2.29234759999999982	02	19-29岁	22.5305918978129895	113.916789349533673	440305	V0440300	12920	37	68	40	67	113.915102520000005	22.5271744699999985	113.917542859999998	22.5293904199999986	1
2019-10-25 18:31:56	2019-10-25 22:15:27	2.29234759999999982	02	19-29岁	22.530467551398349	113.91642295978869	440305	V0440300	12920	37	68	40	67	113.915102520000005	22.5271744699999985	113.917542859999998	22.5293904199999986	1
2019-10-25 20:50:13	2019-10-25 23:22:51	2.29234759999999982	02	19-29岁	22.5305718661679499	113.915274326249374	440305	V0440300	12920	37	68	40	67	113.915102520000005	22.5271744699999985	113.917542859999998	22.5293904199999986	1
2019-10-25 18:58:50	2019-10-25 20:55:37	2.29234759999999982	01	40-49岁	22.5314911287188693	113.918974588422103	440305	V0440300	12921	37	69	40	68	113.917542859999998	22.5271744699999985	113.919983189999996	22.5293904199999986	1
2019-10-25 19:01:01	2019-10-25 22:51:48	2.29234759999999982	02	19-29岁	22.5307590402159015	113.918446826477179	440305	V0440300	12921	37	69	40	68	113.917542859999998	22.5271744699999985	113.919983189999996	22.5293904199999986	1
2019-10-25 20:33:21	2019-10-25 23:23:24	2.29234759999999982	01	19-29岁	22.5299295815571909	113.921787611343731	440305	V0440300	12922	37	70	40	69	113.919983189999996	22.5271744699999985	113.922423530000003	22.5293904199999986	1
2019-10-25 20:05:42	2019-10-25 23:40:43	2.29234759999999982	01	30-39岁	22.5297548465166706	113.920674317627913	440305	V0440300	12922	37	70	40	69	113.919983189999996	22.5271744699999985	113.922423530000003	22.5293904199999986	1
2019-10-25 18:43:24	2019-10-25 21:38:00	2.29234759999999982	02	30-39岁	22.5303575349437217	113.923400451779244	440305	V0440300	12923	37	71	40	70	113.922423530000003	22.5271744699999985	113.924863869999996	22.5293904199999986	1
2019-10-25 19:24:12	2019-10-25 20:43:11	2.29234759999999982	02	19-29岁	22.53062045916489	113.922520309817997	440305	V0440300	12923	37	71	40	70	113.922423530000003	22.5271744699999985	113.924863869999996	22.5293904199999986	1
2019-10-25 18:08:44	2019-10-25 20:11:54	2.29234759999999982	02	19-29岁	22.5297767690084001	113.926065396632907	440305	V0440300	12924	37	72	40	71	113.924863869999996	22.5271744699999985	113.927304199999995	22.5293904199999986	1
2019-10-25 18:54:09	2019-10-25 22:39:13	2.29234759999999982	02	40-49岁	22.5309091700492203	113.927235213375255	440305	V0440300	12924	37	72	40	71	113.924863869999996	22.5271744699999985	113.927304199999995	22.5293904199999986	1
2019-10-25 18:13:36	2019-10-25 21:36:22	2.29234759999999982	01	19-29岁	22.5294067093701997	113.92842450985124	440305	V0440300	12925	37	73	39	72	113.927304199999995	22.5271744699999985	113.929744540000002	22.5293904199999986	1
2019-10-25 14:42:14	2019-10-25 18:36:47	2.29234759999999982	01	19-29岁	22.5300127133076487	113.928022514184818	440305	V0440300	12925	37	73	39	72	113.927304199999995	22.5271744699999985	113.929744540000002	22.5293904199999986	1
2019-10-25 13:54:19	2019-10-25 21:04:28	2.29234759999999982	03	未知	22.5305789963727001	113.935470824538655	440305	V0440300	12928	37	76	39	75	113.934625209999993	22.5271744699999985	113.93706555	22.5293904199999986	1
2019-10-25 22:58:47	2019-10-25 22:58:47	2.29234759999999982	01	19-29岁	22.5306429125556207	113.940249038998459	440305	V0440300	12930	37	78	39	77	113.939505879999999	22.5271744699999985	113.941946220000005	22.5293904199999986	1
2019-10-25 18:56:52	2019-10-25 20:20:06	2.29234759999999982	02	30-39岁	22.5307967319569613	113.941693140467351	440305	V0440300	12930	37	78	39	77	113.939505879999999	22.5271744699999985	113.941946220000005	22.5293904199999986	3
2019-10-25 20:57:03	2019-10-25 21:51:55	2.29234759999999982	02	30-39岁	22.5307967319569613	113.941693140467351	440305	V0440300	12930	37	78	39	77	113.939505879999999	22.5271744699999985	113.941946220000005	22.5293904199999986	3
2019-10-25 10:55:47	2019-10-25 11:03:17	2.29234759999999982	02	30-39岁	22.5307967319569613	113.941693140467351	440305	V0440300	12930	37	78	39	77	113.939505879999999	22.5271744699999985	113.941946220000005	22.5293904199999986	3
2019-10-25 19:16:57	2019-10-25 20:58:37	2.29234759999999982	01	19-29岁	22.530521773406619	113.943370129789329	440305	V0440300	12931	37	79	39	78	113.941946220000005	22.5271744699999985	113.944386559999998	22.5293904199999986	1
2019-10-25 16:17:32	2019-10-25 16:55:52	2.29234759999999982	02	40-49岁	22.5309290961569211	113.945333252156615	440305	V0440300	12932	37	80	39	79	113.944386559999998	22.5271744699999985	113.946826889999997	22.5293904199999986	1
2019-10-25 07:59:31	2019-10-25 09:23:10	2.29234759999999982	02	30-39岁	22.5297260569293911	113.959475214611572	440305	V0440300	12938	37	86	39	85	113.959028570000001	22.5271744699999985	113.961468909999994	22.5293904199999986	1
2019-10-25 00:09:58	2019-10-25 02:26:54	3.05925700000000012	01	未知	22.5297481134880115	114.021417313691956	440304	V0440300	12963	37	111	39	110	114.02003698	22.5271744699999985	114.022477309999999	22.5293904199999986	1
2019-10-25 19:59:12	2019-10-25 23:40:55	3.05925700000000012	01	19-29岁	22.5312148377704808	114.039262012126471	440304	V0440300	12970	37	118	39	117	114.037119329999996	22.5271744699999985	114.039559659999995	22.5293904199999986	1
2019-10-25 13:18:24	2019-10-25 14:33:49	3.05925700000000012	01	30-39岁	22.5309525721748685	114.044630490406476	440304	V0440300	12973	37	121	39	120	114.044440339999994	22.5271744699999985	114.046880669999993	22.5293904199999986	2
2019-10-25 17:20:37	2019-10-25 17:59:56	3.05925700000000012	01	30-39岁	22.5309525721748685	114.044630490406476	440304	V0440300	12973	37	121	39	120	114.044440339999994	22.5271744699999985	114.046880669999993	22.5293904199999986	2
2019-10-25 18:13:11	2019-10-25 20:55:21	2.29234759999999982	01	30-39岁	22.5325970577656207	113.905602092111906	440305	V0440300	13273	38	64	41	63	113.905341179999994	22.5293904199999986	113.907781510000007	22.5316063799999995	1
2019-10-25 11:59:23	2019-10-25 13:12:37	2.29234759999999982	01	19-29岁	22.5327219582412788	113.907872530486927	440305	V0440300	13274	38	65	41	64	113.907781510000007	22.5293904199999986	113.910221849999999	22.5316063799999995	1
2019-10-25 11:48:49	2019-10-25 13:00:47	2.29234759999999982	02	30-39岁	22.531735647976781	113.911022603745565	440305	V0440300	13275	38	66	41	65	113.910221849999999	22.5293904199999986	113.912662190000006	22.5316063799999995	1
2019-10-25 09:58:15	2019-10-25 17:49:16	2.29234759999999982	02	19-29岁	22.5316701392204095	113.914191020156395	440305	V0440300	13276	38	67	41	66	113.912662190000006	22.5293904199999986	113.915102520000005	22.5316063799999995	1
2019-10-25 19:46:05	2019-10-25 20:47:02	2.29234759999999982	02	30-39岁	22.5320785340006289	113.912899607170601	440305	V0440300	13276	38	67	41	66	113.912662190000006	22.5293904199999986	113.915102520000005	22.5316063799999995	2
2019-10-25 19:27:49	2019-10-25 19:46:02	2.29234759999999982	02	30-39岁	22.5320785340006289	113.912899607170601	440305	V0440300	13276	38	67	41	66	113.912662190000006	22.5293904199999986	113.915102520000005	22.5316063799999995	2
2019-10-25 09:22:21	2019-10-25 17:11:45	2.29234759999999982	01	19-29岁	22.532464153732171	113.917476351448656	440305	V0440300	13277	38	68	41	67	113.915102520000005	22.5293904199999986	113.917542859999998	22.5316063799999995	2
2019-10-25 17:16:15	2019-10-25 19:58:20	2.29234759999999982	01	19-29岁	22.532464153732171	113.917476351448656	440305	V0440300	13277	38	68	41	67	113.915102520000005	22.5293904199999986	113.917542859999998	22.5316063799999995	2
2019-10-25 23:48:28	2019-10-25 23:48:28	2.29234759999999982	01	40-49岁	22.5318233653224205	113.916062534959849	440305	V0440300	13277	38	68	41	67	113.915102520000005	22.5293904199999986	113.917542859999998	22.5316063799999995	2
2019-10-25 15:15:35	2019-10-25 16:45:04	2.29234759999999982	01	40-49岁	22.5318233653224205	113.916062534959849	440305	V0440300	13277	38	68	41	67	113.915102520000005	22.5293904199999986	113.917542859999998	22.5316063799999995	2
2019-10-25 18:22:36	2019-10-25 21:39:49	2.29234759999999982	02	30-39岁	22.5319664751684208	113.915525049412992	440305	V0440300	13277	38	68	41	67	113.915102520000005	22.5293904199999986	113.917542859999998	22.5316063799999995	1
2019-10-25 19:14:27	2019-10-25 23:21:51	2.29234759999999982	02	19-29岁	22.5330019800145109	113.91869817369178	440305	V0440300	13278	38	69	41	68	113.917542859999998	22.5293904199999986	113.919983189999996	22.5316063799999995	1
2019-10-25 11:39:39	2019-10-25 12:42:43	2.29234759999999982	02	19-29岁	22.5324103302378411	113.919847930723876	440305	V0440300	13278	38	69	41	68	113.917542859999998	22.5293904199999986	113.919983189999996	22.5316063799999995	1
2019-10-25 12:01:00	2019-10-25 13:19:57	2.29234759999999982	01	19-29岁	22.5327705626009909	113.926883122844501	440305	V0440300	13281	38	72	40	71	113.924863869999996	22.5293904199999986	113.927304199999995	22.5316063799999995	1
2019-10-25 18:09:53	2019-10-25 23:35:11	2.29234759999999982	02	19-29岁	22.5318203547065607	113.927691057390604	440305	V0440300	13282	38	73	40	72	113.927304199999995	22.5293904199999986	113.929744540000002	22.5316063799999995	1
2019-10-25 21:22:39	2019-10-25 23:47:20	2.29234759999999982	01	19-29岁	22.5316702678695187	113.92739322486095	440305	V0440300	13282	38	73	40	72	113.927304199999995	22.5293904199999986	113.929744540000002	22.5316063799999995	1
2019-10-25 22:13:22	2019-10-25 23:42:43	2.29234759999999982	02	19-29岁	22.5327807246045104	113.928359542972117	440305	V0440300	13282	38	73	40	72	113.927304199999995	22.5293904199999986	113.929744540000002	22.5316063799999995	1
2019-10-25 19:19:12	2019-10-25 20:47:23	2.29234759999999982	01	0-18岁	22.5317127981558905	113.928674623357608	440305	V0440300	13282	38	73	40	72	113.927304199999995	22.5293904199999986	113.929744540000002	22.5316063799999995	1
2019-10-25 17:01:44	2019-10-25 18:12:06	2.29234759999999982	01	19-29岁	22.5325471221055089	113.929831643433687	440305	V0440300	13283	38	74	40	73	113.929744540000002	22.5293904199999986	113.932184879999994	22.5316063799999995	1
2019-10-25 20:20:23	2019-10-25 23:46:47	2.29234759999999982	02	19-29岁	22.5320337332367799	113.930357883189231	440305	V0440300	13283	38	74	40	73	113.929744540000002	22.5293904199999986	113.932184879999994	22.5316063799999995	1
2019-10-25 18:09:40	2019-10-25 19:44:07	2.29234759999999982	02	19-29岁	22.53280125906225	113.935110873705312	440305	V0440300	13285	38	76	40	75	113.934625209999993	22.5293904199999986	113.93706555	22.5316063799999995	1
2019-10-25 18:20:16	2019-10-25 19:05:32	2.29234759999999982	01	19-29岁	22.5332797417344501	113.93511973470207	440305	V0440300	13285	38	76	40	75	113.934625209999993	22.5293904199999986	113.93706555	22.5316063799999995	2
2019-10-25 19:06:26	2019-10-25 20:58:07	2.29234759999999982	01	19-29岁	22.5332797417344501	113.93511973470207	440305	V0440300	13285	38	76	40	75	113.934625209999993	22.5293904199999986	113.93706555	22.5316063799999995	2
2019-10-25 20:00:15	2019-10-25 22:55:25	2.29234759999999982	02	19-29岁	22.5330463065926594	113.935183179843705	440305	V0440300	13285	38	76	40	75	113.934625209999993	22.5293904199999986	113.93706555	22.5316063799999995	1
2019-10-25 17:20:28	2019-10-25 18:51:47	2.29234759999999982	01	19-29岁	22.5335845059453383	113.937852600450356	440305	V0440300	13286	38	77	40	76	113.93706555	22.5293904199999986	113.939505879999999	22.5316063799999995	1
2019-10-25 13:27:28	2019-10-25 16:40:13	2.29234759999999982	01	19-29岁	22.5334965550432997	113.938447149654124	440305	V0440300	13286	38	77	40	76	113.93706555	22.5293904199999986	113.939505879999999	22.5316063799999995	1
2019-10-25 19:31:11	2019-10-25 20:50:04	2.29234759999999982	01	19-29岁	22.5322970511483511	113.942757850994226	440305	V0440300	13288	38	79	40	78	113.941946220000005	22.5293904199999986	113.944386559999998	22.5316063799999995	1
2019-10-25 18:27:34	2019-10-25 21:50:27	2.29234759999999982	02	30-39岁	22.5317290550180793	113.946112257924696	440305	V0440300	13289	38	80	40	79	113.944386559999998	22.5293904199999986	113.946826889999997	22.5316063799999995	2
2019-10-25 17:50:36	2019-10-25 18:26:50	2.29234759999999982	02	30-39岁	22.5317290550180793	113.946112257924696	440305	V0440300	13289	38	80	40	79	113.944386559999998	22.5293904199999986	113.946826889999997	22.5316063799999995	2
2019-10-25 18:28:59	2019-10-25 21:28:28	2.29234759999999982	01	30-39岁	22.5334595704423286	113.944568357899584	440305	V0440300	13289	38	80	40	79	113.944386559999998	22.5293904199999986	113.946826889999997	22.5316063799999995	1
2019-10-25 18:20:02	2019-10-25 20:19:55	2.29234759999999982	02	40-49岁	22.5319617418996891	113.945533962121388	440305	V0440300	13289	38	80	40	79	113.944386559999998	22.5293904199999986	113.946826889999997	22.5316063799999995	1
2019-10-25 11:20:11	2019-10-25 12:35:49	3.05925700000000012	02	19-29岁	22.532036284006189	114.01972631593847	440304	V0440300	13319	38	110	40	109	114.017596639999994	22.5293904199999986	114.02003698	22.5316063799999995	1
2019-10-25 17:13:33	2019-10-25 19:13:46	3.05925700000000012	01	30-39岁	22.53324401344533	114.021585164740813	440304	V0440300	13320	38	111	40	110	114.02003698	22.5293904199999986	114.022477309999999	22.5316063799999995	1
2019-10-25 12:37:54	2019-10-25 12:38:54	3.05925700000000012	01	30-39岁	22.5322537241440699	114.02269453711429	440304	V0440300	13321	38	112	40	111	114.022477309999999	22.5293904199999986	114.024917650000006	22.5316063799999995	1
2019-10-25 18:35:16	2019-10-25 21:45:48	3.05925700000000012	02	30-39岁	22.5337489764831496	114.027413314928253	440304	V0440300	13323	38	114	40	113	114.027357980000005	22.5293904199999986	114.029798319999998	22.5316063799999995	1
2019-10-25 15:42:15	2019-10-25 17:05:38	3.05925700000000012	03	未知	22.5323744810798914	114.042443373576617	440304	V0440300	13329	38	120	40	119	114.042000000000002	22.5293904199999986	114.044440339999994	22.5316063799999995	1
2019-10-25 14:30:00	2019-10-25 19:12:55	3.05925700000000012	01	19-29岁	22.5335290142590488	114.058148324787922	440304	V0440300	13335	38	126	39	125	114.056642019999998	22.5293904199999986	114.059082349999997	22.5316063799999995	1
2019-10-25 12:10:45	2019-10-25 16:07:48	3.05925700000000012	02	19-29岁	22.5337258134728202	114.065955565417838	440304	V0440300	13338	38	129	39	128	114.063963029999996	22.5293904199999986	114.066403359999995	22.5316063799999995	1
2019-10-25 17:40:51	2019-10-25 20:17:10	2.29234759999999982	01	30-39岁	22.53494208437235	113.913982245884398	440305	V0440300	13633	39	67	42	66	113.912662190000006	22.5316063799999995	113.915102520000005	22.5338223400000004	1
2019-10-25 14:20:06	2019-10-25 16:28:40	2.29234759999999982	02	19-29岁	22.5342674508709884	113.915979069093154	440305	V0440300	13634	39	68	42	67	113.915102520000005	22.5316063799999995	113.917542859999998	22.5338223400000004	1
2019-10-25 10:25:58	2019-10-25 11:53:04	2.29234759999999982	01	19-29岁	22.5357051149799616	113.916121980442099	440305	V0440300	13634	39	68	42	67	113.915102520000005	22.5316063799999995	113.917542859999998	22.5338223400000004	2
2019-10-25 11:53:15	2019-10-25 13:44:29	2.29234759999999982	01	19-29岁	22.5357051149799616	113.916121980442099	440305	V0440300	13634	39	68	42	67	113.915102520000005	22.5316063799999995	113.917542859999998	22.5338223400000004	2
2019-10-25 18:49:34	2019-10-25 23:42:50	2.29234759999999982	02	19-29岁	22.5343096310147786	113.918649704747679	440305	V0440300	13635	39	69	42	68	113.917542859999998	22.5316063799999995	113.919983189999996	22.5338223400000004	1
2019-10-25 19:22:55	2019-10-25 22:43:59	2.29234759999999982	02	19-29岁	22.535511841605139	113.92582176657244	440305	V0440300	13638	39	72	41	71	113.924863869999996	22.5316063799999995	113.927304199999995	22.5338223400000004	1
2019-10-25 12:30:30	2019-10-25 16:55:47	2.29234759999999982	01	40-49岁	22.535505602419569	113.928328364235085	440305	V0440300	13639	39	73	41	72	113.927304199999995	22.5316063799999995	113.929744540000002	22.5338223400000004	1
2019-10-25 18:38:48	2019-10-25 20:06:44	2.29234759999999982	02	19-29岁	22.534243228704689	113.928385456327135	440305	V0440300	13639	39	73	41	72	113.927304199999995	22.5316063799999995	113.929744540000002	22.5338223400000004	1
2019-10-25 18:22:42	2019-10-25 23:47:53	2.29234759999999982	02	19-29岁	22.5355289074536209	113.929075901047867	440305	V0440300	13639	39	73	41	72	113.927304199999995	22.5316063799999995	113.929744540000002	22.5338223400000004	1
2019-10-25 09:59:52	2019-10-25 19:13:28	2.29234759999999982	02	19-29岁	22.5357380583395894	113.929158706522898	440305	V0440300	13639	39	73	41	72	113.927304199999995	22.5316063799999995	113.929744540000002	22.5338223400000004	1
2019-10-25 18:24:18	2019-10-25 23:21:14	2.29234759999999982	01	19-29岁	22.5351320602718808	113.930979100463389	440305	V0440300	13640	39	74	41	73	113.929744540000002	22.5316063799999995	113.932184879999994	22.5338223400000004	1
2019-10-25 20:24:18	2019-10-25 23:16:31	2.29234759999999982	02	19-29岁	22.5358453296469889	113.930050112114159	440305	V0440300	13640	39	74	41	73	113.929744540000002	22.5316063799999995	113.932184879999994	22.5338223400000004	1
2019-10-25 16:24:31	2019-10-25 23:25:47	2.29234759999999982	01	19-29岁	22.5346410360640803	113.930785948414581	440305	V0440300	13640	39	74	41	73	113.929744540000002	22.5316063799999995	113.932184879999994	22.5338223400000004	1
2019-10-25 18:19:53	2019-10-25 22:17:32	2.29234759999999982	01	40-49岁	22.5345144942539406	113.930303002038016	440305	V0440300	13640	39	74	41	73	113.929744540000002	22.5316063799999995	113.932184879999994	22.5338223400000004	1
2019-10-25 23:24:48	2019-10-25 23:24:48	2.29234759999999982	01	19-29岁	22.5342375539975315	113.932815572987352	440305	V0440300	13641	39	75	41	74	113.932184879999994	22.5316063799999995	113.934625209999993	22.5338223400000004	1
2019-10-25 18:48:54	2019-10-25 22:13:07	2.29234759999999982	02	19-29岁	22.5358096108335886	113.932907115072624	440305	V0440300	13641	39	75	41	74	113.932184879999994	22.5316063799999995	113.934625209999993	22.5338223400000004	1
2019-10-25 17:13:29	2019-10-25 20:33:02	2.29234759999999982	02	19-29岁	22.5341437204393991	113.934993786498353	440305	V0440300	13642	39	76	41	75	113.934625209999993	22.5316063799999995	113.93706555	22.5338223400000004	1
2019-10-25 20:17:04	2019-10-25 23:46:30	2.29234759999999982	01	30-39岁	22.5343390990807713	113.946210254252122	440305	V0440300	13646	39	80	41	79	113.944386559999998	22.5316063799999995	113.946826889999997	22.5338223400000004	1
2019-10-25 00:24:19	2019-10-25 22:43:33	2.29234759999999982	02	40-49岁	22.5343645025162509	113.961365174285092	440305	V0440300	13652	39	86	41	85	113.959028570000001	22.5316063799999995	113.961468909999994	22.5338223400000004	1
2019-10-25 19:45:29	2019-10-25 23:45:36	3.05925700000000012	01	30-39岁	22.5340691746840811	113.992217328333723	440304	V0440300	13665	39	99	41	98	113.990752939999993	22.5316063799999995	113.99319328	22.5338223400000004	1
2019-10-25 12:26:23	2019-10-25 20:08:50	3.05925700000000012	02	30-39岁	22.5347935005823388	114.002490191283059	440304	V0440300	13669	39	103	41	102	114.000514289999998	22.5316063799999995	114.002954619999997	22.5338223400000004	1
2019-10-25 11:48:12	2019-10-25 13:10:40	3.05925700000000012	01	40-49岁	22.5349025947596218	114.020986063673732	440304	V0440300	13677	39	111	41	110	114.02003698	22.5316063799999995	114.022477309999999	22.5338223400000004	2
2019-10-25 11:06:06	2019-10-25 11:39:34	3.05925700000000012	01	40-49岁	22.5349025947596218	114.020986063673732	440304	V0440300	13677	39	111	41	110	114.02003698	22.5316063799999995	114.022477309999999	22.5338223400000004	2
2019-10-25 23:28:31	2019-10-25 23:43:26	3.05925700000000012	03	未知	22.53533234612539	114.021773511727915	440304	V0440300	13677	39	111	41	110	114.02003698	22.5316063799999995	114.022477309999999	22.5338223400000004	2
2019-10-25 15:46:47	2019-10-25 22:37:56	3.05925700000000012	03	未知	22.53533234612539	114.021773511727915	440304	V0440300	13677	39	111	41	110	114.02003698	22.5316063799999995	114.022477309999999	22.5338223400000004	2
2019-10-25 17:33:34	2019-10-25 20:59:34	3.05925700000000012	01	19-29岁	22.5345382273402599	114.022266616105526	440304	V0440300	13677	39	111	41	110	114.02003698	22.5316063799999995	114.022477309999999	22.5338223400000004	1
2019-10-25 18:30:38	2019-10-25 23:46:39	3.05925700000000012	01	30-39岁	22.5355315920979891	114.040384366612855	440304	V0440300	13685	39	119	41	118	114.039559659999995	22.5316063799999995	114.042000000000002	22.5338223400000004	1
2019-10-25 11:43:46	2019-10-25 12:59:59	3.05925700000000012	02	30-39岁	22.5346914971092112	114.042306548717477	440304	V0440300	13686	39	120	41	119	114.042000000000002	22.5316063799999995	114.044440339999994	22.5338223400000004	1
2019-10-25 19:34:31	2019-10-25 21:39:21	3.05925700000000012	01	19-29岁	22.5349117309417402	114.058740817777391	440304	V0440300	13692	39	126	40	125	114.056642019999998	22.5316063799999995	114.059082349999997	22.5338223400000004	1
2019-10-25 00:05:11	2019-10-25 00:56:51	3.05925700000000012	01	19-29岁	22.5347179912610294	114.078312540275192	440304	V0440300	13700	39	134	40	133	114.07616471	22.5316063799999995	114.078605039999999	22.5338223400000004	1
2019-10-25 21:52:18	2019-10-25 22:30:18	2.29234759999999982	01	30-39岁	22.5368736826107288	113.905079253371269	440305	V0440300	13986	40	63	43	62	113.902900840000001	22.5338223400000004	113.905341179999994	22.5360383000000013	1
2019-10-25 21:36:06	2019-10-25 23:47:59	2.29234759999999982	02	19-29岁	22.5376193723913083	113.911474507918996	440305	V0440300	13989	40	66	43	65	113.910221849999999	22.5338223400000004	113.912662190000006	22.5360383000000013	1
2019-10-25 19:25:55	2019-10-25 23:44:52	2.29234759999999982	01	19-29岁	22.5366527759298698	113.911894339826972	440305	V0440300	13989	40	66	43	65	113.910221849999999	22.5338223400000004	113.912662190000006	22.5360383000000013	1
2019-10-25 19:04:09	2019-10-25 20:31:10	2.29234759999999982	02	19-29岁	22.5364845286250599	113.913471904312559	440305	V0440300	13990	40	67	43	66	113.912662190000006	22.5338223400000004	113.915102520000005	22.5360383000000013	1
2019-10-25 18:00:17	2019-10-25 20:26:39	2.29234759999999982	02	19-29岁	22.5376964256011298	113.91736981625661	440305	V0440300	13991	40	68	43	67	113.915102520000005	22.5338223400000004	113.917542859999998	22.5360383000000013	1
2019-10-25 08:35:28	2019-10-25 08:37:35	2.29234759999999982	01	19-29岁	22.5366587736890409	113.918791830788024	440305	V0440300	13992	40	69	43	68	113.917542859999998	22.5338223400000004	113.919983189999996	22.5360383000000013	1
2019-10-25 12:34:13	2019-10-25 14:05:18	2.29234759999999982	01	19-29岁	22.5362299170265885	113.927505981598003	440305	V0440300	13996	40	73	42	72	113.927304199999995	22.5338223400000004	113.929744540000002	22.5360383000000013	1
2019-10-25 12:56:09	2019-10-25 15:43:06	2.29234759999999982	02	19-29岁	22.5362369238809386	113.928817353773269	440305	V0440300	13996	40	73	42	72	113.927304199999995	22.5338223400000004	113.929744540000002	22.5360383000000013	1
2019-10-25 18:19:48	2019-10-25 20:25:12	2.29234759999999982	03	19-29岁	22.5360684683439594	113.927558132085977	440305	V0440300	13996	40	73	42	72	113.927304199999995	22.5338223400000004	113.929744540000002	22.5360383000000013	1
2019-10-25 18:57:42	2019-10-25 23:09:25	2.29234759999999982	01	0-18岁	22.5373401524089516	113.932241795103394	440305	V0440300	13998	40	75	42	74	113.932184879999994	22.5338223400000004	113.934625209999993	22.5360383000000013	1
2019-10-25 20:40:42	2019-10-25 22:01:53	2.29234759999999982	01	19-29岁	22.5377644700976099	113.959804262567175	440305	V0440300	14009	40	86	42	85	113.959028570000001	22.5338223400000004	113.961468909999994	22.5360383000000013	2
2019-10-25 17:00:25	2019-10-25 20:40:10	2.29234759999999982	01	19-29岁	22.5377644700976099	113.959804262567175	440305	V0440300	14009	40	86	42	85	113.959028570000001	22.5338223400000004	113.961468909999994	22.5360383000000013	2
2019-10-25 21:12:27	2019-10-25 21:43:41	2.29234759999999982	02	30-39岁	22.5368312403479791	113.962953031369224	440305	V0440300	14010	40	87	42	86	113.961468909999994	22.5338223400000004	113.963909240000007	22.5360383000000013	1
2019-10-25 18:46:30	2019-10-25 23:33:45	2.29234759999999982	02	19-29岁	22.53809627370185	113.964946136168763	440305	V0440300	14011	40	88	42	87	113.963909240000007	22.5338223400000004	113.966349579999999	22.5360383000000013	1
2019-10-25 20:12:23	2019-10-25 22:39:07	3.05925700000000012	01	19-29岁	22.5376982451943917	114.011628129394964	440304	V0440300	14030	40	107	42	106	114.010275629999995	22.5338223400000004	114.012715970000002	22.5360383000000013	1
2019-10-25 21:50:54	2019-10-25 22:21:51	2.29234759999999982	01	30-39岁	22.5394366912469195	113.905080361583288	440305	V0440300	14343	41	63	44	62	113.902900840000001	22.5360383000000013	113.905341179999994	22.5382542599999987	1
2019-10-25 20:34:08	2019-10-25 21:37:40	2.29234759999999982	01	19-29岁	22.5384824849050496	113.913184574350126	440305	V0440300	14347	41	67	44	66	113.912662190000006	22.5360383000000013	113.915102520000005	22.5382542599999987	1
2019-10-25 19:46:03	2019-10-25 20:18:02	2.29234759999999982	01	19-29岁	22.5382794815636593	113.913422253157989	440305	V0440300	14347	41	67	44	66	113.912662190000006	22.5360383000000013	113.915102520000005	22.5382542599999987	1
2019-10-25 23:30:13	2019-10-25 23:46:15	2.29234759999999982	01	19-29岁	22.5387215522448798	113.917648204918962	440305	V0440300	14349	41	69	44	68	113.917542859999998	22.5360383000000013	113.919983189999996	22.5382542599999987	2
2019-10-25 19:18:53	2019-10-25 23:29:51	2.29234759999999982	01	19-29岁	22.5387215522448798	113.917648204918962	440305	V0440300	14349	41	69	44	68	113.917542859999998	22.5360383000000013	113.919983189999996	22.5382542599999987	2
2019-10-25 15:36:38	2019-10-25 20:49:18	2.29234759999999982	03	未知	22.5394997066158105	113.921050660529119	440305	V0440300	14350	41	70	43	69	113.919983189999996	22.5360383000000013	113.922423530000003	22.5382542599999987	1
2019-10-25 20:33:55	2019-10-25 22:29:22	2.29234759999999982	01	19-29岁	22.5383906250107913	113.925816265038364	440305	V0440300	14352	41	72	43	71	113.924863869999996	22.5360383000000013	113.927304199999995	22.5382542599999987	1
2019-10-25 19:30:18	2019-10-25 23:48:30	2.29234759999999982	01	50-59岁	22.5401729687716816	113.925106410613807	440305	V0440300	14352	41	72	43	71	113.924863869999996	22.5360383000000013	113.927304199999995	22.5382542599999987	1
2019-10-25 19:01:17	2019-10-25 19:56:19	2.29234759999999982	02	19-29岁	22.5402252365092508	113.925008099164174	440305	V0440300	14352	41	72	43	71	113.924863869999996	22.5360383000000013	113.927304199999995	22.5382542599999987	1
2019-10-25 18:41:05	2019-10-25 20:04:17	2.29234759999999982	01	30-39岁	22.5388542756298413	113.943031113732928	440305	V0440300	14359	41	79	43	78	113.941946220000005	22.5360383000000013	113.944386559999998	22.5382542599999987	1
2019-10-25 19:56:45	2019-10-25 23:13:53	2.29234759999999982	01	40-49岁	22.5392670817633913	113.9562252026425	440305	V0440300	14364	41	84	43	83	113.954147899999995	22.5360383000000013	113.956588240000002	22.5382542599999987	1
2019-10-25 12:11:28	2019-10-25 15:27:32	3.05925700000000012	01	19-29岁	22.5398590531087812	114.008919453849032	440304	V0440300	14386	41	106	43	105	114.007835290000003	22.5360383000000013	114.010275629999995	22.5382542599999987	1
2019-10-25 15:03:18	2019-10-25 16:57:39	3.05925700000000012	01	30-39岁	22.5385538188033898	114.06147153563289	440304	V0440300	14407	41	127	42	126	114.059082349999997	22.5360383000000013	114.061522690000004	22.5382542599999987	1
2019-10-25 11:26:19	2019-10-25 14:01:50	3.05925700000000012	02	19-29岁	22.5396783018870792	114.067199659799456	440304	V0440300	14410	41	130	42	129	114.066403359999995	22.5360383000000013	114.068843700000002	22.5382542599999987	1
2019-10-25 19:18:02	2019-10-25 21:11:00	2.29234759999999982	02	30-39岁	22.5420727763011399	113.910287231091374	440305	V0440300	14703	42	66	45	65	113.910221849999999	22.5382542599999987	113.912662190000006	22.5404702099999987	1
2019-10-25 20:32:25	2019-10-25 20:33:25	2.29234759999999982	01	19-29岁	22.5414760046884197	113.919160877725986	440305	V0440300	14706	42	69	44	68	113.917542859999998	22.5382542599999987	113.919983189999996	22.5404702099999987	1
2019-10-25 17:12:52	2019-10-25 18:51:37	2.29234759999999982	01	40-49岁	22.5420045297157117	113.920839612163945	440305	V0440300	14707	42	70	44	69	113.919983189999996	22.5382542599999987	113.922423530000003	22.5404702099999987	1
2019-10-25 22:36:50	2019-10-25 23:46:32	2.29234759999999982	01	0-18岁	22.5405727072635891	113.943226412739065	440305	V0440300	14716	42	79	44	78	113.941946220000005	22.5382542599999987	113.944386559999998	22.5404702099999987	1
2019-10-25 19:34:57	2019-10-25 20:42:51	2.29234759999999982	01	19-29岁	22.5404965299684008	113.943966463144378	440305	V0440300	14716	42	79	44	78	113.941946220000005	22.5382542599999987	113.944386559999998	22.5404702099999987	2
2019-10-25 20:42:52	2019-10-25 23:26:27	2.29234759999999982	01	19-29岁	22.5404965299684008	113.943966463144378	440305	V0440300	14716	42	79	44	78	113.941946220000005	22.5382542599999987	113.944386559999998	22.5404702099999987	2
2019-10-25 19:58:25	2019-10-25 23:17:59	2.29234759999999982	01	19-29岁	22.541304329931279	113.947057620565474	440305	V0440300	14718	42	81	44	80	113.946826889999997	22.5382542599999987	113.949267230000004	22.5404702099999987	1
2019-10-25 20:10:47	2019-10-25 23:32:24	2.29234759999999982	02	50-59岁	22.5419272296582811	113.949919712231662	440305	V0440300	14719	42	82	44	81	113.949267230000004	22.5382542599999987	113.951707560000003	22.5404702099999987	1
2019-10-25 22:17:31	2019-10-25 23:48:34	2.29234759999999982	02	30-39岁	22.5421582202836284	113.962117442466379	440305	V0440300	14724	42	87	44	86	113.961468909999994	22.5382542599999987	113.963909240000007	22.5404702099999987	1
2019-10-25 12:01:36	2019-10-25 12:39:57	2.29234759999999982	01	30-39岁	22.5414055481066917	113.962882029060211	440305	V0440300	14724	42	87	44	86	113.961468909999994	22.5382542599999987	113.963909240000007	22.5404702099999987	2
2019-10-25 18:11:58	2019-10-25 19:08:42	2.29234759999999982	01	30-39岁	22.5414055481066917	113.962882029060211	440305	V0440300	14724	42	87	44	86	113.961468909999994	22.5382542599999987	113.963909240000007	22.5404702099999987	2
2019-10-25 14:14:48	2019-10-25 16:43:56	2.29234759999999982	02	19-29岁	22.5408061639371091	113.964595377513447	440305	V0440300	14725	42	88	44	87	113.963909240000007	22.5382542599999987	113.966349579999999	22.5404702099999987	1
2019-10-25 09:38:12	2019-10-25 15:14:58	2.29234759999999982	01	19-29岁	22.5426504169517692	113.966196971383908	440305	V0440300	14725	42	88	44	87	113.963909240000007	22.5382542599999987	113.966349579999999	22.5404702099999987	1
2019-10-25 21:59:16	2019-10-25 23:13:57	2.29234759999999982	02	19-29岁	22.5423565653980909	113.964017369849259	440305	V0440300	14725	42	88	44	87	113.963909240000007	22.5382542599999987	113.966349579999999	22.5404702099999987	1
2019-10-25 23:32:15	2019-10-25 23:47:59	2.29234759999999982	02	19-29岁	22.5419479602131112	113.967232481513832	440305	V0440300	14726	42	89	44	88	113.966349579999999	22.5382542599999987	113.968789920000006	22.5404702099999987	1
2019-10-25 00:53:21	2019-10-25 19:37:18	2.29234759999999982	03	未知	22.5411211476974316	113.979880907623269	440305	V0440300	14731	42	94	44	93	113.978551260000003	22.5382542599999987	113.980991599999996	22.5404702099999987	1
2019-10-25 09:35:57	2019-10-25 11:04:10	2.29234759999999982	01	40-49岁	22.54218931711031	113.98005196463842	440305	V0440300	14731	42	94	44	93	113.978551260000003	22.5382542599999987	113.980991599999996	22.5404702099999987	1
2019-10-25 23:27:47	2019-10-25 23:45:29	2.29234759999999982	02	19-29岁	22.5413182810406596	113.985093958442818	440305	V0440300	14733	42	96	44	95	113.983431929999995	22.5382542599999987	113.985872270000002	22.5404702099999987	1
2019-10-25 12:37:50	2019-10-25 15:04:33	3.05925700000000012	02	30-39岁	22.5410063013150115	114.000257333535785	440304	V0440300	14739	42	102	44	101	113.998073950000006	22.5382542599999987	114.000514289999998	22.5404702099999987	1
2019-10-25 12:47:52	2019-10-25 13:40:14	3.05925700000000012	02	30-39岁	22.5406939753874802	114.014021709826793	440304	V0440300	14745	42	108	44	107	114.012715970000002	22.5382542599999987	114.015156300000001	22.5404702099999987	1
2019-10-25 21:54:18	2019-10-25 22:43:32	3.05925700000000012	01	30-39岁	22.541773122580711	114.016242865994926	440304	V0440300	14746	42	109	44	108	114.015156300000001	22.5382542599999987	114.017596639999994	22.5404702099999987	1
2019-10-25 19:22:34	2019-10-25 23:46:50	3.05925700000000012	01	19-29岁	22.5410566873764786	114.059650170424703	440304	V0440300	14764	42	127	43	126	114.059082349999997	22.5382542599999987	114.061522690000004	22.5404702099999987	1
2019-10-25 18:48:58	2019-10-25 19:29:38	3.05925700000000012	01	19-29岁	22.5407508658681515	114.067118686541207	440304	V0440300	14767	42	130	43	129	114.066403359999995	22.5382542599999987	114.068843700000002	22.5404702099999987	1
2019-10-25 18:47:07	2019-10-25 20:58:12	3.05925700000000012	02	19-29岁	22.5416248394509289	114.093373231162758	440304	V0440300	14778	42	141	43	140	114.093247059999996	22.5382542599999987	114.095687400000003	22.5404702099999987	1
2019-10-25 19:20:42	2019-10-25 21:36:38	2.29234759999999982	01	19-29岁	22.5427530673334786	113.91046638308211	440305	V0440300	15060	43	66	46	65	113.910221849999999	22.5404702099999987	113.912662190000006	22.5426861699999996	1
2019-10-25 17:30:20	2019-10-25 20:55:27	2.29234759999999982	02	19-29岁	22.54421935358463	113.915388612666433	440305	V0440300	15062	43	68	45	67	113.915102520000005	22.5404702099999987	113.917542859999998	22.5426861699999996	1
2019-10-25 14:34:13	2019-10-25 16:05:02	2.29234759999999982	01	19-29岁	22.5428017374280287	113.941797676179661	440305	V0440300	15072	43	78	45	77	113.939505879999999	22.5404702099999987	113.941946220000005	22.5426861699999996	1
2019-10-25 19:35:00	2019-10-25 21:12:24	2.29234759999999982	02	60岁以上	22.5442906472935505	113.95986524815801	440305	V0440300	15080	43	86	45	85	113.959028570000001	22.5404702099999987	113.961468909999994	22.5426861699999996	1
2019-10-25 08:46:40	2019-10-25 09:33:37	2.29234759999999982	01	30-39岁	22.544419284414321	113.968587238648425	440305	V0440300	15083	43	89	45	88	113.966349579999999	22.5404702099999987	113.968789920000006	22.5426861699999996	1
2019-10-25 19:01:13	2019-10-25 21:24:01	2.29234759999999982	01	19-29岁	22.5431052876038898	113.966867123757169	440305	V0440300	15083	43	89	45	88	113.966349579999999	22.5404702099999987	113.968789920000006	22.5426861699999996	1
2019-10-25 08:53:28	2019-10-25 09:39:21	3.05925700000000012	01	19-29岁	22.5427555885862887	114.015687349236629	440304	V0440300	15103	43	109	45	108	114.015156300000001	22.5404702099999987	114.017596639999994	22.5426861699999996	1
2019-10-25 19:30:06	2019-10-25 23:37:25	3.17181930000000012	01	19-29岁	22.5431064069390388	114.101445799260787	440303	V0440300	15138	43	144	44	143	114.100568069999994	22.5404702099999987	114.103008399999993	22.5426861699999996	1
2019-10-25 09:25:24	2019-10-25 17:39:18	2.29234759999999982	01	19-29岁	22.5470233770510688	113.911022193133135	440305	V0440300	15417	44	66	47	65	113.910221849999999	22.5426861699999996	113.912662190000006	22.5449021300000005	1
2019-10-25 08:59:29	2019-10-25 11:30:53	2.29234759999999982	02	30-39岁	22.5469326789280586	113.915697452697145	440305	V0440300	15419	44	68	46	67	113.915102520000005	22.5426861699999996	113.917542859999998	22.5449021300000005	1
2019-10-25 18:26:47	2019-10-25 22:16:50	2.29234759999999982	02	40-49岁	22.5454059594791403	113.916557235288451	440305	V0440300	15419	44	68	46	67	113.915102520000005	22.5426861699999996	113.917542859999998	22.5449021300000005	1
2019-10-25 17:43:28	2019-10-25 22:32:27	2.29234759999999982	02	40-49岁	22.5451314985767901	113.915892963982216	440305	V0440300	15419	44	68	46	67	113.915102520000005	22.5426861699999996	113.917542859999998	22.5449021300000005	1
2019-10-25 12:34:18	2019-10-25 14:05:24	2.29234759999999982	02	19-29岁	22.5451097158509306	113.930311411641398	440305	V0440300	15425	44	74	46	73	113.929744540000002	22.5426861699999996	113.932184879999994	22.5449021300000005	1
2019-10-25 17:37:46	2019-10-25 19:31:41	2.29234759999999982	03	未知	22.546024316759901	113.939938906044958	440305	V0440300	15429	44	78	46	77	113.939505879999999	22.5426861699999996	113.941946220000005	22.5449021300000005	1
2019-10-25 18:23:30	2019-10-25 23:04:27	2.29234759999999982	01	19-29岁	22.54684516265268	113.944186051315711	440305	V0440300	15430	44	79	46	78	113.941946220000005	22.5426861699999996	113.944386559999998	22.5449021300000005	1
2019-10-25 18:54:28	2019-10-25 22:15:58	2.29234759999999982	01	30-39岁	22.5457329416878913	113.946921268492858	440305	V0440300	15432	44	81	46	80	113.946826889999997	22.5426861699999996	113.949267230000004	22.5449021300000005	1
2019-10-25 18:45:28	2019-10-25 20:56:42	2.29234759999999982	02	19-29岁	22.5471134024396314	113.948328828785478	440305	V0440300	15432	44	81	46	80	113.946826889999997	22.5426861699999996	113.949267230000004	22.5449021300000005	1
2019-10-25 19:20:35	2019-10-25 21:28:35	2.29234759999999982	01	19-29岁	22.5464879266552991	113.966297624809471	440305	V0440300	15439	44	88	46	87	113.963909240000007	22.5426861699999996	113.966349579999999	22.5449021300000005	1
2019-10-25 18:38:41	2019-10-25 20:23:00	3.05925700000000012	01	50-59岁	22.5462761882221514	113.998763652239631	440304	V0440300	15453	44	102	46	101	113.998073950000006	22.5426861699999996	114.000514289999998	22.5449021300000005	1
2019-10-25 12:17:18	2019-10-25 13:27:21	3.05925700000000012	02	19-29岁	22.5449952124411901	114.036247334568827	440304	V0440300	15468	44	117	45	116	114.034678990000003	22.5426861699999996	114.037119329999996	22.5449021300000005	1
2019-10-25 12:53:04	2019-10-25 13:40:16	3.05925700000000012	03	未知	22.5456534744280006	114.091053961065455	440304	V0440300	15491	44	140	45	139	114.090806720000003	22.5426861699999996	114.093247059999996	22.5449021300000005	1
2019-10-25 07:19:17	2019-10-25 07:29:58	3.17181930000000012	02	19-29岁	22.5449123922986807	114.114535393629254	440303	V0440300	15500	44	149	45	148	114.112769749999998	22.5426861699999996	114.115210079999997	22.5449021300000005	1
2019-10-25 15:00:01	2019-10-25 15:43:13	2.29234759999999982	01	40-49岁	22.5471306929476292	113.910971224061072	440305	V0440300	15774	45	66	47	65	113.910221849999999	22.5449021300000005	113.912662190000006	22.5471180900000014	1
2019-10-25 18:11:57	2019-10-25 20:35:25	2.29234759999999982	01	40-49岁	22.5472735254350205	113.928310635126365	440305	V0440300	15781	45	73	47	72	113.927304199999995	22.5449021300000005	113.929744540000002	22.5471180900000014	1
2019-10-25 19:40:16	2019-10-25 22:37:12	2.29234759999999982	02	19-29岁	22.5475138699776387	113.931443521196556	440305	V0440300	15782	45	74	47	73	113.929744540000002	22.5449021300000005	113.932184879999994	22.5471180900000014	1
2019-10-25 16:15:24	2019-10-25 22:39:56	2.29234759999999982	02	19-29岁	22.5486272824586393	113.932565358151123	440305	V0440300	15783	45	75	47	74	113.932184879999994	22.5449021300000005	113.934625209999993	22.5471180900000014	1
2019-10-25 19:58:06	2019-10-25 22:21:37	2.29234759999999982	01	30-39岁	22.5492403634143912	113.962943624052173	440305	V0440300	15795	45	87	47	86	113.961468909999994	22.5449021300000005	113.963909240000007	22.5471180900000014	1
2019-10-25 22:25:43	2019-10-25 22:35:03	2.29234759999999982	01	19-29岁	22.5471922412891104	113.964883107956368	440305	V0440300	15796	45	88	47	87	113.963909240000007	22.5449021300000005	113.966349579999999	22.5471180900000014	1
2019-10-25 14:10:38	2019-10-25 18:06:23	2.29234759999999982	01	19-29岁	22.5472842823967916	113.967368399098831	440305	V0440300	15797	45	89	47	88	113.966349579999999	22.5449021300000005	113.968789920000006	22.5471180900000014	1
2019-10-25 19:21:25	2019-10-25 21:30:38	2.29234759999999982	03	未知	22.5492754114244605	113.967188823270405	440305	V0440300	15797	45	89	47	88	113.966349579999999	22.5449021300000005	113.968789920000006	22.5471180900000014	1
2019-10-25 14:14:13	2019-10-25 23:06:02	3.05925700000000012	01	19-29岁	22.5474171694456516	114.044260280177028	440304	V0440300	15828	45	120	46	119	114.042000000000002	22.5449021300000005	114.044440339999994	22.5471180900000014	1
2019-10-25 19:22:27	2019-10-25 23:45:20	3.17181930000000012	02	19-29岁	22.5478284965568498	114.099034481119517	440303	V0440300	15851	45	143	46	142	114.098127730000002	22.5449021300000005	114.100568069999994	22.5471180900000014	1
2019-10-25 23:43:52	2019-10-25 23:43:52	2.29234759999999982	01	30-39岁	22.5512983937343989	113.92641427440735	440305	V0440300	16137	46	72	48	71	113.924863869999996	22.5471180900000014	113.927304199999995	22.5493340400000015	1
2019-10-25 20:10:44	2019-10-25 22:54:28	2.29234759999999982	01	19-29岁	22.5493353395227594	113.927584842319462	440305	V0440300	16138	46	73	48	72	113.927304199999995	22.5471180900000014	113.929744540000002	22.5493340400000015	1
2019-10-25 11:54:38	2019-10-25 14:03:14	2.29234759999999982	01	30-39岁	22.550097191030499	113.939606117018883	440305	V0440300	16143	46	78	48	77	113.939505879999999	22.5471180900000014	113.941946220000005	22.5493340400000015	1
2019-10-25 08:02:45	2019-10-25 09:22:11	2.29234759999999982	01	50-59岁	22.54963535162425	113.940471322756949	440305	V0440300	16143	46	78	48	77	113.939505879999999	22.5471180900000014	113.941946220000005	22.5493340400000015	1
2019-10-25 11:38:02	2019-10-25 14:44:21	2.29234759999999982	02	30-39岁	22.5506253153693308	113.946968999280656	440305	V0440300	16146	46	81	48	80	113.946826889999997	22.5471180900000014	113.949267230000004	22.5493340400000015	1
2019-10-25 00:00:21	2019-10-25 01:06:12	2.29234759999999982	02	40-49岁	22.5505580477748708	113.950555742664093	440305	V0440300	16147	46	82	48	81	113.949267230000004	22.5471180900000014	113.951707560000003	22.5493340400000015	1
2019-10-25 18:48:36	2019-10-25 21:57:43	2.29234759999999982	01	19-29岁	22.5515387869188793	113.956587398466368	440305	V0440300	16149	46	84	48	83	113.954147899999995	22.5471180900000014	113.956588240000002	22.5493340400000015	1
2019-10-25 19:12:06	2019-10-25 23:40:53	2.29234759999999982	01	19-29岁	22.5505065477447495	113.964519069109372	440305	V0440300	16153	46	88	48	87	113.963909240000007	22.5471180900000014	113.966349579999999	22.5493340400000015	1
2019-10-25 21:03:57	2019-10-25 21:50:00	2.29234759999999982	01	19-29岁	22.5496650138135593	113.966791652630164	440305	V0440300	16154	46	89	48	88	113.966349579999999	22.5471180900000014	113.968789920000006	22.5493340400000015	1
2019-10-25 19:33:34	2019-10-25 22:00:17	3.05925700000000012	01	19-29岁	22.5496321202584902	113.994823888307806	440304	V0440300	16165	46	100	48	99	113.99319328	22.5471180900000014	113.995633609999999	22.5493340400000015	1
2019-10-25 17:58:23	2019-10-25 20:22:55	3.05925700000000012	02	40-49岁	22.55126168911967	114.018837091718112	440304	V0440300	16175	46	110	48	109	114.017596639999994	22.5471180900000014	114.02003698	22.5493340400000015	1
2019-10-25 18:33:39	2019-10-25 23:48:13	3.05925700000000012	02	19-29岁	22.5510455178112892	114.071876042936481	440304	V0440300	16197	46	132	47	131	114.071284030000001	22.5471180900000014	114.073724369999994	22.5493340400000015	1
2019-10-25 19:59:35	2019-10-25 21:43:00	3.05925700000000012	02	60岁以上	22.54934870961198	114.079316131189216	440304	V0440300	16200	46	135	47	134	114.078605039999999	22.5471180900000014	114.081045380000006	22.5493340400000015	1
2019-10-25 19:59:40	2019-10-25 21:42:57	3.05925700000000012	01	50-59岁	22.54934870961198	114.079316131189216	440304	V0440300	16200	46	135	47	134	114.078605039999999	22.5471180900000014	114.081045380000006	22.5493340400000015	1
2019-10-25 21:25:05	2019-10-25 21:25:05	3.17181930000000012	02	19-29岁	22.5510020096303485	114.101339067328936	440303	V0440300	16209	46	144	47	143	114.100568069999994	22.5471180900000014	114.103008399999993	22.5493340400000015	1
2019-10-25 13:48:38	2019-10-25 19:30:09	3.17181930000000012	01	30-39岁	22.5506183068067898	114.12015953736632	440303	V0440300	16217	46	152	47	151	114.120090759999997	22.5471180900000014	114.122531089999995	22.5493340400000015	1
2019-10-25 16:43:30	2019-10-25 17:23:28	3.17181930000000012	01	40-49岁	22.54987246931519	114.128415216560811	440303	V0440300	16220	46	155	47	154	114.127411769999995	22.5471180900000014	114.129852099999994	22.5493340400000015	1
2019-10-25 11:41:35	2019-10-25 15:24:00	3.17181930000000012	01	30-39岁	22.5509667889442404	114.131570114864118	440303	V0440300	16221	46	156	47	155	114.129852099999994	22.5471180900000014	114.132292440000001	22.5493340400000015	1
2019-10-25 18:30:08	2019-10-25 22:16:04	3.17181930000000012	01	40-49岁	22.5514993594758195	114.141704054464228	440303	V0440300	16225	46	160	47	159	114.139613449999999	22.5471180900000014	114.142053779999998	22.5493340400000015	1
2019-10-25 18:35:25	2019-10-25 19:46:09	2.29234759999999982	02	40-49岁	22.5531206193883911	113.906154610061009	440305	V0440300	16486	47	64	49	63	113.905341179999994	22.5493340400000015	113.907781510000007	22.5515499999999989	1
2019-10-25 12:05:21	2019-10-25 12:55:45	2.29234759999999982	01	40-49岁	22.5522414419952604	113.921933667975168	440305	V0440300	16492	47	70	49	69	113.919983189999996	22.5493340400000015	113.922423530000003	22.5515499999999989	1
2019-10-25 22:02:35	2019-10-25 22:43:28	2.29234759999999982	01	30-39岁	22.5516517374543888	113.92177187253445	440305	V0440300	16492	47	70	49	69	113.919983189999996	22.5493340400000015	113.922423530000003	22.5515499999999989	1
2019-10-25 15:33:52	2019-10-25 17:37:39	2.29234759999999982	01	19-29岁	22.5533832048968605	113.927835198650044	440305	V0440300	16495	47	73	49	72	113.927304199999995	22.5493340400000015	113.929744540000002	22.5515499999999989	1
2019-10-25 19:02:05	2019-10-25 21:32:16	2.29234759999999982	01	30-39岁	22.5516941909007613	113.938638110339411	440305	V0440300	16499	47	77	49	76	113.93706555	22.5493340400000015	113.939505879999999	22.5515499999999989	1
2019-10-25 19:47:14	2019-10-25 22:49:26	2.29234759999999982	02	19-29岁	22.5528998896360093	113.940817076152115	440305	V0440300	16500	47	78	49	77	113.939505879999999	22.5493340400000015	113.941946220000005	22.5515499999999989	1
2019-10-25 23:18:06	2019-10-25 23:48:16	2.29234759999999982	01	30-39岁	22.5529348930437692	113.943604876755998	440305	V0440300	16501	47	79	49	78	113.941946220000005	22.5493340400000015	113.944386559999998	22.5515499999999989	1
2019-10-25 13:38:40	2019-10-25 15:22:26	2.29234759999999982	01	40-49岁	22.55340813791722	113.945236502159133	440305	V0440300	16502	47	80	49	79	113.944386559999998	22.5493340400000015	113.946826889999997	22.5515499999999989	1
2019-10-25 17:43:41	2019-10-25 22:06:18	2.29234759999999982	01	19-29岁	22.5525273888369604	113.949705970471499	440305	V0440300	16504	47	82	49	81	113.949267230000004	22.5493340400000015	113.951707560000003	22.5515499999999989	1
2019-10-25 16:47:01	2019-10-25 19:48:00	2.29234759999999982	01	30-39岁	22.5515774659865791	113.952913800250315	440305	V0440300	16505	47	83	49	82	113.951707560000003	22.5493340400000015	113.954147899999995	22.5515499999999989	1
2019-10-25 16:09:30	2019-10-25 16:46:26	2.29234759999999982	03	未知	22.5528842662219198	113.961396620622978	440305	V0440300	16508	47	86	49	85	113.959028570000001	22.5493340400000015	113.961468909999994	22.5515499999999989	1
2019-10-25 17:19:05	2019-10-25 18:07:04	2.29234759999999982	01	60岁以上	22.5516184471185888	113.963183019558187	440305	V0440300	16509	47	87	49	86	113.961468909999994	22.5493340400000015	113.963909240000007	22.5515499999999989	1
2019-10-25 18:20:00	2019-10-25 18:59:18	3.05925700000000012	01	19-29岁	22.5535637195556014	113.993679547479942	440304	V0440300	16522	47	100	49	99	113.99319328	22.5493340400000015	113.995633609999999	22.5515499999999989	1
2019-10-25 20:00:43	2019-10-25 21:54:37	3.05925700000000012	01	50-59岁	22.5531363838157901	113.995923640370933	440304	V0440300	16523	47	101	49	100	113.995633609999999	22.5493340400000015	113.998073950000006	22.5515499999999989	1
2019-10-25 18:15:59	2019-10-25 21:18:21	3.05925700000000012	01	19-29岁	22.5529157731628196	114.03506747685006	440304	V0440300	16539	47	117	48	116	114.034678990000003	22.5493340400000015	114.037119329999996	22.5515499999999989	1
2019-10-25 22:14:58	2019-10-25 23:37:24	3.05925700000000012	01	30-39岁	22.5526729359518505	114.037560186590298	440304	V0440300	16540	47	118	48	117	114.037119329999996	22.5493340400000015	114.039559659999995	22.5515499999999989	1
2019-10-25 19:16:09	2019-10-25 22:45:42	3.05925700000000012	02	19-29岁	22.5527269278363889	114.041960781863523	440304	V0440300	16541	47	119	48	118	114.039559659999995	22.5493340400000015	114.042000000000002	22.5515499999999989	1
2019-10-25 18:01:43	2019-10-25 19:10:17	3.17181930000000012	01	19-29岁	22.5535119674898503	114.115930657370313	440303	V0440300	16572	47	150	48	149	114.115210079999997	22.5493340400000015	114.117650420000004	22.5515499999999989	1
2019-10-25 17:11:28	2019-10-25 18:09:12	2.29234759999999982	01	0-18岁	22.5552586486675395	113.926802563823841	440305	V0440300	16851	48	72	50	71	113.924863869999996	22.5515499999999989	113.927304199999995	22.5537659599999998	1
2019-10-25 19:44:02	2019-10-25 23:33:15	2.29234759999999982	01	19-29岁	22.5555891597354901	113.927096443082803	440305	V0440300	16851	48	72	50	71	113.924863869999996	22.5515499999999989	113.927304199999995	22.5537659599999998	1
2019-10-25 19:13:50	2019-10-25 22:42:20	2.29234759999999982	01	19-29岁	22.5558186549761288	113.983496038690376	440305	V0440300	16875	48	96	50	95	113.983431929999995	22.5515499999999989	113.985872270000002	22.5537659599999998	1
2019-10-25 17:44:25	2019-10-25 22:20:51	3.05925700000000012	01	50-59岁	22.5545154567869695	114.018116089493958	440304	V0440300	16889	48	110	50	109	114.017596639999994	22.5515499999999989	114.02003698	22.5537659599999998	1
2019-10-25 10:19:15	2019-10-25 10:35:02	3.05925700000000012	02	19-29岁	22.5541384833958602	114.03285501219483	440304	V0440300	16895	48	116	49	115	114.032238660000004	22.5515499999999989	114.034678990000003	22.5537659599999998	1
2019-10-25 17:58:15	2019-10-25 20:08:23	3.05925700000000012	01	40-49岁	22.5554882128958099	114.03801502684189	440304	V0440300	16897	48	118	49	117	114.037119329999996	22.5515499999999989	114.039559659999995	22.5537659599999998	1
2019-10-25 20:32:01	2019-10-25 22:28:09	3.05925700000000012	01	30-39岁	22.5551932939328417	114.064238143888716	440304	V0440300	16908	48	129	49	128	114.063963029999996	22.5515499999999989	114.066403359999995	22.5537659599999998	2
2019-10-25 19:42:49	2019-10-25 20:31:58	3.05925700000000012	01	30-39岁	22.5551932939328417	114.064238143888716	440304	V0440300	16908	48	129	49	128	114.063963029999996	22.5515499999999989	114.066403359999995	22.5537659599999998	2
2019-10-25 22:18:37	2019-10-25 23:28:39	3.17181930000000012	01	30-39岁	22.5554262771211	114.100430294475984	440303	V0440300	16922	48	143	49	142	114.098127730000002	22.5515499999999989	114.100568069999994	22.5537659599999998	1
2019-10-25 23:31:41	2019-10-25 23:46:44	3.17181930000000012	01	19-29岁	22.5551934792887785	114.118597149065096	440303	V0440300	16930	48	151	49	150	114.117650420000004	22.5515499999999989	114.120090759999997	22.5537659599999998	1
2019-10-25 18:00:56	2019-10-25 21:16:43	4.98298400000000008	01	19-29岁	22.5551041152439815	114.229509041874806	440308	V0440300	16975	48	196	48	195	114.227465550000005	22.5515499999999989	114.229905880000004	22.5537659599999998	1
2019-10-25 12:16:44	2019-10-25 13:18:59	2.01503029999999983	02	30-39岁	22.5574694542561289	113.862363672341758	440306	V0440300	17182	49	46	52	45	113.861415129999997	22.5537659599999998	113.863855459999996	22.5559819099999999	1
2019-10-25 10:53:00	2019-10-25 13:37:30	2.01503029999999983	01	19-29岁	22.5575782440713084	113.863313386311503	440306	V0440300	17182	49	46	52	45	113.861415129999997	22.5537659599999998	113.863855459999996	22.5559819099999999	1
2019-10-25 19:43:04	2019-10-25 23:02:50	2.01503029999999983	01	30-39岁	22.5575077840517295	113.870806105833864	440306	V0440300	17185	49	49	52	48	113.868736139999996	22.5537659599999998	113.871176469999995	22.5559819099999999	1
2019-10-25 08:45:10	2019-10-25 08:53:58	2.01503029999999983	01	30-39岁	22.5562254205675288	113.901489513938728	440306	V0440300	17198	49	62	51	61	113.900460510000002	22.5537659599999998	113.902900840000001	22.5559819099999999	1
2019-10-25 19:50:01	2019-10-25 23:42:05	2.01503029999999983	02	19-29岁	22.556777707067269	113.906733688403634	440306	V0440300	17200	49	64	51	63	113.905341179999994	22.5537659599999998	113.907781510000007	22.5559819099999999	1
2019-10-25 19:26:24	2019-10-25 22:32:51	2.29234759999999982	02	30-39岁	22.5560432055145412	113.920644414685398	440305	V0440300	17206	49	70	51	69	113.919983189999996	22.5537659599999998	113.922423530000003	22.5559819099999999	1
2019-10-25 07:08:11	2019-10-25 07:44:54	2.29234759999999982	01	40-49岁	22.5564221758351309	113.925824555295137	440305	V0440300	17208	49	72	51	71	113.924863869999996	22.5537659599999998	113.927304199999995	22.5559819099999999	1
2019-10-25 19:26:25	2019-10-25 23:35:41	2.29234759999999982	02	30-39岁	22.5580190303868413	113.945669295148264	440305	V0440300	17216	49	80	51	79	113.944386559999998	22.5537659599999998	113.946826889999997	22.5559819099999999	1
2019-10-25 19:37:59	2019-10-25 23:39:47	3.05925700000000012	01	19-29岁	22.5563834761927495	114.043009943738411	440304	V0440300	17256	49	120	50	119	114.042000000000002	22.5537659599999998	114.044440339999994	22.5559819099999999	1
2019-10-25 13:22:19	2019-10-25 15:38:28	3.05925700000000012	01	19-29岁	22.5569339105277606	114.044475216192069	440304	V0440300	17257	49	121	50	120	114.044440339999994	22.5537659599999998	114.046880669999993	22.5559819099999999	1
2019-10-25 20:03:55	2019-10-25 22:39:25	3.05925700000000012	01	30-39岁	22.5576639113821997	114.064108076437449	440304	V0440300	17265	49	129	50	128	114.063963029999996	22.5537659599999998	114.066403359999995	22.5559819099999999	1
2019-10-25 16:20:02	2019-10-25 16:21:02	3.17181930000000012	01	40-49岁	22.5563483148030599	114.101509086694207	440303	V0440300	17280	49	144	50	143	114.100568069999994	22.5537659599999998	114.103008399999993	22.5559819099999999	1
2019-10-25 17:23:52	2019-10-25 19:42:30	3.17181930000000012	02	19-29岁	22.5567232550176193	114.117836526178692	440303	V0440300	17287	49	151	50	150	114.117650420000004	22.5537659599999998	114.120090759999997	22.5559819099999999	2
2019-10-25 15:57:38	2019-10-25 17:23:10	3.17181930000000012	02	19-29岁	22.5567232550176193	114.117836526178692	440303	V0440300	17287	49	151	50	150	114.117650420000004	22.5537659599999998	114.120090759999997	22.5559819099999999	2
2019-10-25 13:43:28	2019-10-25 15:24:33	3.17181930000000012	01	30-39岁	22.5562088612618687	114.125903140782953	440303	V0440300	17290	49	154	50	153	114.124971430000002	22.5537659599999998	114.127411769999995	22.5559819099999999	2
2019-10-25 15:25:04	2019-10-25 16:45:29	3.17181930000000012	01	30-39岁	22.5562088612618687	114.125903140782953	440303	V0440300	17290	49	154	50	153	114.124971430000002	22.5537659599999998	114.127411769999995	22.5559819099999999	2
2019-10-25 08:42:53	2019-10-25 10:41:09	3.17181930000000012	02	30-39岁	22.557908424869531	114.133127096628712	440303	V0440300	17293	49	157	50	156	114.132292440000001	22.5537659599999998	114.134732769999999	22.5559819099999999	1
2019-10-25 12:56:59	2019-10-25 13:38:19	2.01503029999999983	02	19-29岁	22.5596653203452888	113.858359451015957	440306	V0440300	17537	50	44	53	43	113.856534460000006	22.5559819099999999	113.858974790000005	22.5581978700000008	1
2019-10-25 23:44:14	2019-10-25 23:44:32	2.01503029999999983	02	19-29岁	22.558227564984449	113.866990827640251	440306	V0440300	17541	50	48	53	47	113.866295800000003	22.5559819099999999	113.868736139999996	22.5581978700000008	2
2019-10-25 19:03:05	2019-10-25 23:43:05	2.01503029999999983	02	19-29岁	22.558227564984449	113.866990827640251	440306	V0440300	17541	50	48	53	47	113.866295800000003	22.5559819099999999	113.868736139999996	22.5581978700000008	2
2019-10-25 18:19:35	2019-10-25 21:36:39	2.01503029999999983	01	40-49岁	22.5585931324173501	113.868614883821778	440306	V0440300	17541	50	48	53	47	113.866295800000003	22.5559819099999999	113.868736139999996	22.5581978700000008	1
2019-10-25 21:30:58	2019-10-25 23:15:15	2.01503029999999983	03	未知	22.5591424234047118	113.884333148361819	440306	V0440300	17548	50	55	53	54	113.883378149999999	22.5559819099999999	113.885818490000005	22.5581978700000008	1
2019-10-25 20:33:44	2019-10-25 21:18:20	2.01503029999999983	03	19-29岁	22.5598087301159183	113.887048475374414	440306	V0440300	17549	50	56	53	55	113.885818490000005	22.5559819099999999	113.888258820000004	22.5581978700000008	2
2019-10-25 21:18:32	2019-10-25 23:41:42	2.01503029999999983	03	19-29岁	22.5598087301159183	113.887048475374414	440306	V0440300	17549	50	56	53	55	113.885818490000005	22.5559819099999999	113.888258820000004	22.5581978700000008	2
2019-10-25 11:44:13	2019-10-25 12:18:09	2.01503029999999983	02	19-29岁	22.5588901944095888	113.893209851434349	440306	V0440300	17552	50	59	53	58	113.893139500000004	22.5559819099999999	113.895579830000003	22.5581978700000008	2
2019-10-25 12:18:16	2019-10-25 13:38:18	2.01503029999999983	02	19-29岁	22.5588901944095888	113.893209851434349	440306	V0440300	17552	50	59	53	58	113.893139500000004	22.5559819099999999	113.895579830000003	22.5581978700000008	2
2019-10-25 22:40:55	2019-10-25 23:48:14	2.29234759999999982	01	0-18岁	22.5600315592440914	113.922499122695626	440305	V0440300	17564	50	71	52	70	113.922423530000003	22.5559819099999999	113.924863869999996	22.5581978700000008	1
2019-10-25 19:44:30	2019-10-25 21:39:43	2.29234759999999982	01	19-29岁	22.5596528901832301	113.944739341834378	440305	V0440300	17573	50	80	52	79	113.944386559999998	22.5559819099999999	113.946826889999997	22.5581978700000008	1
2019-10-25 15:15:36	2019-10-25 16:03:53	2.29234759999999982	01	30-39岁	22.5597100560468498	113.946321916724713	440305	V0440300	17573	50	80	52	79	113.944386559999998	22.5559819099999999	113.946826889999997	22.5581978700000008	1
2019-10-25 21:30:30	2019-10-25 22:01:15	2.29234759999999982	02	19-29岁	22.5590587419387703	113.956227942417897	440305	V0440300	17577	50	84	52	83	113.954147899999995	22.5559819099999999	113.956588240000002	22.5581978700000008	1
2019-10-25 17:31:37	2019-10-25 23:45:09	3.05925700000000012	01	50-59岁	22.5592215991074383	114.028072181423937	440304	V0440300	17607	50	114	51	113	114.027357980000005	22.5559819099999999	114.029798319999998	22.5581978700000008	1
2019-10-25 20:02:05	2019-10-25 22:25:17	3.05925700000000012	01	19-29岁	22.5597451904352191	114.038341896966998	440304	V0440300	17611	50	118	51	117	114.037119329999996	22.5559819099999999	114.039559659999995	22.5581978700000008	1
2019-10-25 19:07:40	2019-10-25 22:34:35	3.05925700000000012	01	19-29岁	22.55855154368043	114.082115239110408	440304	V0440300	17629	50	136	51	135	114.081045380000006	22.5559819099999999	114.083485710000005	22.5581978700000008	1
2019-10-25 17:48:57	2019-10-25 18:25:03	3.17181930000000012	01	19-29岁	22.5599954917311614	114.099051960470547	440303	V0440300	17636	50	143	51	142	114.098127730000002	22.5559819099999999	114.100568069999994	22.5581978700000008	2
2019-10-25 16:59:15	2019-10-25 17:48:40	3.17181930000000012	01	19-29岁	22.5599954917311614	114.099051960470547	440303	V0440300	17636	50	143	51	142	114.098127730000002	22.5559819099999999	114.100568069999994	22.5581978700000008	2
2019-10-25 15:05:03	2019-10-25 16:50:36	4.98298400000000008	01	30-39岁	22.5601401633693293	114.21745461126666	440308	V0440300	17684	50	191	50	190	114.215263870000001	22.5559819099999999	114.2177042	22.5581978700000008	2
2019-10-25 17:00:35	2019-10-25 17:44:01	4.98298400000000008	01	30-39岁	22.5601401633693293	114.21745461126666	440308	V0440300	17684	50	191	50	190	114.215263870000001	22.5559819099999999	114.2177042	22.5581978700000008	2
2019-10-25 18:38:45	2019-10-25 21:17:08	2.01503029999999983	01	19-29岁	22.5625831862437387	113.89051327445334	440306	V0440300	17907	51	57	54	56	113.888258820000004	22.5581978700000008	113.890699159999997	22.5604138300000017	1
2019-10-25 14:22:07	2019-10-25 18:04:36	2.01503029999999983	01	30-39岁	22.5610778822531195	113.892470928401124	440306	V0440300	17908	51	58	54	57	113.890699159999997	22.5581978700000008	113.893139500000004	22.5604138300000017	1
2019-10-25 12:56:29	2019-10-25 14:59:00	2.01503029999999983	01	19-29岁	22.5616213734093805	113.891642547642306	440306	V0440300	17908	51	58	54	57	113.890699159999997	22.5581978700000008	113.893139500000004	22.5604138300000017	1
2019-10-25 09:43:53	2019-10-25 10:28:30	2.01503029999999983	01	19-29岁	22.5614155831465695	113.893600192353276	440306	V0440300	17909	51	59	54	58	113.893139500000004	22.5581978700000008	113.895579830000003	22.5604138300000017	2
2019-10-25 12:23:58	2019-10-25 13:55:20	2.01503029999999983	01	19-29岁	22.5614155831465695	113.893600192353276	440306	V0440300	17909	51	59	54	58	113.893139500000004	22.5581978700000008	113.895579830000003	22.5604138300000017	2
2019-10-25 14:42:17	2019-10-25 15:17:01	2.01503029999999983	01	0-18岁	22.5612141748298214	113.908888919571751	440306	V0440300	17915	51	65	53	64	113.907781510000007	22.5581978700000008	113.910221849999999	22.5604138300000017	1
2019-10-25 18:17:42	2019-10-25 21:11:21	2.29234759999999982	02	19-29岁	22.5607969478928716	113.942731881072916	440305	V0440300	17929	51	79	53	78	113.941946220000005	22.5581978700000008	113.944386559999998	22.5604138300000017	1
2019-10-25 17:38:39	2019-10-25 20:53:23	2.29234759999999982	02	19-29岁	22.5609841459659499	113.970236409474523	440305	V0440300	17940	51	90	53	89	113.968789920000006	22.5581978700000008	113.971230250000005	22.5604138300000017	1
2019-10-25 17:59:12	2019-10-25 18:38:11	2.29234759999999982	01	19-29岁	22.5613250141796584	113.972998318942786	440305	V0440300	17941	51	91	53	90	113.971230250000005	22.5581978700000008	113.973670589999998	22.5604138300000017	2
2019-10-25 18:38:22	2019-10-25 22:59:01	2.29234759999999982	01	19-29岁	22.5613250141796584	113.972998318942786	440305	V0440300	17941	51	91	53	90	113.971230250000005	22.5581978700000008	113.973670589999998	22.5604138300000017	2
2019-10-25 18:42:46	2019-10-25 22:55:21	2.29234759999999982	01	30-39岁	22.5612659083578002	113.974651512185801	440305	V0440300	17942	51	92	53	91	113.973670589999998	22.5581978700000008	113.976110930000004	22.5604138300000017	1
2019-10-25 16:20:19	2019-10-25 17:34:30	2.29234759999999982	01	30-39岁	22.5616549251286891	113.976139453455247	440305	V0440300	17943	51	93	53	92	113.976110930000004	22.5581978700000008	113.978551260000003	22.5604138300000017	1
2019-10-25 18:37:22	2019-10-25 21:28:55	2.29234759999999982	01	60岁以上	22.5606503761900612	113.983672666994863	440305	V0440300	17946	51	96	53	95	113.983431929999995	22.5581978700000008	113.985872270000002	22.5604138300000017	1
2019-10-25 08:30:43	2019-10-25 12:34:03	3.05925700000000012	02	40-49岁	22.5624111839330794	114.036574629174368	440304	V0440300	17967	51	117	52	116	114.034678990000003	22.5581978700000008	114.037119329999996	22.5604138300000017	1
2019-10-25 19:59:05	2019-10-25 23:49:01	2.01503029999999983	02	30-39岁	22.5635921036513807	113.877858978271917	440306	V0440300	18259	52	52	55	51	113.87605714	22.5604138300000017	113.878497479999993	22.562629789999999	1
2019-10-25 23:36:38	2019-10-25 23:47:50	2.01503029999999983	01	19-29岁	22.5629108180573184	113.879487281908339	440306	V0440300	18260	52	53	55	52	113.878497479999993	22.5604138300000017	113.88093782	22.562629789999999	1
2019-10-25 18:08:35	2019-10-25 21:48:49	2.01503029999999983	01	19-29岁	22.5640333563385589	113.88013244784149	440306	V0440300	18260	52	53	55	52	113.878497479999993	22.5604138300000017	113.88093782	22.562629789999999	1
2019-10-25 19:16:28	2019-10-25 22:52:33	2.01503029999999983	01	19-29岁	22.5626917959767788	113.894727862099401	440306	V0440300	18266	52	59	55	58	113.893139500000004	22.5604138300000017	113.895579830000003	22.562629789999999	1
2019-10-25 12:35:36	2019-10-25 14:05:25	2.29234759999999982	01	19-29岁	22.5644255929112596	113.910226219433909	440305	V0440300	18273	52	66	54	65	113.910221849999999	22.5604138300000017	113.912662190000006	22.562629789999999	1
2019-10-25 19:20:45	2019-10-25 21:24:36	2.29234759999999982	01	30-39岁	22.5645058190449284	113.914869110961803	440305	V0440300	18274	52	67	54	66	113.912662190000006	22.5604138300000017	113.915102520000005	22.562629789999999	1
2019-10-25 19:21:53	2019-10-25 22:04:43	2.29234759999999982	01	19-29岁	22.5629905184503912	113.929040884099933	440305	V0440300	18280	52	73	54	72	113.927304199999995	22.5604138300000017	113.929744540000002	22.562629789999999	1
2019-10-25 10:10:29	2019-10-25 13:36:56	2.29234759999999982	01	40-49岁	22.5635571380143993	113.947403180464008	440305	V0440300	18288	52	81	54	80	113.946826889999997	22.5604138300000017	113.949267230000004	22.562629789999999	1
2019-10-25 19:05:50	2019-10-25 21:35:49	2.29234759999999982	01	19-29岁	22.563440463214441	113.948387173981942	440305	V0440300	18288	52	81	54	80	113.946826889999997	22.5604138300000017	113.949267230000004	22.562629789999999	1
2019-10-25 09:58:51	2019-10-25 10:36:11	3.05925700000000012	01	30-39岁	22.5641054391995795	114.032039120669367	440304	V0440300	18322	52	115	53	114	114.029798319999998	22.5604138300000017	114.032238660000004	22.562629789999999	1
2019-10-25 18:42:17	2019-10-25 23:40:48	3.05925700000000012	02	30-39岁	22.5635188498063997	114.041827618655773	440304	V0440300	18326	52	119	53	118	114.039559659999995	22.5604138300000017	114.042000000000002	22.562629789999999	1
2019-10-25 14:23:50	2019-10-25 15:25:54	3.05925700000000012	02	40-49岁	22.5631586049729087	114.057101784406115	440304	V0440300	18333	52	126	53	125	114.056642019999998	22.5604138300000017	114.059082349999997	22.562629789999999	1
2019-10-25 16:09:46	2019-10-25 17:42:10	3.05925700000000012	02	19-29岁	22.5639830905458787	114.05826012539157	440304	V0440300	18333	52	126	53	125	114.056642019999998	22.5604138300000017	114.059082349999997	22.562629789999999	2
2019-10-25 17:43:09	2019-10-25 23:41:17	3.05925700000000012	02	19-29岁	22.5639830905458787	114.05826012539157	440304	V0440300	18333	52	126	53	125	114.056642019999998	22.5604138300000017	114.059082349999997	22.562629789999999	2
2019-10-25 23:30:17	2019-10-25 23:46:49	3.05925700000000012	01	19-29岁	22.5640443191212903	114.068520852017144	440304	V0440300	18337	52	130	53	129	114.066403359999995	22.5604138300000017	114.068843700000002	22.562629789999999	1
2019-10-25 12:44:28	2019-10-25 14:10:35	3.05925700000000012	02	19-29岁	22.5629458033519015	114.070147527654086	440304	V0440300	18338	52	131	53	130	114.068843700000002	22.5604138300000017	114.071284030000001	22.562629789999999	1
2019-10-25 21:23:39	2019-10-25 23:32:50	3.05925700000000012	03	未知	22.5629306334066015	114.091663185201114	440304	V0440300	18347	52	140	53	139	114.090806720000003	22.5604138300000017	114.093247059999996	22.562629789999999	1
2019-10-25 00:40:45	2019-10-25 05:11:03	4.98298400000000008	02	19-29岁	22.5639309466610705	114.238886221600438	440308	V0440300	18407	52	200	52	200	114.237226890000002	22.5604138300000017	114.239667229999995	22.562629789999999	1
2019-10-25 16:41:26	2019-10-25 17:02:44	2.01503029999999983	03	未知	22.5660324498638012	113.850781845877378	440306	V0440300	18605	53	41	56	40	113.849213449999993	22.562629789999999	113.851653780000007	22.5648457399999991	1
2019-10-25 19:17:56	2019-10-25 22:00:57	2.01503029999999983	01	19-29岁	22.5665567433056999	113.881348525017756	440306	V0440300	18618	53	54	56	53	113.88093782	22.562629789999999	113.883378149999999	22.5648457399999991	1
2019-10-25 13:25:18	2019-10-25 15:58:27	2.01503029999999983	01	19-29岁	22.5655384020519385	113.881886439800752	440306	V0440300	18618	53	54	56	53	113.88093782	22.562629789999999	113.883378149999999	22.5648457399999991	1
2019-10-25 12:27:36	2019-10-25 13:52:35	2.01503029999999983	02	19-29岁	22.5669591180691995	113.884876412640196	440306	V0440300	18619	53	55	56	54	113.883378149999999	22.562629789999999	113.885818490000005	22.5648457399999991	1
2019-10-25 18:15:50	2019-10-25 20:49:27	2.01503029999999983	02	40-49岁	22.5660402633005184	113.887753827267602	440306	V0440300	18620	53	56	56	55	113.885818490000005	22.562629789999999	113.888258820000004	22.5648457399999991	1
2019-10-25 11:47:31	2019-10-25 13:36:26	2.01503029999999983	02	30-39岁	22.566580423408471	113.89514598003916	440306	V0440300	18623	53	59	55	58	113.893139500000004	22.562629789999999	113.895579830000003	22.5648457399999991	1
2019-10-25 20:34:17	2019-10-25 23:46:20	2.01503029999999983	01	30-39岁	22.5654403053724089	113.899660728538692	440306	V0440300	18625	53	61	55	60	113.898020169999995	22.562629789999999	113.900460510000002	22.5648457399999991	1
2019-10-25 19:28:06	2019-10-25 22:06:10	2.01503029999999983	01	19-29岁	22.565568469428559	113.899755029223655	440306	V0440300	18625	53	61	55	60	113.898020169999995	22.562629789999999	113.900460510000002	22.5648457399999991	2
2019-10-25 00:02:16	2019-10-25 01:02:27	2.01503029999999983	01	19-29岁	22.565568469428559	113.899755029223655	440306	V0440300	18625	53	61	55	60	113.898020169999995	22.562629789999999	113.900460510000002	22.5648457399999991	2
2019-10-25 16:32:44	2019-10-25 19:50:21	2.01503029999999983	02	19-29岁	22.5663016411286108	113.913925433318056	440306	V0440300	18631	53	67	55	66	113.912662190000006	22.562629789999999	113.915102520000005	22.5648457399999991	1
2019-10-25 08:12:23	2019-10-25 19:27:09	2.29234759999999982	02	19-29岁	22.5650651053983182	113.922853735373735	440305	V0440300	18635	53	71	55	70	113.922423530000003	22.562629789999999	113.924863869999996	22.5648457399999991	1
2019-10-25 18:58:15	2019-10-25 21:33:58	2.29234759999999982	01	30-39岁	22.5668272015655802	113.94471717699173	440305	V0440300	18644	53	80	55	79	113.944386559999998	22.562629789999999	113.946826889999997	22.5648457399999991	1
2019-10-25 18:52:04	2019-10-25 22:59:32	3.05925700000000012	01	19-29岁	22.5651463060918296	114.025855807087424	440304	V0440300	18677	53	113	54	112	114.024917650000006	22.562629789999999	114.027357980000005	22.5648457399999991	1
2019-10-25 09:28:55	2019-10-25 10:27:18	3.05925700000000012	01	19-29岁	22.5663866471552517	114.050046025413138	440304	V0440300	18687	53	123	54	122	114.04932101	22.562629789999999	114.051761350000007	22.5648457399999991	1
2019-10-25 23:26:05	2019-10-25 23:46:18	3.05925700000000012	01	19-29岁	22.5662042190451295	114.063732769481732	440304	V0440300	18692	53	128	54	127	114.061522690000004	22.562629789999999	114.063963029999996	22.5648457399999991	1
2019-10-25 19:58:08	2019-10-25 23:03:17	2.01503029999999983	03	未知	22.5670996715290109	113.852283103049189	440306	V0440300	18963	54	42	57	41	113.851653780000007	22.5648457399999991	113.854094119999999	22.5670617	1
2019-10-25 15:28:18	2019-10-25 21:37:18	2.01503029999999983	01	19-29岁	22.5691080325364304	113.853918475272067	440306	V0440300	18963	54	42	57	41	113.851653780000007	22.5648457399999991	113.854094119999999	22.5670617	1
2019-10-25 19:15:55	2019-10-25 21:30:25	2.01503029999999983	01	19-29岁	22.5691246581481515	113.863071395488674	440306	V0440300	18967	54	46	57	45	113.861415129999997	22.5648457399999991	113.863855459999996	22.5670617	1
2019-10-25 18:39:19	2019-10-25 23:11:34	2.01503029999999983	01	19-29岁	22.5671346890750186	113.866070362810405	440306	V0440300	18968	54	47	57	46	113.863855459999996	22.5648457399999991	113.866295800000003	22.5670617	1
2019-10-25 19:20:53	2019-10-25 21:36:55	2.01503029999999983	03	未知	22.5687618627089606	113.875011990796622	440306	V0440300	18972	54	51	57	50	113.873616810000001	22.5648457399999991	113.87605714	22.5670617	1
2019-10-25 12:11:46	2019-10-25 13:06:00	2.01503029999999983	01	30-39岁	22.5690071980501905	113.874170795781183	440306	V0440300	18972	54	51	57	50	113.873616810000001	22.5648457399999991	113.87605714	22.5670617	1
2019-10-25 14:53:28	2019-10-25 23:36:40	2.01503029999999983	02	30-39岁	22.5684014309714911	113.876895492224406	440306	V0440300	18973	54	52	57	51	113.87605714	22.5648457399999991	113.878497479999993	22.5670617	1
2019-10-25 14:57:46	2019-10-25 14:58:46	2.01503029999999983	02	19-29岁	22.5684713562497912	113.879099665286375	440306	V0440300	18974	54	53	57	52	113.878497479999993	22.5648457399999991	113.88093782	22.5670617	1
2019-10-25 13:23:04	2019-10-25 16:00:39	2.01503029999999983	01	19-29岁	22.5671049512333397	113.881695707595895	440306	V0440300	18975	54	54	57	53	113.88093782	22.5648457399999991	113.883378149999999	22.5670617	1
2019-10-25 14:01:11	2019-10-25 16:45:22	2.29234759999999982	01	30-39岁	22.5676058332156693	113.916986429455534	440305	V0440300	18989	54	68	56	67	113.915102520000005	22.5648457399999991	113.917542859999998	22.5670617	1
2019-10-25 20:09:38	2019-10-25 23:48:50	2.29234759999999982	02	19-29岁	22.567180763627249	113.943378109281468	440305	V0440300	19000	54	79	56	78	113.941946220000005	22.5648457399999991	113.944386559999998	22.5670617	1
2019-10-25 14:26:54	2019-10-25 16:50:56	3.05925700000000012	01	30-39岁	22.5678111585604206	114.044563897416893	440304	V0440300	19042	54	121	55	120	114.044440339999994	22.5648457399999991	114.046880669999993	22.5670617	1
2019-10-25 18:59:08	2019-10-25 23:42:38	3.05925700000000012	02	19-29岁	22.568175619997799	114.061475255333477	440304	V0440300	19048	54	127	55	126	114.059082349999997	22.5648457399999991	114.061522690000004	22.5670617	1
2019-10-25 01:00:14	2019-10-25 04:52:58	3.05925700000000012	01	19-29岁	22.5675865968610587	114.067765632744013	440304	V0440300	19051	54	130	55	129	114.066403359999995	22.5648457399999991	114.068843700000002	22.5670617	1
2019-10-25 19:20:26	2019-10-25 23:36:08	2.01503029999999983	03	未知	22.5712727776065591	113.853402885026696	440306	V0440300	19320	55	42	58	41	113.851653780000007	22.5670617	113.854094119999999	22.5692776600000009	1
2019-10-25 19:12:03	2019-10-25 21:27:24	2.01503029999999983	01	19-29岁	22.5699947978161006	113.862342349187585	440306	V0440300	19324	55	46	58	45	113.861415129999997	22.5670617	113.863855459999996	22.5692776600000009	1
2019-10-25 19:20:59	2019-10-25 21:29:00	2.01503029999999983	03	未知	22.5700439800049892	113.874118245843775	440306	V0440300	19329	55	51	58	50	113.873616810000001	22.5670617	113.87605714	22.5692776600000009	1
2019-10-25 11:37:55	2019-10-25 12:32:17	2.01503029999999983	02	19-29岁	22.5707469274011601	113.878708289961466	440306	V0440300	19331	55	53	58	52	113.878497479999993	22.5670617	113.88093782	22.5692776600000009	1
2019-10-25 07:10:08	2019-10-25 08:07:25	2.01503029999999983	03	未知	22.569429883684041	113.886637938891454	440306	V0440300	19334	55	56	58	55	113.885818490000005	22.5670617	113.888258820000004	22.5692776600000009	1
2019-10-25 19:33:26	2019-10-25 22:27:55	2.01503029999999983	01	30-39岁	22.569956585489809	113.892398080015155	440306	V0440300	19336	55	58	57	57	113.890699159999997	22.5670617	113.893139500000004	22.5692776600000009	1
2019-10-25 15:45:49	2019-10-25 17:21:24	2.01503029999999983	01	40-49岁	22.5701114255235105	113.895270890599164	440306	V0440300	19337	55	59	57	58	113.893139500000004	22.5670617	113.895579830000003	22.5692776600000009	1
2019-10-25 16:57:11	2019-10-25 22:27:54	2.01503029999999983	01	19-29岁	22.570644852247181	113.907949682923217	440306	V0440300	19343	55	65	57	64	113.907781510000007	22.5670617	113.910221849999999	22.5692776600000009	1
2019-10-25 19:53:59	2019-10-25 20:39:27	2.29234759999999982	01	19-29岁	22.5701549624685818	113.918144356978559	440305	V0440300	19347	55	69	57	68	113.917542859999998	22.5670617	113.919983189999996	22.5692776600000009	1
2019-10-25 08:18:44	2019-10-25 12:09:30	2.29234759999999982	03	未知	22.5705943644352587	113.945392050559946	440305	V0440300	19358	55	80	57	79	113.944386559999998	22.5670617	113.946826889999997	22.5692776600000009	1
2019-10-25 05:14:25	2019-10-25 05:56:03	2.29234759999999982	01	50-59岁	22.5710018212184913	113.945936966052841	440305	V0440300	19358	55	80	57	79	113.944386559999998	22.5670617	113.946826889999997	22.5692776600000009	1
2019-10-25 11:02:07	2019-10-25 11:57:11	2.29234759999999982	02	19-29岁	22.5701321080783401	113.94908518745865	440305	V0440300	19359	55	81	57	80	113.946826889999997	22.5670617	113.949267230000004	22.5692776600000009	1
2019-10-25 19:06:02	2019-10-25 23:23:19	2.29234759999999982	01	30-39岁	22.5711672638610317	113.96036400775904	440305	V0440300	19364	55	86	57	85	113.959028570000001	22.5670617	113.961468909999994	22.5692776600000009	1
2019-10-25 13:10:08	2019-10-25 14:59:56	3.05925700000000012	01	40-49岁	22.5712617194744709	114.061934575772455	440304	V0440300	19406	55	128	56	127	114.061522690000004	22.5670617	114.063963029999996	22.5692776600000009	1
2019-10-25 12:48:21	2019-10-25 14:28:04	3.17181930000000012	02	19-29岁	22.5707386714756097	114.086231865810433	440303	V0440300	19416	55	138	56	137	114.085926049999998	22.5670617	114.088366390000004	22.5692776600000009	1
2019-10-25 19:10:28	2019-10-25 19:11:28	3.17181930000000012	01	30-39岁	22.571262175662941	114.133880975509015	440303	V0440300	19435	55	157	55	156	114.132292440000001	22.5670617	114.134732769999999	22.5692776600000009	2
2019-10-25 12:51:37	2019-10-25 12:52:37	3.17181930000000012	01	30-39岁	22.571262175662941	114.133880975509015	440303	V0440300	19435	55	157	55	156	114.132292440000001	22.5670617	114.134732769999999	22.5692776600000009	2
2019-10-25 15:24:43	2019-10-25 16:44:36	2.01503029999999983	02	19-29岁	22.5716575733538711	113.848176110810144	440306	V0440300	19675	56	40	59	39	113.846773110000001	22.5692776600000009	113.849213449999993	22.5714936199999983	1
2019-10-25 15:44:30	2019-10-25 18:44:55	2.01503029999999983	01	30-39岁	22.5734908983026799	113.851467358410815	440306	V0440300	19676	56	41	59	40	113.849213449999993	22.5692776600000009	113.851653780000007	22.5714936199999983	1
2019-10-25 15:01:46	2019-10-25 15:39:31	2.01503029999999983	01	50-59岁	22.5726418770953003	113.85373130917506	440306	V0440300	19677	56	42	59	41	113.851653780000007	22.5692776600000009	113.854094119999999	22.5714936199999983	3
2019-10-25 15:39:58	2019-10-25 16:41:16	2.01503029999999983	01	50-59岁	22.5726418770953003	113.85373130917506	440306	V0440300	19677	56	42	59	41	113.851653780000007	22.5692776600000009	113.854094119999999	22.5714936199999983	3
2019-10-25 10:55:25	2019-10-25 13:10:45	2.01503029999999983	01	50-59岁	22.5726418770953003	113.85373130917506	440306	V0440300	19677	56	42	59	41	113.851653780000007	22.5692776600000009	113.854094119999999	22.5714936199999983	3
2019-10-25 19:01:51	2019-10-25 20:19:58	2.01503029999999983	02	19-29岁	22.5733045715574114	113.852550196203438	440306	V0440300	19677	56	42	59	41	113.851653780000007	22.5692776600000009	113.854094119999999	22.5714936199999983	2
2019-10-25 12:24:54	2019-10-25 13:47:05	2.01503029999999983	02	19-29岁	22.5733045715574114	113.852550196203438	440306	V0440300	19677	56	42	59	41	113.851653780000007	22.5692776600000009	113.854094119999999	22.5714936199999983	2
2019-10-25 12:04:13	2019-10-25 12:41:43	2.01503029999999983	01	19-29岁	22.5733865813590988	113.856736424492453	440306	V0440300	19679	56	44	59	43	113.856534460000006	22.5692776600000009	113.858974790000005	22.5714936199999983	1
2019-10-25 19:16:25	2019-10-25 21:38:33	2.01503029999999983	02	19-29岁	22.5720923467687591	113.863004176295249	440306	V0440300	19681	56	46	59	45	113.861415129999997	22.5692776600000009	113.863855459999996	22.5714936199999983	1
2019-10-25 19:25:46	2019-10-25 22:23:18	2.01503029999999983	02	30-39岁	22.5721787415899193	113.866966810211878	440306	V0440300	19683	56	48	59	47	113.866295800000003	22.5692776600000009	113.868736139999996	22.5714936199999983	1
2019-10-25 15:15:58	2019-10-25 18:13:57	2.01503029999999983	02	19-29岁	22.5736129277852697	113.894803693749211	440306	V0440300	19694	56	59	58	58	113.893139500000004	22.5692776600000009	113.895579830000003	22.5714936199999983	1
2019-10-25 18:09:23	2019-10-25 20:17:28	2.29234759999999982	01	19-29岁	22.5716187382810105	113.948955263184615	440305	V0440300	19716	56	81	58	80	113.946826889999997	22.5692776600000009	113.949267230000004	22.5714936199999983	1
2019-10-25 17:48:23	2019-10-25 18:25:13	2.29234759999999982	01	30-39岁	22.5730823542000785	113.954743958485409	440305	V0440300	19719	56	84	58	83	113.954147899999995	22.5692776600000009	113.956588240000002	22.5714936199999983	1
2019-10-25 19:12:57	2019-10-25 23:41:51	2.29234759999999982	01	19-29岁	22.5732134471811712	113.955946082313588	440305	V0440300	19719	56	84	58	83	113.954147899999995	22.5692776600000009	113.956588240000002	22.5714936199999983	1
2019-10-25 19:36:05	2019-10-25 23:46:44	3.05925700000000012	02	30-39岁	22.5716552771018186	114.048942558754959	440304	V0440300	19757	56	122	57	121	114.046880669999993	22.5692776600000009	114.04932101	22.5714936199999983	1
2019-10-25 17:08:37	2019-10-25 23:42:00	3.17181930000000012	02	19-29岁	22.5716079185183496	114.084396221223059	440303	V0440300	19772	56	137	57	136	114.083485710000005	22.5692776600000009	114.085926049999998	22.5714936199999983	1
2019-10-25 15:55:58	2019-10-25 18:53:40	3.17181930000000012	02	19-29岁	22.5727033282872789	114.08706520728505	440303	V0440300	19773	56	138	57	137	114.085926049999998	22.5692776600000009	114.088366390000004	22.5714936199999983	1
2019-10-25 18:40:50	2019-10-25 19:16:17	3.17181930000000012	01	30-39岁	22.5732959091986203	114.097859891799814	440303	V0440300	19777	56	142	57	141	114.095687400000003	22.5692776600000009	114.098127730000002	22.5714936199999983	1
2019-10-25 18:23:53	2019-10-25 20:09:03	3.17181930000000012	01	19-29岁	22.5736523015341888	114.097104082713827	440303	V0440300	19777	56	142	57	141	114.095687400000003	22.5692776600000009	114.098127730000002	22.5714936199999983	1
2019-10-25 12:34:11	2019-10-25 13:55:24	3.17181930000000012	02	30-39岁	22.5727885423996	114.129388433820438	440303	V0440300	19790	56	155	56	154	114.127411769999995	22.5692776600000009	114.129852099999994	22.5714936199999983	2
2019-10-25 16:00:01	2019-10-25 16:47:16	3.17181930000000012	02	30-39岁	22.5727885423996	114.129388433820438	440303	V0440300	19790	56	155	56	154	114.127411769999995	22.5692776600000009	114.129852099999994	22.5714936199999983	2
2019-10-25 18:07:54	2019-10-25 19:36:15	2.01503029999999983	01	30-39岁	22.5757839424898705	113.843699702166617	440306	V0440300	20030	57	38	60	37	113.841892439999995	22.5714936199999983	113.844332769999994	22.5737095799999992	1
2019-10-25 19:25:00	2019-10-25 21:33:20	2.01503029999999983	01	30-39岁	22.5758801599879604	113.844921883392772	440306	V0440300	20031	57	39	60	38	113.844332769999994	22.5714936199999983	113.846773110000001	22.5737095799999992	1
2019-10-25 12:35:16	2019-10-25 13:25:50	2.01503029999999983	01	30-39岁	22.5755075589348486	113.850304015638287	440306	V0440300	20033	57	41	60	40	113.849213449999993	22.5714936199999983	113.851653780000007	22.5737095799999992	1
2019-10-25 20:09:26	2019-10-25 22:02:16	2.01503029999999983	02	19-29岁	22.5745930387100415	113.857515570106784	440306	V0440300	20036	57	44	60	43	113.856534460000006	22.5714936199999983	113.858974790000005	22.5737095799999992	2
2019-10-25 17:04:44	2019-10-25 19:47:25	2.01503029999999983	02	19-29岁	22.5745930387100415	113.857515570106784	440306	V0440300	20036	57	44	60	43	113.856534460000006	22.5714936199999983	113.858974790000005	22.5737095799999992	2
2019-10-25 12:58:43	2019-10-25 14:59:13	2.01503029999999983	01	30-39岁	22.5742991988638018	113.859562859419114	440306	V0440300	20037	57	45	60	44	113.858974790000005	22.5714936199999983	113.861415129999997	22.5737095799999992	1
2019-10-25 19:17:15	2019-10-25 21:12:11	2.01503029999999983	01	19-29岁	22.5740153977667184	113.861201791146144	440306	V0440300	20037	57	45	60	44	113.858974790000005	22.5714936199999983	113.861415129999997	22.5737095799999992	1
2019-10-25 08:30:12	2019-10-25 09:46:31	2.01503029999999983	01	19-29岁	22.574848799279529	113.865983252541099	440306	V0440300	20039	57	47	60	46	113.863855459999996	22.5714936199999983	113.866295800000003	22.5737095799999992	1
2019-10-25 13:12:32	2019-10-25 13:48:06	2.01503029999999983	02	19-29岁	22.5756319438297588	113.866344504675283	440306	V0440300	20040	57	48	60	47	113.866295800000003	22.5714936199999983	113.868736139999996	22.5737095799999992	4
2019-10-25 19:10:24	2019-10-25 20:09:22	2.01503029999999983	02	19-29岁	22.5756319438297588	113.866344504675283	440306	V0440300	20040	57	48	60	47	113.866295800000003	22.5714936199999983	113.868736139999996	22.5737095799999992	4
2019-10-25 12:39:41	2019-10-25 13:12:30	2.01503029999999983	02	19-29岁	22.5756319438297588	113.866344504675283	440306	V0440300	20040	57	48	60	47	113.866295800000003	22.5714936199999983	113.868736139999996	22.5737095799999992	4
2019-10-25 08:49:07	2019-10-25 09:45:23	2.01503029999999983	02	19-29岁	22.5756319438297588	113.866344504675283	440306	V0440300	20040	57	48	60	47	113.866295800000003	22.5714936199999983	113.868736139999996	22.5737095799999992	4
2019-10-25 22:26:10	2019-10-25 23:40:35	2.01503029999999983	01	19-29岁	22.5738709240344093	113.871369322572193	440306	V0440300	20042	57	50	60	49	113.871176469999995	22.5714936199999983	113.873616810000001	22.5737095799999992	3
2019-10-25 18:56:55	2019-10-25 22:26:05	2.01503029999999983	01	19-29岁	22.5738709240344093	113.871369322572193	440306	V0440300	20042	57	50	60	49	113.871176469999995	22.5714936199999983	113.873616810000001	22.5737095799999992	3
2019-10-25 17:19:04	2019-10-25 17:51:52	2.01503029999999983	01	19-29岁	22.5738709240344093	113.871369322572193	440306	V0440300	20042	57	50	60	49	113.871176469999995	22.5714936199999983	113.873616810000001	22.5737095799999992	3
2019-10-25 18:25:29	2019-10-25 22:32:57	2.01503029999999983	02	19-29岁	22.5745118335907016	113.886698602822079	440306	V0440300	20048	57	56	59	55	113.885818490000005	22.5714936199999983	113.888258820000004	22.5737095799999992	1
2019-10-25 12:04:21	2019-10-25 12:39:32	2.01503029999999983	01	19-29岁	22.5740818412898498	113.886397313300193	440306	V0440300	20048	57	56	59	55	113.885818490000005	22.5714936199999983	113.888258820000004	22.5737095799999992	1
2019-10-25 17:16:58	2019-10-25 20:08:19	2.01503029999999983	02	30-39岁	22.5757765240673898	113.890489161589528	440306	V0440300	20049	57	57	59	56	113.888258820000004	22.5714936199999983	113.890699159999997	22.5737095799999992	1
2019-10-25 07:11:31	2019-10-25 19:51:41	2.01503029999999983	01	19-29岁	22.5755059382214185	113.892827448823581	440306	V0440300	20050	57	58	59	57	113.890699159999997	22.5714936199999983	113.893139500000004	22.5737095799999992	1
2019-10-25 19:27:03	2019-10-25 23:33:42	2.01503029999999983	01	19-29岁	22.5755940706445095	113.895517237109644	440306	V0440300	20051	57	59	59	58	113.893139500000004	22.5714936199999983	113.895579830000003	22.5737095799999992	1
2019-10-25 19:12:02	2019-10-25 20:44:55	2.01503029999999983	01	19-29岁	22.5757077503917998	113.896729386744596	440306	V0440300	20052	57	60	59	59	113.895579830000003	22.5714936199999983	113.898020169999995	22.5737095799999992	1
2019-10-25 12:47:23	2019-10-25 14:13:47	2.29234759999999982	01	未知	22.5748744515874584	113.941721480263936	440305	V0440300	20070	57	78	59	77	113.939505879999999	22.5714936199999983	113.941946220000005	22.5737095799999992	1
2019-10-25 12:48:42	2019-10-25 14:15:45	2.29234759999999982	02	19-29岁	22.574545809979	113.941524664686355	440305	V0440300	20070	57	78	59	77	113.939505879999999	22.5714936199999983	113.941946220000005	22.5737095799999992	1
2019-10-25 16:52:11	2019-10-25 19:41:09	2.29234759999999982	01	30-39岁	22.5751295408605017	113.945165684260573	440305	V0440300	20072	57	80	59	79	113.944386559999998	22.5714936199999983	113.946826889999997	22.5737095799999992	1
2019-10-25 18:27:47	2019-10-25 23:39:11	2.29234759999999982	02	30-39岁	22.5749565169380197	113.953633774159272	440305	V0440300	20075	57	83	59	82	113.951707560000003	22.5714936199999983	113.954147899999995	22.5737095799999992	1
2019-10-25 15:39:16	2019-10-25 18:15:07	3.05925700000000012	02	19-29岁	22.5748062845220616	114.063773940735416	440304	V0440300	20120	57	128	58	127	114.061522690000004	22.5714936199999983	114.063963029999996	22.5737095799999992	1
2019-10-25 18:45:48	2019-10-25 22:41:23	2.01503029999999983	01	19-29岁	22.5781025390025789	113.896432766570754	440306	V0440300	20409	58	60	60	59	113.895579830000003	22.5737095799999992	113.898020169999995	22.5759255299999992	1
2019-10-25 12:12:56	2019-10-25 12:13:56	2.01503029999999983	01	19-29岁	22.5764198510054008	113.909317261034602	440306	V0440300	20414	58	65	60	64	113.907781510000007	22.5737095799999992	113.910221849999999	22.5759255299999992	1
2019-10-25 18:08:22	2019-10-25 23:36:40	2.01503029999999983	02	30-39岁	22.5765318395251313	113.909509115869938	440306	V0440300	20414	58	65	60	64	113.907781510000007	22.5737095799999992	113.910221849999999	22.5759255299999992	1
2019-10-25 09:19:27	2019-10-25 10:32:19	2.01503029999999983	01	19-29岁	22.5768766601018704	113.916177533128092	440306	V0440300	20417	58	68	60	67	113.915102520000005	22.5737095799999992	113.917542859999998	22.5759255299999992	1
2019-10-25 18:03:38	2019-10-25 19:16:43	2.29234759999999982	01	19-29岁	22.5765013937442305	113.938536937553764	440305	V0440300	20426	58	77	60	76	113.93706555	22.5737095799999992	113.939505879999999	22.5759255299999992	1
2019-10-25 13:00:52	2019-10-25 13:51:11	2.29234759999999982	02	19-29岁	22.5771587565283589	113.937987914662557	440305	V0440300	20426	58	77	60	76	113.93706555	22.5737095799999992	113.939505879999999	22.5759255299999992	1
2019-10-25 15:43:07	2019-10-25 19:51:27	2.29234759999999982	02	30-39岁	22.5765819165428283	113.940867460696865	440305	V0440300	20427	58	78	60	77	113.939505879999999	22.5737095799999992	113.941946220000005	22.5759255299999992	1
2019-10-25 18:46:40	2019-10-25 21:23:32	3.05925700000000012	02	19-29岁	22.5760016004515514	114.058072901547362	440304	V0440300	20475	58	126	59	125	114.056642019999998	22.5737095799999992	114.059082349999997	22.5759255299999992	1
2019-10-25 10:44:54	2019-10-25 11:58:01	2.01503029999999983	01	40-49岁	22.5797665357952688	113.853501381402168	440306	V0440300	20748	59	42	62	41	113.851653780000007	22.5759255299999992	113.854094119999999	22.5781414900000001	2
2019-10-25 12:00:54	2019-10-25 15:22:26	2.01503029999999983	01	40-49岁	22.5797665357952688	113.853501381402168	440306	V0440300	20748	59	42	62	41	113.851653780000007	22.5759255299999992	113.854094119999999	22.5781414900000001	2
2019-10-25 18:55:24	2019-10-25 22:21:24	2.01503029999999983	02	19-29岁	22.5800484534803196	113.85591466121933	440306	V0440300	20749	59	43	62	42	113.854094119999999	22.5759255299999992	113.856534460000006	22.5781414900000001	1
2019-10-25 12:36:57	2019-10-25 14:40:57	2.01503029999999983	01	30-39岁	22.5791138661578294	113.861649826008005	440306	V0440300	20752	59	46	62	45	113.861415129999997	22.5759255299999992	113.863855459999996	22.5781414900000001	1
2019-10-25 11:44:54	2019-10-25 20:18:29	2.01503029999999983	02	30-39岁	22.5791703864002287	113.866390743778169	440306	V0440300	20754	59	48	62	47	113.866295800000003	22.5759255299999992	113.868736139999996	22.5781414900000001	1
2019-10-25 18:38:45	2019-10-25 19:54:50	2.01503029999999983	02	19-29岁	22.5787296734151504	113.894795835708095	440306	V0440300	20765	59	59	61	58	113.893139500000004	22.5759255299999992	113.895579830000003	22.5781414900000001	1
2019-10-25 07:57:39	2019-10-25 09:13:45	2.01503029999999983	01	30-39岁	22.5794847508728083	113.896975133866846	440306	V0440300	20766	59	60	61	59	113.895579830000003	22.5759255299999992	113.898020169999995	22.5781414900000001	1
2019-10-25 09:55:48	2019-10-25 22:01:14	2.01503029999999983	01	30-39岁	22.57964801857689	113.898885896037456	440306	V0440300	20767	59	61	61	60	113.898020169999995	22.5759255299999992	113.900460510000002	22.5781414900000001	1
2019-10-25 17:54:11	2019-10-25 18:27:31	2.01503029999999983	01	30-39岁	22.5783513775318809	113.901839999281322	440306	V0440300	20768	59	62	61	61	113.900460510000002	22.5759255299999992	113.902900840000001	22.5781414900000001	1
2019-10-25 18:46:24	2019-10-25 21:47:13	2.01503029999999983	01	19-29岁	22.5794747419126089	113.906275377876838	440306	V0440300	20770	59	64	61	63	113.905341179999994	22.5759255299999992	113.907781510000007	22.5781414900000001	2
2019-10-25 21:48:14	2019-10-25 23:03:01	2.01503029999999983	01	19-29岁	22.5794747419126089	113.906275377876838	440306	V0440300	20770	59	64	61	63	113.905341179999994	22.5759255299999992	113.907781510000007	22.5781414900000001	2
2019-10-25 11:20:14	2019-10-25 11:56:00	2.29234759999999982	01	19-29岁	22.5794570080266084	113.927908015621696	440305	V0440300	20779	59	73	61	72	113.927304199999995	22.5759255299999992	113.929744540000002	22.5781414900000001	1
2019-10-25 20:05:41	2019-10-25 22:50:15	3.17181930000000012	02	19-29岁	22.5791314286270293	114.10112956102715	440303	V0440300	20850	59	144	60	143	114.100568069999994	22.5759255299999992	114.103008399999993	22.5781414900000001	1
2019-10-25 19:11:24	2019-10-25 20:34:36	2.01503029999999983	01	19-29岁	22.5815335593533106	113.858942018770833	440306	V0440300	21107	60	44	63	43	113.856534460000006	22.5781414900000001	113.858974790000005	22.5803574500000011	1
2019-10-25 12:09:21	2019-10-25 12:40:12	2.01503029999999983	02	19-29岁	22.5807029787965803	113.866773914122561	440306	V0440300	21111	60	48	63	47	113.866295800000003	22.5781414900000001	113.868736139999996	22.5803574500000011	1
2019-10-25 17:27:57	2019-10-25 20:12:39	2.01503029999999983	01	30-39岁	22.5806916093703798	113.873596045225753	440306	V0440300	21113	60	50	63	49	113.871176469999995	22.5781414900000001	113.873616810000001	22.5803574500000011	1
2019-10-25 12:13:05	2019-10-25 12:47:41	2.01503029999999983	01	30-39岁	22.5812682895770109	113.888412506262881	440306	V0440300	21120	60	57	62	56	113.888258820000004	22.5781414900000001	113.890699159999997	22.5803574500000011	1
2019-10-25 11:48:22	2019-10-25 13:21:26	2.01503029999999983	02	19-29岁	22.581769541868411	113.899392296940334	440306	V0440300	21124	60	61	62	60	113.898020169999995	22.5781414900000001	113.900460510000002	22.5803574500000011	1
2019-10-25 09:19:35	2019-10-25 11:54:36	2.01503029999999983	01	19-29岁	22.5813060467781099	113.901093612502137	440306	V0440300	21125	60	62	62	61	113.900460510000002	22.5781414900000001	113.902900840000001	22.5803574500000011	1
2019-10-25 19:57:00	2019-10-25 22:30:43	2.01503029999999983	01	19-29岁	22.5817296420582707	113.901064693344054	440306	V0440300	21125	60	62	62	61	113.900460510000002	22.5781414900000001	113.902900840000001	22.5803574500000011	1
2019-10-25 11:46:27	2019-10-25 21:15:06	2.01503029999999983	02	19-29岁	22.5814438130494786	113.90075039753161	440306	V0440300	21125	60	62	62	61	113.900460510000002	22.5781414900000001	113.902900840000001	22.5803574500000011	1
2019-10-25 16:28:29	2019-10-25 18:56:59	2.01503029999999983	02	30-39岁	22.5822426528991684	113.916456444737634	440306	V0440300	21131	60	68	62	67	113.915102520000005	22.5781414900000001	113.917542859999998	22.5803574500000011	1
2019-10-25 19:54:11	2019-10-25 23:42:01	2.01503029999999983	01	19-29岁	22.5807582642822204	113.917169776037497	440306	V0440300	21131	60	68	62	67	113.915102520000005	22.5781414900000001	113.917542859999998	22.5803574500000011	2
2019-10-25 19:23:33	2019-10-25 19:54:08	2.01503029999999983	01	19-29岁	22.5807582642822204	113.917169776037497	440306	V0440300	21131	60	68	62	67	113.915102520000005	22.5781414900000001	113.917542859999998	22.5803574500000011	2
2019-10-25 11:31:28	2019-10-25 14:11:27	2.29234759999999982	02	30-39岁	22.5822234721585495	113.937137299179497	440305	V0440300	21140	60	77	62	76	113.93706555	22.5781414900000001	113.939505879999999	22.5803574500000011	1
2019-10-25 16:35:08	2019-10-25 19:34:33	2.29234759999999982	01	30-39岁	22.5819294092158813	113.948232417534612	440305	V0440300	21144	60	81	62	80	113.946826889999997	22.5781414900000001	113.949267230000004	22.5803574500000011	1
2019-10-25 13:01:15	2019-10-25 14:42:00	2.29234759999999982	02	30-39岁	22.5814373858054402	113.975163273091667	440305	V0440300	21155	60	92	62	91	113.973670589999998	22.5781414900000001	113.976110930000004	22.5803574500000011	1
2019-10-25 13:01:07	2019-10-25 19:26:59	2.01503029999999983	01	19-29岁	22.5834978077807804	113.849578013921089	440306	V0440300	21461	61	41	64	40	113.849213449999993	22.5803574500000011	113.851653780000007	22.5825734000000011	1
2019-10-25 19:40:51	2019-10-25 23:48:13	2.01503029999999983	01	19-29岁	22.5840023726477206	113.85229725170386	440306	V0440300	21462	61	42	64	41	113.851653780000007	22.5803574500000011	113.854094119999999	22.5825734000000011	1
2019-10-25 12:02:40	2019-10-25 12:42:24	2.01503029999999983	01	19-29岁	22.5845006119192213	113.854695966028487	440306	V0440300	21463	61	43	64	42	113.854094119999999	22.5803574500000011	113.856534460000006	22.5825734000000011	1
2019-10-25 12:18:55	2019-10-25 12:59:23	2.01503029999999983	02	19-29岁	22.5838795881275409	113.855701304614215	440306	V0440300	21463	61	43	64	42	113.854094119999999	22.5803574500000011	113.856534460000006	22.5825734000000011	1
2019-10-25 19:18:37	2019-10-25 22:18:28	2.01503029999999983	01	19-29岁	22.5828133312802493	113.861624257893922	440306	V0440300	21466	61	46	64	45	113.861415129999997	22.5803574500000011	113.863855459999996	22.5825734000000011	1
2019-10-25 17:29:35	2019-10-25 19:49:49	2.01503029999999983	02	19-29岁	22.5845872310205813	113.894363167170923	440306	V0440300	21479	61	59	63	58	113.893139500000004	22.5803574500000011	113.895579830000003	22.5825734000000011	1
2019-10-25 20:46:05	2019-10-25 21:29:03	2.29234759999999982	01	19-29岁	22.5847097886531394	113.942106747106692	440305	V0440300	21499	61	79	63	78	113.941946220000005	22.5803574500000011	113.944386559999998	22.5825734000000011	1
2019-10-25 17:35:44	2019-10-25 20:04:53	3.17181930000000012	03	未知	22.5829453308917607	114.130042905093376	440303	V0440300	21576	61	156	61	156	114.129852099999994	22.5803574500000011	114.132292440000001	22.5825734000000011	2
2019-10-25 20:06:03	2019-10-25 21:09:50	3.17181930000000012	03	未知	22.5829453308917607	114.130042905093376	440303	V0440300	21576	61	156	61	156	114.129852099999994	22.5803574500000011	114.132292440000001	22.5825734000000011	2
2019-10-25 18:10:57	2019-10-25 21:35:52	2.01503029999999983	01	30-39岁	22.5861201847253596	113.854911826794662	440306	V0440300	21820	62	43	65	42	113.854094119999999	22.5825734000000011	113.856534460000006	22.5847893599999985	1
2019-10-25 07:26:36	2019-10-25 09:05:34	2.01503029999999983	02	19-29岁	22.5862483588340091	113.863305341580755	440306	V0440300	21823	62	46	65	45	113.861415129999997	22.5825734000000011	113.863855459999996	22.5847893599999985	2
2019-10-25 09:07:18	2019-10-25 11:05:27	2.01503029999999983	02	19-29岁	22.5862483588340091	113.863305341580755	440306	V0440300	21823	62	46	65	45	113.861415129999997	22.5825734000000011	113.863855459999996	22.5847893599999985	2
2019-10-25 12:18:00	2019-10-25 13:21:22	2.01503029999999983	01	19-29岁	22.5847953159696786	113.879965888793819	440306	V0440300	21830	62	53	64	52	113.878497479999993	22.5825734000000011	113.88093782	22.5847893599999985	1
2019-10-25 09:51:01	2019-10-25 18:43:14	2.01503029999999983	01	30-39岁	22.5869441711286107	113.879091389796884	440306	V0440300	21830	62	53	64	52	113.878497479999993	22.5825734000000011	113.88093782	22.5847893599999985	1
2019-10-25 19:20:58	2019-10-25 21:35:38	2.01503029999999983	01	19-29岁	22.5864786470112904	113.882998905869727	440306	V0440300	21831	62	54	64	53	113.88093782	22.5825734000000011	113.883378149999999	22.5847893599999985	1
2019-10-25 19:20:40	2019-10-25 21:46:02	2.01503029999999983	03	未知	22.5866836654033882	113.882867950524954	440306	V0440300	21831	62	54	64	53	113.88093782	22.5825734000000011	113.883378149999999	22.5847893599999985	1
2019-10-25 13:58:02	2019-10-25 15:38:09	2.01503029999999983	01	30-39岁	22.5866842563602894	113.890341309219423	440306	V0440300	21834	62	57	64	56	113.888258820000004	22.5825734000000011	113.890699159999997	22.5847893599999985	2
2019-10-25 11:35:36	2019-10-25 13:23:20	2.01503029999999983	01	30-39岁	22.5866842563602894	113.890341309219423	440306	V0440300	21834	62	57	64	56	113.888258820000004	22.5825734000000011	113.890699159999997	22.5847893599999985	2
2019-10-25 20:59:07	2019-10-25 21:55:33	2.01503029999999983	01	19-29岁	22.5852002177401694	113.891531123611344	440306	V0440300	21835	62	58	64	57	113.890699159999997	22.5825734000000011	113.893139500000004	22.5847893599999985	2
2019-10-25 12:46:20	2019-10-25 14:32:15	2.01503029999999983	01	19-29岁	22.5852002177401694	113.891531123611344	440306	V0440300	21835	62	58	64	57	113.890699159999997	22.5825734000000011	113.893139500000004	22.5847893599999985	2
2019-10-25 13:07:46	2019-10-25 14:58:14	2.01503029999999983	01	30-39岁	22.5854917339550916	113.895402161673402	440306	V0440300	21836	62	59	64	58	113.893139500000004	22.5825734000000011	113.895579830000003	22.5847893599999985	1
2019-10-25 15:43:29	2019-10-25 18:17:58	2.01503029999999983	02	19-29岁	22.5853661972879891	113.895443850839627	440306	V0440300	21836	62	59	64	58	113.893139500000004	22.5825734000000011	113.895579830000003	22.5847893599999985	1
2019-10-25 18:39:32	2019-10-25 20:36:17	2.01503029999999983	03	19-29岁	22.58482026001791	113.89614609140429	440306	V0440300	21837	62	60	64	59	113.895579830000003	22.5825734000000011	113.898020169999995	22.5847893599999985	1
2019-10-25 08:09:52	2019-10-25 09:24:41	2.01503029999999983	01	19-29岁	22.5850966742751709	113.898307063546639	440306	V0440300	21838	62	61	64	60	113.898020169999995	22.5825734000000011	113.900460510000002	22.5847893599999985	1
2019-10-25 07:45:03	2019-10-25 09:05:32	2.29234759999999982	01	40-49岁	22.5849838437758805	113.951294458040522	440305	V0440300	21859	62	82	64	81	113.949267230000004	22.5825734000000011	113.951707560000003	22.5847893599999985	1
2019-10-25 14:50:18	2019-10-25 17:14:19	2.29234759999999982	01	19-29岁	22.5853498904414209	113.952510941969464	440305	V0440300	21860	62	83	64	82	113.951707560000003	22.5825734000000011	113.954147899999995	22.5847893599999985	1
2019-10-25 20:30:56	2019-10-25 22:14:28	2.29234759999999982	01	30-39岁	22.5850705241581409	113.958717580413648	440305	V0440300	21862	62	85	64	84	113.956588240000002	22.5825734000000011	113.959028570000001	22.5847893599999985	1
2019-10-25 21:47:48	2019-10-25 23:47:54	2.29234759999999982	01	19-29岁	22.5853578154988597	113.96388160969444	440305	V0440300	21864	62	87	64	86	113.961468909999994	22.5825734000000011	113.963909240000007	22.5847893599999985	1
2019-10-25 20:08:13	2019-10-25 22:05:36	2.01503029999999983	01	19-29岁	22.5891262466715403	113.845766674538524	440306	V0440300	22173	63	39	66	38	113.844332769999994	22.5847893599999985	113.846773110000001	22.5870053199999994	1
2019-10-25 13:11:29	2019-10-25 18:57:20	2.01503029999999983	01	60岁以上	22.5890876751466116	113.850694689336351	440306	V0440300	22175	63	41	66	40	113.849213449999993	22.5847893599999985	113.851653780000007	22.5870053199999994	1
2019-10-25 18:04:30	2019-10-25 20:58:17	2.01503029999999983	02	30-39岁	22.5883245501161909	113.862412791587687	440306	V0440300	22180	63	46	66	45	113.861415129999997	22.5847893599999985	113.863855459999996	22.5870053199999994	1
2019-10-25 18:46:28	2019-10-25 20:45:45	2.01503029999999983	01	19-29岁	22.5873724589337108	113.886273288996748	440306	V0440300	22190	63	56	65	55	113.885818490000005	22.5847893599999985	113.888258820000004	22.5870053199999994	1
2019-10-25 00:13:28	2019-10-25 00:24:50	2.29234759999999982	01	19-29岁	22.5878453939090384	113.928139729086467	440305	V0440300	22207	63	73	65	72	113.927304199999995	22.5847893599999985	113.929744540000002	22.5870053199999994	1
2019-10-25 19:44:30	2019-10-25 22:30:53	2.29234759999999982	02	19-29岁	22.5874585989251493	113.941909949074372	440305	V0440300	22212	63	78	65	77	113.939505879999999	22.5847893599999985	113.941946220000005	22.5870053199999994	1
2019-10-25 04:04:40	2019-10-25 04:05:40	2.29234759999999982	01	19-29岁	22.5878518198713607	113.941706884755362	440305	V0440300	22212	63	78	65	77	113.939505879999999	22.5847893599999985	113.941946220000005	22.5870053199999994	1
2019-10-25 11:58:45	2019-10-25 12:50:59	2.29234759999999982	01	30-39岁	22.5885340302941486	113.941040649045092	440305	V0440300	22212	63	78	65	77	113.939505879999999	22.5847893599999985	113.941946220000005	22.5870053199999994	1
2019-10-25 14:51:38	2019-10-25 17:06:02	2.29234759999999982	01	19-29岁	22.5885550268833484	113.962577163324227	440305	V0440300	22221	63	87	65	86	113.961468909999994	22.5847893599999985	113.963909240000007	22.5870053199999994	1
2019-10-25 12:10:28	2019-10-25 14:12:54	2.01503029999999983	02	19-29岁	22.5904258752722491	113.87900314289503	440306	V0440300	22544	64	53	66	52	113.878497479999993	22.5870053199999994	113.88093782	22.5892212800000003	1
2019-10-25 19:54:52	2019-10-25 21:04:45	2.01503029999999983	01	40-49岁	22.5909631340226689	113.878786934276135	440306	V0440300	22544	64	53	66	52	113.878497479999993	22.5870053199999994	113.88093782	22.5892212800000003	1
2019-10-25 14:02:09	2019-10-25 16:18:54	2.29234759999999982	01	19-29岁	22.5912036423594493	113.939057276391523	440305	V0440300	22568	64	77	66	76	113.93706555	22.5870053199999994	113.939505879999999	22.5892212800000003	1
2019-10-25 12:46:57	2019-10-25 15:25:16	2.29234759999999982	02	30-39岁	22.5903296276449694	113.941496618772362	440305	V0440300	22569	64	78	66	77	113.939505879999999	22.5870053199999994	113.941946220000005	22.5892212800000003	2
2019-10-25 15:25:40	2019-10-25 16:29:52	2.29234759999999982	02	30-39岁	22.5903296276449694	113.941496618772362	440305	V0440300	22569	64	78	66	77	113.939505879999999	22.5870053199999994	113.941946220000005	22.5892212800000003	2
2019-10-25 18:17:59	2019-10-25 21:06:48	2.29234759999999982	01	19-29岁	22.5894495932173101	113.94125366183124	440305	V0440300	22569	64	78	66	77	113.939505879999999	22.5870053199999994	113.941946220000005	22.5892212800000003	1
2019-10-25 10:48:19	2019-10-25 19:22:12	2.29234759999999982	02	40-49岁	22.5897558829813399	113.940751228941039	440305	V0440300	22569	64	78	66	77	113.939505879999999	22.5870053199999994	113.941946220000005	22.5892212800000003	1
2019-10-25 11:12:16	2019-10-25 14:25:56	2.29234759999999982	01	0-18岁	22.5899885328510699	113.945858226461766	440305	V0440300	22571	64	80	66	79	113.944386559999998	22.5870053199999994	113.946826889999997	22.5892212800000003	1
2019-10-25 21:17:30	2019-10-25 22:55:11	2.29234759999999982	01	19-29岁	22.5899707610541789	113.953944777404999	440305	V0440300	22574	64	83	66	82	113.951707560000003	22.5870053199999994	113.954147899999995	22.5892212800000003	1
2019-10-25 19:48:31	2019-10-25 23:34:01	2.29234759999999982	01	40-49岁	22.5897962558162391	113.970470930994196	440305	V0440300	22581	64	90	66	89	113.968789920000006	22.5870053199999994	113.971230250000005	22.5892212800000003	1
2019-10-25 17:03:45	2019-10-25 19:29:31	2.29234759999999982	02	50-59岁	22.5899451331999401	113.98508522304617	440305	V0440300	22587	64	96	66	95	113.983431929999995	22.5870053199999994	113.985872270000002	22.5892212800000003	1
2019-10-25 15:02:08	2019-10-25 18:17:20	2.01503029999999983	01	19-29岁	22.5935809549498998	113.835062249139455	440306	V0440300	22883	65	35	68	34	113.834571429999997	22.5892212800000003	113.837011770000004	22.5914372300000004	1
2019-10-25 18:25:21	2019-10-25 21:02:37	2.01503029999999983	01	19-29岁	22.5924125780233886	113.851357609771867	440306	V0440300	22889	65	41	68	40	113.849213449999993	22.5892212800000003	113.851653780000007	22.5914372300000004	1
2019-10-25 19:22:11	2019-10-25 21:40:03	2.01503029999999983	02	30-39岁	22.5918798140775792	113.851340579631852	440306	V0440300	22889	65	41	68	40	113.849213449999993	22.5892212800000003	113.851653780000007	22.5914372300000004	1
2019-10-25 21:19:16	2019-10-25 23:42:31	2.01503029999999983	03	未知	22.5923238557367903	113.887512761898307	440306	V0440300	22904	65	56	67	55	113.885818490000005	22.5892212800000003	113.888258820000004	22.5914372300000004	1
2019-10-25 00:00:16	2019-10-25 04:30:02	2.29234759999999982	01	40-49岁	22.5919272667592317	113.94150989773496	440305	V0440300	22926	65	78	67	77	113.939505879999999	22.5892212800000003	113.941946220000005	22.5914372300000004	1
2019-10-25 12:43:22	2019-10-25 13:44:50	2.29234759999999982	01	19-29岁	22.5916926568544909	113.946724481387463	440305	V0440300	22928	65	80	67	79	113.944386559999998	22.5892212800000003	113.946826889999997	22.5914372300000004	1
2019-10-25 14:23:21	2019-10-25 20:10:45	2.29234759999999982	02	19-29岁	22.5932623802537194	113.986315339149172	440305	V0440300	22945	65	97	66	96	113.985872270000002	22.5892212800000003	113.988312609999994	22.5914372300000004	1
2019-10-25 16:56:28	2019-10-25 17:42:24	2.29234759999999982	01	30-39岁	22.5929126581308992	113.996061806838028	440305	V0440300	22949	65	101	66	100	113.995633609999999	22.5892212800000003	113.998073950000006	22.5914372300000004	1
2019-10-25 15:10:31	2019-10-25 17:27:27	3.17181930000000012	01	19-29岁	22.5914746241683986	114.133063974131858	440303	V0440300	23005	65	157	65	157	114.132292440000001	22.5892212800000003	114.134732769999999	22.5914372300000004	1
2019-10-25 20:20:24	2019-10-25 21:31:17	2.01503029999999983	02	30-39岁	22.5942391017522404	113.838234860163141	440306	V0440300	23241	66	36	69	35	113.837011770000004	22.5914372300000004	113.839452100000003	22.5936531900000013	1
2019-10-25 18:48:27	2019-10-25 21:28:04	2.01503029999999983	01	30-39岁	22.5947874737281396	113.843169077323168	440306	V0440300	23243	66	38	69	37	113.841892439999995	22.5914372300000004	113.844332769999994	22.5936531900000013	1
2019-10-25 15:31:17	2019-10-25 22:23:09	2.01503029999999983	01	30-39岁	22.5953732782703902	113.842213001883763	440306	V0440300	23243	66	38	69	37	113.841892439999995	22.5914372300000004	113.844332769999994	22.5936531900000013	1
2019-10-25 19:32:36	2019-10-25 21:39:05	2.01503029999999983	02	30-39岁	22.5941649757616112	113.851444066155935	440306	V0440300	23246	66	41	69	40	113.849213449999993	22.5914372300000004	113.851653780000007	22.5936531900000013	1
2019-10-25 18:29:40	2019-10-25 22:00:56	2.01503029999999983	01	19-29岁	22.595054628572651	113.884535656357073	440306	V0440300	23260	66	55	68	54	113.883378149999999	22.5914372300000004	113.885818490000005	22.5936531900000013	1
2019-10-25 16:06:10	2019-10-25 18:07:20	2.01503029999999983	01	50-59岁	22.5941503473482292	113.904489439473181	440306	V0440300	23268	66	63	68	62	113.902900840000001	22.5914372300000004	113.905341179999994	22.5936531900000013	1
2019-10-25 00:04:57	2019-10-25 12:26:49	2.29234759999999982	01	19-29岁	22.5943810831128715	113.944303377806108	440305	V0440300	23284	66	79	68	78	113.941946220000005	22.5914372300000004	113.944386559999998	22.5936531900000013	1
2019-10-25 00:00:04	2019-10-25 05:47:25	3.17181930000000012	02	19-29岁	22.5955260005481691	114.197369697927883	440303	V0440300	23388	66	183	66	183	114.195741179999999	22.5914372300000004	114.198181509999998	22.5936531900000013	1
2019-10-25 18:44:19	2019-10-25 21:12:38	2.01503029999999983	02	19-29岁	22.5972454300309415	113.83372468993322	440306	V0440300	23596	67	34	70	33	113.832131090000004	22.5936531900000013	113.834571429999997	22.5958691499999986	1
2019-10-25 13:31:54	2019-10-25 16:17:28	2.01503029999999983	02	30-39岁	22.5964417892658282	113.843315977259593	440306	V0440300	23600	67	38	70	37	113.841892439999995	22.5936531900000013	113.844332769999994	22.5958691499999986	1
2019-10-25 19:38:07	2019-10-25 22:31:54	2.01503029999999983	02	19-29岁	22.5964377654185	113.867049330938457	440306	V0440300	23610	67	48	69	47	113.866295800000003	22.5936531900000013	113.868736139999996	22.5958691499999986	1
2019-10-25 19:22:58	2019-10-25 23:20:03	2.29234759999999982	02	19-29岁	22.5967337266238815	113.973196002246098	440305	V0440300	23653	67	91	69	90	113.971230250000005	22.5936531900000013	113.973670589999998	22.5958691499999986	1
2019-10-25 19:56:38	2019-10-25 23:39:48	2.29234759999999982	01	19-29岁	22.5959592227488102	113.972804729810392	440305	V0440300	23653	67	91	69	90	113.971230250000005	22.5936531900000013	113.973670589999998	22.5958691499999986	1
2019-10-25 10:27:31	2019-10-25 10:28:31	1.86759879999999989	01	30-39岁	22.5963352273456088	114.101673182531059	440307	V0440300	23706	67	144	68	144	114.100568069999994	22.5936531900000013	114.103008399999993	22.5958691499999986	1
2019-10-25 14:08:21	2019-10-25 15:33:37	1.86759879999999989	02	19-29岁	22.5965908172564589	114.109337206944815	440307	V0440300	23709	67	147	67	147	114.107889080000007	22.5936531900000013	114.110329410000006	22.5958691499999986	1
2019-10-25 19:56:09	2019-10-25 19:57:09	2.01503029999999983	02	30-39岁	22.5996829218156314	113.835146154351392	440306	V0440300	23954	68	35	71	34	113.834571429999997	22.5958691499999986	113.837011770000004	22.5980851099999995	1
2019-10-25 11:40:02	2019-10-25 11:41:02	2.01503029999999983	02	30-39岁	22.5982426640702485	113.841739301247628	440306	V0440300	23956	68	37	71	36	113.839452100000003	22.5958691499999986	113.841892439999995	22.5980851099999995	1
2019-10-25 19:52:48	2019-10-25 22:45:34	2.01503029999999983	02	19-29岁	22.5991172433946303	113.846287210184016	440306	V0440300	23958	68	39	71	38	113.844332769999994	22.5958691499999986	113.846773110000001	22.5980851099999995	1
2019-10-25 19:08:11	2019-10-25 22:04:30	2.01503029999999983	01	19-29岁	22.6000854555433506	113.84642063455108	440306	V0440300	23958	68	39	71	38	113.844332769999994	22.5958691499999986	113.846773110000001	22.5980851099999995	1
2019-10-25 19:17:42	2019-10-25 23:42:04	2.29234759999999982	02	19-29岁	22.5998755304032102	113.99341257946989	440305	V0440300	24019	68	100	69	99	113.99319328	22.5958691499999986	113.995633609999999	22.5980851099999995	1
2019-10-25 17:46:34	2019-10-25 19:02:03	1.86759879999999989	02	19-29岁	22.5995524064796385	114.124468704923473	440307	V0440300	24072	68	153	68	153	114.122531089999995	22.5958691499999986	114.124971430000002	22.5980851099999995	1
2019-10-25 09:40:48	2019-10-25 11:26:42	3.17181930000000012	02	19-29岁	22.5981042534835304	114.189443446371484	440303	V0440300	24099	68	180	68	180	114.188420170000001	22.5958691499999986	114.190860499999999	22.5980851099999995	1
2019-10-25 15:17:41	2019-10-25 22:12:38	3.17181930000000012	01	30-39岁	22.5981042534835304	114.189443446371484	440303	V0440300	24099	68	180	68	180	114.188420170000001	22.5958691499999986	114.190860499999999	22.5980851099999995	1
2019-10-25 19:17:21	2019-10-25 20:51:43	2.01503029999999983	02	19-29岁	22.6011428708350905	113.842372837848885	440306	V0440300	24314	69	38	72	37	113.841892439999995	22.5980851099999995	113.844332769999994	22.6003010599999996	1
2019-10-25 07:54:23	2019-10-25 09:22:14	2.01503029999999983	01	19-29岁	22.601217931819189	113.842060114862804	440306	V0440300	24314	69	38	72	37	113.841892439999995	22.5980851099999995	113.844332769999994	22.6003010599999996	2
2019-10-25 19:34:13	2019-10-25 21:10:32	2.01503029999999983	01	19-29岁	22.601217931819189	113.842060114862804	440306	V0440300	24314	69	38	72	37	113.841892439999995	22.5980851099999995	113.844332769999994	22.6003010599999996	2
2019-10-25 17:39:33	2019-10-25 19:37:05	2.29234759999999982	02	19-29岁	22.6011727521062689	113.995211741228658	440305	V0440300	24376	69	100	70	99	113.99319328	22.5980851099999995	113.995633609999999	22.6003010599999996	1
2019-10-25 09:48:54	2019-10-25 11:46:32	1.75727349999999993	01	50-59岁	22.6013039181633317	114.044538820569002	440309	V0440300	24397	69	121	70	120	114.044440339999994	22.5980851099999995	114.046880669999993	22.6003010599999996	2
2019-10-25 20:00:47	2019-10-25 20:47:27	1.75727349999999993	01	50-59岁	22.6013039181633317	114.044538820569002	440309	V0440300	24397	69	121	70	120	114.044440339999994	22.5980851099999995	114.046880669999993	22.6003010599999996	2
2019-10-25 07:43:46	2019-10-25 08:20:11	2.01503029999999983	01	30-39岁	22.604647707855829	113.825634057902519	440306	V0440300	24664	70	31	73	30	113.82481009	22.6003010599999996	113.827250419999999	22.6025170200000005	1
2019-10-25 18:32:43	2019-10-25 22:06:20	2.01503029999999983	01	19-29岁	22.6039544929282101	113.844466301265626	440306	V0440300	24672	70	39	73	38	113.844332769999994	22.6003010599999996	113.846773110000001	22.6025170200000005	2
2019-10-25 16:56:00	2019-10-25 18:32:27	2.01503029999999983	01	19-29岁	22.6039544929282101	113.844466301265626	440306	V0440300	24672	70	39	73	38	113.844332769999994	22.6003010599999996	113.846773110000001	22.6025170200000005	2
2019-10-25 11:46:14	2019-10-25 16:48:59	2.01503029999999983	02	19-29岁	22.6026042210097593	113.846013303674937	440306	V0440300	24672	70	39	73	38	113.844332769999994	22.6003010599999996	113.846773110000001	22.6025170200000005	1
2019-10-25 19:16:40	2019-10-25 23:42:24	1.86759879999999989	02	19-29岁	22.6045070821060214	114.110377155038535	440307	V0440300	24781	70	148	70	148	114.110329410000006	22.6003010599999996	114.112769749999998	22.6025170200000005	1
2019-10-25 20:05:56	2019-10-25 21:54:01	1.86759879999999989	01	19-29岁	22.6033317939855607	114.122319561836832	440307	V0440300	24785	70	152	70	152	114.120090759999997	22.6003010599999996	114.122531089999995	22.6025170200000005	1
2019-10-25 18:57:11	2019-10-25 21:53:31	2.01503029999999983	01	19-29岁	22.6060631810605202	113.834242008944429	440306	V0440300	25024	71	34	74	33	113.832131090000004	22.6025170200000005	113.834571429999997	22.6047329800000014	2
2019-10-25 00:00:38	2019-10-25 00:06:38	2.01503029999999983	01	19-29岁	22.6060631810605202	113.834242008944429	440306	V0440300	25024	71	34	74	33	113.832131090000004	22.6025170200000005	113.834571429999997	22.6047329800000014	2
2019-10-25 16:51:46	2019-10-25 19:29:21	2.01503029999999983	01	19-29岁	22.6048314724020294	113.845466813209569	440306	V0440300	25029	71	39	74	38	113.844332769999994	22.6025170200000005	113.846773110000001	22.6047329800000014	1
2019-10-25 18:09:54	2019-10-25 21:21:21	2.01503029999999983	01	19-29岁	22.6056216514097912	113.844807306225988	440306	V0440300	25029	71	39	74	38	113.844332769999994	22.6025170200000005	113.846773110000001	22.6047329800000014	1
2019-10-25 19:43:49	2019-10-25 21:51:39	2.01503029999999983	01	30-39岁	22.6063663025670891	113.846879986899197	440306	V0440300	25030	71	40	74	39	113.846773110000001	22.6025170200000005	113.849213449999993	22.6047329800000014	1
2019-10-25 07:20:05	2019-10-25 07:54:31	2.01503029999999983	02	30-39岁	22.6063348060496914	113.847113971449929	440306	V0440300	25030	71	40	74	39	113.846773110000001	22.6025170200000005	113.849213449999993	22.6047329800000014	1
2019-10-25 18:21:30	2019-10-25 20:14:26	2.01503029999999983	01	19-29岁	22.6063686277286209	113.853430841925189	440306	V0440300	25032	71	42	74	41	113.851653780000007	22.6025170200000005	113.854094119999999	22.6047329800000014	1
2019-10-25 19:00:22	2019-10-25 22:54:12	1.75727349999999993	02	19-29岁	22.6051587752883414	114.040189093096174	440309	V0440300	25109	71	119	72	119	114.039559659999995	22.6025170200000005	114.042000000000002	22.6047329800000014	1
2019-10-25 19:23:28	2019-10-25 23:02:09	1.86759879999999989	01	30-39岁	22.6050096592323513	114.120758438446259	440307	V0440300	25142	71	152	71	152	114.120090759999997	22.6025170200000005	114.122531089999995	22.6047329800000014	1
2019-10-25 11:46:53	2019-10-25 12:37:55	1.86759879999999989	02	30-39岁	22.6050085640724205	114.120194639548743	440307	V0440300	25142	71	152	71	152	114.120090759999997	22.6025170200000005	114.122531089999995	22.6047329800000014	1
2019-10-25 20:50:07	2019-10-25 21:33:13	1.86759879999999989	01	19-29岁	22.6070082987796397	114.089968941047914	440307	V0440300	25486	72	139	73	139	114.088366390000004	22.6047329800000014	114.090806720000003	22.6069489399999988	1
2019-10-25 14:33:18	2019-10-25 20:32:26	2.01503029999999983	02	19-29岁	22.6097279227486787	113.848951356842022	440306	V0440300	25744	73	40	76	39	113.846773110000001	22.6069489399999988	113.849213449999993	22.6091648899999988	1
2019-10-25 16:35:00	2019-10-25 17:44:22	2.01503029999999983	01	40-49岁	22.6093529422390205	113.891697829038492	440306	V0440300	25762	73	58	75	57	113.890699159999997	22.6069489399999988	113.893139500000004	22.6091648899999988	1
2019-10-25 07:53:31	2019-10-25 18:28:20	1.86759879999999989	01	19-29岁	22.6097622181619897	114.103491568957423	440307	V0440300	25849	73	145	73	145	114.103008399999993	22.6069489399999988	114.10544874	22.6091648899999988	1
2019-10-25 15:44:30	2019-10-25 17:13:57	1.86759879999999989	02	19-29岁	22.6092841652547811	114.105008381110565	440307	V0440300	25849	73	145	73	145	114.103008399999993	22.6069489399999988	114.10544874	22.6091648899999988	1
2019-10-25 13:43:08	2019-10-25 20:51:29	1.86759879999999989	01	19-29岁	22.6094871173998584	114.125827261062696	440307	V0440300	25858	73	154	73	154	114.124971430000002	22.6069489399999988	114.127411769999995	22.6091648899999988	1
2019-10-25 23:17:08	2019-10-25 23:46:29	2.01503029999999983	01	0-18岁	22.6114335242872286	113.859993084716265	440306	V0440300	26106	74	45	76	44	113.858974790000005	22.6091648899999988	113.861415129999997	22.6113808499999998	1
2019-10-25 18:39:14	2019-10-25 20:17:59	1.86759879999999989	01	19-29岁	22.6124275602276299	114.110649079362332	440307	V0440300	26209	74	148	74	148	114.110329410000006	22.6091648899999988	114.112769749999998	22.6113808499999998	1
2019-10-25 21:41:11	2019-10-25 23:37:05	1.86759879999999989	01	19-29岁	22.6132826254524915	114.128606522909465	440307	V0440300	26216	74	155	74	155	114.127411769999995	22.6091648899999988	114.129852099999994	22.6113808499999998	2
2019-10-25 19:48:37	2019-10-25 21:39:43	1.86759879999999989	01	19-29岁	22.6132826254524915	114.128606522909465	440307	V0440300	26216	74	155	74	155	114.127411769999995	22.6091648899999988	114.129852099999994	22.6113808499999998	2
2019-10-25 12:59:41	2019-10-25 21:10:56	2.01503029999999983	02	19-29岁	22.6153368490003004	113.838199473495351	440306	V0440300	26454	75	36	78	35	113.837011770000004	22.6113808499999998	113.839452100000003	22.6135968100000007	1
2019-10-25 19:40:24	2019-10-25 22:47:54	2.01503029999999983	02	19-29岁	22.6148350527043611	113.855357076433577	440306	V0440300	26461	75	43	77	42	113.854094119999999	22.6113808499999998	113.856534460000006	22.6135968100000007	1
2019-10-25 16:28:45	2019-10-25 18:49:43	2.01503029999999983	01	19-29岁	22.6144199322901187	113.855356802533507	440306	V0440300	26461	75	43	77	42	113.854094119999999	22.6113808499999998	113.856534460000006	22.6135968100000007	1
2019-10-25 21:33:08	2019-10-25 23:41:57	2.01503029999999983	02	40-49岁	22.6148513549907406	113.858029730315849	440306	V0440300	26462	75	44	77	43	113.856534460000006	22.6113808499999998	113.858974790000005	22.6135968100000007	1
2019-10-25 19:52:41	2019-10-25 21:42:43	2.29234759999999982	02	19-29岁	22.6154468561367104	113.944877908660914	440305	V0440300	26498	75	80	77	79	113.944386559999998	22.6113808499999998	113.946826889999997	22.6135968100000007	1
2019-10-25 19:22:25	2019-10-25 23:44:58	1.75727349999999993	02	19-29岁	22.6143908975207104	114.03867905954165	440309	V0440300	26536	75	118	76	118	114.037119329999996	22.6113808499999998	114.039559659999995	22.6135968100000007	1
2019-10-25 19:38:23	2019-10-25 23:47:21	1.75727349999999993	02	30-39岁	22.6145114590404397	114.038365396970576	440309	V0440300	26536	75	118	76	118	114.037119329999996	22.6113808499999998	114.039559659999995	22.6135968100000007	1
2019-10-25 23:19:21	2019-10-25 23:26:24	1.75727349999999993	01	19-29岁	22.6150555017985404	114.041435384186784	440309	V0440300	26537	75	119	76	119	114.039559659999995	22.6113808499999998	114.042000000000002	22.6135968100000007	1
2019-10-25 12:22:34	2019-10-25 13:06:18	1.86759879999999989	01	19-29岁	22.6149264555783986	114.11559380652912	440307	V0440300	26568	75	150	75	150	114.115210079999997	22.6113808499999998	114.117650420000004	22.6135968100000007	1
2019-10-25 01:10:04	2019-10-25 03:02:18	1.86759879999999989	02	30-39岁	22.6144500369704602	114.117207830187041	440307	V0440300	26568	75	150	75	150	114.115210079999997	22.6113808499999998	114.117650420000004	22.6135968100000007	1
2019-10-25 14:00:23	2019-10-25 14:47:47	1.86759879999999989	01	40-49岁	22.6153912882117396	114.154238314168822	440307	V0440300	26583	75	165	75	165	114.151815130000003	22.6113808499999998	114.154255460000002	22.6135968100000007	1
2019-10-25 16:22:05	2019-10-25 18:33:59	2.01503029999999983	02	19-29岁	22.6161290081769017	113.855074906347355	440306	V0440300	26818	76	43	78	42	113.854094119999999	22.6135968100000007	113.856534460000006	22.6158127700000016	1
2019-10-25 17:41:45	2019-10-25 17:42:45	2.01503029999999983	02	30-39岁	22.6166228674375205	113.85863098591949	440306	V0440300	26819	76	44	78	43	113.856534460000006	22.6135968100000007	113.858974790000005	22.6158127700000016	1
2019-10-25 18:06:10	2019-10-25 22:09:55	2.01503029999999983	01	19-29岁	22.6176353099154213	113.86056175018291	440306	V0440300	26820	76	45	78	44	113.858974790000005	22.6135968100000007	113.861415129999997	22.6158127700000016	1
2019-10-25 18:56:03	2019-10-25 21:18:14	2.29234759999999982	02	19-29岁	22.6168252347650309	113.936711144965983	440305	V0440300	26851	76	76	78	75	113.934625209999993	22.6135968100000007	113.93706555	22.6158127700000016	1
2019-10-25 09:38:10	2019-10-25 12:42:43	1.75727349999999993	01	30-39岁	22.6158315075136898	114.038492650623851	440309	V0440300	26893	76	118	77	118	114.037119329999996	22.6135968100000007	114.039559659999995	22.6158127700000016	1
2019-10-25 09:27:44	2019-10-25 13:35:17	1.75727349999999993	02	30-39岁	22.6169075613207404	114.039091761104032	440309	V0440300	26893	76	118	77	118	114.037119329999996	22.6135968100000007	114.039559659999995	22.6158127700000016	1
2019-10-25 10:08:08	2019-10-25 11:17:56	1.86759879999999989	01	50-59岁	22.6160944293093102	114.070985803629583	440307	V0440300	26906	76	131	77	131	114.068843700000002	22.6135968100000007	114.071284030000001	22.6158127700000016	1
2019-10-25 14:16:05	2019-10-25 22:29:38	1.86759879999999989	02	30-39岁	22.6164372653560299	114.129872889008738	440307	V0440300	26931	76	156	76	156	114.129852099999994	22.6135968100000007	114.132292440000001	22.6158127700000016	1
2019-10-25 12:27:12	2019-10-25 13:10:32	1.86759879999999989	01	30-39岁	22.6175937063405605	114.136498739807891	440307	V0440300	26933	76	158	76	158	114.134732769999999	22.6135968100000007	114.137173110000006	22.6158127700000016	1
2019-10-25 08:22:55	2019-10-25 08:32:56	2.01503029999999983	01	30-39岁	22.6194656604707696	113.860481279113145	440306	V0440300	27177	77	45	79	44	113.858974790000005	22.6158127700000016	113.861415129999997	22.6180287200000016	2
2019-10-25 19:55:31	2019-10-25 20:32:07	2.01503029999999983	01	30-39岁	22.6194656604707696	113.860481279113145	440306	V0440300	27177	77	45	79	44	113.858974790000005	22.6158127700000016	113.861415129999997	22.6180287200000016	2
2019-10-25 00:01:02	2019-10-25 04:47:51	1.75727349999999993	02	19-29岁	22.6202023063611612	114.019636339455232	440309	V0440300	27242	77	110	78	110	114.017596639999994	22.6158127700000016	114.02003698	22.6180287200000016	1
2019-10-25 10:44:07	2019-10-25 15:46:57	1.86759879999999989	02	60岁以上	22.6191177434925095	114.06357209186973	440307	V0440300	27260	77	128	78	128	114.061522690000004	22.6158127700000016	114.063963029999996	22.6180287200000016	1
2019-10-25 11:33:59	2019-10-25 13:06:57	1.86759879999999989	01	40-49岁	22.6195107794630985	114.133668751103045	440307	V0440300	27289	77	157	77	157	114.132292440000001	22.6158127700000016	114.134732769999999	22.6180287200000016	1
2019-10-25 13:20:56	2019-10-25 14:42:33	1.86759879999999989	01	30-39岁	22.6191097611275289	114.146607565226503	440307	V0440300	27294	77	162	77	162	114.144494120000005	22.6158127700000016	114.146934450000003	22.6180287200000016	1
2019-10-25 16:36:43	2019-10-25 17:24:02	2.01503029999999983	02	30-39岁	22.6216249328295085	113.894425515784903	440306	V0440300	27548	78	59	80	58	113.893139500000004	22.6180287200000016	113.895579830000003	22.620244679999999	1
2019-10-25 16:21:54	2019-10-25 17:45:47	1.75727349999999993	01	19-29岁	22.6221929844966105	114.035488386642172	440309	V0440300	27606	78	117	79	117	114.034678990000003	22.6180287200000016	114.037119329999996	22.620244679999999	1
2019-10-25 08:00:47	2019-10-25 09:51:02	2.01503029999999983	01	19-29岁	22.6257639281083591	113.857684335640272	440306	V0440300	28247	80	44	82	43	113.856534460000006	22.6224606399999999	113.858974790000005	22.6246766000000008	1
2019-10-25 12:27:19	2019-10-25 20:35:42	2.29234759999999982	02	19-29岁	22.6264014696332296	113.934875326235257	440305	V0440300	28279	80	76	82	75	113.934625209999993	22.6224606399999999	113.93706555	22.6246766000000008	1
2019-10-25 08:52:09	2019-10-25 09:42:01	2.29234759999999982	01	19-29岁	22.6262068834478498	113.970683990891317	440305	V0440300	28293	80	90	81	90	113.968789920000006	22.6224606399999999	113.971230250000005	22.6246766000000008	1
2019-10-25 20:08:29	2019-10-25 22:27:58	1.75727349999999993	02	19-29岁	22.6262610836709506	114.026106841489394	440309	V0440300	28316	80	113	81	113	114.024917650000006	22.6224606399999999	114.027357980000005	22.6246766000000008	1
2019-10-25 12:05:03	2019-10-25 16:11:15	1.86759879999999989	01	30-39岁	22.6267139031493514	114.053066197743306	440307	V0440300	28327	80	124	81	124	114.051761350000007	22.6224606399999999	114.054201680000006	22.6246766000000008	2
2019-10-25 19:08:05	2019-10-25 20:16:56	1.86759879999999989	01	30-39岁	22.6267139031493514	114.053066197743306	440307	V0440300	28327	80	124	81	124	114.051761350000007	22.6224606399999999	114.054201680000006	22.6246766000000008	2
2019-10-25 16:32:28	2019-10-25 18:31:33	1.86759879999999989	01	30-39岁	22.6267861979275793	114.057984090576966	440307	V0440300	28329	80	126	81	126	114.056642019999998	22.6224606399999999	114.059082349999997	22.6246766000000008	1
2019-10-25 21:19:49	2019-10-25 23:47:39	1.86759879999999989	01	19-29岁	22.6263714436112515	114.080218007046255	440307	V0440300	28338	80	135	80	135	114.078605039999999	22.6224606399999999	114.081045380000006	22.6246766000000008	1
2019-10-25 12:44:37	2019-10-25 13:26:03	1.86759879999999989	01	19-29岁	22.6254055320440592	114.111593016033439	440307	V0440300	28351	80	148	80	148	114.110329410000006	22.6224606399999999	114.112769749999998	22.6246766000000008	2
2019-10-25 11:33:07	2019-10-25 12:18:11	1.86759879999999989	01	19-29岁	22.6254055320440592	114.111593016033439	440307	V0440300	28351	80	148	80	148	114.110329410000006	22.6224606399999999	114.112769749999998	22.6246766000000008	2
2019-10-25 21:31:55	2019-10-25 22:37:43	1.75727349999999993	01	19-29岁	22.6279403152592415	114.015454186690661	440309	V0440300	28669	81	109	82	109	114.015156300000001	22.6246766000000008	114.017596639999994	22.6268925500000009	1
2019-10-25 21:31:02	2019-10-25 22:42:35	1.75727349999999993	01	19-29岁	22.6286821696981093	114.017489517855822	440309	V0440300	28669	81	109	82	109	114.015156300000001	22.6246766000000008	114.017596639999994	22.6268925500000009	1
2019-10-25 18:32:28	2019-10-25 19:48:01	1.75727349999999993	03	未知	22.627583876216061	114.037103235917229	440309	V0440300	28677	81	117	82	117	114.034678990000003	22.6246766000000008	114.037119329999996	22.6268925500000009	1
2019-10-25 20:09:56	2019-10-25 21:33:58	1.86759879999999989	01	40-49岁	22.6272587792480913	114.108754164064123	440307	V0440300	28707	81	147	81	147	114.107889080000007	22.6246766000000008	114.110329410000006	22.6268925500000009	2
2019-10-25 00:01:07	2019-10-25 00:57:51	1.86759879999999989	01	40-49岁	22.6272587792480913	114.108754164064123	440307	V0440300	28707	81	147	81	147	114.107889080000007	22.6246766000000008	114.110329410000006	22.6268925500000009	2
2019-10-25 17:52:50	2019-10-25 19:41:01	1.75727349999999993	01	30-39岁	22.6311815580399198	114.015034139672935	440309	V0440300	29025	82	108	83	108	114.012715970000002	22.6268925500000009	114.015156300000001	22.6291085099999982	1
2019-10-25 10:38:20	2019-10-25 12:22:24	1.86759879999999989	01	19-29岁	22.632824892947319	114.051146839493015	440307	V0440300	29397	83	123	84	123	114.04932101	22.6291085099999982	114.051761350000007	22.6313244699999991	1
2019-10-25 13:20:44	2019-10-25 15:09:04	1.86759879999999989	01	30-39岁	22.6323491704875295	114.052761223267495	440307	V0440300	29398	83	124	84	124	114.051761350000007	22.6291085099999982	114.054201680000006	22.6313244699999991	2
2019-10-25 11:05:06	2019-10-25 13:20:21	1.86759879999999989	01	30-39岁	22.6323491704875295	114.052761223267495	440307	V0440300	29398	83	124	84	124	114.051761350000007	22.6291085099999982	114.054201680000006	22.6313244699999991	2
2019-10-25 14:29:30	2019-10-25 15:11:08	1.86759879999999989	01	30-39岁	22.6333633636103997	114.117950743264998	440307	V0440300	29425	83	151	83	151	114.117650420000004	22.6291085099999982	114.120090759999997	22.6313244699999991	1
2019-10-25 18:28:30	2019-10-25 18:59:47	2.01503029999999983	01	19-29岁	22.6352384648508291	113.830608365001808	440306	V0440300	29664	84	33	86	32	113.829690760000005	22.6313244699999991	113.832131090000004	22.63354043	1
2019-10-25 12:01:51	2019-10-25 12:02:51	1.86759879999999989	01	30-39岁	22.6355647105834308	114.055842781099784	440307	V0440300	29756	84	125	85	125	114.054201680000006	22.6313244699999991	114.056642019999998	22.63354043	1
2019-10-25 00:00:27	2019-10-25 02:45:38	1.86759879999999989	01	19-29岁	22.6341958122235916	114.134171043007086	440307	V0440300	29788	84	157	84	157	114.132292440000001	22.6313244699999991	114.134732769999999	22.63354043	1
2019-10-25 12:30:16	2019-10-25 16:55:33	1.75727349999999993	01	40-49岁	22.6366467395439486	114.016753571933322	440309	V0440300	30097	85	109	86	109	114.015156300000001	22.63354043	114.017596639999994	22.6357563800000001	1
2019-10-25 08:56:26	2019-10-25 11:31:12	1.75727349999999993	01	40-49岁	22.6362553901910317	114.029207047088107	440309	V0440300	30102	85	114	86	114	114.027357980000005	22.63354043	114.029798319999998	22.6357563800000001	1
2019-10-25 20:34:38	2019-10-25 21:06:47	2.01503029999999983	01	40-49岁	22.6380077527927916	113.823263357112424	440306	V0440300	30375	86	30	88	29	113.822369749999993	22.6357563800000001	113.82481009	22.637972340000001	1
2019-10-25 20:21:26	2019-10-25 22:28:31	2.01503029999999983	03	未知	22.640080739050731	113.83361785001965	440306	V0440300	30379	86	34	88	33	113.832131090000004	22.6357563800000001	113.834571429999997	22.637972340000001	1
2019-10-25 15:34:55	2019-10-25 18:15:06	1.86759879999999989	02	30-39岁	22.6400813351907999	114.052129451577798	440307	V0440300	30469	86	124	87	124	114.051761350000007	22.6357563800000001	114.054201680000006	22.637972340000001	1
2019-10-25 23:41:51	2019-10-25 23:46:05	2.01503029999999983	02	0-18岁	22.6444698641338711	113.836074040275349	440306	V0440300	31094	88	35	90	34	113.834571429999997	22.6401882999999984	113.837011770000004	22.6424042599999993	1
2019-10-25 20:12:08	2019-10-25 21:30:09	1.75727349999999993	01	19-29岁	22.6425818641019916	114.006892529996591	440309	V0440300	31164	88	105	89	105	114.005394960000004	22.6401882999999984	114.007835290000003	22.6424042599999993	1
2019-10-25 21:05:52	2019-10-25 23:03:29	1.75727349999999993	02	19-29岁	22.6445141101246712	114.012256707096	440309	V0440300	31166	88	107	89	107	114.010275629999995	22.6401882999999984	114.012715970000002	22.6424042599999993	1
2019-10-25 12:48:03	2019-10-25 14:33:10	1.86759879999999989	01	30-39岁	22.6424241415566989	114.147137122146873	440307	V0440300	31222	88	163	88	163	114.146934450000003	22.6401882999999984	114.149374789999996	22.6424042599999993	2
2019-10-25 12:00:40	2019-10-25 12:47:34	1.86759879999999989	01	30-39岁	22.6424241415566989	114.147137122146873	440307	V0440300	31222	88	163	88	163	114.146934450000003	22.6401882999999984	114.149374789999996	22.6424042599999993	2
2019-10-25 18:58:18	2019-10-25 20:19:24	2.01503029999999983	01	19-29岁	22.6451516571241385	113.827658540659641	440306	V0440300	31448	89	32	91	31	113.827250419999999	22.6424042599999993	113.829690760000005	22.6446202099999994	1
2019-10-25 11:07:54	2019-10-25 14:28:14	2.01503029999999983	01	19-29岁	22.6454776668763813	113.920655231506473	440306	V0440300	31486	89	70	91	70	113.919983189999996	22.6424042599999993	113.922423530000003	22.6446202099999994	1
2019-10-25 21:57:56	2019-10-25 22:55:43	1.75727349999999993	02	19-29岁	22.6446265853923308	114.011029149880699	440309	V0440300	31523	89	107	90	107	114.010275629999995	22.6424042599999993	114.012715970000002	22.6446202099999994	1
2019-10-25 12:08:33	2019-10-25 12:41:20	1.86759879999999989	01	30-39岁	22.646423110303779	114.080542656089477	440307	V0440300	31551	89	135	89	135	114.078605039999999	22.6424042599999993	114.081045380000006	22.6446202099999994	1
2019-10-25 18:56:32	2019-10-25 19:06:47	2.01503029999999983	01	19-29岁	22.6469505505981097	113.916062386332243	440306	V0440300	31841	90	68	92	68	113.915102520000005	22.6446202099999994	113.917542859999998	22.6468361700000003	1
2019-10-25 15:02:37	2019-10-25 16:40:30	2.01503029999999983	01	30-39岁	22.6474211973576089	113.915196262491534	440306	V0440300	31841	90	68	92	68	113.915102520000005	22.6446202099999994	113.917542859999998	22.6468361700000003	1
2019-10-25 08:41:23	2019-10-25 11:17:23	1.86759879999999989	01	40-49岁	22.6470690517146913	114.170350167009772	440307	V0440300	31945	90	172	90	172	114.168897479999998	22.6446202099999994	114.171337820000005	22.6468361700000003	1
2019-10-25 18:43:23	2019-10-25 22:14:26	2.01503029999999983	01	19-29岁	22.6492575928695494	113.92011389286219	440306	V0440300	32200	91	70	93	70	113.919983189999996	22.6468361700000003	113.922423530000003	22.6490521300000012	1
2019-10-25 18:28:59	2019-10-25 20:00:47	1.75727349999999993	01	19-29岁	22.65042538972844	114.017087755576327	440309	V0440300	32239	91	109	92	109	114.015156300000001	22.6468361700000003	114.017596639999994	22.6490521300000012	1
2019-10-25 20:10:21	2019-10-25 23:46:43	1.75727349999999993	02	19-29岁	22.6503677521780595	114.018839256489855	440309	V0440300	32240	91	110	92	110	114.017596639999994	22.6468361700000003	114.02003698	22.6490521300000012	1
2019-10-25 11:13:34	2019-10-25 12:28:54	1.75727349999999993	02	19-29岁	22.6501761284424212	114.023578811810836	440309	V0440300	32242	91	112	92	112	114.022477309999999	22.6468361700000003	114.024917650000006	22.6490521300000012	1
2019-10-25 00:00:04	2019-10-25 00:15:17	1.75727349999999993	02	19-29岁	22.6505375683520498	114.028462035247188	440309	V0440300	32244	91	114	92	114	114.027357980000005	22.6468361700000003	114.029798319999998	22.6490521300000012	1
2019-10-25 08:37:28	2019-10-25 10:17:05	1.86759879999999989	01	40-49岁	22.6498073526283399	114.206537724219785	440307	V0440300	32317	91	187	90	187	114.205502519999996	22.6468361700000003	114.207942860000003	22.6490521300000012	1
2019-10-25 19:09:58	2019-10-25 20:26:40	2.01503029999999983	01	30-39岁	22.6522219113953902	113.822420802094641	440306	V0440300	32517	92	30	94	30	113.822369749999993	22.6490521300000012	113.82481009	22.6512680800000012	2
2019-10-25 00:00:36	2019-10-25 00:12:03	2.01503029999999983	01	30-39岁	22.6522219113953902	113.822420802094641	440306	V0440300	32517	92	30	94	30	113.822369749999993	22.6490521300000012	113.82481009	22.6512680800000012	2
2019-10-25 17:03:30	2019-10-25 19:22:37	2.01503029999999983	02	30-39岁	22.6517926642458605	113.823072373895116	440306	V0440300	32517	92	30	94	30	113.822369749999993	22.6490521300000012	113.82481009	22.6512680800000012	1
2019-10-25 09:54:23	2019-10-25 22:14:49	2.01503029999999983	01	30-39岁	22.6513015092128818	113.918463954837264	440306	V0440300	32556	92	69	94	69	113.917542859999998	22.6490521300000012	113.919983189999996	22.6512680800000012	1
2019-10-25 21:06:25	2019-10-25 21:39:15	1.75727349999999993	01	50-59岁	22.652010914647029	114.005326677929332	440309	V0440300	32591	92	104	93	104	114.002954619999997	22.6490521300000012	114.005394960000004	22.6512680800000012	1
2019-10-25 11:07:54	2019-10-25 19:32:55	1.75727349999999993	02	19-29岁	22.6513260628862092	114.026694774282774	440309	V0440300	32600	92	113	93	113	114.024917650000006	22.6490521300000012	114.027357980000005	22.6512680800000012	1
2019-10-25 22:09:06	2019-10-25 23:31:34	1.86759879999999989	02	19-29岁	22.6512703266633508	114.06280069744578	440307	V0440300	32615	92	128	92	128	114.061522690000004	22.6490521300000012	114.063963029999996	22.6512680800000012	1
2019-10-25 21:25:02	2019-10-25 22:04:55	1.86759879999999989	02	19-29岁	22.6527505805283695	114.203473128256647	440307	V0440300	32673	92	186	91	186	114.203062189999997	22.6490521300000012	114.205502519999996	22.6512680800000012	2
2019-10-25 19:55:23	2019-10-25 21:24:31	1.86759879999999989	02	19-29岁	22.6527505805283695	114.203473128256647	440307	V0440300	32673	92	186	91	186	114.203062189999997	22.6490521300000012	114.205502519999996	22.6512680800000012	2
2019-10-25 13:27:17	2019-10-25 18:02:07	1.86759879999999989	02	30-39岁	22.6535081790134214	114.148162441304095	440307	V0440300	33007	93	163	93	163	114.146934450000003	22.6512680800000012	114.149374789999996	22.6534840399999986	1
2019-10-25 10:15:20	2019-10-25 18:57:01	2.01503029999999983	02	19-29岁	22.6567384453504985	113.819467958185584	440306	V0440300	33229	94	28	96	28	113.817489080000001	22.6534840399999986	113.81992941	22.6556999999999995	1
2019-10-25 00:52:57	2019-10-25 02:05:16	2.01503029999999983	01	19-29岁	22.6565833606643814	113.840346524026444	440306	V0440300	33238	94	37	96	37	113.839452100000003	22.6534840399999986	113.841892439999995	22.6556999999999995	1
2019-10-25 07:40:24	2019-10-25 09:12:37	1.86759879999999989	01	19-29岁	22.6571312550722404	114.151919156491843	440307	V0440300	33366	94	165	94	165	114.151815130000003	22.6534840399999986	114.154255460000002	22.6556999999999995	2
2019-10-25 09:13:10	2019-10-25 09:45:10	1.86759879999999989	01	19-29岁	22.6571312550722404	114.151919156491843	440307	V0440300	33366	94	165	94	165	114.151815130000003	22.6534840399999986	114.154255460000002	22.6556999999999995	2
2019-10-25 09:02:51	2019-10-25 13:47:29	1.86759879999999989	01	30-39岁	22.6570115766701683	114.207646404732074	440307	V0440300	33388	94	187	93	187	114.205502519999996	22.6534840399999986	114.207942860000003	22.6556999999999995	1
2019-10-25 16:06:59	2019-10-25 20:40:06	2.01503029999999983	01	19-29岁	22.6594862047556411	113.857159475776726	440306	V0440300	33602	95	44	97	44	113.856534460000006	22.6556999999999995	113.858974790000005	22.6579159600000004	1
2019-10-25 00:05:04	2019-10-25 09:18:47	1.86759879999999989	01	19-29岁	22.6617114219555411	114.058795433331127	440307	V0440300	34041	96	126	96	126	114.056642019999998	22.6579159600000004	114.059082349999997	22.6601319100000005	1
2019-10-25 19:34:44	2019-10-25 22:11:38	1.86759879999999989	02	30-39岁	22.6612842201895894	114.064532382619419	440307	V0440300	34044	96	129	96	129	114.063963029999996	22.6579159600000004	114.066403359999995	22.6601319100000005	1
2019-10-25 19:31:29	2019-10-25 23:45:10	1.86759879999999989	01	30-39岁	22.6625978899403293	114.067266259919535	440307	V0440300	34402	97	130	97	130	114.066403359999995	22.6601319100000005	114.068843700000002	22.6623478700000014	1
2019-10-25 19:48:12	2019-10-25 22:08:54	2.01503029999999983	02	19-29岁	22.6664863557387086	113.81367152636561	440306	V0440300	34655	98	26	100	26	113.812608400000002	22.6623478700000014	113.815048739999995	22.6645638299999987	1
2019-10-25 19:05:59	2019-10-25 21:56:42	2.01503029999999983	01	19-29岁	22.6662018478429097	113.827057614011494	440306	V0440300	34660	98	31	100	31	113.82481009	22.6623478700000014	113.827250419999999	22.6645638299999987	1
2019-10-25 18:36:47	2019-10-25 23:10:16	2.01503029999999983	01	19-29岁	22.6672563944182492	113.808840595117559	440306	V0440300	35010	99	24	101	24	113.807727729999996	22.6645638299999987	113.810168070000003	22.6667797899999997	1
2019-10-25 19:05:02	2019-10-25 21:23:40	1.75727349999999993	01	19-29岁	22.6679742080515005	114.028455842681538	440309	V0440300	35100	99	114	99	114	114.027357980000005	22.6645638299999987	114.029798319999998	22.6667797899999997	1
2019-10-25 22:43:34	2019-10-25 23:18:43	1.75727349999999993	01	40-49岁	22.6729710424564992	114.025372171911329	440309	V0440300	35813	101	113	101	113	114.024917650000006	22.6689957399999997	114.027357980000005	22.6712117000000006	1
2019-10-25 18:37:16	2019-10-25 20:23:15	2.01503029999999983	02	19-29岁	22.674218773203819	113.799149906394391	440306	V0440300	36077	102	20	104	20	113.797966389999999	22.6712117000000006	113.800406719999998	22.6734276600000015	1
2019-10-25 18:34:55	2019-10-25 20:23:30	2.01503029999999983	01	19-29岁	22.6743687264828004	113.799428416505904	440306	V0440300	36077	102	20	104	20	113.797966389999999	22.6712117000000006	113.800406719999998	22.6734276600000015	1
2019-10-25 12:38:09	2019-10-25 12:39:09	2.01503029999999983	01	19-29岁	22.6767071380334606	113.889159333076208	440306	V0440300	36471	103	57	105	57	113.888258820000004	22.6734276600000015	113.890699159999997	22.6756436199999989	1
2019-10-25 09:16:28	2019-10-25 10:37:00	2.01503029999999983	01	30-39岁	22.6762347726725118	113.89178593062131	440306	V0440300	36472	103	58	105	58	113.890699159999997	22.6734276600000015	113.893139500000004	22.6756436199999989	1
2019-10-25 12:32:44	2019-10-25 12:33:44	2.01503029999999983	01	19-29岁	22.6774900747271211	113.924520658966586	440306	V0440300	36485	103	71	104	71	113.922423530000003	22.6734276600000015	113.924863869999996	22.6756436199999989	1
2019-10-25 21:39:50	2019-10-25 22:15:55	2.01503029999999983	01	50-59岁	22.6785802987553602	113.820568422444893	440306	V0440300	36800	104	29	106	29	113.81992941	22.6756436199999989	113.822369749999993	22.677859569999999	1
2019-10-25 01:23:25	2019-10-25 02:42:28	1.75727349999999993	02	30-39岁	22.6787871958437002	113.989874662108591	440309	V0440300	36869	104	98	105	98	113.988312609999994	22.6756436199999989	113.990752939999993	22.677859569999999	1
2019-10-25 22:03:48	2019-10-25 23:09:45	1.75727349999999993	01	30-39岁	22.6800503421998911	114.076484784997604	440309	V0440300	36905	104	134	104	134	114.07616471	22.6756436199999989	114.078605039999999	22.677859569999999	1
2019-10-25 17:10:14	2019-10-25 18:29:55	1.75727349999999993	01	19-29岁	22.6813151637637489	114.078529624023531	440309	V0440300	37262	105	134	105	134	114.07616471	22.677859569999999	114.078605039999999	22.6800755299999999	1
2019-10-25 15:18:15	2019-10-25 19:20:33	2.01503029999999983	02	19-29岁	22.6831788369374898	113.802277225710554	440306	V0440300	37506	106	21	108	21	113.800406719999998	22.6800755299999999	113.802847060000005	22.6822914900000008	1
2019-10-25 15:31:32	2019-10-25 23:23:55	1.75727349999999993	02	19-29岁	22.6843064124250304	114.030214175863577	440309	V0440300	37600	106	115	106	115	114.029798319999998	22.6800755299999999	114.032238660000004	22.6822914900000008	1
2019-10-25 19:15:47	2019-10-25 20:46:38	2.01503029999999983	01	19-29岁	22.6864775234825409	113.768407351856425	440306	V0440300	37849	107	7	110	7	113.766242020000007	22.6822914900000008	113.768682350000006	22.6845074500000017	1
2019-10-25 18:15:45	2019-10-25 20:25:18	2.01503029999999983	01	30-39岁	22.6845233040428198	113.769941050867828	440306	V0440300	37850	107	8	110	8	113.768682350000006	22.6822914900000008	113.771122689999999	22.6845074500000017	1
2019-10-25 17:19:14	2019-10-25 20:08:16	2.01503029999999983	02	50-59岁	22.6853156130047218	113.955244219265708	440306	V0440300	37926	107	84	108	84	113.954147899999995	22.6822914900000008	113.956588240000002	22.6845074500000017	1
2019-10-25 13:57:21	2019-10-25 20:10:51	2.01503029999999983	02	19-29岁	22.6886149755154314	113.802014839138621	440306	V0440300	38220	108	21	110	21	113.800406719999998	22.6845074500000017	113.802847060000005	22.6867234000000018	2
2019-10-25 20:12:10	2019-10-25 23:02:54	2.01503029999999983	02	19-29岁	22.6886149755154314	113.802014839138621	440306	V0440300	38220	108	21	110	21	113.800406719999998	22.6845074500000017	113.802847060000005	22.6867234000000018	2
2019-10-25 17:56:06	2019-10-25 22:29:59	2.01503029999999983	01	19-29岁	22.6881955479337485	113.933569704562302	440306	V0440300	38274	108	75	109	75	113.932184879999994	22.6845074500000017	113.934625209999993	22.6867234000000018	1
2019-10-25 17:25:02	2019-10-25 22:54:13	2.01503029999999983	01	40-49岁	22.6891518031297004	113.779304431060879	440306	V0440300	38568	109	12	111	12	113.778443699999997	22.6867234000000018	113.780884040000004	22.6889393599999991	1
2019-10-25 17:19:26	2019-10-25 20:07:57	2.01503029999999983	01	19-29岁	22.6893711265443798	113.956370301508088	440306	V0440300	38640	109	84	110	84	113.954147899999995	22.6867234000000018	113.956588240000002	22.6889393599999991	1
2019-10-25 20:20:38	2019-10-25 20:54:30	1.86759879999999989	01	19-29岁	22.6915604648232616	114.109399856605322	440307	V0440300	39060	110	147	110	147	114.107889080000007	22.6889393599999991	114.110329410000006	22.69115532	1
2019-10-25 09:12:24	2019-10-25 10:23:05	2.01503029999999983	01	30-39岁	22.697567715679309	113.818350155238861	440306	V0440300	39655	112	28	114	28	113.817489080000001	22.6933712800000009	113.81992941	22.695587230000001	1
2019-10-25 17:32:01	2019-10-25 18:48:26	2.01503029999999983	01	30-39岁	22.7018958095147312	113.807318105758739	440306	V0440300	40364	114	23	116	23	113.805287399999997	22.6978031899999984	113.807727729999996	22.7000191499999993	1
2019-10-25 22:25:16	2019-10-25 23:45:42	2.01503029999999983	01	19-29岁	22.7021294751608416	113.873927178450799	440306	V0440300	40392	114	51	115	51	113.873616810000001	22.6978031899999984	113.87605714	22.7000191499999993	1
2019-10-25 18:55:02	2019-10-25 23:46:15	1.75727349999999993	01	30-39岁	22.7020370208941102	114.02708857228069	440309	V0440300	40454	114	113	114	113	114.024917650000006	22.6978031899999984	114.027357980000005	22.7000191499999993	1
2019-10-25 00:41:42	2019-10-25 23:35:40	2.01503029999999983	03	19-29岁	22.7034757384604688	113.801037342259775	440306	V0440300	40719	115	21	117	21	113.800406719999998	22.7000191499999993	113.802847060000005	22.7022351100000002	1
2019-10-25 19:18:51	2019-10-25 22:10:51	2.01503029999999983	02	30-39岁	22.7044238641054115	113.965832632301598	440306	V0440300	40786	115	88	116	88	113.963909240000007	22.7000191499999993	113.966349579999999	22.7022351100000002	1
2019-10-25 12:01:16	2019-10-25 14:13:06	2.01503029999999983	01	30-39岁	22.7055713248776208	113.819225251128785	440306	V0440300	41083	116	28	118	28	113.817489080000001	22.7022351100000002	113.81992941	22.7044510600000002	1
2019-10-25 22:42:34	2019-10-25 22:43:34	1.86759879999999989	03	未知	22.7051668957094783	114.235194910616954	440307	V0440300	41254	116	199	115	200	114.234786549999995	22.7022351100000002	114.237226890000002	22.7044510600000002	1
2019-10-25 08:37:43	2019-10-25 09:50:25	2.01503029999999983	01	19-29岁	22.7074639293391485	113.805982825436217	440306	V0440300	41435	117	23	119	23	113.805287399999997	22.7044510600000002	113.807727729999996	22.7066670200000011	1
2019-10-25 16:09:18	2019-10-25 19:12:40	2.01503029999999983	02	30-39岁	22.708064463782101	113.811201669682646	440306	V0440300	41437	117	25	119	25	113.810168070000003	22.7044510600000002	113.812608400000002	22.7066670200000011	1
2019-10-25 15:53:37	2019-10-25 16:54:09	2.01503029999999983	01	19-29岁	22.7090449497475007	113.824640421480368	440306	V0440300	41799	118	30	120	30	113.822369749999993	22.7066670200000011	113.82481009	22.7088829799999985	1
2019-10-25 19:28:50	2019-10-25 23:37:11	2.01503029999999983	02	40-49岁	22.7125026370259313	113.809766214578147	440306	V0440300	42150	119	24	121	24	113.807727729999996	22.7088829799999985	113.810168070000003	22.7110989399999994	1
2019-10-25 19:13:00	2019-10-25 21:27:13	1.75727349999999993	02	19-29岁	22.7161571930365689	114.039498426298621	440309	V0440300	42958	121	118	121	119	114.037119329999996	22.7133148899999995	114.039559659999995	22.7155308500000004	1
2019-10-25 19:32:14	2019-10-25 23:40:54	1.75727349999999993	02	19-29岁	22.7157583009355903	114.095961962277372	440309	V0440300	42982	121	142	121	143	114.095687400000003	22.7133148899999995	114.098127730000002	22.7155308500000004	1
2019-10-25 16:35:31	2019-10-25 18:34:01	1.86759879999999989	02	19-29岁	22.7173025947855791	114.265872234927173	440307	V0440300	43051	121	211	119	212	114.264070590000003	22.7133148899999995	114.266510920000002	22.7155308500000004	2
2019-10-25 18:34:05	2019-10-25 19:29:17	1.86759879999999989	02	19-29岁	22.7173025947855791	114.265872234927173	440307	V0440300	43051	121	211	119	212	114.264070590000003	22.7133148899999995	114.266510920000002	22.7155308500000004	2
2019-10-25 08:01:04	2019-10-25 11:05:15	2.01503029999999983	01	30-39岁	22.7233680076940203	113.816128782907313	440306	V0440300	43938	124	27	126	27	113.815048739999995	22.7199627699999986	113.817489080000001	22.7221787199999987	1
2019-10-25 23:22:54	2019-10-25 23:23:54	2.01503029999999983	01	0-18岁	22.7226804320459905	113.841037493683601	440306	V0440300	43948	124	37	126	37	113.839452100000003	22.7199627699999986	113.841892439999995	22.7221787199999987	1
2019-10-25 07:35:04	2019-10-25 18:14:49	1.75727349999999993	01	30-39岁	22.7240967633142894	114.02478268611614	440309	V0440300	44023	124	112	124	113	114.022477309999999	22.7199627699999986	114.024917650000006	22.7221787199999987	1
2019-10-25 11:49:28	2019-10-25 13:02:02	1.86759879999999989	01	19-29岁	22.7223476112782699	114.233837636454396	440307	V0440300	44109	124	198	122	199	114.232346219999997	22.7199627699999986	114.234786549999995	22.7221787199999987	1
2019-10-25 09:04:02	2019-10-25 10:12:00	2.01503029999999983	02	19-29岁	22.7249491615634795	113.823932641074151	440306	V0440300	44298	125	30	127	30	113.822369749999993	22.7221787199999987	113.82481009	22.7243946799999996	1
2019-10-25 16:57:12	2019-10-25 17:35:44	2.05558739999999984	02	19-29岁	22.7254618604465009	114.367405862580767	440310	V0440300	44521	125	253	122	254	114.366564710000006	22.7221787199999987	114.369005040000005	22.7243946799999996	1
2019-10-25 18:04:00	2019-10-25 20:10:07	1.75727349999999993	02	19-29岁	22.7276925613970917	114.027409563297013	440309	V0440300	44739	126	114	126	115	114.027357980000005	22.7243946799999996	114.029798319999998	22.7266106400000005	1
2019-10-25 20:12:11	2019-10-25 23:39:58	1.75727349999999993	01	19-29岁	22.7305983512388998	114.086161940937444	440309	V0440300	45120	127	138	126	139	114.085926049999998	22.7266106400000005	114.088366390000004	22.7288266000000014	1
2019-10-25 16:57:41	2019-10-25 19:12:37	2.01503029999999983	01	19-29岁	22.735004423601989	113.817717271273239	440306	V0440300	45724	129	28	131	28	113.817489080000001	22.7310425500000015	113.81992941	22.7332585099999989	1
2019-10-25 03:44:14	2019-10-25 04:14:15	2.01503029999999983	01	30-39岁	22.7346762576664112	113.974933186326794	440306	V0440300	45788	129	92	129	93	113.973670589999998	22.7310425500000015	113.976110930000004	22.7332585099999989	1
2019-10-25 16:52:58	2019-10-25 18:23:13	2.01503029999999983	02	30-39岁	22.7362380093931407	113.813962708526688	440306	V0440300	46079	130	26	132	26	113.812608400000002	22.7332585099999989	113.815048739999995	22.7354744699999998	1
2019-10-25 17:58:40	2019-10-25 19:23:15	2.01503029999999983	01	0-18岁	22.7356425200560786	113.902011154410019	440306	V0440300	46115	130	62	131	62	113.900460510000002	22.7332585099999989	113.902900840000001	22.7354744699999998	1
2019-10-25 22:14:31	2019-10-25 23:19:19	1.75727349999999993	01	30-39岁	22.7356874238736388	114.011377208541589	440309	V0440300	46160	130	107	130	108	114.010275629999995	22.7332585099999989	114.012715970000002	22.7354744699999998	1
2019-10-25 09:31:33	2019-10-25 19:22:08	2.01503029999999983	01	19-29岁	22.7398569725693918	113.830300845756682	440306	V0440300	46443	131	33	133	33	113.829690760000005	22.7354744699999998	113.832131090000004	22.7376904300000007	1
2019-10-25 18:45:29	2019-10-25 23:05:02	1.75727349999999993	01	30-39岁	22.7404617609581088	114.010417099163391	440309	V0440300	46874	132	107	132	108	114.010275629999995	22.7376904300000007	114.012715970000002	22.7399063800000008	1
2019-10-25 17:59:01	2019-10-25 21:23:17	2.01503029999999983	02	19-29岁	22.7439944676111097	113.847844257450717	440306	V0440300	47164	133	40	134	40	113.846773110000001	22.7399063800000008	113.849213449999993	22.7421223400000017	1
2019-10-25 15:20:01	2019-10-25 17:52:29	1.86759879999999989	02	19-29岁	22.7425149078008992	114.247561830231788	440307	V0440300	47328	133	204	131	205	114.246988239999993	22.7399063800000008	114.249428570000006	22.7421223400000017	1
2019-10-25 10:44:03	2019-10-25 21:05:03	2.05558739999999984	01	19-29岁	22.7429207751367883	114.379518986905268	440310	V0440300	47382	133	258	130	259	114.378766389999996	22.7399063800000008	114.381206719999994	22.7421223400000017	1
2019-10-25 19:19:33	2019-10-25 23:35:46	2.01503029999999983	02	30-39岁	22.7458808294136396	113.826912249833683	440306	V0440300	47512	134	31	136	31	113.82481009	22.7421223400000017	113.827250419999999	22.744338299999999	1
2019-10-25 20:08:19	2019-10-25 22:06:35	2.01503029999999983	01	30-39岁	22.7507500550308102	113.833084995021466	440306	V0440300	48229	136	34	137	34	113.832131090000004	22.7465542499999991	113.834571429999997	22.74877021	1
2019-10-25 20:58:50	2019-10-25 23:47:08	2.01503029999999983	01	0-18岁	22.7505075426061012	113.837692675567482	440306	V0440300	48231	136	36	137	36	113.837011770000004	22.7465542499999991	113.839452100000003	22.74877021	1
2019-10-25 19:06:06	2019-10-25 21:06:12	1.86759879999999989	01	19-29岁	22.7487986307749495	114.277644281667236	440307	V0440300	48411	136	216	134	217	114.276272270000007	22.7465542499999991	114.278712600000006	22.74877021	1
2019-10-25 14:52:12	2019-10-25 17:30:37	2.01503029999999983	02	30-39岁	22.7599418512878984	113.817032162859192	440306	V0440300	50007	141	27	143	28	113.815048739999995	22.7576340399999992	113.817489080000001	22.7598500000000001	1
2019-10-25 20:24:16	2019-10-25 22:14:12	2.01503029999999983	02	19-29岁	22.7627920539752786	113.940565725237562	440306	V0440300	50415	142	78	142	79	113.939505879999999	22.7598500000000001	113.941946220000005	22.762065960000001	2
2019-10-25 19:47:22	2019-10-25 20:23:47	2.01503029999999983	02	19-29岁	22.7627920539752786	113.940565725237562	440306	V0440300	50415	142	78	142	79	113.939505879999999	22.7598500000000001	113.941946220000005	22.762065960000001	2
2019-10-25 20:33:22	2019-10-25 21:19:33	2.01503029999999983	01	19-29岁	22.7659525880998608	113.830213878038876	440306	V0440300	50727	143	33	144	34	113.829690760000005	22.762065960000001	113.832131090000004	22.7642819199999984	2
2019-10-25 21:20:03	2019-10-25 22:46:35	2.01503029999999983	01	19-29岁	22.7659525880998608	113.830213878038876	440306	V0440300	50727	143	33	144	34	113.829690760000005	22.762065960000001	113.832131090000004	22.7642819199999984	2
2019-10-25 12:29:41	2019-10-25 13:25:54	1.86759879999999989	01	19-29岁	22.7695192057971489	114.291707247935648	440307	V0440300	51630	145	222	143	223	114.290914290000003	22.7664978699999985	114.293354620000002	22.7687138299999994	1
2019-10-25 09:23:11	2019-10-25 10:32:44	2.01503029999999983	01	19-29岁	22.7712735835789211	113.826879667902034	440306	V0440300	51796	146	31	147	32	113.82481009	22.7687138299999994	113.827250419999999	22.7709297900000003	1
2019-10-25 12:02:51	2019-10-25 17:03:33	2.01503029999999983	01	19-29岁	22.7743194291432189	113.829387955932489	440306	V0440300	52154	147	32	148	33	113.827250419999999	22.7709297900000003	113.829690760000005	22.7731457500000012	1
2019-10-25 21:02:52	2019-10-25 22:17:49	2.01503029999999983	03	未知	22.7783167712075993	113.906546240849337	440306	V0440300	52900	149	64	150	65	113.905341179999994	22.7753617000000013	113.907781510000007	22.7775776599999986	2
2019-10-25 16:26:19	2019-10-25 21:02:34	2.01503029999999983	03	未知	22.7783167712075993	113.906546240849337	440306	V0440300	52900	149	64	150	65	113.905341179999994	22.7753617000000013	113.907781510000007	22.7775776599999986	2
2019-10-25 17:51:32	2019-10-25 21:27:31	2.01503029999999983	01	19-29岁	22.7800782446680401	113.807310096075128	440306	V0440300	53216	150	23	151	24	113.805287399999997	22.7775776599999986	113.807727729999996	22.7797936199999995	1
2019-10-25 00:02:33	2019-10-25 00:57:01	2.01503029999999983	02	30-39岁	22.7897834575543108	113.886909474296331	440306	V0440300	54677	154	56	155	57	113.885818490000005	22.7864414900000014	113.888258820000004	22.7886574499999988	1
2019-10-25 19:49:00	2019-10-25 20:56:04	2.01503029999999983	01	40-49岁	22.7899715516940198	113.891460119494312	440306	V0440300	54679	154	58	155	59	113.890699159999997	22.7864414900000014	113.893139500000004	22.7886574499999988	1
2019-10-25 14:58:19	2019-10-25 15:53:17	2.01503029999999983	02	30-39岁	22.793962795287019	113.831113576324483	440306	V0440300	55368	156	33	157	34	113.829690760000005	22.7908733999999988	113.832131090000004	22.7930893599999997	2
2019-10-25 15:53:20	2019-10-25 22:05:24	2.01503029999999983	02	30-39岁	22.793962795287019	113.831113576324483	440306	V0440300	55368	156	33	157	34	113.829690760000005	22.7908733999999988	113.832131090000004	22.7930893599999997	2
2019-10-25 18:54:44	2019-10-25 22:41:03	2.01503029999999983	01	19-29岁	22.7946071090193314	113.905682092846007	440306	V0440300	55399	156	64	156	65	113.905341179999994	22.7908733999999988	113.907781510000007	22.7930893599999997	1
2019-10-25 02:46:19	2019-10-25 03:35:36	2.01503029999999983	01	19-29岁	22.796166148558239	113.938740392932914	440306	V0440300	55769	157	77	157	78	113.93706555	22.7930893599999997	113.939505879999999	22.7953053200000006	1
2019-10-25 00:05:09	2019-10-25 00:36:05	2.31628990000000012	02	30-39岁	22.8086380352427582	113.832136657538598	441900	V0440300	57868	163	34	164	35	113.832131090000004	22.8063851100000008	113.834571429999997	22.8086010600000009	1
2019-10-25 19:03:44	2019-10-25 19:04:44	2.01503029999999983	01	19-29岁	22.8116744159574409	113.836894406563658	440306	V0440300	58226	164	35	165	36	113.834571429999997	22.8086010600000009	113.837011770000004	22.8108170200000018	1
