# Supplementary material for: Analysis of the influencing factors of vitality and built environment of shopping centers based on mobile-phone signaling data
Source: PLoS One. 2024 Feb 15;19(2):e0296261. doi: 10.1371/journal.pone.0296261 (PMC10868840; doi:10.1371/journal.pone.0296261)
Supplement: S1 Data — (ZIP) [file pone.0296261.s001.zip › μò░μì«Θçìμû░μƒÑΦ»ó/01Σ┐¥σê⌐/Σ┐¥σê⌐24-Φ«┐Θù«Φ«░σ╜ò.csv]

stime	etime	weight	gender	age	o_lat	o_lon	o_district	city	o_fnid	grow_4326	gcol_4326	grow_32650	gcol_32650	ext_min_x	ext_min_y	ext_max_x	ext_max_y	visit_time
2019-10-24 18:11:28	2019-10-24 23:32:10	2.29234759999999982	01	19-29岁	22.4729494509066008	113.885732285781174	440305	V0440300	3625	11	55	14	53	113.883378149999999	22.4695595700000013	113.885818490000005	22.4717755299999986	1
2019-10-24 12:35:49	2019-10-24 13:36:22	2.29234759999999982	01	40-49岁	22.4801353129106509	113.897544915442111	440305	V0440300	4701	14	60	17	58	113.895579830000003	22.4762074500000004	113.898020169999995	22.4784234000000005	1
2019-10-24 09:09:53	2019-10-24 10:16:15	2.29234759999999982	02	40-49岁	22.4792338800915594	113.903226434817611	440305	V0440300	4704	14	63	17	61	113.902900840000001	22.4762074500000004	113.905341179999994	22.4784234000000005	1
2019-10-24 18:32:23	2019-10-24 21:24:21	2.29234759999999982	01	19-29岁	22.4809486097050097	113.899944803176012	440305	V0440300	5059	15	61	18	59	113.898020169999995	22.4784234000000005	113.900460510000002	22.4806393600000014	1
2019-10-24 00:00:23	2019-10-24 00:13:25	2.29234759999999982	01	19-29岁	22.483356581179951	113.906902585461623	440305	V0440300	5419	16	64	19	62	113.905341179999994	22.4806393600000014	113.907781510000007	22.4828553199999988	1
2019-10-24 19:21:05	2019-10-24 22:18:33	2.29234759999999982	02	19-29岁	22.4853457385550008	113.899118459193346	440305	V0440300	5773	17	61	20	59	113.898020169999995	22.4828553199999988	113.900460510000002	22.4850712799999997	1
2019-10-24 10:17:01	2019-10-24 11:03:57	2.29234759999999982	03	19-29岁	22.4855486585593702	113.910145978618857	440305	V0440300	5777	17	65	20	63	113.907781510000007	22.4828553199999988	113.910221849999999	22.4850712799999997	1
2019-10-24 10:18:54	2019-10-24 11:34:32	2.29234759999999982	01	60岁以上	22.4859217640782916	113.925870188685593	440305	V0440300	5784	17	72	20	70	113.924863869999996	22.4828553199999988	113.927304199999995	22.4850712799999997	1
2019-10-24 15:02:57	2019-10-24 16:22:53	2.29234759999999982	01	30-39岁	22.4853304900334408	113.927990639008399	440305	V0440300	5785	17	73	20	71	113.927304199999995	22.4828553199999988	113.929744540000002	22.4850712799999997	1
2019-10-24 17:45:03	2019-10-24 19:31:04	2.29234759999999982	01	19-29岁	22.4869600579012392	113.928731569483077	440305	V0440300	5785	17	73	20	71	113.927304199999995	22.4828553199999988	113.929744540000002	22.4850712799999997	1
2019-10-24 11:05:11	2019-10-24 13:57:04	2.29234759999999982	01	30-39岁	22.4883944624236101	113.91359833317901	440305	V0440300	6136	18	67	21	65	113.912662190000006	22.4850712799999997	113.915102520000005	22.4872872299999997	1
2019-10-24 17:41:24	2019-10-24 21:04:35	2.29234759999999982	02	19-29岁	22.4876259058633394	113.930047355762554	440305	V0440300	6143	18	74	21	72	113.929744540000002	22.4850712799999997	113.932184879999994	22.4872872299999997	1
2019-10-24 17:05:50	2019-10-24 19:27:43	2.29234759999999982	01	19-29岁	22.4902305363055603	113.91475211943704	440305	V0440300	6493	19	67	22	65	113.912662190000006	22.4872872299999997	113.915102520000005	22.4895031900000006	1
2019-10-24 19:02:48	2019-10-24 22:08:32	2.29234759999999982	01	19-29岁	22.4908939804214683	113.916407820050296	440305	V0440300	6494	19	68	22	66	113.915102520000005	22.4872872299999997	113.917542859999998	22.4895031900000006	1
2019-10-24 19:25:21	2019-10-24 19:25:21	2.29234759999999982	02	19-29岁	22.4900334611453694	113.920486398054905	440305	V0440300	6496	19	70	22	68	113.919983189999996	22.4872872299999997	113.922423530000003	22.4895031900000006	1
2019-10-24 18:09:34	2019-10-24 21:11:52	2.29234759999999982	01	19-29岁	22.4901405982016698	113.920425754961343	440305	V0440300	6496	19	70	22	68	113.919983189999996	22.4872872299999997	113.922423530000003	22.4895031900000006	1
2019-10-24 17:29:42	2019-10-24 20:20:12	2.29234759999999982	02	19-29岁	22.4911162180340689	113.923307978064329	440305	V0440300	6497	19	71	22	69	113.922423530000003	22.4872872299999997	113.924863869999996	22.4895031900000006	1
2019-10-24 15:34:24	2019-10-24 15:35:24	2.29234759999999982	01	19-29岁	22.490122127198191	113.923708732182533	440305	V0440300	6497	19	71	22	69	113.922423530000003	22.4872872299999997	113.924863869999996	22.4895031900000006	1
2019-10-24 18:48:25	2019-10-24 20:54:12	2.29234759999999982	02	30-39岁	22.4915818214258785	113.931154582968318	440305	V0440300	6500	19	74	22	72	113.929744540000002	22.4872872299999997	113.932184879999994	22.4895031900000006	1
2019-10-24 14:16:42	2019-10-24 17:23:59	2.29234759999999982	02	19-29岁	22.4911448818493511	113.930484395846705	440305	V0440300	6500	19	74	22	72	113.929744540000002	22.4872872299999997	113.932184879999994	22.4895031900000006	2
2019-10-24 12:58:22	2019-10-24 14:15:33	2.29234759999999982	02	19-29岁	22.4911448818493511	113.930484395846705	440305	V0440300	6500	19	74	22	72	113.929744540000002	22.4872872299999997	113.932184879999994	22.4895031900000006	2
2019-10-24 17:54:35	2019-10-24 19:38:30	2.29234759999999982	01	40-49岁	22.4909429952893483	113.931256089102007	440305	V0440300	6500	19	74	22	72	113.929744540000002	22.4872872299999997	113.932184879999994	22.4895031900000006	1
2019-10-24 19:35:01	2019-10-24 21:39:16	2.29234759999999982	01	19-29岁	22.4923770682157596	113.890755258766234	440305	V0440300	6841	20	58	23	56	113.890699159999997	22.4895031900000006	113.893139500000004	22.4917191500000015	1
2019-10-24 17:37:24	2019-10-24 19:32:33	2.29234759999999982	02	0-18岁	22.4931297661822285	113.915814367387782	440305	V0440300	6851	20	68	23	66	113.915102520000005	22.4895031900000006	113.917542859999998	22.4917191500000015	1
2019-10-24 15:04:59	2019-10-24 16:22:10	2.29234759999999982	03	19-29岁	22.4918263505132394	113.926468048506862	440305	V0440300	6855	20	72	23	70	113.924863869999996	22.4895031900000006	113.927304199999995	22.4917191500000015	1
2019-10-24 10:51:01	2019-10-24 14:28:49	2.29234759999999982	01	19-29岁	22.492990113274459	113.926918208956025	440305	V0440300	6855	20	72	23	70	113.924863869999996	22.4895031900000006	113.927304199999995	22.4917191500000015	1
2019-10-24 11:24:42	2019-10-24 12:30:42	2.29234759999999982	02	30-39岁	22.4917289569335317	113.927985255657632	440305	V0440300	6856	20	73	23	71	113.927304199999995	22.4895031900000006	113.929744540000002	22.4917191500000015	1
2019-10-24 18:06:09	2019-10-24 18:36:22	2.29234759999999982	03	未知	22.4942405379407013	113.897065130206286	440305	V0440300	7200	21	60	24	58	113.895579830000003	22.4917191500000015	113.898020169999995	22.4939351099999989	1
2019-10-24 15:29:55	2019-10-24 17:21:35	2.29234759999999982	02	19-29岁	22.4957955565976704	113.913171810871162	440305	V0440300	7207	21	67	24	65	113.912662190000006	22.4917191500000015	113.915102520000005	22.4939351099999989	1
2019-10-24 13:07:21	2019-10-24 14:32:10	2.29234759999999982	01	未知	22.4945677080145501	113.916442884446852	440305	V0440300	7208	21	68	24	66	113.915102520000005	22.4917191500000015	113.917542859999998	22.4939351099999989	1
2019-10-24 18:32:26	2019-10-24 19:15:47	2.29234759999999982	02	30-39岁	22.4960335581336004	113.920887662859897	440305	V0440300	7210	21	70	24	68	113.919983189999996	22.4917191500000015	113.922423530000003	22.4939351099999989	1
2019-10-24 16:27:37	2019-10-24 17:03:08	2.29234759999999982	02	50-59岁	22.4960176346184113	113.921470744434544	440305	V0440300	7210	21	70	24	68	113.919983189999996	22.4917191500000015	113.922423530000003	22.4939351099999989	1
2019-10-24 15:28:38	2019-10-24 16:07:52	2.29234759999999982	02	30-39岁	22.49468509780068	113.92257829215427	440305	V0440300	7211	21	71	24	69	113.922423530000003	22.4917191500000015	113.924863869999996	22.4939351099999989	1
2019-10-24 08:22:02	2019-10-24 22:03:30	2.29234759999999982	02	19-29岁	22.4940731258232312	113.926447515914305	440305	V0440300	7212	21	72	24	70	113.924863869999996	22.4917191500000015	113.927304199999995	22.4939351099999989	1
2019-10-24 19:11:01	2019-10-24 21:41:28	2.29234759999999982	01	19-29岁	22.4956053885862985	113.924927680734328	440305	V0440300	7212	21	72	24	70	113.924863869999996	22.4917191500000015	113.927304199999995	22.4939351099999989	1
2019-10-24 17:58:53	2019-10-24 19:01:16	2.29234759999999982	01	40-49岁	22.495819793039729	113.93048801493174	440305	V0440300	7214	21	74	24	72	113.929744540000002	22.4917191500000015	113.932184879999994	22.4939351099999989	1
2019-10-24 12:07:05	2019-10-24 13:07:29	2.29234759999999982	01	30-39岁	22.4975566364998301	113.92597229149581	440305	V0440300	7569	22	72	25	70	113.924863869999996	22.4939351099999989	113.927304199999995	22.496151059999999	1
2019-10-24 09:14:20	2019-10-24 10:10:17	2.29234759999999982	01	40-49岁	22.4967926864664207	113.928028756352063	440305	V0440300	7570	22	73	25	71	113.927304199999995	22.4939351099999989	113.929744540000002	22.496151059999999	1
2019-10-24 12:28:29	2019-10-24 13:50:26	2.29234759999999982	02	40-49岁	22.497383809525239	113.927792310034903	440305	V0440300	7570	22	73	25	71	113.927304199999995	22.4939351099999989	113.929744540000002	22.496151059999999	1
2019-10-24 16:45:27	2019-10-24 19:28:59	2.29234759999999982	02	19-29岁	22.4981241161109793	113.933486813365036	440305	V0440300	7572	22	75	25	73	113.932184879999994	22.4939351099999989	113.934625209999993	22.496151059999999	1
2019-10-24 12:13:55	2019-10-24 12:46:32	2.29234759999999982	02	19-29岁	22.4962201857152913	113.936821268393018	440305	V0440300	7573	22	76	25	74	113.934625209999993	22.4939351099999989	113.93706555	22.496151059999999	1
2019-10-24 14:44:20	2019-10-24 16:13:53	2.29234759999999982	02	30-39岁	22.4981916980918903	113.936088242479116	440305	V0440300	7573	22	76	25	74	113.934625209999993	22.4939351099999989	113.93706555	22.496151059999999	1
2019-10-24 23:15:24	2019-10-24 23:34:23	2.29234759999999982	01	19-29岁	22.500472175061951	113.877705494759866	440305	V0440300	7906	23	52	26	50	113.87605714	22.496151059999999	113.878497479999993	22.4983670199999999	1
2019-10-24 13:25:19	2019-10-24 14:52:44	2.29234759999999982	01	40-49岁	22.4985112473287785	113.881760624641572	440305	V0440300	7908	23	54	26	52	113.88093782	22.496151059999999	113.883378149999999	22.4983670199999999	1
2019-10-24 17:19:18	2019-10-24 21:10:49	2.29234759999999982	01	40-49岁	22.4996212391508301	113.913601605228962	440305	V0440300	7921	23	67	26	65	113.912662190000006	22.496151059999999	113.915102520000005	22.4983670199999999	1
2019-10-24 09:39:40	2019-10-24 16:49:56	2.29234759999999982	01	19-29岁	22.4994262401565912	113.921327263898547	440305	V0440300	7924	23	70	26	68	113.919983189999996	22.496151059999999	113.922423530000003	22.4983670199999999	1
2019-10-24 07:34:06	2019-10-24 07:42:29	2.29234759999999982	03	未知	22.4990132103281617	113.927105564990029	440305	V0440300	7926	23	72	26	70	113.924863869999996	22.496151059999999	113.927304199999995	22.4983670199999999	1
2019-10-24 21:21:04	2019-10-24 21:22:04	2.29234759999999982	01	50-59岁	22.5001077746768807	113.926294654927318	440305	V0440300	7926	23	72	26	70	113.924863869999996	22.496151059999999	113.927304199999995	22.4983670199999999	1
2019-10-24 21:35:08	2019-10-24 22:31:26	2.29234759999999982	02	19-29岁	22.4996987917553497	113.928508425041755	440305	V0440300	7927	23	73	26	71	113.927304199999995	22.496151059999999	113.929744540000002	22.4983670199999999	1
2019-10-24 19:28:39	2019-10-24 21:12:58	2.29234759999999982	01	19-29岁	22.4994576882207795	113.929115924384249	440305	V0440300	7927	23	73	26	71	113.927304199999995	22.496151059999999	113.929744540000002	22.4983670199999999	1
2019-10-24 17:49:01	2019-10-24 21:49:59	2.29234759999999982	02	40-49岁	22.5019436265574804	113.891250264295962	440305	V0440300	8269	24	58	27	56	113.890699159999997	22.4983670199999999	113.893139500000004	22.5005829800000008	1
2019-10-24 00:00:13	2019-10-24 01:50:22	2.29234759999999982	01	0-18岁	22.5024313936973712	113.915666246002246	440305	V0440300	8279	24	68	27	66	113.915102520000005	22.4983670199999999	113.917542859999998	22.5005829800000008	1
2019-10-24 12:12:20	2019-10-24 18:04:21	2.29234759999999982	01	19-29岁	22.5016326489249288	113.921084136651643	440305	V0440300	8281	24	70	27	68	113.919983189999996	22.4983670199999999	113.922423530000003	22.5005829800000008	1
2019-10-24 19:27:30	2019-10-24 21:30:49	2.29234759999999982	02	19-29岁	22.5026046781118403	113.920946049635475	440305	V0440300	8281	24	70	27	68	113.919983189999996	22.4983670199999999	113.922423530000003	22.5005829800000008	1
2019-10-24 18:38:25	2019-10-24 20:44:52	2.29234759999999982	02	30-39岁	22.5026253498995601	113.924859778503077	440305	V0440300	8282	24	71	27	69	113.922423530000003	22.4983670199999999	113.924863869999996	22.5005829800000008	1
2019-10-24 19:22:59	2019-10-24 23:34:16	2.29234759999999982	02	60岁以上	22.500619480568421	113.924263138684083	440305	V0440300	8282	24	71	27	69	113.922423530000003	22.4983670199999999	113.924863869999996	22.5005829800000008	1
2019-10-24 23:25:52	2019-10-24 23:25:52	2.29234759999999982	01	19-29岁	22.5026721347193792	113.926364202941031	440305	V0440300	8283	24	72	27	70	113.924863869999996	22.4983670199999999	113.927304199999995	22.5005829800000008	1
2019-10-24 16:46:57	2019-10-24 19:12:55	2.29234759999999982	02	19-29岁	22.5023553804494689	113.930100861858406	440305	V0440300	8285	24	74	27	72	113.929744540000002	22.4983670199999999	113.932184879999994	22.5005829800000008	1
2019-10-24 14:40:50	2019-10-24 18:43:22	2.29234759999999982	02	0-18岁	22.5024794979970899	113.934245431093714	440305	V0440300	8286	24	75	27	73	113.932184879999994	22.4983670199999999	113.934625209999993	22.5005829800000008	1
2019-10-24 11:48:02	2019-10-24 12:34:36	2.29234759999999982	01	30-39岁	22.5047584631038617	113.894479854087265	440305	V0440300	8627	25	59	28	57	113.893139500000004	22.5005829800000008	113.895579830000003	22.5027989400000017	1
2019-10-24 12:32:32	2019-10-24 13:50:07	2.29234759999999982	02	19-29岁	22.5043071073218108	113.911826954531804	440305	V0440300	8634	25	66	28	64	113.910221849999999	22.5005829800000008	113.912662190000006	22.5027989400000017	1
2019-10-24 07:35:46	2019-10-24 09:40:05	2.29234759999999982	01	30-39岁	22.5049190015491511	113.910793520899716	440305	V0440300	8634	25	66	28	64	113.910221849999999	22.5005829800000008	113.912662190000006	22.5027989400000017	1
2019-10-24 15:29:11	2019-10-24 16:39:53	2.29234759999999982	02	40-49岁	22.5049699548307487	113.913919883471166	440305	V0440300	8635	25	67	28	65	113.912662190000006	22.5005829800000008	113.915102520000005	22.5027989400000017	1
2019-10-24 19:07:12	2019-10-24 21:10:17	2.29234759999999982	02	30-39岁	22.504913204036999	113.912843031845313	440305	V0440300	8635	25	67	28	65	113.912662190000006	22.5005829800000008	113.915102520000005	22.5027989400000017	1
2019-10-24 18:47:56	2019-10-24 18:47:56	2.29234759999999982	02	30-39岁	22.5049882020582217	113.917697734969977	440305	V0440300	8637	25	69	28	67	113.917542859999998	22.5005829800000008	113.919983189999996	22.5027989400000017	1
2019-10-24 22:08:51	2019-10-24 23:22:34	2.29234759999999982	01	19-29岁	22.5044757575920293	113.929131303075039	440305	V0440300	8641	25	73	28	71	113.927304199999995	22.5005829800000008	113.929744540000002	22.5027989400000017	1
2019-10-24 15:18:01	2019-10-24 15:59:21	2.29234759999999982	02	30-39岁	22.5042544936370703	113.929359586847582	440305	V0440300	8641	25	73	28	71	113.927304199999995	22.5005829800000008	113.929744540000002	22.5027989400000017	1
2019-10-24 20:28:37	2019-10-24 22:04:18	2.29234759999999982	01	40-49岁	22.5047427919369589	113.929883001082871	440305	V0440300	8642	25	74	28	72	113.929744540000002	22.5005829800000008	113.932184879999994	22.5027989400000017	1
2019-10-24 10:49:21	2019-10-24 11:51:16	2.29234759999999982	01	40-49岁	22.5030407558188088	113.931494063120141	440305	V0440300	8642	25	74	28	72	113.929744540000002	22.5005829800000008	113.932184879999994	22.5027989400000017	1
2019-10-24 13:59:39	2019-10-24 22:57:51	2.29234759999999982	02	30-39岁	22.5031634309078896	113.934142928066336	440305	V0440300	8643	25	75	28	73	113.932184879999994	22.5005829800000008	113.934625209999993	22.5027989400000017	1
2019-10-24 17:19:27	2019-10-24 23:04:10	2.29234759999999982	01	19-29岁	22.5037342603913615	113.933314461325097	440305	V0440300	8643	25	75	28	73	113.932184879999994	22.5005829800000008	113.934625209999993	22.5027989400000017	1
2019-10-24 10:44:49	2019-10-24 12:32:08	2.29234759999999982	01	40-49岁	22.5048075909714917	113.935650996034298	440305	V0440300	8644	25	76	28	74	113.934625209999993	22.5005829800000008	113.93706555	22.5027989400000017	1
2019-10-24 19:03:09	2019-10-24 21:06:40	2.29234759999999982	02	30-39岁	22.5067766917683088	113.889170454403569	440305	V0440300	8982	26	57	29	55	113.888258820000004	22.5027989400000017	113.890699159999997	22.5050148900000018	1
2019-10-24 19:03:56	2019-10-24 20:04:30	2.29234759999999982	02	30-39岁	22.5064395206892094	113.908671461346032	440305	V0440300	8990	26	65	29	63	113.907781510000007	22.5027989400000017	113.910221849999999	22.5050148900000018	1
2019-10-24 11:51:55	2019-10-24 12:44:52	2.29234759999999982	02	40-49岁	22.5056350567956507	113.912836706287166	440305	V0440300	8992	26	67	29	65	113.912662190000006	22.5027989400000017	113.915102520000005	22.5050148900000018	1
2019-10-24 15:31:14	2019-10-24 15:32:14	2.29234759999999982	02	19-29岁	22.505097277665719	113.914441543533599	440305	V0440300	8992	26	67	29	65	113.912662190000006	22.5027989400000017	113.915102520000005	22.5050148900000018	2
2019-10-24 12:09:26	2019-10-24 12:40:37	2.29234759999999982	02	19-29岁	22.505097277665719	113.914441543533599	440305	V0440300	8992	26	67	29	65	113.912662190000006	22.5027989400000017	113.915102520000005	22.5050148900000018	2
2019-10-24 19:03:04	2019-10-24 20:54:45	2.29234759999999982	02	19-29岁	22.5056781330587796	113.913671047767082	440305	V0440300	8992	26	67	29	65	113.912662190000006	22.5027989400000017	113.915102520000005	22.5050148900000018	1
2019-10-24 19:41:00	2019-10-24 21:29:12	2.29234759999999982	01	19-29岁	22.5056224339615909	113.914060795961788	440305	V0440300	8992	26	67	29	65	113.912662190000006	22.5027989400000017	113.915102520000005	22.5050148900000018	1
2019-10-24 07:56:37	2019-10-24 09:28:00	2.29234759999999982	01	30-39岁	22.5061659183483194	113.914165278851343	440305	V0440300	8992	26	67	29	65	113.912662190000006	22.5027989400000017	113.915102520000005	22.5050148900000018	1
2019-10-24 21:28:19	2019-10-24 22:40:23	2.29234759999999982	02	19-29岁	22.50649803782267	113.916896925228883	440305	V0440300	8993	26	68	29	66	113.915102520000005	22.5027989400000017	113.917542859999998	22.5050148900000018	2
2019-10-24 07:36:15	2019-10-24 07:44:26	2.29234759999999982	02	19-29岁	22.50649803782267	113.916896925228883	440305	V0440300	8993	26	68	29	66	113.915102520000005	22.5027989400000017	113.917542859999998	22.5050148900000018	2
2019-10-24 10:28:30	2019-10-24 11:29:41	2.29234759999999982	02	19-29岁	22.5065463039592402	113.917060972793948	440305	V0440300	8993	26	68	29	66	113.915102520000005	22.5027989400000017	113.917542859999998	22.5050148900000018	1
2019-10-24 08:38:14	2019-10-24 10:54:04	2.29234759999999982	02	30-39岁	22.5059550181513792	113.917287774754612	440305	V0440300	8993	26	68	29	66	113.915102520000005	22.5027989400000017	113.917542859999998	22.5050148900000018	2
2019-10-24 18:58:07	2019-10-24 19:50:13	2.29234759999999982	02	30-39岁	22.5059550181513792	113.917287774754612	440305	V0440300	8993	26	68	29	66	113.915102520000005	22.5027989400000017	113.917542859999998	22.5050148900000018	2
2019-10-24 19:03:59	2019-10-24 21:10:05	2.29234759999999982	01	30-39岁	22.5064048532157415	113.916743587447129	440305	V0440300	8993	26	68	29	66	113.915102520000005	22.5027989400000017	113.917542859999998	22.5050148900000018	1
2019-10-24 14:24:28	2019-10-24 15:15:27	2.29234759999999982	02	30-39岁	22.5064506584775401	113.920550013423352	440305	V0440300	8995	26	70	29	68	113.919983189999996	22.5027989400000017	113.922423530000003	22.5050148900000018	2
2019-10-24 08:26:28	2019-10-24 14:23:16	2.29234759999999982	02	30-39岁	22.5064506584775401	113.920550013423352	440305	V0440300	8995	26	70	29	68	113.919983189999996	22.5027989400000017	113.922423530000003	22.5050148900000018	2
2019-10-24 13:48:39	2019-10-24 20:19:34	2.29234759999999982	02	40-49岁	22.5063731974956909	113.9268845351001	440305	V0440300	8997	26	72	29	70	113.924863869999996	22.5027989400000017	113.927304199999995	22.5050148900000018	1
2019-10-24 15:59:17	2019-10-24 18:00:25	2.29234759999999982	02	未知	22.5055017229005507	113.93418846545984	440305	V0440300	9000	26	75	29	73	113.932184879999994	22.5027989400000017	113.934625209999993	22.5050148900000018	1
2019-10-24 14:20:27	2019-10-24 15:24:18	2.29234759999999982	01	40-49岁	22.5061517906459407	113.934203260573597	440305	V0440300	9000	26	75	29	73	113.932184879999994	22.5027989400000017	113.934625209999993	22.5050148900000018	1
2019-10-24 16:23:36	2019-10-24 18:04:05	2.29234759999999982	01	19-29岁	22.5065587117448196	113.940410596380218	440305	V0440300	9003	26	78	29	76	113.939505879999999	22.5027989400000017	113.941946220000005	22.5050148900000018	1
2019-10-24 17:24:26	2019-10-24 23:01:47	2.29234759999999982	02	30-39岁	22.5058871364950193	113.941163570242608	440305	V0440300	9003	26	78	29	76	113.939505879999999	22.5027989400000017	113.941946220000005	22.5050148900000018	1
2019-10-24 13:38:13	2019-10-24 16:42:15	2.29234759999999982	02	30-39岁	22.5053345962622195	113.946284744273328	440305	V0440300	9005	26	80	29	78	113.944386559999998	22.5027989400000017	113.946826889999997	22.5050148900000018	1
2019-10-24 07:53:14	2019-10-24 09:35:23	2.29234759999999982	02	19-29岁	22.5084126976980698	113.898186186883606	440305	V0440300	9343	27	61	30	59	113.898020169999995	22.5050148900000018	113.900460510000002	22.5072308499999991	1
2019-10-24 14:34:05	2019-10-24 17:59:49	2.29234759999999982	01	19-29岁	22.5090873596741901	113.902289404901708	440305	V0440300	9344	27	62	30	60	113.900460510000002	22.5050148900000018	113.902900840000001	22.5072308499999991	1
2019-10-24 12:10:59	2019-10-24 12:53:37	2.29234759999999982	01	19-29岁	22.5094049037778987	113.902845676108441	440305	V0440300	9344	27	62	30	60	113.900460510000002	22.5050148900000018	113.902900840000001	22.5072308499999991	1
2019-10-24 16:01:01	2019-10-24 16:07:15	2.29234759999999982	01	40-49岁	22.5080105954167102	113.912473107558938	440305	V0440300	9348	27	66	30	64	113.910221849999999	22.5050148900000018	113.912662190000006	22.5072308499999991	1
2019-10-24 12:43:22	2019-10-24 14:06:39	2.29234759999999982	02	50-59岁	22.5085993706014804	113.91258629113041	440305	V0440300	9348	27	66	30	64	113.910221849999999	22.5050148900000018	113.912662190000006	22.5072308499999991	1
2019-10-24 20:23:22	2019-10-24 22:20:56	2.29234759999999982	01	30-39岁	22.5092182459249699	113.916622871263186	440305	V0440300	9350	27	68	30	66	113.915102520000005	22.5050148900000018	113.917542859999998	22.5072308499999991	1
2019-10-24 11:24:38	2019-10-24 12:38:38	2.29234759999999982	02	30-39岁	22.5074609408205504	113.918167376803609	440305	V0440300	9351	27	69	30	67	113.917542859999998	22.5050148900000018	113.919983189999996	22.5072308499999991	1
2019-10-24 00:32:12	2019-10-24 06:05:33	2.29234759999999982	03	19-29岁	22.5085116955208591	113.920727729544566	440305	V0440300	9352	27	70	30	68	113.919983189999996	22.5050148900000018	113.922423530000003	22.5072308499999991	1
2019-10-24 16:17:17	2019-10-24 18:49:41	2.29234759999999982	02	19-29岁	22.5093806739143005	113.920863877568337	440305	V0440300	9352	27	70	30	68	113.919983189999996	22.5050148900000018	113.922423530000003	22.5072308499999991	1
2019-10-24 18:26:52	2019-10-24 22:05:46	2.29234759999999982	01	50-59岁	22.5083690520154285	113.92695694457386	440305	V0440300	9354	27	72	30	70	113.924863869999996	22.5050148900000018	113.927304199999995	22.5072308499999991	1
2019-10-24 22:49:49	2019-10-24 22:49:49	2.29234759999999982	01	0-18岁	22.5086060625631603	113.926135804371086	440305	V0440300	9354	27	72	30	70	113.924863869999996	22.5050148900000018	113.927304199999995	22.5072308499999991	1
2019-10-24 12:45:53	2019-10-24 14:35:40	2.29234759999999982	02	30-39岁	22.5092749099349909	113.934231474001365	440305	V0440300	9357	27	75	30	73	113.932184879999994	22.5050148900000018	113.934625209999993	22.5072308499999991	1
2019-10-24 16:33:21	2019-10-24 17:32:35	2.29234759999999982	01	40-49岁	22.509767219387669	113.881420602211151	440305	V0440300	9693	28	54	31	52	113.88093782	22.5072308499999991	113.883378149999999	22.50944681	1
2019-10-24 11:33:29	2019-10-24 13:12:55	2.29234759999999982	03	未知	22.509734285373451	113.897457345196585	440305	V0440300	9699	28	60	31	58	113.895579830000003	22.5072308499999991	113.898020169999995	22.50944681	1
2019-10-24 19:32:31	2019-10-24 23:29:14	2.29234759999999982	02	19-29岁	22.5102039338677109	113.918611608886607	440305	V0440300	9708	28	69	31	67	113.917542859999998	22.5072308499999991	113.919983189999996	22.50944681	1
2019-10-24 20:22:55	2019-10-24 21:05:03	2.29234759999999982	01	19-29岁	22.5111218923034606	113.920834994970164	440305	V0440300	9709	28	70	31	68	113.919983189999996	22.5072308499999991	113.922423530000003	22.50944681	1
2019-10-24 08:56:56	2019-10-24 09:06:28	2.29234759999999982	03	未知	22.5112802216666701	113.926756559110373	440305	V0440300	9711	28	72	31	70	113.924863869999996	22.5072308499999991	113.927304199999995	22.50944681	1
2019-10-24 00:02:00	2019-10-24 08:22:46	2.29234759999999982	01	19-29岁	22.5105836885324599	113.926198890169033	440305	V0440300	9711	28	72	31	70	113.924863869999996	22.5072308499999991	113.927304199999995	22.50944681	1
2019-10-24 11:08:13	2019-10-24 13:42:24	2.29234759999999982	01	19-29岁	22.5105651535488818	113.92948236589622	440305	V0440300	9712	28	73	31	71	113.927304199999995	22.5072308499999991	113.929744540000002	22.50944681	1
2019-10-24 20:51:36	2019-10-24 21:46:18	2.29234759999999982	02	30-39岁	22.5136784272856296	113.899350747221376	440305	V0440300	10057	29	61	32	59	113.898020169999995	22.50944681	113.900460510000002	22.5116627700000009	1
2019-10-24 21:41:59	2019-10-24 23:30:21	2.29234759999999982	01	19-29岁	22.5138488798707783	113.909147650626679	440305	V0440300	10061	29	65	32	63	113.907781510000007	22.50944681	113.910221849999999	22.5116627700000009	1
2019-10-24 00:00:59	2019-10-24 03:03:14	2.29234759999999982	01	40-49岁	22.5118788334893694	113.919361227422343	440305	V0440300	10065	29	69	32	67	113.917542859999998	22.50944681	113.919983189999996	22.5116627700000009	1
2019-10-24 22:28:45	2019-10-24 23:25:17	2.29234759999999982	01	19-29岁	22.5119961267667996	113.92266113715948	440305	V0440300	10067	29	71	32	69	113.922423530000003	22.50944681	113.924863869999996	22.5116627700000009	1
2019-10-24 21:06:40	2019-10-24 21:52:32	2.29234759999999982	01	0-18岁	22.5118686493556091	113.924490057218449	440305	V0440300	10067	29	71	32	69	113.922423530000003	22.50944681	113.924863869999996	22.5116627700000009	1
2019-10-24 16:35:01	2019-10-24 17:30:20	2.29234759999999982	02	30-39岁	22.5133099842106397	113.93333620063693	440305	V0440300	10071	29	75	32	73	113.932184879999994	22.50944681	113.934625209999993	22.5116627700000009	1
2019-10-24 17:13:58	2019-10-24 22:39:07	2.29234759999999982	01	19-29岁	22.5156072779318492	113.895014375739919	440305	V0440300	10412	30	59	33	57	113.893139500000004	22.5116627700000009	113.895579830000003	22.513878720000001	1
2019-10-24 07:55:49	2019-10-24 09:34:57	2.29234759999999982	01	19-29岁	22.5152522091549017	113.900937742561325	440305	V0440300	10415	30	62	33	60	113.900460510000002	22.5116627700000009	113.902900840000001	22.513878720000001	1
2019-10-24 18:43:24	2019-10-24 20:35:41	2.29234759999999982	01	19-29岁	22.5153612674798111	113.908482619431908	440305	V0440300	10418	30	65	33	63	113.907781510000007	22.5116627700000009	113.910221849999999	22.513878720000001	1
2019-10-24 18:57:51	2019-10-24 21:40:26	2.29234759999999982	02	30-39岁	22.5141421989670789	113.92162281906333	440305	V0440300	10423	30	70	33	68	113.919983189999996	22.5116627700000009	113.922423530000003	22.513878720000001	1
2019-10-24 07:01:28	2019-10-24 18:46:52	2.29234759999999982	01	30-39岁	22.5146682163837397	113.924117234569664	440305	V0440300	10424	30	71	33	69	113.922423530000003	22.5116627700000009	113.924863869999996	22.513878720000001	1
2019-10-24 17:02:34	2019-10-24 20:11:08	2.29234759999999982	01	19-29岁	22.5152811918692599	113.923608269266452	440305	V0440300	10424	30	71	33	69	113.922423530000003	22.5116627700000009	113.924863869999996	22.513878720000001	1
2019-10-24 19:22:19	2019-10-24 20:59:18	2.29234759999999982	03	未知	22.5149077629229701	113.932883238664047	440305	V0440300	10428	30	75	33	73	113.932184879999994	22.5116627700000009	113.934625209999993	22.513878720000001	1
2019-10-24 19:14:14	2019-10-24 21:02:35	2.29234759999999982	01	50-59岁	22.5179090461906917	113.908629885489304	440305	V0440300	10775	31	65	34	63	113.907781510000007	22.513878720000001	113.910221849999999	22.5160946799999984	1
2019-10-24 14:50:09	2019-10-24 16:06:30	2.29234759999999982	02	60岁以上	22.5169653917006194	113.910243913905774	440305	V0440300	10776	31	66	34	64	113.910221849999999	22.513878720000001	113.912662190000006	22.5160946799999984	2
2019-10-24 17:40:15	2019-10-24 19:45:18	2.29234759999999982	02	60岁以上	22.5169653917006194	113.910243913905774	440305	V0440300	10776	31	66	34	64	113.910221849999999	22.513878720000001	113.912662190000006	22.5160946799999984	2
2019-10-24 15:52:23	2019-10-24 16:52:41	2.29234759999999982	01	19-29岁	22.5161693257064712	113.923802293958886	440305	V0440300	10781	31	71	34	69	113.922423530000003	22.513878720000001	113.924863869999996	22.5160946799999984	1
2019-10-24 19:27:12	2019-10-24 22:55:35	2.29234759999999982	01	19-29岁	22.5170609402152913	113.922762611174221	440305	V0440300	10781	31	71	34	69	113.922423530000003	22.513878720000001	113.924863869999996	22.5160946799999984	1
2019-10-24 21:34:13	2019-10-24 23:35:50	2.29234759999999982	01	40-49岁	22.5168093897927584	113.933220074112967	440305	V0440300	10785	31	75	34	74	113.932184879999994	22.513878720000001	113.934625209999993	22.5160946799999984	1
2019-10-24 20:49:31	2019-10-24 21:20:57	2.29234759999999982	02	19-29岁	22.5168296528148808	113.933336190868431	440305	V0440300	10785	31	75	34	74	113.932184879999994	22.513878720000001	113.934625209999993	22.5160946799999984	1
2019-10-24 20:38:43	2019-10-24 22:27:39	2.29234759999999982	02	30-39岁	22.5198501933195203	113.908674091973523	440305	V0440300	11132	32	65	35	63	113.907781510000007	22.5160946799999984	113.910221849999999	22.5183106399999993	1
2019-10-24 19:22:12	2019-10-24 21:25:09	2.29234759999999982	02	40-49岁	22.5199767055358286	113.911031717965372	440305	V0440300	11133	32	66	35	64	113.910221849999999	22.5160946799999984	113.912662190000006	22.5183106399999993	1
2019-10-24 08:10:51	2019-10-24 09:15:24	2.29234759999999982	01	19-29岁	22.5187415986029613	113.913448761457644	440305	V0440300	11134	32	67	35	65	113.912662190000006	22.5160946799999984	113.915102520000005	22.5183106399999993	1
2019-10-24 12:11:09	2019-10-24 15:33:12	2.29234759999999982	01	19-29岁	22.518652375453371	113.921037153068198	440305	V0440300	11137	32	70	35	68	113.919983189999996	22.5160946799999984	113.922423530000003	22.5183106399999993	1
2019-10-24 16:35:26	2019-10-24 16:36:26	2.29234759999999982	03	未知	22.5194037107766114	113.921156485803593	440305	V0440300	11137	32	70	35	68	113.919983189999996	22.5160946799999984	113.922423530000003	22.5183106399999993	1
2019-10-24 18:59:54	2019-10-24 21:13:47	2.29234759999999982	01	50-59岁	22.5187780790981691	113.925250136745589	440305	V0440300	11139	32	72	35	71	113.924863869999996	22.5160946799999984	113.927304199999995	22.5183106399999993	1
2019-10-24 22:18:05	2019-10-24 23:30:19	2.29234759999999982	02	19-29岁	22.5190996938603689	113.932168966295364	440305	V0440300	11141	32	74	35	73	113.929744540000002	22.5160946799999984	113.932184879999994	22.5183106399999993	1
2019-10-24 11:17:35	2019-10-24 22:40:52	2.29234759999999982	02	30-39岁	22.5192047976182401	113.93200150875029	440305	V0440300	11141	32	74	35	73	113.929744540000002	22.5160946799999984	113.932184879999994	22.5183106399999993	1
2019-10-24 00:48:37	2019-10-24 05:41:28	2.29234759999999982	01	19-29岁	22.519435842446569	113.93370604432485	440305	V0440300	11142	32	75	35	74	113.932184879999994	22.5160946799999984	113.934625209999993	22.5183106399999993	1
2019-10-24 13:57:46	2019-10-24 16:44:17	3.05925700000000012	01	19-29岁	22.5202850279911502	114.033870371735986	440304	V0440300	11183	32	116	34	115	114.032238660000004	22.5160946799999984	114.034678990000003	22.5183106399999993	1
2019-10-24 08:30:24	2019-10-24 18:16:26	3.05925700000000012	02	19-29岁	22.5193878926706113	114.035142707038261	440304	V0440300	11184	32	117	34	116	114.034678990000003	22.5160946799999984	114.037119329999996	22.5183106399999993	1
2019-10-24 21:47:44	2019-10-24 23:17:16	2.29234759999999982	01	19-29岁	22.5219822641573799	113.885400892728711	440305	V0440300	11479	33	55	36	53	113.883378149999999	22.5183106399999993	113.885818490000005	22.5205266000000002	1
2019-10-24 14:28:47	2019-10-24 15:50:12	2.29234759999999982	02	19-29岁	22.5219202479987004	113.915903718180829	440305	V0440300	11492	33	68	36	67	113.915102520000005	22.5183106399999993	113.917542859999998	22.5205266000000002	1
2019-10-24 11:16:07	2019-10-24 12:24:49	2.29234759999999982	02	40-49岁	22.5207122228698893	113.918796140502906	440305	V0440300	11493	33	69	36	68	113.917542859999998	22.5183106399999993	113.919983189999996	22.5205266000000002	1
2019-10-24 21:19:50	2019-10-24 21:57:21	2.29234759999999982	02	19-29岁	22.5208085528560105	113.920999053408863	440305	V0440300	11494	33	70	36	69	113.919983189999996	22.5183106399999993	113.922423530000003	22.5205266000000002	1
2019-10-24 22:35:57	2019-10-24 22:35:57	2.29234759999999982	01	19-29岁	22.5210782634401383	113.924247234099894	440305	V0440300	11495	33	71	36	70	113.922423530000003	22.5183106399999993	113.924863869999996	22.5205266000000002	1
2019-10-24 18:08:07	2019-10-24 23:01:30	2.29234759999999982	01	40-49岁	22.5212257374297202	113.941447448216167	440305	V0440300	11502	33	78	35	77	113.939505879999999	22.5183106399999993	113.941946220000005	22.5205266000000002	1
2019-10-24 18:12:42	2019-10-24 21:07:20	2.29234759999999982	02	19-29岁	22.5243454556286515	113.89841312877401	440305	V0440300	11842	34	61	37	59	113.898020169999995	22.5205266000000002	113.900460510000002	22.5227425500000003	1
2019-10-24 23:33:19	2019-10-24 23:33:19	2.29234759999999982	01	19-29岁	22.5234520929405697	113.914839999850457	440305	V0440300	11848	34	67	37	66	113.912662190000006	22.5205266000000002	113.915102520000005	22.5227425500000003	1
2019-10-24 07:40:13	2019-10-24 09:11:53	2.29234759999999982	02	19-29岁	22.5247306708869601	113.916569841144863	440305	V0440300	11849	34	68	37	67	113.915102520000005	22.5205266000000002	113.917542859999998	22.5227425500000003	1
2019-10-24 22:54:01	2019-10-24 23:23:03	2.29234759999999982	01	30-39岁	22.5233333713156689	113.921360762752968	440305	V0440300	11851	34	70	37	69	113.919983189999996	22.5205266000000002	113.922423530000003	22.5227425500000003	2
2019-10-24 17:18:49	2019-10-24 19:39:44	2.29234759999999982	01	30-39岁	22.5233333713156689	113.921360762752968	440305	V0440300	11851	34	70	37	69	113.919983189999996	22.5205266000000002	113.922423530000003	22.5227425500000003	2
2019-10-24 06:18:39	2019-10-24 17:13:08	2.29234759999999982	01	40-49岁	22.5233735446627001	113.931491680391474	440305	V0440300	11855	34	74	37	73	113.929744540000002	22.5205266000000002	113.932184879999994	22.5227425500000003	1
2019-10-24 22:33:31	2019-10-24 23:02:14	3.05925700000000012	01	40-49岁	22.5243678726110588	114.031607020410959	440304	V0440300	11896	34	115	36	114	114.029798319999998	22.5205266000000002	114.032238660000004	22.5227425500000003	1
2019-10-24 18:20:47	2019-10-24 20:11:25	3.05925700000000012	01	30-39岁	22.5239714230898613	114.038007857389687	440304	V0440300	11899	34	118	36	117	114.037119329999996	22.5205266000000002	114.039559659999995	22.5227425500000003	1
2019-10-24 18:55:30	2019-10-24 19:33:04	3.05925700000000012	02	19-29岁	22.5229441248738382	114.049881852477725	440304	V0440300	11904	34	123	36	122	114.04932101	22.5205266000000002	114.051761350000007	22.5227425500000003	1
2019-10-24 19:39:49	2019-10-24 20:28:50	3.05925700000000012	02	30-39岁	22.5247977581520011	114.053514731657145	440304	V0440300	11905	34	124	36	123	114.051761350000007	22.5205266000000002	114.054201680000006	22.5227425500000003	1
2019-10-24 12:18:22	2019-10-24 20:51:38	3.05925700000000012	01	30-39岁	22.5243579605595201	114.063025341963112	440304	V0440300	11909	34	128	35	127	114.061522690000004	22.5205266000000002	114.063963029999996	22.5227425500000003	2
2019-10-24 08:31:54	2019-10-24 12:06:01	3.05925700000000012	01	30-39岁	22.5243579605595201	114.063025341963112	440304	V0440300	11909	34	128	35	127	114.061522690000004	22.5205266000000002	114.063963029999996	22.5227425500000003	2
2019-10-24 00:00:34	2019-10-24 04:48:23	3.05925700000000012	01	19-29岁	22.5247386109404886	114.067563944773397	440304	V0440300	11911	34	130	35	129	114.066403359999995	22.5205266000000002	114.068843700000002	22.5227425500000003	1
2019-10-24 16:08:57	2019-10-24 16:40:26	2.29234759999999982	01	30-39岁	22.5259559482619309	113.909878683715448	440305	V0440300	12203	35	65	38	64	113.907781510000007	22.5227425500000003	113.910221849999999	22.5249585100000012	2
2019-10-24 16:40:57	2019-10-24 19:03:11	2.29234759999999982	01	30-39岁	22.5259559482619309	113.909878683715448	440305	V0440300	12203	35	65	38	64	113.907781510000007	22.5227425500000003	113.910221849999999	22.5249585100000012	2
2019-10-24 09:13:37	2019-10-24 20:13:17	2.29234759999999982	01	19-29岁	22.5251754543641098	113.912470303376779	440305	V0440300	12204	35	66	38	65	113.910221849999999	22.5227425500000003	113.912662190000006	22.5249585100000012	1
2019-10-24 18:51:32	2019-10-24 19:42:56	2.29234759999999982	01	19-29岁	22.5259341241914015	113.914852835308864	440305	V0440300	12205	35	67	38	66	113.912662190000006	22.5227425500000003	113.915102520000005	22.5249585100000012	2
2019-10-24 08:10:35	2019-10-24 08:53:29	2.29234759999999982	01	19-29岁	22.5259341241914015	113.914852835308864	440305	V0440300	12205	35	67	38	66	113.912662190000006	22.5227425500000003	113.915102520000005	22.5249585100000012	2
2019-10-24 15:22:45	2019-10-24 17:54:00	2.29234759999999982	01	19-29岁	22.5267720877855417	113.917136492712828	440305	V0440300	12206	35	68	38	67	113.915102520000005	22.5227425500000003	113.917542859999998	22.5249585100000012	1
2019-10-24 11:50:19	2019-10-24 11:51:19	2.29234759999999982	02	30-39岁	22.5263368369023489	113.916087306982703	440305	V0440300	12206	35	68	38	67	113.915102520000005	22.5227425500000003	113.917542859999998	22.5249585100000012	1
2019-10-24 20:41:57	2019-10-24 21:22:06	2.29234759999999982	01	40-49岁	22.5262847909582895	113.919964449999071	440305	V0440300	12207	35	69	38	68	113.917542859999998	22.5227425500000003	113.919983189999996	22.5249585100000012	1
2019-10-24 08:26:42	2019-10-24 08:47:36	2.29234759999999982	02	19-29岁	22.5252835688482094	113.919520385114836	440305	V0440300	12207	35	69	38	68	113.917542859999998	22.5227425500000003	113.919983189999996	22.5249585100000012	1
2019-10-24 10:47:35	2019-10-24 13:47:00	2.29234759999999982	02	30-39岁	22.5266943561713013	113.918731361192215	440305	V0440300	12207	35	69	38	68	113.917542859999998	22.5227425500000003	113.919983189999996	22.5249585100000012	1
2019-10-24 15:13:19	2019-10-24 17:07:53	2.29234759999999982	01	30-39岁	22.5263430089885404	113.919234588151184	440305	V0440300	12207	35	69	38	68	113.917542859999998	22.5227425500000003	113.919983189999996	22.5249585100000012	1
2019-10-24 12:27:37	2019-10-24 13:01:09	2.29234759999999982	01	19-29岁	22.527031567188061	113.918432446039333	440305	V0440300	12207	35	69	38	68	113.917542859999998	22.5227425500000003	113.919983189999996	22.5249585100000012	1
2019-10-24 12:46:25	2019-10-24 15:02:11	2.29234759999999982	02	19-29岁	22.5264460507983593	113.919902585987472	440305	V0440300	12207	35	69	38	68	113.917542859999998	22.5227425500000003	113.919983189999996	22.5249585100000012	1
2019-10-24 01:34:09	2019-10-24 01:47:43	2.29234759999999982	01	30-39岁	22.5269507516125991	113.918453668888105	440305	V0440300	12207	35	69	38	68	113.917542859999998	22.5227425500000003	113.919983189999996	22.5249585100000012	1
2019-10-24 18:04:59	2019-10-24 18:52:03	2.29234759999999982	01	40-49岁	22.5261443547121196	113.92111384878261	440305	V0440300	12208	35	70	38	69	113.919983189999996	22.5227425500000003	113.922423530000003	22.5249585100000012	1
2019-10-24 07:42:00	2019-10-24 08:54:22	2.29234759999999982	02	40-49岁	22.525999219967769	113.942362287986938	440305	V0440300	12217	35	79	37	78	113.941946220000005	22.5227425500000003	113.944386559999998	22.5249585100000012	1
2019-10-24 09:25:29	2019-10-24 11:42:34	2.29234759999999982	01	50-59岁	22.5265340696814711	113.949140905909616	440305	V0440300	12219	35	81	37	80	113.946826889999997	22.5227425500000003	113.949267230000004	22.5249585100000012	1
2019-10-24 17:47:21	2019-10-24 18:19:28	2.29234759999999982	01	40-49岁	22.5259731111278398	113.95096983508175	440305	V0440300	12220	35	82	37	81	113.949267230000004	22.5227425500000003	113.951707560000003	22.5249585100000012	1
2019-10-24 23:36:12	2019-10-24 23:36:12	2.29234759999999982	01	40-49岁	22.5250038285875291	113.977074446500851	440305	V0440300	12231	35	93	37	92	113.976110930000004	22.5227425500000003	113.978551260000003	22.5249585100000012	1
2019-10-24 18:45:00	2019-10-24 19:43:12	3.05925700000000012	01	19-29岁	22.5254525360725992	114.038549438407259	440304	V0440300	12256	35	118	37	117	114.037119329999996	22.5227425500000003	114.039559659999995	22.5249585100000012	1
2019-10-24 11:11:02	2019-10-24 12:41:42	3.05925700000000012	01	19-29岁	22.5258679163122295	114.054288654450161	440304	V0440300	12263	35	125	36	124	114.054201680000006	22.5227425500000003	114.056642019999998	22.5249585100000012	1
2019-10-24 19:07:18	2019-10-24 20:15:24	3.05925700000000012	01	30-39岁	22.5266906125070712	114.055349577946373	440304	V0440300	12263	35	125	36	124	114.054201680000006	22.5227425500000003	114.056642019999998	22.5249585100000012	1
2019-10-24 00:02:50	2019-10-24 03:39:38	3.05925700000000012	01	19-29岁	22.5260807189503716	114.060987573738075	440304	V0440300	12265	35	127	36	126	114.059082349999997	22.5227425500000003	114.061522690000004	22.5249585100000012	1
2019-10-24 16:08:16	2019-10-24 16:40:04	3.05925700000000012	01	30-39岁	22.5265520218160695	114.06158965152386	440304	V0440300	12266	35	128	36	127	114.061522690000004	22.5227425500000003	114.063963029999996	22.5249585100000012	1
2019-10-24 11:18:27	2019-10-24 14:20:33	3.05925700000000012	03	未知	22.5255895356680114	114.069187831470771	440304	V0440300	12269	35	131	36	130	114.068843700000002	22.5227425500000003	114.071284030000001	22.5249585100000012	2
2019-10-24 20:43:39	2019-10-24 21:58:13	3.05925700000000012	03	未知	22.5255895356680114	114.069187831470771	440304	V0440300	12269	35	131	36	130	114.068843700000002	22.5227425500000003	114.071284030000001	22.5249585100000012	2
2019-10-24 18:36:41	2019-10-24 20:56:55	2.29234759999999982	01	19-29岁	22.5286550746054814	113.901007686716895	440305	V0440300	12557	36	62	39	61	113.900460510000002	22.5249585100000012	113.902900840000001	22.5271744699999985	1
2019-10-24 10:32:28	2019-10-24 11:49:33	2.29234759999999982	03	未知	22.5290039590105096	113.911637128442763	440305	V0440300	12561	36	66	39	65	113.910221849999999	22.5249585100000012	113.912662190000006	22.5271744699999985	1
2019-10-24 19:03:04	2019-10-24 19:59:10	2.29234759999999982	01	19-29岁	22.5283165532114786	113.914848450761198	440305	V0440300	12562	36	67	39	66	113.912662190000006	22.5249585100000012	113.915102520000005	22.5271744699999985	1
2019-10-24 16:58:59	2019-10-24 18:08:11	2.29234759999999982	01	19-29岁	22.5284165722223797	113.913476500268317	440305	V0440300	12562	36	67	39	66	113.912662190000006	22.5249585100000012	113.915102520000005	22.5271744699999985	1
2019-10-24 22:48:02	2019-10-24 23:21:53	2.29234759999999982	01	19-29岁	22.5289621182718385	113.917923288853146	440305	V0440300	12564	36	69	39	68	113.917542859999998	22.5249585100000012	113.919983189999996	22.5271744699999985	2
2019-10-24 00:14:02	2019-10-24 01:00:53	2.29234759999999982	01	19-29岁	22.5289621182718385	113.917923288853146	440305	V0440300	12564	36	69	39	68	113.917542859999998	22.5249585100000012	113.919983189999996	22.5271744699999985	2
2019-10-24 15:19:46	2019-10-24 17:47:19	2.29234759999999982	01	30-39岁	22.5288478317704204	113.91902355806036	440305	V0440300	12564	36	69	39	68	113.917542859999998	22.5249585100000012	113.919983189999996	22.5271744699999985	1
2019-10-24 20:50:36	2019-10-24 21:52:13	2.29234759999999982	01	19-29岁	22.5279959660839992	113.91978076159252	440305	V0440300	12564	36	69	39	68	113.917542859999998	22.5249585100000012	113.919983189999996	22.5271744699999985	1
2019-10-24 22:07:58	2019-10-24 22:07:58	2.29234759999999982	02	19-29岁	22.5283009901802806	113.921571158162948	440305	V0440300	12565	36	70	39	69	113.919983189999996	22.5249585100000012	113.922423530000003	22.5271744699999985	1
2019-10-24 21:02:33	2019-10-24 22:51:18	2.29234759999999982	03	19-29岁	22.5275064091662607	113.921549924533366	440305	V0440300	12565	36	70	39	69	113.919983189999996	22.5249585100000012	113.922423530000003	22.5271744699999985	2
2019-10-24 00:00:47	2019-10-24 00:22:27	2.29234759999999982	03	19-29岁	22.5275064091662607	113.921549924533366	440305	V0440300	12565	36	70	39	69	113.919983189999996	22.5249585100000012	113.922423530000003	22.5271744699999985	2
2019-10-24 12:18:16	2019-10-24 20:24:50	2.29234759999999982	03	19-29岁	22.5287392830086084	113.922309449143199	440305	V0440300	12565	36	70	39	69	113.919983189999996	22.5249585100000012	113.922423530000003	22.5271744699999985	1
2019-10-24 13:03:59	2019-10-24 14:19:27	2.29234759999999982	01	19-29岁	22.5274654041289608	113.920822257334791	440305	V0440300	12565	36	70	39	69	113.919983189999996	22.5249585100000012	113.922423530000003	22.5271744699999985	1
2019-10-24 09:20:26	2019-10-24 11:46:51	2.29234759999999982	02	40-49岁	22.5290032815186905	113.943248140272274	440305	V0440300	12574	36	79	38	78	113.941946220000005	22.5249585100000012	113.944386559999998	22.5271744699999985	1
2019-10-24 11:44:18	2019-10-24 17:19:38	2.29234759999999982	03	未知	22.5271786271218097	113.943162037604765	440305	V0440300	12574	36	79	38	78	113.941946220000005	22.5249585100000012	113.944386559999998	22.5271744699999985	1
2019-10-24 19:40:12	2019-10-24 21:22:19	2.29234759999999982	01	19-29岁	22.5279366035873103	113.943631070621862	440305	V0440300	12574	36	79	38	78	113.941946220000005	22.5249585100000012	113.944386559999998	22.5271744699999985	1
2019-10-24 14:15:44	2019-10-24 15:16:33	2.29234759999999982	01	40-49岁	22.527426785570519	113.948625842794527	440305	V0440300	12576	36	81	38	80	113.946826889999997	22.5249585100000012	113.949267230000004	22.5271744699999985	2
2019-10-24 08:17:02	2019-10-24 09:43:31	2.29234759999999982	01	40-49岁	22.527426785570519	113.948625842794527	440305	V0440300	12576	36	81	38	80	113.946826889999997	22.5249585100000012	113.949267230000004	22.5271744699999985	2
2019-10-24 08:41:37	2019-10-24 09:30:47	2.29234759999999982	02	30-39岁	22.5273722578633411	113.959565637585797	440305	V0440300	12581	36	86	38	85	113.959028570000001	22.5249585100000012	113.961468909999994	22.5271744699999985	1
2019-10-24 18:26:17	2019-10-24 20:52:47	3.05925700000000012	02	19-29岁	22.5282639161935414	114.015843590861422	440304	V0440300	12604	36	109	38	108	114.015156300000001	22.5249585100000012	114.017596639999994	22.5271744699999985	1
2019-10-24 11:39:08	2019-10-24 13:12:33	3.05925700000000012	02	19-29岁	22.5278168734824007	114.018991145312555	440304	V0440300	12605	36	110	38	109	114.017596639999994	22.5249585100000012	114.02003698	22.5271744699999985	1
2019-10-24 11:56:34	2019-10-24 12:50:16	3.05925700000000012	01	19-29岁	22.5293032716966302	114.019328395112012	440304	V0440300	12605	36	110	38	109	114.017596639999994	22.5249585100000012	114.02003698	22.5271744699999985	1
2019-10-24 14:35:38	2019-10-24 15:31:09	3.05925700000000012	02	19-29岁	22.5289327766349317	114.036396134383267	440304	V0440300	12612	36	117	38	116	114.034678990000003	22.5249585100000012	114.037119329999996	22.5271744699999985	1
2019-10-24 07:19:32	2019-10-24 08:09:35	3.05925700000000012	01	30-39岁	22.5280986513967214	114.036190496426215	440304	V0440300	12612	36	117	38	116	114.034678990000003	22.5249585100000012	114.037119329999996	22.5271744699999985	1
2019-10-24 04:36:10	2019-10-24 05:21:19	3.05925700000000012	01	19-29岁	22.5278486823315696	114.052546456630338	440304	V0440300	12619	36	124	37	123	114.051761350000007	22.5249585100000012	114.054201680000006	22.5271744699999985	1
2019-10-24 10:36:09	2019-10-24 11:50:55	2.29234759999999982	01	30-39岁	22.5308400290098305	113.911848846074975	440305	V0440300	12918	37	66	40	65	113.910221849999999	22.5271744699999985	113.912662190000006	22.5293904199999986	2
2019-10-24 11:54:54	2019-10-24 12:41:26	2.29234759999999982	01	30-39岁	22.5308400290098305	113.911848846074975	440305	V0440300	12918	37	66	40	65	113.910221849999999	22.5271744699999985	113.912662190000006	22.5293904199999986	2
2019-10-24 17:59:50	2019-10-24 21:24:53	2.29234759999999982	01	30-39岁	22.5305569911829409	113.91543980399571	440305	V0440300	12920	37	68	40	67	113.915102520000005	22.5271744699999985	113.917542859999998	22.5293904199999986	1
2019-10-24 19:02:34	2019-10-24 21:43:52	2.29234759999999982	02	30-39岁	22.529459760932891	113.920816868005218	440305	V0440300	12922	37	70	40	69	113.919983189999996	22.5271744699999985	113.922423530000003	22.5293904199999986	1
2019-10-24 18:24:33	2019-10-24 21:02:40	2.29234759999999982	02	19-29岁	22.530592066429211	113.926698216446724	440305	V0440300	12924	37	72	40	71	113.924863869999996	22.5271744699999985	113.927304199999995	22.5293904199999986	1
2019-10-24 16:21:48	2019-10-24 17:13:32	2.29234759999999982	02	19-29岁	22.5312798411186392	113.927741882938392	440305	V0440300	12925	37	73	39	72	113.927304199999995	22.5271744699999985	113.929744540000002	22.5293904199999986	1
2019-10-24 14:46:44	2019-10-24 18:03:45	2.29234759999999982	02	19-29岁	22.5309856754073294	113.927932973761187	440305	V0440300	12925	37	73	39	72	113.927304199999995	22.5271744699999985	113.929744540000002	22.5293904199999986	1
2019-10-24 23:33:30	2019-10-24 23:34:36	2.29234759999999982	03	未知	22.53045602446673	113.939913145447207	440305	V0440300	12930	37	78	39	77	113.939505879999999	22.5271744699999985	113.941946220000005	22.5293904199999986	1
2019-10-24 09:18:02	2019-10-24 10:39:39	2.29234759999999982	01	40-49岁	22.5313583780366784	113.94085500821717	440305	V0440300	12930	37	78	39	77	113.939505879999999	22.5271744699999985	113.941946220000005	22.5293904199999986	1
2019-10-24 13:30:20	2019-10-24 16:08:32	2.29234759999999982	01	40-49岁	22.5294014871684602	113.948533854691064	440305	V0440300	12933	37	81	39	80	113.946826889999997	22.5271744699999985	113.949267230000004	22.5293904199999986	1
2019-10-24 17:58:51	2019-10-24 19:17:42	2.29234759999999982	01	50-59岁	22.5302197004751115	113.96984955170231	440305	V0440300	12942	37	90	39	89	113.968789920000006	22.5271744699999985	113.971230250000005	22.5293904199999986	1
2019-10-24 18:43:48	2019-10-24 20:58:26	2.29234759999999982	02	40-49岁	22.5306583351437908	113.973492778519443	440305	V0440300	12943	37	91	39	90	113.971230250000005	22.5271744699999985	113.973670589999998	22.5293904199999986	1
2019-10-24 22:21:34	2019-10-24 23:32:11	3.05925700000000012	01	未知	22.5297481134880115	114.021417313691956	440304	V0440300	12963	37	111	39	110	114.02003698	22.5271744699999985	114.022477309999999	22.5293904199999986	1
2019-10-24 00:00:32	2019-10-24 01:06:20	3.05925700000000012	01	19-29岁	22.5306794787656806	114.048435018431832	440304	V0440300	12974	37	122	39	121	114.046880669999993	22.5271744699999985	114.04932101	22.5293904199999986	1
2019-10-24 00:11:57	2019-10-24 01:12:35	3.05925700000000012	01	19-29岁	22.5303096884805285	114.047957114688927	440304	V0440300	12974	37	122	39	121	114.046880669999993	22.5271744699999985	114.04932101	22.5293904199999986	1
2019-10-24 01:19:20	2019-10-24 03:09:22	3.05925700000000012	02	19-29岁	22.5304632577424186	114.053870520318043	440304	V0440300	12976	37	124	38	123	114.051761350000007	22.5271744699999985	114.054201680000006	22.5293904199999986	1
2019-10-24 06:59:01	2019-10-24 07:21:36	2.29234759999999982	02	19-29岁	22.5322327046891111	113.912468733312934	440305	V0440300	13275	38	66	41	65	113.910221849999999	22.5293904199999986	113.912662190000006	22.5316063799999995	1
2019-10-24 17:05:21	2019-10-24 18:01:41	2.29234759999999982	01	19-29岁	22.5331224236625793	113.910865441371087	440305	V0440300	13275	38	66	41	65	113.910221849999999	22.5293904199999986	113.912662190000006	22.5316063799999995	1
2019-10-24 15:59:17	2019-10-24 19:05:04	2.29234759999999982	02	40-49岁	22.5334774699177487	113.914315978068373	440305	V0440300	13276	38	67	41	66	113.912662190000006	22.5293904199999986	113.915102520000005	22.5316063799999995	1
2019-10-24 12:23:01	2019-10-24 14:27:22	2.29234759999999982	01	19-29岁	22.5330139006507686	113.912733076902597	440305	V0440300	13276	38	67	41	66	113.912662190000006	22.5293904199999986	113.915102520000005	22.5316063799999995	1
2019-10-24 15:50:19	2019-10-24 18:21:32	2.29234759999999982	01	19-29岁	22.532464153732171	113.917476351448656	440305	V0440300	13277	38	68	41	67	113.915102520000005	22.5293904199999986	113.917542859999998	22.5316063799999995	4
2019-10-24 09:17:29	2019-10-24 15:49:54	2.29234759999999982	01	19-29岁	22.532464153732171	113.917476351448656	440305	V0440300	13277	38	68	41	67	113.915102520000005	22.5293904199999986	113.917542859999998	22.5316063799999995	4
2019-10-24 08:54:16	2019-10-24 09:17:11	2.29234759999999982	01	19-29岁	22.532464153732171	113.917476351448656	440305	V0440300	13277	38	68	41	67	113.915102520000005	22.5293904199999986	113.917542859999998	22.5316063799999995	4
2019-10-24 18:33:50	2019-10-24 20:53:00	2.29234759999999982	01	19-29岁	22.532464153732171	113.917476351448656	440305	V0440300	13277	38	68	41	67	113.915102520000005	22.5293904199999986	113.917542859999998	22.5316063799999995	4
2019-10-24 00:02:07	2019-10-24 01:27:54	2.29234759999999982	02	19-29岁	22.5326329433662309	113.917336596108427	440305	V0440300	13277	38	68	41	67	113.915102520000005	22.5293904199999986	113.917542859999998	22.5316063799999995	1
2019-10-24 20:51:30	2019-10-24 21:53:39	2.29234759999999982	01	19-29岁	22.5324143291892192	113.920527870753318	440305	V0440300	13279	38	70	41	69	113.919983189999996	22.5293904199999986	113.922423530000003	22.5316063799999995	1
2019-10-24 11:30:33	2019-10-24 12:29:12	2.29234759999999982	02	19-29岁	22.5320208401471405	113.922129810184273	440305	V0440300	13279	38	70	41	69	113.919983189999996	22.5293904199999986	113.922423530000003	22.5316063799999995	1
2019-10-24 19:23:20	2019-10-24 21:38:49	2.29234759999999982	01	19-29岁	22.5331875664936092	113.926980750075302	440305	V0440300	13281	38	72	40	71	113.924863869999996	22.5293904199999986	113.927304199999995	22.5316063799999995	1
2019-10-24 12:18:19	2019-10-24 14:30:33	2.29234759999999982	03	19-29岁	22.5321351801168817	113.929053864027523	440305	V0440300	13282	38	73	40	72	113.927304199999995	22.5293904199999986	113.929744540000002	22.5316063799999995	1
2019-10-24 00:05:39	2019-10-24 04:32:11	2.29234759999999982	01	0-18岁	22.5318604495428403	113.92742787262425	440305	V0440300	13282	38	73	40	72	113.927304199999995	22.5293904199999986	113.929744540000002	22.5316063799999995	1
2019-10-24 17:01:27	2019-10-24 19:53:25	2.29234759999999982	02	19-29岁	22.5337715720526788	113.948641771972177	440305	V0440300	13290	38	81	40	80	113.946826889999997	22.5293904199999986	113.949267230000004	22.5316063799999995	1
2019-10-24 19:25:37	2019-10-24 21:25:47	2.29234759999999982	01	30-39岁	22.5327807326163807	113.949217310712257	440305	V0440300	13290	38	81	40	80	113.946826889999997	22.5293904199999986	113.949267230000004	22.5316063799999995	1
2019-10-24 14:54:12	2019-10-24 16:34:44	3.05925700000000012	01	19-29岁	22.5323367216783303	114.019379827319653	440304	V0440300	13319	38	110	40	109	114.017596639999994	22.5293904199999986	114.02003698	22.5316063799999995	1
2019-10-24 16:26:43	2019-10-24 18:29:59	3.05925700000000012	01	30-39岁	22.53324401344533	114.021585164740813	440304	V0440300	13320	38	111	40	110	114.02003698	22.5293904199999986	114.022477309999999	22.5316063799999995	1
2019-10-24 19:16:16	2019-10-24 22:11:58	3.05925700000000012	02	40-49岁	22.5316858542458291	114.020297328052635	440304	V0440300	13320	38	111	40	110	114.02003698	22.5293904199999986	114.022477309999999	22.5316063799999995	1
2019-10-24 15:57:25	2019-10-24 20:46:13	3.05925700000000012	02	19-29岁	22.5337258134728202	114.065955565417838	440304	V0440300	13338	38	129	39	128	114.063963029999996	22.5293904199999986	114.066403359999995	22.5316063799999995	2
2019-10-24 11:46:50	2019-10-24 15:57:02	3.05925700000000012	02	19-29岁	22.5337258134728202	114.065955565417838	440304	V0440300	13338	38	129	39	128	114.063963029999996	22.5293904199999986	114.066403359999995	22.5316063799999995	2
2019-10-24 17:55:42	2019-10-24 20:56:22	3.05925700000000012	02	19-29岁	22.5330127906307887	114.071897206050764	440304	V0440300	13341	38	132	39	131	114.071284030000001	22.5293904199999986	114.073724369999994	22.5316063799999995	1
2019-10-24 11:07:49	2019-10-24 12:39:42	2.29234759999999982	01	19-29岁	22.5350189678696999	113.90999745673399	440305	V0440300	13631	39	65	42	64	113.907781510000007	22.5316063799999995	113.910221849999999	22.5338223400000004	3
2019-10-24 13:32:42	2019-10-24 16:18:22	2.29234759999999982	01	19-29岁	22.5350189678696999	113.90999745673399	440305	V0440300	13631	39	65	42	64	113.907781510000007	22.5316063799999995	113.910221849999999	22.5338223400000004	3
2019-10-24 12:39:43	2019-10-24 13:32:22	2.29234759999999982	01	19-29岁	22.5350189678696999	113.90999745673399	440305	V0440300	13631	39	65	42	64	113.907781510000007	22.5316063799999995	113.910221849999999	22.5338223400000004	3
2019-10-24 12:48:11	2019-10-24 12:49:11	2.29234759999999982	02	19-29岁	22.5339656900281184	113.916714384997249	440305	V0440300	13634	39	68	42	67	113.915102520000005	22.5316063799999995	113.917542859999998	22.5338223400000004	1
2019-10-24 17:47:00	2019-10-24 19:42:02	2.29234759999999982	01	60岁以上	22.5347714994748287	113.915909576217231	440305	V0440300	13634	39	68	42	67	113.915102520000005	22.5316063799999995	113.917542859999998	22.5338223400000004	1
2019-10-24 16:14:36	2019-10-24 18:04:06	2.29234759999999982	02	19-29岁	22.5339238034059406	113.929616600032418	440305	V0440300	13639	39	73	41	72	113.927304199999995	22.5316063799999995	113.929744540000002	22.5338223400000004	1
2019-10-24 11:34:18	2019-10-24 13:56:22	2.29234759999999982	02	19-29岁	22.5347679955714391	113.928927589251103	440305	V0440300	13639	39	73	41	72	113.927304199999995	22.5316063799999995	113.929744540000002	22.5338223400000004	1
2019-10-24 19:10:50	2019-10-24 19:41:12	2.29234759999999982	02	19-29岁	22.5339316227410293	113.927663740453639	440305	V0440300	13639	39	73	41	72	113.927304199999995	22.5316063799999995	113.929744540000002	22.5338223400000004	1
2019-10-24 10:26:32	2019-10-24 22:30:24	2.29234759999999982	02	19-29岁	22.5357380583395894	113.929158706522898	440305	V0440300	13639	39	73	41	72	113.927304199999995	22.5316063799999995	113.929744540000002	22.5338223400000004	1
2019-10-24 20:00:56	2019-10-24 23:03:40	2.29234759999999982	01	19-29岁	22.5340281136221314	113.935083774401647	440305	V0440300	13642	39	76	41	75	113.934625209999993	22.5316063799999995	113.93706555	22.5338223400000004	1
2019-10-24 10:08:18	2019-10-24 11:33:49	2.29234759999999982	02	50-59岁	22.5348318723272882	113.976102580772476	440305	V0440300	13658	39	92	41	91	113.973670589999998	22.5316063799999995	113.976110930000004	22.5338223400000004	1
2019-10-24 18:42:49	2019-10-24 20:59:10	2.29234759999999982	02	40-49岁	22.5352772156422496	113.988771338338324	440305	V0440300	13664	39	98	41	97	113.988312609999994	22.5316063799999995	113.990752939999993	22.5338223400000004	1
2019-10-24 09:35:38	2019-10-24 13:14:23	3.05925700000000012	01	19-29岁	22.534231593800051	114.020330102592297	440304	V0440300	13677	39	111	41	110	114.02003698	22.5316063799999995	114.022477309999999	22.5338223400000004	1
2019-10-24 11:15:00	2019-10-24 14:04:19	3.05925700000000012	01	30-39岁	22.5342253802678592	114.044444202111677	440304	V0440300	13687	39	121	40	120	114.044440339999994	22.5316063799999995	114.046880669999993	22.5338223400000004	1
2019-10-24 22:59:45	2019-10-24 23:34:03	3.05925700000000012	01	19-29岁	22.5347179912610294	114.078312540275192	440304	V0440300	13700	39	134	40	133	114.07616471	22.5316063799999995	114.078605039999999	22.5338223400000004	1
2019-10-24 11:40:31	2019-10-24 12:41:28	2.29234759999999982	02	19-29岁	22.5364277476327217	113.912394810102825	440305	V0440300	13989	40	66	43	65	113.910221849999999	22.5338223400000004	113.912662190000006	22.5360383000000013	2
2019-10-24 12:42:27	2019-10-24 13:42:33	2.29234759999999982	02	19-29岁	22.5364277476327217	113.912394810102825	440305	V0440300	13989	40	66	43	65	113.910221849999999	22.5338223400000004	113.912662190000006	22.5360383000000013	2
2019-10-24 14:04:08	2019-10-24 16:07:03	2.29234759999999982	02	40-49岁	22.5362434508920408	113.919723976116501	440305	V0440300	13992	40	69	43	68	113.917542859999998	22.5338223400000004	113.919983189999996	22.5360383000000013	1
2019-10-24 17:59:12	2019-10-24 20:28:45	2.29234759999999982	01	50-59岁	22.5362609757214507	113.924882242037384	440305	V0440300	13995	40	72	42	71	113.924863869999996	22.5338223400000004	113.927304199999995	22.5360383000000013	1
2019-10-24 08:44:57	2019-10-24 10:06:02	2.29234759999999982	01	19-29岁	22.5362299170265885	113.927505981598003	440305	V0440300	13996	40	73	42	72	113.927304199999995	22.5338223400000004	113.929744540000002	22.5360383000000013	1
2019-10-24 20:32:00	2019-10-24 21:34:11	2.29234759999999982	01	19-29岁	22.5361353721807198	113.93531896056588	440305	V0440300	13999	40	76	42	75	113.934625209999993	22.5338223400000004	113.93706555	22.5360383000000013	1
2019-10-24 14:42:16	2019-10-24 15:23:31	2.29234759999999982	01	19-29岁	22.5377644700976099	113.959804262567175	440305	V0440300	14009	40	86	42	85	113.959028570000001	22.5338223400000004	113.961468909999994	22.5360383000000013	2
2019-10-24 21:25:29	2019-10-24 22:02:59	2.29234759999999982	01	19-29岁	22.5377644700976099	113.959804262567175	440305	V0440300	14009	40	86	42	85	113.959028570000001	22.5338223400000004	113.961468909999994	22.5360383000000013	2
2019-10-24 18:19:50	2019-10-24 18:20:50	2.29234759999999982	01	30-39岁	22.5369521418909784	113.987607993474597	440305	V0440300	14020	40	97	42	96	113.985872270000002	22.5338223400000004	113.988312609999994	22.5360383000000013	1
2019-10-24 14:45:58	2019-10-24 17:05:41	3.05925700000000012	01	19-29岁	22.5366780789254193	114.064027682280425	440304	V0440300	14052	40	129	41	128	114.063963029999996	22.5338223400000004	114.066403359999995	22.5360383000000013	1
2019-10-24 18:21:47	2019-10-24 21:10:54	2.29234759999999982	02	19-29岁	22.5390116470431892	113.92007054695118	440305	V0440300	14350	41	70	43	69	113.919983189999996	22.5360383000000013	113.922423530000003	22.5382542599999987	1
2019-10-24 16:23:36	2019-10-24 18:36:46	2.29234759999999982	01	50-59岁	22.5401729687716816	113.925106410613807	440305	V0440300	14352	41	72	43	71	113.924863869999996	22.5360383000000013	113.927304199999995	22.5382542599999987	1
2019-10-24 18:45:14	2019-10-24 22:12:11	2.29234759999999982	01	30-39岁	22.5388542756298413	113.943031113732928	440305	V0440300	14359	41	79	43	78	113.941946220000005	22.5360383000000013	113.944386559999998	22.5382542599999987	1
2019-10-24 18:24:49	2019-10-24 22:31:17	2.29234759999999982	02	19-29岁	22.5398827518191389	113.960622515871322	440305	V0440300	14366	41	86	43	85	113.959028570000001	22.5360383000000013	113.961468909999994	22.5382542599999987	1
2019-10-24 18:33:38	2019-10-24 21:02:01	2.29234759999999982	02	30-39岁	22.539628735513169	113.962940363959333	440305	V0440300	14367	41	87	43	86	113.961468909999994	22.5360383000000013	113.963909240000007	22.5382542599999987	1
2019-10-24 20:28:24	2019-10-24 22:13:29	2.29234759999999982	02	19-29岁	22.539079385109769	113.967304915051827	440305	V0440300	14369	41	89	43	88	113.966349579999999	22.5360383000000013	113.968789920000006	22.5382542599999987	1
2019-10-24 18:50:11	2019-10-24 21:25:28	2.29234759999999982	02	19-29岁	22.5400662245076688	113.98185671668503	440305	V0440300	14375	41	95	43	94	113.980991599999996	22.5360383000000013	113.983431929999995	22.5382542599999987	1
2019-10-24 19:43:05	2019-10-24 22:41:47	3.05925700000000012	01	19-29岁	22.5398590531087812	114.008919453849032	440304	V0440300	14386	41	106	43	105	114.007835290000003	22.5360383000000013	114.010275629999995	22.5382542599999987	1
2019-10-24 00:10:16	2019-10-24 00:36:09	3.05925700000000012	01	50-59岁	22.5397963629955314	114.064272606594514	440304	V0440300	14409	41	129	42	128	114.063963029999996	22.5360383000000013	114.066403359999995	22.5382542599999987	1
2019-10-24 13:54:43	2019-10-24 21:03:51	3.05925700000000012	01	19-29岁	22.5389181290695291	114.066593901141061	440304	V0440300	14410	41	130	42	129	114.066403359999995	22.5360383000000013	114.068843700000002	22.5382542599999987	1
2019-10-24 12:14:42	2019-10-24 14:32:43	3.17181930000000012	01	40-49岁	22.5399508657865191	114.099636478307673	440303	V0440300	14423	41	143	42	142	114.098127730000002	22.5360383000000013	114.100568069999994	22.5382542599999987	1
2019-10-24 11:19:39	2019-10-24 13:22:23	3.17181930000000012	01	40-49岁	22.5390904315197105	114.10899185464578	440303	V0440300	14427	41	147	42	146	114.107889080000007	22.5360383000000013	114.110329410000006	22.5382542599999987	1
2019-10-24 16:06:32	2019-10-24 17:33:41	2.29234759999999982	02	19-29岁	22.5412731224567402	113.901095010587838	440305	V0440300	14699	42	62	45	61	113.900460510000002	22.5382542599999987	113.902900840000001	22.5404702099999987	1
2019-10-24 14:37:16	2019-10-24 16:59:57	2.29234759999999982	01	19-29岁	22.5418458059510911	113.964689213663121	440305	V0440300	14725	42	88	44	87	113.963909240000007	22.5382542599999987	113.966349579999999	22.5404702099999987	1
2019-10-24 12:27:26	2019-10-24 16:41:19	2.29234759999999982	01	50-59岁	22.54210659064967	113.967986836256159	440305	V0440300	14726	42	89	44	88	113.966349579999999	22.5382542599999987	113.968789920000006	22.5404702099999987	1
2019-10-24 16:42:08	2019-10-24 23:38:50	2.29234759999999982	03	未知	22.5411211476974316	113.979880907623269	440305	V0440300	14731	42	94	44	93	113.978551260000003	22.5382542599999987	113.980991599999996	22.5404702099999987	1
2019-10-24 14:43:20	2019-10-24 20:41:18	2.29234759999999982	01	40-49岁	22.54218931711031	113.98005196463842	440305	V0440300	14731	42	94	44	93	113.978551260000003	22.5382542599999987	113.980991599999996	22.5404702099999987	1
2019-10-24 17:29:57	2019-10-24 17:41:03	3.05925700000000012	02	30-39岁	22.5406939753874802	114.014021709826793	440304	V0440300	14745	42	108	44	107	114.012715970000002	22.5382542599999987	114.015156300000001	22.5404702099999987	1
2019-10-24 01:08:30	2019-10-24 01:11:45	3.05925700000000012	01	30-39岁	22.5426699941348083	114.082808953156189	440304	V0440300	14773	42	136	43	135	114.081045380000006	22.5382542599999987	114.083485710000005	22.5404702099999987	1
2019-10-24 12:55:33	2019-10-24 15:16:41	3.17181930000000012	01	40-49岁	22.5411603688097983	114.106150368176799	440303	V0440300	14783	42	146	43	145	114.10544874	22.5382542599999987	114.107889080000007	22.5404702099999987	1
2019-10-24 18:37:14	2019-10-24 20:08:04	2.29234759999999982	02	19-29岁	22.5432521345048293	113.911077050889972	440305	V0440300	15060	43	66	46	65	113.910221849999999	22.5404702099999987	113.912662190000006	22.5426861699999996	2
2019-10-24 17:32:37	2019-10-24 18:36:26	2.29234759999999982	02	19-29岁	22.5432521345048293	113.911077050889972	440305	V0440300	15060	43	66	46	65	113.910221849999999	22.5404702099999987	113.912662190000006	22.5426861699999996	2
2019-10-24 12:23:36	2019-10-24 13:21:23	2.29234759999999982	02	30-39岁	22.5442982949496411	113.911510376694224	440305	V0440300	15060	43	66	46	65	113.910221849999999	22.5404702099999987	113.912662190000006	22.5426861699999996	1
2019-10-24 11:54:28	2019-10-24 13:57:46	2.29234759999999982	02	19-29岁	22.5448060624735085	113.917746155462396	440305	V0440300	15063	43	69	45	68	113.917542859999998	22.5404702099999987	113.919983189999996	22.5426861699999996	1
2019-10-24 18:20:29	2019-10-24 21:27:21	2.29234759999999982	01	30-39岁	22.5442699441704413	113.935488990683382	440305	V0440300	15070	43	76	45	75	113.934625209999993	22.5404702099999987	113.93706555	22.5426861699999996	1
2019-10-24 00:02:41	2019-10-24 00:08:46	2.29234759999999982	01	30-39岁	22.5448495528855801	113.945551366328942	440305	V0440300	15074	43	80	45	79	113.944386559999998	22.5404702099999987	113.946826889999997	22.5426861699999996	1
2019-10-24 18:22:58	2019-10-24 19:37:11	2.29234759999999982	01	30-39岁	22.5434427413806908	113.948458181769936	440305	V0440300	15075	43	81	45	80	113.946826889999997	22.5404702099999987	113.949267230000004	22.5426861699999996	1
2019-10-24 10:35:40	2019-10-24 11:25:57	2.29234759999999982	01	19-29岁	22.5439913037023807	113.963126595415631	440305	V0440300	15081	43	87	45	86	113.961468909999994	22.5404702099999987	113.963909240000007	22.5426861699999996	2
2019-10-24 09:40:33	2019-10-24 10:35:21	2.29234759999999982	01	19-29岁	22.5439913037023807	113.963126595415631	440305	V0440300	15081	43	87	45	86	113.961468909999994	22.5404702099999987	113.963909240000007	22.5426861699999996	2
2019-10-24 00:00:52	2019-10-24 01:57:43	2.29234759999999982	02	0-18岁	22.5442220569008214	113.964831524861196	440305	V0440300	15082	43	88	45	87	113.963909240000007	22.5404702099999987	113.966349579999999	22.5426861699999996	1
2019-10-24 19:05:10	2019-10-24 21:25:29	2.29234759999999982	01	19-29岁	22.54473333241625	113.964664881623406	440305	V0440300	15082	43	88	45	87	113.963909240000007	22.5404702099999987	113.966349579999999	22.5426861699999996	1
2019-10-24 19:29:28	2019-10-24 21:39:14	2.29234759999999982	01	19-29岁	22.5436745424322602	113.966903253180917	440305	V0440300	15083	43	89	45	88	113.966349579999999	22.5404702099999987	113.968789920000006	22.5426861699999996	1
2019-10-24 20:01:33	2019-10-24 21:42:53	2.29234759999999982	02	19-29岁	22.5430762155860407	113.968674889547856	440305	V0440300	15083	43	89	45	88	113.966349579999999	22.5404702099999987	113.968789920000006	22.5426861699999996	1
2019-10-24 12:38:25	2019-10-24 14:37:11	2.29234759999999982	02	30-39岁	22.5438930742080288	113.968919362583691	440305	V0440300	15084	43	90	45	89	113.968789920000006	22.5404702099999987	113.971230250000005	22.5426861699999996	1
2019-10-24 13:23:24	2019-10-24 14:09:45	2.29234759999999982	02	30-39岁	22.5439580800791113	113.985813849855461	440305	V0440300	15090	43	96	45	95	113.983431929999995	22.5404702099999987	113.985872270000002	22.5426861699999996	1
2019-10-24 15:03:37	2019-10-24 15:56:13	2.29234759999999982	01	19-29岁	22.5470233770510688	113.911022193133135	440305	V0440300	15417	44	66	47	65	113.910221849999999	22.5426861699999996	113.912662190000006	22.5449021300000005	1
2019-10-24 19:56:42	2019-10-24 20:28:42	2.29234759999999982	01	未知	22.5449479774571486	113.911505623047603	440305	V0440300	15417	44	66	47	65	113.910221849999999	22.5426861699999996	113.912662190000006	22.5449021300000005	2
2019-10-24 20:28:46	2019-10-24 22:13:05	2.29234759999999982	01	未知	22.5449479774571486	113.911505623047603	440305	V0440300	15417	44	66	47	65	113.910221849999999	22.5426861699999996	113.912662190000006	22.5449021300000005	2
2019-10-24 14:01:09	2019-10-24 16:02:13	2.29234759999999982	01	19-29岁	22.5464736669697317	113.91247235236095	440305	V0440300	15417	44	66	47	65	113.910221849999999	22.5426861699999996	113.912662190000006	22.5449021300000005	1
2019-10-24 09:27:32	2019-10-24 11:44:13	2.29234759999999982	02	30-39岁	22.5469326789280586	113.915697452697145	440305	V0440300	15419	44	68	46	67	113.915102520000005	22.5426861699999996	113.917542859999998	22.5449021300000005	3
2019-10-24 11:44:51	2019-10-24 16:34:26	2.29234759999999982	02	30-39岁	22.5469326789280586	113.915697452697145	440305	V0440300	15419	44	68	46	67	113.915102520000005	22.5426861699999996	113.917542859999998	22.5449021300000005	3
2019-10-24 08:16:33	2019-10-24 08:57:05	2.29234759999999982	02	30-39岁	22.5469326789280586	113.915697452697145	440305	V0440300	15419	44	68	46	67	113.915102520000005	22.5426861699999996	113.917542859999998	22.5449021300000005	3
2019-10-24 18:16:56	2019-10-24 22:07:49	2.29234759999999982	02	40-49岁	22.5454059594791403	113.916557235288451	440305	V0440300	15419	44	68	46	67	113.915102520000005	22.5426861699999996	113.917542859999998	22.5449021300000005	1
2019-10-24 20:32:12	2019-10-24 22:14:54	2.29234759999999982	02	19-29岁	22.5456841651083408	113.947204100681631	440305	V0440300	15432	44	81	46	80	113.946826889999997	22.5426861699999996	113.949267230000004	22.5449021300000005	1
2019-10-24 14:14:07	2019-10-24 16:48:20	3.05925700000000012	01	19-29岁	22.5451295226426396	114.062245576984822	440304	V0440300	15479	44	128	45	127	114.061522690000004	22.5426861699999996	114.063963029999996	22.5449021300000005	2
2019-10-24 18:37:37	2019-10-24 20:46:32	3.05925700000000012	01	19-29岁	22.5451295226426396	114.062245576984822	440304	V0440300	15479	44	128	45	127	114.061522690000004	22.5426861699999996	114.063963029999996	22.5449021300000005	2
2019-10-24 08:57:09	2019-10-24 13:31:19	3.17181930000000012	02	30-39岁	22.54655338652179	114.115949071884032	440303	V0440300	15501	44	150	45	149	114.115210079999997	22.5426861699999996	114.117650420000004	22.5449021300000005	1
2019-10-24 19:40:14	2019-10-24 23:00:15	2.29234759999999982	01	19-29岁	22.5473312491695594	113.909198502250291	440305	V0440300	15773	45	65	48	64	113.907781510000007	22.5449021300000005	113.910221849999999	22.5471180900000014	1
2019-10-24 19:34:05	2019-10-24 23:02:01	2.29234759999999982	01	19-29岁	22.5479304847286706	113.90985552921164	440305	V0440300	15773	45	65	48	64	113.907781510000007	22.5449021300000005	113.910221849999999	22.5471180900000014	1
2019-10-24 10:25:09	2019-10-24 11:11:01	2.29234759999999982	01	19-29岁	22.5475151442110793	113.91971652978269	440305	V0440300	15777	45	69	47	68	113.917542859999998	22.5449021300000005	113.919983189999996	22.5471180900000014	1
2019-10-24 21:50:55	2019-10-24 22:55:06	2.29234759999999982	01	40-49岁	22.5472735254350205	113.928310635126365	440305	V0440300	15781	45	73	47	72	113.927304199999995	22.5449021300000005	113.929744540000002	22.5471180900000014	1
2019-10-24 18:29:51	2019-10-24 20:40:37	2.29234759999999982	01	19-29岁	22.5474252714507983	113.932475359749134	440305	V0440300	15783	45	75	47	74	113.932184879999994	22.5449021300000005	113.934625209999993	22.5471180900000014	1
2019-10-24 18:16:06	2019-10-24 23:11:14	2.29234759999999982	01	30-39岁	22.5478531595914795	113.949264712818405	440305	V0440300	15789	45	81	47	80	113.946826889999997	22.5449021300000005	113.949267230000004	22.5471180900000014	1
2019-10-24 18:59:46	2019-10-24 22:18:56	2.29234759999999982	02	30-39岁	22.5487195467150308	113.962605251864289	440305	V0440300	15795	45	87	47	86	113.961468909999994	22.5449021300000005	113.963909240000007	22.5471180900000014	1
2019-10-24 09:34:38	2019-10-24 10:40:27	2.29234759999999982	01	19-29岁	22.5479466866222609	113.962301552023007	440305	V0440300	15795	45	87	47	86	113.961468909999994	22.5449021300000005	113.963909240000007	22.5471180900000014	1
2019-10-24 08:10:55	2019-10-24 12:10:11	2.29234759999999982	01	19-29岁	22.5493220162092989	113.964399260360267	440305	V0440300	15796	45	88	47	87	113.963909240000007	22.5449021300000005	113.966349579999999	22.5471180900000014	1
2019-10-24 19:44:09	2019-10-24 22:17:13	3.05925700000000012	02	19-29岁	22.5481051152726515	114.007789404889266	440304	V0440300	15813	45	105	47	104	114.005394960000004	22.5449021300000005	114.007835290000003	22.5471180900000014	1
2019-10-24 12:56:41	2019-10-24 15:47:13	3.17181930000000012	02	50-59岁	22.5489270097874694	114.128541684901165	440303	V0440300	15863	45	155	46	154	114.127411769999995	22.5449021300000005	114.129852099999994	22.5471180900000014	1
2019-10-24 18:23:59	2019-10-24 20:10:57	3.17181930000000012	01	19-29岁	22.548777106589899	114.141905928536659	440303	V0440300	15868	45	160	46	159	114.139613449999999	22.5449021300000005	114.142053779999998	22.5471180900000014	1
2019-10-24 11:27:31	2019-10-24 12:02:23	2.29234759999999982	01	30-39岁	22.550097191030499	113.939606117018883	440305	V0440300	16143	46	78	48	77	113.939505879999999	22.5471180900000014	113.941946220000005	22.5493340400000015	1
2019-10-24 21:37:43	2019-10-24 23:28:19	2.29234759999999982	02	40-49岁	22.5505580477748708	113.950555742664093	440305	V0440300	16147	46	82	48	81	113.949267230000004	22.5471180900000014	113.951707560000003	22.5493340400000015	1
2019-10-24 13:06:57	2019-10-24 14:16:48	2.29234759999999982	01	19-29岁	22.5509170765657707	113.955687720960853	440305	V0440300	16149	46	84	48	83	113.954147899999995	22.5471180900000014	113.956588240000002	22.5493340400000015	1
2019-10-24 19:58:07	2019-10-24 21:08:41	3.05925700000000012	01	19-29岁	22.5496321202584902	113.994823888307806	440304	V0440300	16165	46	100	48	99	113.99319328	22.5471180900000014	113.995633609999999	22.5493340400000015	1
2019-10-24 11:14:32	2019-10-24 11:48:33	3.05925700000000012	02	30-39岁	22.5496916536529888	114.001876713108075	440304	V0440300	16168	46	103	48	102	114.000514289999998	22.5471180900000014	114.002954619999997	22.5493340400000015	1
2019-10-24 14:46:11	2019-10-24 21:45:00	3.17181930000000012	02	19-29岁	22.5511002872181798	114.102784868749836	440303	V0440300	16209	46	144	47	143	114.100568069999994	22.5471180900000014	114.103008399999993	22.5493340400000015	1
2019-10-24 13:56:27	2019-10-24 16:22:00	3.17181930000000012	01	30-39岁	22.5500008673645098	114.130045054178879	440303	V0440300	16221	46	156	47	155	114.129852099999994	22.5471180900000014	114.132292440000001	22.5493340400000015	1
2019-10-24 19:19:13	2019-10-24 20:11:06	3.17181930000000012	01	30-39岁	22.5496073643823287	114.143929448048581	440303	V0440300	16226	46	161	47	160	114.142053779999998	22.5471180900000014	114.144494120000005	22.5493340400000015	1
2019-10-24 14:35:29	2019-10-24 16:45:36	2.01503029999999983	01	30-39岁	22.5527214357257186	113.898555883971881	440306	V0440300	16483	47	61	50	60	113.898020169999995	22.5493340400000015	113.900460510000002	22.5515499999999989	1
2019-10-24 00:31:26	2019-10-24 01:53:22	2.29234759999999982	01	30-39岁	22.5522915983043895	113.952023636393207	440305	V0440300	16505	47	83	49	82	113.951707560000003	22.5493340400000015	113.954147899999995	22.5515499999999989	1
2019-10-24 19:50:32	2019-10-24 20:21:30	2.29234759999999982	01	40-49岁	22.5520120260241086	113.960133182880512	440305	V0440300	16508	47	86	49	85	113.959028570000001	22.5493340400000015	113.961468909999994	22.5515499999999989	1
2019-10-24 18:48:08	2019-10-24 18:49:08	3.05925700000000012	01	19-29岁	22.5535637195556014	113.993679547479942	440304	V0440300	16522	47	100	49	99	113.99319328	22.5493340400000015	113.995633609999999	22.5515499999999989	1
2019-10-24 15:29:32	2019-10-24 17:45:59	3.05925700000000012	02	19-29岁	22.5529829496733107	113.996888911830638	440304	V0440300	16523	47	101	49	100	113.995633609999999	22.5493340400000015	113.998073950000006	22.5515499999999989	1
2019-10-24 17:05:20	2019-10-24 19:35:21	3.05925700000000012	02	60岁以上	22.5535543891924597	113.9970417158993	440304	V0440300	16523	47	101	49	100	113.995633609999999	22.5493340400000015	113.998073950000006	22.5515499999999989	2
2019-10-24 19:35:30	2019-10-24 21:01:08	3.05925700000000012	02	60岁以上	22.5535543891924597	113.9970417158993	440304	V0440300	16523	47	101	49	100	113.995633609999999	22.5493340400000015	113.998073950000006	22.5515499999999989	2
2019-10-24 11:28:13	2019-10-24 13:02:25	3.05925700000000012	01	40-49岁	22.5516316238731704	114.015914136537091	440304	V0440300	16531	47	109	49	108	114.015156300000001	22.5493340400000015	114.017596639999994	22.5515499999999989	1
2019-10-24 16:51:47	2019-10-24 20:03:01	3.05925700000000012	02	30-39岁	22.5517588290146094	114.033508384207579	440304	V0440300	16538	47	116	48	115	114.032238660000004	22.5493340400000015	114.034678990000003	22.5515499999999989	1
2019-10-24 07:55:26	2019-10-24 09:33:19	3.05925700000000012	01	30-39岁	22.5522955200568305	114.037160144205728	440304	V0440300	16540	47	118	48	117	114.037119329999996	22.5493340400000015	114.039559659999995	22.5515499999999989	1
2019-10-24 15:01:41	2019-10-24 15:02:41	3.17181930000000012	02	19-29岁	22.5515718219841403	114.131586749877769	440303	V0440300	16578	47	156	48	155	114.129852099999994	22.5493340400000015	114.132292440000001	22.5515499999999989	1
2019-10-24 00:01:31	2019-10-24 04:07:22	4.98298400000000008	02	19-29岁	22.5534181867359109	114.222827554454682	440308	V0440300	16616	47	194	47	193	114.222584870000006	22.5493340400000015	114.225025209999998	22.5515499999999989	1
2019-10-24 18:22:09	2019-10-24 20:18:33	2.01503029999999983	02	19-29岁	22.5552979274992111	113.875500248189397	440306	V0440300	16830	48	51	51	50	113.873616810000001	22.5515499999999989	113.87605714	22.5537659599999998	1
2019-10-24 18:34:24	2019-10-24 20:29:43	2.29234759999999982	02	19-29岁	22.5544172476407212	113.899917060289994	440305	V0440300	16840	48	61	51	60	113.898020169999995	22.5515499999999989	113.900460510000002	22.5537659599999998	1
2019-10-24 00:00:30	2019-10-24 01:06:33	2.29234759999999982	02	19-29岁	22.5557471246914005	113.917910987108996	440305	V0440300	16848	48	69	50	68	113.917542859999998	22.5515499999999989	113.919983189999996	22.5537659599999998	1
2019-10-24 18:33:24	2019-10-24 20:12:56	2.29234759999999982	02	19-29岁	22.554513483738269	113.921348821696469	440305	V0440300	16849	48	70	50	69	113.919983189999996	22.5515499999999989	113.922423530000003	22.5537659599999998	1
2019-10-24 09:47:13	2019-10-24 21:47:11	2.29234759999999982	01	30-39岁	22.5547337087089304	113.942807333606282	440305	V0440300	16858	48	79	50	78	113.941946220000005	22.5515499999999989	113.944386559999998	22.5537659599999998	1
2019-10-24 14:35:20	2019-10-24 16:57:38	2.29234759999999982	02	40-49岁	22.5544513360337895	113.969825375025195	440305	V0440300	16869	48	90	50	89	113.968789920000006	22.5515499999999989	113.971230250000005	22.5537659599999998	1
2019-10-24 12:42:30	2019-10-24 16:59:28	2.29234759999999982	01	30-39岁	22.5541261538518398	113.976517479904274	440305	V0440300	16872	48	93	50	92	113.976110930000004	22.5515499999999989	113.978551260000003	22.5537659599999998	1
2019-10-24 14:29:02	2019-10-24 19:54:16	3.05925700000000012	02	19-29岁	22.5541384833958602	114.03285501219483	440304	V0440300	16895	48	116	49	115	114.032238660000004	22.5515499999999989	114.034678990000003	22.5537659599999998	1
2019-10-24 08:48:24	2019-10-24 10:31:52	3.05925700000000012	02	19-29岁	22.5545295719685406	114.037909190118825	440304	V0440300	16897	48	118	49	117	114.037119329999996	22.5515499999999989	114.039559659999995	22.5537659599999998	1
2019-10-24 18:58:23	2019-10-24 22:01:41	3.05925700000000012	01	30-39岁	22.5538994695936914	114.040449064836821	440304	V0440300	16898	48	119	49	118	114.039559659999995	22.5515499999999989	114.042000000000002	22.5537659599999998	1
2019-10-24 13:36:16	2019-10-24 13:36:16	2.01503029999999983	01	30-39岁	22.5575077840517295	113.870806105833864	440306	V0440300	17185	49	49	52	48	113.868736139999996	22.5537659599999998	113.871176469999995	22.5559819099999999	1
2019-10-24 19:33:11	2019-10-24 21:17:34	2.29234759999999982	01	40-49岁	22.5564221758351309	113.925824555295137	440305	V0440300	17208	49	72	51	71	113.924863869999996	22.5537659599999998	113.927304199999995	22.5559819099999999	1
2019-10-24 19:55:09	2019-10-24 22:36:50	2.29234759999999982	01	19-29岁	22.5562592257627799	113.962809282276496	440305	V0440300	17223	49	87	51	86	113.961468909999994	22.5537659599999998	113.963909240000007	22.5559819099999999	1
2019-10-24 00:00:08	2019-10-24 04:26:10	3.05925700000000012	02	30-39岁	22.5569299807901693	114.04524295979175	440304	V0440300	17257	49	121	50	120	114.044440339999994	22.5537659599999998	114.046880669999993	22.5559819099999999	1
2019-10-24 09:16:09	2019-10-24 12:55:39	3.05925700000000012	01	19-29岁	22.5564289699202014	114.068147483180311	440304	V0440300	17266	49	130	50	129	114.066403359999995	22.5537659599999998	114.068843700000002	22.5559819099999999	1
2019-10-24 12:15:18	2019-10-24 18:46:59	2.29234759999999982	01	40-49岁	22.55879822406418	113.912780826156833	440305	V0440300	17560	50	67	52	66	113.912662190000006	22.5559819099999999	113.915102520000005	22.5581978700000008	1
2019-10-24 21:04:38	2019-10-24 23:02:47	2.29234759999999982	01	30-39岁	22.5582881177624586	113.92429653351644	440305	V0440300	17564	50	71	52	70	113.922423530000003	22.5559819099999999	113.924863869999996	22.5581978700000008	2
2019-10-24 19:28:17	2019-10-24 20:02:02	2.29234759999999982	01	30-39岁	22.5582881177624586	113.92429653351644	440305	V0440300	17564	50	71	52	70	113.922423530000003	22.5559819099999999	113.924863869999996	22.5581978700000008	2
2019-10-24 20:20:21	2019-10-24 21:29:20	2.29234759999999982	01	未知	22.5591528293148613	113.947393321317421	440305	V0440300	17574	50	81	52	80	113.946826889999997	22.5559819099999999	113.949267230000004	22.5581978700000008	1
2019-10-24 12:18:34	2019-10-24 12:31:39	2.29234759999999982	02	60岁以上	22.5587976861035706	113.96580473955818	440305	V0440300	17581	50	88	52	87	113.963909240000007	22.5559819099999999	113.966349579999999	22.5581978700000008	1
2019-10-24 14:02:32	2019-10-24 16:24:24	2.29234759999999982	01	19-29岁	22.5583225110052084	113.990923593849075	440305	V0440300	17592	50	99	52	98	113.990752939999993	22.5559819099999999	113.99319328	22.5581978700000008	1
2019-10-24 15:15:20	2019-10-24 17:11:31	3.05925700000000012	01	30-39岁	22.5585499141996699	114.036171334902392	440304	V0440300	17610	50	117	51	116	114.034678990000003	22.5559819099999999	114.037119329999996	22.5581978700000008	1
2019-10-24 10:39:20	2019-10-24 11:52:42	2.01503029999999983	01	19-29岁	22.5622869481610486	113.887332879564198	440306	V0440300	17906	51	56	54	55	113.885818490000005	22.5581978700000008	113.888258820000004	22.5604138300000017	1
2019-10-24 09:03:43	2019-10-24 22:32:13	2.01503029999999983	01	19-29岁	22.5614155831465695	113.893600192353276	440306	V0440300	17909	51	59	54	58	113.893139500000004	22.5581978700000008	113.895579830000003	22.5604138300000017	2
2019-10-24 22:33:14	2019-10-24 22:49:02	2.01503029999999983	01	19-29岁	22.5614155831465695	113.893600192353276	440306	V0440300	17909	51	59	54	58	113.893139500000004	22.5581978700000008	113.895579830000003	22.5604138300000017	2
2019-10-24 10:21:58	2019-10-24 22:25:15	2.29234759999999982	01	19-29岁	22.5607444092944114	113.913087266795117	440305	V0440300	17917	51	67	53	66	113.912662190000006	22.5581978700000008	113.915102520000005	22.5604138300000017	1
2019-10-24 16:52:20	2019-10-24 22:41:04	2.29234759999999982	01	0-18岁	22.560753060365009	113.968511834814677	440305	V0440300	17939	51	89	53	88	113.966349579999999	22.5581978700000008	113.968789920000006	22.5604138300000017	1
2019-10-24 13:35:04	2019-10-24 14:13:56	2.29234759999999982	01	19-29岁	22.5617804878081998	113.974659711520189	440305	V0440300	17942	51	92	53	91	113.973670589999998	22.5581978700000008	113.976110930000004	22.5604138300000017	1
2019-10-24 13:36:19	2019-10-24 15:05:30	2.29234759999999982	01	30-39岁	22.5616549251286891	113.976139453455247	440305	V0440300	17943	51	93	53	92	113.976110930000004	22.5581978700000008	113.978551260000003	22.5604138300000017	1
2019-10-24 19:07:08	2019-10-24 22:44:00	3.05925700000000012	01	30-39岁	22.5620278114463986	114.058437683217846	440304	V0440300	17976	51	126	52	125	114.056642019999998	22.5581978700000008	114.059082349999997	22.5604138300000017	1
2019-10-24 11:37:14	2019-10-24 13:05:17	3.05925700000000012	02	60岁以上	22.5615998917923406	114.090447232818136	440304	V0440300	17989	51	139	52	138	114.088366390000004	22.5581978700000008	114.090806720000003	22.5604138300000017	2
2019-10-24 13:05:22	2019-10-24 14:13:32	3.05925700000000012	02	60岁以上	22.5615998917923406	114.090447232818136	440304	V0440300	17989	51	139	52	138	114.088366390000004	22.5581978700000008	114.090806720000003	22.5604138300000017	2
2019-10-24 15:41:50	2019-10-24 16:30:11	2.01503029999999983	02	19-29岁	22.5635674105749686	113.871951845952964	440306	V0440300	18257	52	50	55	49	113.871176469999995	22.5604138300000017	113.873616810000001	22.562629789999999	1
2019-10-24 18:24:30	2019-10-24 20:39:26	2.01503029999999983	02	19-29岁	22.5641573288650896	113.877224374795958	440306	V0440300	18259	52	52	55	51	113.87605714	22.5604138300000017	113.878497479999993	22.562629789999999	1
2019-10-24 12:40:22	2019-10-24 14:14:11	2.01503029999999983	02	19-29岁	22.5635879293582491	113.886011334120653	440306	V0440300	18263	52	56	55	55	113.885818490000005	22.5604138300000017	113.888258820000004	22.562629789999999	1
2019-10-24 21:57:51	2019-10-24 22:33:03	2.01503029999999983	01	30-39岁	22.5647127879490412	113.890037939516432	440306	V0440300	18264	52	57	55	56	113.888258820000004	22.5604138300000017	113.890699159999997	22.562629789999999	1
2019-10-24 16:57:54	2019-10-24 21:52:20	2.01503029999999983	01	19-29岁	22.5630354893129983	113.896167945936526	440306	V0440300	18267	52	60	54	59	113.895579830000003	22.5604138300000017	113.898020169999995	22.562629789999999	1
2019-10-24 11:54:16	2019-10-24 13:59:34	2.01503029999999983	01	19-29岁	22.5633171685219907	113.90140867095468	440306	V0440300	18269	52	62	54	61	113.900460510000002	22.5604138300000017	113.902900840000001	22.562629789999999	1
2019-10-24 13:25:14	2019-10-24 14:03:36	2.29234759999999982	01	30-39岁	22.5626648328739385	113.940348879469553	440305	V0440300	18285	52	78	54	77	113.939505879999999	22.5604138300000017	113.941946220000005	22.562629789999999	1
2019-10-24 18:42:40	2019-10-24 21:06:08	3.05925700000000012	01	30-39岁	22.5627769162228589	114.02754892614449	440304	V0440300	18321	52	114	53	113	114.027357980000005	22.5604138300000017	114.029798319999998	22.562629789999999	1
2019-10-24 18:48:40	2019-10-24 21:15:27	3.05925700000000012	02	19-29岁	22.5629292317063097	114.042646768867598	440304	V0440300	18327	52	120	53	119	114.042000000000002	22.5604138300000017	114.044440339999994	22.562629789999999	1
2019-10-24 12:21:43	2019-10-24 13:24:03	2.01503029999999983	01	30-39岁	22.5666804802815584	113.864992362828815	440306	V0440300	18611	53	47	56	46	113.863855459999996	22.562629789999999	113.866295800000003	22.5648457399999991	1
2019-10-24 09:56:31	2019-10-24 12:01:36	3.05925700000000012	01	40-49岁	22.5650916609262993	114.03412673818093	440304	V0440300	18680	53	116	54	115	114.032238660000004	22.562629789999999	114.034678990000003	22.5648457399999991	1
2019-10-24 18:54:06	2019-10-24 21:40:52	3.05925700000000012	01	19-29岁	22.5655846460968093	114.036876029618838	440304	V0440300	18681	53	117	54	116	114.034678990000003	22.562629789999999	114.037119329999996	22.5648457399999991	1
2019-10-24 12:36:03	2019-10-24 13:39:56	3.17181930000000012	01	0-18岁	22.5650868177853603	114.137332406406031	440303	V0440300	18723	53	159	53	158	114.137173110000006	22.562629789999999	114.139613449999999	22.5648457399999991	1
2019-10-24 09:20:58	2019-10-24 20:30:13	2.01503029999999983	01	19-29岁	22.5679764296931786	113.87592366658528	440306	V0440300	18972	54	51	57	50	113.873616810000001	22.5648457399999991	113.87605714	22.5670617	1
2019-10-24 18:51:33	2019-10-24 20:11:24	2.01503029999999983	01	19-29岁	22.5682978471850006	113.887829425231331	440306	V0440300	18977	54	56	57	55	113.885818490000005	22.5648457399999991	113.888258820000004	22.5670617	1
2019-10-24 18:19:39	2019-10-24 19:48:21	2.29234759999999982	01	30-39岁	22.5676058332156693	113.916986429455534	440305	V0440300	18989	54	68	56	67	113.915102520000005	22.5648457399999991	113.917542859999998	22.5670617	1
2019-10-24 09:25:02	2019-10-24 11:09:27	2.29234759999999982	03	未知	22.5684110370684401	113.917561257695539	440305	V0440300	18990	54	69	56	68	113.917542859999998	22.5648457399999991	113.919983189999996	22.5670617	2
2019-10-24 14:39:37	2019-10-24 15:13:23	2.29234759999999982	03	未知	22.5684110370684401	113.917561257695539	440305	V0440300	18990	54	69	56	68	113.917542859999998	22.5648457399999991	113.919983189999996	22.5670617	2
2019-10-24 17:59:59	2019-10-24 21:15:31	2.29234759999999982	02	19-29岁	22.5691082794505391	113.928516570093905	440305	V0440300	18994	54	73	56	72	113.927304199999995	22.5648457399999991	113.929744540000002	22.5670617	1
2019-10-24 11:31:40	2019-10-24 13:23:27	2.29234759999999982	01	19-29岁	22.5677034868011184	113.930092761143371	440305	V0440300	18995	54	74	56	73	113.929744540000002	22.5648457399999991	113.932184879999994	22.5670617	1
2019-10-24 08:27:36	2019-10-24 09:08:35	2.29234759999999982	01	30-39岁	22.568673218830881	113.931723213289402	440305	V0440300	18995	54	74	56	73	113.929744540000002	22.5648457399999991	113.932184879999994	22.5670617	1
2019-10-24 18:37:42	2019-10-24 20:01:58	3.05925700000000012	02	19-29岁	22.5677406140716315	114.070765273283584	440304	V0440300	19052	54	131	55	130	114.068843700000002	22.5648457399999991	114.071284030000001	22.5670617	1
2019-10-24 15:15:57	2019-10-24 15:55:44	3.05925700000000012	01	30-39岁	22.5677308300167603	114.09607170143984	440304	V0440300	19063	54	142	55	141	114.095687400000003	22.5648457399999991	114.098127730000002	22.5670617	1
2019-10-24 12:50:59	2019-10-24 14:20:40	2.29234759999999982	01	19-29岁	22.5711061464615206	113.929638362152033	440305	V0440300	19351	55	73	57	72	113.927304199999995	22.5670617	113.929744540000002	22.5692776600000009	1
2019-10-24 00:09:00	2019-10-24 04:05:33	2.29234759999999982	02	40-49岁	22.5694527389041895	113.957515521202382	440305	V0440300	19363	55	85	57	84	113.956588240000002	22.5670617	113.959028570000001	22.5692776600000009	1
2019-10-24 10:45:18	2019-10-24 13:13:15	2.29234759999999982	02	30-39岁	22.5697812702869491	113.961997827145296	440305	V0440300	19365	55	87	57	86	113.961468909999994	22.5670617	113.963909240000007	22.5692776600000009	1
2019-10-24 19:58:27	2019-10-24 21:05:08	2.29234759999999982	01	19-29岁	22.5703297072743787	113.962364785563523	440305	V0440300	19365	55	87	57	86	113.961468909999994	22.5670617	113.963909240000007	22.5692776600000009	1
2019-10-24 08:58:24	2019-10-24 10:51:50	3.05925700000000012	03	未知	22.5699831013412293	114.037044334099846	440304	V0440300	19395	55	117	56	116	114.034678990000003	22.5670617	114.037119329999996	22.5692776600000009	1
2019-10-24 00:00:58	2019-10-24 02:35:47	3.17181930000000012	01	30-39岁	22.5714762814180894	114.091571247177257	440303	V0440300	19418	55	140	56	139	114.090806720000003	22.5670617	114.093247059999996	22.5692776600000009	1
2019-10-24 11:20:42	2019-10-24 12:39:06	3.17181930000000012	02	19-29岁	22.571318017813951	114.106793835299854	440303	V0440300	19424	55	146	56	145	114.10544874	22.5670617	114.107889080000007	22.5692776600000009	1
2019-10-24 15:24:34	2019-10-24 16:36:34	2.01503029999999983	02	19-29岁	22.5716575733538711	113.848176110810144	440306	V0440300	19675	56	40	59	39	113.846773110000001	22.5692776600000009	113.849213449999993	22.5714936199999983	1
2019-10-24 17:29:12	2019-10-24 20:08:42	2.01503029999999983	02	19-29岁	22.5728276788178803	113.85584541840268	440306	V0440300	19678	56	43	59	42	113.854094119999999	22.5692776600000009	113.856534460000006	22.5714936199999983	1
2019-10-24 12:10:56	2019-10-24 12:41:11	2.01503029999999983	01	19-29岁	22.5733865813590988	113.856736424492453	440306	V0440300	19679	56	44	59	43	113.856534460000006	22.5692776600000009	113.858974790000005	22.5714936199999983	1
2019-10-24 19:05:44	2019-10-24 20:34:47	2.01503029999999983	02	30-39岁	22.5735290426457311	113.858482283355272	440306	V0440300	19679	56	44	59	43	113.856534460000006	22.5692776600000009	113.858974790000005	22.5714936199999983	1
2019-10-24 19:20:19	2019-10-24 21:50:52	2.01503029999999983	01	19-29岁	22.5726265962094814	113.864945223231004	440306	V0440300	19682	56	47	59	46	113.863855459999996	22.5692776600000009	113.866295800000003	22.5714936199999983	1
2019-10-24 12:01:35	2019-10-24 14:33:54	2.01503029999999983	02	30-39岁	22.571676261704301	113.89779146223033	440306	V0440300	19695	56	60	58	59	113.895579830000003	22.5692776600000009	113.898020169999995	22.5714936199999983	1
2019-10-24 12:21:08	2019-10-24 14:30:37	2.29234759999999982	02	40-49岁	22.5727573811957605	113.927735976661396	440305	V0440300	19708	56	73	58	72	113.927304199999995	22.5692776600000009	113.929744540000002	22.5714936199999983	2
2019-10-24 08:39:42	2019-10-24 10:13:17	2.29234759999999982	02	40-49岁	22.5727573811957605	113.927735976661396	440305	V0440300	19708	56	73	58	72	113.927304199999995	22.5692776600000009	113.929744540000002	22.5714936199999983	2
2019-10-24 22:01:07	2019-10-24 22:59:20	2.29234759999999982	01	19-29岁	22.5728670210790305	113.946731557535657	440305	V0440300	19715	56	80	58	79	113.944386559999998	22.5692776600000009	113.946826889999997	22.5714936199999983	2
2019-10-24 22:59:39	2019-10-24 23:35:42	2.29234759999999982	01	19-29岁	22.5728670210790305	113.946731557535657	440305	V0440300	19715	56	80	58	79	113.944386559999998	22.5692776600000009	113.946826889999997	22.5714936199999983	2
2019-10-24 14:24:43	2019-10-24 17:39:53	3.17181930000000012	01	40-49岁	22.573573627127459	114.090263777344532	440303	V0440300	19774	56	139	57	138	114.088366390000004	22.5692776600000009	114.090806720000003	22.5714936199999983	2
2019-10-24 11:25:08	2019-10-24 14:24:08	3.17181930000000012	01	40-49岁	22.573573627127459	114.090263777344532	440303	V0440300	19774	56	139	57	138	114.088366390000004	22.5692776600000009	114.090806720000003	22.5714936199999983	2
2019-10-24 16:03:17	2019-10-24 17:14:21	3.17181930000000012	02	40-49岁	22.5722926712796017	114.100281414701584	440303	V0440300	19778	56	143	57	142	114.098127730000002	22.5692776600000009	114.100568069999994	22.5714936199999983	1
2019-10-24 15:50:41	2019-10-24 20:09:57	2.01503029999999983	01	30-39岁	22.5749879233635014	113.856943005867279	440306	V0440300	20036	57	44	60	43	113.856534460000006	22.5714936199999983	113.858974790000005	22.5737095799999992	1
2019-10-24 18:49:27	2019-10-24 21:45:10	2.01503029999999983	01	19-29岁	22.5754077499063186	113.862258570993959	440306	V0440300	20038	57	46	60	45	113.861415129999997	22.5714936199999983	113.863855459999996	22.5737095799999992	1
2019-10-24 08:49:27	2019-10-24 09:50:05	2.01503029999999983	01	19-29岁	22.574848799279529	113.865983252541099	440306	V0440300	20039	57	47	60	46	113.863855459999996	22.5714936199999983	113.866295800000003	22.5737095799999992	1
2019-10-24 21:19:16	2019-10-24 22:08:46	2.01503029999999983	02	19-29岁	22.5743441392729807	113.870182834370894	440306	V0440300	20041	57	49	60	48	113.868736139999996	22.5714936199999983	113.871176469999995	22.5737095799999992	1
2019-10-24 11:08:23	2019-10-24 13:11:36	2.01503029999999983	01	60岁以上	22.5748921123507316	113.905435167431563	440306	V0440300	20056	57	64	59	63	113.905341179999994	22.5714936199999983	113.907781510000007	22.5737095799999992	1
2019-10-24 12:35:21	2019-10-24 14:17:22	2.29234759999999982	02	30-39岁	22.5747240549367802	113.941880286898609	440305	V0440300	20070	57	78	59	77	113.939505879999999	22.5714936199999983	113.941946220000005	22.5737095799999992	1
2019-10-24 18:50:54	2019-10-24 22:30:06	2.29234759999999982	02	19-29岁	22.5752352385083697	113.953102874421901	440305	V0440300	20075	57	83	59	82	113.951707560000003	22.5714936199999983	113.954147899999995	22.5737095799999992	1
2019-10-24 08:47:28	2019-10-24 12:56:26	3.17181930000000012	01	19-29岁	22.5739968482962396	114.123775013605425	440303	V0440300	20145	57	153	58	152	114.122531089999995	22.5714936199999983	114.124971430000002	22.5737095799999992	1
2019-10-24 18:46:20	2019-10-24 20:58:26	2.01503029999999983	01	19-29岁	22.5771299634995408	113.855728288832921	440306	V0440300	20392	58	43	61	42	113.854094119999999	22.5737095799999992	113.856534460000006	22.5759255299999992	1
2019-10-24 18:06:24	2019-10-24 20:09:52	2.01503029999999983	01	19-29岁	22.5768802846984791	113.868347204812324	440306	V0440300	20397	58	48	61	47	113.866295800000003	22.5737095799999992	113.868736139999996	22.5759255299999992	1
2019-10-24 16:26:22	2019-10-24 21:13:14	2.01503029999999983	02	19-29岁	22.5777454520450114	113.890571272020949	440306	V0440300	20406	58	57	60	56	113.888258820000004	22.5737095799999992	113.890699159999997	22.5759255299999992	1
2019-10-24 12:56:15	2019-10-24 14:01:41	2.01503029999999983	01	30-39岁	22.5766365054735516	113.896222687960687	440306	V0440300	20409	58	60	60	59	113.895579830000003	22.5737095799999992	113.898020169999995	22.5759255299999992	1
2019-10-24 17:50:15	2019-10-24 18:33:54	2.01503029999999983	01	19-29岁	22.5764198510054008	113.909317261034602	440306	V0440300	20414	58	65	60	64	113.907781510000007	22.5737095799999992	113.910221849999999	22.5759255299999992	1
2019-10-24 09:03:32	2019-10-24 12:47:37	2.29234759999999982	01	19-29岁	22.5771153875917712	113.937133693711388	440305	V0440300	20426	58	77	60	76	113.93706555	22.5737095799999992	113.939505879999999	22.5759255299999992	1
2019-10-24 18:46:13	2019-10-24 18:47:13	2.29234759999999982	01	19-29岁	22.5765193254601613	113.966582716571921	440305	V0440300	20438	58	89	60	88	113.966349579999999	22.5737095799999992	113.968789920000006	22.5759255299999992	1
2019-10-24 17:27:54	2019-10-24 18:26:09	3.17181930000000012	02	19-29岁	22.5760284720274313	114.098735640853221	440303	V0440300	20492	58	143	59	142	114.098127730000002	22.5737095799999992	114.100568069999994	22.5759255299999992	1
2019-10-24 13:22:58	2019-10-24 17:15:08	3.17181930000000012	01	19-29岁	22.5776284529944604	114.13506131562508	440303	V0440300	20507	58	158	58	157	114.134732769999999	22.5737095799999992	114.137173110000006	22.5759255299999992	1
2019-10-24 18:08:16	2019-10-24 21:52:01	2.01503029999999983	02	19-29岁	22.5790150001432188	113.853372700049974	440306	V0440300	20748	59	42	62	41	113.851653780000007	22.5759255299999992	113.854094119999999	22.5781414900000001	1
2019-10-24 19:26:20	2019-10-24 22:35:29	2.01503029999999983	01	30-39岁	22.5791138661578294	113.861649826008005	440306	V0440300	20752	59	46	62	45	113.861415129999997	22.5759255299999992	113.863855459999996	22.5781414900000001	1
2019-10-24 13:58:23	2019-10-24 15:16:46	2.01503029999999983	01	30-39岁	22.5788836918496791	113.863724891119233	440306	V0440300	20752	59	46	62	45	113.861415129999997	22.5759255299999992	113.863855459999996	22.5781414900000001	1
2019-10-24 14:07:04	2019-10-24 15:34:44	2.01503029999999983	01	19-29岁	22.5790172775395099	113.867793548277831	440306	V0440300	20754	59	48	62	47	113.866295800000003	22.5759255299999992	113.868736139999996	22.5781414900000001	1
2019-10-24 07:55:57	2019-10-24 10:18:35	2.01503029999999983	03	未知	22.5801622577703291	113.868661672001565	440306	V0440300	20754	59	48	62	47	113.866295800000003	22.5759255299999992	113.868736139999996	22.5781414900000001	1
2019-10-24 14:59:45	2019-10-24 21:21:47	2.01503029999999983	01	19-29岁	22.5802844401342213	113.866598750833404	440306	V0440300	20754	59	48	62	47	113.866295800000003	22.5759255299999992	113.868736139999996	22.5781414900000001	1
2019-10-24 13:20:32	2019-10-24 15:48:08	2.01503029999999983	02	30-39岁	22.5788824202422411	113.871984902050499	440306	V0440300	20756	59	50	62	49	113.871176469999995	22.5759255299999992	113.873616810000001	22.5781414900000001	1
2019-10-24 00:06:13	2019-10-24 01:32:50	2.01503029999999983	01	30-39岁	22.5789254402113286	113.889990856482811	440306	V0440300	20763	59	57	61	56	113.888258820000004	22.5759255299999992	113.890699159999997	22.5781414900000001	1
2019-10-24 15:14:57	2019-10-24 22:42:12	2.01503029999999983	01	30-39岁	22.57964801857689	113.898885896037456	440306	V0440300	20767	59	61	61	60	113.898020169999995	22.5759255299999992	113.900460510000002	22.5781414900000001	1
2019-10-24 18:24:53	2019-10-24 20:46:03	2.29234759999999982	02	30-39岁	22.5785140084863691	113.920611310918943	440305	V0440300	20776	59	70	61	69	113.919983189999996	22.5759255299999992	113.922423530000003	22.5781414900000001	1
2019-10-24 17:41:49	2019-10-24 20:46:47	2.01503029999999983	02	19-29岁	22.5822420367405314	113.851346073938487	440306	V0440300	21104	60	41	63	40	113.849213449999993	22.5781414900000001	113.851653780000007	22.5803574500000011	1
2019-10-24 08:13:18	2019-10-24 11:23:53	2.01503029999999983	02	19-29岁	22.5815103146517515	113.852227594573435	440306	V0440300	21105	60	42	63	41	113.851653780000007	22.5781414900000001	113.854094119999999	22.5803574500000011	1
2019-10-24 10:09:30	2019-10-24 12:33:58	2.01503029999999983	02	19-29岁	22.5820074811270217	113.8541112495883	440306	V0440300	21106	60	43	63	42	113.854094119999999	22.5781414900000001	113.856534460000006	22.5803574500000011	1
2019-10-24 19:10:02	2019-10-24 21:15:48	2.01503029999999983	01	19-29岁	22.5807987896898901	113.866596825915337	440306	V0440300	21111	60	48	63	47	113.866295800000003	22.5781414900000001	113.868736139999996	22.5803574500000011	1
2019-10-24 09:27:42	2019-10-24 10:24:30	2.01503029999999983	01	19-29岁	22.5807941369435312	113.869133266818025	440306	V0440300	21112	60	49	63	48	113.868736139999996	22.5781414900000001	113.871176469999995	22.5803574500000011	1
2019-10-24 11:25:04	2019-10-24 13:01:09	2.01503029999999983	01	19-29岁	22.5813566735176607	113.882735256136087	440306	V0440300	21117	60	54	62	53	113.88093782	22.5781414900000001	113.883378149999999	22.5803574500000011	1
2019-10-24 12:26:24	2019-10-24 12:57:11	2.01503029999999983	01	30-39岁	22.5812682895770109	113.888412506262881	440306	V0440300	21120	60	57	62	56	113.888258820000004	22.5781414900000001	113.890699159999997	22.5803574500000011	1
2019-10-24 12:25:03	2019-10-24 17:13:08	2.01503029999999983	01	19-29岁	22.5805123560596215	113.896446767451977	440306	V0440300	21123	60	60	62	59	113.895579830000003	22.5781414900000001	113.898020169999995	22.5803574500000011	2
2019-10-24 17:14:31	2019-10-24 18:06:29	2.01503029999999983	01	19-29岁	22.5805123560596215	113.896446767451977	440306	V0440300	21123	60	60	62	59	113.895579830000003	22.5781414900000001	113.898020169999995	22.5803574500000011	2
2019-10-24 12:28:11	2019-10-24 13:52:11	2.01503029999999983	01	19-29岁	22.5808443413208302	113.900083560724909	440306	V0440300	21124	60	61	62	60	113.898020169999995	22.5781414900000001	113.900460510000002	22.5803574500000011	1
2019-10-24 19:25:19	2019-10-24 22:15:05	2.01503029999999983	03	未知	22.5810650728721392	113.902167987221873	440306	V0440300	21125	60	62	62	61	113.900460510000002	22.5781414900000001	113.902900840000001	22.5803574500000011	1
2019-10-24 02:58:28	2019-10-24 04:02:25	2.01503029999999983	01	19-29岁	22.5812691944202903	113.901522030094412	440306	V0440300	21125	60	62	62	61	113.900460510000002	22.5781414900000001	113.902900840000001	22.5803574500000011	1
2019-10-24 10:28:22	2019-10-24 17:15:32	2.01503029999999983	02	19-29岁	22.5814438130494786	113.90075039753161	440306	V0440300	21125	60	62	62	61	113.900460510000002	22.5781414900000001	113.902900840000001	22.5803574500000011	1
2019-10-24 00:01:01	2019-10-24 03:06:28	2.01503029999999983	02	19-29岁	22.5808622022939112	113.908965417823453	440306	V0440300	21128	60	65	62	64	113.907781510000007	22.5781414900000001	113.910221849999999	22.5803574500000011	1
2019-10-24 19:02:30	2019-10-24 22:07:52	2.29234759999999982	02	19-29岁	22.5805603823746388	113.945055573704877	440305	V0440300	21143	60	80	62	79	113.944386559999998	22.5781414900000001	113.946826889999997	22.5803574500000011	1
2019-10-24 08:55:28	2019-10-24 09:55:32	2.29234759999999982	02	30-39岁	22.5805301946448402	113.94773847763453	440305	V0440300	21144	60	81	62	80	113.946826889999997	22.5781414900000001	113.949267230000004	22.5803574500000011	1
2019-10-24 00:16:01	2019-10-24 01:04:11	3.17181930000000012	01	19-29岁	22.5806845160252188	114.113187812303394	440303	V0440300	21212	60	149	61	148	114.112769749999998	22.5781414900000001	114.115210079999997	22.5803574500000011	1
2019-10-24 12:32:02	2019-10-24 12:33:02	2.01503029999999983	01	19-29岁	22.5845006119192213	113.854695966028487	440306	V0440300	21463	61	43	64	42	113.854094119999999	22.5803574500000011	113.856534460000006	22.5825734000000011	1
2019-10-24 21:15:13	2019-10-24 23:18:34	2.01503029999999983	01	19-29岁	22.5839476658293705	113.868877293353648	440306	V0440300	21469	61	49	64	48	113.868736139999996	22.5803574500000011	113.871176469999995	22.5825734000000011	1
2019-10-24 14:43:04	2019-10-24 15:40:47	2.01503029999999983	01	19-29岁	22.5850617239112594	113.853857186218164	440306	V0440300	21819	62	42	65	41	113.851653780000007	22.5825734000000011	113.854094119999999	22.5847893599999985	1
2019-10-24 17:12:26	2019-10-24 21:06:17	2.01503029999999983	01	19-29岁	22.5852002177401694	113.891531123611344	440306	V0440300	21835	62	58	64	57	113.890699159999997	22.5825734000000011	113.893139500000004	22.5847893599999985	1
2019-10-24 16:46:01	2019-10-24 17:54:05	2.01503029999999983	01	30-39岁	22.5854917339550916	113.895402161673402	440306	V0440300	21836	62	59	64	58	113.893139500000004	22.5825734000000011	113.895579830000003	22.5847893599999985	1
2019-10-24 08:07:18	2019-10-24 09:32:42	2.01503029999999983	01	19-29岁	22.5850966742751709	113.898307063546639	440306	V0440300	21838	62	61	64	60	113.898020169999995	22.5825734000000011	113.900460510000002	22.5847893599999985	1
2019-10-24 14:49:51	2019-10-24 16:02:29	2.29234759999999982	01	19-29岁	22.5848691531817707	113.951433044641533	440305	V0440300	21859	62	82	64	81	113.949267230000004	22.5825734000000011	113.951707560000003	22.5847893599999985	3
2019-10-24 16:02:56	2019-10-24 16:42:23	2.29234759999999982	01	19-29岁	22.5848691531817707	113.951433044641533	440305	V0440300	21859	62	82	64	81	113.949267230000004	22.5825734000000011	113.951707560000003	22.5847893599999985	3
2019-10-24 16:42:46	2019-10-24 17:57:19	2.29234759999999982	01	19-29岁	22.5848691531817707	113.951433044641533	440305	V0440300	21859	62	82	64	81	113.949267230000004	22.5825734000000011	113.951707560000003	22.5847893599999985	3
2019-10-24 19:39:43	2019-10-24 22:10:40	2.29234759999999982	01	30-39岁	22.5850705241581409	113.958717580413648	440305	V0440300	21862	62	85	64	84	113.956588240000002	22.5825734000000011	113.959028570000001	22.5847893599999985	1
2019-10-24 19:48:01	2019-10-24 22:03:40	2.29234759999999982	01	30-39岁	22.5867232012271586	113.961635771401689	440305	V0440300	21864	62	87	64	86	113.961468909999994	22.5825734000000011	113.963909240000007	22.5847893599999985	1
2019-10-24 19:48:49	2019-10-24 20:51:15	3.17181930000000012	02	19-29岁	22.5864191944314214	114.141615254121405	440303	V0440300	21937	62	160	62	160	114.139613449999999	22.5825734000000011	114.142053779999998	22.5847893599999985	1
2019-10-24 21:41:41	2019-10-24 21:51:21	2.29234759999999982	01	19-29岁	22.5878453939090384	113.928139729086467	440305	V0440300	22207	63	73	65	72	113.927304199999995	22.5847893599999985	113.929744540000002	22.5870053199999994	2
2019-10-24 20:00:20	2019-10-24 21:40:26	2.29234759999999982	01	19-29岁	22.5878453939090384	113.928139729086467	440305	V0440300	22207	63	73	65	72	113.927304199999995	22.5847893599999985	113.929744540000002	22.5870053199999994	2
2019-10-24 01:43:55	2019-10-24 04:32:26	2.29234759999999982	01	19-29岁	22.5878518198713607	113.941706884755362	440305	V0440300	22212	63	78	65	77	113.939505879999999	22.5847893599999985	113.941946220000005	22.5870053199999994	1
2019-10-24 12:15:25	2019-10-24 17:23:05	3.17181930000000012	02	30-39岁	22.5882299442609913	114.101162571732843	440303	V0440300	22278	63	144	64	143	114.100568069999994	22.5847893599999985	114.103008399999993	22.5870053199999994	2
2019-10-24 03:47:49	2019-10-24 12:14:25	3.17181930000000012	02	30-39岁	22.5882299442609913	114.101162571732843	440303	V0440300	22278	63	144	64	143	114.100568069999994	22.5847893599999985	114.103008399999993	22.5870053199999994	2
2019-10-24 14:48:33	2019-10-24 15:31:55	2.01503029999999983	01	40-49岁	22.590999198243221	113.85337232521853	440306	V0440300	22533	64	42	67	41	113.851653780000007	22.5870053199999994	113.854094119999999	22.5892212800000003	1
2019-10-24 15:10:34	2019-10-24 17:55:47	2.01503029999999983	02	19-29岁	22.59137980955229	113.877475245355498	440306	V0440300	22543	64	52	66	51	113.87605714	22.5870053199999994	113.878497479999993	22.5892212800000003	2
2019-10-24 13:45:41	2019-10-24 15:10:02	2.01503029999999983	02	19-29岁	22.59137980955229	113.877475245355498	440306	V0440300	22543	64	52	66	51	113.87605714	22.5870053199999994	113.878497479999993	22.5892212800000003	2
2019-10-24 17:31:28	2019-10-24 22:00:42	2.01503029999999983	01	30-39岁	22.5904469161506007	113.885659865759791	440306	V0440300	22546	64	55	66	54	113.883378149999999	22.5870053199999994	113.885818490000005	22.5892212800000003	1
2019-10-24 20:23:36	2019-10-24 22:08:12	2.29234759999999982	01	19-29岁	22.5905697861639609	113.926670016248664	440305	V0440300	22563	64	72	66	71	113.924863869999996	22.5870053199999994	113.927304199999995	22.5892212800000003	1
2019-10-24 14:50:40	2019-10-24 19:12:04	2.29234759999999982	02	40-49岁	22.5897558829813399	113.940751228941039	440305	V0440300	22569	64	78	66	77	113.939505879999999	22.5870053199999994	113.941946220000005	22.5892212800000003	2
2019-10-24 20:15:44	2019-10-24 21:53:56	2.29234759999999982	02	40-49岁	22.5897558829813399	113.940751228941039	440305	V0440300	22569	64	78	66	77	113.939505879999999	22.5870053199999994	113.941946220000005	22.5892212800000003	2
2019-10-24 20:55:22	2019-10-24 21:28:35	2.29234759999999982	02	19-29岁	22.5901771646666099	113.970569501301782	440305	V0440300	22581	64	90	66	89	113.968789920000006	22.5870053199999994	113.971230250000005	22.5892212800000003	1
2019-10-24 15:03:37	2019-10-24 19:34:07	3.17181930000000012	02	19-29岁	22.5913535198649384	114.126796981314698	440303	V0440300	22645	64	154	64	154	114.124971430000002	22.5870053199999994	114.127411769999995	22.5892212800000003	1
2019-10-24 16:05:31	2019-10-24 17:15:31	2.29234759999999982	01	19-29岁	22.5929124952482212	113.937804585591323	440305	V0440300	22925	65	77	67	76	113.93706555	22.5892212800000003	113.939505879999999	22.5914372300000004	1
2019-10-24 00:01:17	2019-10-24 06:24:46	2.29234759999999982	01	40-49岁	22.5919272667592317	113.94150989773496	440305	V0440300	22926	65	78	67	77	113.939505879999999	22.5892212800000003	113.941946220000005	22.5914372300000004	2
2019-10-24 23:33:38	2019-10-24 23:33:38	2.29234759999999982	01	40-49岁	22.5919272667592317	113.94150989773496	440305	V0440300	22926	65	78	67	77	113.939505879999999	22.5892212800000003	113.941946220000005	22.5914372300000004	2
2019-10-24 13:46:11	2019-10-24 14:39:26	2.29234759999999982	01	19-29岁	22.5919960476815405	113.940857202421611	440305	V0440300	22926	65	78	67	77	113.939505879999999	22.5892212800000003	113.941946220000005	22.5914372300000004	1
2019-10-24 00:00:46	2019-10-24 03:26:31	2.29234759999999982	01	19-29岁	22.5936146426066493	113.981049463390093	440305	V0440300	22943	65	95	67	94	113.980991599999996	22.5892212800000003	113.983431929999995	22.5914372300000004	1
2019-10-24 13:36:58	2019-10-24 15:11:50	2.29234759999999982	02	19-29岁	22.5934548686839811	113.991763749559951	440305	V0440300	22947	65	99	66	98	113.990752939999993	22.5892212800000003	113.99319328	22.5914372300000004	1
2019-10-24 18:38:40	2019-10-24 22:28:18	2.01503029999999983	02	30-39岁	22.5938252925815206	113.841966502344036	440306	V0440300	23243	66	38	69	37	113.841892439999995	22.5914372300000004	113.844332769999994	22.5936531900000013	1
2019-10-24 14:19:18	2019-10-24 21:11:17	2.01503029999999983	01	30-39岁	22.5941749055362706	113.842765159461607	440306	V0440300	23243	66	38	69	37	113.841892439999995	22.5914372300000004	113.844332769999994	22.5936531900000013	1
2019-10-24 21:48:10	2019-10-24 22:35:43	2.29234759999999982	01	30-39岁	22.5937033378520908	113.921595103601604	440305	V0440300	23275	66	70	68	69	113.919983189999996	22.5914372300000004	113.922423530000003	22.5936531900000013	1
2019-10-24 14:11:04	2019-10-24 15:03:55	2.01503029999999983	01	19-29岁	22.5965688662977797	113.840144780664886	440306	V0440300	23599	67	37	70	36	113.839452100000003	22.5936531900000013	113.841892439999995	22.5958691499999986	1
2019-10-24 13:44:46	2019-10-24 14:40:52	2.01503029999999983	03	未知	22.5972205642737087	113.862774721900038	440306	V0440300	23608	67	46	69	45	113.861415129999997	22.5936531900000013	113.863855459999996	22.5958691499999986	1
2019-10-24 19:10:37	2019-10-24 20:01:10	1.86759879999999989	01	19-29岁	22.5975509346565815	114.1215747040129	440307	V0440300	23714	67	152	67	152	114.120090759999997	22.5936531900000013	114.122531089999995	22.5958691499999986	1
2019-10-24 12:17:52	2019-10-24 13:12:27	2.01503029999999983	01	19-29岁	22.6001618861555507	113.837010944051912	440306	V0440300	23954	68	35	71	34	113.834571429999997	22.5958691499999986	113.837011770000004	22.5980851099999995	1
2019-10-24 16:37:01	2019-10-24 20:22:39	2.01503029999999983	02	30-39岁	22.5988859610048607	113.841870393914519	440306	V0440300	23956	68	37	71	36	113.839452100000003	22.5958691499999986	113.841892439999995	22.5980851099999995	1
2019-10-24 16:21:04	2019-10-24 17:29:18	1.86759879999999989	01	19-29岁	22.5989001762215587	114.12433645402119	440307	V0440300	24072	68	153	68	153	114.122531089999995	22.5958691499999986	114.124971430000002	22.5980851099999995	1
2019-10-24 14:58:05	2019-10-24 22:43:34	3.17181930000000012	01	30-39岁	22.5981042534835304	114.189443446371484	440303	V0440300	24099	68	180	68	180	114.188420170000001	22.5958691499999986	114.190860499999999	22.5980851099999995	1
2019-10-24 12:59:27	2019-10-24 18:23:17	2.01503029999999983	02	19-29岁	22.6012908880289203	113.841640530297454	440306	V0440300	24313	69	37	72	36	113.839452100000003	22.5980851099999995	113.841892439999995	22.6003010599999996	1
2019-10-24 17:55:08	2019-10-24 19:30:43	2.01503029999999983	01	19-29岁	22.6014641207445592	113.842647354779587	440306	V0440300	24314	69	38	72	37	113.841892439999995	22.5980851099999995	113.844332769999994	22.6003010599999996	1
2019-10-24 20:32:51	2019-10-24 22:15:05	1.75727349999999993	02	19-29岁	22.6022819602484688	114.049621140946215	440309	V0440300	24399	69	123	70	123	114.04932101	22.5980851099999995	114.051761350000007	22.6003010599999996	1
2019-10-24 00:00:44	2019-10-24 01:04:02	1.86759879999999989	02	0-18岁	22.6011874131725712	114.12051722827826	440307	V0440300	24428	69	152	69	152	114.120090759999997	22.5980851099999995	114.122531089999995	22.6003010599999996	1
2019-10-24 00:00:03	2019-10-24 00:11:21	3.17181930000000012	01	30-39岁	22.6023589856870615	114.171149119924053	440303	V0440300	24448	69	172	69	172	114.168897479999998	22.5980851099999995	114.171337820000005	22.6003010599999996	1
2019-10-24 18:39:41	2019-10-24 21:40:26	2.01503029999999983	02	19-29岁	22.60441261050617	113.841608101845992	440306	V0440300	24670	70	37	73	36	113.839452100000003	22.6003010599999996	113.841892439999995	22.6025170200000005	1
2019-10-24 17:57:29	2019-10-24 19:33:46	2.01503029999999983	01	19-29岁	22.6040941382399403	113.842849719642018	440306	V0440300	24671	70	38	73	37	113.841892439999995	22.6003010599999996	113.844332769999994	22.6025170200000005	1
2019-10-24 12:07:51	2019-10-24 12:08:51	2.01503029999999983	01	19-29岁	22.6040428185251017	113.843910288541508	440306	V0440300	24671	70	38	73	37	113.841892439999995	22.6003010599999996	113.844332769999994	22.6025170200000005	1
2019-10-24 11:50:16	2019-10-24 12:56:43	2.01503029999999983	01	19-29岁	22.6039544929282101	113.844466301265626	440306	V0440300	24672	70	39	73	38	113.844332769999994	22.6003010599999996	113.846773110000001	22.6025170200000005	1
2019-10-24 11:37:25	2019-10-24 20:08:14	2.01503029999999983	02	19-29岁	22.6026042210097593	113.846013303674937	440306	V0440300	24672	70	39	73	38	113.844332769999994	22.6003010599999996	113.846773110000001	22.6025170200000005	1
2019-10-24 16:54:53	2019-10-24 19:24:06	2.01503029999999983	01	30-39岁	22.6026795869934496	113.846633611004449	440306	V0440300	24672	70	39	73	38	113.844332769999994	22.6003010599999996	113.846773110000001	22.6025170200000005	1
2019-10-24 18:08:25	2019-10-24 19:55:02	2.01503029999999983	01	19-29岁	22.6029937642804484	113.84654869261567	440306	V0440300	24672	70	39	73	38	113.844332769999994	22.6003010599999996	113.846773110000001	22.6025170200000005	1
2019-10-24 18:24:20	2019-10-24 22:19:57	1.75727349999999993	01	19-29岁	22.6033407912501687	114.047323953057671	440309	V0440300	24755	70	122	71	122	114.046880669999993	22.6003010599999996	114.04932101	22.6025170200000005	1
2019-10-24 08:39:28	2019-10-24 19:07:40	1.86759879999999989	02	19-29岁	22.6039527739942798	114.122219150999953	440307	V0440300	24785	70	152	70	152	114.120090759999997	22.6003010599999996	114.122531089999995	22.6025170200000005	1
2019-10-24 17:16:14	2019-10-24 20:32:56	1.86759879999999989	02	30-39岁	22.6031585010148888	114.125239453752457	440307	V0440300	24787	70	154	70	154	114.124971430000002	22.6003010599999996	114.127411769999995	22.6025170200000005	1
2019-10-24 12:18:46	2019-10-24 18:57:18	2.01503029999999983	01	19-29岁	22.6060631810605202	113.834242008944429	440306	V0440300	25024	71	34	74	33	113.832131090000004	22.6025170200000005	113.834571429999997	22.6047329800000014	2
2019-10-24 22:42:03	2019-10-24 23:31:29	2.01503029999999983	01	19-29岁	22.6060631810605202	113.834242008944429	440306	V0440300	25024	71	34	74	33	113.832131090000004	22.6025170200000005	113.834571429999997	22.6047329800000014	2
2019-10-24 07:41:53	2019-10-24 19:30:24	2.01503029999999983	02	19-29岁	22.6064409891826905	113.846547822849644	440306	V0440300	25029	71	39	74	38	113.844332769999994	22.6025170200000005	113.846773110000001	22.6047329800000014	1
2019-10-24 18:22:42	2019-10-24 19:06:19	2.01503029999999983	01	19-29岁	22.6048314724020294	113.845466813209569	440306	V0440300	25029	71	39	74	38	113.844332769999994	22.6025170200000005	113.846773110000001	22.6047329800000014	1
2019-10-24 12:12:58	2019-10-24 15:51:18	2.01503029999999983	02	30-39岁	22.6055060326809887	113.891103944768446	440306	V0440300	25048	71	58	73	57	113.890699159999997	22.6025170200000005	113.893139500000004	22.6047329800000014	1
2019-10-24 15:15:01	2019-10-24 16:58:18	1.75727349999999993	02	30-39岁	22.6052803711995303	114.032604448041624	440309	V0440300	25106	71	116	72	116	114.032238660000004	22.6025170200000005	114.034678990000003	22.6047329800000014	1
2019-10-24 17:26:03	2019-10-24 19:30:44	1.75727349999999993	02	19-29岁	22.6053390667504992	114.03822167498862	440309	V0440300	25108	71	118	72	118	114.037119329999996	22.6025170200000005	114.039559659999995	22.6047329800000014	1
2019-10-24 12:08:29	2019-10-24 14:03:35	1.75727349999999993	02	30-39岁	22.6056231470856694	114.03747682440094	440309	V0440300	25108	71	118	72	118	114.037119329999996	22.6025170200000005	114.039559659999995	22.6047329800000014	1
2019-10-24 14:12:19	2019-10-24 19:57:42	1.86759879999999989	01	19-29岁	22.6061921609728493	114.110225288712613	440307	V0440300	25137	71	147	71	147	114.107889080000007	22.6025170200000005	114.110329410000006	22.6047329800000014	1
2019-10-24 08:23:49	2019-10-24 20:22:14	2.01503029999999983	02	19-29岁	22.6086125705291714	113.84821865330882	440306	V0440300	25387	72	40	75	39	113.846773110000001	22.6047329800000014	113.849213449999993	22.6069489399999988	1
2019-10-24 20:43:26	2019-10-24 21:59:30	2.01503029999999983	01	30-39岁	22.6071359775402883	113.852985717716862	440306	V0440300	25389	72	42	74	41	113.851653780000007	22.6047329800000014	113.854094119999999	22.6069489399999988	1
2019-10-24 18:42:18	2019-10-24 19:52:37	1.75727349999999993	01	19-29岁	22.6069670295528802	114.035474730714412	440309	V0440300	25464	72	117	73	117	114.034678990000003	22.6047329800000014	114.037119329999996	22.6069489399999988	1
2019-10-24 12:09:39	2019-10-24 13:30:21	1.75727349999999993	02	19-29岁	22.607346662264419	114.037459337000101	440309	V0440300	25465	72	118	73	118	114.037119329999996	22.6047329800000014	114.039559659999995	22.6069489399999988	1
2019-10-24 21:08:53	2019-10-24 22:12:08	1.86759879999999989	01	50-59岁	22.6084011981888295	114.100098224335014	440307	V0440300	25490	72	143	72	143	114.098127730000002	22.6047329800000014	114.100568069999994	22.6069489399999988	1
2019-10-24 19:00:11	2019-10-24 20:19:59	1.86759879999999989	01	50-59岁	22.6075592422266212	114.119490193443028	440307	V0440300	25498	72	151	72	151	114.117650420000004	22.6047329800000014	114.120090759999997	22.6069489399999988	1
2019-10-24 14:16:59	2019-10-24 15:32:32	1.86759879999999989	01	60岁以上	22.6091590310600594	114.143332676763166	440307	V0440300	25508	72	161	72	161	114.142053779999998	22.6047329800000014	114.144494120000005	22.6069489399999988	2
2019-10-24 16:00:50	2019-10-24 17:37:24	1.86759879999999989	01	60岁以上	22.6091590310600594	114.143332676763166	440307	V0440300	25508	72	161	72	161	114.142053779999998	22.6047329800000014	114.144494120000005	22.6069489399999988	2
2019-10-24 13:07:20	2019-10-24 13:46:00	1.75727349999999993	02	19-29岁	22.6107800715578691	114.041575500861157	440309	V0440300	25823	73	119	74	119	114.039559659999995	22.6069489399999988	114.042000000000002	22.6091648899999988	1
2019-10-24 16:01:22	2019-10-24 19:41:45	2.01503029999999983	01	19-29岁	22.6121906326882787	113.844317169895419	440306	V0440300	26099	74	38	77	37	113.841892439999995	22.6091648899999988	113.844332769999994	22.6113808499999998	1
2019-10-24 10:29:14	2019-10-24 11:40:49	2.29234759999999982	02	19-29岁	22.6126247961340994	113.918607666148475	440305	V0440300	26130	74	69	76	68	113.917542859999998	22.6091648899999988	113.919983189999996	22.6113808499999998	1
2019-10-24 15:22:00	2019-10-24 20:25:43	1.86759879999999989	03	未知	22.6116651839432699	114.134560575352225	440307	V0440300	26218	74	157	74	157	114.132292440000001	22.6091648899999988	114.134732769999999	22.6113808499999998	1
2019-10-24 11:11:40	2019-10-24 11:52:11	1.86759879999999989	01	19-29岁	22.6122504241374997	114.139535663246576	440307	V0440300	26220	74	159	74	159	114.137173110000006	22.6091648899999988	114.139613449999999	22.6113808499999998	1
2019-10-24 19:02:02	2019-10-24 20:08:14	4.50522690000000026	01	30-39岁	22.6131579145765009	114.351620215981356	440343	V0440300	26307	74	246	72	246	114.349482350000002	22.6091648899999988	114.351922689999995	22.6113808499999998	1
2019-10-24 12:26:25	2019-10-24 13:53:47	2.01503029999999983	01	30-39岁	22.6136580181454114	113.852399823335773	440306	V0440300	26460	75	42	77	41	113.851653780000007	22.6113808499999998	113.854094119999999	22.6135968100000007	1
2019-10-24 12:48:23	2019-10-24 13:28:28	1.75727349999999993	01	30-39岁	22.6149459493168905	114.02624344175112	440309	V0440300	26531	75	113	76	113	114.024917650000006	22.6113808499999998	114.027357980000005	22.6135968100000007	1
2019-10-24 19:42:44	2019-10-24 22:17:51	1.86759879999999989	01	19-29岁	22.6141566588892289	114.105431304601623	440307	V0440300	26563	75	145	75	145	114.103008399999993	22.6113808499999998	114.10544874	22.6135968100000007	1
2019-10-24 10:27:36	2019-10-24 11:18:21	2.01503029999999983	01	19-29岁	22.6175728325520211	113.85185379938838	440306	V0440300	26817	76	42	78	41	113.851653780000007	22.6135968100000007	113.854094119999999	22.6158127700000016	1
2019-10-24 14:41:59	2019-10-24 15:42:45	1.75727349999999993	01	19-29岁	22.6171997573515284	114.036344061110512	440309	V0440300	26892	76	117	77	117	114.034678990000003	22.6135968100000007	114.037119329999996	22.6158127700000016	1
2019-10-24 16:24:10	2019-10-24 17:19:50	1.86759879999999989	01	50-59岁	22.6160944293093102	114.070985803629583	440307	V0440300	26906	76	131	77	131	114.068843700000002	22.6135968100000007	114.071284030000001	22.6158127700000016	1
2019-10-24 11:47:40	2019-10-24 21:33:03	1.86759879999999989	02	30-39岁	22.6164372653560299	114.129872889008738	440307	V0440300	26931	76	156	76	156	114.129852099999994	22.6135968100000007	114.132292440000001	22.6158127700000016	1
2019-10-24 00:12:11	2019-10-24 01:24:43	1.86759879999999989	01	30-39岁	22.6174849924375998	114.218518189553521	440307	V0440300	26967	76	192	75	192	114.2177042	22.6135968100000007	114.220144540000007	22.6158127700000016	1
2019-10-24 18:35:49	2019-10-24 21:32:49	2.01503029999999983	02	19-29岁	22.6182408806565611	113.855085161350345	440306	V0440300	27175	77	43	79	42	113.854094119999999	22.6158127700000016	113.856534460000006	22.6180287200000016	1
2019-10-24 23:33:43	2019-10-24 23:33:43	1.75727349999999993	02	19-29岁	22.6202023063611612	114.019636339455232	440309	V0440300	27242	77	110	78	110	114.017596639999994	22.6158127700000016	114.02003698	22.6180287200000016	1
2019-10-24 21:18:03	2019-10-24 22:40:56	1.75727349999999993	01	19-29岁	22.6186137707341892	114.019145647180977	440309	V0440300	27242	77	110	78	110	114.017596639999994	22.6158127700000016	114.02003698	22.6180287200000016	1
2019-10-24 18:46:14	2019-10-24 19:53:35	1.75727349999999993	02	19-29岁	22.6198232430780699	114.031310346416674	440309	V0440300	27247	77	115	78	115	114.029798319999998	22.6158127700000016	114.032238660000004	22.6180287200000016	1
2019-10-24 12:58:29	2019-10-24 19:11:06	1.75727349999999993	02	19-29岁	22.6200745321553818	114.035135254468528	440309	V0440300	27249	77	117	78	117	114.034678990000003	22.6158127700000016	114.037119329999996	22.6180287200000016	1
2019-10-24 12:36:23	2019-10-24 13:07:24	1.86759879999999989	01	30-39岁	22.6200429372265788	114.218719495808017	440307	V0440300	27324	77	192	76	192	114.2177042	22.6158127700000016	114.220144540000007	22.6180287200000016	1
2019-10-24 12:01:54	2019-10-24 13:38:13	2.01503029999999983	02	40-49岁	22.6214309365412412	113.85209638477204	440306	V0440300	27531	78	42	80	41	113.851653780000007	22.6180287200000016	113.854094119999999	22.620244679999999	1
2019-10-24 19:09:47	2019-10-24 21:39:34	1.86759879999999989	03	未知	22.6218053572134288	114.059033184226053	440307	V0440300	27615	78	126	79	126	114.056642019999998	22.6180287200000016	114.059082349999997	22.620244679999999	1
2019-10-24 19:22:14	2019-10-24 21:50:11	1.75727349999999993	01	40-49岁	22.6232756518726603	114.022321293830757	440309	V0440300	27957	79	111	80	111	114.02003698	22.620244679999999	114.022477309999999	22.6224606399999999	1
2019-10-24 13:58:21	2019-10-24 15:10:17	1.75727349999999993	01	19-29岁	22.6241489041505091	114.032422909654699	440309	V0440300	27962	79	116	80	116	114.032238660000004	22.620244679999999	114.034678990000003	22.6224606399999999	1
2019-10-24 18:35:15	2019-10-24 21:04:14	1.86759879999999989	02	19-29岁	22.6244388919170092	114.150882404774165	440307	V0440300	28010	79	164	79	164	114.149374789999996	22.620244679999999	114.151815130000003	22.6224606399999999	1
2019-10-24 14:17:29	2019-10-24 16:59:19	2.29234759999999982	01	19-29岁	22.6249096907191785	113.970333299368122	440305	V0440300	28293	80	90	81	90	113.968789920000006	22.6224606399999999	113.971230250000005	22.6246766000000008	1
2019-10-24 12:02:04	2019-10-24 13:29:18	2.29234759999999982	02	30-39岁	22.6250361494947008	113.97081660315493	440305	V0440300	28293	80	90	81	90	113.968789920000006	22.6224606399999999	113.971230250000005	22.6246766000000008	1
2019-10-24 19:56:54	2019-10-24 23:23:33	2.29234759999999982	01	19-29岁	22.6261668370885687	113.977645570865747	440305	V0440300	28296	80	93	81	93	113.976110930000004	22.6224606399999999	113.978551260000003	22.6246766000000008	1
2019-10-24 11:57:10	2019-10-24 15:54:23	1.75727349999999993	01	30-39岁	22.6290166619650996	114.024316963364257	440309	V0440300	28672	81	112	82	112	114.022477309999999	22.6246766000000008	114.024917650000006	22.6268925500000009	2
2019-10-24 15:54:24	2019-10-24 19:32:11	1.75727349999999993	01	30-39岁	22.6290166619650996	114.024316963364257	440309	V0440300	28672	81	112	82	112	114.022477309999999	22.6246766000000008	114.024917650000006	22.6268925500000009	2
2019-10-24 18:15:19	2019-10-24 21:11:24	1.86759879999999989	01	40-49岁	22.6289000390237405	114.056120983306357	440307	V0440300	28685	81	125	82	125	114.054201680000006	22.6246766000000008	114.056642019999998	22.6268925500000009	1
2019-10-24 10:16:44	2019-10-24 11:31:32	1.86759879999999989	02	19-29岁	22.6279997586113204	114.070529232197543	440307	V0440300	28691	81	131	81	131	114.068843700000002	22.6246766000000008	114.071284030000001	22.6268925500000009	1
2019-10-24 23:20:52	2019-10-24 23:31:37	1.86759879999999989	01	40-49岁	22.6286779085410394	114.137532968689925	440307	V0440300	28719	81	159	81	159	114.137173110000006	22.6246766000000008	114.139613449999999	22.6268925500000009	1
2019-10-24 14:05:54	2019-10-24 14:43:37	2.01503029999999983	01	30-39岁	22.6292484252219097	113.843966393325843	440306	V0440300	28955	82	38	84	37	113.841892439999995	22.6268925500000009	113.844332769999994	22.6291085099999982	1
2019-10-24 18:10:34	2019-10-24 20:27:39	1.75727349999999993	01	30-39岁	22.6312642385439808	114.008819835444868	440309	V0440300	29023	82	106	83	106	114.007835290000003	22.6268925500000009	114.010275629999995	22.6291085099999982	1
2019-10-24 20:12:36	2019-10-24 21:23:59	1.86759879999999989	01	19-29岁	22.6311426274409904	114.057337107518279	440307	V0440300	29043	82	126	83	126	114.056642019999998	22.6268925500000009	114.059082349999997	22.6291085099999982	1
2019-10-24 00:06:29	2019-10-24 00:39:15	1.86759879999999989	01	50-59岁	22.6306001850203096	114.113866477677618	440307	V0440300	29066	82	149	82	149	114.112769749999998	22.6268925500000009	114.115210079999997	22.6291085099999982	1
2019-10-24 10:04:39	2019-10-24 12:19:27	4.50522690000000026	01	30-39岁	22.6292074215654502	114.414063422996122	440343	V0440300	29189	82	272	80	272	114.412931090000001	22.6268925500000009	114.415371429999993	22.6291085099999982	1
2019-10-24 16:44:34	2019-10-24 22:13:52	2.01503029999999983	02	50-59岁	22.6325547678281609	113.903347225231116	440306	V0440300	29337	83	63	85	62	113.902900840000001	22.6291085099999982	113.905341179999994	22.6313244699999991	1
2019-10-24 19:17:38	2019-10-24 21:43:45	1.75727349999999993	02	19-29岁	22.6321625485706583	114.018279641672549	440309	V0440300	29384	83	110	84	110	114.017596639999994	22.6291085099999982	114.02003698	22.6313244699999991	1
2019-10-24 11:15:16	2019-10-24 16:16:33	1.75727349999999993	03	未知	22.6327212904813102	114.026978864029545	440309	V0440300	29387	83	113	84	113	114.024917650000006	22.6291085099999982	114.027357980000005	22.6313244699999991	1
2019-10-24 09:20:03	2019-10-24 11:08:21	1.86759879999999989	03	未知	22.6330365241397509	114.052347925246394	440307	V0440300	29398	83	124	84	124	114.051761350000007	22.6291085099999982	114.054201680000006	22.6313244699999991	1
2019-10-24 08:12:53	2019-10-24 08:30:49	2.01503029999999983	01	30-39岁	22.6350858625195883	113.829736947405337	440306	V0440300	29664	84	33	86	32	113.829690760000005	22.6313244699999991	113.832131090000004	22.63354043	1
2019-10-24 19:03:01	2019-10-24 20:17:40	1.75727349999999993	01	50-59岁	22.63574594782704	114.007167141081055	440309	V0440300	29736	84	105	85	105	114.005394960000004	22.6313244699999991	114.007835290000003	22.63354043	1
2019-10-24 18:49:33	2019-10-24 21:35:29	1.75727349999999993	02	19-29岁	22.6356452733743083	114.01289590341257	440309	V0440300	29739	84	108	85	108	114.012715970000002	22.6313244699999991	114.015156300000001	22.63354043	1
2019-10-24 07:52:53	2019-10-24 18:15:48	1.86759879999999989	01	30-39岁	22.6355647105834308	114.055842781099784	440307	V0440300	29756	84	125	85	125	114.054201680000006	22.6313244699999991	114.056642019999998	22.63354043	1
2019-10-24 22:44:16	2019-10-24 23:39:22	1.86759879999999989	01	19-29岁	22.6341958122235916	114.134171043007086	440307	V0440300	29788	84	157	84	157	114.132292440000001	22.6313244699999991	114.134732769999999	22.63354043	2
2019-10-24 22:09:15	2019-10-24 22:43:52	1.86759879999999989	01	19-29岁	22.6341958122235916	114.134171043007086	440307	V0440300	29788	84	157	84	157	114.132292440000001	22.6313244699999991	114.134732769999999	22.63354043	2
2019-10-24 17:43:36	2019-10-24 20:44:34	2.01503029999999983	02	19-29岁	22.6378581300389499	113.831656474674674	440306	V0440300	30021	85	33	87	32	113.829690760000005	22.63354043	113.832131090000004	22.6357563800000001	1
2019-10-24 16:44:56	2019-10-24 17:37:02	2.29234759999999982	01	19-29岁	22.6375640566998406	113.929640050823309	440305	V0440300	30061	85	73	87	73	113.927304199999995	22.63354043	113.929744540000002	22.6357563800000001	1
2019-10-24 13:48:23	2019-10-24 19:02:34	1.75727349999999993	01	40-49岁	22.6366467395439486	114.016753571933322	440309	V0440300	30097	85	109	86	109	114.015156300000001	22.63354043	114.017596639999994	22.6357563800000001	1
2019-10-24 15:36:50	2019-10-24 19:32:10	1.86759879999999989	01	30-39岁	22.6372885935892612	114.052898860890565	440307	V0440300	30112	85	124	86	124	114.051761350000007	22.63354043	114.054201680000006	22.6357563800000001	1
2019-10-24 13:23:56	2019-10-24 14:28:36	2.01503029999999983	02	19-29岁	22.6396842551099304	113.838215592122367	440306	V0440300	30381	86	36	88	35	113.837011770000004	22.6357563800000001	113.839452100000003	22.637972340000001	2
2019-10-24 21:48:55	2019-10-24 23:29:39	2.01503029999999983	02	19-29岁	22.6396842551099304	113.838215592122367	440306	V0440300	30381	86	36	88	35	113.837011770000004	22.6357563800000001	113.839452100000003	22.637972340000001	2
2019-10-24 16:00:48	2019-10-24 21:53:56	1.75727349999999993	01	30-39岁	22.6397763385818607	114.002616995676831	440309	V0440300	30448	86	103	87	103	114.000514289999998	22.6357563800000001	114.002954619999997	22.637972340000001	1
2019-10-24 17:37:32	2019-10-24 19:54:17	1.75727349999999993	01	40-49岁	22.6428967204684106	114.010220708001341	440309	V0440300	31165	88	106	89	106	114.007835290000003	22.6401882999999984	114.010275629999995	22.6424042599999993	1
2019-10-24 19:05:49	2019-10-24 22:05:39	1.75727349999999993	02	19-29岁	22.6445372668206595	114.048067123818541	440309	V0440300	31181	88	122	89	122	114.046880669999993	22.6401882999999984	114.04932101	22.6424042599999993	1
2019-10-24 10:55:39	2019-10-24 13:58:07	1.75727349999999993	01	40-49岁	22.6464590963038184	114.006701481206065	440309	V0440300	31521	89	105	90	105	114.005394960000004	22.6424042599999993	114.007835290000003	22.6446202099999994	1
2019-10-24 14:19:08	2019-10-24 18:22:21	1.75727349999999993	02	60岁以上	22.6459789954693598	114.011923569656204	440309	V0440300	31523	89	107	90	107	114.010275629999995	22.6424042599999993	114.012715970000002	22.6446202099999994	1
2019-10-24 12:05:45	2019-10-24 12:42:55	1.86759879999999989	01	30-39岁	22.646423110303779	114.080542656089477	440307	V0440300	31551	89	135	89	135	114.078605039999999	22.6424042599999993	114.081045380000006	22.6446202099999994	2
2019-10-24 19:09:19	2019-10-24 19:46:25	1.86759879999999989	01	30-39岁	22.646423110303779	114.080542656089477	440307	V0440300	31551	89	135	89	135	114.078605039999999	22.6424042599999993	114.081045380000006	22.6446202099999994	2
2019-10-24 15:51:40	2019-10-24 16:39:19	2.01503029999999983	01	30-39岁	22.6474211973576089	113.915196262491534	440306	V0440300	31841	90	68	92	68	113.915102520000005	22.6446202099999994	113.917542859999998	22.6468361700000003	1
2019-10-24 17:41:51	2019-10-24 20:47:04	1.75727349999999993	02	19-29岁	22.6476358695624604	114.011722392882632	440309	V0440300	31880	90	107	91	107	114.010275629999995	22.6446202099999994	114.012715970000002	22.6468361700000003	1
2019-10-24 14:06:17	2019-10-24 21:06:34	1.75727349999999993	02	19-29岁	22.6503677521780595	114.018839256489855	440309	V0440300	32240	91	110	92	110	114.017596639999994	22.6468361700000003	114.02003698	22.6490521300000012	1
2019-10-24 21:19:12	2019-10-24 23:33:23	1.75727349999999993	02	19-29岁	22.6505375683520498	114.028462035247188	440309	V0440300	32244	91	114	92	114	114.027357980000005	22.6468361700000003	114.029798319999998	22.6490521300000012	2
2019-10-24 20:37:26	2019-10-24 21:19:12	1.75727349999999993	02	19-29岁	22.6505375683520498	114.028462035247188	440309	V0440300	32244	91	114	92	114	114.027357980000005	22.6468361700000003	114.029798319999998	22.6490521300000012	2
2019-10-24 01:55:51	2019-10-24 04:55:09	2.01503029999999983	01	19-29岁	22.6517010099591687	113.818456317476404	440306	V0440300	32515	92	28	94	28	113.817489080000001	22.6490521300000012	113.81992941	22.6512680800000012	1
2019-10-24 22:23:18	2019-10-24 23:25:19	2.01503029999999983	01	30-39岁	22.6522219113953902	113.822420802094641	440306	V0440300	32517	92	30	94	30	113.822369749999993	22.6490521300000012	113.82481009	22.6512680800000012	2
2019-10-24 23:28:02	2019-10-24 23:34:06	2.01503029999999983	01	30-39岁	22.6522219113953902	113.822420802094641	440306	V0440300	32517	92	30	94	30	113.822369749999993	22.6490521300000012	113.82481009	22.6512680800000012	2
2019-10-24 15:04:55	2019-10-24 15:05:55	2.01503029999999983	02	30-39岁	22.6517926642458605	113.823072373895116	440306	V0440300	32517	92	30	94	30	113.822369749999993	22.6490521300000012	113.82481009	22.6512680800000012	1
2019-10-24 00:00:01	2019-10-24 00:08:51	1.86759879999999989	01	19-29岁	22.6518679817761814	114.063400586810047	440307	V0440300	32615	92	128	92	128	114.061522690000004	22.6490521300000012	114.063963029999996	22.6512680800000012	1
2019-10-24 15:36:16	2019-10-24 22:34:09	2.01503029999999983	01	0-18岁	22.6565521696059591	113.906211842213068	440306	V0440300	33265	94	64	96	64	113.905341179999994	22.6534840399999986	113.907781510000007	22.6556999999999995	1
2019-10-24 08:43:23	2019-10-24 09:25:15	1.86759879999999989	01	19-29岁	22.6571312550722404	114.151919156491843	440307	V0440300	33366	94	165	94	165	114.151815130000003	22.6534840399999986	114.154255460000002	22.6556999999999995	1
2019-10-24 15:35:31	2019-10-24 22:30:23	2.01503029999999983	01	19-29岁	22.6583645476986497	113.907065744949691	440306	V0440300	33622	95	64	97	64	113.905341179999994	22.6556999999999995	113.907781510000007	22.6579159600000004	1
2019-10-24 00:04:54	2019-10-24 12:12:13	1.75727349999999993	02	30-39岁	22.6595542263776686	114.018776843741264	440309	V0440300	33668	95	110	96	110	114.017596639999994	22.6556999999999995	114.02003698	22.6579159600000004	1
2019-10-24 07:56:16	2019-10-24 12:27:11	1.75727349999999993	01	19-29岁	22.6607205603136599	113.996677454598128	440309	V0440300	34016	96	101	97	101	113.995633609999999	22.6579159600000004	113.998073950000006	22.6601319100000005	1
2019-10-24 15:46:49	2019-10-24 16:29:37	1.75727349999999993	01	19-29岁	22.6636072483863487	114.022209516160217	440309	V0440300	34383	97	111	98	111	114.02003698	22.6601319100000005	114.022477309999999	22.6623478700000014	1
2019-10-24 10:09:10	2019-10-24 10:52:08	2.01503029999999983	01	19-29岁	22.6692126305604091	113.815990795973207	440306	V0440300	35370	100	27	102	27	113.815048739999995	22.6667797899999997	113.817489080000001	22.6689957399999997	1
2019-10-24 00:26:11	2019-10-24 01:11:03	1.75727349999999993	01	19-29岁	22.6699124072990692	114.014273847900981	440309	V0440300	35451	100	108	101	108	114.012715970000002	22.6667797899999997	114.015156300000001	22.6689957399999997	1
2019-10-24 14:44:28	2019-10-24 16:05:30	1.75727349999999993	01	40-49岁	22.6745331533181798	114.023471178404876	440309	V0440300	36169	102	112	102	112	114.022477309999999	22.6712117000000006	114.024917650000006	22.6734276600000015	2
2019-10-24 16:06:06	2019-10-24 17:55:08	1.75727349999999993	01	40-49岁	22.6745331533181798	114.023471178404876	440309	V0440300	36169	102	112	102	112	114.022477309999999	22.6712117000000006	114.024917650000006	22.6734276600000015	2
2019-10-24 22:34:51	2019-10-24 23:05:52	1.75727349999999993	01	19-29岁	22.6750255984358304	114.024715120782517	440309	V0440300	36169	102	112	102	112	114.022477309999999	22.6712117000000006	114.024917650000006	22.6734276600000015	1
2019-10-24 19:19:07	2019-10-24 21:04:15	2.01503029999999983	03	未知	22.6763464389456608	113.799051855691161	440306	V0440300	36434	103	20	105	20	113.797966389999999	22.6734276600000015	113.800406719999998	22.6756436199999989	1
2019-10-24 18:08:13	2019-10-24 21:16:42	2.01503029999999983	01	50-59岁	22.6785802987553602	113.820568422444893	440306	V0440300	36800	104	29	106	29	113.81992941	22.6756436199999989	113.822369749999993	22.677859569999999	1
2019-10-24 00:30:06	2019-10-24 03:13:15	1.75727349999999993	01	19-29岁	22.6780501270805601	113.989073830721324	440309	V0440300	36869	104	98	105	98	113.988312609999994	22.6756436199999989	113.990752939999993	22.677859569999999	1
2019-10-24 14:53:35	2019-10-24 16:12:47	1.75727349999999993	01	30-39岁	22.6799693400352282	113.992747051411058	440309	V0440300	36870	104	99	105	99	113.990752939999993	22.6756436199999989	113.99319328	22.677859569999999	1
2019-10-24 18:48:52	2019-10-24 20:21:09	2.01503029999999983	02	19-29岁	22.682319050458009	113.799895237682151	440306	V0440300	37505	106	20	108	20	113.797966389999999	22.6800755299999999	113.800406719999998	22.6822914900000008	1
2019-10-24 08:30:04	2019-10-24 09:18:00	1.86759879999999989	01	30-39岁	22.6850759303676988	114.146371238483056	440307	V0440300	38004	107	162	106	162	114.144494120000005	22.6822914900000008	114.146934450000003	22.6845074500000017	1
2019-10-24 10:46:30	2019-10-24 15:56:55	2.01503029999999983	02	19-29岁	22.6888343632738412	113.802155617974464	440306	V0440300	38220	108	21	110	21	113.800406719999998	22.6845074500000017	113.802847060000005	22.6867234000000018	1
2019-10-24 08:30:18	2019-10-24 09:28:11	2.01503029999999983	01	19-29岁	22.6871899788341587	113.805665583005762	440306	V0440300	38222	108	23	110	23	113.805287399999997	22.6845074500000017	113.807727729999996	22.6867234000000018	1
2019-10-24 18:29:34	2019-10-24 19:28:41	2.01503029999999983	03	未知	22.6892083937968501	113.936503811528667	440306	V0440300	38632	109	76	110	76	113.934625209999993	22.6867234000000018	113.93706555	22.6889393599999991	1
2019-10-24 11:02:29	2019-10-24 12:39:43	1.75727349999999993	02	0-18岁	22.6898727970505796	114.048623251225024	440309	V0440300	38678	109	122	109	122	114.046880669999993	22.6867234000000018	114.04932101	22.6889393599999991	1
2019-10-24 18:50:21	2019-10-24 21:03:51	2.01503029999999983	01	30-39岁	22.6958591222816892	113.804170936157959	440306	V0440300	39649	112	22	114	22	113.802847060000005	22.6933712800000009	113.805287399999997	22.695587230000001	1
2019-10-24 21:37:06	2019-10-24 22:17:28	2.01503029999999983	01	30-39岁	22.6959319721237307	113.83277216653633	440306	V0440300	39661	112	34	114	34	113.832131090000004	22.6933712800000009	113.834571429999997	22.695587230000001	1
2019-10-24 11:30:03	2019-10-24 12:59:12	2.05558739999999984	01	40-49岁	22.6965776010417812	114.407886633348681	440310	V0440300	39896	112	269	109	270	114.405610080000002	22.6933712800000009	114.408050419999995	22.695587230000001	1
2019-10-24 11:30:42	2019-10-24 12:35:26	1.75727349999999993	01	30-39岁	22.699459093938529	113.986290671423035	440309	V0440300	40081	113	97	114	97	113.985872270000002	22.695587230000001	113.988312609999994	22.6978031899999984	1
2019-10-24 07:22:47	2019-10-24 08:33:18	2.01503029999999983	01	30-39岁	22.7002912271216708	113.964445272328859	440306	V0440300	40429	114	88	115	88	113.963909240000007	22.6978031899999984	113.966349579999999	22.7000191499999993	1
2019-10-24 20:38:53	2019-10-24 23:27:58	2.01503029999999983	02	19-29岁	22.703293964779121	113.802325398906348	440306	V0440300	40719	115	21	117	21	113.800406719999998	22.7000191499999993	113.802847060000005	22.7022351100000002	1
2019-10-24 18:13:03	2019-10-24 19:29:30	1.75727349999999993	01	未知	22.702874674691099	114.029910883664897	440309	V0440300	40813	115	115	115	115	114.029798319999998	22.7000191499999993	114.032238660000004	22.7022351100000002	1
2019-10-24 13:03:32	2019-10-24 17:19:04	2.01503029999999983	01	19-29岁	22.7083736766557998	113.804094238315969	440306	V0440300	41434	117	22	119	22	113.802847060000005	22.7044510600000002	113.805287399999997	22.7066670200000011	1
2019-10-24 14:46:00	2019-10-24 18:55:43	2.01503029999999983	02	50-59岁	22.7093528329257204	113.828329415532451	440306	V0440300	41801	118	32	120	32	113.827250419999999	22.7066670200000011	113.829690760000005	22.7088829799999985	1
2019-10-24 15:06:47	2019-10-24 18:43:45	2.01503029999999983	01	19-29岁	22.7145367569628611	113.792376174462575	440306	V0440300	42500	120	17	122	17	113.790645380000001	22.7110989399999994	113.79308571	22.7133148899999995	2
2019-10-24 13:28:23	2019-10-24 14:41:51	2.01503029999999983	01	19-29岁	22.7145367569628611	113.792376174462575	440306	V0440300	42500	120	17	122	17	113.790645380000001	22.7110989399999994	113.79308571	22.7133148899999995	2
2019-10-24 00:16:35	2019-10-24 03:02:01	1.86759879999999989	01	30-39岁	22.7153862957591492	114.263078979679278	440307	V0440300	42693	120	210	118	211	114.261630249999996	22.7110989399999994	114.264070590000003	22.7133148899999995	1
2019-10-24 15:02:48	2019-10-24 18:22:51	1.75727349999999993	01	19-29岁	22.7188834419666996	114.089144072986443	440309	V0440300	43336	122	139	122	140	114.088366390000004	22.7155308500000004	114.090806720000003	22.7177468100000013	1
2019-10-24 16:43:32	2019-10-24 18:08:01	2.01503029999999983	02	19-29岁	22.7220859816833283	113.91543985669071	440306	V0440300	43622	123	68	124	68	113.915102520000005	22.7177468100000013	113.917542859999998	22.7199627699999986	1
2019-10-24 18:19:31	2019-10-24 19:12:37	1.75727349999999993	01	19-29岁	22.7202387467795894	114.096168943540576	440309	V0440300	43696	123	142	122	143	114.095687400000003	22.7177468100000013	114.098127730000002	22.7199627699999986	1
2019-10-24 18:02:19	2019-10-24 21:36:11	2.01503029999999983	02	40-49岁	22.7226570376573704	113.837575000996964	440306	V0440300	43947	124	36	126	36	113.837011770000004	22.7199627699999986	113.839452100000003	22.7221787199999987	1
2019-10-24 15:31:07	2019-10-24 19:02:58	1.75727349999999993	02	40-49岁	22.7234459907786714	114.037356779979859	440309	V0440300	44029	124	118	124	119	114.037119329999996	22.7199627699999986	114.039559659999995	22.7221787199999987	1
2019-10-24 15:31:03	2019-10-24 16:23:11	1.75727349999999993	01	50-59岁	22.7236276537893502	114.098393486083467	440309	V0440300	44054	124	143	123	144	114.098127730000002	22.7199627699999986	114.100568069999994	22.7221787199999987	1
2019-10-24 00:00:52	2019-10-24 00:06:37	2.01503029999999983	01	19-29岁	22.7258249817685005	113.823503837178336	440306	V0440300	44298	125	30	127	30	113.822369749999993	22.7221787199999987	113.82481009	22.7243946799999996	1
2019-10-24 17:46:13	2019-10-24 18:57:13	1.75727349999999993	01	19-29岁	22.7251633299479785	114.025353069648204	440309	V0440300	44381	125	113	125	114	114.024917650000006	22.7221787199999987	114.027357980000005	22.7243946799999996	2
2019-10-24 06:45:14	2019-10-24 08:03:57	1.75727349999999993	01	19-29岁	22.7251633299479785	114.025353069648204	440309	V0440300	44381	125	113	125	114	114.024917650000006	22.7221787199999987	114.027357980000005	22.7243946799999996	2
2019-10-24 14:44:44	2019-10-24 15:42:56	1.86759879999999989	01	19-29岁	22.7252616038322017	114.283725095465286	440307	V0440300	44487	125	219	123	220	114.283593280000005	22.7221787199999987	114.286033610000004	22.7243946799999996	2
2019-10-24 18:41:07	2019-10-24 19:41:11	1.86759879999999989	01	19-29岁	22.7252616038322017	114.283725095465286	440307	V0440300	44487	125	219	123	220	114.283593280000005	22.7221787199999987	114.286033610000004	22.7243946799999996	2
2019-10-24 03:13:41	2019-10-24 04:14:33	2.01503029999999983	01	30-39岁	22.7346762576664112	113.974933186326794	440306	V0440300	45788	129	92	129	93	113.973670589999998	22.7310425500000015	113.976110930000004	22.7332585099999989	1
2019-10-24 12:28:29	2019-10-24 15:11:18	1.86759879999999989	02	19-29岁	22.7338124981354213	114.267480344987248	440307	V0440300	45908	129	212	127	213	114.266510920000002	22.7310425500000015	114.268951259999994	22.7332585099999989	1
2019-10-24 13:44:43	2019-10-24 17:23:26	2.01503029999999983	01	19-29岁	22.7354904085623204	113.81177171227408	440306	V0440300	46078	130	25	132	25	113.810168070000003	22.7332585099999989	113.812608400000002	22.7354744699999998	1
2019-10-24 18:27:41	2019-10-24 21:21:39	1.75727349999999993	01	30-39岁	22.7362013075050697	114.002200695314158	440309	V0440300	46156	130	103	130	104	114.000514289999998	22.7332585099999989	114.002954619999997	22.7354744699999998	1
2019-10-24 18:33:11	2019-10-24 21:13:36	1.75727349999999993	01	30-39岁	22.7364998492911994	114.002719581911251	440309	V0440300	46156	130	103	130	104	114.000514289999998	22.7332585099999989	114.002954619999997	22.7354744699999998	1
2019-10-24 13:06:34	2019-10-24 20:07:30	2.01503029999999983	01	50-59岁	22.7413969287230309	113.832415389630967	440306	V0440300	46801	132	34	134	34	113.832131090000004	22.7376904300000007	113.834571429999997	22.7399063800000008	1
2019-10-24 09:45:58	2019-10-24 09:46:58	2.01503029999999983	01	19-29岁	22.7404711968040303	113.839889046938211	440306	V0440300	46804	132	37	133	37	113.839452100000003	22.7376904300000007	113.841892439999995	22.7399063800000008	1
2019-10-24 20:12:35	2019-10-24 21:23:11	2.01503029999999983	02	19-29岁	22.7419626386387712	113.918953521522155	440306	V0440300	46836	132	69	133	70	113.917542859999998	22.7376904300000007	113.919983189999996	22.7399063800000008	1
2019-10-24 11:13:23	2019-10-24 11:52:37	2.01503029999999983	01	40-49岁	22.7621179198559105	113.816193527096104	440306	V0440300	50364	142	27	143	28	113.815048739999995	22.7598500000000001	113.817489080000001	22.762065960000001	1
2019-10-24 06:55:17	2019-10-24 10:34:11	2.01503029999999983	01	19-29岁	22.7707756802474783	113.855957839010159	440306	V0440300	51451	145	43	146	44	113.854094119999999	22.7664978699999985	113.856534460000006	22.7687138299999994	1
2019-10-24 10:13:50	2019-10-24 11:21:32	2.01503029999999983	01	50-59岁	22.7698842065449796	113.899846648773803	440306	V0440300	51469	145	61	146	62	113.898020169999995	22.7664978699999985	113.900460510000002	22.7687138299999994	1
2019-10-24 12:47:31	2019-10-24 12:48:31	1.86759879999999989	01	19-29岁	22.7695192057971489	114.291707247935648	440307	V0440300	51630	145	222	143	223	114.290914290000003	22.7664978699999985	114.293354620000002	22.7687138299999994	1
2019-10-24 19:46:40	2019-10-24 21:10:34	2.01503029999999983	01	19-29岁	22.7712735835789211	113.826879667902034	440306	V0440300	51796	146	31	147	32	113.82481009	22.7687138299999994	113.827250419999999	22.7709297900000003	1
2019-10-24 08:46:08	2019-10-24 18:26:37	2.01503029999999983	01	19-29岁	22.7743194291432189	113.829387955932489	440306	V0440300	52154	147	32	148	33	113.827250419999999	22.7709297900000003	113.829690760000005	22.7731457500000012	1
2019-10-24 15:09:32	2019-10-24 15:59:27	2.01503029999999983	01	19-29岁	22.7858224278911088	113.877714760645205	440306	V0440300	53959	152	52	153	53	113.87605714	22.7820095699999996	113.878497479999993	22.7842255300000005	1
2019-10-24 11:32:20	2019-10-24 12:36:49	2.01503029999999983	02	19-29岁	22.7880356825203911	113.882443005802742	440306	V0440300	54318	153	54	154	55	113.88093782	22.7842255300000005	113.883378149999999	22.7864414900000014	1
2019-10-24 18:45:04	2019-10-24 22:03:26	2.01503029999999983	03	未知	22.793962795287019	113.831113576324483	440306	V0440300	55368	156	33	157	34	113.829690760000005	22.7908733999999988	113.832131090000004	22.7930893599999997	1
2019-10-24 17:01:42	2019-10-24 17:54:23	2.01503029999999983	02	40-49岁	22.8122837876006805	113.895372977553833	440306	V0440300	58250	164	59	164	60	113.893139500000004	22.8086010600000009	113.895579830000003	22.8108170200000018	1
2019-10-24 08:49:11	2019-10-24 09:55:39	2.01503029999999983	02	30-39岁	22.8122837876006805	113.895372977553833	440306	V0440300	58250	164	59	164	60	113.893139500000004	22.8086010600000009	113.895579830000003	22.8108170200000018	1
