# Supplementary material for: Analysis of the influencing factors of vitality and built environment of shopping centers based on mobile-phone signaling data
Source: PLoS One. 2024 Feb 15;19(2):e0296261. doi: 10.1371/journal.pone.0296261 (PMC10868840; doi:10.1371/journal.pone.0296261)
Supplement: S1 Data — (ZIP) [file pone.0296261.s001.zip › μò░μì«Θçìμû░μƒÑΦ»ó/01Σ┐¥σê⌐/Σ┐¥σê⌐21-Φ«┐Θù«Φ«░σ╜ò.csv]

stime	etime	weight	gender	age	o_lat	o_lon	o_district	city	o_fnid	grow_4326	gcol_4326	grow_32650	gcol_32650	ext_min_x	ext_min_y	ext_max_x	ext_max_y	visit_time
2019-10-21 19:43:51	2019-10-21 22:10:56	2.29234759999999982	01	40-49岁	22.4756223992008799	113.889556665820734	440305	V0440300	3984	12	57	15	55	113.888258820000004	22.4717755299999986	113.890699159999997	22.4739914899999995	1
2019-10-21 09:22:07	2019-10-21 11:44:40	2.29234759999999982	02	40-49岁	22.4792338800915594	113.903226434817611	440305	V0440300	4704	14	63	17	61	113.902900840000001	22.4762074500000004	113.905341179999994	22.4784234000000005	1
2019-10-21 18:29:31	2019-10-21 20:33:35	2.29234759999999982	02	50-59岁	22.4830698340207	113.885933032094599	440305	V0440300	5411	16	56	19	54	113.885818490000005	22.4806393600000014	113.888258820000004	22.4828553199999988	1
2019-10-21 11:11:54	2019-10-21 12:07:52	2.29234759999999982	01	60岁以上	22.4859217640782916	113.925870188685593	440305	V0440300	5784	17	72	20	70	113.924863869999996	22.4828553199999988	113.927304199999995	22.4850712799999997	1
2019-10-21 10:43:31	2019-10-21 12:24:04	2.29234759999999982	01	30-39岁	22.4853304900334408	113.927990639008399	440305	V0440300	5785	17	73	20	71	113.927304199999995	22.4828553199999988	113.929744540000002	22.4850712799999997	1
2019-10-21 08:48:18	2019-10-21 18:48:02	2.29234759999999982	01	40-49岁	22.4890276758352101	113.912263501099531	440305	V0440300	6135	18	66	21	64	113.910221849999999	22.4850712799999997	113.912662190000006	22.4872872299999997	1
2019-10-21 23:06:52	2019-10-21 23:44:08	2.29234759999999982	02	19-29岁	22.4892154497411312	113.91311395381139	440305	V0440300	6136	18	67	21	65	113.912662190000006	22.4850712799999997	113.915102520000005	22.4872872299999997	1
2019-10-21 19:05:58	2019-10-21 22:06:21	2.29234759999999982	01	19-29岁	22.4914821097315496	113.914131929676188	440305	V0440300	6493	19	67	22	65	113.912662190000006	22.4872872299999997	113.915102520000005	22.4895031900000006	1
2019-10-21 08:46:51	2019-10-21 08:46:51	2.29234759999999982	01	未知	22.490358270224089	113.918595127032404	440305	V0440300	6495	19	69	22	67	113.917542859999998	22.4872872299999997	113.919983189999996	22.4895031900000006	1
2019-10-21 19:35:11	2019-10-21 22:13:50	2.29234759999999982	02	50-59岁	22.4896513491121404	113.922213831703431	440305	V0440300	6496	19	70	22	68	113.919983189999996	22.4872872299999997	113.922423530000003	22.4895031900000006	1
2019-10-21 21:19:05	2019-10-21 21:49:21	2.29234759999999982	01	19-29岁	22.4901405982016698	113.920425754961343	440305	V0440300	6496	19	70	22	68	113.919983189999996	22.4872872299999997	113.922423530000003	22.4895031900000006	2
2019-10-21 00:00:51	2019-10-21 01:42:26	2.29234759999999982	01	19-29岁	22.4901405982016698	113.920425754961343	440305	V0440300	6496	19	70	22	68	113.919983189999996	22.4872872299999997	113.922423530000003	22.4895031900000006	2
2019-10-21 18:19:21	2019-10-21 21:01:48	2.29234759999999982	02	19-29岁	22.4903715072784713	113.925898076249737	440305	V0440300	6498	19	72	22	70	113.924863869999996	22.4872872299999997	113.927304199999995	22.4895031900000006	1
2019-10-21 19:08:34	2019-10-21 21:17:23	2.29234759999999982	03	未知	22.4910023013002487	113.931526712368736	440305	V0440300	6500	19	74	22	72	113.929744540000002	22.4872872299999997	113.932184879999994	22.4895031900000006	1
2019-10-21 18:42:22	2019-10-21 21:22:02	2.29234759999999982	02	19-29岁	22.49227686782341	113.913220801617896	440305	V0440300	6850	20	67	23	65	113.912662190000006	22.4895031900000006	113.915102520000005	22.4917191500000015	1
2019-10-21 19:42:35	2019-10-21 21:19:47	2.29234759999999982	01	19-29岁	22.4922400232436317	113.921195054253658	440305	V0440300	6853	20	70	23	68	113.919983189999996	22.4895031900000006	113.922423530000003	22.4917191500000015	1
2019-10-21 14:22:56	2019-10-21 15:05:00	2.29234759999999982	01	30-39岁	22.4928329235906901	113.927193618300777	440305	V0440300	6855	20	72	23	70	113.924863869999996	22.4895031900000006	113.927304199999995	22.4917191500000015	1
2019-10-21 18:39:15	2019-10-21 20:02:49	2.29234759999999982	03	19-29岁	22.4918263505132394	113.926468048506862	440305	V0440300	6855	20	72	23	70	113.924863869999996	22.4895031900000006	113.927304199999995	22.4917191500000015	1
2019-10-21 11:05:13	2019-10-21 13:44:45	2.29234759999999982	02	30-39岁	22.4917289569335317	113.927985255657632	440305	V0440300	6856	20	73	23	71	113.927304199999995	22.4895031900000006	113.929744540000002	22.4917191500000015	1
2019-10-21 16:39:34	2019-10-21 18:13:18	2.29234759999999982	02	30-39岁	22.4919958554158299	113.929203059827756	440305	V0440300	6856	20	73	23	71	113.927304199999995	22.4895031900000006	113.929744540000002	22.4917191500000015	1
2019-10-21 10:47:29	2019-10-21 12:25:24	2.29234759999999982	03	19-29岁	22.4923356038237792	113.931876054397748	440305	V0440300	6857	20	74	23	72	113.929744540000002	22.4895031900000006	113.932184879999994	22.4917191500000015	1
2019-10-21 22:01:27	2019-10-21 22:41:04	2.29234759999999982	01	30-39岁	22.4921945094853406	113.931102212179667	440305	V0440300	6857	20	74	23	72	113.929744540000002	22.4895031900000006	113.932184879999994	22.4917191500000015	1
2019-10-21 15:59:59	2019-10-21 18:08:59	2.29234759999999982	01	19-29岁	22.4936462822238994	113.93245899008636	440305	V0440300	6858	20	75	23	73	113.932184879999994	22.4895031900000006	113.934625209999993	22.4917191500000015	1
2019-10-21 11:41:04	2019-10-21 13:44:11	2.29234759999999982	01	未知	22.4945677080145501	113.916442884446852	440305	V0440300	7208	21	68	24	66	113.915102520000005	22.4917191500000015	113.917542859999998	22.4939351099999989	1
2019-10-21 18:49:06	2019-10-21 22:58:50	2.29234759999999982	01	19-29岁	22.4942527546943012	113.919790799638363	440305	V0440300	7209	21	69	24	67	113.917542859999998	22.4917191500000015	113.919983189999996	22.4939351099999989	1
2019-10-21 15:01:28	2019-10-21 15:48:01	2.29234759999999982	02	30-39岁	22.49468509780068	113.92257829215427	440305	V0440300	7211	21	71	24	69	113.922423530000003	22.4917191500000015	113.924863869999996	22.4939351099999989	1
2019-10-21 16:32:16	2019-10-21 18:30:12	2.29234759999999982	02	19-29岁	22.4958139242576003	113.9259234203776	440305	V0440300	7212	21	72	24	70	113.924863869999996	22.4917191500000015	113.927304199999995	22.4939351099999989	1
2019-10-21 14:43:05	2019-10-21 17:02:59	2.29234759999999982	01	19-29岁	22.495246901670491	113.926003943933097	440305	V0440300	7212	21	72	24	70	113.924863869999996	22.4917191500000015	113.927304199999995	22.4939351099999989	1
2019-10-21 18:36:59	2019-10-21 19:25:04	2.29234759999999982	02	19-29岁	22.4951324700038704	113.925210080896591	440305	V0440300	7212	21	72	24	70	113.924863869999996	22.4917191500000015	113.927304199999995	22.4939351099999989	1
2019-10-21 17:02:08	2019-10-21 20:02:06	2.29234759999999982	02	19-29岁	22.4950729696500602	113.926347713947436	440305	V0440300	7212	21	72	24	70	113.924863869999996	22.4917191500000015	113.927304199999995	22.4939351099999989	1
2019-10-21 07:46:28	2019-10-21 16:21:02	2.29234759999999982	02	19-29岁	22.4946620223702887	113.926094573449944	440305	V0440300	7212	21	72	24	70	113.924863869999996	22.4917191500000015	113.927304199999995	22.4939351099999989	1
2019-10-21 12:35:45	2019-10-21 13:34:12	2.29234759999999982	01	30-39岁	22.4947205858403798	113.927744334528342	440305	V0440300	7213	21	73	24	71	113.927304199999995	22.4917191500000015	113.929744540000002	22.4939351099999989	1
2019-10-21 20:00:54	2019-10-21 20:40:55	2.29234759999999982	02	19-29岁	22.4951660728940901	113.935018605046963	440305	V0440300	7216	21	76	24	74	113.934625209999993	22.4917191500000015	113.93706555	22.4939351099999989	1
2019-10-21 12:42:43	2019-10-21 18:28:35	2.29234759999999982	01	19-29岁	22.49747217665508	113.886358290993698	440305	V0440300	7553	22	56	25	54	113.885818490000005	22.4939351099999989	113.888258820000004	22.496151059999999	1
2019-10-21 08:56:48	2019-10-21 10:03:10	2.29234759999999982	01	30-39岁	22.4967081729590817	113.893057254632254	440305	V0440300	7555	22	58	25	56	113.890699159999997	22.4939351099999989	113.893139500000004	22.496151059999999	1
2019-10-21 10:30:32	2019-10-21 14:37:02	2.29234759999999982	01	19-29岁	22.4981784599437198	113.921675407997981	440305	V0440300	7567	22	70	25	68	113.919983189999996	22.4939351099999989	113.922423530000003	22.496151059999999	2
2019-10-21 09:30:15	2019-10-21 10:30:28	2.29234759999999982	01	19-29岁	22.4981784599437198	113.921675407997981	440305	V0440300	7567	22	70	25	68	113.919983189999996	22.4939351099999989	113.922423530000003	22.496151059999999	2
2019-10-21 19:09:16	2019-10-21 19:51:44	2.29234759999999982	01	19-29岁	22.4961737605574505	113.923973026408234	440305	V0440300	7568	22	71	25	69	113.922423530000003	22.4939351099999989	113.924863869999996	22.496151059999999	1
2019-10-21 12:04:22	2019-10-21 12:39:31	2.29234759999999982	01	30-39岁	22.4975566364998301	113.92597229149581	440305	V0440300	7569	22	72	25	70	113.924863869999996	22.4939351099999989	113.927304199999995	22.496151059999999	1
2019-10-21 22:15:23	2019-10-21 23:15:25	2.29234759999999982	02	0-18岁	22.4967391272952497	113.926641089902688	440305	V0440300	7569	22	72	25	70	113.924863869999996	22.4939351099999989	113.927304199999995	22.496151059999999	1
2019-10-21 16:28:23	2019-10-21 18:58:42	2.29234759999999982	01	40-49岁	22.4967926864664207	113.928028756352063	440305	V0440300	7570	22	73	25	71	113.927304199999995	22.4939351099999989	113.929744540000002	22.496151059999999	1
2019-10-21 20:42:05	2019-10-21 23:01:57	2.29234759999999982	01	19-29岁	22.4975677718464588	113.933654484381776	440305	V0440300	7572	22	75	25	73	113.932184879999994	22.4939351099999989	113.934625209999993	22.496151059999999	1
2019-10-21 19:34:35	2019-10-21 23:11:20	2.29234759999999982	01	19-29岁	22.4972984305891508	113.936098219835642	440305	V0440300	7573	22	76	25	74	113.934625209999993	22.4939351099999989	113.93706555	22.496151059999999	1
2019-10-21 17:44:47	2019-10-21 21:21:26	2.29234759999999982	01	19-29岁	22.5002236079147089	113.916307701145897	440305	V0440300	7922	23	68	26	66	113.915102520000005	22.496151059999999	113.917542859999998	22.4983670199999999	1
2019-10-21 16:56:12	2019-10-21 23:20:18	2.29234759999999982	01	19-29岁	22.4994262401565912	113.921327263898547	440305	V0440300	7924	23	70	26	68	113.919983189999996	22.496151059999999	113.922423530000003	22.4983670199999999	1
2019-10-21 15:05:03	2019-10-21 19:24:07	2.29234759999999982	01	50-59岁	22.5021124131333288	113.890644321021384	440305	V0440300	8268	24	57	27	55	113.888258820000004	22.4983670199999999	113.890699159999997	22.5005829800000008	1
2019-10-21 15:05:45	2019-10-21 19:17:14	2.29234759999999982	02	40-49岁	22.5019436265574804	113.891250264295962	440305	V0440300	8269	24	58	27	56	113.890699159999997	22.4983670199999999	113.893139500000004	22.5005829800000008	1
2019-10-21 11:19:55	2019-10-21 13:12:38	2.29234759999999982	01	30-39岁	22.5009883532741597	113.891786385494939	440305	V0440300	8269	24	58	27	56	113.890699159999997	22.4983670199999999	113.893139500000004	22.5005829800000008	1
2019-10-21 14:59:22	2019-10-21 16:00:46	2.29234759999999982	02	19-29岁	22.5025867635985612	113.919538119187877	440305	V0440300	8280	24	69	27	67	113.917542859999998	22.4983670199999999	113.919983189999996	22.5005829800000008	1
2019-10-21 11:22:33	2019-10-21 12:13:16	2.29234759999999982	02	19-29岁	22.5026403902864693	113.920925833143087	440305	V0440300	8281	24	70	27	68	113.919983189999996	22.4983670199999999	113.922423530000003	22.5005829800000008	1
2019-10-21 20:02:00	2019-10-21 23:29:01	2.29234759999999982	02	60岁以上	22.500619480568421	113.924263138684083	440305	V0440300	8282	24	71	27	69	113.922423530000003	22.4983670199999999	113.924863869999996	22.5005829800000008	2
2019-10-21 14:10:06	2019-10-21 16:22:53	2.29234759999999982	02	60岁以上	22.500619480568421	113.924263138684083	440305	V0440300	8282	24	71	27	69	113.922423530000003	22.4983670199999999	113.924863869999996	22.5005829800000008	2
2019-10-21 07:54:55	2019-10-21 08:53:00	2.29234759999999982	01	30-39岁	22.5022435023698897	113.928966954574847	440305	V0440300	8284	24	73	27	71	113.927304199999995	22.4983670199999999	113.929744540000002	22.5005829800000008	1
2019-10-21 19:10:57	2019-10-21 22:23:07	2.29234759999999982	02	19-29岁	22.5023553804494689	113.930100861858406	440305	V0440300	8285	24	74	27	72	113.929744540000002	22.4983670199999999	113.932184879999994	22.5005829800000008	1
2019-10-21 10:16:35	2019-10-21 14:57:08	2.29234759999999982	02	30-39岁	22.500987523744211	113.93030590343551	440305	V0440300	8285	24	74	27	72	113.929744540000002	22.4983670199999999	113.932184879999994	22.5005829800000008	1
2019-10-21 11:15:29	2019-10-21 12:27:35	2.29234759999999982	01	30-39岁	22.5047584631038617	113.894479854087265	440305	V0440300	8627	25	59	28	57	113.893139500000004	22.5005829800000008	113.895579830000003	22.5027989400000017	1
2019-10-21 10:13:21	2019-10-21 16:36:08	2.29234759999999982	02	19-29岁	22.5043071073218108	113.911826954531804	440305	V0440300	8634	25	66	28	64	113.910221849999999	22.5005829800000008	113.912662190000006	22.5027989400000017	2
2019-10-21 16:36:55	2019-10-21 19:09:21	2.29234759999999982	02	19-29岁	22.5043071073218108	113.911826954531804	440305	V0440300	8634	25	66	28	64	113.910221849999999	22.5005829800000008	113.912662190000006	22.5027989400000017	2
2019-10-21 19:57:52	2019-10-21 20:44:58	2.29234759999999982	02	30-39岁	22.504913204036999	113.912843031845313	440305	V0440300	8635	25	67	28	65	113.912662190000006	22.5005829800000008	113.915102520000005	22.5027989400000017	2
2019-10-21 18:44:45	2019-10-21 19:57:35	2.29234759999999982	02	30-39岁	22.504913204036999	113.912843031845313	440305	V0440300	8635	25	67	28	65	113.912662190000006	22.5005829800000008	113.915102520000005	22.5027989400000017	2
2019-10-21 20:06:47	2019-10-21 21:54:33	2.29234759999999982	03	未知	22.5031257605770989	113.929326252604099	440305	V0440300	8641	25	73	28	71	113.927304199999995	22.5005829800000008	113.929744540000002	22.5027989400000017	2
2019-10-21 15:23:38	2019-10-21 16:08:53	2.29234759999999982	03	未知	22.5031257605770989	113.929326252604099	440305	V0440300	8641	25	73	28	71	113.927304199999995	22.5005829800000008	113.929744540000002	22.5027989400000017	2
2019-10-21 23:31:43	2019-10-21 23:42:38	2.29234759999999982	02	19-29岁	22.5032094263542604	113.931820571125684	440305	V0440300	8642	25	74	28	72	113.929744540000002	22.5005829800000008	113.932184879999994	22.5027989400000017	1
2019-10-21 00:00:50	2019-10-21 01:29:06	2.29234759999999982	02	19-29岁	22.503937259141761	113.932600948420117	440305	V0440300	8643	25	75	28	73	113.932184879999994	22.5005829800000008	113.934625209999993	22.5027989400000017	1
2019-10-21 00:16:47	2019-10-21 01:20:36	2.29234759999999982	01	30-39岁	22.5039583484427403	113.933707740085353	440305	V0440300	8643	25	75	28	73	113.932184879999994	22.5005829800000008	113.934625209999993	22.5027989400000017	1
2019-10-21 21:18:54	2019-10-21 23:35:44	2.29234759999999982	01	19-29岁	22.5029320573021216	113.937158977902641	440305	V0440300	8645	25	77	28	75	113.93706555	22.5005829800000008	113.939505879999999	22.5027989400000017	1
2019-10-21 11:32:10	2019-10-21 13:54:03	2.29234759999999982	02	30-39岁	22.5067766917683088	113.889170454403569	440305	V0440300	8982	26	57	29	55	113.888258820000004	22.5027989400000017	113.890699159999997	22.5050148900000018	1
2019-10-21 15:53:29	2019-10-21 21:45:51	2.29234759999999982	02	19-29岁	22.5065630959102805	113.892127894311457	440305	V0440300	8983	26	58	29	56	113.890699159999997	22.5027989400000017	113.893139500000004	22.5050148900000018	2
2019-10-21 14:32:34	2019-10-21 15:49:47	2.29234759999999982	02	19-29岁	22.5065630959102805	113.892127894311457	440305	V0440300	8983	26	58	29	56	113.890699159999997	22.5027989400000017	113.893139500000004	22.5050148900000018	2
2019-10-21 19:52:47	2019-10-21 21:42:01	2.29234759999999982	01	19-29岁	22.5052118443022806	113.898335348226681	440305	V0440300	8986	26	61	29	59	113.898020169999995	22.5027989400000017	113.900460510000002	22.5050148900000018	1
2019-10-21 21:24:07	2019-10-21 22:12:16	2.29234759999999982	01	19-29岁	22.5059281394129904	113.8994460311864	440305	V0440300	8986	26	61	29	59	113.898020169999995	22.5027989400000017	113.900460510000002	22.5050148900000018	1
2019-10-21 16:29:32	2019-10-21 17:43:42	2.29234759999999982	01	19-29岁	22.5070709252702983	113.90489854747868	440305	V0440300	8988	26	63	29	61	113.902900840000001	22.5027989400000017	113.905341179999994	22.5050148900000018	2
2019-10-21 21:04:15	2019-10-21 21:57:11	2.29234759999999982	01	19-29岁	22.5070709252702983	113.90489854747868	440305	V0440300	8988	26	63	29	61	113.902900840000001	22.5027989400000017	113.905341179999994	22.5050148900000018	2
2019-10-21 07:22:43	2019-10-21 07:58:56	2.29234759999999982	01	19-29岁	22.5063473036452208	113.911859312090343	440305	V0440300	8991	26	66	29	64	113.910221849999999	22.5027989400000017	113.912662190000006	22.5050148900000018	1
2019-10-21 19:26:17	2019-10-21 21:38:01	2.29234759999999982	02	30-39岁	22.5056788927227096	113.914652021685015	440305	V0440300	8992	26	67	29	65	113.912662190000006	22.5027989400000017	113.915102520000005	22.5050148900000018	1
2019-10-21 12:43:29	2019-10-21 12:44:29	2.29234759999999982	02	19-29岁	22.505097277665719	113.914441543533599	440305	V0440300	8992	26	67	29	65	113.912662190000006	22.5027989400000017	113.915102520000005	22.5050148900000018	1
2019-10-21 19:22:44	2019-10-21 23:28:13	2.29234759999999982	01	19-29岁	22.5054599727851894	113.91453061692981	440305	V0440300	8992	26	67	29	65	113.912662190000006	22.5027989400000017	113.915102520000005	22.5050148900000018	1
2019-10-21 11:21:11	2019-10-21 12:09:14	2.29234759999999982	01	19-29岁	22.5060626942046405	113.914429817233056	440305	V0440300	8992	26	67	29	65	113.912662190000006	22.5027989400000017	113.915102520000005	22.5050148900000018	1
2019-10-21 18:52:06	2019-10-21 21:00:51	2.29234759999999982	01	30-39岁	22.5061659183483194	113.914165278851343	440305	V0440300	8992	26	67	29	65	113.912662190000006	22.5027989400000017	113.915102520000005	22.5050148900000018	1
2019-10-21 08:56:58	2019-10-21 09:28:05	2.29234759999999982	02	30-39岁	22.5055421939648497	113.917879701510643	440305	V0440300	8994	26	69	29	67	113.917542859999998	22.5027989400000017	113.919983189999996	22.5050148900000018	1
2019-10-21 17:30:23	2019-10-21 18:29:03	2.29234759999999982	01	30-39岁	22.5056035180351586	113.921083568297988	440305	V0440300	8995	26	70	29	68	113.919983189999996	22.5027989400000017	113.922423530000003	22.5050148900000018	1
2019-10-21 08:28:39	2019-10-21 09:50:59	2.29234759999999982	01	19-29岁	22.5056344897895713	113.934525487780945	440305	V0440300	9000	26	75	29	73	113.932184879999994	22.5027989400000017	113.934625209999993	22.5050148900000018	1
2019-10-21 12:49:49	2019-10-21 19:25:49	2.29234759999999982	02	19-29岁	22.5061151517516187	113.934174930194061	440305	V0440300	9000	26	75	29	73	113.932184879999994	22.5027989400000017	113.934625209999993	22.5050148900000018	1
2019-10-21 21:24:05	2019-10-21 23:42:44	2.29234759999999982	01	19-29岁	22.5051381624160918	113.932632715603035	440305	V0440300	9000	26	75	29	73	113.932184879999994	22.5027989400000017	113.934625209999993	22.5050148900000018	1
2019-10-21 15:02:07	2019-10-21 16:14:00	2.29234759999999982	02	30-39岁	22.5053345962622195	113.946284744273328	440305	V0440300	9005	26	80	29	78	113.944386559999998	22.5027989400000017	113.946826889999997	22.5050148900000018	1
2019-10-21 18:57:33	2019-10-21 23:10:59	2.29234759999999982	03	19-29岁	22.5076753434248289	113.910052332736754	440305	V0440300	9347	27	65	30	63	113.907781510000007	22.5050148900000018	113.910221849999999	22.5072308499999991	1
2019-10-21 18:13:25	2019-10-21 20:32:48	2.29234759999999982	01	40-49岁	22.5086079894881088	113.911624515323808	440305	V0440300	9348	27	66	30	64	113.910221849999999	22.5050148900000018	113.912662190000006	22.5072308499999991	1
2019-10-21 12:23:19	2019-10-21 13:14:57	2.29234759999999982	02	50-59岁	22.5085993706014804	113.91258629113041	440305	V0440300	9348	27	66	30	64	113.910221849999999	22.5050148900000018	113.912662190000006	22.5072308499999991	1
2019-10-21 23:33:51	2019-10-21 23:43:19	2.29234759999999982	01	19-29岁	22.5081108979895212	113.914879689459198	440305	V0440300	9349	27	67	30	65	113.912662190000006	22.5050148900000018	113.915102520000005	22.5072308499999991	1
2019-10-21 19:15:53	2019-10-21 21:58:26	2.29234759999999982	01	19-29岁	22.5092940875657597	113.92388656685641	440305	V0440300	9353	27	71	30	69	113.922423530000003	22.5050148900000018	113.924863869999996	22.5072308499999991	1
2019-10-21 12:10:01	2019-10-21 13:48:27	2.29234759999999982	02	19-29岁	22.5082588707069888	113.922607944264527	440305	V0440300	9353	27	71	30	69	113.922423530000003	22.5050148900000018	113.924863869999996	22.5072308499999991	1
2019-10-21 18:24:46	2019-10-21 19:23:21	2.29234759999999982	01	30-39岁	22.5116258579369806	113.877212009918424	440305	V0440300	9691	28	52	31	50	113.87605714	22.5072308499999991	113.878497479999993	22.50944681	1
2019-10-21 21:06:21	2019-10-21 21:43:10	2.29234759999999982	02	19-29岁	22.5102552353997893	113.927430019132657	440305	V0440300	9712	28	73	31	71	113.927304199999995	22.5072308499999991	113.929744540000002	22.50944681	1
2019-10-21 20:01:44	2019-10-21 21:52:33	2.29234759999999982	02	30-39岁	22.5135015680495592	113.899539246982457	440305	V0440300	10057	29	61	32	59	113.898020169999995	22.50944681	113.900460510000002	22.5116627700000009	1
2019-10-21 00:02:00	2019-10-21 00:25:16	2.29234759999999982	01	30-39岁	22.5121683320846202	113.91986961010312	440305	V0440300	10065	29	69	32	67	113.917542859999998	22.50944681	113.919983189999996	22.5116627700000009	1
2019-10-21 19:39:52	2019-10-21 22:20:47	2.29234759999999982	01	60岁以上	22.5124526084072407	113.921048328365472	440305	V0440300	10066	29	70	32	68	113.919983189999996	22.50944681	113.922423530000003	22.5116627700000009	1
2019-10-21 18:52:32	2019-10-21 21:54:22	2.29234759999999982	02	19-29岁	22.51298667598574	113.922075817054278	440305	V0440300	10066	29	70	32	68	113.919983189999996	22.50944681	113.922423530000003	22.5116627700000009	1
2019-10-21 14:46:21	2019-10-21 15:59:37	2.29234759999999982	01	19-29岁	22.5120846324559416	113.923513945648082	440305	V0440300	10067	29	71	32	69	113.922423530000003	22.50944681	113.924863869999996	22.5116627700000009	1
2019-10-21 23:41:01	2019-10-21 23:44:32	2.29234759999999982	02	30-39岁	22.5125876511433987	113.923862197359568	440305	V0440300	10067	29	71	32	69	113.922423530000003	22.50944681	113.924863869999996	22.5116627700000009	1
2019-10-21 23:29:33	2019-10-21 23:45:37	2.29234759999999982	01	19-29岁	22.5133362347092785	113.922893707315467	440305	V0440300	10067	29	71	32	69	113.922423530000003	22.50944681	113.924863869999996	22.5116627700000009	1
2019-10-21 12:53:15	2019-10-21 22:22:43	2.29234759999999982	01	19-29岁	22.5138229933982998	113.925223856497013	440305	V0440300	10068	29	72	32	70	113.924863869999996	22.50944681	113.927304199999995	22.5116627700000009	1
2019-10-21 09:45:41	2019-10-21 11:20:13	2.29234759999999982	01	19-29岁	22.5142880535543384	113.899609109295284	440305	V0440300	10414	30	61	33	59	113.898020169999995	22.5116627700000009	113.900460510000002	22.513878720000001	1
2019-10-21 19:33:59	2019-10-21 20:29:51	2.29234759999999982	03	未知	22.5139403344899911	113.905454555488674	440305	V0440300	10417	30	64	33	62	113.905341179999994	22.5116627700000009	113.907781510000007	22.513878720000001	1
2019-10-21 10:04:13	2019-10-21 15:09:16	2.29234759999999982	01	19-29岁	22.5153612674798111	113.908482619431908	440305	V0440300	10418	30	65	33	63	113.907781510000007	22.5116627700000009	113.910221849999999	22.513878720000001	1
2019-10-21 15:39:37	2019-10-21 17:45:31	2.29234759999999982	01	19-29岁	22.5148905937132788	113.919702390907275	440305	V0440300	10422	30	69	33	67	113.917542859999998	22.5116627700000009	113.919983189999996	22.513878720000001	1
2019-10-21 18:36:42	2019-10-21 22:04:29	2.29234759999999982	01	30-39岁	22.515338364654049	113.92093578730524	440305	V0440300	10423	30	70	33	68	113.919983189999996	22.5116627700000009	113.922423530000003	22.513878720000001	1
2019-10-21 18:24:26	2019-10-21 23:39:45	2.29234759999999982	01	50-59岁	22.5140875162814602	113.921594890826327	440305	V0440300	10423	30	70	33	68	113.919983189999996	22.5116627700000009	113.922423530000003	22.513878720000001	1
2019-10-21 21:22:17	2019-10-21 23:27:23	2.29234759999999982	01	19-29岁	22.5140836149918506	113.921390995525115	440305	V0440300	10423	30	70	33	68	113.919983189999996	22.5116627700000009	113.922423530000003	22.513878720000001	1
2019-10-21 19:10:12	2019-10-21 19:50:10	2.29234759999999982	01	19-29岁	22.5142230358373894	113.923961965401162	440305	V0440300	10424	30	71	33	69	113.922423530000003	22.5116627700000009	113.924863869999996	22.513878720000001	3
2019-10-21 17:59:12	2019-10-21 18:42:07	2.29234759999999982	01	19-29岁	22.5142230358373894	113.923961965401162	440305	V0440300	10424	30	71	33	69	113.922423530000003	22.5116627700000009	113.924863869999996	22.513878720000001	3
2019-10-21 19:50:26	2019-10-21 23:20:59	2.29234759999999982	01	19-29岁	22.5142230358373894	113.923961965401162	440305	V0440300	10424	30	71	33	69	113.922423530000003	22.5116627700000009	113.924863869999996	22.513878720000001	3
2019-10-21 07:03:26	2019-10-21 18:44:23	2.29234759999999982	01	30-39岁	22.5146682163837397	113.924117234569664	440305	V0440300	10424	30	71	33	69	113.922423530000003	22.5116627700000009	113.924863869999996	22.513878720000001	1
2019-10-21 10:35:03	2019-10-21 10:36:03	2.29234759999999982	01	19-29岁	22.51494136759311	113.923771212703201	440305	V0440300	10424	30	71	33	69	113.922423530000003	22.5116627700000009	113.924863869999996	22.513878720000001	1
2019-10-21 21:02:41	2019-10-21 22:15:38	2.29234759999999982	02	40-49岁	22.5154572304921388	113.923847207935466	440305	V0440300	10424	30	71	33	69	113.922423530000003	22.5116627700000009	113.924863869999996	22.513878720000001	1
2019-10-21 18:49:10	2019-10-21 19:43:29	2.29234759999999982	01	19-29岁	22.5142588582729495	113.923475499788012	440305	V0440300	10424	30	71	33	69	113.922423530000003	22.5116627700000009	113.924863869999996	22.513878720000001	1
2019-10-21 00:29:11	2019-10-21 01:42:19	2.29234759999999982	02	19-29岁	22.5144708301349787	113.925122093013769	440305	V0440300	10425	30	72	33	70	113.924863869999996	22.5116627700000009	113.927304199999995	22.513878720000001	1
2019-10-21 04:00:33	2019-10-21 04:48:09	2.29234759999999982	01	30-39岁	22.5142150450770693	113.925904832229136	440305	V0440300	10425	30	72	33	70	113.924863869999996	22.5116627700000009	113.927304199999995	22.513878720000001	1
2019-10-21 17:22:52	2019-10-21 18:53:05	2.29234759999999982	01	19-29岁	22.5147467674679014	113.924921714042597	440305	V0440300	10425	30	72	33	70	113.924863869999996	22.5116627700000009	113.927304199999995	22.513878720000001	2
2019-10-21 16:35:27	2019-10-21 17:21:37	2.29234759999999982	01	19-29岁	22.5147467674679014	113.924921714042597	440305	V0440300	10425	30	72	33	70	113.924863869999996	22.5116627700000009	113.927304199999995	22.513878720000001	2
2019-10-21 17:06:57	2019-10-21 23:40:23	2.29234759999999982	02	50-59岁	22.5155870840799217	113.925447066381508	440305	V0440300	10425	30	72	33	70	113.924863869999996	22.5116627700000009	113.927304199999995	22.513878720000001	1
2019-10-21 19:17:20	2019-10-21 19:56:05	2.29234759999999982	02	19-29岁	22.5141846025958898	113.928091034644027	440305	V0440300	10426	30	73	33	71	113.927304199999995	22.5116627700000009	113.929744540000002	22.513878720000001	1
2019-10-21 16:29:07	2019-10-21 17:26:36	2.29234759999999982	01	19-29岁	22.5146703398446597	113.931790853143582	440305	V0440300	10427	30	74	33	72	113.929744540000002	22.5116627700000009	113.932184879999994	22.513878720000001	1
2019-10-21 11:30:10	2019-10-21 13:39:07	3.05925700000000012	01	30-39岁	22.51481282921333	114.044507745263672	440304	V0440300	10474	30	121	32	120	114.044440339999994	22.5116627700000009	114.046880669999993	22.513878720000001	1
2019-10-21 17:06:47	2019-10-21 18:23:35	2.29234759999999982	02	19-29岁	22.5165110642144093	113.909612930613392	440305	V0440300	10775	31	65	34	63	113.907781510000007	22.513878720000001	113.910221849999999	22.5160946799999984	2
2019-10-21 22:22:41	2019-10-21 23:40:57	2.29234759999999982	02	19-29岁	22.5165110642144093	113.909612930613392	440305	V0440300	10775	31	65	34	63	113.907781510000007	22.513878720000001	113.910221849999999	22.5160946799999984	2
2019-10-21 17:07:54	2019-10-21 20:14:40	2.29234759999999982	02	0-18岁	22.51644360618333	113.910799480053697	440305	V0440300	10776	31	66	34	64	113.910221849999999	22.513878720000001	113.912662190000006	22.5160946799999984	1
2019-10-21 19:21:45	2019-10-21 21:53:14	2.29234759999999982	01	19-29岁	22.5170609402152913	113.922762611174221	440305	V0440300	10781	31	71	34	69	113.922423530000003	22.513878720000001	113.924863869999996	22.5160946799999984	1
2019-10-21 12:42:02	2019-10-21 16:01:16	2.29234759999999982	02	19-29岁	22.5162215878673386	113.926064402796243	440305	V0440300	10782	31	72	34	70	113.924863869999996	22.513878720000001	113.927304199999995	22.5160946799999984	1
2019-10-21 16:43:03	2019-10-21 18:11:26	2.29234759999999982	01	30-39岁	22.5204405080034284	113.905581683449455	440305	V0440300	11131	32	64	35	62	113.905341179999994	22.5160946799999984	113.907781510000007	22.5183106399999993	1
2019-10-21 11:33:59	2019-10-21 12:34:20	2.29234759999999982	01	40-49岁	22.5193007266261311	113.909667409402985	440305	V0440300	11132	32	65	35	63	113.907781510000007	22.5160946799999984	113.910221849999999	22.5183106399999993	1
2019-10-21 18:23:40	2019-10-21 19:03:13	2.29234759999999982	01	19-29岁	22.518891483234821	113.910443898452172	440305	V0440300	11133	32	66	35	64	113.910221849999999	22.5160946799999984	113.912662190000006	22.5183106399999993	2
2019-10-21 17:36:09	2019-10-21 18:22:44	2.29234759999999982	01	19-29岁	22.518891483234821	113.910443898452172	440305	V0440300	11133	32	66	35	64	113.910221849999999	22.5160946799999984	113.912662190000006	22.5183106399999993	2
2019-10-21 18:56:02	2019-10-21 20:56:02	2.29234759999999982	01	19-29岁	22.5187203356824099	113.914692587087984	440305	V0440300	11134	32	67	35	65	113.912662190000006	22.5160946799999984	113.915102520000005	22.5183106399999993	1
2019-10-21 12:08:57	2019-10-21 12:09:57	2.29234759999999982	01	19-29岁	22.5203166841226583	113.924536093699146	440305	V0440300	11138	32	71	35	70	113.922423530000003	22.5160946799999984	113.924863869999996	22.5183106399999993	1
2019-10-21 10:42:47	2019-10-21 17:15:55	2.29234759999999982	01	60岁以上	22.5193212205815989	113.931008123609899	440305	V0440300	11141	32	74	35	73	113.929744540000002	22.5160946799999984	113.932184879999994	22.5183106399999993	1
2019-10-21 21:56:37	2019-10-21 22:51:03	2.29234759999999982	02	19-29岁	22.5190996938603689	113.932168966295364	440305	V0440300	11141	32	74	35	73	113.929744540000002	22.5160946799999984	113.932184879999994	22.5183106399999993	2
2019-10-21 22:51:26	2019-10-21 23:45:41	2.29234759999999982	02	19-29岁	22.5190996938603689	113.932168966295364	440305	V0440300	11141	32	74	35	73	113.929744540000002	22.5160946799999984	113.932184879999994	22.5183106399999993	2
2019-10-21 08:11:41	2019-10-21 16:24:02	3.05925700000000012	02	19-29岁	22.5193878926706113	114.035142707038261	440304	V0440300	11184	32	117	34	116	114.034678990000003	22.5160946799999984	114.037119329999996	22.5183106399999993	1
2019-10-21 19:16:58	2019-10-21 21:15:28	3.05925700000000012	02	19-29岁	22.5188202879009793	114.043042998376279	440304	V0440300	11187	32	120	34	119	114.042000000000002	22.5160946799999984	114.044440339999994	22.5183106399999993	1
2019-10-21 08:42:06	2019-10-21 10:01:19	2.29234759999999982	02	30-39岁	22.5212472504509797	113.904359190075027	440305	V0440300	11487	33	63	36	61	113.902900840000001	22.5183106399999993	113.905341179999994	22.5205266000000002	1
2019-10-21 11:48:00	2019-10-21 13:17:50	2.29234759999999982	02	30-39岁	22.5218918340683913	113.904558522352545	440305	V0440300	11487	33	63	36	61	113.902900840000001	22.5183106399999993	113.905341179999994	22.5205266000000002	1
2019-10-21 19:48:18	2019-10-21 21:04:53	2.29234759999999982	02	19-29岁	22.521879308628499	113.908599770862196	440305	V0440300	11489	33	65	36	63	113.907781510000007	22.5183106399999993	113.910221849999999	22.5205266000000002	1
2019-10-21 18:38:39	2019-10-21 21:35:25	2.29234759999999982	01	30-39岁	22.5215547553044715	113.912375979610488	440305	V0440300	11490	33	66	36	64	113.910221849999999	22.5183106399999993	113.912662190000006	22.5205266000000002	1
2019-10-21 19:45:55	2019-10-21 22:55:56	2.29234759999999982	01	40-49岁	22.5208667816871717	113.917442482243857	440305	V0440300	11492	33	68	36	67	113.915102520000005	22.5183106399999993	113.917542859999998	22.5205266000000002	1
2019-10-21 07:16:17	2019-10-21 10:25:23	2.29234759999999982	01	19-29岁	22.5224952444981383	113.915298392573533	440305	V0440300	11492	33	68	36	67	113.915102520000005	22.5183106399999993	113.917542859999998	22.5205266000000002	1
2019-10-21 08:54:40	2019-10-21 20:01:14	2.29234759999999982	01	19-29岁	22.5217089801911996	113.918064902485455	440305	V0440300	11493	33	69	36	68	113.917542859999998	22.5183106399999993	113.919983189999996	22.5205266000000002	1
2019-10-21 21:46:36	2019-10-21 23:17:20	2.29234759999999982	02	19-29岁	22.5226895536632199	113.920257928124087	440305	V0440300	11494	33	70	36	69	113.919983189999996	22.5183106399999993	113.922423530000003	22.5205266000000002	1
2019-10-21 20:30:52	2019-10-21 20:31:52	2.29234759999999982	01	19-29岁	22.5209902715322094	113.92106302081541	440305	V0440300	11494	33	70	36	69	113.919983189999996	22.5183106399999993	113.922423530000003	22.5205266000000002	1
2019-10-21 22:57:08	2019-10-21 23:39:49	2.29234759999999982	01	30-39岁	22.5216516761612588	113.935376492413923	440305	V0440300	11500	33	76	36	75	113.934625209999993	22.5183106399999993	113.93706555	22.5205266000000002	1
2019-10-21 18:38:41	2019-10-21 19:45:43	2.29234759999999982	01	50-59岁	22.5208274631159391	113.944234434198279	440305	V0440300	11503	33	79	35	78	113.941946220000005	22.5183106399999993	113.944386559999998	22.5205266000000002	1
2019-10-21 17:29:44	2019-10-21 22:12:15	3.05925700000000012	01	50-59岁	22.5227154319853291	114.038908982670051	440304	V0440300	11542	33	118	35	117	114.037119329999996	22.5183106399999993	114.039559659999995	22.5205266000000002	1
2019-10-21 14:25:38	2019-10-21 15:39:28	3.05925700000000012	02	30-39岁	22.5224145028586804	114.046104331794638	440304	V0440300	11545	33	121	35	120	114.044440339999994	22.5183106399999993	114.046880669999993	22.5205266000000002	1
2019-10-21 18:08:06	2019-10-21 19:38:31	2.29234759999999982	02	30-39岁	22.5227727094707184	113.911416351310592	440305	V0440300	11847	34	66	37	65	113.910221849999999	22.5205266000000002	113.912662190000006	22.5227425500000003	2
2019-10-21 10:01:27	2019-10-21 13:05:59	2.29234759999999982	02	30-39岁	22.5227727094707184	113.911416351310592	440305	V0440300	11847	34	66	37	65	113.910221849999999	22.5205266000000002	113.912662190000006	22.5227425500000003	2
2019-10-21 21:33:12	2019-10-21 22:13:14	2.29234759999999982	01	19-29岁	22.5244656721512087	113.914516336461304	440305	V0440300	11848	34	67	37	66	113.912662190000006	22.5205266000000002	113.915102520000005	22.5227425500000003	1
2019-10-21 18:37:07	2019-10-21 18:45:41	2.29234759999999982	01	19-29岁	22.5232717998814991	113.916262254206501	440305	V0440300	11849	34	68	37	67	113.915102520000005	22.5205266000000002	113.917542859999998	22.5227425500000003	1
2019-10-21 14:33:54	2019-10-21 19:26:18	2.29234759999999982	02	30-39岁	22.5230167107531116	113.916607910973724	440305	V0440300	11849	34	68	37	67	113.915102520000005	22.5205266000000002	113.917542859999998	22.5227425500000003	1
2019-10-21 08:49:08	2019-10-21 10:28:18	2.29234759999999982	01	19-29岁	22.5243242622774389	113.927400420682304	440305	V0440300	11854	34	73	37	72	113.927304199999995	22.5205266000000002	113.929744540000002	22.5227425500000003	2
2019-10-21 20:34:01	2019-10-21 21:33:22	2.29234759999999982	01	19-29岁	22.5243242622774389	113.927400420682304	440305	V0440300	11854	34	73	37	72	113.927304199999995	22.5205266000000002	113.929744540000002	22.5227425500000003	2
2019-10-21 18:48:46	2019-10-21 22:03:51	3.05925700000000012	02	19-29岁	22.524620796704081	114.037003083117682	440304	V0440300	11898	34	117	36	116	114.034678990000003	22.5205266000000002	114.037119329999996	22.5227425500000003	1
2019-10-21 19:49:04	2019-10-21 22:12:42	3.05925700000000012	02	19-29岁	22.5235479322507892	114.038046037120807	440304	V0440300	11899	34	118	36	117	114.037119329999996	22.5205266000000002	114.039559659999995	22.5227425500000003	1
2019-10-21 17:03:37	2019-10-21 22:11:52	3.05925700000000012	01	50-59岁	22.5235902074915586	114.040833292882724	440304	V0440300	11900	34	119	36	118	114.039559659999995	22.5205266000000002	114.042000000000002	22.5227425500000003	1
2019-10-21 16:26:24	2019-10-21 19:14:46	3.05925700000000012	01	40-49岁	22.5248621210003215	114.051609224393246	440304	V0440300	11904	34	123	36	122	114.04932101	22.5205266000000002	114.051761350000007	22.5227425500000003	1
2019-10-21 08:47:22	2019-10-21 19:33:44	3.05925700000000012	01	30-39岁	22.5243579605595201	114.063025341963112	440304	V0440300	11909	34	128	35	127	114.061522690000004	22.5205266000000002	114.063963029999996	22.5227425500000003	1
2019-10-21 21:20:30	2019-10-21 23:44:57	3.05925700000000012	01	19-29岁	22.5247386109404886	114.067563944773397	440304	V0440300	11911	34	130	35	129	114.066403359999995	22.5205266000000002	114.068843700000002	22.5227425500000003	2
2019-10-21 00:01:28	2019-10-21 04:31:28	3.05925700000000012	01	19-29岁	22.5247386109404886	114.067563944773397	440304	V0440300	11911	34	130	35	129	114.066403359999995	22.5205266000000002	114.068843700000002	22.5227425500000003	2
2019-10-21 08:05:07	2019-10-21 08:06:07	2.29234759999999982	01	50-59岁	22.5265386678581194	113.905921743856979	440305	V0440300	12202	35	64	38	63	113.905341179999994	22.5227425500000003	113.907781510000007	22.5249585100000012	2
2019-10-21 15:49:27	2019-10-21 16:27:34	2.29234759999999982	01	50-59岁	22.5265386678581194	113.905921743856979	440305	V0440300	12202	35	64	38	63	113.905341179999994	22.5227425500000003	113.907781510000007	22.5249585100000012	2
2019-10-21 19:51:58	2019-10-21 22:32:44	2.29234759999999982	02	40-49岁	22.5259849401009298	113.916561407897433	440305	V0440300	12206	35	68	38	67	113.915102520000005	22.5227425500000003	113.917542859999998	22.5249585100000012	1
2019-10-21 21:30:58	2019-10-21 22:43:09	2.29234759999999982	02	19-29岁	22.5256794329961103	113.91616019805771	440305	V0440300	12206	35	68	38	67	113.915102520000005	22.5227425500000003	113.917542859999998	22.5249585100000012	1
2019-10-21 18:32:38	2019-10-21 19:06:47	2.29234759999999982	01	19-29岁	22.5255984619996887	113.918998543703722	440305	V0440300	12207	35	69	38	68	113.917542859999998	22.5227425500000003	113.919983189999996	22.5249585100000012	1
2019-10-21 21:17:52	2019-10-21 22:21:49	2.29234759999999982	01	30-39岁	22.5263430089885404	113.919234588151184	440305	V0440300	12207	35	69	38	68	113.917542859999998	22.5227425500000003	113.919983189999996	22.5249585100000012	1
2019-10-21 18:13:31	2019-10-21 19:44:24	2.29234759999999982	02	19-29岁	22.5268460363522784	113.918640565327806	440305	V0440300	12207	35	69	38	68	113.917542859999998	22.5227425500000003	113.919983189999996	22.5249585100000012	1
2019-10-21 09:36:30	2019-10-21 10:35:44	2.29234759999999982	02	19-29岁	22.5259253385495413	113.921458705534448	440305	V0440300	12208	35	70	38	69	113.919983189999996	22.5227425500000003	113.922423530000003	22.5249585100000012	1
2019-10-21 16:58:11	2019-10-21 18:32:30	2.29234759999999982	03	未知	22.5257724538542199	113.921015241398706	440305	V0440300	12208	35	70	38	69	113.919983189999996	22.5227425500000003	113.922423530000003	22.5249585100000012	1
2019-10-21 18:57:50	2019-10-21 21:56:18	2.29234759999999982	01	19-29岁	22.5261811722704408	113.93059418473382	440305	V0440300	12212	35	74	38	73	113.929744540000002	22.5227425500000003	113.932184879999994	22.5249585100000012	1
2019-10-21 12:37:21	2019-10-21 13:53:25	2.29234759999999982	01	19-29岁	22.526822630142739	113.932522875409646	440305	V0440300	12213	35	75	37	74	113.932184879999994	22.5227425500000003	113.934625209999993	22.5249585100000012	1
2019-10-21 15:48:07	2019-10-21 16:47:47	2.29234759999999982	02	40-49岁	22.525999219967769	113.942362287986938	440305	V0440300	12217	35	79	37	78	113.941946220000005	22.5227425500000003	113.944386559999998	22.5249585100000012	1
2019-10-21 18:15:17	2019-10-21 19:52:28	2.29234759999999982	02	30-39岁	22.5260462006300806	113.951016801853726	440305	V0440300	12220	35	82	37	81	113.949267230000004	22.5227425500000003	113.951707560000003	22.5249585100000012	1
2019-10-21 10:35:12	2019-10-21 12:19:44	2.29234759999999982	01	60岁以上	22.5261710995528084	113.956658168503296	440305	V0440300	12223	35	85	37	84	113.956588240000002	22.5227425500000003	113.959028570000001	22.5249585100000012	2
2019-10-21 12:36:41	2019-10-21 21:37:53	2.29234759999999982	01	60岁以上	22.5261710995528084	113.956658168503296	440305	V0440300	12223	35	85	37	84	113.956588240000002	22.5227425500000003	113.959028570000001	22.5249585100000012	2
2019-10-21 20:06:37	2019-10-21 21:12:30	2.29234759999999982	01	40-49岁	22.5250038285875291	113.977074446500851	440305	V0440300	12231	35	93	37	92	113.976110930000004	22.5227425500000003	113.978551260000003	22.5249585100000012	1
2019-10-21 20:51:19	2019-10-21 21:26:02	3.05925700000000012	02	19-29岁	22.52517178559226	114.038497137996174	440304	V0440300	12256	35	118	37	117	114.037119329999996	22.5227425500000003	114.039559659999995	22.5249585100000012	1
2019-10-21 19:31:18	2019-10-21 21:21:46	3.05925700000000012	01	19-29岁	22.5260178026948488	114.039839189873348	440304	V0440300	12257	35	119	37	118	114.039559659999995	22.5227425500000003	114.042000000000002	22.5249585100000012	1
2019-10-21 20:51:58	2019-10-21 22:43:01	3.05925700000000012	02	0-18岁	22.5271206811949192	114.0443526224511	440304	V0440300	12258	35	120	37	119	114.042000000000002	22.5227425500000003	114.044440339999994	22.5249585100000012	1
2019-10-21 16:56:20	2019-10-21 18:07:52	3.05925700000000012	02	30-39岁	22.5263799431922891	114.062545380882852	440304	V0440300	12266	35	128	36	127	114.061522690000004	22.5227425500000003	114.063963029999996	22.5249585100000012	1
2019-10-21 09:08:57	2019-10-21 18:13:28	3.05925700000000012	02	19-29岁	22.5249661172249809	114.06816147583362	440304	V0440300	12268	35	130	36	129	114.066403359999995	22.5227425500000003	114.068843700000002	22.5249585100000012	1
2019-10-21 09:33:48	2019-10-21 11:31:07	2.29234759999999982	01	19-29岁	22.5283165532114786	113.914848450761198	440305	V0440300	12562	36	67	39	66	113.912662190000006	22.5249585100000012	113.915102520000005	22.5271744699999985	1
2019-10-21 00:00:42	2019-10-21 01:38:12	2.29234759999999982	01	19-29岁	22.5280534278109315	113.913834292716743	440305	V0440300	12562	36	67	39	66	113.912662190000006	22.5249585100000012	113.915102520000005	22.5271744699999985	1
2019-10-21 19:19:41	2019-10-21 22:41:56	2.29234759999999982	02	40-49岁	22.5279564903425999	113.915837604128242	440305	V0440300	12563	36	68	39	67	113.915102520000005	22.5249585100000012	113.917542859999998	22.5271744699999985	1
2019-10-21 17:18:51	2019-10-21 19:06:31	2.29234759999999982	02	30-39岁	22.5283770742690805	113.919888876461499	440305	V0440300	12564	36	69	39	68	113.917542859999998	22.5249585100000012	113.919983189999996	22.5271744699999985	1
2019-10-21 07:09:16	2019-10-21 07:47:30	2.29234759999999982	01	19-29岁	22.5282306945694799	113.919785266605601	440305	V0440300	12564	36	69	39	68	113.917542859999998	22.5249585100000012	113.919983189999996	22.5271744699999985	1
2019-10-21 17:26:09	2019-10-21 21:10:07	2.29234759999999982	02	19-29岁	22.5278518910339294	113.922154268135529	440305	V0440300	12565	36	70	39	69	113.919983189999996	22.5249585100000012	113.922423530000003	22.5271744699999985	1
2019-10-21 20:20:43	2019-10-21 20:59:47	2.29234759999999982	02	19-29岁	22.5279689887617991	113.921199660748883	440305	V0440300	12565	36	70	39	69	113.919983189999996	22.5249585100000012	113.922423530000003	22.5271744699999985	2
2019-10-21 20:59:49	2019-10-21 21:53:13	2.29234759999999982	02	19-29岁	22.5279689887617991	113.921199660748883	440305	V0440300	12565	36	70	39	69	113.919983189999996	22.5249585100000012	113.922423530000003	22.5271744699999985	2
2019-10-21 08:01:50	2019-10-21 17:14:50	2.29234759999999982	02	30-39岁	22.5289283687477315	113.920401221932224	440305	V0440300	12565	36	70	39	69	113.919983189999996	22.5249585100000012	113.922423530000003	22.5271744699999985	1
2019-10-21 12:12:11	2019-10-21 13:27:52	2.29234759999999982	03	未知	22.5271786271218097	113.943162037604765	440305	V0440300	12574	36	79	38	78	113.941946220000005	22.5249585100000012	113.944386559999998	22.5271744699999985	1
2019-10-21 14:45:11	2019-10-21 15:29:46	2.29234759999999982	01	19-29岁	22.528177649219149	113.944917798346026	440305	V0440300	12575	36	80	38	79	113.944386559999998	22.5249585100000012	113.946826889999997	22.5271744699999985	1
2019-10-21 18:25:33	2019-10-21 19:22:15	3.05925700000000012	02	19-29岁	22.5278168734824007	114.018991145312555	440304	V0440300	12605	36	110	38	109	114.017596639999994	22.5249585100000012	114.02003698	22.5271744699999985	2
2019-10-21 07:50:46	2019-10-21 09:25:37	3.05925700000000012	02	19-29岁	22.5278168734824007	114.018991145312555	440304	V0440300	12605	36	110	38	109	114.017596639999994	22.5249585100000012	114.02003698	22.5271744699999985	2
2019-10-21 08:39:32	2019-10-21 11:31:50	3.05925700000000012	01	19-29岁	22.5272659655874108	114.027260719579786	440304	V0440300	12608	36	113	38	112	114.024917650000006	22.5249585100000012	114.027357980000005	22.5271744699999985	1
2019-10-21 19:46:19	2019-10-21 20:52:09	3.05925700000000012	02	19-29岁	22.5281741121393395	114.027076113397868	440304	V0440300	12608	36	113	38	112	114.024917650000006	22.5249585100000012	114.027357980000005	22.5271744699999985	1
2019-10-21 19:17:01	2019-10-21 22:20:03	3.05925700000000012	02	19-29岁	22.5279961187577094	114.029654420795978	440304	V0440300	12609	36	114	38	113	114.027357980000005	22.5249585100000012	114.029798319999998	22.5271744699999985	1
2019-10-21 09:32:55	2019-10-21 11:39:31	3.05925700000000012	01	19-29岁	22.5278995278998195	114.035670132006317	440304	V0440300	12612	36	117	38	116	114.034678990000003	22.5249585100000012	114.037119329999996	22.5271744699999985	1
2019-10-21 07:19:17	2019-10-21 08:28:58	3.05925700000000012	01	30-39岁	22.5280986513967214	114.036190496426215	440304	V0440300	12612	36	117	38	116	114.034678990000003	22.5249585100000012	114.037119329999996	22.5271744699999985	1
2019-10-21 08:52:39	2019-10-21 14:25:40	3.05925700000000012	01	19-29岁	22.5289045997732593	114.04467409946507	440304	V0440300	12616	36	121	38	120	114.044440339999994	22.5249585100000012	114.046880669999993	22.5271744699999985	1
2019-10-21 15:48:32	2019-10-21 20:14:44	2.29234759999999982	01	19-29岁	22.5296967106051085	113.908707380040767	440305	V0440300	12917	37	65	40	64	113.907781510000007	22.5271744699999985	113.910221849999999	22.5293904199999986	2
2019-10-21 20:14:46	2019-10-21 21:21:28	2.29234759999999982	01	19-29岁	22.5296967106051085	113.908707380040767	440305	V0440300	12917	37	65	40	64	113.907781510000007	22.5271744699999985	113.910221849999999	22.5293904199999986	2
2019-10-21 19:36:23	2019-10-21 22:09:21	2.29234759999999982	02	19-29岁	22.5307169080796399	113.912016732847093	440305	V0440300	12918	37	66	40	65	113.910221849999999	22.5271744699999985	113.912662190000006	22.5293904199999986	1
2019-10-21 19:24:50	2019-10-21 22:12:33	2.29234759999999982	01	19-29岁	22.5298064099497886	113.913008439261105	440305	V0440300	12919	37	67	40	66	113.912662190000006	22.5271744699999985	113.915102520000005	22.5293904199999986	1
2019-10-21 11:30:24	2019-10-21 12:51:34	2.29234759999999982	03	未知	22.5313656415682715	113.916665297861471	440305	V0440300	12920	37	68	40	67	113.915102520000005	22.5271744699999985	113.917542859999998	22.5293904199999986	1
2019-10-21 18:11:48	2019-10-21 18:59:07	2.29234759999999982	01	30-39岁	22.5305569911829409	113.91543980399571	440305	V0440300	12920	37	68	40	67	113.915102520000005	22.5271744699999985	113.917542859999998	22.5293904199999986	1
2019-10-21 19:36:40	2019-10-21 20:07:28	2.29234759999999982	01	30-39岁	22.5298090657485695	113.919264510258344	440305	V0440300	12921	37	69	40	68	113.917542859999998	22.5271744699999985	113.919983189999996	22.5293904199999986	1
2019-10-21 18:15:14	2019-10-21 22:11:42	2.29234759999999982	01	30-39岁	22.5310317185453215	113.919489947334512	440305	V0440300	12921	37	69	40	68	113.917542859999998	22.5271744699999985	113.919983189999996	22.5293904199999986	1
2019-10-21 19:07:22	2019-10-21 21:36:08	2.29234759999999982	02	30-39岁	22.5298232879892488	113.921420817087608	440305	V0440300	12922	37	70	40	69	113.919983189999996	22.5271744699999985	113.922423530000003	22.5293904199999986	1
2019-10-21 00:01:00	2019-10-21 00:04:40	2.29234759999999982	02	30-39岁	22.5314853490304294	113.922442841500441	440305	V0440300	12923	37	71	40	70	113.922423530000003	22.5271744699999985	113.924863869999996	22.5293904199999986	1
2019-10-21 23:13:48	2019-10-21 23:43:10	2.29234759999999982	02	0-18岁	22.5312886953447098	113.929150314268838	440305	V0440300	12925	37	73	39	72	113.927304199999995	22.5271744699999985	113.929744540000002	22.5293904199999986	1
2019-10-21 20:06:59	2019-10-21 22:00:35	2.29234759999999982	03	19-29岁	22.5303201670604594	113.928054566791431	440305	V0440300	12925	37	73	39	72	113.927304199999995	22.5271744699999985	113.929744540000002	22.5293904199999986	1
2019-10-21 18:09:27	2019-10-21 21:43:17	2.29234759999999982	02	0-18岁	22.53092761576832	113.930090911289966	440305	V0440300	12926	37	74	39	73	113.929744540000002	22.5271744699999985	113.932184879999994	22.5293904199999986	1
2019-10-21 10:20:34	2019-10-21 15:35:05	2.29234759999999982	01	50-59岁	22.5300746787040787	113.941689623381933	440305	V0440300	12930	37	78	39	77	113.939505879999999	22.5271744699999985	113.941946220000005	22.5293904199999986	1
2019-10-21 18:16:57	2019-10-21 19:50:25	2.29234759999999982	01	19-29岁	22.5302034274933511	113.942765116035602	440305	V0440300	12931	37	79	39	78	113.941946220000005	22.5271744699999985	113.944386559999998	22.5293904199999986	1
2019-10-21 15:12:34	2019-10-21 17:38:19	2.29234759999999982	01	50-59岁	22.5294859887350185	113.943004357259468	440305	V0440300	12931	37	79	39	78	113.941946220000005	22.5271744699999985	113.944386559999998	22.5293904199999986	1
2019-10-21 17:15:10	2019-10-21 17:47:16	2.29234759999999982	02	60岁以上	22.5315328189730195	113.94670917954889	440305	V0440300	12932	37	80	39	79	113.944386559999998	22.5271744699999985	113.946826889999997	22.5293904199999986	1
2019-10-21 09:45:55	2019-10-21 11:37:48	2.29234759999999982	02	40-49岁	22.5306583351437908	113.973492778519443	440305	V0440300	12943	37	91	39	90	113.971230250000005	22.5271744699999985	113.973670589999998	22.5293904199999986	1
2019-10-21 06:58:14	2019-10-21 07:32:36	2.29234759999999982	01	30-39岁	22.5321711898419785	113.911615214861712	440305	V0440300	13275	38	66	41	65	113.910221849999999	22.5293904199999986	113.912662190000006	22.5316063799999995	1
2019-10-21 16:54:25	2019-10-21 17:56:54	2.29234759999999982	01	19-29岁	22.5331224236625793	113.910865441371087	440305	V0440300	13275	38	66	41	65	113.910221849999999	22.5293904199999986	113.912662190000006	22.5316063799999995	1
2019-10-21 22:07:51	2019-10-21 23:41:55	2.29234759999999982	01	30-39岁	22.5317467419419799	113.913480150247921	440305	V0440300	13276	38	67	41	66	113.912662190000006	22.5293904199999986	113.915102520000005	22.5316063799999995	1
2019-10-21 00:34:42	2019-10-21 08:58:43	2.29234759999999982	01	19-29岁	22.532464153732171	113.917476351448656	440305	V0440300	13277	38	68	41	67	113.915102520000005	22.5293904199999986	113.917542859999998	22.5316063799999995	2
2019-10-21 08:59:01	2019-10-21 22:47:20	2.29234759999999982	01	19-29岁	22.532464153732171	113.917476351448656	440305	V0440300	13277	38	68	41	67	113.915102520000005	22.5293904199999986	113.917542859999998	22.5316063799999995	2
2019-10-21 17:02:35	2019-10-21 19:35:07	2.29234759999999982	01	50-59岁	22.5327244355813008	113.916460240748393	440305	V0440300	13277	38	68	41	67	113.915102520000005	22.5293904199999986	113.917542859999998	22.5316063799999995	1
2019-10-21 18:40:33	2019-10-21 20:22:19	2.29234759999999982	02	50-59岁	22.5336622498749612	113.917362302372823	440305	V0440300	13277	38	68	41	67	113.915102520000005	22.5293904199999986	113.917542859999998	22.5316063799999995	1
2019-10-21 18:28:05	2019-10-21 19:14:20	2.29234759999999982	02	19-29岁	22.5324103302378411	113.919847930723876	440305	V0440300	13278	38	69	41	68	113.917542859999998	22.5293904199999986	113.919983189999996	22.5316063799999995	1
2019-10-21 19:18:53	2019-10-21 19:52:01	2.29234759999999982	01	19-29岁	22.5330552622488796	113.918182109750504	440305	V0440300	13278	38	69	41	68	113.917542859999998	22.5293904199999986	113.919983189999996	22.5316063799999995	1
2019-10-21 19:03:25	2019-10-21 21:10:28	2.29234759999999982	02	30-39岁	22.5327331882110009	113.923512931650393	440305	V0440300	13280	38	71	41	70	113.922423530000003	22.5293904199999986	113.924863869999996	22.5316063799999995	1
2019-10-21 19:04:32	2019-10-21 19:45:09	2.29234759999999982	01	19-29岁	22.5336965187369813	113.925279098585136	440305	V0440300	13281	38	72	40	71	113.924863869999996	22.5293904199999986	113.927304199999995	22.5316063799999995	1
2019-10-21 12:14:19	2019-10-21 13:40:39	2.29234759999999982	03	19-29岁	22.53363448884744	113.927699464234038	440305	V0440300	13282	38	73	40	72	113.927304199999995	22.5293904199999986	113.929744540000002	22.5316063799999995	1
2019-10-21 19:43:14	2019-10-21 23:05:45	2.29234759999999982	02	19-29岁	22.53280125906225	113.935110873705312	440305	V0440300	13285	38	76	40	75	113.934625209999993	22.5293904199999986	113.93706555	22.5316063799999995	1
2019-10-21 21:24:48	2019-10-21 23:38:25	2.29234759999999982	01	19-29岁	22.5326712200110286	113.936337812720168	440305	V0440300	13285	38	76	40	75	113.934625209999993	22.5293904199999986	113.93706555	22.5316063799999995	1
2019-10-21 10:50:15	2019-10-21 13:25:10	2.29234759999999982	01	30-39岁	22.5324381931209317	113.941637534651022	440305	V0440300	13287	38	78	40	77	113.939505879999999	22.5293904199999986	113.941946220000005	22.5316063799999995	1
2019-10-21 19:21:29	2019-10-21 22:20:38	2.29234759999999982	02	30-39岁	22.5318203859084392	113.94237004590255	440305	V0440300	13288	38	79	40	78	113.941946220000005	22.5293904199999986	113.944386559999998	22.5316063799999995	1
2019-10-21 17:54:05	2019-10-21 19:18:16	2.29234759999999982	01	19-29岁	22.5335922350701807	113.947751939380467	440305	V0440300	13290	38	81	40	80	113.946826889999997	22.5293904199999986	113.949267230000004	22.5316063799999995	1
2019-10-21 15:35:00	2019-10-21 16:33:54	2.29234759999999982	02	19-29岁	22.5337715720526788	113.948641771972177	440305	V0440300	13290	38	81	40	80	113.946826889999997	22.5293904199999986	113.949267230000004	22.5316063799999995	2
2019-10-21 11:59:24	2019-10-21 15:34:48	2.29234759999999982	02	19-29岁	22.5337715720526788	113.948641771972177	440305	V0440300	13290	38	81	40	80	113.946826889999997	22.5293904199999986	113.949267230000004	22.5316063799999995	2
2019-10-21 11:09:13	2019-10-21 13:21:14	2.29234759999999982	02	60岁以上	22.5316420570231699	113.950087535059936	440305	V0440300	13291	38	82	40	81	113.949267230000004	22.5293904199999986	113.951707560000003	22.5316063799999995	2
2019-10-21 13:22:10	2019-10-21 15:03:56	2.29234759999999982	02	60岁以上	22.5316420570231699	113.950087535059936	440305	V0440300	13291	38	82	40	81	113.949267230000004	22.5293904199999986	113.951707560000003	22.5316063799999995	2
2019-10-21 00:00:27	2019-10-21 00:32:55	3.05925700000000012	01	30-39岁	22.53324401344533	114.021585164740813	440304	V0440300	13320	38	111	40	110	114.02003698	22.5293904199999986	114.022477309999999	22.5316063799999995	1
2019-10-21 14:29:50	2019-10-21 16:23:50	3.05925700000000012	01	19-29岁	22.5317303442274515	114.021724520687002	440304	V0440300	13320	38	111	40	110	114.02003698	22.5293904199999986	114.022477309999999	22.5316063799999995	1
2019-10-21 09:15:36	2019-10-21 09:33:50	3.05925700000000012	02	30-39岁	22.5319245871161513	114.053334291785944	440304	V0440300	13333	38	124	39	123	114.051761350000007	22.5293904199999986	114.054201680000006	22.5316063799999995	1
2019-10-21 20:16:17	2019-10-21 22:03:35	3.05925700000000012	02	19-29岁	22.5337258134728202	114.065955565417838	440304	V0440300	13338	38	129	39	128	114.063963029999996	22.5293904199999986	114.066403359999995	22.5316063799999995	1
2019-10-21 06:52:33	2019-10-21 18:43:55	2.29234759999999982	02	50-59岁	22.5344151941952084	113.910982380903278	440305	V0440300	13632	39	66	42	65	113.910221849999999	22.5316063799999995	113.912662190000006	22.5338223400000004	1
2019-10-21 13:53:40	2019-10-21 15:45:44	2.29234759999999982	01	30-39岁	22.5358018866259791	113.912700185393618	440305	V0440300	13633	39	67	42	66	113.912662190000006	22.5316063799999995	113.915102520000005	22.5338223400000004	1
2019-10-21 19:02:45	2019-10-21 21:44:24	2.29234759999999982	02	50-59岁	22.5354224592420387	113.915030481968316	440305	V0440300	13633	39	67	42	66	113.912662190000006	22.5316063799999995	113.915102520000005	22.5338223400000004	1
2019-10-21 19:38:08	2019-10-21 21:55:14	2.29234759999999982	02	19-29岁	22.5342674508709884	113.915979069093154	440305	V0440300	13634	39	68	42	67	113.915102520000005	22.5316063799999995	113.917542859999998	22.5338223400000004	1
2019-10-21 17:21:05	2019-10-21 18:27:53	2.29234759999999982	02	30-39岁	22.5338652114171687	113.915239972496053	440305	V0440300	13634	39	68	42	67	113.915102520000005	22.5316063799999995	113.917542859999998	22.5338223400000004	1
2019-10-21 23:01:33	2019-10-21 23:42:15	2.29234759999999982	01	30-39岁	22.5346846679705806	113.926928162861017	440305	V0440300	13638	39	72	41	71	113.924863869999996	22.5316063799999995	113.927304199999995	22.5338223400000004	1
2019-10-21 19:07:19	2019-10-21 21:48:41	2.29234759999999982	01	19-29岁	22.5357126813881692	113.926885962971255	440305	V0440300	13638	39	72	41	71	113.924863869999996	22.5316063799999995	113.927304199999995	22.5338223400000004	1
2019-10-21 19:53:25	2019-10-21 22:04:29	2.29234759999999982	01	19-29岁	22.5341202053185299	113.928087018844039	440305	V0440300	13639	39	73	41	72	113.927304199999995	22.5316063799999995	113.929744540000002	22.5338223400000004	1
2019-10-21 20:13:56	2019-10-21 21:39:24	2.29234759999999982	01	40-49岁	22.5345613304775902	113.930865430905612	440305	V0440300	13640	39	74	41	73	113.929744540000002	22.5316063799999995	113.932184879999994	22.5338223400000004	1
2019-10-21 18:37:10	2019-10-21 22:22:19	2.29234759999999982	01	50-59岁	22.5359916752171188	113.934408920705664	440305	V0440300	13641	39	75	41	74	113.932184879999994	22.5316063799999995	113.934625209999993	22.5338223400000004	1
2019-10-21 11:41:44	2019-10-21 12:43:39	2.29234759999999982	02	19-29岁	22.5341437204393991	113.934993786498353	440305	V0440300	13642	39	76	41	75	113.934625209999993	22.5316063799999995	113.93706555	22.5338223400000004	1
2019-10-21 11:25:42	2019-10-21 13:28:32	2.29234759999999982	01	19-29岁	22.5340029520631902	113.947043425758338	440305	V0440300	13647	39	81	41	80	113.946826889999997	22.5316063799999995	113.949267230000004	22.5338223400000004	1
2019-10-21 22:11:40	2019-10-21 23:38:17	2.29234759999999982	01	0-18岁	22.5348419854324611	113.951309303331513	440305	V0440300	13648	39	82	41	81	113.949267230000004	22.5316063799999995	113.951707560000003	22.5338223400000004	1
2019-10-21 13:57:58	2019-10-21 14:34:27	2.29234759999999982	03	未知	22.5355291510097011	113.957570182340262	440305	V0440300	13651	39	85	41	84	113.956588240000002	22.5316063799999995	113.959028570000001	22.5338223400000004	1
2019-10-21 17:33:07	2019-10-21 18:17:52	2.29234759999999982	01	19-29岁	22.5352471653457513	113.960316036929299	440305	V0440300	13652	39	86	41	85	113.959028570000001	22.5316063799999995	113.961468909999994	22.5338223400000004	1
2019-10-21 09:49:55	2019-10-21 11:40:56	2.29234759999999982	02	40-49岁	22.5352772156422496	113.988771338338324	440305	V0440300	13664	39	98	41	97	113.988312609999994	22.5316063799999995	113.990752939999993	22.5338223400000004	1
2019-10-21 21:39:12	2019-10-21 22:37:40	3.05925700000000012	03	19-29岁	22.5353091793865197	114.019549150068528	440304	V0440300	13676	39	110	41	109	114.017596639999994	22.5316063799999995	114.02003698	22.5338223400000004	1
2019-10-21 18:20:16	2019-10-21 22:00:48	3.05925700000000012	02	19-29岁	22.5355005463714697	114.021109243306896	440304	V0440300	13677	39	111	41	110	114.02003698	22.5316063799999995	114.022477309999999	22.5338223400000004	1
2019-10-21 01:59:47	2019-10-21 06:32:37	3.05925700000000012	01	19-29岁	22.5345580077623318	114.023334896807228	440304	V0440300	13678	39	112	41	111	114.022477309999999	22.5316063799999995	114.024917650000006	22.5338223400000004	1
2019-10-21 12:22:07	2019-10-21 13:01:53	2.29234759999999982	01	30-39岁	22.5368736826107288	113.905079253371269	440305	V0440300	13986	40	63	43	62	113.902900840000001	22.5338223400000004	113.905341179999994	22.5360383000000013	2
2019-10-21 00:00:16	2019-10-21 12:22:05	2.29234759999999982	01	30-39岁	22.5368736826107288	113.905079253371269	440305	V0440300	13986	40	63	43	62	113.902900840000001	22.5338223400000004	113.905341179999994	22.5360383000000013	2
2019-10-21 16:09:49	2019-10-21 17:50:38	2.29234759999999982	01	40-49岁	22.5374658292110404	113.908650865264491	440305	V0440300	13988	40	65	43	64	113.907781510000007	22.5338223400000004	113.910221849999999	22.5360383000000013	1
2019-10-21 19:50:57	2019-10-21 22:24:13	2.29234759999999982	02	19-29岁	22.5373987556125499	113.91831878890531	440305	V0440300	13992	40	69	43	68	113.917542859999998	22.5338223400000004	113.919983189999996	22.5360383000000013	1
2019-10-21 18:05:56	2019-10-21 18:39:56	2.29234759999999982	01	19-29岁	22.5374385317088191	113.961181264041585	440305	V0440300	14009	40	86	42	85	113.959028570000001	22.5338223400000004	113.961468909999994	22.5360383000000013	1
2019-10-21 09:35:04	2019-10-21 16:52:07	2.29234759999999982	02	30-39岁	22.5381567435303793	113.963846974678489	440305	V0440300	14010	40	87	42	86	113.961468909999994	22.5338223400000004	113.963909240000007	22.5360383000000013	1
2019-10-21 13:33:52	2019-10-21 16:21:24	3.05925700000000012	02	40-49岁	22.5380176411473911	113.996319137556029	440304	V0440300	14024	40	101	42	100	113.995633609999999	22.5338223400000004	113.998073950000006	22.5360383000000013	1
2019-10-21 18:47:17	2019-10-21 22:05:07	3.05925700000000012	02	19-29岁	22.5380923349357083	114.029972668768721	440304	V0440300	14038	40	115	42	114	114.029798319999998	22.5338223400000004	114.032238660000004	22.5360383000000013	1
2019-10-21 17:55:50	2019-10-21 20:30:21	3.05925700000000012	01	19-29岁	22.5371035067278704	114.058169696432174	440304	V0440300	14049	40	126	41	125	114.056642019999998	22.5338223400000004	114.059082349999997	22.5360383000000013	1
2019-10-21 00:04:49	2019-10-21 13:22:25	2.29234759999999982	01	30-39岁	22.5394366912469195	113.905080361583288	440305	V0440300	14343	41	63	44	62	113.902900840000001	22.5360383000000013	113.905341179999994	22.5382542599999987	1
2019-10-21 19:47:21	2019-10-21 22:27:12	2.29234759999999982	01	19-29岁	22.5401029881241186	113.913449683849407	440305	V0440300	14347	41	67	44	66	113.912662190000006	22.5360383000000013	113.915102520000005	22.5382542599999987	1
2019-10-21 16:04:43	2019-10-21 16:50:17	2.29234759999999982	01	60岁以上	22.5401648413955513	113.935550546442059	440305	V0440300	14356	41	76	43	75	113.934625209999993	22.5360383000000013	113.93706555	22.5382542599999987	1
2019-10-21 18:59:17	2019-10-21 20:10:34	2.29234759999999982	01	19-29岁	22.5387313836258798	113.963212611032418	440305	V0440300	14367	41	87	43	86	113.961468909999994	22.5360383000000013	113.963909240000007	22.5382542599999987	2
2019-10-21 13:10:35	2019-10-21 18:53:54	2.29234759999999982	01	19-29岁	22.5387313836258798	113.963212611032418	440305	V0440300	14367	41	87	43	86	113.961468909999994	22.5360383000000013	113.963909240000007	22.5382542599999987	2
2019-10-21 13:40:35	2019-10-21 18:08:29	2.29234759999999982	02	40-49岁	22.5384974552385096	113.976178132937434	440305	V0440300	14373	41	93	43	92	113.976110930000004	22.5360383000000013	113.978551260000003	22.5382542599999987	1
2019-10-21 19:10:27	2019-10-21 22:09:36	2.29234759999999982	02	40-49岁	22.5391134845185803	113.986395189654942	440305	V0440300	14377	41	97	43	96	113.985872270000002	22.5360383000000013	113.988312609999994	22.5382542599999987	1
2019-10-21 13:30:19	2019-10-21 15:03:33	2.29234759999999982	02	30-39岁	22.5386694913195207	113.990155046182295	440305	V0440300	14378	41	98	43	97	113.988312609999994	22.5360383000000013	113.990752939999993	22.5382542599999987	1
2019-10-21 10:17:40	2019-10-21 11:59:22	3.05925700000000012	02	30-39岁	22.5384581909080097	113.995746093725884	440304	V0440300	14381	41	101	43	100	113.995633609999999	22.5360383000000013	113.998073950000006	22.5382542599999987	1
2019-10-21 20:16:22	2019-10-21 22:28:06	3.05925700000000012	01	19-29岁	22.5398590531087812	114.008919453849032	440304	V0440300	14386	41	106	43	105	114.007835290000003	22.5360383000000013	114.010275629999995	22.5382542599999987	1
2019-10-21 12:17:23	2019-10-21 13:52:26	3.05925700000000012	01	19-29岁	22.5389181290695291	114.066593901141061	440304	V0440300	14410	41	130	42	129	114.066403359999995	22.5360383000000013	114.068843700000002	22.5382542599999987	1
2019-10-21 20:23:03	2019-10-21 21:47:00	2.29234759999999982	01	19-29岁	22.5418768156860487	113.918413607818138	440305	V0440300	14706	42	69	44	68	113.917542859999998	22.5382542599999987	113.919983189999996	22.5404702099999987	1
2019-10-21 16:50:04	2019-10-21 19:06:05	2.29234759999999982	01	40-49岁	22.5420045297157117	113.920839612163945	440305	V0440300	14707	42	70	44	69	113.919983189999996	22.5382542599999987	113.922423530000003	22.5404702099999987	1
2019-10-21 00:00:24	2019-10-21 02:28:02	2.29234759999999982	01	0-18岁	22.5405727072635891	113.943226412739065	440305	V0440300	14716	42	79	44	78	113.941946220000005	22.5382542599999987	113.944386559999998	22.5404702099999987	1
2019-10-21 14:01:40	2019-10-21 20:09:14	2.29234759999999982	01	30-39岁	22.5413414821457003	113.962834853878391	440305	V0440300	14724	42	87	44	86	113.961468909999994	22.5382542599999987	113.963909240000007	22.5404702099999987	1
2019-10-21 19:26:12	2019-10-21 22:15:22	2.29234759999999982	01	40-49岁	22.5426791430884883	113.968197781579391	440305	V0440300	14726	42	89	44	88	113.966349579999999	22.5382542599999987	113.968789920000006	22.5404702099999987	1
2019-10-21 00:08:30	2019-10-21 00:23:35	3.05925700000000012	01	19-29岁	22.5410138818956014	114.0142382890823	440304	V0440300	14745	42	108	44	107	114.012715970000002	22.5382542599999987	114.015156300000001	22.5404702099999987	1
2019-10-21 12:22:59	2019-10-21 13:06:32	3.17181930000000012	01	30-39岁	22.5411764623036603	114.111562122011392	440303	V0440300	14785	42	148	43	147	114.110329410000006	22.5382542599999987	114.112769749999998	22.5404702099999987	1
2019-10-21 16:25:39	2019-10-21 18:35:18	2.29234759999999982	01	19-29岁	22.5440895861477983	113.917091710199927	440305	V0440300	15062	43	68	45	67	113.915102520000005	22.5404702099999987	113.917542859999998	22.5426861699999996	1
2019-10-21 14:48:45	2019-10-21 16:19:59	2.29234759999999982	03	未知	22.5442187747311706	113.928553180402233	440305	V0440300	15067	43	73	45	72	113.927304199999995	22.5404702099999987	113.929744540000002	22.5426861699999996	1
2019-10-21 17:49:53	2019-10-21 20:44:13	2.29234759999999982	01	30-39岁	22.5441410228570511	113.962452927021573	440305	V0440300	15081	43	87	45	86	113.961468909999994	22.5404702099999987	113.963909240000007	22.5426861699999996	1
2019-10-21 15:10:33	2019-10-21 15:52:28	2.29234759999999982	01	40-49岁	22.5446156024204001	113.963210082918323	440305	V0440300	15081	43	87	45	86	113.961468909999994	22.5404702099999987	113.963909240000007	22.5426861699999996	1
2019-10-21 20:26:06	2019-10-21 22:53:56	2.29234759999999982	01	50-59岁	22.5436728969043116	113.964425764960325	440305	V0440300	15082	43	88	45	87	113.963909240000007	22.5404702099999987	113.966349579999999	22.5426861699999996	1
2019-10-21 09:21:51	2019-10-21 10:08:06	2.29234759999999982	01	30-39岁	22.544419284414321	113.968587238648425	440305	V0440300	15083	43	89	45	88	113.966349579999999	22.5404702099999987	113.968789920000006	22.5426861699999996	1
2019-10-21 18:50:16	2019-10-21 20:27:53	2.29234759999999982	01	19-29岁	22.544856467370451	113.967363197472523	440305	V0440300	15083	43	89	45	88	113.966349579999999	22.5404702099999987	113.968789920000006	22.5426861699999996	1
2019-10-21 21:30:57	2019-10-21 22:30:24	2.29234759999999982	02	30-39岁	22.5438930742080288	113.968919362583691	440305	V0440300	15084	43	90	45	89	113.968789920000006	22.5404702099999987	113.971230250000005	22.5426861699999996	1
2019-10-21 14:48:51	2019-10-21 16:39:31	2.29234759999999982	01	19-29岁	22.5444194163589415	113.975300904527842	440305	V0440300	15086	43	92	45	91	113.973670589999998	22.5404702099999987	113.976110930000004	22.5426861699999996	1
2019-10-21 15:24:06	2019-10-21 17:53:35	3.05925700000000012	01	19-29岁	22.5427555885862887	114.015687349236629	440304	V0440300	15103	43	109	45	108	114.015156300000001	22.5404702099999987	114.017596639999994	22.5426861699999996	1
2019-10-21 18:36:54	2019-10-21 21:56:13	2.29234759999999982	02	40-49岁	22.5454059594791403	113.916557235288451	440305	V0440300	15419	44	68	46	67	113.915102520000005	22.5426861699999996	113.917542859999998	22.5449021300000005	1
2019-10-21 20:58:18	2019-10-21 22:42:06	2.29234759999999982	02	19-29岁	22.5470163515489617	113.917706741700016	440305	V0440300	15420	44	69	46	68	113.917542859999998	22.5426861699999996	113.919983189999996	22.5449021300000005	1
2019-10-21 18:10:39	2019-10-21 20:13:02	2.29234759999999982	02	19-29岁	22.546980362981639	113.929026381050136	440305	V0440300	15424	44	73	46	72	113.927304199999995	22.5426861699999996	113.929744540000002	22.5449021300000005	1
2019-10-21 12:34:11	2019-10-21 15:04:00	2.29234759999999982	02	19-29岁	22.5458892356678611	113.933325460550122	440305	V0440300	15426	44	75	46	74	113.932184879999994	22.5426861699999996	113.934625209999993	22.5449021300000005	1
2019-10-21 21:11:32	2019-10-21 21:43:58	2.29234759999999982	01	30-39岁	22.5455552683925902	113.946594843261963	440305	V0440300	15431	44	80	46	79	113.944386559999998	22.5426861699999996	113.946826889999997	22.5449021300000005	1
2019-10-21 15:55:21	2019-10-21 21:16:16	2.29234759999999982	01	19-29岁	22.5461695332347389	113.944725594495367	440305	V0440300	15431	44	80	46	79	113.944386559999998	22.5426861699999996	113.946826889999997	22.5449021300000005	1
2019-10-21 15:20:34	2019-10-21 15:59:53	2.29234759999999982	01	30-39岁	22.5453766251491601	113.966710572548905	440305	V0440300	15440	44	89	46	88	113.966349579999999	22.5426861699999996	113.968789920000006	22.5449021300000005	1
2019-10-21 19:46:40	2019-10-21 22:29:46	3.05925700000000012	02	19-29岁	22.5449952124411901	114.036247334568827	440304	V0440300	15468	44	117	45	116	114.034678990000003	22.5426861699999996	114.037119329999996	22.5449021300000005	1
2019-10-21 19:44:30	2019-10-21 20:51:06	3.05925700000000012	01	19-29岁	22.5470858405653196	114.046366111365487	440304	V0440300	15472	44	121	45	120	114.044440339999994	22.5426861699999996	114.046880669999993	22.5449021300000005	1
2019-10-21 20:16:59	2019-10-21 21:08:03	3.05925700000000012	01	19-29岁	22.5462214763873909	114.04844441415193	440304	V0440300	15473	44	122	45	121	114.046880669999993	22.5426861699999996	114.04932101	22.5449021300000005	1
2019-10-21 19:47:04	2019-10-21 22:34:02	3.05925700000000012	01	30-39岁	22.5456160006902309	114.094970582741055	440304	V0440300	15492	44	141	45	140	114.093247059999996	22.5426861699999996	114.095687400000003	22.5449021300000005	1
2019-10-21 09:33:39	2019-10-21 13:37:56	3.17181930000000012	03	未知	22.5452093219571914	114.105949290235131	440303	V0440300	15497	44	146	45	145	114.10544874	22.5426861699999996	114.107889080000007	22.5449021300000005	1
2019-10-21 11:09:48	2019-10-21 12:13:52	2.29234759999999982	01	40-49岁	22.5483914861701216	113.927780643291953	440305	V0440300	15781	45	73	47	72	113.927304199999995	22.5449021300000005	113.929744540000002	22.5471180900000014	1
2019-10-21 15:44:29	2019-10-21 17:33:57	2.29234759999999982	01	40-49岁	22.5472735254350205	113.928310635126365	440305	V0440300	15781	45	73	47	72	113.927304199999995	22.5449021300000005	113.929744540000002	22.5471180900000014	1
2019-10-21 18:57:05	2019-10-21 22:14:59	2.29234759999999982	02	19-29岁	22.5477437868057606	113.948732741363571	440305	V0440300	15789	45	81	47	80	113.946826889999997	22.5449021300000005	113.949267230000004	22.5471180900000014	1
2019-10-21 13:48:28	2019-10-21 22:08:47	2.29234759999999982	02	30-39岁	22.5487195467150308	113.962605251864289	440305	V0440300	15795	45	87	47	86	113.961468909999994	22.5449021300000005	113.963909240000007	22.5471180900000014	1
2019-10-21 19:34:45	2019-10-21 20:49:46	2.29234759999999982	01	50-59岁	22.5484204494223803	113.966838311417646	440305	V0440300	15797	45	89	47	88	113.966349579999999	22.5449021300000005	113.968789920000006	22.5471180900000014	1
2019-10-21 18:02:47	2019-10-21 21:19:48	3.05925700000000012	02	19-29岁	22.5473376726195198	114.00631937122732	440304	V0440300	15813	45	105	47	104	114.005394960000004	22.5449021300000005	114.007835290000003	22.5471180900000014	1
2019-10-21 18:45:01	2019-10-21 22:22:54	3.05925700000000012	01	19-29岁	22.5479840867081798	114.090664982591534	440304	V0440300	15847	45	139	46	138	114.088366390000004	22.5449021300000005	114.090806720000003	22.5471180900000014	1
2019-10-21 23:27:43	2019-10-21 23:43:44	3.17181930000000012	02	19-29岁	22.5489449495484386	114.114927624561517	440303	V0440300	15857	45	149	46	148	114.112769749999998	22.5449021300000005	114.115210079999997	22.5471180900000014	1
2019-10-21 11:44:42	2019-10-21 20:30:31	3.17181930000000012	02	50-59岁	22.5489270097874694	114.128541684901165	440303	V0440300	15863	45	155	46	154	114.127411769999995	22.5449021300000005	114.129852099999994	22.5471180900000014	1
2019-10-21 10:44:52	2019-10-21 13:00:01	2.29234759999999982	01	30-39岁	22.5513380539943	113.921885714128166	440305	V0440300	16135	46	70	48	69	113.919983189999996	22.5471180900000014	113.922423530000003	22.5493340400000015	1
2019-10-21 14:30:55	2019-10-21 16:00:38	2.29234759999999982	02	30-39岁	22.5504504496929101	113.925490621197028	440305	V0440300	16137	46	72	48	71	113.924863869999996	22.5471180900000014	113.927304199999995	22.5493340400000015	1
2019-10-21 18:02:23	2019-10-21 21:43:06	2.29234759999999982	01	19-29岁	22.5504764830747497	113.936303992588734	440305	V0440300	16141	46	76	48	75	113.934625209999993	22.5471180900000014	113.93706555	22.5493340400000015	1
2019-10-21 15:46:39	2019-10-21 17:24:56	2.29234759999999982	01	19-29岁	22.5496552004371615	113.950536736250157	440305	V0440300	16147	46	82	48	81	113.949267230000004	22.5471180900000014	113.951707560000003	22.5493340400000015	1
2019-10-21 19:18:09	2019-10-21 22:31:50	3.05925700000000012	02	19-29岁	22.5509146444510407	114.037160504131165	440304	V0440300	16183	46	118	47	117	114.037119329999996	22.5471180900000014	114.039559659999995	22.5493340400000015	1
2019-10-21 00:00:02	2019-10-21 05:40:23	3.05925700000000012	01	19-29岁	22.5504539547136709	114.072597871753345	440304	V0440300	16197	46	132	47	131	114.071284030000001	22.5471180900000014	114.073724369999994	22.5493340400000015	1
2019-10-21 00:02:12	2019-10-21 00:39:32	3.17181930000000012	01	30-39岁	22.5514263415012906	114.12395193534411	440303	V0440300	16218	46	153	47	152	114.122531089999995	22.5471180900000014	114.124971430000002	22.5493340400000015	1
2019-10-21 00:02:07	2019-10-21 00:31:36	3.17181930000000012	01	30-39岁	22.5509667889442404	114.131570114864118	440303	V0440300	16221	46	156	47	155	114.129852099999994	22.5471180900000014	114.132292440000001	22.5493340400000015	1
2019-10-21 08:28:17	2019-10-21 10:35:16	3.17181930000000012	01	30-39岁	22.5500008673645098	114.130045054178879	440303	V0440300	16221	46	156	47	155	114.129852099999994	22.5471180900000014	114.132292440000001	22.5493340400000015	1
2019-10-21 14:47:01	2019-10-21 21:10:04	2.01503029999999983	01	30-39岁	22.5521648250436684	113.88378074149847	440306	V0440300	16477	47	55	50	54	113.883378149999999	22.5493340400000015	113.885818490000005	22.5515499999999989	1
2019-10-21 12:01:34	2019-10-21 13:42:32	2.29234759999999982	01	19-29岁	22.5522177251639491	113.911761471173705	440305	V0440300	16488	47	66	49	65	113.910221849999999	22.5493340400000015	113.912662190000006	22.5515499999999989	1
2019-10-21 18:43:56	2019-10-21 22:40:33	2.29234759999999982	02	19-29岁	22.5518008953016817	113.92484855811675	440305	V0440300	16493	47	71	49	70	113.922423530000003	22.5493340400000015	113.924863869999996	22.5515499999999989	1
2019-10-21 15:58:42	2019-10-21 19:13:37	2.29234759999999982	01	19-29岁	22.5533832048968605	113.927835198650044	440305	V0440300	16495	47	73	49	72	113.927304199999995	22.5493340400000015	113.929744540000002	22.5515499999999989	1
2019-10-21 19:19:38	2019-10-21 23:08:06	2.29234759999999982	01	50-59岁	22.5527240645400298	113.946281503565459	440305	V0440300	16502	47	80	49	79	113.944386559999998	22.5493340400000015	113.946826889999997	22.5515499999999989	1
2019-10-21 00:11:56	2019-10-21 01:36:00	2.29234759999999982	01	30-39岁	22.5522915983043895	113.952023636393207	440305	V0440300	16505	47	83	49	82	113.951707560000003	22.5493340400000015	113.954147899999995	22.5515499999999989	2
2019-10-21 13:26:59	2019-10-21 17:24:59	2.29234759999999982	01	30-39岁	22.5522915983043895	113.952023636393207	440305	V0440300	16505	47	83	49	82	113.951707560000003	22.5493340400000015	113.954147899999995	22.5515499999999989	2
2019-10-21 10:44:34	2019-10-21 11:58:22	2.29234759999999982	01	30-39岁	22.5515774659865791	113.952913800250315	440305	V0440300	16505	47	83	49	82	113.951707560000003	22.5493340400000015	113.954147899999995	22.5515499999999989	1
2019-10-21 00:16:52	2019-10-21 00:17:52	2.29234759999999982	01	30-39岁	22.5524948168484016	113.957984997099729	440305	V0440300	16507	47	85	49	84	113.956588240000002	22.5493340400000015	113.959028570000001	22.5515499999999989	1
2019-10-21 10:45:04	2019-10-21 11:53:38	2.29234759999999982	03	未知	22.5528842662219198	113.961396620622978	440305	V0440300	16508	47	86	49	85	113.959028570000001	22.5493340400000015	113.961468909999994	22.5515499999999989	2
2019-10-21 16:22:17	2019-10-21 17:02:38	2.29234759999999982	03	未知	22.5528842662219198	113.961396620622978	440305	V0440300	16508	47	86	49	85	113.959028570000001	22.5493340400000015	113.961468909999994	22.5515499999999989	2
2019-10-21 07:45:38	2019-10-21 07:46:38	3.05925700000000012	02	50-59岁	22.5519404981216205	113.991820024362852	440304	V0440300	16521	47	99	49	98	113.990752939999993	22.5493340400000015	113.99319328	22.5515499999999989	1
2019-10-21 18:22:20	2019-10-21 19:00:45	3.05925700000000012	01	19-29岁	22.5535637195556014	113.993679547479942	440304	V0440300	16522	47	100	49	99	113.99319328	22.5493340400000015	113.995633609999999	22.5515499999999989	1
2019-10-21 14:00:07	2019-10-21 19:04:33	3.05925700000000012	02	19-29岁	22.5529829496733107	113.996888911830638	440304	V0440300	16523	47	101	49	100	113.995633609999999	22.5493340400000015	113.998073950000006	22.5515499999999989	3
2019-10-21 10:04:02	2019-10-21 11:49:25	3.05925700000000012	02	19-29岁	22.5529829496733107	113.996888911830638	440304	V0440300	16523	47	101	49	100	113.995633609999999	22.5493340400000015	113.998073950000006	22.5515499999999989	3
2019-10-21 11:50:26	2019-10-21 13:55:17	3.05925700000000012	02	19-29岁	22.5529829496733107	113.996888911830638	440304	V0440300	16523	47	101	49	100	113.995633609999999	22.5493340400000015	113.998073950000006	22.5515499999999989	3
2019-10-21 20:22:42	2019-10-21 21:27:39	3.05925700000000012	01	30-39岁	22.5518400186734489	114.028133274751141	440304	V0440300	16536	47	114	48	113	114.027357980000005	22.5493340400000015	114.029798319999998	22.5515499999999989	1
2019-10-21 11:07:41	2019-10-21 14:36:30	3.05925700000000012	02	30-39岁	22.5517588290146094	114.033508384207579	440304	V0440300	16538	47	116	48	115	114.032238660000004	22.5493340400000015	114.034678990000003	22.5515499999999989	1
2019-10-21 22:23:38	2019-10-21 22:26:48	2.29234759999999982	03	未知	22.5540972580726802	113.902042326224688	440305	V0440300	16841	48	62	51	61	113.900460510000002	22.5515499999999989	113.902900840000001	22.5537659599999998	1
2019-10-21 17:18:23	2019-10-21 19:41:52	2.29234759999999982	02	40-49岁	22.5559649548023096	113.91280507399587	440305	V0440300	16846	48	67	50	66	113.912662190000006	22.5515499999999989	113.915102520000005	22.5537659599999998	1
2019-10-21 12:50:17	2019-10-21 20:44:16	2.29234759999999982	01	19-29岁	22.5541618443440584	113.920423873628081	440305	V0440300	16849	48	70	50	69	113.919983189999996	22.5515499999999989	113.922423530000003	22.5537659599999998	1
2019-10-21 14:29:57	2019-10-21 17:55:00	2.29234759999999982	02	40-49岁	22.5550345464882405	113.920754270663863	440305	V0440300	16849	48	70	50	69	113.919983189999996	22.5515499999999989	113.922423530000003	22.5537659599999998	1
2019-10-21 14:43:46	2019-10-21 17:52:14	2.29234759999999982	01	19-29岁	22.5555957990863511	113.925085008164928	440305	V0440300	16851	48	72	50	71	113.924863869999996	22.5515499999999989	113.927304199999995	22.5537659599999998	1
2019-10-21 12:12:30	2019-10-21 12:51:32	2.29234759999999982	01	30-39岁	22.5547337087089304	113.942807333606282	440305	V0440300	16858	48	79	50	78	113.941946220000005	22.5515499999999989	113.944386559999998	22.5537659599999998	4
2019-10-21 19:35:35	2019-10-21 21:00:16	2.29234759999999982	01	30-39岁	22.5547337087089304	113.942807333606282	440305	V0440300	16858	48	79	50	78	113.941946220000005	22.5515499999999989	113.944386559999998	22.5537659599999998	4
2019-10-21 18:33:01	2019-10-21 19:34:40	2.29234759999999982	01	30-39岁	22.5547337087089304	113.942807333606282	440305	V0440300	16858	48	79	50	78	113.941946220000005	22.5515499999999989	113.944386559999998	22.5537659599999998	4
2019-10-21 11:10:39	2019-10-21 12:11:34	2.29234759999999982	01	30-39岁	22.5547337087089304	113.942807333606282	440305	V0440300	16858	48	79	50	78	113.941946220000005	22.5515499999999989	113.944386559999998	22.5537659599999998	4
2019-10-21 15:27:55	2019-10-21 16:57:43	2.29234759999999982	02	30-39岁	22.5543274500191195	113.967564127041598	440305	V0440300	16868	48	89	50	88	113.966349579999999	22.5515499999999989	113.968789920000006	22.5537659599999998	1
2019-10-21 13:35:49	2019-10-21 16:09:31	3.05925700000000012	01	40-49岁	22.5546994193273598	113.998911679229877	440304	V0440300	16881	48	102	50	101	113.998073950000006	22.5515499999999989	114.000514289999998	22.5537659599999998	1
2019-10-21 17:31:59	2019-10-21 18:35:37	3.05925700000000012	03	未知	22.5542072052655591	114.027295457846662	440304	V0440300	16892	48	113	49	112	114.024917650000006	22.5515499999999989	114.027357980000005	22.5537659599999998	1
2019-10-21 18:22:41	2019-10-21 20:08:49	3.05925700000000012	02	19-29岁	22.5545295719685406	114.037909190118825	440304	V0440300	16897	48	118	49	117	114.037119329999996	22.5515499999999989	114.039559659999995	22.5537659599999998	1
2019-10-21 15:56:40	2019-10-21 17:38:07	3.05925700000000012	02	19-29岁	22.5552542443849084	114.084439072089097	440304	V0440300	16916	48	137	49	136	114.083485710000005	22.5515499999999989	114.085926049999998	22.5537659599999998	1
2019-10-21 18:46:11	2019-10-21 22:42:21	3.17181930000000012	01	19-29岁	22.5550580537096614	114.139813479952394	440303	V0440300	16939	48	160	49	159	114.139613449999999	22.5515499999999989	114.142053779999998	22.5537659599999998	2
2019-10-21 22:42:21	2019-10-21 22:42:21	3.17181930000000012	01	19-29岁	22.5550580537096614	114.139813479952394	440303	V0440300	16939	48	160	49	159	114.139613449999999	22.5515499999999989	114.142053779999998	22.5537659599999998	2
2019-10-21 11:38:55	2019-10-21 12:57:36	2.01503029999999983	02	30-39岁	22.5574694542561289	113.862363672341758	440306	V0440300	17182	49	46	52	45	113.861415129999997	22.5537659599999998	113.863855459999996	22.5559819099999999	1
2019-10-21 21:01:09	2019-10-21 23:42:38	2.29234759999999982	01	19-29岁	22.5581215945028113	113.914671176938043	440305	V0440300	17203	49	67	51	66	113.912662190000006	22.5537659599999998	113.915102520000005	22.5559819099999999	1
2019-10-21 19:35:33	2019-10-21 22:01:20	2.29234759999999982	02	19-29岁	22.5567451612460204	113.969425425756526	440305	V0440300	17226	49	90	51	89	113.968789920000006	22.5537659599999998	113.971230250000005	22.5559819099999999	1
2019-10-21 19:57:28	2019-10-21 22:09:31	2.29234759999999982	01	30-39岁	22.5575426484984689	113.983507101881983	440305	V0440300	17232	49	96	51	95	113.983431929999995	22.5537659599999998	113.985872270000002	22.5559819099999999	1
2019-10-21 17:02:31	2019-10-21 17:47:08	3.05925700000000012	01	19-29岁	22.5581027499060411	114.037861981111007	440304	V0440300	17254	49	118	50	117	114.037119329999996	22.5537659599999998	114.039559659999995	22.5559819099999999	1
2019-10-21 14:15:42	2019-10-21 14:47:04	3.05925700000000012	01	30-39岁	22.5581717798587214	114.03964848199449	440304	V0440300	17255	49	119	50	118	114.039559659999995	22.5537659599999998	114.042000000000002	22.5559819099999999	1
2019-10-21 16:13:40	2019-10-21 17:20:03	3.05925700000000012	01	19-29岁	22.5569339105277606	114.044475216192069	440304	V0440300	17257	49	121	50	120	114.044440339999994	22.5537659599999998	114.046880669999993	22.5559819099999999	1
2019-10-21 15:59:11	2019-10-21 18:29:33	3.17181930000000012	01	50-59岁	22.5571921987844703	114.100257307953569	440303	V0440300	17279	49	143	50	142	114.098127730000002	22.5537659599999998	114.100568069999994	22.5559819099999999	2
2019-10-21 18:29:43	2019-10-21 19:23:30	3.17181930000000012	01	50-59岁	22.5571921987844703	114.100257307953569	440303	V0440300	17279	49	143	50	142	114.098127730000002	22.5537659599999998	114.100568069999994	22.5559819099999999	2
2019-10-21 19:06:48	2019-10-21 21:06:21	2.01503029999999983	01	19-29岁	22.5598676205021391	113.891487559575452	440306	V0440300	17551	50	58	53	57	113.890699159999997	22.5559819099999999	113.893139500000004	22.5581978700000008	1
2019-10-21 21:04:55	2019-10-21 23:43:34	2.29234759999999982	01	19-29岁	22.5594168559827892	113.911630208614142	440305	V0440300	17559	50	66	52	65	113.910221849999999	22.5559819099999999	113.912662190000006	22.5581978700000008	1
2019-10-21 17:30:55	2019-10-21 21:20:48	2.29234759999999982	02	50-59岁	22.5603328878196692	113.935901503199005	440305	V0440300	17569	50	76	52	75	113.934625209999993	22.5559819099999999	113.93706555	22.5581978700000008	1
2019-10-21 09:20:41	2019-10-21 18:01:12	3.05925700000000012	02	30-39岁	22.5592056383169997	114.026721823997718	440304	V0440300	17606	50	113	51	112	114.024917650000006	22.5559819099999999	114.027357980000005	22.5581978700000008	1
2019-10-21 14:43:06	2019-10-21 17:12:49	3.05925700000000012	01	30-39岁	22.5585499141996699	114.036171334902392	440304	V0440300	17610	50	117	51	116	114.034678990000003	22.5559819099999999	114.037119329999996	22.5581978700000008	1
2019-10-21 16:07:10	2019-10-21 17:13:22	3.05925700000000012	02	0-18岁	22.5601569024742012	114.038644055071245	440304	V0440300	17611	50	118	51	117	114.037119329999996	22.5559819099999999	114.039559659999995	22.5581978700000008	1
2019-10-21 08:49:16	2019-10-21 11:17:45	3.05925700000000012	01	19-29岁	22.5595866928075104	114.037577612983227	440304	V0440300	17611	50	118	51	117	114.037119329999996	22.5559819099999999	114.039559659999995	22.5581978700000008	1
2019-10-21 09:20:45	2019-10-21 11:42:08	3.17181930000000012	02	19-29岁	22.5582685572496189	114.124490222398478	440303	V0440300	17646	50	153	51	152	114.122531089999995	22.5559819099999999	114.124971430000002	22.5581978700000008	1
2019-10-21 13:23:18	2019-10-21 14:21:03	4.98298400000000008	01	30-39岁	22.5601401633693293	114.21745461126666	440308	V0440300	17684	50	191	50	190	114.215263870000001	22.5559819099999999	114.2177042	22.5581978700000008	1
2019-10-21 19:33:58	2019-10-21 20:07:34	2.01503029999999983	01	19-29岁	22.5609363725080208	113.892153456774665	440306	V0440300	17908	51	58	54	57	113.890699159999997	22.5581978700000008	113.893139500000004	22.5604138300000017	1
2019-10-21 00:00:20	2019-10-21 00:19:56	2.01503029999999983	01	30-39岁	22.5607384777138407	113.902933540878635	440306	V0440300	17913	51	63	53	62	113.902900840000001	22.5581978700000008	113.905341179999994	22.5604138300000017	1
2019-10-21 15:15:33	2019-10-21 17:30:27	2.29234759999999982	02	30-39岁	22.5609941403904202	113.981313644324317	440305	V0440300	17945	51	95	53	94	113.980991599999996	22.5581978700000008	113.983431929999995	22.5604138300000017	1
2019-10-21 13:22:09	2019-10-21 15:36:32	3.05925700000000012	03	未知	22.5607403054982214	114.02820480761288	440304	V0440300	17964	51	114	52	113	114.027357980000005	22.5581978700000008	114.029798319999998	22.5604138300000017	1
2019-10-21 13:55:39	2019-10-21 19:05:06	3.05925700000000012	02	19-29岁	22.5613843242763892	114.031796164173016	440304	V0440300	17965	51	115	52	114	114.029798319999998	22.5581978700000008	114.032238660000004	22.5604138300000017	1
2019-10-21 14:44:20	2019-10-21 16:11:03	2.01503029999999983	02	19-29岁	22.5635674105749686	113.871951845952964	440306	V0440300	18257	52	50	55	49	113.871176469999995	22.5604138300000017	113.873616810000001	22.562629789999999	1
2019-10-21 23:22:19	2019-10-21 23:43:59	2.01503029999999983	01	0-18岁	22.5640050129118599	113.896369711367058	440306	V0440300	18267	52	60	54	59	113.895579830000003	22.5604138300000017	113.898020169999995	22.562629789999999	1
2019-10-21 18:23:47	2019-10-21 18:24:47	2.01503029999999983	01	19-29岁	22.5638865430521918	113.898646088051919	440306	V0440300	18268	52	61	54	60	113.898020169999995	22.5604138300000017	113.900460510000002	22.562629789999999	1
2019-10-21 12:33:39	2019-10-21 14:01:46	2.29234759999999982	01	19-29岁	22.5644255929112596	113.910226219433909	440305	V0440300	18273	52	66	54	65	113.910221849999999	22.5604138300000017	113.912662190000006	22.562629789999999	1
2019-10-21 16:12:20	2019-10-21 16:56:04	2.29234759999999982	01	30-39岁	22.5628617833768388	113.925613676929004	440305	V0440300	18279	52	72	54	71	113.924863869999996	22.5604138300000017	113.927304199999995	22.562629789999999	2
2019-10-21 15:33:10	2019-10-21 16:11:58	2.29234759999999982	01	30-39岁	22.5628617833768388	113.925613676929004	440305	V0440300	18279	52	72	54	71	113.924863869999996	22.5604138300000017	113.927304199999995	22.562629789999999	2
2019-10-21 18:17:42	2019-10-21 23:46:09	2.29234759999999982	01	19-29岁	22.5647728624071213	113.928330902360813	440305	V0440300	18280	52	73	54	72	113.927304199999995	22.5604138300000017	113.929744540000002	22.562629789999999	1
2019-10-21 15:09:42	2019-10-21 18:23:40	2.29234759999999982	01	19-29岁	22.5645769008408301	113.957865537197591	440305	V0440300	18292	52	85	54	84	113.956588240000002	22.5604138300000017	113.959028570000001	22.562629789999999	1
2019-10-21 17:30:57	2019-10-21 18:39:56	2.29234759999999982	02	30-39岁	22.5629944918664798	113.985467918937559	440305	V0440300	18303	52	96	54	95	113.983431929999995	22.5604138300000017	113.985872270000002	22.562629789999999	1
2019-10-21 17:48:59	2019-10-21 19:52:38	3.05925700000000012	02	30-39岁	22.5635761069842395	114.033187418983218	440304	V0440300	18323	52	116	53	115	114.032238660000004	22.5604138300000017	114.034678990000003	22.562629789999999	1
2019-10-21 12:33:05	2019-10-21 13:37:22	3.05925700000000012	02	19-29岁	22.5633720969657396	114.042190304738185	440304	V0440300	18327	52	120	53	119	114.042000000000002	22.5604138300000017	114.044440339999994	22.562629789999999	1
2019-10-21 09:56:10	2019-10-21 14:20:18	3.05925700000000012	01	30-39岁	22.5633571369363288	114.077864517215787	440304	V0440300	18341	52	134	53	133	114.07616471	22.5604138300000017	114.078605039999999	22.562629789999999	1
2019-10-21 08:41:25	2019-10-21 16:42:22	2.01503029999999983	01	30-39岁	22.5662990523015594	113.876447336401483	440306	V0440300	18616	53	52	56	51	113.87605714	22.562629789999999	113.878497479999993	22.5648457399999991	1
2019-10-21 18:36:40	2019-10-21 19:59:36	2.01503029999999983	01	19-29岁	22.5657239648348309	113.887265375088333	440306	V0440300	18620	53	56	56	55	113.885818490000005	22.562629789999999	113.888258820000004	22.5648457399999991	1
2019-10-21 12:42:54	2019-10-21 12:45:19	2.01503029999999983	02	19-29岁	22.5653905298231408	113.885893081816477	440306	V0440300	18620	53	56	56	55	113.885818490000005	22.562629789999999	113.888258820000004	22.5648457399999991	1
2019-10-21 14:32:26	2019-10-21 17:34:26	2.29234759999999982	02	40-49岁	22.5660655530701888	113.938369207349552	440305	V0440300	18641	53	77	55	76	113.93706555	22.562629789999999	113.939505879999999	22.5648457399999991	1
2019-10-21 19:29:42	2019-10-21 19:30:42	2.29234759999999982	01	40-49岁	22.5664578120565089	113.941431179547536	440305	V0440300	18642	53	78	55	77	113.939505879999999	22.562629789999999	113.941946220000005	22.5648457399999991	1
2019-10-21 18:48:31	2019-10-21 21:31:51	3.05925700000000012	02	19-29岁	22.5669204017524798	114.030035250831929	440304	V0440300	18679	53	115	54	114	114.029798319999998	22.562629789999999	114.032238660000004	22.5648457399999991	1
2019-10-21 17:52:04	2019-10-21 18:22:22	3.05925700000000012	01	30-39岁	22.5655895845177596	114.081014668291715	440304	V0440300	18699	53	135	54	134	114.078605039999999	22.562629789999999	114.081045380000006	22.5648457399999991	2
2019-10-21 18:22:40	2019-10-21 19:30:07	3.05925700000000012	01	30-39岁	22.5655895845177596	114.081014668291715	440304	V0440300	18699	53	135	54	134	114.078605039999999	22.562629789999999	114.081045380000006	22.5648457399999991	2
2019-10-21 00:05:51	2019-10-21 00:21:28	2.01503029999999983	01	0-18岁	22.5688110597944309	113.860416073892665	440306	V0440300	18966	54	45	57	44	113.858974790000005	22.5648457399999991	113.861415129999997	22.5670617	1
2019-10-21 21:57:11	2019-10-21 23:46:23	2.01503029999999983	01	19-29岁	22.5675692895728091	113.861522783473589	440306	V0440300	18967	54	46	57	45	113.861415129999997	22.5648457399999991	113.863855459999996	22.5670617	1
2019-10-21 18:05:13	2019-10-21 21:41:45	2.01503029999999983	02	19-29岁	22.5684444797847696	113.869373621425325	440306	V0440300	18970	54	49	57	48	113.868736139999996	22.5648457399999991	113.871176469999995	22.5670617	1
2019-10-21 08:08:28	2019-10-21 12:38:51	2.01503029999999983	01	19-29岁	22.5682978471850006	113.887829425231331	440306	V0440300	18977	54	56	57	55	113.885818490000005	22.5648457399999991	113.888258820000004	22.5670617	1
2019-10-21 06:51:21	2019-10-21 07:22:16	2.01503029999999983	01	30-39岁	22.5683040404235307	113.907302305016941	440306	V0440300	18985	54	64	56	63	113.905341179999994	22.5648457399999991	113.907781510000007	22.5670617	1
2019-10-21 23:01:28	2019-10-21 23:32:12	2.29234759999999982	03	未知	22.5684110370684401	113.917561257695539	440305	V0440300	18990	54	69	56	68	113.917542859999998	22.5648457399999991	113.919983189999996	22.5670617	1
2019-10-21 14:26:41	2019-10-21 16:59:59	2.29234759999999982	01	19-29岁	22.5672821675595401	113.94871067885208	440305	V0440300	19002	54	81	56	80	113.946826889999997	22.5648457399999991	113.949267230000004	22.5670617	1
2019-10-21 16:22:15	2019-10-21 17:25:24	2.29234759999999982	02	30-39岁	22.5676812759189183	113.954046446300026	440305	V0440300	19004	54	83	56	82	113.951707560000003	22.5648457399999991	113.954147899999995	22.5670617	1
2019-10-21 14:36:34	2019-10-21 15:08:25	3.05925700000000012	03	未知	22.5672184776938813	114.038357075512252	440304	V0440300	19039	54	118	55	117	114.037119329999996	22.5648457399999991	114.039559659999995	22.5670617	1
2019-10-21 17:16:59	2019-10-21 17:56:18	3.17181930000000012	01	40-49岁	22.5685842997614401	114.117395446631861	440303	V0440300	19071	54	150	55	149	114.115210079999997	22.5648457399999991	114.117650420000004	22.5670617	2
2019-10-21 17:57:52	2019-10-21 19:58:23	3.17181930000000012	01	40-49岁	22.5685842997614401	114.117395446631861	440303	V0440300	19071	54	150	55	149	114.115210079999997	22.5648457399999991	114.117650420000004	22.5670617	2
2019-10-21 18:10:58	2019-10-21 22:04:04	3.17181930000000012	01	30-39岁	22.56715200528512	114.135715339900884	440303	V0440300	19079	54	158	54	157	114.134732769999999	22.5648457399999991	114.137173110000006	22.5670617	1
2019-10-21 19:19:42	2019-10-21 22:09:27	2.01503029999999983	01	19-29岁	22.5714201957497309	113.849415569002375	440306	V0440300	19319	55	41	58	40	113.849213449999993	22.5670617	113.851653780000007	22.5692776600000009	1
2019-10-21 23:37:07	2019-10-21 23:46:00	2.01503029999999983	02	19-29岁	22.5694113301304213	113.858808894850284	440306	V0440300	19322	55	44	58	43	113.856534460000006	22.5670617	113.858974790000005	22.5692776600000009	1
2019-10-21 20:57:59	2019-10-21 23:25:15	2.01503029999999983	02	19-29岁	22.5711878470337517	113.862898343058347	440306	V0440300	19324	55	46	58	45	113.861415129999997	22.5670617	113.863855459999996	22.5692776600000009	1
2019-10-21 13:58:41	2019-10-21 16:18:51	2.01503029999999983	01	30-39岁	22.5706773862596286	113.871888455271716	440306	V0440300	19328	55	50	58	49	113.871176469999995	22.5670617	113.873616810000001	22.5692776600000009	1
2019-10-21 12:07:39	2019-10-21 13:19:46	2.01503029999999983	01	30-39岁	22.5694167415035309	113.883169239967131	440306	V0440300	19332	55	54	58	53	113.88093782	22.5670617	113.883378149999999	22.5692776600000009	1
2019-10-21 14:30:46	2019-10-21 16:21:10	2.01503029999999983	01	40-49岁	22.5712517790923606	113.885187988696089	440306	V0440300	19333	55	55	58	54	113.883378149999999	22.5670617	113.885818490000005	22.5692776600000009	1
2019-10-21 08:36:28	2019-10-21 21:18:44	2.01503029999999983	02	19-29岁	22.5701550383407685	113.892393627261612	440306	V0440300	19336	55	58	57	57	113.890699159999997	22.5670617	113.893139500000004	22.5692776600000009	1
2019-10-21 08:48:38	2019-10-21 20:27:56	2.29234759999999982	01	19-29岁	22.5705445149160511	113.949416217995008	440305	V0440300	19360	55	82	57	81	113.949267230000004	22.5670617	113.951707560000003	22.5692776600000009	1
2019-10-21 13:41:20	2019-10-21 16:39:43	2.29234759999999982	01	19-29岁	22.5702942845597399	113.955728433049899	440305	V0440300	19362	55	84	57	83	113.954147899999995	22.5670617	113.956588240000002	22.5692776600000009	1
2019-10-21 18:29:39	2019-10-21 23:07:34	2.29234759999999982	01	30-39岁	22.569667686855869	113.961718508417619	440305	V0440300	19365	55	87	57	86	113.961468909999994	22.5670617	113.963909240000007	22.5692776600000009	1
2019-10-21 16:11:48	2019-10-21 19:24:34	2.29234759999999982	02	19-29岁	22.570568317709359	113.962097175839915	440305	V0440300	19365	55	87	57	86	113.961468909999994	22.5670617	113.963909240000007	22.5692776600000009	1
2019-10-21 20:01:53	2019-10-21 22:05:53	3.05925700000000012	01	40-49岁	22.5708225263913889	114.039494787585653	440304	V0440300	19396	55	118	56	117	114.037119329999996	22.5670617	114.039559659999995	22.5692776600000009	1
2019-10-21 12:50:24	2019-10-21 14:12:50	3.17181930000000012	01	30-39岁	22.570815770910059	114.090982570874601	440303	V0440300	19418	55	140	56	139	114.090806720000003	22.5670617	114.093247059999996	22.5692776600000009	2
2019-10-21 11:11:05	2019-10-21 12:41:42	3.17181930000000012	01	30-39岁	22.570815770910059	114.090982570874601	440303	V0440300	19418	55	140	56	139	114.090806720000003	22.5670617	114.093247059999996	22.5692776600000009	2
2019-10-21 16:26:10	2019-10-21 22:18:12	2.01503029999999983	02	19-29岁	22.5734041940334187	113.843374981372079	440306	V0440300	19673	56	38	59	37	113.841892439999995	22.5692776600000009	113.844332769999994	22.5714936199999983	1
2019-10-21 10:51:48	2019-10-21 19:11:54	2.01503029999999983	02	30-39岁	22.5728911333906694	113.854017159386785	440306	V0440300	19677	56	42	59	41	113.851653780000007	22.5692776600000009	113.854094119999999	22.5714936199999983	2
2019-10-21 19:12:02	2019-10-21 22:19:22	2.01503029999999983	02	30-39岁	22.5728911333906694	113.854017159386785	440306	V0440300	19677	56	42	59	41	113.851653780000007	22.5692776600000009	113.854094119999999	22.5714936199999983	2
2019-10-21 18:52:27	2019-10-21 23:32:32	2.01503029999999983	01	19-29岁	22.5720013236616417	113.853279444032978	440306	V0440300	19677	56	42	59	41	113.851653780000007	22.5692776600000009	113.854094119999999	22.5714936199999983	1
2019-10-21 13:43:58	2019-10-21 13:44:58	2.01503029999999983	01	30-39岁	22.5725692943557803	113.855093351190476	440306	V0440300	19678	56	43	59	42	113.854094119999999	22.5692776600000009	113.856534460000006	22.5714936199999983	2
2019-10-21 08:50:51	2019-10-21 09:48:26	2.01503029999999983	01	30-39岁	22.5725692943557803	113.855093351190476	440306	V0440300	19678	56	43	59	42	113.854094119999999	22.5692776600000009	113.856534460000006	22.5714936199999983	2
2019-10-21 09:40:24	2019-10-21 10:58:42	2.01503029999999983	01	30-39岁	22.57218718093959	113.857239785872721	440306	V0440300	19679	56	44	59	43	113.856534460000006	22.5692776600000009	113.858974790000005	22.5714936199999983	1
2019-10-21 18:24:12	2019-10-21 21:04:58	2.01503029999999983	01	30-39岁	22.5732186895396296	113.865689761111057	440306	V0440300	19682	56	47	59	46	113.863855459999996	22.5692776600000009	113.866295800000003	22.5714936199999983	1
2019-10-21 16:07:18	2019-10-21 22:30:34	2.01503029999999983	02	19-29岁	22.5726951299970295	113.86568217687217	440306	V0440300	19682	56	47	59	46	113.863855459999996	22.5692776600000009	113.866295800000003	22.5714936199999983	1
2019-10-21 09:29:21	2019-10-21 21:56:00	2.01503029999999983	01	30-39岁	22.5728785706518806	113.865833499963045	440306	V0440300	19682	56	47	59	46	113.863855459999996	22.5692776600000009	113.866295800000003	22.5714936199999983	1
2019-10-21 19:37:53	2019-10-21 20:59:28	2.01503029999999983	01	19-29岁	22.5716361889201487	113.873392390837225	440306	V0440300	19685	56	50	59	49	113.871176469999995	22.5692776600000009	113.873616810000001	22.5714936199999983	1
2019-10-21 18:12:57	2019-10-21 21:53:03	2.01503029999999983	01	19-29岁	22.571782258121889	113.87718850833491	440306	V0440300	19687	56	52	59	51	113.87605714	22.5692776600000009	113.878497479999993	22.5714936199999983	1
2019-10-21 11:16:44	2019-10-21 12:43:26	2.29234759999999982	02	60岁以上	22.5722768676462096	113.923849903590863	440305	V0440300	19706	56	71	58	70	113.922423530000003	22.5692776600000009	113.924863869999996	22.5714936199999983	1
2019-10-21 21:57:05	2019-10-21 23:40:17	2.29234759999999982	01	19-29岁	22.5716187382810105	113.948955263184615	440305	V0440300	19716	56	81	58	80	113.946826889999997	22.5692776600000009	113.949267230000004	22.5714936199999983	1
2019-10-21 16:42:30	2019-10-21 17:27:39	2.29234759999999982	01	30-39岁	22.5736221322130284	113.959892259669218	440305	V0440300	19721	56	86	58	85	113.959028570000001	22.5692776600000009	113.961468909999994	22.5714936199999983	2
2019-10-21 17:36:42	2019-10-21 20:07:34	2.29234759999999982	01	30-39岁	22.5736221322130284	113.959892259669218	440305	V0440300	19721	56	86	58	85	113.959028570000001	22.5692776600000009	113.961468909999994	22.5714936199999983	2
2019-10-21 18:42:36	2019-10-21 23:27:08	3.05925700000000012	01	30-39岁	22.5722326015577295	114.046471525881628	440304	V0440300	19756	56	121	57	120	114.044440339999994	22.5692776600000009	114.046880669999993	22.5714936199999983	1
2019-10-21 18:08:06	2019-10-21 19:28:37	3.05925700000000012	01	30-39岁	22.5736153911362116	114.053944657163939	440304	V0440300	19759	56	124	57	123	114.051761350000007	22.5692776600000009	114.054201680000006	22.5714936199999983	1
2019-10-21 20:30:18	2019-10-21 21:17:26	3.17181930000000012	03	未知	22.5735162365958786	114.112083524918418	440303	V0440300	19783	56	148	57	147	114.110329410000006	22.5692776600000009	114.112769749999998	22.5714936199999983	1
2019-10-21 10:43:07	2019-10-21 13:50:54	3.17181930000000012	02	30-39岁	22.5727885423996	114.129388433820438	440303	V0440300	19790	56	155	56	154	114.127411769999995	22.5692776600000009	114.129852099999994	22.5714936199999983	1
2019-10-21 16:20:24	2019-10-21 18:49:14	2.01503029999999983	01	30-39岁	22.5742991988638018	113.859562859419114	440306	V0440300	20037	57	45	60	44	113.858974790000005	22.5714936199999983	113.861415129999997	22.5737095799999992	1
2019-10-21 09:18:47	2019-10-21 09:26:26	2.01503029999999983	03	未知	22.575514086942011	113.863082136375411	440306	V0440300	20038	57	46	60	45	113.861415129999997	22.5714936199999983	113.863855459999996	22.5737095799999992	1
2019-10-21 12:44:01	2019-10-21 12:45:01	2.01503029999999983	01	19-29岁	22.5754077499063186	113.862258570993959	440306	V0440300	20038	57	46	60	45	113.861415129999997	22.5714936199999983	113.863855459999996	22.5737095799999992	2
2019-10-21 17:32:14	2019-10-21 17:33:14	2.01503029999999983	01	19-29岁	22.5754077499063186	113.862258570993959	440306	V0440300	20038	57	46	60	45	113.861415129999997	22.5714936199999983	113.863855459999996	22.5737095799999992	2
2019-10-21 08:32:44	2019-10-21 09:56:21	2.01503029999999983	01	19-29岁	22.574848799279529	113.865983252541099	440306	V0440300	20039	57	47	60	46	113.863855459999996	22.5714936199999983	113.866295800000003	22.5737095799999992	1
2019-10-21 15:54:12	2019-10-21 22:29:20	2.01503029999999983	01	40-49岁	22.5743665741262696	113.864857243830343	440306	V0440300	20039	57	47	60	46	113.863855459999996	22.5714936199999983	113.866295800000003	22.5737095799999992	1
2019-10-21 19:14:55	2019-10-21 19:15:55	2.01503029999999983	01	19-29岁	22.5743508296001885	113.864051065714207	440306	V0440300	20039	57	47	60	46	113.863855459999996	22.5714936199999983	113.866295800000003	22.5737095799999992	1
2019-10-21 08:31:53	2019-10-21 09:26:02	2.01503029999999983	02	19-29岁	22.5756319438297588	113.866344504675283	440306	V0440300	20040	57	48	60	47	113.866295800000003	22.5714936199999983	113.868736139999996	22.5737095799999992	1
2019-10-21 07:30:47	2019-10-21 11:33:56	2.01503029999999983	01	50-59岁	22.5749620304274004	113.8759604289083	440306	V0440300	20043	57	51	60	50	113.873616810000001	22.5714936199999983	113.87605714	22.5737095799999992	1
2019-10-21 19:16:45	2019-10-21 22:12:41	3.05925700000000012	01	30-39岁	22.5741792241682901	114.055652835318696	440304	V0440300	20117	57	125	58	124	114.054201680000006	22.5714936199999983	114.056642019999998	22.5737095799999992	1
2019-10-21 18:28:03	2019-10-21 20:41:40	2.01503029999999983	01	19-29岁	22.5768802846984791	113.868347204812324	440306	V0440300	20397	58	48	61	47	113.866295800000003	22.5737095799999992	113.868736139999996	22.5759255299999992	1
2019-10-21 14:35:54	2019-10-21 18:10:39	2.01503029999999983	01	19-29岁	22.5760414820623296	113.898121244215503	440306	V0440300	20410	58	61	60	60	113.898020169999995	22.5737095799999992	113.900460510000002	22.5759255299999992	1
2019-10-21 09:38:28	2019-10-21 12:23:31	2.01503029999999983	01	19-29岁	22.5764198510054008	113.909317261034602	440306	V0440300	20414	58	65	60	64	113.907781510000007	22.5737095799999992	113.910221849999999	22.5759255299999992	1
2019-10-21 10:57:37	2019-10-21 13:45:58	2.29234759999999982	01	19-29岁	22.5781071816928112	113.944662675411365	440305	V0440300	20429	58	80	60	79	113.944386559999998	22.5737095799999992	113.946826889999997	22.5759255299999992	1
2019-10-21 18:06:00	2019-10-21 18:58:24	2.01503029999999983	02	19-29岁	22.5794082052207692	113.860088334589179	440306	V0440300	20751	59	45	62	44	113.858974790000005	22.5759255299999992	113.861415129999997	22.5781414900000001	1
2019-10-21 11:33:23	2019-10-21 14:33:30	2.01503029999999983	01	30-39岁	22.5791138661578294	113.861649826008005	440306	V0440300	20752	59	46	62	45	113.861415129999997	22.5759255299999992	113.863855459999996	22.5781414900000001	1
2019-10-21 09:29:59	2019-10-21 10:01:14	2.01503029999999983	02	30-39岁	22.5791703864002287	113.866390743778169	440306	V0440300	20754	59	48	62	47	113.866295800000003	22.5759255299999992	113.868736139999996	22.5781414900000001	1
2019-10-21 17:46:18	2019-10-21 21:36:28	2.01503029999999983	02	19-29岁	22.5789100548373902	113.891060157543322	440306	V0440300	20764	59	58	61	57	113.890699159999997	22.5759255299999992	113.893139500000004	22.5781414900000001	1
2019-10-21 19:43:52	2019-10-21 20:46:43	2.01503029999999983	01	19-29岁	22.5792361308616201	113.896251868595911	440306	V0440300	20766	59	60	61	59	113.895579830000003	22.5759255299999992	113.898020169999995	22.5781414900000001	1
2019-10-21 05:19:20	2019-10-21 07:19:26	2.01503029999999983	01	19-29岁	22.5791704739323791	113.8993922037766	440306	V0440300	20767	59	61	61	60	113.898020169999995	22.5759255299999992	113.900460510000002	22.5781414900000001	1
2019-10-21 18:24:33	2019-10-21 19:39:42	2.01503029999999983	01	50-59岁	22.5801962432669683	113.915160940847613	440306	V0440300	20774	59	68	61	67	113.915102520000005	22.5759255299999992	113.917542859999998	22.5781414900000001	1
2019-10-21 02:24:17	2019-10-21 09:54:35	2.29234759999999982	01	19-29岁	22.5794570080266084	113.927908015621696	440305	V0440300	20779	59	73	61	72	113.927304199999995	22.5759255299999992	113.929744540000002	22.5781414900000001	1
2019-10-21 16:56:36	2019-10-21 19:06:04	3.05925700000000012	02	19-29岁	22.5782934355027614	114.016467177717956	440304	V0440300	20815	59	109	60	108	114.015156300000001	22.5759255299999992	114.017596639999994	22.5781414900000001	1
2019-10-21 18:21:05	2019-10-21 20:14:38	2.01503029999999983	01	30-39岁	22.5815214151193508	113.842684582992831	440306	V0440300	21101	60	38	63	37	113.841892439999995	22.5781414900000001	113.844332769999994	22.5803574500000011	1
2019-10-21 08:55:38	2019-10-21 12:21:55	2.01503029999999983	01	19-29岁	22.5816617583641417	113.859959475129074	440306	V0440300	21108	60	45	63	44	113.858974790000005	22.5781414900000001	113.861415129999997	22.5803574500000011	2
2019-10-21 12:22:31	2019-10-21 19:10:57	2.01503029999999983	01	19-29岁	22.5816617583641417	113.859959475129074	440306	V0440300	21108	60	45	63	44	113.858974790000005	22.5781414900000001	113.861415129999997	22.5803574500000011	2
2019-10-21 18:10:53	2019-10-21 19:20:38	2.01503029999999983	02	19-29岁	22.5810837115899012	113.861780086648253	440306	V0440300	21109	60	46	63	45	113.861415129999997	22.5781414900000001	113.863855459999996	22.5803574500000011	1
2019-10-21 12:43:22	2019-10-21 17:24:39	2.01503029999999983	01	30-39岁	22.5812682895770109	113.888412506262881	440306	V0440300	21120	60	57	62	56	113.888258820000004	22.5781414900000001	113.890699159999997	22.5803574500000011	2
2019-10-21 17:25:26	2019-10-21 18:42:09	2.01503029999999983	01	30-39岁	22.5812682895770109	113.888412506262881	440306	V0440300	21120	60	57	62	56	113.888258820000004	22.5781414900000001	113.890699159999997	22.5803574500000011	2
2019-10-21 16:45:50	2019-10-21 17:34:56	2.01503029999999983	01	30-39岁	22.5808955257193809	113.897594613973439	440306	V0440300	21123	60	60	62	59	113.895579830000003	22.5781414900000001	113.898020169999995	22.5803574500000011	1
2019-10-21 18:56:00	2019-10-21 22:45:19	2.01503029999999983	01	19-29岁	22.5815344953093309	113.897036084983995	440306	V0440300	21123	60	60	62	59	113.895579830000003	22.5781414900000001	113.898020169999995	22.5803574500000011	1
2019-10-21 19:07:43	2019-10-21 20:40:24	2.01503029999999983	02	19-29岁	22.58098372110749	113.901693625906518	440306	V0440300	21125	60	62	62	61	113.900460510000002	22.5781414900000001	113.902900840000001	22.5803574500000011	2
2019-10-21 20:40:30	2019-10-21 22:14:27	2.01503029999999983	02	19-29岁	22.58098372110749	113.901693625906518	440306	V0440300	21125	60	62	62	61	113.900460510000002	22.5781414900000001	113.902900840000001	22.5803574500000011	2
2019-10-21 12:10:26	2019-10-21 13:12:30	2.29234759999999982	02	30-39岁	22.5814883281055288	113.930778399687213	440305	V0440300	21137	60	74	62	73	113.929744540000002	22.5781414900000001	113.932184879999994	22.5803574500000011	1
2019-10-21 19:22:41	2019-10-21 20:58:51	2.29234759999999982	01	50-59岁	22.58168862259555	113.952659579917537	440305	V0440300	21146	60	83	62	82	113.951707560000003	22.5781414900000001	113.954147899999995	22.5803574500000011	1
2019-10-21 19:40:33	2019-10-21 19:41:33	2.29234759999999982	03	未知	22.5818454848884898	113.95284077607117	440305	V0440300	21146	60	83	62	82	113.951707560000003	22.5781414900000001	113.954147899999995	22.5803574500000011	1
2019-10-21 08:25:21	2019-10-21 14:08:05	2.29234759999999982	01	19-29岁	22.5806247329899605	113.966055438900582	440305	V0440300	21151	60	88	62	87	113.963909240000007	22.5781414900000001	113.966349579999999	22.5803574500000011	3
2019-10-21 14:08:20	2019-10-21 16:00:45	2.29234759999999982	01	19-29岁	22.5806247329899605	113.966055438900582	440305	V0440300	21151	60	88	62	87	113.963909240000007	22.5781414900000001	113.966349579999999	22.5803574500000011	3
2019-10-21 16:27:37	2019-10-21 19:23:52	2.29234759999999982	01	19-29岁	22.5806247329899605	113.966055438900582	440305	V0440300	21151	60	88	62	87	113.963909240000007	22.5781414900000001	113.966349579999999	22.5803574500000011	3
2019-10-21 18:54:31	2019-10-21 21:25:09	2.01503029999999983	02	50-59岁	22.5836772036650792	113.851362014723222	440306	V0440300	21461	61	41	64	40	113.849213449999993	22.5803574500000011	113.851653780000007	22.5825734000000011	1
2019-10-21 12:21:14	2019-10-21 12:22:14	2.01503029999999983	01	19-29岁	22.5845006119192213	113.854695966028487	440306	V0440300	21463	61	43	64	42	113.854094119999999	22.5803574500000011	113.856534460000006	22.5825734000000011	1
2019-10-21 18:30:36	2019-10-21 19:19:18	2.01503029999999983	01	30-39岁	22.5828482670047386	113.860641961760948	440306	V0440300	21465	61	45	64	44	113.858974790000005	22.5803574500000011	113.861415129999997	22.5825734000000011	1
2019-10-21 12:42:03	2019-10-21 19:46:55	2.01503029999999983	01	30-39岁	22.5841603810667912	113.864518821339487	440306	V0440300	21467	61	47	64	46	113.863855459999996	22.5803574500000011	113.866295800000003	22.5825734000000011	1
2019-10-21 23:26:04	2019-10-21 23:27:04	2.01503029999999983	01	30-39岁	22.583051546803631	113.871978151727888	440306	V0440300	21470	61	50	64	49	113.871176469999995	22.5803574500000011	113.873616810000001	22.5825734000000011	1
2019-10-21 20:15:57	2019-10-21 21:28:59	2.01503029999999983	02	19-29岁	22.5841461047499692	113.886034898288571	440306	V0440300	21476	61	56	63	55	113.885818490000005	22.5803574500000011	113.888258820000004	22.5825734000000011	1
2019-10-21 00:01:57	2019-10-21 00:06:53	2.01503029999999983	02	19-29岁	22.5826919991412289	113.901830315250635	440306	V0440300	21482	61	62	63	61	113.900460510000002	22.5803574500000011	113.902900840000001	22.5825734000000011	1
2019-10-21 14:17:19	2019-10-21 17:04:56	2.29234759999999982	02	30-39岁	22.5840694664110799	113.953044498926545	440305	V0440300	21503	61	83	63	82	113.951707560000003	22.5803574500000011	113.954147899999995	22.5825734000000011	1
2019-10-21 17:45:42	2019-10-21 18:51:36	2.01503029999999983	02	19-29岁	22.5862483588340091	113.863305341580755	440306	V0440300	21823	62	46	65	45	113.861415129999997	22.5825734000000011	113.863855459999996	22.5847893599999985	1
2019-10-21 17:50:34	2019-10-21 19:23:39	2.01503029999999983	01	30-39岁	22.5866842563602894	113.890341309219423	440306	V0440300	21834	62	57	64	56	113.888258820000004	22.5825734000000011	113.890699159999997	22.5847893599999985	3
2019-10-21 16:17:36	2019-10-21 17:14:41	2.01503029999999983	01	30-39岁	22.5866842563602894	113.890341309219423	440306	V0440300	21834	62	57	64	56	113.888258820000004	22.5825734000000011	113.890699159999997	22.5847893599999985	3
2019-10-21 14:40:15	2019-10-21 16:16:42	2.01503029999999983	01	30-39岁	22.5866842563602894	113.890341309219423	440306	V0440300	21834	62	57	64	56	113.888258820000004	22.5825734000000011	113.890699159999997	22.5847893599999985	3
2019-10-21 13:05:46	2019-10-21 14:23:14	2.01503029999999983	01	19-29岁	22.5852002177401694	113.891531123611344	440306	V0440300	21835	62	58	64	57	113.890699159999997	22.5825734000000011	113.893139500000004	22.5847893599999985	1
2019-10-21 10:53:54	2019-10-21 12:29:10	2.01503029999999983	01	30-39岁	22.5854917339550916	113.895402161673402	440306	V0440300	21836	62	59	64	58	113.893139500000004	22.5825734000000011	113.895579830000003	22.5847893599999985	1
2019-10-21 08:11:57	2019-10-21 09:26:34	2.01503029999999983	01	19-29岁	22.5850966742751709	113.898307063546639	440306	V0440300	21838	62	61	64	60	113.898020169999995	22.5825734000000011	113.900460510000002	22.5847893599999985	1
2019-10-21 18:05:17	2019-10-21 18:51:37	2.29234759999999982	01	40-49岁	22.5849838437758805	113.951294458040522	440305	V0440300	21859	62	82	64	81	113.949267230000004	22.5825734000000011	113.951707560000003	22.5847893599999985	1
2019-10-21 20:21:13	2019-10-21 21:53:48	2.29234759999999982	01	30-39岁	22.5850705241581409	113.958717580413648	440305	V0440300	21862	62	85	64	84	113.956588240000002	22.5825734000000011	113.959028570000001	22.5847893599999985	1
2019-10-21 20:22:41	2019-10-21 21:46:31	2.29234759999999982	01	30-39岁	22.5867232012271586	113.961635771401689	440305	V0440300	21864	62	87	64	86	113.961468909999994	22.5825734000000011	113.963909240000007	22.5847893599999985	1
2019-10-21 18:55:12	2019-10-21 22:26:48	2.01503029999999983	01	19-29岁	22.58794419208348	113.881789973624905	440306	V0440300	22188	63	54	65	53	113.88093782	22.5847893599999985	113.883378149999999	22.5870053199999994	1
2019-10-21 18:00:41	2019-10-21 18:57:30	2.29234759999999982	03	未知	22.58794727426055	113.963368013591293	440305	V0440300	22221	63	87	65	86	113.961468909999994	22.5847893599999985	113.963909240000007	22.5870053199999994	1
2019-10-21 11:41:32	2019-10-21 12:57:17	2.29234759999999982	02	19-29岁	22.5881963981223386	113.962225435885784	440305	V0440300	22221	63	87	65	86	113.961468909999994	22.5847893599999985	113.963909240000007	22.5870053199999994	2
2019-10-21 12:57:25	2019-10-21 14:14:20	2.29234759999999982	02	19-29岁	22.5881963981223386	113.962225435885784	440305	V0440300	22221	63	87	65	86	113.961468909999994	22.5847893599999985	113.963909240000007	22.5870053199999994	2
2019-10-21 12:05:41	2019-10-21 13:25:23	2.29234759999999982	02	40-49岁	22.5884570770731301	113.967419340679811	440305	V0440300	22223	63	89	65	88	113.966349579999999	22.5847893599999985	113.968789920000006	22.5870053199999994	1
2019-10-21 00:32:45	2019-10-21 02:56:42	2.29234759999999982	02	30-39岁	22.5908178566689486	113.923603071164266	440305	V0440300	22562	64	71	66	70	113.922423530000003	22.5870053199999994	113.924863869999996	22.5892212800000003	1
2019-10-21 15:29:41	2019-10-21 22:02:54	2.29234759999999982	02	40-49岁	22.5897558829813399	113.940751228941039	440305	V0440300	22569	64	78	66	77	113.939505879999999	22.5870053199999994	113.941946220000005	22.5892212800000003	1
2019-10-21 18:18:13	2019-10-21 19:16:40	2.01503029999999983	02	30-39岁	22.5922440831061486	113.834538887897509	440306	V0440300	22882	65	34	68	33	113.832131090000004	22.5892212800000003	113.834571429999997	22.5914372300000004	1
2019-10-21 23:40:29	2019-10-21 23:43:27	2.29234759999999982	01	40-49岁	22.5919272667592317	113.94150989773496	440305	V0440300	22926	65	78	67	77	113.939505879999999	22.5892212800000003	113.941946220000005	22.5914372300000004	1
2019-10-21 19:22:02	2019-10-21 21:34:28	2.29234759999999982	03	未知	22.5917931953761801	113.941104662895526	440305	V0440300	22926	65	78	67	77	113.939505879999999	22.5892212800000003	113.941946220000005	22.5914372300000004	1
2019-10-21 00:52:00	2019-10-21 04:04:29	2.29234759999999982	01	19-29岁	22.5920904443366091	113.943916613466499	440305	V0440300	22927	65	79	67	78	113.941946220000005	22.5892212800000003	113.944386559999998	22.5914372300000004	1
2019-10-21 11:00:18	2019-10-21 16:40:55	2.01503029999999983	01	19-29岁	22.5936766397544098	113.874468913212951	440306	V0440300	23256	66	51	68	50	113.873616810000001	22.5914372300000004	113.87605714	22.5936531900000013	1
2019-10-21 20:15:25	2019-10-21 21:40:47	2.29234759999999982	02	40-49岁	22.5942709636801418	113.960838273231474	440305	V0440300	23291	66	86	68	85	113.959028570000001	22.5914372300000004	113.961468909999994	22.5936531900000013	1
2019-10-21 09:28:10	2019-10-21 11:51:02	2.01503029999999983	02	30-39岁	22.5976030612125101	113.840879217280531	440306	V0440300	23599	67	37	70	36	113.839452100000003	22.5936531900000013	113.841892439999995	22.5958691499999986	1
2019-10-21 08:24:26	2019-10-21 12:07:22	2.01503029999999983	02	30-39岁	22.5964417892658282	113.843315977259593	440306	V0440300	23600	67	38	70	37	113.841892439999995	22.5936531900000013	113.844332769999994	22.5958691499999986	1
2019-10-21 16:43:41	2019-10-21 17:36:32	2.29234759999999982	02	30-39岁	22.5974290042681005	113.941806192936667	440305	V0440300	23640	67	78	69	77	113.939505879999999	22.5936531900000013	113.941946220000005	22.5958691499999986	1
2019-10-21 07:48:52	2019-10-21 15:19:05	2.01503029999999983	02	19-29岁	22.5990571290739908	113.832701612736088	440306	V0440300	23953	68	34	71	33	113.832131090000004	22.5958691499999986	113.834571429999997	22.5980851099999995	1
2019-10-21 00:02:17	2019-10-21 01:16:23	2.01503029999999983	01	19-29岁	22.5993519833782592	113.906073908354472	440306	V0440300	23983	68	64	70	63	113.905341179999994	22.5958691499999986	113.907781510000007	22.5980851099999995	1
2019-10-21 15:34:35	2019-10-21 19:23:23	1.86759879999999989	02	19-29岁	22.5990505249346008	114.123157128106527	440307	V0440300	24072	68	153	68	153	114.122531089999995	22.5958691499999986	114.124971430000002	22.5980851099999995	1
2019-10-21 13:25:55	2019-10-21 18:30:58	3.17181930000000012	01	19-29岁	22.5981042534835304	114.189443446371484	440303	V0440300	24099	68	180	68	180	114.188420170000001	22.5958691499999986	114.190860499999999	22.5980851099999995	1
2019-10-21 17:50:15	2019-10-21 21:36:50	3.17181930000000012	01	30-39岁	22.5981042534835304	114.189443446371484	440303	V0440300	24099	68	180	68	180	114.188420170000001	22.5958691499999986	114.190860499999999	22.5980851099999995	1
2019-10-21 18:15:24	2019-10-21 18:19:49	1.86759879999999989	02	30-39岁	22.6006415754011911	114.122793529809513	440307	V0440300	24429	69	153	69	153	114.122531089999995	22.5980851099999995	114.124971430000002	22.6003010599999996	1
2019-10-21 18:16:38	2019-10-21 20:58:58	2.01503029999999983	02	19-29岁	22.60441261050617	113.841608101845992	440306	V0440300	24670	70	37	73	36	113.839452100000003	22.6003010599999996	113.841892439999995	22.6025170200000005	1
2019-10-21 12:46:57	2019-10-21 13:22:53	2.01503029999999983	01	19-29岁	22.6028769627306616	113.843363469525428	440306	V0440300	24671	70	38	73	37	113.841892439999995	22.6003010599999996	113.844332769999994	22.6025170200000005	1
2019-10-21 00:01:57	2019-10-21 00:21:42	2.01503029999999983	02	19-29岁	22.6040922258456014	113.842752570922258	440306	V0440300	24671	70	38	73	37	113.841892439999995	22.6003010599999996	113.844332769999994	22.6025170200000005	1
2019-10-21 22:46:39	2019-10-21 22:47:39	2.01503029999999983	02	19-29岁	22.6042258953911386	113.846335925436719	440306	V0440300	24672	70	39	73	38	113.844332769999994	22.6003010599999996	113.846773110000001	22.6025170200000005	1
2019-10-21 18:53:22	2019-10-21 22:25:48	2.01503029999999983	01	0-18岁	22.6041896237753406	113.846327033484812	440306	V0440300	24672	70	39	73	38	113.844332769999994	22.6003010599999996	113.846773110000001	22.6025170200000005	1
2019-10-21 13:48:53	2019-10-21 14:57:05	2.01503029999999983	01	30-39岁	22.6027803245149208	113.869743685131851	440306	V0440300	24682	70	49	72	48	113.868736139999996	22.6003010599999996	113.871176469999995	22.6025170200000005	1
2019-10-21 15:37:46	2019-10-21 17:00:08	2.01503029999999983	02	40-49岁	22.6032071754412804	113.89308981404443	440306	V0440300	24691	70	58	72	57	113.890699159999997	22.6003010599999996	113.893139500000004	22.6025170200000005	1
2019-10-21 19:05:22	2019-10-21 22:17:54	1.75727349999999993	02	19-29岁	22.6029920154499102	114.033800559333685	440309	V0440300	24749	70	116	71	115	114.032238660000004	22.6003010599999996	114.034678990000003	22.6025170200000005	1
2019-10-21 16:50:49	2019-10-21 21:20:18	1.75727349999999993	02	19-29岁	22.6036873817914987	114.042621547385409	440309	V0440300	24753	70	120	71	120	114.042000000000002	22.6003010599999996	114.044440339999994	22.6025170200000005	1
2019-10-21 15:33:12	2019-10-21 15:34:12	1.86759879999999989	02	50-59岁	22.6044066284977987	114.119847497271493	440307	V0440300	24784	70	151	70	151	114.117650420000004	22.6003010599999996	114.120090759999997	22.6025170200000005	1
2019-10-21 08:23:25	2019-10-21 09:22:35	2.01503029999999983	01	19-29岁	22.6056474982673485	113.83375584362598	440306	V0440300	25024	71	34	74	33	113.832131090000004	22.6025170200000005	113.834571429999997	22.6047329800000014	1
2019-10-21 18:41:35	2019-10-21 22:59:37	2.01503029999999983	02	19-29岁	22.6064409891826905	113.846547822849644	440306	V0440300	25029	71	39	74	38	113.844332769999994	22.6025170200000005	113.846773110000001	22.6047329800000014	2
2019-10-21 07:24:39	2019-10-21 07:31:13	2.01503029999999983	02	19-29岁	22.6064409891826905	113.846547822849644	440306	V0440300	25029	71	39	74	38	113.844332769999994	22.6025170200000005	113.846773110000001	22.6047329800000014	2
2019-10-21 12:36:07	2019-10-21 12:37:07	2.01503029999999983	01	30-39岁	22.6063093983489907	113.84582186808656	440306	V0440300	25029	71	39	74	38	113.844332769999994	22.6025170200000005	113.846773110000001	22.6047329800000014	2
2019-10-21 07:32:54	2019-10-21 07:38:01	2.01503029999999983	01	30-39岁	22.6063093983489907	113.84582186808656	440306	V0440300	25029	71	39	74	38	113.844332769999994	22.6025170200000005	113.846773110000001	22.6047329800000014	2
2019-10-21 07:26:57	2019-10-21 08:00:41	2.01503029999999983	01	30-39岁	22.6063201381355299	113.845909097804949	440306	V0440300	25029	71	39	74	38	113.844332769999994	22.6025170200000005	113.846773110000001	22.6047329800000014	1
2019-10-21 19:38:00	2019-10-21 20:57:59	2.01503029999999983	02	30-39岁	22.6052815531043194	113.84908186247624	440306	V0440300	25030	71	40	74	39	113.846773110000001	22.6025170200000005	113.849213449999993	22.6047329800000014	1
2019-10-21 16:57:50	2019-10-21 20:18:25	2.01503029999999983	02	30-39岁	22.6055060326809887	113.891103944768446	440306	V0440300	25048	71	58	73	57	113.890699159999997	22.6025170200000005	113.893139500000004	22.6047329800000014	1
2019-10-21 19:00:02	2019-10-21 22:11:22	1.75727349999999993	01	19-29岁	22.6058213084206194	114.029647505750091	440309	V0440300	25104	71	114	72	114	114.027357980000005	22.6025170200000005	114.029798319999998	22.6047329800000014	1
2019-10-21 19:34:37	2019-10-21 22:05:44	2.01503029999999983	01	30-39岁	22.6089443889249715	113.840775599413845	440306	V0440300	25384	72	37	75	36	113.839452100000003	22.6047329800000014	113.841892439999995	22.6069489399999988	1
2019-10-21 13:14:13	2019-10-21 15:36:40	1.75727349999999993	02	19-29岁	22.607346662264419	114.037459337000101	440309	V0440300	25465	72	118	73	118	114.037119329999996	22.6047329800000014	114.039559659999995	22.6069489399999988	2
2019-10-21 15:37:09	2019-10-21 16:38:16	1.75727349999999993	02	19-29岁	22.607346662264419	114.037459337000101	440309	V0440300	25465	72	118	73	118	114.037119329999996	22.6047329800000014	114.039559659999995	22.6069489399999988	2
2019-10-21 19:38:06	2019-10-21 22:18:09	1.75727349999999993	01	50-59岁	22.6073997674207412	114.041803368387434	440309	V0440300	25466	72	119	73	119	114.039559659999995	22.6047329800000014	114.042000000000002	22.6069489399999988	1
2019-10-21 09:28:23	2019-10-21 13:58:58	1.86759879999999989	01	30-39岁	22.6080098901310897	114.09692761827111	440307	V0440300	25489	72	142	72	142	114.095687400000003	22.6047329800000014	114.098127730000002	22.6069489399999988	1
2019-10-21 15:28:58	2019-10-21 18:22:47	1.75727349999999993	01	50-59岁	22.6099581551221611	114.034700966650334	440309	V0440300	25821	73	117	74	117	114.034678990000003	22.6069489399999988	114.037119329999996	22.6091648899999988	1
2019-10-21 19:43:48	2019-10-21 22:14:44	1.75727349999999993	01	50-59岁	22.609889480911761	114.042712466783968	440309	V0440300	25824	73	120	74	120	114.042000000000002	22.6069489399999988	114.044440339999994	22.6091648899999988	1
2019-10-21 11:48:17	2019-10-21 19:58:36	1.86759879999999989	01	19-29岁	22.6097622181619897	114.103491568957423	440307	V0440300	25849	73	145	73	145	114.103008399999993	22.6069489399999988	114.10544874	22.6091648899999988	1
2019-10-21 11:01:07	2019-10-21 12:26:12	1.86759879999999989	02	30-39岁	22.609929722701839	114.149616328002253	440307	V0440300	25868	73	164	73	164	114.149374789999996	22.6069489399999988	114.151815130000003	22.6091648899999988	1
2019-10-21 17:03:32	2019-10-21 17:46:39	2.01503029999999983	01	19-29岁	22.6121906326882787	113.844317169895419	440306	V0440300	26099	74	38	77	37	113.841892439999995	22.6091648899999988	113.844332769999994	22.6113808499999998	1
2019-10-21 13:34:53	2019-10-21 17:16:50	2.01503029999999983	02	40-49岁	22.6127902491528907	113.853245779948097	440306	V0440300	26103	74	42	76	41	113.851653780000007	22.6091648899999988	113.854094119999999	22.6113808499999998	1
2019-10-21 18:44:25	2019-10-21 22:52:53	1.75727349999999993	01	19-29岁	22.6119567029528916	114.033938739291031	440309	V0440300	26177	74	116	75	116	114.032238660000004	22.6091648899999988	114.034678990000003	22.6113808499999998	1
2019-10-21 13:41:11	2019-10-21 15:43:29	1.75727349999999993	01	30-39岁	22.6124193346405704	114.03992671486499	440309	V0440300	26180	74	119	75	119	114.039559659999995	22.6091648899999988	114.042000000000002	22.6113808499999998	1
2019-10-21 19:47:09	2019-10-21 21:08:06	1.86759879999999989	02	19-29岁	22.61228128339609	114.109543884268433	440307	V0440300	26208	74	147	74	147	114.107889080000007	22.6091648899999988	114.110329410000006	22.6113808499999998	1
2019-10-21 13:11:18	2019-10-21 16:04:43	2.01503029999999983	01	19-29岁	22.6145691065863197	113.843660220471818	440306	V0440300	26456	75	38	78	37	113.841892439999995	22.6113808499999998	113.844332769999994	22.6135968100000007	1
2019-10-21 13:43:26	2019-10-21 15:20:44	2.01503029999999983	01	30-39岁	22.6155983404473488	113.855164744679641	440306	V0440300	26461	75	43	77	42	113.854094119999999	22.6113808499999998	113.856534460000006	22.6135968100000007	1
2019-10-21 13:59:14	2019-10-21 15:11:21	1.86759879999999989	03	未知	22.6142738362129307	114.146211590770136	440307	V0440300	26580	75	162	75	162	114.144494120000005	22.6113808499999998	114.146934450000003	22.6135968100000007	1
2019-10-21 17:39:25	2019-10-21 21:36:39	1.75727349999999993	02	19-29岁	22.616580348736619	114.049247926848011	440309	V0440300	26897	76	122	77	122	114.046880669999993	22.6135968100000007	114.04932101	22.6158127700000016	1
2019-10-21 14:51:22	2019-10-21 22:21:21	1.86759879999999989	02	30-39岁	22.6164372653560299	114.129872889008738	440307	V0440300	26931	76	156	76	156	114.129852099999994	22.6135968100000007	114.132292440000001	22.6158127700000016	1
2019-10-21 12:22:59	2019-10-21 12:23:59	2.01503029999999983	01	19-29岁	22.6196239410283617	113.858426668367542	440306	V0440300	27176	77	44	79	43	113.856534460000006	22.6158127700000016	113.858974790000005	22.6180287200000016	2
2019-10-21 17:25:51	2019-10-21 19:47:42	2.01503029999999983	01	19-29岁	22.6196239410283617	113.858426668367542	440306	V0440300	27176	77	44	79	43	113.856534460000006	22.6158127700000016	113.858974790000005	22.6180287200000016	2
2019-10-21 18:27:15	2019-10-21 20:51:55	1.86759879999999989	01	40-49岁	22.6195107794630985	114.133668751103045	440307	V0440300	27289	77	157	77	157	114.132292440000001	22.6158127700000016	114.134732769999999	22.6180287200000016	2
2019-10-21 12:13:16	2019-10-21 12:14:16	1.86759879999999989	01	40-49岁	22.6195107794630985	114.133668751103045	440307	V0440300	27289	77	157	77	157	114.132292440000001	22.6158127700000016	114.134732769999999	22.6180287200000016	2
2019-10-21 19:00:28	2019-10-21 21:34:23	1.86759879999999989	01	19-29岁	22.6202171037568505	114.142899954163497	440307	V0440300	27293	77	161	77	161	114.142053779999998	22.6158127700000016	114.144494120000005	22.6180287200000016	1
2019-10-21 19:41:44	2019-10-21 23:00:09	1.75727349999999993	02	19-29岁	22.6213023117932899	114.03612968606636	440309	V0440300	27606	78	117	79	117	114.034678990000003	22.6180287200000016	114.037119329999996	22.620244679999999	1
2019-10-21 21:00:27	2019-10-21 22:51:16	1.75727349999999993	01	30-39岁	22.6220510033397595	114.050297721268166	440309	V0440300	27612	78	123	79	123	114.04932101	22.6180287200000016	114.051761350000007	22.620244679999999	1
2019-10-21 15:11:42	2019-10-21 17:43:49	1.75727349999999993	01	19-29岁	22.6241489041505091	114.032422909654699	440309	V0440300	27962	79	116	80	116	114.032238660000004	22.620244679999999	114.034678990000003	22.6224606399999999	2
2019-10-21 08:53:29	2019-10-21 09:37:15	1.75727349999999993	01	19-29岁	22.6241489041505091	114.032422909654699	440309	V0440300	27962	79	116	80	116	114.032238660000004	22.620244679999999	114.034678990000003	22.6224606399999999	2
2019-10-21 19:56:05	2019-10-21 21:23:16	1.86759879999999989	02	19-29岁	22.6226891308914517	114.056535279801864	440307	V0440300	27971	79	125	80	125	114.054201680000006	22.620244679999999	114.056642019999998	22.6224606399999999	1
2019-10-21 19:42:41	2019-10-21 23:38:09	2.01503029999999983	01	30-39岁	22.6257599457554406	113.852882325466638	440306	V0440300	28245	80	42	82	41	113.851653780000007	22.6224606399999999	113.854094119999999	22.6246766000000008	1
2019-10-21 06:43:01	2019-10-21 07:30:08	1.86759879999999989	01	30-39岁	22.6267139031493514	114.053066197743306	440307	V0440300	28327	80	124	81	124	114.051761350000007	22.6224606399999999	114.054201680000006	22.6246766000000008	1
2019-10-21 11:12:31	2019-10-21 12:34:31	2.29234759999999982	02	30-39岁	22.62822067754038	113.936565388936259	440305	V0440300	28636	81	76	83	76	113.934625209999993	22.6246766000000008	113.93706555	22.6268925500000009	1
2019-10-21 14:36:14	2019-10-21 20:39:31	1.75727349999999993	01	19-29岁	22.6279403152592415	114.015454186690661	440309	V0440300	28669	81	109	82	109	114.015156300000001	22.6246766000000008	114.017596639999994	22.6268925500000009	1
2019-10-21 15:34:08	2019-10-21 17:41:57	1.75727349999999993	01	30-39岁	22.6290166619650996	114.024316963364257	440309	V0440300	28672	81	112	82	112	114.022477309999999	22.6246766000000008	114.024917650000006	22.6268925500000009	1
2019-10-21 09:28:14	2019-10-21 09:29:14	1.75727349999999993	01	30-39岁	22.6297163452227004	114.010992229886426	440309	V0440300	29024	82	107	83	107	114.010275629999995	22.6268925500000009	114.012715970000002	22.6291085099999982	1
2019-10-21 19:59:04	2019-10-21 22:09:21	1.86759879999999989	02	30-39岁	22.6295053980492291	114.056156692000926	440307	V0440300	29042	82	125	83	125	114.054201680000006	22.6268925500000009	114.056642019999998	22.6291085099999982	2
2019-10-21 18:48:45	2019-10-21 19:57:43	1.86759879999999989	02	30-39岁	22.6295053980492291	114.056156692000926	440307	V0440300	29042	82	125	83	125	114.054201680000006	22.6268925500000009	114.056642019999998	22.6291085099999982	2
2019-10-21 18:15:27	2019-10-21 20:39:34	1.86759879999999989	02	30-39岁	22.6302758370881385	114.101894801553371	440307	V0440300	29061	82	144	82	144	114.100568069999994	22.6268925500000009	114.103008399999993	22.6291085099999982	1
2019-10-21 15:48:44	2019-10-21 18:33:34	1.86759879999999989	02	19-29岁	22.6313525739217489	114.054026974515239	440307	V0440300	29398	83	124	84	124	114.051761350000007	22.6291085099999982	114.054201680000006	22.6313244699999991	1
2019-10-21 23:40:24	2019-10-21 23:46:47	2.01503029999999983	02	19-29岁	22.6357181189612504	113.827486510761005	440306	V0440300	29663	84	32	86	31	113.827250419999999	22.6313244699999991	113.829690760000005	22.63354043	1
2019-10-21 12:18:58	2019-10-21 13:08:14	2.01503029999999983	02	19-29岁	22.6350127234912399	113.829233117559127	440306	V0440300	29663	84	32	86	31	113.827250419999999	22.6313244699999991	113.829690760000005	22.63354043	1
2019-10-21 12:05:21	2019-10-21 14:26:16	2.29234759999999982	01	30-39岁	22.6345214579169109	113.977034940255862	440305	V0440300	29724	84	93	85	93	113.976110930000004	22.6313244699999991	113.978551260000003	22.63354043	1
2019-10-21 18:43:19	2019-10-21 21:25:19	1.75727349999999993	01	30-39岁	22.6355179922254095	114.023029593253554	440309	V0440300	29743	84	112	85	112	114.022477309999999	22.6313244699999991	114.024917650000006	22.63354043	1
2019-10-21 18:25:08	2019-10-21 22:25:44	2.01503029999999983	02	19-29岁	22.6396842551099304	113.838215592122367	440306	V0440300	30381	86	36	88	35	113.837011770000004	22.6357563800000001	113.839452100000003	22.637972340000001	1
2019-10-21 14:43:02	2019-10-21 19:59:12	1.75727349999999993	01	30-39岁	22.6397763385818607	114.002616995676831	440309	V0440300	30448	86	103	87	103	114.000514289999998	22.6357563800000001	114.002954619999997	22.637972340000001	1
2019-10-21 13:15:37	2019-10-21 15:18:30	1.86759879999999989	01	19-29岁	22.6383620352163888	114.224194735032626	440307	V0440300	30539	86	194	85	194	114.222584870000006	22.6357563800000001	114.225025209999998	22.637972340000001	1
2019-10-21 19:52:23	2019-10-21 21:50:29	1.75727349999999993	01	40-49岁	22.6428967204684106	114.010220708001341	440309	V0440300	31165	88	106	89	106	114.007835290000003	22.6401882999999984	114.010275629999995	22.6424042599999993	1
2019-10-21 13:21:11	2019-10-21 14:23:19	1.86759879999999989	01	30-39岁	22.6424241415566989	114.147137122146873	440307	V0440300	31222	88	163	88	163	114.146934450000003	22.6401882999999984	114.149374789999996	22.6424042599999993	1
2019-10-21 20:17:15	2019-10-21 22:02:44	2.01503029999999983	01	19-29岁	22.6486588639410193	113.818857033909453	440306	V0440300	31801	90	28	92	27	113.817489080000001	22.6446202099999994	113.81992941	22.6468361700000003	2
2019-10-21 19:06:42	2019-10-21 20:16:55	2.01503029999999983	01	19-29岁	22.6486588639410193	113.818857033909453	440306	V0440300	31801	90	28	92	27	113.817489080000001	22.6446202099999994	113.81992941	22.6468361700000003	2
2019-10-21 00:10:36	2019-10-21 04:07:08	2.01503029999999983	02	0-18岁	22.648851034589871	113.91680746065424	440306	V0440300	31841	90	68	92	68	113.915102520000005	22.6446202099999994	113.917542859999998	22.6468361700000003	1
2019-10-21 14:18:16	2019-10-21 15:42:47	1.75727349999999993	02	30-39岁	22.6482763894762407	114.025768693893454	440309	V0440300	31886	90	113	91	113	114.024917650000006	22.6446202099999994	114.027357980000005	22.6468361700000003	1
2019-10-21 21:59:02	2019-10-21 23:15:12	1.86759879999999989	03	未知	22.6488274231973712	114.186135878746484	440307	V0440300	31952	90	179	89	179	114.185979829999994	22.6446202099999994	114.188420170000001	22.6468361700000003	1
2019-10-21 19:26:21	2019-10-21 20:17:50	2.01503029999999983	02	19-29岁	22.6491539491034004	113.821976190351378	440306	V0440300	32159	91	29	93	29	113.81992941	22.6468361700000003	113.822369749999993	22.6490521300000012	2
2019-10-21 18:19:26	2019-10-21 19:25:51	2.01503029999999983	02	19-29岁	22.6491539491034004	113.821976190351378	440306	V0440300	32159	91	29	93	29	113.81992941	22.6468361700000003	113.822369749999993	22.6490521300000012	2
2019-10-21 10:25:01	2019-10-21 23:04:07	1.75727349999999993	02	19-29岁	22.6505316863222497	113.999106544587647	440309	V0440300	32232	91	102	92	102	113.998073950000006	22.6468361700000003	114.000514289999998	22.6490521300000012	1
2019-10-21 08:16:27	2019-10-21 20:17:22	1.75727349999999993	02	19-29岁	22.6503677521780595	114.018839256489855	440309	V0440300	32240	91	110	92	110	114.017596639999994	22.6468361700000003	114.02003698	22.6490521300000012	1
2019-10-21 12:34:28	2019-10-21 12:35:28	1.75727349999999993	01	30-39岁	22.6495794568747115	114.024495980451746	440309	V0440300	32242	91	112	92	112	114.022477309999999	22.6468361700000003	114.024917650000006	22.6490521300000012	1
2019-10-21 22:07:50	2019-10-21 23:11:06	1.75727349999999993	02	19-29岁	22.6505375683520498	114.028462035247188	440309	V0440300	32244	91	114	92	114	114.027357980000005	22.6468361700000003	114.029798319999998	22.6490521300000012	2
2019-10-21 20:48:41	2019-10-21 22:07:47	1.75727349999999993	02	19-29岁	22.6505375683520498	114.028462035247188	440309	V0440300	32244	91	114	92	114	114.027357980000005	22.6468361700000003	114.029798319999998	22.6490521300000012	2
2019-10-21 23:44:17	2019-10-21 23:44:17	1.75727349999999993	01	19-29岁	22.6509613071767788	114.036718113620495	440309	V0440300	32247	91	117	92	117	114.034678990000003	22.6468361700000003	114.037119329999996	22.6490521300000012	1
2019-10-21 15:24:06	2019-10-21 17:03:22	1.86759879999999989	01	19-29岁	22.6502596336668205	114.071680719554124	440307	V0440300	32262	91	132	91	132	114.071284030000001	22.6468361700000003	114.073724369999994	22.6490521300000012	1
2019-10-21 11:41:38	2019-10-21 12:14:28	1.86759879999999989	01	60岁以上	22.6498700765479803	114.168474242212241	440307	V0440300	32301	91	171	91	171	114.166457140000006	22.6468361700000003	114.168897479999998	22.6490521300000012	1
2019-10-21 00:43:31	2019-10-21 01:23:48	2.01503029999999983	01	30-39岁	22.6522219113953902	113.822420802094641	440306	V0440300	32517	92	30	94	30	113.822369749999993	22.6490521300000012	113.82481009	22.6512680800000012	2
2019-10-21 09:10:42	2019-10-21 11:23:29	2.01503029999999983	01	30-39岁	22.6522219113953902	113.822420802094641	440306	V0440300	32517	92	30	94	30	113.822369749999993	22.6490521300000012	113.82481009	22.6512680800000012	2
2019-10-21 20:34:27	2019-10-21 21:19:20	1.75727349999999993	01	30-39岁	22.6522566789571016	113.999652440898885	440309	V0440300	32589	92	102	93	102	113.998073950000006	22.6490521300000012	114.000514289999998	22.6512680800000012	1
2019-10-21 23:43:25	2019-10-21 23:44:32	1.75727349999999993	01	19-29岁	22.6518349735113098	114.036621556985608	440309	V0440300	32604	92	117	93	117	114.034678990000003	22.6490521300000012	114.037119329999996	22.6512680800000012	1
2019-10-21 19:39:42	2019-10-21 22:09:10	1.75727349999999993	02	19-29岁	22.6556217312662689	114.032514424521025	440309	V0440300	32960	93	116	94	116	114.032238660000004	22.6512680800000012	114.034678990000003	22.6534840399999986	1
2019-10-21 13:09:01	2019-10-21 14:41:37	1.86759879999999989	02	30-39岁	22.6535081790134214	114.148162441304095	440307	V0440300	33007	93	163	93	163	114.146934450000003	22.6512680800000012	114.149374789999996	22.6534840399999986	1
2019-10-21 20:31:40	2019-10-21 22:39:27	1.86759879999999989	02	30-39岁	22.6576095864646092	114.066925017064193	440307	V0440300	33331	94	130	94	130	114.066403359999995	22.6534840399999986	114.068843700000002	22.6556999999999995	2
2019-10-21 22:39:55	2019-10-21 22:50:14	1.86759879999999989	02	30-39岁	22.6576095864646092	114.066925017064193	440307	V0440300	33331	94	130	94	130	114.066403359999995	22.6534840399999986	114.068843700000002	22.6556999999999995	2
2019-10-21 07:37:57	2019-10-21 09:26:34	1.86759879999999989	01	19-29岁	22.6571312550722404	114.151919156491843	440307	V0440300	33366	94	165	94	165	114.151815130000003	22.6534840399999986	114.154255460000002	22.6556999999999995	1
2019-10-21 16:33:57	2019-10-21 20:41:08	1.86759879999999989	01	30-39岁	22.6570115766701683	114.207646404732074	440307	V0440300	33388	94	187	93	187	114.205502519999996	22.6534840399999986	114.207942860000003	22.6556999999999995	1
2019-10-21 10:03:45	2019-10-21 19:57:50	1.86759879999999989	01	19-29岁	22.6587533086788788	114.063341517825393	440307	V0440300	33686	95	128	95	128	114.061522690000004	22.6556999999999995	114.063963029999996	22.6579159600000004	1
2019-10-21 11:55:59	2019-10-21 13:39:46	2.01503029999999983	01	30-39岁	22.6606093893167895	113.814458802262848	440306	V0440300	33941	96	26	98	26	113.812608400000002	22.6579159600000004	113.815048739999995	22.6601319100000005	1
2019-10-21 14:02:35	2019-10-21 14:35:19	1.75727349999999993	01	40-49岁	22.6627113460331806	114.026935548338074	440309	V0440300	34385	97	113	98	113	114.024917650000006	22.6601319100000005	114.027357980000005	22.6623478700000014	1
2019-10-21 10:34:52	2019-10-21 11:56:16	2.01503029999999983	01	30-39岁	22.6654446533552303	113.859123959835898	440306	V0440300	34674	98	45	100	45	113.858974790000005	22.6623478700000014	113.861415129999997	22.6645638299999987	1
2019-10-21 17:45:20	2019-10-21 19:33:27	2.01503029999999983	01	19-29岁	22.6674346693861892	113.814164951032339	440306	V0440300	35012	99	26	101	26	113.812608400000002	22.6645638299999987	113.815048739999995	22.6667797899999997	1
2019-10-21 09:29:21	2019-10-21 10:32:19	1.75727349999999993	01	19-29岁	22.6670039404439407	113.985259990057102	440309	V0440300	35082	99	96	100	96	113.983431929999995	22.6645638299999987	113.985872270000002	22.6667797899999997	1
2019-10-21 18:33:01	2019-10-21 22:12:06	1.75727349999999993	01	19-29岁	22.6678270432075202	113.998321721913442	440309	V0440300	35088	99	102	100	102	113.998073950000006	22.6645638299999987	114.000514289999998	22.6667797899999997	1
2019-10-21 20:03:49	2019-10-21 21:57:03	1.75727349999999993	02	19-29岁	22.6673899698656811	114.029071381198705	440309	V0440300	35100	99	114	99	114	114.027357980000005	22.6645638299999987	114.029798319999998	22.6667797899999997	1
2019-10-21 03:42:33	2019-10-21 05:05:20	2.01503029999999983	01	30-39岁	22.6711554598681388	113.807068103689232	440306	V0440300	35366	100	23	102	23	113.805287399999997	22.6667797899999997	113.807727729999996	22.6689957399999997	2
2019-10-21 00:49:30	2019-10-21 03:17:30	2.01503029999999983	01	30-39岁	22.6711554598681388	113.807068103689232	440306	V0440300	35366	100	23	102	23	113.805287399999997	22.6667797899999997	113.807727729999996	22.6689957399999997	2
2019-10-21 18:24:42	2019-10-21 21:54:11	1.75727349999999993	02	19-29岁	22.6706904393344004	114.030381214907564	440309	V0440300	35458	100	115	100	115	114.029798319999998	22.6667797899999997	114.032238660000004	22.6689957399999997	1
2019-10-21 09:42:39	2019-10-21 13:25:50	1.75727349999999993	02	19-29岁	22.6715611450151791	114.025266450119105	440309	V0440300	35813	101	113	101	113	114.024917650000006	22.6689957399999997	114.027357980000005	22.6712117000000006	1
2019-10-21 16:12:16	2019-10-21 17:04:26	2.01503029999999983	01	30-39岁	22.6749122599588411	113.931268863519691	440306	V0440300	36131	102	74	103	74	113.929744540000002	22.6712117000000006	113.932184879999994	22.6734276600000015	1
2019-10-21 15:52:59	2019-10-21 16:37:13	1.75727349999999993	01	30-39岁	22.6737763699270616	114.019179209769149	440309	V0440300	36167	102	110	103	110	114.017596639999994	22.6712117000000006	114.02003698	22.6734276600000015	1
2019-10-21 22:56:32	2019-10-21 22:56:32	1.75727349999999993	01	19-29岁	22.6750255984358304	114.024715120782517	440309	V0440300	36169	102	112	102	112	114.022477309999999	22.6712117000000006	114.024917650000006	22.6734276600000015	1
2019-10-21 12:25:07	2019-10-21 13:24:47	1.75727349999999993	02	30-39岁	22.6753742239639813	114.034744289898043	440309	V0440300	36174	102	117	102	117	114.034678990000003	22.6712117000000006	114.037119329999996	22.6734276600000015	1
2019-10-21 12:35:35	2019-10-21 12:36:35	2.01503029999999983	01	19-29岁	22.6774900747271211	113.924520658966586	440306	V0440300	36485	103	71	104	71	113.922423530000003	22.6734276600000015	113.924863869999996	22.6756436199999989	1
2019-10-21 00:11:03	2019-10-21 01:06:51	2.01503029999999983	03	未知	22.6775918651055406	113.942072062467389	440306	V0440300	36493	103	79	104	79	113.941946220000005	22.6734276600000015	113.944386559999998	22.6756436199999989	1
2019-10-21 21:03:07	2019-10-21 23:43:40	1.75727349999999993	01	19-29岁	22.6772926365752596	113.992465088891066	440309	V0440300	36513	103	99	104	99	113.990752939999993	22.6734276600000015	113.99319328	22.6756436199999989	1
2019-10-21 01:17:05	2019-10-21 05:17:27	1.75727349999999993	01	19-29岁	22.6780501270805601	113.989073830721324	440309	V0440300	36869	104	98	105	98	113.988312609999994	22.6756436199999989	113.990752939999993	22.677859569999999	1
2019-10-21 11:10:01	2019-10-21 11:47:02	1.75727349999999993	01	30-39岁	22.6800759975988591	113.99602224797043	440309	V0440300	37229	105	101	106	101	113.995633609999999	22.677859569999999	113.998073950000006	22.6800755299999999	1
2019-10-21 13:35:55	2019-10-21 15:51:48	1.75727349999999993	01	30-39岁	22.6808435776310198	114.05477876947424	440309	V0440300	37253	105	125	105	125	114.054201680000006	22.677859569999999	114.056642019999998	22.6800755299999999	1
2019-10-21 15:28:03	2019-10-21 18:51:04	1.75727349999999993	02	30-39岁	22.6823853174079098	114.013799321615679	440309	V0440300	37593	106	108	106	108	114.012715970000002	22.6800755299999999	114.015156300000001	22.6822914900000008	1
2019-10-21 21:16:35	2019-10-21 22:09:06	1.86759879999999989	01	19-29岁	22.6823319816065592	114.149404450222207	440307	V0440300	37649	106	164	105	164	114.149374789999996	22.6800755299999999	114.151815130000003	22.6822914900000008	1
2019-10-21 14:55:57	2019-10-21 16:19:53	1.86759879999999989	01	30-39岁	22.6844067935431291	114.255144412876334	440307	V0440300	37692	106	207	105	208	114.254309239999998	22.6800755299999999	114.256749580000005	22.6822914900000008	1
2019-10-21 00:06:02	2019-10-21 03:26:31	2.01503029999999983	01	30-39岁	22.6855078298172508	113.804576533200049	440306	V0440300	37864	107	22	109	22	113.802847060000005	22.6822914900000008	113.805287399999997	22.6845074500000017	1
2019-10-21 15:37:48	2019-10-21 16:27:45	2.01503029999999983	02	30-39岁	22.6856476325805794	113.929181845751643	440306	V0440300	37915	107	73	108	73	113.927304199999995	22.6822914900000008	113.929744540000002	22.6845074500000017	2
2019-10-21 16:28:32	2019-10-21 17:15:25	2.01503029999999983	02	30-39岁	22.6856476325805794	113.929181845751643	440306	V0440300	37915	107	73	108	73	113.927304199999995	22.6822914900000008	113.929744540000002	22.6845074500000017	2
2019-10-21 09:14:10	2019-10-21 12:09:46	2.01503029999999983	01	30-39岁	22.68850277723433	113.798662344670433	440306	V0440300	38219	108	20	110	20	113.797966389999999	22.6845074500000017	113.800406719999998	22.6867234000000018	1
2019-10-21 16:25:26	2019-10-21 17:55:24	2.01503029999999983	02	19-29岁	22.6916079400516111	113.804123754851986	440306	V0440300	38935	110	22	112	22	113.802847060000005	22.6889393599999991	113.805287399999997	22.69115532	1
2019-10-21 20:23:15	2019-10-21 22:01:30	2.01503029999999983	02	30-39岁	22.6913342219745502	113.935824321148857	440306	V0440300	38989	110	76	111	76	113.934625209999993	22.6889393599999991	113.93706555	22.69115532	1
2019-10-21 18:33:51	2019-10-21 21:51:21	1.75727349999999993	02	19-29岁	22.6967025222478789	114.02269048460883	440309	V0440300	39739	112	112	112	112	114.022477309999999	22.6933712800000009	114.024917650000006	22.695587230000001	1
2019-10-21 12:24:22	2019-10-21 21:03:30	1.86759879999999989	02	19-29岁	22.7020280554237885	114.100308264019262	440307	V0440300	40484	114	143	114	143	114.098127730000002	22.6978031899999984	114.100568069999994	22.7000191499999993	1
2019-10-21 07:10:38	2019-10-21 08:35:04	2.01503029999999983	01	19-29岁	22.7049777368430412	113.800788444333875	440306	V0440300	41076	116	21	118	21	113.800406719999998	22.7022351100000002	113.802847060000005	22.7044510600000002	1
2019-10-21 19:37:48	2019-10-21 22:10:36	2.01503029999999983	01	19-29岁	22.7067515614024593	113.783512422584224	440306	V0440300	41426	117	14	119	14	113.783324370000003	22.7044510600000002	113.785764709999995	22.7066670200000011	2
2019-10-21 18:31:31	2019-10-21 19:37:26	2.01503029999999983	01	19-29岁	22.7067515614024593	113.783512422584224	440306	V0440300	41426	117	14	119	14	113.783324370000003	22.7044510600000002	113.785764709999995	22.7066670200000011	2
2019-10-21 12:12:59	2019-10-21 13:05:32	2.01503029999999983	01	19-29岁	22.707661697117711	113.806396465526376	440306	V0440300	41435	117	23	119	23	113.805287399999997	22.7044510600000002	113.807727729999996	22.7066670200000011	1
2019-10-21 18:07:20	2019-10-21 20:30:44	2.05558739999999984	01	30-39岁	22.7075481543066289	114.383102310101961	440310	V0440300	41671	117	259	114	260	114.381206719999994	22.7044510600000002	114.383647060000001	22.7066670200000011	1
2019-10-21 10:15:26	2019-10-21 12:59:37	1.86759879999999989	02	19-29岁	22.7117864809030614	114.135942776525539	440307	V0440300	42284	119	158	118	159	114.134732769999999	22.7088829799999985	114.137173110000006	22.7110989399999994	1
2019-10-21 18:50:44	2019-10-21 20:29:32	2.01503029999999983	01	30-39岁	22.7162549437368213	113.841019768055972	440306	V0440300	42877	121	37	123	37	113.839452100000003	22.7133148899999995	113.841892439999995	22.7155308500000004	1
2019-10-21 19:29:04	2019-10-21 22:57:11	2.31628990000000012	01	60岁以上	22.7173965451301285	114.201946320250201	441900	V0440300	43025	121	185	120	186	114.200621850000005	22.7133148899999995	114.203062189999997	22.7155308500000004	1
2019-10-21 19:24:42	2019-10-21 22:20:09	1.86759879999999989	01	30-39岁	22.7173494282701292	114.305832341791302	440307	V0440300	43068	121	228	119	229	114.305556300000006	22.7133148899999995	114.307996639999999	22.7155308500000004	1
2019-10-21 15:29:45	2019-10-21 17:36:00	2.01503029999999983	01	50-59岁	22.7187837676397599	113.81114764602448	440306	V0440300	43222	122	25	124	25	113.810168070000003	22.7155308500000004	113.812608400000002	22.7177468100000013	1
2019-10-21 17:29:38	2019-10-21 21:27:47	2.01503029999999983	03	19-29岁	22.7240208429407495	113.813117576666315	440306	V0440300	43937	124	26	126	26	113.812608400000002	22.7199627699999986	113.815048739999995	22.7221787199999987	1
2019-10-21 15:39:30	2019-10-21 17:16:20	2.01503029999999983	01	30-39岁	22.7227969723876804	113.812834673859342	440306	V0440300	43937	124	26	126	26	113.812608400000002	22.7199627699999986	113.815048739999995	22.7221787199999987	1
2019-10-21 07:38:50	2019-10-21 10:58:09	2.01503029999999983	01	30-39岁	22.7233680076940203	113.816128782907313	440306	V0440300	43938	124	27	126	27	113.815048739999995	22.7199627699999986	113.817489080000001	22.7221787199999987	1
2019-10-21 07:08:32	2019-10-21 23:15:47	1.75727349999999993	01	30-39岁	22.7240967633142894	114.02478268611614	440309	V0440300	44023	124	112	124	113	114.022477309999999	22.7199627699999986	114.024917650000006	22.7221787199999987	1
2019-10-21 09:04:51	2019-10-21 10:13:51	2.01503029999999983	02	19-29岁	22.7249491615634795	113.823932641074151	440306	V0440300	44298	125	30	127	30	113.822369749999993	22.7221787199999987	113.82481009	22.7243946799999996	1
2019-10-21 15:31:33	2019-10-21 16:48:52	1.75727349999999993	02	19-29岁	22.72612568172487	113.991923029983766	440309	V0440300	44367	125	99	125	100	113.990752939999993	22.7221787199999987	113.99319328	22.7243946799999996	1
2019-10-21 19:34:55	2019-10-21 21:30:59	2.01503029999999983	02	19-29岁	22.727729502286671	113.83079464848565	440306	V0440300	44658	126	33	128	33	113.829690760000005	22.7243946799999996	113.832131090000004	22.7266106400000005	1
2019-10-21 19:11:30	2019-10-21 20:03:33	2.01503029999999983	02	30-39岁	22.7321328583032098	113.828504239139278	440306	V0440300	45371	128	32	130	32	113.827250419999999	22.7288266000000014	113.829690760000005	22.7310425500000015	2
2019-10-21 20:04:03	2019-10-21 22:12:47	2.01503029999999983	02	30-39岁	22.7321328583032098	113.828504239139278	440306	V0440300	45371	128	32	130	32	113.827250419999999	22.7288266000000014	113.829690760000005	22.7310425500000015	2
2019-10-21 19:28:05	2019-10-21 20:44:12	1.75727349999999993	03	未知	22.7330261315827507	114.001326221894161	440309	V0440300	45442	128	103	128	104	114.000514289999998	22.7288266000000014	114.002954619999997	22.7310425500000015	1
2019-10-21 16:05:44	2019-10-21 19:02:12	2.01503029999999983	02	19-29岁	22.7334032888509014	113.82069228926089	440306	V0440300	45725	129	29	131	29	113.81992941	22.7310425500000015	113.822369749999993	22.7332585099999989	1
2019-10-21 14:43:35	2019-10-21 16:26:20	1.86759879999999989	01	19-29岁	22.7335411178663485	114.260596187648929	440307	V0440300	45905	129	209	127	210	114.259189919999997	22.7310425500000015	114.261630249999996	22.7332585099999989	1
2019-10-21 17:46:32	2019-10-21 20:24:25	1.86759879999999989	01	30-39岁	22.7348244853488204	114.292449917060068	440307	V0440300	45918	129	222	127	223	114.290914290000003	22.7310425500000015	114.293354620000002	22.7332585099999989	1
2019-10-21 19:50:38	2019-10-21 22:42:21	1.86759879999999989	01	30-39岁	22.7342028052605691	114.299449193734972	440307	V0440300	45921	129	225	127	226	114.298235289999994	22.7310425500000015	114.300675630000001	22.7332585099999989	1
2019-10-21 10:00:59	2019-10-21 13:33:11	2.01503029999999983	01	30-39岁	22.7363323818686389	113.815526795681279	440306	V0440300	46080	130	27	132	27	113.815048739999995	22.7332585099999989	113.817489080000001	22.7354744699999998	1
2019-10-21 08:54:45	2019-10-21 22:50:57	2.01503029999999983	01	19-29岁	22.7382960593356209	113.816707070523904	440306	V0440300	46437	131	27	133	27	113.815048739999995	22.7354744699999998	113.817489080000001	22.7376904300000007	1
2019-10-21 00:00:12	2019-10-21 23:46:20	1.75727349999999993	01	19-29岁	22.7384337179793015	114.057194339050881	440309	V0440300	46536	131	126	131	127	114.056642019999998	22.7354744699999998	114.059082349999997	22.7376904300000007	1
2019-10-21 18:27:03	2019-10-21 20:13:34	2.01503029999999983	01	30-39岁	22.7437398367570403	113.820900551849704	440306	V0440300	47153	133	29	135	29	113.81992941	22.7399063800000008	113.822369749999993	22.7421223400000017	1
2019-10-21 13:41:25	2019-10-21 15:01:42	2.01503029999999983	01	0-18岁	22.7421768231413495	113.982133540313114	440306	V0440300	47219	133	95	133	96	113.980991599999996	22.7399063800000008	113.983431929999995	22.7421223400000017	1
2019-10-21 17:00:05	2019-10-21 18:18:21	2.01503029999999983	01	40-49岁	22.7557570258920414	113.844859482535057	440306	V0440300	49305	139	39	140	40	113.844332769999994	22.7532021299999982	113.846773110000001	22.7554180799999983	1
2019-10-21 10:15:23	2019-10-21 11:24:08	2.01503029999999983	02	19-29岁	22.7586536292894692	113.902416306822261	440306	V0440300	49685	140	62	141	63	113.900460510000002	22.7554180799999983	113.902900840000001	22.7576340399999992	1
2019-10-21 20:07:43	2019-10-21 22:39:59	2.01503029999999983	01	30-39岁	22.7584167665878603	113.91440976357967	440306	V0440300	49690	140	67	141	68	113.912662190000006	22.7554180799999983	113.915102520000005	22.7576340399999992	1
2019-10-21 14:48:44	2019-10-21 15:50:39	2.01503029999999983	01	19-29岁	22.7697839749585711	113.836839670566974	440306	V0440300	51443	145	35	146	36	113.834571429999997	22.7664978699999985	113.837011770000004	22.7687138299999994	1
2019-10-21 12:55:08	2019-10-21 14:00:42	2.01503029999999983	01	19-29岁	22.7707756802474783	113.855957839010159	440306	V0440300	51451	145	43	146	44	113.854094119999999	22.7664978699999985	113.856534460000006	22.7687138299999994	3
2019-10-21 11:42:01	2019-10-21 12:54:14	2.01503029999999983	01	19-29岁	22.7707756802474783	113.855957839010159	440306	V0440300	51451	145	43	146	44	113.854094119999999	22.7664978699999985	113.856534460000006	22.7687138299999994	3
2019-10-21 08:19:34	2019-10-21 09:31:44	2.01503029999999983	01	19-29岁	22.7707756802474783	113.855957839010159	440306	V0440300	51451	145	43	146	44	113.854094119999999	22.7664978699999985	113.856534460000006	22.7687138299999994	3
2019-10-21 08:56:57	2019-10-21 14:29:31	2.01503029999999983	01	50-59岁	22.7698842065449796	113.899846648773803	440306	V0440300	51469	145	61	146	62	113.898020169999995	22.7664978699999985	113.900460510000002	22.7687138299999994	1
2019-10-21 15:55:32	2019-10-21 20:05:57	2.01503029999999983	01	19-29岁	22.7800039478353291	113.895384379920927	440306	V0440300	53252	150	59	151	60	113.893139500000004	22.7775776599999986	113.895579830000003	22.7797936199999995	1
2019-10-21 13:41:16	2019-10-21 15:09:34	2.01503029999999983	01	19-29岁	22.7858988965935616	113.875630293179043	440306	V0440300	53958	152	51	153	52	113.873616810000001	22.7820095699999996	113.87605714	22.7842255300000005	1
2019-10-21 19:45:50	2019-10-21 23:45:59	2.31628990000000012	01	19-29岁	22.786587362048099	113.807907817463246	441900	V0440300	54288	153	24	154	25	113.807727729999996	22.7842255300000005	113.810168070000003	22.7864414900000014	1
2019-10-21 18:08:14	2019-10-21 20:44:54	2.01503029999999983	02	19-29岁	22.7880356825203911	113.882443005802742	440306	V0440300	54318	153	54	154	55	113.88093782	22.7842255300000005	113.883378149999999	22.7864414900000014	1
2019-10-21 10:33:41	2019-10-21 10:34:41	2.31628990000000012	01	19-29岁	22.8026204921571782	113.823146126287497	441900	V0440300	56793	160	30	161	31	113.822369749999993	22.7997372300000016	113.82481009	22.801953189999999	1
2019-10-21 14:33:33	2019-10-21 14:34:33	2.01503029999999983	01	30-39岁	22.8058666136517587	113.835714586778479	440306	V0440300	57155	161	35	162	36	113.834571429999997	22.801953189999999	113.837011770000004	22.8041691499999999	1
2019-10-21 00:00:02	2019-10-21 02:00:36	2.01503029999999983	01	30-39岁	22.8079326016037385	113.866727279102037	440306	V0440300	57525	162	48	163	49	113.866295800000003	22.8041691499999999	113.868736139999996	22.8063851100000008	1
2019-10-21 09:23:18	2019-10-21 11:24:51	1.86759879999999989	01	19-29岁	22.8124478569175189	114.325259095601325	440307	V0440300	58427	164	236	161	238	114.325078989999994	22.8086010600000009	114.327519330000001	22.8108170200000018	1
