# Supplementary material for: Analysis of the influencing factors of vitality and built environment of shopping centers based on mobile-phone signaling data
Source: PLoS One. 2024 Feb 15;19(2):e0296261. doi: 10.1371/journal.pone.0296261 (PMC10868840; doi:10.1371/journal.pone.0296261)
Supplement: S1 Data — (ZIP) [file pone.0296261.s001.zip › μò░μì«Θçìμû░μƒÑΦ»ó/01Σ┐¥σê⌐/Σ┐¥σê⌐20-Φ«┐Θù«Φ«░σ╜ò.csv]

stime	etime	weight	gender	age	o_lat	o_lon	o_district	city	o_fnid	grow_4326	gcol_4326	grow_32650	gcol_32650	ext_min_x	ext_min_y	ext_max_x	ext_max_y	visit_time
2019-10-20 17:53:58	2019-10-20 20:23:35	2.29234759999999982	01	19-29岁	22.4764975879061417	113.884876034294535	440305	V0440300	4339	13	55	16	53	113.883378149999999	22.4739914899999995	113.885818490000005	22.4762074500000004	2
2019-10-20 17:03:29	2019-10-20 17:53:40	2.29234759999999982	01	19-29岁	22.4764975879061417	113.884876034294535	440305	V0440300	4339	13	55	16	53	113.883378149999999	22.4739914899999995	113.885818490000005	22.4762074500000004	2
2019-10-20 10:54:21	2019-10-20 17:35:26	2.29234759999999982	02	0-18岁	22.4811971192312008	113.890364279374936	440305	V0440300	5055	15	57	18	55	113.888258820000004	22.4784234000000005	113.890699159999997	22.4806393600000014	1
2019-10-20 11:30:19	2019-10-20 13:45:54	2.29234759999999982	02	30-39岁	22.4842001679408305	113.887917922510837	440305	V0440300	5411	16	56	19	54	113.885818490000005	22.4806393600000014	113.888258820000004	22.4828553199999988	1
2019-10-20 19:33:33	2019-10-20 22:24:54	2.29234759999999982	02	30-39岁	22.4838691286913388	113.925187206369216	440305	V0440300	5427	16	72	19	70	113.924863869999996	22.4806393600000014	113.927304199999995	22.4828553199999988	1
2019-10-20 19:45:50	2019-10-20 20:59:57	2.29234759999999982	01	30-39岁	22.48637680418096	113.900173428488586	440305	V0440300	5773	17	61	20	59	113.898020169999995	22.4828553199999988	113.900460510000002	22.4850712799999997	1
2019-10-20 13:21:31	2019-10-20 14:12:01	2.29234759999999982	01	40-49岁	22.4890276758352101	113.912263501099531	440305	V0440300	6135	18	66	21	64	113.910221849999999	22.4850712799999997	113.912662190000006	22.4872872299999997	1
2019-10-20 13:47:43	2019-10-20 15:39:53	2.29234759999999982	01	40-49岁	22.4884208147771396	113.926300530293361	440305	V0440300	6141	18	72	21	70	113.924863869999996	22.4850712799999997	113.927304199999995	22.4872872299999997	1
2019-10-20 11:58:56	2019-10-20 13:48:40	2.29234759999999982	01	19-29岁	22.4881017458023997	113.926132773275611	440305	V0440300	6141	18	72	21	70	113.924863869999996	22.4850712799999997	113.927304199999995	22.4872872299999997	1
2019-10-20 15:45:06	2019-10-20 18:55:33	2.29234759999999982	01	30-39岁	22.4891878018984599	113.936713981457629	440305	V0440300	6145	18	76	21	74	113.934625209999993	22.4850712799999997	113.93706555	22.4872872299999997	1
2019-10-20 12:56:43	2019-10-20 14:33:24	2.29234759999999982	01	19-29岁	22.4901871971279803	113.909198000609663	440305	V0440300	6491	19	65	22	63	113.907781510000007	22.4872872299999997	113.910221849999999	22.4895031900000006	1
2019-10-20 12:42:21	2019-10-20 14:07:07	2.29234759999999982	01	19-29岁	22.4909274612569803	113.916271112922701	440305	V0440300	6494	19	68	22	66	113.915102520000005	22.4872872299999997	113.917542859999998	22.4895031900000006	1
2019-10-20 12:45:38	2019-10-20 14:35:47	2.29234759999999982	02	19-29岁	22.4907162152506288	113.918907682836448	440305	V0440300	6495	19	69	22	67	113.917542859999998	22.4872872299999997	113.919983189999996	22.4895031900000006	1
2019-10-20 13:10:58	2019-10-20 14:12:43	2.29234759999999982	01	30-39岁	22.4906955935048707	113.91783013483564	440305	V0440300	6495	19	69	22	67	113.917542859999998	22.4872872299999997	113.919983189999996	22.4895031900000006	2
2019-10-20 11:46:57	2019-10-20 13:00:16	2.29234759999999982	01	30-39岁	22.4906955935048707	113.91783013483564	440305	V0440300	6495	19	69	22	67	113.917542859999998	22.4872872299999997	113.919983189999996	22.4895031900000006	2
2019-10-20 18:28:55	2019-10-20 23:41:12	2.29234759999999982	01	19-29岁	22.4901405982016698	113.920425754961343	440305	V0440300	6496	19	70	22	68	113.919983189999996	22.4872872299999997	113.922423530000003	22.4895031900000006	1
2019-10-20 18:22:30	2019-10-20 21:19:19	2.29234759999999982	01	30-39岁	22.4902846695550593	113.922296931353756	440305	V0440300	6496	19	70	22	68	113.919983189999996	22.4872872299999997	113.922423530000003	22.4895031900000006	1
2019-10-20 17:02:47	2019-10-20 20:10:35	2.29234759999999982	02	19-29岁	22.491414489714991	113.92947812021167	440305	V0440300	6499	19	73	22	71	113.927304199999995	22.4872872299999997	113.929744540000002	22.4895031900000006	2
2019-10-20 14:04:30	2019-10-20 17:02:25	2.29234759999999982	02	19-29岁	22.491414489714991	113.92947812021167	440305	V0440300	6499	19	73	22	71	113.927304199999995	22.4872872299999997	113.929744540000002	22.4895031900000006	2
2019-10-20 10:44:40	2019-10-20 12:12:36	2.29234759999999982	01	19-29岁	22.4910216868495887	113.930176336024601	440305	V0440300	6500	19	74	22	72	113.929744540000002	22.4872872299999997	113.932184879999994	22.4895031900000006	1
2019-10-20 12:31:43	2019-10-20 13:41:57	2.29234759999999982	01	40-49岁	22.4912049786122914	113.936009133655304	440305	V0440300	6502	19	76	22	74	113.934625209999993	22.4872872299999997	113.93706555	22.4895031900000006	1
2019-10-20 18:41:24	2019-10-20 21:57:50	2.29234759999999982	02	30-39岁	22.4931129662907914	113.8863393871206	440305	V0440300	6839	20	56	23	54	113.885818490000005	22.4895031900000006	113.888258820000004	22.4917191500000015	1
2019-10-20 14:40:18	2019-10-20 15:16:03	2.29234759999999982	03	未知	22.4929597865642492	113.910243518765782	440305	V0440300	6849	20	66	23	64	113.910221849999999	22.4895031900000006	113.912662190000006	22.4917191500000015	1
2019-10-20 21:34:46	2019-10-20 23:03:38	2.29234759999999982	01	19-29岁	22.4921568136959813	113.915903933152336	440305	V0440300	6851	20	68	23	66	113.915102520000005	22.4895031900000006	113.917542859999998	22.4917191500000015	1
2019-10-20 18:07:34	2019-10-20 19:02:27	2.29234759999999982	02	0-18岁	22.4931297661822285	113.915814367387782	440305	V0440300	6851	20	68	23	66	113.915102520000005	22.4895031900000006	113.917542859999998	22.4917191500000015	1
2019-10-20 14:54:36	2019-10-20 21:25:13	2.29234759999999982	01	19-29岁	22.4920610264946603	113.915614702821955	440305	V0440300	6851	20	68	23	66	113.915102520000005	22.4895031900000006	113.917542859999998	22.4917191500000015	1
2019-10-20 00:15:02	2019-10-20 02:04:27	2.29234759999999982	02	19-29岁	22.4917373527043694	113.918506293848282	440305	V0440300	6852	20	69	23	67	113.917542859999998	22.4895031900000006	113.919983189999996	22.4917191500000015	1
2019-10-20 17:33:52	2019-10-20 18:33:03	2.29234759999999982	01	30-39岁	22.4924570628920186	113.918859394423535	440305	V0440300	6852	20	69	23	67	113.917542859999998	22.4895031900000006	113.919983189999996	22.4917191500000015	2
2019-10-20 12:47:33	2019-10-20 17:33:01	2.29234759999999982	01	30-39岁	22.4924570628920186	113.918859394423535	440305	V0440300	6852	20	69	23	67	113.917542859999998	22.4895031900000006	113.919983189999996	22.4917191500000015	2
2019-10-20 13:06:04	2019-10-20 15:34:41	2.29234759999999982	02	19-29岁	22.4926911217761791	113.924020946848884	440305	V0440300	6854	20	71	23	69	113.922423530000003	22.4895031900000006	113.924863869999996	22.4917191500000015	2
2019-10-20 11:33:10	2019-10-20 13:05:47	2.29234759999999982	02	19-29岁	22.4926911217761791	113.924020946848884	440305	V0440300	6854	20	71	23	69	113.922423530000003	22.4895031900000006	113.924863869999996	22.4917191500000015	2
2019-10-20 16:53:36	2019-10-20 21:01:33	2.29234759999999982	01	19-29岁	22.4926778351822882	113.923797866380767	440305	V0440300	6854	20	71	23	69	113.922423530000003	22.4895031900000006	113.924863869999996	22.4917191500000015	1
2019-10-20 23:05:38	2019-10-20 23:05:38	2.29234759999999982	01	0-18岁	22.4922868485069785	113.92695317696176	440305	V0440300	6855	20	72	23	70	113.924863869999996	22.4895031900000006	113.927304199999995	22.4917191500000015	1
2019-10-20 06:54:29	2019-10-20 15:42:38	2.29234759999999982	01	30-39岁	22.4937617695150394	113.927629554612636	440305	V0440300	6856	20	73	23	71	113.927304199999995	22.4895031900000006	113.929744540000002	22.4917191500000015	1
2019-10-20 18:11:40	2019-10-20 20:05:29	2.29234759999999982	02	19-29岁	22.4927672731474217	113.931322657411869	440305	V0440300	6857	20	74	23	72	113.929744540000002	22.4895031900000006	113.932184879999994	22.4917191500000015	1
2019-10-20 19:48:19	2019-10-20 23:38:35	2.29234759999999982	01	30-39岁	22.4929551099331491	113.934076721732865	440305	V0440300	6858	20	75	23	73	113.932184879999994	22.4895031900000006	113.934625209999993	22.4917191500000015	1
2019-10-20 16:00:11	2019-10-20 17:42:20	2.29234759999999982	01	19-29岁	22.4936462822238994	113.93245899008636	440305	V0440300	6858	20	75	23	73	113.932184879999994	22.4895031900000006	113.934625209999993	22.4917191500000015	1
2019-10-20 13:11:10	2019-10-20 15:46:45	2.29234759999999982	03	未知	22.4933529593403208	113.934116508613002	440305	V0440300	6858	20	75	23	73	113.932184879999994	22.4895031900000006	113.934625209999993	22.4917191500000015	1
2019-10-20 18:40:35	2019-10-20 21:54:01	2.29234759999999982	02	40-49岁	22.4953393376801891	113.887600625822913	440305	V0440300	7196	21	56	24	54	113.885818490000005	22.4917191500000015	113.888258820000004	22.4939351099999989	1
2019-10-20 18:34:28	2019-10-20 20:51:59	2.29234759999999982	01	30-39岁	22.4950115503927393	113.926912374433243	440305	V0440300	7212	21	72	24	70	113.924863869999996	22.4917191500000015	113.927304199999995	22.4939351099999989	1
2019-10-20 15:07:40	2019-10-20 16:49:05	2.29234759999999982	01	19-29岁	22.495246901670491	113.926003943933097	440305	V0440300	7212	21	72	24	70	113.924863869999996	22.4917191500000015	113.927304199999995	22.4939351099999989	1
2019-10-20 10:43:58	2019-10-20 12:13:07	2.29234759999999982	01	30-39岁	22.4944634362640201	113.926565143838459	440305	V0440300	7212	21	72	24	70	113.924863869999996	22.4917191500000015	113.927304199999995	22.4939351099999989	1
2019-10-20 19:39:48	2019-10-20 20:41:35	2.29234759999999982	01	19-29岁	22.4956053885862985	113.924927680734328	440305	V0440300	7212	21	72	24	70	113.924863869999996	22.4917191500000015	113.927304199999995	22.4939351099999989	1
2019-10-20 19:10:34	2019-10-20 20:30:41	2.29234759999999982	02	19-29岁	22.4951789970724789	113.926228824242799	440305	V0440300	7212	21	72	24	70	113.924863869999996	22.4917191500000015	113.927304199999995	22.4939351099999989	1
2019-10-20 14:57:12	2019-10-20 16:21:29	2.29234759999999982	02	19-29岁	22.4960928631126613	113.929190261502626	440305	V0440300	7213	21	73	24	71	113.927304199999995	22.4917191500000015	113.929744540000002	22.4939351099999989	1
2019-10-20 19:50:11	2019-10-20 21:37:23	2.29234759999999982	01	19-29岁	22.4944308033018388	113.927692465974246	440305	V0440300	7213	21	73	24	71	113.927304199999995	22.4917191500000015	113.929744540000002	22.4939351099999989	1
2019-10-20 16:20:43	2019-10-20 17:47:04	2.29234759999999982	02	30-39岁	22.4948867970555213	113.927468722287841	440305	V0440300	7213	21	73	24	71	113.927304199999995	22.4917191500000015	113.929744540000002	22.4939351099999989	1
2019-10-20 18:50:58	2019-10-20 22:43:16	2.29234759999999982	01	30-39岁	22.4960091023747815	113.927638160747804	440305	V0440300	7213	21	73	24	71	113.927304199999995	22.4917191500000015	113.929744540000002	22.4939351099999989	1
2019-10-20 12:56:12	2019-10-20 16:28:10	2.29234759999999982	01	50-59岁	22.4949764804790888	113.935488968984927	440305	V0440300	7216	21	76	24	74	113.934625209999993	22.4917191500000015	113.93706555	22.4939351099999989	1
2019-10-20 13:57:33	2019-10-20 15:27:04	2.29234759999999982	01	19-29岁	22.4956488750678787	113.939524145506851	440305	V0440300	7218	21	78	24	76	113.939505879999999	22.4917191500000015	113.941946220000005	22.4939351099999989	1
2019-10-20 13:24:13	2019-10-20 16:09:02	2.29234759999999982	02	30-39岁	22.497139847650601	113.878052287116077	440305	V0440300	7549	22	52	25	50	113.87605714	22.4939351099999989	113.878497479999993	22.496151059999999	1
2019-10-20 00:59:23	2019-10-20 03:11:39	2.29234759999999982	02	50-59岁	22.497919275785069	113.885211965708422	440305	V0440300	7552	22	55	25	53	113.883378149999999	22.4939351099999989	113.885818490000005	22.496151059999999	1
2019-10-20 15:00:50	2019-10-20 17:57:05	2.29234759999999982	02	19-29岁	22.4973192810401592	113.890120269342702	440305	V0440300	7554	22	57	25	55	113.888258820000004	22.4939351099999989	113.890699159999997	22.496151059999999	1
2019-10-20 21:33:44	2019-10-20 22:55:11	2.29234759999999982	02	19-29岁	22.4972992452690903	113.912992736603115	440305	V0440300	7564	22	67	25	65	113.912662190000006	22.4939351099999989	113.915102520000005	22.496151059999999	1
2019-10-20 20:46:35	2019-10-20 22:42:52	2.29234759999999982	02	19-29岁	22.4968316689579311	113.914964976530356	440305	V0440300	7564	22	67	25	65	113.912662190000006	22.4939351099999989	113.915102520000005	22.496151059999999	1
2019-10-20 22:43:22	2019-10-20 22:43:22	2.29234759999999982	02	19-29岁	22.4978060151770087	113.91636133828645	440305	V0440300	7565	22	68	25	66	113.915102520000005	22.4939351099999989	113.917542859999998	22.496151059999999	1
2019-10-20 19:28:59	2019-10-20 20:50:56	2.29234759999999982	01	19-29岁	22.4981784599437198	113.921675407997981	440305	V0440300	7567	22	70	25	68	113.919983189999996	22.4939351099999989	113.922423530000003	22.496151059999999	1
2019-10-20 13:23:46	2019-10-20 16:35:41	2.29234759999999982	02	30-39岁	22.4964007184540797	113.926405766611325	440305	V0440300	7569	22	72	25	70	113.924863869999996	22.4939351099999989	113.927304199999995	22.496151059999999	1
2019-10-20 18:46:58	2019-10-20 23:02:21	2.29234759999999982	02	19-29岁	22.4981177261118717	113.925581102072655	440305	V0440300	7569	22	72	25	70	113.924863869999996	22.4939351099999989	113.927304199999995	22.496151059999999	1
2019-10-20 20:47:22	2019-10-20 22:39:17	2.29234759999999982	02	19-29岁	22.4978002022015104	113.925966904977429	440305	V0440300	7569	22	72	25	70	113.924863869999996	22.4939351099999989	113.927304199999995	22.496151059999999	1
2019-10-20 13:07:58	2019-10-20 14:12:02	2.29234759999999982	02	0-18岁	22.4967391272952497	113.926641089902688	440305	V0440300	7569	22	72	25	70	113.924863869999996	22.4939351099999989	113.927304199999995	22.496151059999999	1
2019-10-20 16:35:58	2019-10-20 17:16:45	2.29234759999999982	02	30-39岁	22.4978361547726884	113.92785029849216	440305	V0440300	7570	22	73	25	71	113.927304199999995	22.4939351099999989	113.929744540000002	22.496151059999999	1
2019-10-20 16:55:13	2019-10-20 19:46:39	2.29234759999999982	02	30-39岁	22.4981916980918903	113.936088242479116	440305	V0440300	7573	22	76	25	74	113.934625209999993	22.4939351099999989	113.93706555	22.496151059999999	1
2019-10-20 15:57:48	2019-10-20 17:54:16	2.29234759999999982	01	30-39岁	22.4994983665542314	113.878679158917762	440305	V0440300	7907	23	53	26	51	113.878497479999993	22.496151059999999	113.88093782	22.4983670199999999	1
2019-10-20 20:04:20	2019-10-20 23:00:37	2.29234759999999982	02	19-29岁	22.4991242755184118	113.882193628249993	440305	V0440300	7908	23	54	26	52	113.88093782	22.496151059999999	113.883378149999999	22.4983670199999999	1
2019-10-20 18:50:31	2019-10-20 21:50:01	2.29234759999999982	02	19-29岁	22.4989496421274708	113.895571166478149	440305	V0440300	7913	23	59	26	57	113.893139500000004	22.496151059999999	113.895579830000003	22.4983670199999999	1
2019-10-20 13:04:03	2019-10-20 14:01:44	2.29234759999999982	02	19-29岁	22.4999845502052196	113.898228636262047	440305	V0440300	7915	23	61	26	59	113.898020169999995	22.496151059999999	113.900460510000002	22.4983670199999999	1
2019-10-20 16:47:57	2019-10-20 19:40:05	2.29234759999999982	02	40-49岁	22.5000023066825214	113.920304411257334	440305	V0440300	7924	23	70	26	68	113.919983189999996	22.496151059999999	113.922423530000003	22.4983670199999999	1
2019-10-20 08:28:02	2019-10-20 09:47:04	2.29234759999999982	03	未知	22.4990132103281617	113.927105564990029	440305	V0440300	7926	23	72	26	70	113.924863869999996	22.496151059999999	113.927304199999995	22.4983670199999999	1
2019-10-20 10:47:26	2019-10-20 23:07:22	2.29234759999999982	02	19-29岁	22.4996987917553497	113.928508425041755	440305	V0440300	7927	23	73	26	71	113.927304199999995	22.496151059999999	113.929744540000002	22.4983670199999999	1
2019-10-20 22:18:42	2019-10-20 22:56:50	2.29234759999999982	01	19-29岁	22.4994576882207795	113.929115924384249	440305	V0440300	7927	23	73	26	71	113.927304199999995	22.496151059999999	113.929744540000002	22.4983670199999999	1
2019-10-20 12:39:02	2019-10-20 15:27:18	2.29234759999999982	02	19-29岁	22.4989141223614588	113.933741332285109	440305	V0440300	7929	23	75	26	73	113.932184879999994	22.496151059999999	113.934625209999993	22.4983670199999999	1
2019-10-20 14:57:15	2019-10-20 20:10:35	2.29234759999999982	02	19-29岁	22.502153794958101	113.878794339770209	440305	V0440300	8264	24	53	27	51	113.878497479999993	22.4983670199999999	113.88093782	22.5005829800000008	1
2019-10-20 00:24:11	2019-10-20 00:29:47	2.29234759999999982	02	19-29岁	22.5020416682118984	113.881390042852857	440305	V0440300	8265	24	54	27	52	113.88093782	22.4983670199999999	113.883378149999999	22.5005829800000008	1
2019-10-20 21:14:49	2019-10-20 23:28:12	2.29234759999999982	02	19-29岁	22.5017579112490687	113.885844646622644	440305	V0440300	8267	24	56	27	54	113.885818490000005	22.4983670199999999	113.888258820000004	22.5005829800000008	1
2019-10-20 16:22:46	2019-10-20 20:24:08	2.29234759999999982	01	30-39岁	22.5009883532741597	113.891786385494939	440305	V0440300	8269	24	58	27	56	113.890699159999997	22.4983670199999999	113.893139500000004	22.5005829800000008	1
2019-10-20 00:02:37	2019-10-20 00:30:48	2.29234759999999982	01	0-18岁	22.5024313936973712	113.915666246002246	440305	V0440300	8279	24	68	27	66	113.915102520000005	22.4983670199999999	113.917542859999998	22.5005829800000008	1
2019-10-20 16:12:19	2019-10-20 17:39:59	2.29234759999999982	02	40-49岁	22.5023380115245217	113.918329561151651	440305	V0440300	8280	24	69	27	67	113.917542859999998	22.4983670199999999	113.919983189999996	22.5005829800000008	1
2019-10-20 21:18:59	2019-10-20 23:22:22	2.29234759999999982	02	19-29岁	22.5026046781118403	113.920946049635475	440305	V0440300	8281	24	70	27	68	113.919983189999996	22.4983670199999999	113.922423530000003	22.5005829800000008	1
2019-10-20 18:58:43	2019-10-20 21:47:41	2.29234759999999982	02	19-29岁	22.5026403902864693	113.920925833143087	440305	V0440300	8281	24	70	27	68	113.919983189999996	22.4983670199999999	113.922423530000003	22.5005829800000008	1
2019-10-20 10:05:12	2019-10-20 11:08:20	2.29234759999999982	02	30-39岁	22.5015734944007306	113.926961543591446	440305	V0440300	8283	24	72	27	70	113.924863869999996	22.4983670199999999	113.927304199999995	22.5005829800000008	1
2019-10-20 18:41:19	2019-10-20 20:02:02	2.29234759999999982	01	19-29岁	22.5026721347193792	113.926364202941031	440305	V0440300	8283	24	72	27	70	113.924863869999996	22.4983670199999999	113.927304199999995	22.5005829800000008	1
2019-10-20 15:53:26	2019-10-20 20:13:34	2.29234759999999982	02	19-29岁	22.5023553804494689	113.930100861858406	440305	V0440300	8285	24	74	27	72	113.929744540000002	22.4983670199999999	113.932184879999994	22.5005829800000008	1
2019-10-20 18:00:22	2019-10-20 18:00:22	2.29234759999999982	01	30-39岁	22.5048918998781318	113.894379745791952	440305	V0440300	8627	25	59	28	57	113.893139500000004	22.5005829800000008	113.895579830000003	22.5027989400000017	1
2019-10-20 23:16:52	2019-10-20 23:16:52	2.29234759999999982	02	30-39岁	22.504913204036999	113.912843031845313	440305	V0440300	8635	25	67	28	65	113.912662190000006	22.5005829800000008	113.915102520000005	22.5027989400000017	2
2019-10-20 15:54:19	2019-10-20 18:37:20	2.29234759999999982	02	30-39岁	22.504913204036999	113.912843031845313	440305	V0440300	8635	25	67	28	65	113.912662190000006	22.5005829800000008	113.915102520000005	22.5027989400000017	2
2019-10-20 17:08:28	2019-10-20 18:26:21	2.29234759999999982	01	50-59岁	22.5029410809536508	113.929106941682022	440305	V0440300	8641	25	73	28	71	113.927304199999995	22.5005829800000008	113.929744540000002	22.5027989400000017	1
2019-10-20 00:21:24	2019-10-20 19:35:21	2.29234759999999982	01	19-29岁	22.5044757575920293	113.929131303075039	440305	V0440300	8641	25	73	28	71	113.927304199999995	22.5005829800000008	113.929744540000002	22.5027989400000017	1
2019-10-20 22:25:27	2019-10-20 22:25:27	2.29234759999999982	03	未知	22.5031257605770989	113.929326252604099	440305	V0440300	8641	25	73	28	71	113.927304199999995	22.5005829800000008	113.929744540000002	22.5027989400000017	1
2019-10-20 11:58:57	2019-10-20 13:35:49	2.29234759999999982	01	40-49岁	22.5047427919369589	113.929883001082871	440305	V0440300	8642	25	74	28	72	113.929744540000002	22.5005829800000008	113.932184879999994	22.5027989400000017	1
2019-10-20 11:33:19	2019-10-20 13:37:32	2.29234759999999982	01	40-49岁	22.5030407558188088	113.931494063120141	440305	V0440300	8642	25	74	28	72	113.929744540000002	22.5005829800000008	113.932184879999994	22.5027989400000017	1
2019-10-20 14:16:48	2019-10-20 16:21:52	2.29234759999999982	01	30-39岁	22.50381492752431	113.929971490752123	440305	V0440300	8642	25	74	28	72	113.929744540000002	22.5005829800000008	113.932184879999994	22.5027989400000017	1
2019-10-20 08:27:50	2019-10-20 09:32:39	2.29234759999999982	02	30-39岁	22.5031634309078896	113.934142928066336	440305	V0440300	8643	25	75	28	73	113.932184879999994	22.5005829800000008	113.934625209999993	22.5027989400000017	4
2019-10-20 22:33:17	2019-10-20 22:40:18	2.29234759999999982	02	30-39岁	22.5031634309078896	113.934142928066336	440305	V0440300	8643	25	75	28	73	113.932184879999994	22.5005829800000008	113.934625209999993	22.5027989400000017	4
2019-10-20 21:18:46	2019-10-20 22:32:00	2.29234759999999982	02	30-39岁	22.5031634309078896	113.934142928066336	440305	V0440300	8643	25	75	28	73	113.932184879999994	22.5005829800000008	113.934625209999993	22.5027989400000017	4
2019-10-20 11:16:33	2019-10-20 12:43:33	2.29234759999999982	02	30-39岁	22.5031634309078896	113.934142928066336	440305	V0440300	8643	25	75	28	73	113.932184879999994	22.5005829800000008	113.934625209999993	22.5027989400000017	4
2019-10-20 00:01:34	2019-10-20 00:03:14	2.29234759999999982	01	60岁以上	22.5048337980363087	113.934183776940387	440305	V0440300	8643	25	75	28	73	113.932184879999994	22.5005829800000008	113.934625209999993	22.5027989400000017	1
2019-10-20 22:28:59	2019-10-20 23:24:39	2.29234759999999982	02	19-29岁	22.503937259141761	113.932600948420117	440305	V0440300	8643	25	75	28	73	113.932184879999994	22.5005829800000008	113.934625209999993	22.5027989400000017	1
2019-10-20 23:32:15	2019-10-20 23:32:15	2.29234759999999982	03	未知	22.5028659223269685	113.934159204454588	440305	V0440300	8643	25	75	28	73	113.932184879999994	22.5005829800000008	113.934625209999993	22.5027989400000017	1
2019-10-20 17:18:24	2019-10-20 19:44:46	2.29234759999999982	01	19-29岁	22.5029320573021216	113.937158977902641	440305	V0440300	8645	25	77	28	75	113.93706555	22.5005829800000008	113.939505879999999	22.5027989400000017	1
2019-10-20 20:02:48	2019-10-20 20:34:05	2.29234759999999982	03	19-29岁	22.5028654608810399	113.937927751698695	440305	V0440300	8645	25	77	28	75	113.93706555	22.5005829800000008	113.939505879999999	22.5027989400000017	1
2019-10-20 21:35:54	2019-10-20 22:33:23	2.29234759999999982	02	19-29岁	22.5066041415289106	113.894254059279831	440305	V0440300	8984	26	59	29	57	113.893139500000004	22.5027989400000017	113.895579830000003	22.5050148900000018	1
2019-10-20 13:53:34	2019-10-20 14:32:10	2.29234759999999982	02	19-29岁	22.5053753963881	113.912473391088398	440305	V0440300	8991	26	66	29	64	113.910221849999999	22.5027989400000017	113.912662190000006	22.5050148900000018	1
2019-10-20 18:50:35	2019-10-20 20:02:47	2.29234759999999982	01	19-29岁	22.5060541312021698	113.913983218286631	440305	V0440300	8992	26	67	29	65	113.912662190000006	22.5027989400000017	113.915102520000005	22.5050148900000018	1
2019-10-20 11:58:35	2019-10-20 12:54:37	2.29234759999999982	02	19-29岁	22.5056781330587796	113.913671047767082	440305	V0440300	8992	26	67	29	65	113.912662190000006	22.5027989400000017	113.915102520000005	22.5050148900000018	1
2019-10-20 00:00:12	2019-10-20 06:40:35	2.29234759999999982	01	0-18岁	22.5062650750224407	113.917455726645713	440305	V0440300	8993	26	68	29	66	113.915102520000005	22.5027989400000017	113.917542859999998	22.5050148900000018	1
2019-10-20 10:46:45	2019-10-20 14:32:12	2.29234759999999982	02	40-49岁	22.5069007874741693	113.929466225042916	440305	V0440300	8998	26	73	29	71	113.927304199999995	22.5027989400000017	113.929744540000002	22.5050148900000018	1
2019-10-20 10:44:10	2019-10-20 10:45:10	2.29234759999999982	01	30-39岁	22.5053264585291686	113.927364189821816	440305	V0440300	8998	26	73	29	71	113.927304199999995	22.5027989400000017	113.929744540000002	22.5050148900000018	1
2019-10-20 12:53:25	2019-10-20 14:06:59	2.29234759999999982	01	19-29岁	22.5062067994393793	113.933774677187444	440305	V0440300	9000	26	75	29	73	113.932184879999994	22.5027989400000017	113.934625209999993	22.5050148900000018	2
2019-10-20 14:10:30	2019-10-20 15:44:39	2.29234759999999982	01	19-29岁	22.5062067994393793	113.933774677187444	440305	V0440300	9000	26	75	29	73	113.932184879999994	22.5027989400000017	113.934625209999993	22.5050148900000018	2
2019-10-20 19:48:49	2019-10-20 21:10:10	2.29234759999999982	01	30-39岁	22.5066390679230786	113.933726285741884	440305	V0440300	9000	26	75	29	73	113.932184879999994	22.5027989400000017	113.934625209999993	22.5050148900000018	3
2019-10-20 12:50:23	2019-10-20 16:03:06	2.29234759999999982	01	30-39岁	22.5066390679230786	113.933726285741884	440305	V0440300	9000	26	75	29	73	113.932184879999994	22.5027989400000017	113.934625209999993	22.5050148900000018	3
2019-10-20 16:03:54	2019-10-20 18:10:21	2.29234759999999982	01	30-39岁	22.5066390679230786	113.933726285741884	440305	V0440300	9000	26	75	29	73	113.932184879999994	22.5027989400000017	113.934625209999993	22.5050148900000018	3
2019-10-20 09:11:54	2019-10-20 11:10:02	2.29234759999999982	03	未知	22.5057617481125014	113.935047177818333	440305	V0440300	9001	26	76	29	74	113.934625209999993	22.5027989400000017	113.93706555	22.5050148900000018	1
2019-10-20 18:08:00	2019-10-20 19:19:50	2.29234759999999982	02	30-39岁	22.5058871364950193	113.941163570242608	440305	V0440300	9003	26	78	29	76	113.939505879999999	22.5027989400000017	113.941946220000005	22.5050148900000018	1
2019-10-20 15:22:53	2019-10-20 16:59:55	2.29234759999999982	01	19-29岁	22.5087201776029815	113.906658698260941	440305	V0440300	9346	27	64	30	62	113.905341179999994	22.5050148900000018	113.907781510000007	22.5072308499999991	1
2019-10-20 18:26:37	2019-10-20 19:24:20	2.29234759999999982	03	未知	22.5074679692915502	113.906773995423862	440305	V0440300	9346	27	64	30	62	113.905341179999994	22.5050148900000018	113.907781510000007	22.5072308499999991	1
2019-10-20 17:12:55	2019-10-20 17:48:53	2.29234759999999982	02	30-39岁	22.5075756682005199	113.910501342453784	440305	V0440300	9348	27	66	30	64	113.910221849999999	22.5050148900000018	113.912662190000006	22.5072308499999991	1
2019-10-20 13:22:41	2019-10-20 14:27:23	2.29234759999999982	02	40-49岁	22.5093833713528895	113.910645688663777	440305	V0440300	9348	27	66	30	64	113.910221849999999	22.5050148900000018	113.912662190000006	22.5072308499999991	1
2019-10-20 15:09:43	2019-10-20 15:49:50	2.29234759999999982	01	19-29岁	22.5087081415266184	113.918732204389883	440305	V0440300	9351	27	69	30	67	113.917542859999998	22.5050148900000018	113.919983189999996	22.5072308499999991	1
2019-10-20 00:01:36	2019-10-20 02:46:30	2.29234759999999982	03	19-29岁	22.5085116955208591	113.920727729544566	440305	V0440300	9352	27	70	30	68	113.919983189999996	22.5050148900000018	113.922423530000003	22.5072308499999991	1
2019-10-20 00:39:22	2019-10-20 07:50:34	2.29234759999999982	02	40-49岁	22.5092946443452711	113.923915693818984	440305	V0440300	9353	27	71	30	69	113.922423530000003	22.5050148900000018	113.924863869999996	22.5072308499999991	1
2019-10-20 17:22:56	2019-10-20 18:57:38	2.29234759999999982	02	40-49岁	22.5076897007229313	113.923047922799896	440305	V0440300	9353	27	71	30	69	113.922423530000003	22.5050148900000018	113.924863869999996	22.5072308499999991	1
2019-10-20 11:57:26	2019-10-20 12:49:32	2.29234759999999982	01	40-49岁	22.5086614195810206	113.925726630775387	440305	V0440300	9354	27	72	30	70	113.924863869999996	22.5050148900000018	113.927304199999995	22.5072308499999991	1
2019-10-20 08:21:58	2019-10-20 08:45:49	2.29234759999999982	01	19-29岁	22.5088487503532484	113.925139700763225	440305	V0440300	9354	27	72	30	70	113.924863869999996	22.5050148900000018	113.927304199999995	22.5072308499999991	1
2019-10-20 10:11:05	2019-10-20 11:47:36	2.29234759999999982	01	0-18岁	22.5086060625631603	113.926135804371086	440305	V0440300	9354	27	72	30	70	113.924863869999996	22.5050148900000018	113.927304199999995	22.5072308499999991	1
2019-10-20 17:15:51	2019-10-20 20:05:27	3.05925700000000012	02	19-29岁	22.5091960209478508	114.053204605072395	440304	V0440300	9406	27	124	29	123	114.051761350000007	22.5050148900000018	114.054201680000006	22.5072308499999991	1
2019-10-20 13:23:58	2019-10-20 14:50:18	2.29234759999999982	01	19-29岁	22.5109452553551996	113.900353926499221	440305	V0440300	9700	28	61	31	59	113.898020169999995	22.5072308499999991	113.900460510000002	22.50944681	1
2019-10-20 12:12:03	2019-10-20 16:12:53	2.29234759999999982	02	30-39岁	22.5095363892308491	113.901706326747657	440305	V0440300	9701	28	62	31	60	113.900460510000002	22.5072308499999991	113.902900840000001	22.50944681	1
2019-10-20 15:15:46	2019-10-20 22:04:49	2.29234759999999982	01	0-18岁	22.510621632453411	113.902294043587005	440305	V0440300	9701	28	62	31	60	113.900460510000002	22.5072308499999991	113.902900840000001	22.50944681	1
2019-10-20 19:56:43	2019-10-20 21:11:05	2.29234759999999982	02	19-29岁	22.5097853022928511	113.913249561697768	440305	V0440300	9706	28	67	31	65	113.912662190000006	22.5072308499999991	113.915102520000005	22.50944681	1
2019-10-20 20:01:30	2019-10-20 20:42:13	2.29234759999999982	02	19-29岁	22.5104857217964316	113.916361623073826	440305	V0440300	9707	28	68	31	66	113.915102520000005	22.5072308499999991	113.917542859999998	22.50944681	2
2019-10-20 19:01:51	2019-10-20 20:00:42	2.29234759999999982	02	19-29岁	22.5104857217964316	113.916361623073826	440305	V0440300	9707	28	68	31	66	113.915102520000005	22.5072308499999991	113.917542859999998	22.50944681	2
2019-10-20 08:48:23	2019-10-20 17:49:09	2.29234759999999982	02	30-39岁	22.5098387322640185	113.917920366602132	440305	V0440300	9708	28	69	31	67	113.917542859999998	22.5072308499999991	113.919983189999996	22.50944681	1
2019-10-20 19:51:39	2019-10-20 21:10:51	2.29234759999999982	02	19-29岁	22.5095821476200513	113.91818831244926	440305	V0440300	9708	28	69	31	67	113.917542859999998	22.5072308499999991	113.919983189999996	22.50944681	1
2019-10-20 18:29:32	2019-10-20 21:46:15	2.29234759999999982	02	19-29岁	22.5095441479464995	113.924220988779552	440305	V0440300	9710	28	71	31	69	113.922423530000003	22.5072308499999991	113.924863869999996	22.50944681	1
2019-10-20 14:39:54	2019-10-20 20:57:41	2.29234759999999982	01	30-39岁	22.5102938381024096	113.925671078920757	440305	V0440300	9711	28	72	31	70	113.924863869999996	22.5072308499999991	113.927304199999995	22.50944681	1
2019-10-20 18:14:41	2019-10-20 19:58:00	2.29234759999999982	02	19-29岁	22.5098603441925711	113.926127477437987	440305	V0440300	9711	28	72	31	70	113.924863869999996	22.5072308499999991	113.927304199999995	22.50944681	1
2019-10-20 00:00:13	2019-10-20 08:20:20	2.29234759999999982	01	19-29岁	22.5105836885324599	113.926198890169033	440305	V0440300	9711	28	72	31	70	113.924863869999996	22.5072308499999991	113.927304199999995	22.50944681	1
2019-10-20 13:42:47	2019-10-20 19:23:00	2.29234759999999982	02	19-29岁	22.5115838465489411	113.92706066638911	440305	V0440300	9711	28	72	31	70	113.924863869999996	22.5072308499999991	113.927304199999995	22.50944681	1
2019-10-20 20:08:49	2019-10-20 21:27:36	2.29234759999999982	01	40-49岁	22.5112198407429709	113.925485459692993	440305	V0440300	9711	28	72	31	70	113.924863869999996	22.5072308499999991	113.927304199999995	22.50944681	1
2019-10-20 08:47:56	2019-10-20 12:04:19	2.29234759999999982	02	40-49岁	22.5108262057872892	113.929447455828836	440305	V0440300	9712	28	73	31	71	113.927304199999995	22.5072308499999991	113.929744540000002	22.50944681	1
2019-10-20 14:07:08	2019-10-20 17:28:50	2.29234759999999982	01	30-39岁	22.5126710604112397	113.899994879141587	440305	V0440300	10057	29	61	32	59	113.898020169999995	22.50944681	113.900460510000002	22.5116627700000009	1
2019-10-20 12:56:43	2019-10-20 14:41:21	2.29234759999999982	02	19-29岁	22.5137492246740791	113.908188250592829	440305	V0440300	10061	29	65	32	63	113.907781510000007	22.50944681	113.910221849999999	22.5116627700000009	1
2019-10-20 20:18:23	2019-10-20 22:58:04	2.29234759999999982	01	19-29岁	22.5138488798707783	113.909147650626679	440305	V0440300	10061	29	65	32	63	113.907781510000007	22.50944681	113.910221849999999	22.5116627700000009	1
2019-10-20 21:38:52	2019-10-20 23:32:39	2.29234759999999982	01	30-39岁	22.5121683320846202	113.91986961010312	440305	V0440300	10065	29	69	32	67	113.917542859999998	22.50944681	113.919983189999996	22.5116627700000009	1
2019-10-20 19:46:06	2019-10-20 23:39:02	2.29234759999999982	01	19-29岁	22.5129653129464593	113.920959256433264	440305	V0440300	10066	29	70	32	68	113.919983189999996	22.50944681	113.922423530000003	22.5116627700000009	1
2019-10-20 12:30:22	2019-10-20 19:34:29	2.29234759999999982	02	19-29岁	22.51298667598574	113.922075817054278	440305	V0440300	10066	29	70	32	68	113.919983189999996	22.50944681	113.922423530000003	22.5116627700000009	1
2019-10-20 17:55:08	2019-10-20 20:10:43	2.29234759999999982	01	40-49岁	22.5149766763684696	113.893202373795091	440305	V0440300	10412	30	59	33	57	113.893139500000004	22.5116627700000009	113.895579830000003	22.513878720000001	1
2019-10-20 14:01:13	2019-10-20 14:12:40	2.29234759999999982	03	未知	22.5139403344899911	113.905454555488674	440305	V0440300	10417	30	64	33	62	113.905341179999994	22.5116627700000009	113.907781510000007	22.513878720000001	1
2019-10-20 15:17:58	2019-10-20 17:04:23	2.29234759999999982	01	40-49岁	22.5141054962048308	113.909821873656327	440305	V0440300	10418	30	65	33	63	113.907781510000007	22.5116627700000009	113.910221849999999	22.513878720000001	1
2019-10-20 20:24:57	2019-10-20 22:21:22	2.29234759999999982	02	0-18岁	22.5155773015100884	113.916918811863169	440305	V0440300	10421	30	68	33	66	113.915102520000005	22.5116627700000009	113.917542859999998	22.513878720000001	1
2019-10-20 18:47:31	2019-10-20 20:00:41	2.29234759999999982	01	19-29岁	22.5142230358373894	113.923961965401162	440305	V0440300	10424	30	71	33	69	113.922423530000003	22.5116627700000009	113.924863869999996	22.513878720000001	1
2019-10-20 00:37:36	2019-10-20 12:18:35	2.29234759999999982	03	未知	22.5160868019616096	113.924678343806448	440305	V0440300	10424	30	71	33	69	113.922423530000003	22.5116627700000009	113.924863869999996	22.513878720000001	1
2019-10-20 17:19:51	2019-10-20 18:37:35	2.29234759999999982	01	19-29岁	22.5155429068786184	113.923136222277549	440305	V0440300	10424	30	71	33	69	113.922423530000003	22.5116627700000009	113.924863869999996	22.513878720000001	1
2019-10-20 17:29:37	2019-10-20 18:22:12	2.29234759999999982	02	19-29岁	22.5145364293141483	113.924304709149794	440305	V0440300	10424	30	71	33	69	113.922423530000003	22.5116627700000009	113.924863869999996	22.513878720000001	1
2019-10-20 18:30:35	2019-10-20 19:17:55	2.29234759999999982	01	19-29岁	22.5151917253689113	113.923649105120418	440305	V0440300	10424	30	71	33	69	113.922423530000003	22.5116627700000009	113.924863869999996	22.513878720000001	1
2019-10-20 11:01:08	2019-10-20 11:35:52	2.29234759999999982	01	19-29岁	22.5147467674679014	113.924921714042597	440305	V0440300	10425	30	72	33	70	113.924863869999996	22.5116627700000009	113.927304199999995	22.513878720000001	2
2019-10-20 17:32:11	2019-10-20 18:11:43	2.29234759999999982	01	19-29岁	22.5147467674679014	113.924921714042597	440305	V0440300	10425	30	72	33	70	113.924863869999996	22.5116627700000009	113.927304199999995	22.513878720000001	2
2019-10-20 22:16:08	2019-10-20 22:23:41	2.29234759999999982	01	19-29岁	22.5146703398446597	113.931790853143582	440305	V0440300	10427	30	74	33	72	113.929744540000002	22.5116627700000009	113.932184879999994	22.513878720000001	1
2019-10-20 15:16:42	2019-10-20 17:10:25	2.29234759999999982	01	40-49岁	22.5181998971576398	113.863514029178802	440305	V0440300	10756	31	46	34	44	113.861415129999997	22.513878720000001	113.863855459999996	22.5160946799999984	1
2019-10-20 09:50:29	2019-10-20 15:38:11	2.29234759999999982	02	30-39岁	22.5161062755580907	113.894216434725166	440305	V0440300	10769	31	59	34	57	113.893139500000004	22.513878720000001	113.895579830000003	22.5160946799999984	1
2019-10-20 09:51:32	2019-10-20 09:52:32	2.29234759999999982	03	未知	22.517222724961961	113.919427249068789	440305	V0440300	10779	31	69	34	67	113.917542859999998	22.513878720000001	113.919983189999996	22.5160946799999984	1
2019-10-20 18:07:16	2019-10-20 19:47:38	2.29234759999999982	01	19-29岁	22.5170391540570698	113.931544244331889	440305	V0440300	10784	31	74	34	72	113.929744540000002	22.513878720000001	113.932184879999994	22.5160946799999984	1
2019-10-20 17:28:30	2019-10-20 19:04:01	3.05925700000000012	02	30-39岁	22.5173361519855817	114.042336304149785	440304	V0440300	10830	31	120	33	119	114.042000000000002	22.513878720000001	114.044440339999994	22.5160946799999984	1
2019-10-20 13:55:44	2019-10-20 17:05:41	3.05925700000000012	01	30-39岁	22.5172350636515901	114.049119127832356	440304	V0440300	10832	31	122	33	121	114.046880669999993	22.513878720000001	114.04932101	22.5160946799999984	1
2019-10-20 00:04:31	2019-10-20 00:39:24	2.29234759999999982	01	19-29岁	22.5189648672121301	113.903934108327618	440305	V0440300	11130	32	63	35	61	113.902900840000001	22.5160946799999984	113.905341179999994	22.5183106399999993	1
2019-10-20 13:06:13	2019-10-20 14:23:35	2.29234759999999982	01	19-29岁	22.5197301606591012	113.910881782986209	440305	V0440300	11133	32	66	35	64	113.910221849999999	22.5160946799999984	113.912662190000006	22.5183106399999993	1
2019-10-20 20:28:51	2019-10-20 22:19:42	2.29234759999999982	01	19-29岁	22.5190070845410304	113.926371865531834	440305	V0440300	11139	32	72	35	71	113.924863869999996	22.5160946799999984	113.927304199999995	22.5183106399999993	2
2019-10-20 14:19:08	2019-10-20 15:00:44	2.29234759999999982	01	19-29岁	22.5190070845410304	113.926371865531834	440305	V0440300	11139	32	72	35	71	113.924863869999996	22.5160946799999984	113.927304199999995	22.5183106399999993	2
2019-10-20 02:30:36	2019-10-20 04:07:26	2.29234759999999982	02	19-29岁	22.5190996938603689	113.932168966295364	440305	V0440300	11141	32	74	35	73	113.929744540000002	22.5160946799999984	113.932184879999994	22.5183106399999993	1
2019-10-20 12:10:41	2019-10-20 22:28:50	2.29234759999999982	02	30-39岁	22.5192047976182401	113.93200150875029	440305	V0440300	11141	32	74	35	73	113.929744540000002	22.5160946799999984	113.932184879999994	22.5183106399999993	1
2019-10-20 19:12:26	2019-10-20 23:02:27	3.05925700000000012	02	30-39岁	22.5199667220607509	114.035208064512403	440304	V0440300	11184	32	117	34	116	114.034678990000003	22.5160946799999984	114.037119329999996	22.5183106399999993	1
2019-10-20 14:25:31	2019-10-20 16:49:56	3.05925700000000012	02	40-49岁	22.5186326117548887	114.037257157761644	440304	V0440300	11185	32	118	34	117	114.037119329999996	22.5160946799999984	114.039559659999995	22.5183106399999993	2
2019-10-20 13:02:26	2019-10-20 14:25:00	3.05925700000000012	02	40-49岁	22.5186326117548887	114.037257157761644	440304	V0440300	11185	32	118	34	117	114.037119329999996	22.5160946799999984	114.039559659999995	22.5183106399999993	2
2019-10-20 17:10:41	2019-10-20 17:59:50	3.05925700000000012	02	19-29岁	22.5203417881522512	114.041854558154768	440304	V0440300	11186	32	119	34	118	114.039559659999995	22.5160946799999984	114.042000000000002	22.5183106399999993	2
2019-10-20 17:59:52	2019-10-20 22:43:01	3.05925700000000012	02	19-29岁	22.5203417881522512	114.041854558154768	440304	V0440300	11186	32	119	34	118	114.039559659999995	22.5160946799999984	114.042000000000002	22.5183106399999993	2
2019-10-20 17:09:46	2019-10-20 22:42:19	3.05925700000000012	02	19-29岁	22.5193543792510091	114.042147600706556	440304	V0440300	11187	32	120	34	119	114.042000000000002	22.5160946799999984	114.044440339999994	22.5183106399999993	1
2019-10-20 14:31:08	2019-10-20 18:41:42	3.05925700000000012	02	19-29岁	22.5188202879009793	114.043042998376279	440304	V0440300	11187	32	120	34	119	114.042000000000002	22.5160946799999984	114.044440339999994	22.5183106399999993	1
2019-10-20 11:33:29	2019-10-20 14:41:13	2.29234759999999982	03	未知	22.5207640911198013	113.907390950210512	440305	V0440300	11488	33	64	36	62	113.905341179999994	22.5183106399999993	113.907781510000007	22.5205266000000002	1
2019-10-20 08:52:44	2019-10-20 12:18:05	2.29234759999999982	02	40-49岁	22.5218368156448214	113.907328199509948	440305	V0440300	11488	33	64	36	62	113.905341179999994	22.5183106399999993	113.907781510000007	22.5205266000000002	1
2019-10-20 18:28:25	2019-10-20 19:09:38	2.29234759999999982	02	19-29岁	22.5226195721513491	113.90861242880429	440305	V0440300	11489	33	65	36	63	113.907781510000007	22.5183106399999993	113.910221849999999	22.5205266000000002	1
2019-10-20 14:52:30	2019-10-20 18:07:24	2.29234759999999982	01	40-49岁	22.5211460529721705	113.910830852899949	440305	V0440300	11490	33	66	36	64	113.910221849999999	22.5183106399999993	113.912662190000006	22.5205266000000002	1
2019-10-20 13:06:42	2019-10-20 15:37:51	2.29234759999999982	03	未知	22.5208585062866113	113.910895533760623	440305	V0440300	11490	33	66	36	64	113.910221849999999	22.5183106399999993	113.912662190000006	22.5205266000000002	1
2019-10-20 14:42:02	2019-10-20 15:37:18	2.29234759999999982	01	40-49岁	22.5211830685221592	113.910878598532804	440305	V0440300	11490	33	66	36	64	113.910221849999999	22.5183106399999993	113.912662190000006	22.5205266000000002	1
2019-10-20 12:28:41	2019-10-20 18:41:40	2.29234759999999982	01	19-29岁	22.5217089801911996	113.918064902485455	440305	V0440300	11493	33	69	36	68	113.917542859999998	22.5183106399999993	113.919983189999996	22.5205266000000002	1
2019-10-20 19:11:37	2019-10-20 22:00:28	2.29234759999999982	01	19-29岁	22.5210782634401383	113.924247234099894	440305	V0440300	11495	33	71	36	70	113.922423530000003	22.5183106399999993	113.924863869999996	22.5205266000000002	2
2019-10-20 23:26:24	2019-10-20 23:26:24	2.29234759999999982	01	19-29岁	22.5210782634401383	113.924247234099894	440305	V0440300	11495	33	71	36	70	113.922423530000003	22.5183106399999993	113.924863869999996	22.5205266000000002	2
2019-10-20 17:17:38	2019-10-20 18:04:44	2.29234759999999982	01	30-39岁	22.5206638556062195	113.934213192706494	440305	V0440300	11499	33	75	36	74	113.932184879999994	22.5183106399999993	113.934625209999993	22.5205266000000002	1
2019-10-20 13:23:59	2019-10-20 15:53:20	2.29234759999999982	01	40-49岁	22.5212257374297202	113.941447448216167	440305	V0440300	11502	33	78	35	77	113.939505879999999	22.5183106399999993	113.941946220000005	22.5205266000000002	1
2019-10-20 11:21:11	2019-10-20 13:53:46	2.29234759999999982	01	50-59岁	22.5208274631159391	113.944234434198279	440305	V0440300	11503	33	79	35	78	113.941946220000005	22.5183106399999993	113.944386559999998	22.5205266000000002	1
2019-10-20 17:53:37	2019-10-20 17:54:37	3.05925700000000012	01	30-39岁	22.5205866452002113	114.033096476332091	440304	V0440300	11540	33	116	35	115	114.032238660000004	22.5183106399999993	114.034678990000003	22.5205266000000002	1
2019-10-20 20:33:36	2019-10-20 23:02:39	3.05925700000000012	01	40-49岁	22.5215670567201904	114.03830201927606	440304	V0440300	11542	33	118	35	117	114.037119329999996	22.5183106399999993	114.039559659999995	22.5205266000000002	1
2019-10-20 00:01:49	2019-10-20 00:32:25	3.05925700000000012	01	0-18岁	22.5218884439451585	114.057782990673132	440304	V0440300	11550	33	126	35	125	114.056642019999998	22.5183106399999993	114.059082349999997	22.5205266000000002	1
2019-10-20 11:18:38	2019-10-20 12:46:13	3.05925700000000012	01	50-59岁	22.5225311436014515	114.064802956281127	440304	V0440300	11553	33	129	34	128	114.063963029999996	22.5183106399999993	114.066403359999995	22.5205266000000002	1
2019-10-20 18:03:37	2019-10-20 21:32:55	2.29234759999999982	02	19-29岁	22.5243454556286515	113.89841312877401	440305	V0440300	11842	34	61	37	59	113.898020169999995	22.5205266000000002	113.900460510000002	22.5227425500000003	1
2019-10-20 11:16:12	2019-10-20 11:50:56	2.29234759999999982	01	50-59岁	22.5234975644095208	113.910156831392925	440305	V0440300	11846	34	65	37	64	113.907781510000007	22.5205266000000002	113.910221849999999	22.5227425500000003	1
2019-10-20 08:44:18	2019-10-20 19:12:38	2.29234759999999982	01	30-39岁	22.5245406854059205	113.90808394415447	440305	V0440300	11846	34	65	37	64	113.907781510000007	22.5205266000000002	113.910221849999999	22.5227425500000003	1
2019-10-20 13:46:32	2019-10-20 16:49:47	2.29234759999999982	01	30-39岁	22.5240143373376114	113.914040664831433	440305	V0440300	11848	34	67	37	66	113.912662190000006	22.5205266000000002	113.915102520000005	22.5227425500000003	2
2019-10-20 11:49:50	2019-10-20 13:46:00	2.29234759999999982	01	30-39岁	22.5240143373376114	113.914040664831433	440305	V0440300	11848	34	67	37	66	113.912662190000006	22.5205266000000002	113.915102520000005	22.5227425500000003	2
2019-10-20 20:05:15	2019-10-20 20:40:14	2.29234759999999982	01	50-59岁	22.5249363122626498	113.919294951362531	440305	V0440300	11850	34	69	37	68	113.917542859999998	22.5205266000000002	113.919983189999996	22.5227425500000003	3
2019-10-20 20:40:37	2019-10-20 21:22:01	2.29234759999999982	01	50-59岁	22.5249363122626498	113.919294951362531	440305	V0440300	11850	34	69	37	68	113.917542859999998	22.5205266000000002	113.919983189999996	22.5227425500000003	3
2019-10-20 18:04:22	2019-10-20 20:04:49	2.29234759999999982	01	50-59岁	22.5249363122626498	113.919294951362531	440305	V0440300	11850	34	69	37	68	113.917542859999998	22.5205266000000002	113.919983189999996	22.5227425500000003	3
2019-10-20 09:23:34	2019-10-20 12:23:00	2.29234759999999982	01	30-39岁	22.5245339983833013	113.919964441414024	440305	V0440300	11850	34	69	37	68	113.917542859999998	22.5205266000000002	113.919983189999996	22.5227425500000003	1
2019-10-20 18:39:54	2019-10-20 22:45:46	2.29234759999999982	02	60岁以上	22.5248106707973399	113.91886060274588	440305	V0440300	11850	34	69	37	68	113.917542859999998	22.5205266000000002	113.919983189999996	22.5227425500000003	1
2019-10-20 00:00:31	2019-10-20 00:07:10	2.29234759999999982	01	19-29岁	22.5239456909078193	113.919404362724791	440305	V0440300	11850	34	69	37	68	113.917542859999998	22.5205266000000002	113.919983189999996	22.5227425500000003	1
2019-10-20 18:06:30	2019-10-20 19:34:13	2.29234759999999982	01	30-39岁	22.523531193227619	113.91802444983702	440305	V0440300	11850	34	69	37	68	113.917542859999998	22.5205266000000002	113.919983189999996	22.5227425500000003	2
2019-10-20 09:10:26	2019-10-20 09:53:11	2.29234759999999982	01	30-39岁	22.523531193227619	113.91802444983702	440305	V0440300	11850	34	69	37	68	113.917542859999998	22.5205266000000002	113.919983189999996	22.5227425500000003	2
2019-10-20 12:52:35	2019-10-20 20:47:58	2.29234759999999982	02	19-29岁	22.5249454928374604	113.922131286893375	440305	V0440300	11851	34	70	37	69	113.919983189999996	22.5205266000000002	113.922423530000003	22.5227425500000003	2
2019-10-20 11:40:01	2019-10-20 12:52:08	2.29234759999999982	02	19-29岁	22.5249454928374604	113.922131286893375	440305	V0440300	11851	34	70	37	69	113.919983189999996	22.5205266000000002	113.922423530000003	22.5227425500000003	2
2019-10-20 17:50:08	2019-10-20 19:02:34	2.29234759999999982	02	60岁以上	22.52477671261315	113.921328753064515	440305	V0440300	11851	34	70	37	69	113.919983189999996	22.5205266000000002	113.922423530000003	22.5227425500000003	1
2019-10-20 18:39:16	2019-10-20 19:07:27	2.29234759999999982	01	19-29岁	22.5238227405591296	113.920524211719027	440305	V0440300	11851	34	70	37	69	113.919983189999996	22.5205266000000002	113.922423530000003	22.5227425500000003	1
2019-10-20 11:30:04	2019-10-20 13:18:24	2.29234759999999982	01	30-39岁	22.5233333713156689	113.921360762752968	440305	V0440300	11851	34	70	37	69	113.919983189999996	22.5205266000000002	113.922423530000003	22.5227425500000003	1
2019-10-20 12:31:32	2019-10-20 13:33:31	2.29234759999999982	01	19-29岁	22.5242980482453312	113.921310226526828	440305	V0440300	11851	34	70	37	69	113.919983189999996	22.5205266000000002	113.922423530000003	22.5227425500000003	1
2019-10-20 11:47:55	2019-10-20 14:54:49	2.29234759999999982	02	19-29岁	22.52448058649518	113.931807207591632	440305	V0440300	11855	34	74	37	73	113.929744540000002	22.5205266000000002	113.932184879999994	22.5227425500000003	1
2019-10-20 19:03:08	2019-10-20 23:41:13	2.29234759999999982	01	19-29岁	22.5246784308354897	113.93461024940845	440305	V0440300	11856	34	75	37	74	113.932184879999994	22.5205266000000002	113.934625209999993	22.5227425500000003	1
2019-10-20 10:39:11	2019-10-20 11:38:08	2.29234759999999982	01	30-39岁	22.5232196090975982	113.932884203283663	440305	V0440300	11856	34	75	37	74	113.932184879999994	22.5205266000000002	113.934625209999993	22.5227425500000003	1
2019-10-20 13:30:55	2019-10-20 18:26:46	2.29234759999999982	01	40-49岁	22.5242564689504015	113.941837247860022	440305	V0440300	11859	34	78	36	77	113.939505879999999	22.5205266000000002	113.941946220000005	22.5227425500000003	1
2019-10-20 14:13:05	2019-10-20 17:27:31	2.29234759999999982	02	19-29岁	22.5233963071654806	113.972699106374861	440305	V0440300	11872	34	91	36	90	113.971230250000005	22.5205266000000002	113.973670589999998	22.5227425500000003	1
2019-10-20 12:33:12	2019-10-20 14:43:27	3.05925700000000012	02	19-29岁	22.5238564146260991	114.02590566140654	440304	V0440300	11894	34	113	36	112	114.024917650000006	22.5205266000000002	114.027357980000005	22.5227425500000003	1
2019-10-20 18:10:06	2019-10-20 21:48:04	3.05925700000000012	01	19-29岁	22.5233415984399912	114.031259802454315	440304	V0440300	11896	34	115	36	114	114.029798319999998	22.5205266000000002	114.032238660000004	22.5227425500000003	1
2019-10-20 14:30:46	2019-10-20 15:04:51	3.05925700000000012	02	30-39岁	22.5230250801056187	114.036609689295702	440304	V0440300	11898	34	117	36	116	114.034678990000003	22.5205266000000002	114.037119329999996	22.5227425500000003	3
2019-10-20 15:04:52	2019-10-20 16:44:54	3.05925700000000012	02	30-39岁	22.5230250801056187	114.036609689295702	440304	V0440300	11898	34	117	36	116	114.034678990000003	22.5205266000000002	114.037119329999996	22.5227425500000003	3
2019-10-20 11:39:21	2019-10-20 14:30:07	3.05925700000000012	02	30-39岁	22.5230250801056187	114.036609689295702	440304	V0440300	11898	34	117	36	116	114.034678990000003	22.5205266000000002	114.037119329999996	22.5227425500000003	3
2019-10-20 14:44:03	2019-10-20 15:15:16	3.05925700000000012	03	未知	22.5248698697853804	114.038765881608782	440304	V0440300	11899	34	118	36	117	114.037119329999996	22.5205266000000002	114.039559659999995	22.5227425500000003	3
2019-10-20 11:46:31	2019-10-20 13:16:26	3.05925700000000012	03	未知	22.5248698697853804	114.038765881608782	440304	V0440300	11899	34	118	36	117	114.037119329999996	22.5205266000000002	114.039559659999995	22.5227425500000003	3
2019-10-20 13:16:43	2019-10-20 14:43:37	3.05925700000000012	03	未知	22.5248698697853804	114.038765881608782	440304	V0440300	11899	34	118	36	117	114.037119329999996	22.5205266000000002	114.039559659999995	22.5227425500000003	3
2019-10-20 03:33:22	2019-10-20 04:05:59	3.05925700000000012	02	0-18岁	22.5230260949697296	114.038134888512161	440304	V0440300	11899	34	118	36	117	114.037119329999996	22.5205266000000002	114.039559659999995	22.5227425500000003	1
2019-10-20 15:05:30	2019-10-20 18:27:34	3.05925700000000012	02	19-29岁	22.5233297456069685	114.045812843134144	440304	V0440300	11902	34	121	36	120	114.044440339999994	22.5205266000000002	114.046880669999993	22.5227425500000003	1
2019-10-20 02:04:57	2019-10-20 03:47:35	3.05925700000000012	02	19-29岁	22.5239717563062101	114.044895696303968	440304	V0440300	11902	34	121	36	120	114.044440339999994	22.5205266000000002	114.046880669999993	22.5227425500000003	1
2019-10-20 01:44:48	2019-10-20 04:06:14	3.05925700000000012	01	19-29岁	22.5229272811006389	114.054380194059689	440304	V0440300	11906	34	125	36	124	114.054201680000006	22.5205266000000002	114.056642019999998	22.5227425500000003	1
2019-10-20 13:33:48	2019-10-20 18:07:34	3.05925700000000012	01	30-39岁	22.5243579605595201	114.063025341963112	440304	V0440300	11909	34	128	35	127	114.061522690000004	22.5205266000000002	114.063963029999996	22.5227425500000003	1
2019-10-20 14:03:37	2019-10-20 14:43:54	3.05925700000000012	01	30-39岁	22.5231465940236006	114.064896809643201	440304	V0440300	11910	34	129	35	128	114.063963029999996	22.5205266000000002	114.066403359999995	22.5227425500000003	1
2019-10-20 20:38:09	2019-10-20 21:31:27	3.05925700000000012	02	19-29岁	22.5239320303222392	114.064413883958537	440304	V0440300	11910	34	129	35	128	114.063963029999996	22.5205266000000002	114.066403359999995	22.5227425500000003	1
2019-10-20 22:20:18	2019-10-20 23:30:13	3.05925700000000012	01	19-29岁	22.5247386109404886	114.067563944773397	440304	V0440300	11911	34	130	35	129	114.066403359999995	22.5205266000000002	114.068843700000002	22.5227425500000003	1
2019-10-20 08:54:37	2019-10-20 08:55:37	2.29234759999999982	01	50-59岁	22.5265386678581194	113.905921743856979	440305	V0440300	12202	35	64	38	63	113.905341179999994	22.5227425500000003	113.907781510000007	22.5249585100000012	1
2019-10-20 10:07:34	2019-10-20 12:20:02	2.29234759999999982	02	19-29岁	22.5268791060079998	113.910955841161325	440305	V0440300	12204	35	66	38	65	113.910221849999999	22.5227425500000003	113.912662190000006	22.5249585100000012	1
2019-10-20 15:35:09	2019-10-20 18:00:27	2.29234759999999982	01	19-29岁	22.5252804422277713	113.910418284826079	440305	V0440300	12204	35	66	38	65	113.910221849999999	22.5227425500000003	113.912662190000006	22.5249585100000012	1
2019-10-20 22:57:50	2019-10-20 23:36:31	2.29234759999999982	01	0-18岁	22.5256054627508604	113.914656142355014	440305	V0440300	12205	35	67	38	66	113.912662190000006	22.5227425500000003	113.915102520000005	22.5249585100000012	1
2019-10-20 11:39:47	2019-10-20 14:16:03	2.29234759999999982	01	19-29岁	22.52714831659544	113.915107561741621	440305	V0440300	12206	35	68	38	67	113.915102520000005	22.5227425500000003	113.917542859999998	22.5249585100000012	1
2019-10-20 18:11:56	2019-10-20 20:49:36	2.29234759999999982	01	19-29岁	22.5267720877855417	113.917136492712828	440305	V0440300	12206	35	68	38	67	113.915102520000005	22.5227425500000003	113.917542859999998	22.5249585100000012	1
2019-10-20 17:22:48	2019-10-20 19:08:30	2.29234759999999982	02	30-39岁	22.5263368369023489	113.916087306982703	440305	V0440300	12206	35	68	38	67	113.915102520000005	22.5227425500000003	113.917542859999998	22.5249585100000012	2
2019-10-20 20:05:48	2019-10-20 21:41:27	2.29234759999999982	02	30-39岁	22.5263368369023489	113.916087306982703	440305	V0440300	12206	35	68	38	67	113.915102520000005	22.5227425500000003	113.917542859999998	22.5249585100000012	2
2019-10-20 15:01:42	2019-10-20 18:35:42	2.29234759999999982	02	19-29岁	22.5252927676910915	113.91764534303806	440305	V0440300	12207	35	69	38	68	113.917542859999998	22.5227425500000003	113.919983189999996	22.5249585100000012	1
2019-10-20 11:56:28	2019-10-20 13:51:24	2.29234759999999982	01	30-39岁	22.5252160514675417	113.918822462164755	440305	V0440300	12207	35	69	38	68	113.917542859999998	22.5227425500000003	113.919983189999996	22.5249585100000012	1
2019-10-20 13:44:15	2019-10-20 16:38:58	2.29234759999999982	02	19-29岁	22.5269993831463786	113.917694873572586	440305	V0440300	12207	35	69	38	68	113.917542859999998	22.5227425500000003	113.919983189999996	22.5249585100000012	1
2019-10-20 18:44:24	2019-10-20 21:47:05	2.29234759999999982	03	未知	22.5252831038680412	113.919024971744065	440305	V0440300	12207	35	69	38	68	113.917542859999998	22.5227425500000003	113.919983189999996	22.5249585100000012	1
2019-10-20 10:14:02	2019-10-20 18:36:46	2.29234759999999982	01	19-29岁	22.5256426362175297	113.918948992139789	440305	V0440300	12207	35	69	38	68	113.917542859999998	22.5227425500000003	113.919983189999996	22.5249585100000012	1
2019-10-20 15:19:27	2019-10-20 17:22:47	2.29234759999999982	02	19-29岁	22.5264465165154384	113.919455719031717	440305	V0440300	12207	35	69	38	68	113.917542859999998	22.5227425500000003	113.919983189999996	22.5249585100000012	1
2019-10-20 17:30:51	2019-10-20 18:38:40	2.29234759999999982	02	19-29岁	22.5269064816952707	113.920854085461087	440305	V0440300	12208	35	70	38	69	113.919983189999996	22.5227425500000003	113.922423530000003	22.5249585100000012	1
2019-10-20 16:59:12	2019-10-20 22:36:25	2.29234759999999982	01	19-29岁	22.5258014751575288	113.924890583509594	440305	V0440300	12210	35	72	38	71	113.924863869999996	22.5227425500000003	113.927304199999995	22.5249585100000012	1
2019-10-20 16:29:22	2019-10-20 18:33:55	2.29234759999999982	01	40-49岁	22.5264819970669592	113.943546527813069	440305	V0440300	12217	35	79	37	78	113.941946220000005	22.5227425500000003	113.944386559999998	22.5249585100000012	1
2019-10-20 08:00:23	2019-10-20 10:27:35	2.29234759999999982	02	50-59岁	22.5260192300052289	113.945315024923119	440305	V0440300	12218	35	80	37	79	113.944386559999998	22.5227425500000003	113.946826889999997	22.5249585100000012	1
2019-10-20 09:48:21	2019-10-20 11:47:38	2.29234759999999982	02	40-49岁	22.5255180546351816	113.96078170307149	440305	V0440300	12224	35	86	37	85	113.959028570000001	22.5227425500000003	113.961468909999994	22.5249585100000012	1
2019-10-20 17:09:05	2019-10-20 19:26:51	2.29234759999999982	02	19-29岁	22.5266608061089286	113.983129464612688	440305	V0440300	12233	35	95	37	94	113.980991599999996	22.5227425500000003	113.983431929999995	22.5249585100000012	1
2019-10-20 12:21:41	2019-10-20 13:56:13	3.05925700000000012	01	19-29岁	22.5269061507474788	114.029279430136455	440304	V0440300	12252	35	114	37	113	114.027357980000005	22.5227425500000003	114.029798319999998	22.5249585100000012	1
2019-10-20 17:09:02	2019-10-20 19:50:06	3.05925700000000012	02	19-29岁	22.5266132004296402	114.028566791014342	440304	V0440300	12252	35	114	37	113	114.027357980000005	22.5227425500000003	114.029798319999998	22.5249585100000012	1
2019-10-20 21:14:05	2019-10-20 23:20:18	3.05925700000000012	01	19-29岁	22.5271570090595397	114.037007238286165	440304	V0440300	12255	35	117	37	116	114.034678990000003	22.5227425500000003	114.037119329999996	22.5249585100000012	1
2019-10-20 00:00:31	2019-10-20 04:42:43	3.05925700000000012	02	0-18岁	22.5267688473143792	114.03945400169313	440304	V0440300	12256	35	118	37	117	114.037119329999996	22.5227425500000003	114.039559659999995	22.5249585100000012	1
2019-10-20 00:01:11	2019-10-20 00:01:31	3.05925700000000012	02	30-39岁	22.5267889637689009	114.050373338226365	440304	V0440300	12261	35	123	37	122	114.04932101	22.5227425500000003	114.051761350000007	22.5249585100000012	1
2019-10-20 10:08:01	2019-10-20 12:21:55	3.05925700000000012	03	未知	22.5255895356680114	114.069187831470771	440304	V0440300	12269	35	131	36	130	114.068843700000002	22.5227425500000003	114.071284030000001	22.5249585100000012	1
2019-10-20 17:52:23	2019-10-20 19:45:03	2.29234759999999982	02	40-49岁	22.5277971669562191	113.886960678214251	440305	V0440300	12551	36	56	39	54	113.885818490000005	22.5249585100000012	113.888258820000004	22.5271744699999985	2
2019-10-20 19:45:27	2019-10-20 20:24:28	2.29234759999999982	02	40-49岁	22.5277971669562191	113.886960678214251	440305	V0440300	12551	36	56	39	54	113.885818490000005	22.5249585100000012	113.888258820000004	22.5271744699999985	2
2019-10-20 23:39:10	2019-10-20 23:39:10	2.29234759999999982	01	19-29岁	22.5275366911555892	113.91089263447904	440305	V0440300	12561	36	66	39	65	113.910221849999999	22.5249585100000012	113.912662190000006	22.5271744699999985	1
2019-10-20 17:12:49	2019-10-20 18:56:06	2.29234759999999982	01	30-39岁	22.5283389818448114	113.910845634631784	440305	V0440300	12561	36	66	39	65	113.910221849999999	22.5249585100000012	113.912662190000006	22.5271744699999985	1
2019-10-20 11:13:24	2019-10-20 12:36:46	2.29234759999999982	02	40-49岁	22.5282214052398011	113.910362534631815	440305	V0440300	12561	36	66	39	65	113.910221849999999	22.5249585100000012	113.912662190000006	22.5271744699999985	1
2019-10-20 15:44:14	2019-10-20 16:23:31	2.29234759999999982	01	30-39岁	22.529017943862609	113.912365397630396	440305	V0440300	12561	36	66	39	65	113.910221849999999	22.5249585100000012	113.912662190000006	22.5271744699999985	1
2019-10-20 09:11:59	2019-10-20 10:33:40	2.29234759999999982	01	19-29岁	22.5283165532114786	113.914848450761198	440305	V0440300	12562	36	67	39	66	113.912662190000006	22.5249585100000012	113.915102520000005	22.5271744699999985	2
2019-10-20 22:32:16	2019-10-20 23:29:57	2.29234759999999982	01	19-29岁	22.5283165532114786	113.914848450761198	440305	V0440300	12562	36	67	39	66	113.912662190000006	22.5249585100000012	113.915102520000005	22.5271744699999985	2
2019-10-20 00:36:40	2019-10-20 03:25:52	2.29234759999999982	01	19-29岁	22.5288809527615612	113.914631901809202	440305	V0440300	12562	36	67	39	66	113.912662190000006	22.5249585100000012	113.915102520000005	22.5271744699999985	1
2019-10-20 22:28:46	2019-10-20 23:47:32	2.29234759999999982	01	19-29岁	22.5280534278109315	113.913834292716743	440305	V0440300	12562	36	67	39	66	113.912662190000006	22.5249585100000012	113.915102520000005	22.5271744699999985	1
2019-10-20 17:46:55	2019-10-20 20:56:03	2.29234759999999982	02	19-29岁	22.5289606909538094	113.913143823866051	440305	V0440300	12562	36	67	39	66	113.912662190000006	22.5249585100000012	113.915102520000005	22.5271744699999985	1
2019-10-20 19:09:06	2019-10-20 20:13:13	2.29234759999999982	02	19-29岁	22.5273668040994401	113.916618138654826	440305	V0440300	12563	36	68	39	67	113.915102520000005	22.5249585100000012	113.917542859999998	22.5271744699999985	1
2019-10-20 10:32:16	2019-10-20 19:21:14	2.29234759999999982	01	30-39岁	22.5273644851187207	113.916967905697277	440305	V0440300	12563	36	68	39	67	113.915102520000005	22.5249585100000012	113.917542859999998	22.5271744699999985	1
2019-10-20 12:09:21	2019-10-20 16:14:35	2.29234759999999982	02	30-39岁	22.5278334896972794	113.921192952107987	440305	V0440300	12565	36	70	39	69	113.919983189999996	22.5249585100000012	113.922423530000003	22.5271744699999985	1
2019-10-20 20:52:48	2019-10-20 23:10:57	2.29234759999999982	01	19-29岁	22.5286608076083006	113.921038597361601	440305	V0440300	12565	36	70	39	69	113.919983189999996	22.5249585100000012	113.922423530000003	22.5271744699999985	1
2019-10-20 19:49:23	2019-10-20 22:16:53	2.29234759999999982	03	19-29岁	22.5286897293753086	113.921135100150281	440305	V0440300	12565	36	70	39	69	113.919983189999996	22.5249585100000012	113.922423530000003	22.5271744699999985	1
2019-10-20 17:21:30	2019-10-20 19:42:21	2.29234759999999982	01	30-39岁	22.5289371970795003	113.921333613916502	440305	V0440300	12565	36	70	39	69	113.919983189999996	22.5249585100000012	113.922423530000003	22.5271744699999985	1
2019-10-20 21:02:25	2019-10-20 22:04:36	2.29234759999999982	03	19-29岁	22.5275064091662607	113.921549924533366	440305	V0440300	12565	36	70	39	69	113.919983189999996	22.5249585100000012	113.922423530000003	22.5271744699999985	1
2019-10-20 10:49:52	2019-10-20 11:25:50	2.29234759999999982	03	19-29岁	22.5287392830086084	113.922309449143199	440305	V0440300	12565	36	70	39	69	113.919983189999996	22.5249585100000012	113.922423530000003	22.5271744699999985	1
2019-10-20 17:04:43	2019-10-20 21:07:35	2.29234759999999982	02	19-29岁	22.5279689887617991	113.921199660748883	440305	V0440300	12565	36	70	39	69	113.919983189999996	22.5249585100000012	113.922423530000003	22.5271744699999985	1
2019-10-20 17:55:17	2019-10-20 21:35:43	2.29234759999999982	02	30-39岁	22.5274003016619098	113.921192846930822	440305	V0440300	12565	36	70	39	69	113.919983189999996	22.5249585100000012	113.922423530000003	22.5271744699999985	1
2019-10-20 12:49:49	2019-10-20 13:35:31	2.29234759999999982	01	30-39岁	22.5280220719353608	113.922558499120441	440305	V0440300	12566	36	71	39	70	113.922423530000003	22.5249585100000012	113.924863869999996	22.5271744699999985	1
2019-10-20 13:31:04	2019-10-20 15:15:10	2.29234759999999982	01	50-59岁	22.5283677129713205	113.924114858842302	440305	V0440300	12566	36	71	39	70	113.922423530000003	22.5249585100000012	113.924863869999996	22.5271744699999985	1
2019-10-20 10:39:24	2019-10-20 14:04:47	2.29234759999999982	01	30-39岁	22.5282780611338893	113.924145989016637	440305	V0440300	12566	36	71	39	70	113.922423530000003	22.5249585100000012	113.924863869999996	22.5271744699999985	1
2019-10-20 13:09:03	2019-10-20 17:13:36	2.29234759999999982	02	19-29岁	22.5285521806616096	113.927627406008554	440305	V0440300	12568	36	73	39	72	113.927304199999995	22.5249585100000012	113.929744540000002	22.5271744699999985	1
2019-10-20 19:41:11	2019-10-20 20:21:58	2.29234759999999982	01	19-29岁	22.5289646313218697	113.930794921207422	440305	V0440300	12569	36	74	38	73	113.929744540000002	22.5249585100000012	113.932184879999994	22.5271744699999985	1
2019-10-20 20:16:25	2019-10-20 21:40:15	2.29234759999999982	01	19-29岁	22.5291614857752087	113.929760827239647	440305	V0440300	12569	36	74	38	73	113.929744540000002	22.5249585100000012	113.932184879999994	22.5271744699999985	1
2019-10-20 12:27:16	2019-10-20 13:28:58	2.29234759999999982	01	40-49岁	22.5281156557614501	113.946405490524043	440305	V0440300	12575	36	80	38	79	113.944386559999998	22.5249585100000012	113.946826889999997	22.5271744699999985	2
2019-10-20 13:29:23	2019-10-20 16:56:45	2.29234759999999982	01	40-49岁	22.5281156557614501	113.946405490524043	440305	V0440300	12575	36	80	38	79	113.944386559999998	22.5249585100000012	113.946826889999997	22.5271744699999985	2
2019-10-20 15:59:51	2019-10-20 18:03:56	2.29234759999999982	01	50-59岁	22.5275874228731894	113.945202796610303	440305	V0440300	12575	36	80	38	79	113.944386559999998	22.5249585100000012	113.946826889999997	22.5271744699999985	1
2019-10-20 00:37:34	2019-10-20 01:39:02	3.05925700000000012	01	19-29岁	22.5273377078341817	114.029678225556708	440304	V0440300	12609	36	114	38	113	114.027357980000005	22.5249585100000012	114.029798319999998	22.5271744699999985	1
2019-10-20 11:27:12	2019-10-20 16:21:37	3.05925700000000012	01	19-29岁	22.5279143598894009	114.028160049162722	440304	V0440300	12609	36	114	38	113	114.027357980000005	22.5249585100000012	114.029798319999998	22.5271744699999985	1
2019-10-20 15:27:13	2019-10-20 16:52:03	3.05925700000000012	01	19-29岁	22.52732325119851	114.029872835657216	440304	V0440300	12610	36	115	38	114	114.029798319999998	22.5249585100000012	114.032238660000004	22.5271744699999985	1
2019-10-20 11:32:41	2019-10-20 16:43:04	3.05925700000000012	01	19-29岁	22.5275517313869997	114.03100460837301	440304	V0440300	12610	36	115	38	114	114.029798319999998	22.5249585100000012	114.032238660000004	22.5271744699999985	1
2019-10-20 15:24:27	2019-10-20 16:18:31	2.29234759999999982	01	30-39岁	22.5308400290098305	113.911848846074975	440305	V0440300	12918	37	66	40	65	113.910221849999999	22.5271744699999985	113.912662190000006	22.5293904199999986	1
2019-10-20 09:58:16	2019-10-20 12:32:09	2.29234759999999982	01	19-29岁	22.5312939105939201	113.912926777076734	440305	V0440300	12919	37	67	40	66	113.912662190000006	22.5271744699999985	113.915102520000005	22.5293904199999986	1
2019-10-20 10:32:51	2019-10-20 13:21:05	2.29234759999999982	01	30-39岁	22.5305569911829409	113.91543980399571	440305	V0440300	12920	37	68	40	67	113.915102520000005	22.5271744699999985	113.917542859999998	22.5293904199999986	2
2019-10-20 13:21:12	2019-10-20 15:15:27	2.29234759999999982	01	30-39岁	22.5305569911829409	113.91543980399571	440305	V0440300	12920	37	68	40	67	113.915102520000005	22.5271744699999985	113.917542859999998	22.5293904199999986	2
2019-10-20 10:11:18	2019-10-20 21:25:24	2.29234759999999982	02	19-29岁	22.5298857676533899	113.917145045146512	440305	V0440300	12920	37	68	40	67	113.915102520000005	22.5271744699999985	113.917542859999998	22.5293904199999986	2
2019-10-20 21:25:26	2019-10-20 22:10:37	2.29234759999999982	02	19-29岁	22.5298857676533899	113.917145045146512	440305	V0440300	12920	37	68	40	67	113.915102520000005	22.5271744699999985	113.917542859999998	22.5293904199999986	2
2019-10-20 16:18:42	2019-10-20 19:09:00	2.29234759999999982	02	19-29岁	22.5307966181115411	113.919466022446912	440305	V0440300	12921	37	69	40	68	113.917542859999998	22.5271744699999985	113.919983189999996	22.5293904199999986	1
2019-10-20 18:41:40	2019-10-20 22:25:32	2.29234759999999982	02	19-29岁	22.5296050245737511	113.920862217514212	440305	V0440300	12922	37	70	40	69	113.919983189999996	22.5271744699999985	113.922423530000003	22.5293904199999986	1
2019-10-20 15:27:43	2019-10-20 17:32:07	2.29234759999999982	02	30-39岁	22.5301425507899502	113.921598311106251	440305	V0440300	12922	37	70	40	69	113.919983189999996	22.5271744699999985	113.922423530000003	22.5293904199999986	1
2019-10-20 12:40:00	2019-10-20 13:51:31	2.29234759999999982	01	40-49岁	22.5311078815552506	113.92111059582291	440305	V0440300	12922	37	70	40	69	113.919983189999996	22.5271744699999985	113.922423530000003	22.5293904199999986	1
2019-10-20 11:41:04	2019-10-20 19:23:50	2.29234759999999982	01	19-29岁	22.5314030075739709	113.924271021189611	440305	V0440300	12923	37	71	40	70	113.922423530000003	22.5271744699999985	113.924863869999996	22.5293904199999986	1
2019-10-20 12:00:20	2019-10-20 13:19:21	2.29234759999999982	02	30-39岁	22.5303575349437217	113.923400451779244	440305	V0440300	12923	37	71	40	70	113.922423530000003	22.5271744699999985	113.924863869999996	22.5293904199999986	2
2019-10-20 10:33:01	2019-10-20 11:53:56	2.29234759999999982	02	30-39岁	22.5303575349437217	113.923400451779244	440305	V0440300	12923	37	71	40	70	113.922423530000003	22.5271744699999985	113.924863869999996	22.5293904199999986	2
2019-10-20 20:42:00	2019-10-20 22:56:51	2.29234759999999982	02	19-29岁	22.5308803922180694	113.922427114012336	440305	V0440300	12923	37	71	40	70	113.922423530000003	22.5271744699999985	113.924863869999996	22.5293904199999986	1
2019-10-20 20:23:48	2019-10-20 21:05:23	2.29234759999999982	02	30-39岁	22.5300554689915487	113.923650012213002	440305	V0440300	12923	37	71	40	70	113.922423530000003	22.5271744699999985	113.924863869999996	22.5293904199999986	1
2019-10-20 20:36:14	2019-10-20 23:42:46	2.29234759999999982	02	30-39岁	22.5314853490304294	113.922442841500441	440305	V0440300	12923	37	71	40	70	113.922423530000003	22.5271744699999985	113.924863869999996	22.5293904199999986	1
2019-10-20 19:27:06	2019-10-20 23:45:41	2.29234759999999982	02	19-29岁	22.5311636861580098	113.925442082304855	440305	V0440300	12924	37	72	40	71	113.924863869999996	22.5271744699999985	113.927304199999995	22.5293904199999986	1
2019-10-20 12:24:39	2019-10-20 16:41:54	2.29234759999999982	01	19-29岁	22.5300776883090705	113.926699893124606	440305	V0440300	12924	37	72	40	71	113.924863869999996	22.5271744699999985	113.927304199999995	22.5293904199999986	1
2019-10-20 18:17:16	2019-10-20 21:27:22	2.29234759999999982	01	19-29岁	22.5311063706047392	113.926220523504938	440305	V0440300	12924	37	72	40	71	113.924863869999996	22.5271744699999985	113.927304199999995	22.5293904199999986	1
2019-10-20 22:07:22	2019-10-20 23:39:21	2.29234759999999982	02	0-18岁	22.5312886953447098	113.929150314268838	440305	V0440300	12925	37	73	39	72	113.927304199999995	22.5271744699999985	113.929744540000002	22.5293904199999986	1
2019-10-20 12:41:10	2019-10-20 15:10:14	2.29234759999999982	02	50-59岁	22.5308869316405911	113.927488286328824	440305	V0440300	12925	37	73	39	72	113.927304199999995	22.5271744699999985	113.929744540000002	22.5293904199999986	1
2019-10-20 19:09:14	2019-10-20 21:46:03	2.29234759999999982	01	19-29岁	22.5313817378690686	113.928351651565947	440305	V0440300	12925	37	73	39	72	113.927304199999995	22.5271744699999985	113.929744540000002	22.5293904199999986	1
2019-10-20 10:21:19	2019-10-20 15:24:58	2.29234759999999982	02	19-29岁	22.5309856754073294	113.927932973761187	440305	V0440300	12925	37	73	39	72	113.927304199999995	22.5271744699999985	113.929744540000002	22.5293904199999986	1
2019-10-20 18:27:01	2019-10-20 21:41:18	2.29234759999999982	02	19-29岁	22.5303758446673399	113.928607066886258	440305	V0440300	12925	37	73	39	72	113.927304199999995	22.5271744699999985	113.929744540000002	22.5293904199999986	1
2019-10-20 15:37:00	2019-10-20 18:50:22	2.29234759999999982	02	19-29岁	22.5299228242392218	113.928986246951922	440305	V0440300	12925	37	73	39	72	113.927304199999995	22.5271744699999985	113.929744540000002	22.5293904199999986	1
2019-10-20 18:20:52	2019-10-20 20:31:39	2.29234759999999982	02	19-29岁	22.5306923295215888	113.930057257667684	440305	V0440300	12926	37	74	39	73	113.929744540000002	22.5271744699999985	113.932184879999994	22.5293904199999986	1
2019-10-20 21:10:25	2019-10-20 23:22:56	2.29234759999999982	01	19-29岁	22.5308302391652902	113.930190211938495	440305	V0440300	12926	37	74	39	73	113.929744540000002	22.5271744699999985	113.932184879999994	22.5293904199999986	1
2019-10-20 00:00:19	2019-10-20 02:15:29	2.29234759999999982	03	19-29岁	22.5311111229298895	113.929775982353362	440305	V0440300	12926	37	74	39	73	113.929744540000002	22.5271744699999985	113.932184879999994	22.5293904199999986	1
2019-10-20 11:47:47	2019-10-20 15:41:34	2.29234759999999982	02	30-39岁	22.5307967319569613	113.941693140467351	440305	V0440300	12930	37	78	39	77	113.939505879999999	22.5271744699999985	113.941946220000005	22.5293904199999986	2
2019-10-20 18:38:44	2019-10-20 20:32:22	2.29234759999999982	02	30-39岁	22.5307967319569613	113.941693140467351	440305	V0440300	12930	37	78	39	77	113.939505879999999	22.5271744699999985	113.941946220000005	22.5293904199999986	2
2019-10-20 18:32:09	2019-10-20 21:01:15	2.29234759999999982	03	未知	22.53045602446673	113.939913145447207	440305	V0440300	12930	37	78	39	77	113.939505879999999	22.5271744699999985	113.941946220000005	22.5293904199999986	1
2019-10-20 22:44:13	2019-10-20 22:44:13	2.29234759999999982	01	19-29岁	22.530521773406619	113.943370129789329	440305	V0440300	12931	37	79	39	78	113.941946220000005	22.5271744699999985	113.944386559999998	22.5293904199999986	2
2019-10-20 19:12:19	2019-10-20 20:20:16	2.29234759999999982	01	19-29岁	22.530521773406619	113.943370129789329	440305	V0440300	12931	37	79	39	78	113.941946220000005	22.5271744699999985	113.944386559999998	22.5293904199999986	2
2019-10-20 15:14:06	2019-10-20 16:22:37	2.29234759999999982	01	19-29岁	22.5311500457618514	113.946037567035731	440305	V0440300	12932	37	80	39	79	113.944386559999998	22.5271744699999985	113.946826889999997	22.5293904199999986	1
2019-10-20 11:09:45	2019-10-20 13:03:29	2.29234759999999982	01	40-49岁	22.5299208214815003	113.947366386477555	440305	V0440300	12933	37	81	39	80	113.946826889999997	22.5271744699999985	113.949267230000004	22.5293904199999986	1
2019-10-20 10:50:05	2019-10-20 14:44:01	2.29234759999999982	02	30-39岁	22.5296943601368689	113.946846774999756	440305	V0440300	12933	37	81	39	80	113.946826889999997	22.5271744699999985	113.949267230000004	22.5293904199999986	1
2019-10-20 19:17:16	2019-10-20 21:23:03	3.05925700000000012	02	19-29岁	22.529658256078239	114.021438672441462	440304	V0440300	12963	37	111	39	110	114.02003698	22.5271744699999985	114.022477309999999	22.5293904199999986	1
2019-10-20 13:02:05	2019-10-20 13:03:05	3.05925700000000012	01	40-49岁	22.5310289885605393	114.021865870527606	440304	V0440300	12963	37	111	39	110	114.02003698	22.5271744699999985	114.022477309999999	22.5293904199999986	1
2019-10-20 18:46:00	2019-10-20 20:12:40	3.05925700000000012	01	19-29岁	22.5306681559946611	114.026264900541406	440304	V0440300	12965	37	113	39	112	114.024917650000006	22.5271744699999985	114.027357980000005	22.5293904199999986	1
2019-10-20 18:20:24	2019-10-20 21:42:19	3.05925700000000012	01	19-29岁	22.5296545802297814	114.033446721538098	440304	V0440300	12968	37	116	39	115	114.032238660000004	22.5271744699999985	114.034678990000003	22.5293904199999986	1
2019-10-20 14:23:29	2019-10-20 16:28:43	3.05925700000000012	01	19-29岁	22.5295093228587398	114.051559089647895	440304	V0440300	12975	37	123	38	122	114.04932101	22.5271744699999985	114.051761350000007	22.5293904199999986	1
2019-10-20 00:07:10	2019-10-20 06:19:15	3.05925700000000012	02	19-29岁	22.5304632577424186	114.053870520318043	440304	V0440300	12976	37	124	38	123	114.051761350000007	22.5271744699999985	114.054201680000006	22.5293904199999986	1
2019-10-20 10:11:25	2019-10-20 15:22:57	2.29234759999999982	02	19-29岁	22.5335058073431185	113.906397859248571	440305	V0440300	13273	38	64	41	63	113.905341179999994	22.5293904199999986	113.907781510000007	22.5316063799999995	1
2019-10-20 12:56:14	2019-10-20 15:23:32	2.29234759999999982	01	30-39岁	22.5333024000114186	113.911308310739031	440305	V0440300	13275	38	66	41	65	113.910221849999999	22.5293904199999986	113.912662190000006	22.5316063799999995	1
2019-10-20 13:53:22	2019-10-20 16:00:11	2.29234759999999982	02	19-29岁	22.5322269931835706	113.911701404521935	440305	V0440300	13275	38	66	41	65	113.910221849999999	22.5293904199999986	113.912662190000006	22.5316063799999995	1
2019-10-20 11:05:09	2019-10-20 14:06:49	2.29234759999999982	01	50-59岁	22.5333529803582095	113.911122605422264	440305	V0440300	13275	38	66	41	65	113.910221849999999	22.5293904199999986	113.912662190000006	22.5316063799999995	1
2019-10-20 15:15:08	2019-10-20 17:14:17	2.29234759999999982	01	19-29岁	22.5318794444223194	113.913341193957564	440305	V0440300	13276	38	67	41	66	113.912662190000006	22.5293904199999986	113.915102520000005	22.5316063799999995	1
2019-10-20 14:18:38	2019-10-20 17:56:13	2.29234759999999982	01	19-29岁	22.5324523408578088	113.914037620327008	440305	V0440300	13276	38	67	41	66	113.912662190000006	22.5293904199999986	113.915102520000005	22.5316063799999995	1
2019-10-20 19:49:16	2019-10-20 21:37:44	2.29234759999999982	01	50-59岁	22.5327244355813008	113.916460240748393	440305	V0440300	13277	38	68	41	67	113.915102520000005	22.5293904199999986	113.917542859999998	22.5316063799999995	1
2019-10-20 19:40:40	2019-10-20 21:39:51	2.29234759999999982	02	19-29岁	22.5330019800145109	113.91869817369178	440305	V0440300	13278	38	69	41	68	113.917542859999998	22.5293904199999986	113.919983189999996	22.5316063799999995	1
2019-10-20 10:12:05	2019-10-20 12:39:03	2.29234759999999982	01	19-29岁	22.5319782589572313	113.919906094811438	440305	V0440300	13278	38	69	41	68	113.917542859999998	22.5293904199999986	113.919983189999996	22.5316063799999995	1
2019-10-20 13:46:43	2019-10-20 16:47:23	2.29234759999999982	02	30-39岁	22.5323065319804883	113.918198738839934	440305	V0440300	13278	38	69	41	68	113.917542859999998	22.5293904199999986	113.919983189999996	22.5316063799999995	1
2019-10-20 17:32:03	2019-10-20 21:18:53	2.29234759999999982	01	19-29岁	22.5316370980901404	113.923770384645579	440305	V0440300	13280	38	71	41	70	113.922423530000003	22.5293904199999986	113.924863869999996	22.5316063799999995	1
2019-10-20 19:29:57	2019-10-20 22:04:36	2.29234759999999982	01	19-29岁	22.5336965187369813	113.925279098585136	440305	V0440300	13281	38	72	40	71	113.924863869999996	22.5293904199999986	113.927304199999995	22.5316063799999995	2
2019-10-20 00:00:18	2019-10-20 04:06:01	2.29234759999999982	01	19-29岁	22.5336965187369813	113.925279098585136	440305	V0440300	13281	38	72	40	71	113.924863869999996	22.5293904199999986	113.927304199999995	22.5316063799999995	2
2019-10-20 18:47:31	2019-10-20 19:46:56	2.29234759999999982	03	19-29岁	22.53363448884744	113.927699464234038	440305	V0440300	13282	38	73	40	72	113.927304199999995	22.5293904199999986	113.929744540000002	22.5316063799999995	1
2019-10-20 13:54:10	2019-10-20 23:46:40	2.29234759999999982	03	未知	22.5334323882922298	113.927985668867336	440305	V0440300	13282	38	73	40	72	113.927304199999995	22.5293904199999986	113.929744540000002	22.5316063799999995	1
2019-10-20 20:03:23	2019-10-20 22:56:14	2.29234759999999982	02	19-29岁	22.5324890166403193	113.927734541322991	440305	V0440300	13282	38	73	40	72	113.927304199999995	22.5293904199999986	113.929744540000002	22.5316063799999995	1
2019-10-20 17:58:23	2019-10-20 20:32:07	2.29234759999999982	02	40-49岁	22.5321956110825106	113.929382827812034	440305	V0440300	13282	38	73	40	72	113.927304199999995	22.5293904199999986	113.929744540000002	22.5316063799999995	1
2019-10-20 11:57:51	2019-10-20 15:48:08	2.29234759999999982	01	30-39岁	22.531896998090879	113.930759211758172	440305	V0440300	13283	38	74	40	73	113.929744540000002	22.5293904199999986	113.932184879999994	22.5316063799999995	1
2019-10-20 11:35:34	2019-10-20 13:13:23	2.29234759999999982	01	19-29岁	22.5336886455982288	113.930534999666662	440305	V0440300	13283	38	74	40	73	113.929744540000002	22.5293904199999986	113.932184879999994	22.5316063799999995	1
2019-10-20 17:34:17	2019-10-20 22:17:23	2.29234759999999982	01	19-29岁	22.5321957410867206	113.936960342176548	440305	V0440300	13285	38	76	40	75	113.934625209999993	22.5293904199999986	113.93706555	22.5316063799999995	1
2019-10-20 18:56:30	2019-10-20 21:10:25	2.29234759999999982	01	19-29岁	22.5326005719443394	113.941633955780688	440305	V0440300	13287	38	78	40	77	113.939505879999999	22.5293904199999986	113.941946220000005	22.5316063799999995	1
2019-10-20 18:53:59	2019-10-20 23:44:28	2.29234759999999982	02	19-29岁	22.53235547192903	113.943932059810265	440305	V0440300	13288	38	79	40	78	113.941946220000005	22.5293904199999986	113.944386559999998	22.5316063799999995	1
2019-10-20 18:19:42	2019-10-20 19:52:07	2.29234759999999982	01	30-39岁	22.5336584917983913	113.942688994982163	440305	V0440300	13288	38	79	40	78	113.941946220000005	22.5293904199999986	113.944386559999998	22.5316063799999995	1
2019-10-20 19:20:23	2019-10-20 20:38:39	2.29234759999999982	02	40-49岁	22.5319617418996891	113.945533962121388	440305	V0440300	13289	38	80	40	79	113.944386559999998	22.5293904199999986	113.946826889999997	22.5316063799999995	1
2019-10-20 15:55:31	2019-10-20 18:14:32	2.29234759999999982	02	19-29岁	22.5335334866084906	113.947034325286495	440305	V0440300	13290	38	81	40	80	113.946826889999997	22.5293904199999986	113.949267230000004	22.5316063799999995	1
2019-10-20 20:10:08	2019-10-20 21:08:11	2.29234759999999982	01	30-39岁	22.5327807326163807	113.949217310712257	440305	V0440300	13290	38	81	40	80	113.946826889999997	22.5293904199999986	113.949267230000004	22.5316063799999995	1
2019-10-20 17:30:57	2019-10-20 18:02:25	2.29234759999999982	02	40-49岁	22.5320601551412807	113.94976747022794	440305	V0440300	13291	38	82	40	81	113.949267230000004	22.5293904199999986	113.951707560000003	22.5316063799999995	1
2019-10-20 17:43:13	2019-10-20 21:59:16	2.29234759999999982	01	19-29岁	22.5332111566937492	113.954784233384459	440305	V0440300	13293	38	84	40	83	113.954147899999995	22.5293904199999986	113.956588240000002	22.5316063799999995	1
2019-10-20 10:28:26	2019-10-20 11:47:04	2.29234759999999982	02	30-39岁	22.5325069635539492	113.954294511242338	440305	V0440300	13293	38	84	40	83	113.954147899999995	22.5293904199999986	113.956588240000002	22.5316063799999995	1
2019-10-20 13:47:39	2019-10-20 17:32:31	2.29234759999999982	01	40-49岁	22.5333996716241209	113.955207555790651	440305	V0440300	13293	38	84	40	83	113.954147899999995	22.5293904199999986	113.956588240000002	22.5316063799999995	1
2019-10-20 12:57:42	2019-10-20 14:12:00	2.29234759999999982	01	19-29岁	22.5330174181191296	113.967932886305874	440305	V0440300	13298	38	89	40	88	113.966349579999999	22.5293904199999986	113.968789920000006	22.5316063799999995	1
2019-10-20 20:08:09	2019-10-20 21:50:16	2.29234759999999982	01	19-29岁	22.5327707531275294	113.982646901328124	440305	V0440300	13304	38	95	40	94	113.980991599999996	22.5293904199999986	113.983431929999995	22.5316063799999995	1
2019-10-20 12:16:32	2019-10-20 14:02:23	2.29234759999999982	01	19-29岁	22.5323294553864102	113.987028294575424	440305	V0440300	13306	38	97	40	96	113.985872270000002	22.5293904199999986	113.988312609999994	22.5316063799999995	1
2019-10-20 22:55:44	2019-10-20 23:39:13	3.05925700000000012	01	30-39岁	22.53324401344533	114.021585164740813	440304	V0440300	13320	38	111	40	110	114.02003698	22.5293904199999986	114.022477309999999	22.5316063799999995	1
2019-10-20 00:00:17	2019-10-20 00:01:16	3.05925700000000012	01	19-29岁	22.5328973007723903	114.040936043462821	440304	V0440300	13328	38	119	40	118	114.039559659999995	22.5293904199999986	114.042000000000002	22.5316063799999995	1
2019-10-20 18:38:39	2019-10-20 20:12:04	3.17181930000000012	01	40-49岁	22.5318139133872002	114.111407250253308	440303	V0440300	13357	38	148	39	147	114.110329410000006	22.5293904199999986	114.112769749999998	22.5316063799999995	1
2019-10-20 18:59:59	2019-10-20 20:06:03	2.29234759999999982	02	19-29岁	22.5344798873615595	113.864904440925088	440305	V0440300	13613	39	47	42	46	113.863855459999996	22.5316063799999995	113.866295800000003	22.5338223400000004	1
2019-10-20 11:54:49	2019-10-20 15:26:34	2.29234759999999982	02	19-29岁	22.5345336217954291	113.904470851628517	440305	V0440300	13629	39	63	42	62	113.902900840000001	22.5316063799999995	113.905341179999994	22.5338223400000004	1
2019-10-20 09:56:01	2019-10-20 12:05:43	2.29234759999999982	03	未知	22.5341648292347685	113.906878616902432	440305	V0440300	13630	39	64	42	63	113.905341179999994	22.5316063799999995	113.907781510000007	22.5338223400000004	1
2019-10-20 07:13:47	2019-10-20 12:12:49	2.29234759999999982	02	50-59岁	22.5344151941952084	113.910982380903278	440305	V0440300	13632	39	66	42	65	113.910221849999999	22.5316063799999995	113.912662190000006	22.5338223400000004	1
2019-10-20 20:13:22	2019-10-20 20:47:05	2.29234759999999982	02	30-39岁	22.5342020052889893	113.913979277250405	440305	V0440300	13633	39	67	42	66	113.912662190000006	22.5316063799999995	113.915102520000005	22.5338223400000004	1
2019-10-20 18:19:30	2019-10-20 19:14:17	2.29234759999999982	01	30-39岁	22.5353646165729806	113.920957851188234	440305	V0440300	13636	39	70	42	69	113.919983189999996	22.5316063799999995	113.922423530000003	22.5338223400000004	1
2019-10-20 19:26:42	2019-10-20 21:59:49	2.29234759999999982	03	未知	22.5343434239801503	113.925128755019983	440305	V0440300	13638	39	72	41	71	113.924863869999996	22.5316063799999995	113.927304199999995	22.5338223400000004	1
2019-10-20 11:47:28	2019-10-20 14:50:02	2.29234759999999982	01	19-29岁	22.5352473348616087	113.928508951226377	440305	V0440300	13639	39	73	41	72	113.927304199999995	22.5316063799999995	113.929744540000002	22.5338223400000004	1
2019-10-20 00:05:46	2019-10-20 02:55:33	2.29234759999999982	02	0-18岁	22.5355931669102105	113.929132768581084	440305	V0440300	13639	39	73	41	72	113.927304199999995	22.5316063799999995	113.929744540000002	22.5338223400000004	1
2019-10-20 13:58:02	2019-10-20 15:44:39	2.29234759999999982	02	19-29岁	22.5357380583395894	113.929158706522898	440305	V0440300	13639	39	73	41	72	113.927304199999995	22.5316063799999995	113.929744540000002	22.5338223400000004	1
2019-10-20 20:04:07	2019-10-20 22:45:23	2.29234759999999982	02	19-29岁	22.534845033720341	113.928236124567093	440305	V0440300	13639	39	73	41	72	113.927304199999995	22.5316063799999995	113.929744540000002	22.5338223400000004	1
2019-10-20 18:35:43	2019-10-20 21:19:54	2.29234759999999982	01	19-29岁	22.5345943719095203	113.928814853421557	440305	V0440300	13639	39	73	41	72	113.927304199999995	22.5316063799999995	113.929744540000002	22.5338223400000004	1
2019-10-20 00:30:02	2019-10-20 03:26:54	2.29234759999999982	01	19-29岁	22.5342375539975315	113.932815572987352	440305	V0440300	13641	39	75	41	74	113.932184879999994	22.5316063799999995	113.934625209999993	22.5338223400000004	1
2019-10-20 10:14:26	2019-10-20 14:40:22	2.29234759999999982	01	30-39岁	22.5358701902543501	113.940823539812868	440305	V0440300	13644	39	78	41	77	113.939505879999999	22.5316063799999995	113.941946220000005	22.5338223400000004	1
2019-10-20 17:36:13	2019-10-20 22:55:52	2.29234759999999982	02	19-29岁	22.5351495782417999	113.948018847699117	440305	V0440300	13647	39	81	41	80	113.946826889999997	22.5316063799999995	113.949267230000004	22.5338223400000004	1
2019-10-20 10:49:54	2019-10-20 16:28:52	2.29234759999999982	01	19-29岁	22.5345422673082894	113.962653391663849	440305	V0440300	13653	39	87	41	86	113.961468909999994	22.5316063799999995	113.963909240000007	22.5338223400000004	1
2019-10-20 16:25:45	2019-10-20 19:58:45	2.29234759999999982	01	50-59岁	22.5339009699047992	113.980834728488432	440305	V0440300	13660	39	94	41	93	113.978551260000003	22.5316063799999995	113.980991599999996	22.5338223400000004	1
2019-10-20 00:00:27	2019-10-20 05:01:08	3.05925700000000012	03	未知	22.53533234612539	114.021773511727915	440304	V0440300	13677	39	111	41	110	114.02003698	22.5316063799999995	114.022477309999999	22.5338223400000004	1
2019-10-20 13:57:51	2019-10-20 16:02:50	3.05925700000000012	02	19-29岁	22.5344270890194593	114.022113553333568	440304	V0440300	13677	39	111	41	110	114.02003698	22.5316063799999995	114.022477309999999	22.5338223400000004	1
2019-10-20 17:52:37	2019-10-20 19:25:32	3.05925700000000012	01	19-29岁	22.5340312156581106	114.073303935117607	440304	V0440300	13698	39	132	40	131	114.071284030000001	22.5316063799999995	114.073724369999994	22.5338223400000004	1
2019-10-20 00:42:34	2019-10-20 06:53:20	3.05925700000000012	01	19-29岁	22.5352795432136013	114.076930775283188	440304	V0440300	13700	39	134	40	133	114.07616471	22.5316063799999995	114.078605039999999	22.5338223400000004	1
2019-10-20 15:59:00	2019-10-20 18:48:08	2.29234759999999982	01	30-39岁	22.5368736826107288	113.905079253371269	440305	V0440300	13986	40	63	43	62	113.902900840000001	22.5338223400000004	113.905341179999994	22.5360383000000013	3
2019-10-20 19:31:41	2019-10-20 20:20:59	2.29234759999999982	01	30-39岁	22.5368736826107288	113.905079253371269	440305	V0440300	13986	40	63	43	62	113.902900840000001	22.5338223400000004	113.905341179999994	22.5360383000000013	3
2019-10-20 22:47:54	2019-10-20 23:20:44	2.29234759999999982	01	30-39岁	22.5368736826107288	113.905079253371269	440305	V0440300	13986	40	63	43	62	113.902900840000001	22.5338223400000004	113.905341179999994	22.5360383000000013	3
2019-10-20 15:31:52	2019-10-20 20:18:01	2.29234759999999982	01	30-39岁	22.5360741032904706	113.920776951163603	440305	V0440300	13993	40	70	43	69	113.919983189999996	22.5338223400000004	113.922423530000003	22.5360383000000013	2
2019-10-20 14:36:58	2019-10-20 15:30:27	2.29234759999999982	01	30-39岁	22.5360741032904706	113.920776951163603	440305	V0440300	13993	40	70	43	69	113.919983189999996	22.5338223400000004	113.922423530000003	22.5360383000000013	2
2019-10-20 17:46:01	2019-10-20 19:56:44	2.29234759999999982	02	19-29岁	22.5371542038196893	113.92581451908957	440305	V0440300	13995	40	72	42	71	113.924863869999996	22.5338223400000004	113.927304199999995	22.5360383000000013	1
2019-10-20 22:27:20	2019-10-20 23:02:12	2.29234759999999982	01	19-29岁	22.5363896549389118	113.925948040953557	440305	V0440300	13995	40	72	42	71	113.924863869999996	22.5338223400000004	113.927304199999995	22.5360383000000013	1
2019-10-20 13:25:16	2019-10-20 14:17:12	2.29234759999999982	01	40-49岁	22.5374127536503011	113.956955673689635	440305	V0440300	14008	40	85	42	84	113.956588240000002	22.5338223400000004	113.959028570000001	22.5360383000000013	1
2019-10-20 18:23:31	2019-10-20 20:04:53	2.29234759999999982	02	50-59岁	22.5360560368386302	113.958228976894787	440305	V0440300	14008	40	85	42	84	113.956588240000002	22.5338223400000004	113.959028570000001	22.5360383000000013	1
2019-10-20 12:23:57	2019-10-20 15:45:45	2.29234759999999982	02	19-29岁	22.5375095999575912	113.9611214154137	440305	V0440300	14009	40	86	42	85	113.959028570000001	22.5338223400000004	113.961468909999994	22.5360383000000013	1
2019-10-20 16:54:07	2019-10-20 17:28:56	2.29234759999999982	01	19-29岁	22.5374385317088191	113.961181264041585	440305	V0440300	14009	40	86	42	85	113.959028570000001	22.5338223400000004	113.961468909999994	22.5360383000000013	1
2019-10-20 18:22:09	2019-10-20 20:19:18	2.29234759999999982	01	40-49岁	22.537288291680369	113.961349715123617	440305	V0440300	14009	40	86	42	85	113.959028570000001	22.5338223400000004	113.961468909999994	22.5360383000000013	1
2019-10-20 13:26:54	2019-10-20 18:50:35	2.29234759999999982	02	60岁以上	22.5371920891586797	113.962945131948445	440305	V0440300	14010	40	87	42	86	113.961468909999994	22.5338223400000004	113.963909240000007	22.5360383000000013	1
2019-10-20 16:21:31	2019-10-20 17:06:34	2.29234759999999982	02	19-29岁	22.5378571002818191	113.965184537605126	440305	V0440300	14011	40	88	42	87	113.963909240000007	22.5338223400000004	113.966349579999999	22.5360383000000013	1
2019-10-20 20:12:10	2019-10-20 21:08:24	2.29234759999999982	02	19-29岁	22.5381294004438999	113.969093887247098	440305	V0440300	14013	40	90	42	89	113.968789920000006	22.5338223400000004	113.971230250000005	22.5360383000000013	1
2019-10-20 13:54:12	2019-10-20 17:32:43	3.05925700000000012	02	40-49岁	22.5380176411473911	113.996319137556029	440304	V0440300	14024	40	101	42	100	113.995633609999999	22.5338223400000004	113.998073950000006	22.5360383000000013	1
2019-10-20 18:15:08	2019-10-20 20:54:57	3.05925700000000012	02	19-29岁	22.5382283443616416	114.033428587307043	440304	V0440300	14039	40	116	42	115	114.032238660000004	22.5338223400000004	114.034678990000003	22.5360383000000013	1
2019-10-20 13:28:06	2019-10-20 18:58:48	3.05925700000000012	02	30-39岁	22.5361056448561214	114.046570763459201	440304	V0440300	14044	40	121	41	120	114.044440339999994	22.5338223400000004	114.046880669999993	22.5360383000000013	1
2019-10-20 13:13:41	2019-10-20 14:41:50	3.05925700000000012	01	19-29岁	22.5375800643315891	114.046257617058217	440304	V0440300	14044	40	121	41	120	114.044440339999994	22.5338223400000004	114.046880669999993	22.5360383000000013	1
2019-10-20 15:40:06	2019-10-20 16:52:26	3.05925700000000012	01	19-29岁	22.5366780789254193	114.064027682280425	440304	V0440300	14052	40	129	41	128	114.063963029999996	22.5338223400000004	114.066403359999995	22.5360383000000013	2
2019-10-20 13:49:23	2019-10-20 15:38:48	3.05925700000000012	01	19-29岁	22.5366780789254193	114.064027682280425	440304	V0440300	14052	40	129	41	128	114.063963029999996	22.5338223400000004	114.066403359999995	22.5360383000000013	2
2019-10-20 22:27:48	2019-10-20 23:40:15	2.29234759999999982	01	30-39岁	22.5394366912469195	113.905080361583288	440305	V0440300	14343	41	63	44	62	113.902900840000001	22.5360383000000013	113.905341179999994	22.5382542599999987	1
2019-10-20 11:18:18	2019-10-20 11:54:15	2.29234759999999982	02	30-39岁	22.5403472466441706	113.917242900896639	440305	V0440300	14348	41	68	44	67	113.915102520000005	22.5360383000000013	113.917542859999998	22.5382542599999987	1
2019-10-20 09:04:05	2019-10-20 14:07:18	2.29234759999999982	03	未知	22.5398547709433004	113.915563401954685	440305	V0440300	14348	41	68	44	67	113.915102520000005	22.5360383000000013	113.917542859999998	22.5382542599999987	1
2019-10-20 00:00:20	2019-10-20 00:51:27	2.29234759999999982	02	19-29岁	22.538293833083781	113.929723904152766	440305	V0440300	14353	41	73	43	72	113.927304199999995	22.5360383000000013	113.929744540000002	22.5382542599999987	1
2019-10-20 16:24:07	2019-10-20 19:36:24	2.29234759999999982	01	19-29岁	22.5389365964709114	113.93834653078747	440305	V0440300	14357	41	77	43	76	113.93706555	22.5360383000000013	113.939505879999999	22.5382542599999987	1
2019-10-20 16:35:39	2019-10-20 19:14:23	2.29234759999999982	01	19-29岁	22.5394172770890009	113.957484912339609	440305	V0440300	14365	41	85	43	84	113.956588240000002	22.5360383000000013	113.959028570000001	22.5382542599999987	1
2019-10-20 16:50:14	2019-10-20 17:25:42	2.29234759999999982	02	40-49岁	22.5391134845185803	113.986395189654942	440305	V0440300	14377	41	97	43	96	113.985872270000002	22.5360383000000013	113.988312609999994	22.5382542599999987	1
2019-10-20 20:19:48	2019-10-20 22:27:52	3.05925700000000012	01	19-29岁	22.5398590531087812	114.008919453849032	440304	V0440300	14386	41	106	43	105	114.007835290000003	22.5360383000000013	114.010275629999995	22.5382542599999987	1
2019-10-20 15:59:59	2019-10-20 19:00:44	3.05925700000000012	01	40-49岁	22.539187341977911	114.032086719019929	440304	V0440300	14395	41	115	43	114	114.029798319999998	22.5360383000000013	114.032238660000004	22.5382542599999987	1
2019-10-20 19:04:58	2019-10-20 21:16:35	3.05925700000000012	02	19-29岁	22.538965881492679	114.066243112442066	440304	V0440300	14409	41	129	42	128	114.063963029999996	22.5360383000000013	114.066403359999995	22.5382542599999987	1
2019-10-20 03:05:37	2019-10-20 03:36:23	3.05925700000000012	03	未知	22.5390907617990912	114.077559757678657	440304	V0440300	14414	41	134	42	133	114.07616471	22.5360383000000013	114.078605039999999	22.5382542599999987	1
2019-10-20 02:24:17	2019-10-20 06:15:11	2.29234759999999982	02	19-29岁	22.5407671781748213	113.919846976436418	440305	V0440300	14706	42	69	44	68	113.917542859999998	22.5382542599999987	113.919983189999996	22.5404702099999987	1
2019-10-20 08:12:59	2019-10-20 09:36:25	2.29234759999999982	03	未知	22.5415111414003704	113.918169133922362	440305	V0440300	14706	42	69	44	68	113.917542859999998	22.5382542599999987	113.919983189999996	22.5404702099999987	1
2019-10-20 11:37:45	2019-10-20 12:53:40	2.29234759999999982	01	19-29岁	22.5418768156860487	113.918413607818138	440305	V0440300	14706	42	69	44	68	113.917542859999998	22.5382542599999987	113.919983189999996	22.5404702099999987	1
2019-10-20 12:35:00	2019-10-20 13:43:27	2.29234759999999982	01	19-29岁	22.5411808377950997	113.943883377846305	440305	V0440300	14716	42	79	44	78	113.941946220000005	22.5382542599999987	113.944386559999998	22.5404702099999987	2
2019-10-20 11:59:06	2019-10-20 12:35:00	2.29234759999999982	01	19-29岁	22.5411808377950997	113.943883377846305	440305	V0440300	14716	42	79	44	78	113.941946220000005	22.5382542599999987	113.944386559999998	22.5404702099999987	2
2019-10-20 20:52:24	2019-10-20 22:02:24	2.29234759999999982	02	0-18岁	22.5418248962787899	113.963582088117903	440305	V0440300	14724	42	87	44	86	113.961468909999994	22.5382542599999987	113.963909240000007	22.5404702099999987	1
2019-10-20 17:30:56	2019-10-20 19:29:20	2.29234759999999982	02	19-29岁	22.541555025084179	113.963150793260226	440305	V0440300	14724	42	87	44	86	113.961468909999994	22.5382542599999987	113.963909240000007	22.5404702099999987	1
2019-10-20 17:44:26	2019-10-20 19:21:18	2.29234759999999982	01	30-39岁	22.5415708729068314	113.975479614586547	440305	V0440300	14729	42	92	44	91	113.973670589999998	22.5382542599999987	113.976110930000004	22.5404702099999987	1
2019-10-20 09:42:06	2019-10-20 15:10:47	2.29234759999999982	01	40-49岁	22.54218931711031	113.98005196463842	440305	V0440300	14731	42	94	44	93	113.978551260000003	22.5382542599999987	113.980991599999996	22.5404702099999987	1
2019-10-20 20:19:52	2019-10-20 23:00:03	3.05925700000000012	01	19-29岁	22.5405048791049012	114.014531005400613	440304	V0440300	14745	42	108	44	107	114.012715970000002	22.5382542599999987	114.015156300000001	22.5404702099999987	2
2019-10-20 00:01:24	2019-10-20 01:21:48	3.05925700000000012	01	19-29岁	22.5405048791049012	114.014531005400613	440304	V0440300	14745	42	108	44	107	114.012715970000002	22.5382542599999987	114.015156300000001	22.5404702099999987	2
2019-10-20 20:23:52	2019-10-20 23:29:46	3.05925700000000012	01	19-29岁	22.5410138818956014	114.0142382890823	440304	V0440300	14745	42	108	44	107	114.012715970000002	22.5382542599999987	114.015156300000001	22.5404702099999987	1
2019-10-20 01:18:57	2019-10-20 05:22:17	3.05925700000000012	01	30-39岁	22.542378040875839	114.019173807036012	440304	V0440300	14747	42	110	44	109	114.017596639999994	22.5382542599999987	114.02003698	22.5404702099999987	1
2019-10-20 15:07:12	2019-10-20 17:30:43	3.05925700000000012	02	50-59岁	22.5422958671894698	114.021070198659856	440304	V0440300	14748	42	111	44	110	114.02003698	22.5382542599999987	114.022477309999999	22.5404702099999987	1
2019-10-20 19:17:32	2019-10-20 22:45:51	3.05925700000000012	02	50-59岁	22.5404721290729206	114.07957107229484	440304	V0440300	14772	42	135	43	134	114.078605039999999	22.5382542599999987	114.081045380000006	22.5404702099999987	1
2019-10-20 19:28:42	2019-10-20 20:52:24	3.05925700000000012	01	19-29岁	22.5424001029956109	114.084349825280299	440304	V0440300	14774	42	137	43	136	114.083485710000005	22.5382542599999987	114.085926049999998	22.5404702099999987	1
2019-10-20 19:40:23	2019-10-20 20:55:58	3.17181930000000012	01	50-59岁	22.5423757997996788	114.112003544895714	440303	V0440300	14785	42	148	43	147	114.110329410000006	22.5382542599999987	114.112769749999998	22.5404702099999987	2
2019-10-20 18:17:34	2019-10-20 19:39:57	3.17181930000000012	01	50-59岁	22.5423757997996788	114.112003544895714	440303	V0440300	14785	42	148	43	147	114.110329410000006	22.5382542599999987	114.112769749999998	22.5404702099999987	2
2019-10-20 15:25:07	2019-10-20 20:50:52	3.17181930000000012	02	30-39岁	22.5419935168964791	114.115344292790198	440303	V0440300	14787	42	150	43	149	114.115210079999997	22.5382542599999987	114.117650420000004	22.5404702099999987	1
2019-10-20 16:24:25	2019-10-20 18:44:30	2.29234759999999982	02	30-39岁	22.5442982949496411	113.911510376694224	440305	V0440300	15060	43	66	46	65	113.910221849999999	22.5404702099999987	113.912662190000006	22.5426861699999996	1
2019-10-20 00:12:02	2019-10-20 09:16:12	2.29234759999999982	01	19-29岁	22.5432724739058088	113.912135577006453	440305	V0440300	15060	43	66	46	65	113.910221849999999	22.5404702099999987	113.912662190000006	22.5426861699999996	1
2019-10-20 17:54:57	2019-10-20 20:16:09	2.29234759999999982	02	40-49岁	22.5443174229257401	113.933719697365561	440305	V0440300	15069	43	75	45	74	113.932184879999994	22.5404702099999987	113.934625209999993	22.5426861699999996	1
2019-10-20 10:51:18	2019-10-20 13:38:33	2.29234759999999982	01	19-29岁	22.5448853006096108	113.934630129339567	440305	V0440300	15070	43	76	45	75	113.934625209999993	22.5404702099999987	113.93706555	22.5426861699999996	1
2019-10-20 15:30:39	2019-10-20 18:12:52	2.29234759999999982	01	30-39岁	22.5445493166125495	113.94637409929453	440305	V0440300	15074	43	80	45	79	113.944386559999998	22.5404702099999987	113.946826889999997	22.5426861699999996	1
2019-10-20 15:41:36	2019-10-20 19:52:32	2.29234759999999982	01	30-39岁	22.5443737276974403	113.947582713733809	440305	V0440300	15075	43	81	45	80	113.946826889999997	22.5404702099999987	113.949267230000004	22.5426861699999996	1
2019-10-20 20:17:10	2019-10-20 23:00:17	2.29234759999999982	01	50-59岁	22.5440106539150307	113.946998048048741	440305	V0440300	15075	43	81	45	80	113.946826889999997	22.5404702099999987	113.949267230000004	22.5426861699999996	1
2019-10-20 20:09:25	2019-10-20 21:16:45	2.29234759999999982	01	19-29岁	22.5442911425916996	113.964188768946471	440305	V0440300	15082	43	88	45	87	113.963909240000007	22.5404702099999987	113.966349579999999	22.5426861699999996	1
2019-10-20 12:01:12	2019-10-20 15:07:28	2.29234759999999982	02	19-29岁	22.5430762155860407	113.968674889547856	440305	V0440300	15083	43	89	45	88	113.966349579999999	22.5404702099999987	113.968789920000006	22.5426861699999996	1
2019-10-20 13:03:17	2019-10-20 15:39:00	2.29234759999999982	02	19-29岁	22.5435226530016699	113.968898310876327	440305	V0440300	15084	43	90	45	89	113.968789920000006	22.5404702099999987	113.971230250000005	22.5426861699999996	1
2019-10-20 13:55:30	2019-10-20 20:40:05	2.29234759999999982	02	19-29岁	22.5441333043189687	113.969215303085491	440305	V0440300	15084	43	90	45	89	113.968789920000006	22.5404702099999987	113.971230250000005	22.5426861699999996	1
2019-10-20 18:59:39	2019-10-20 22:41:19	2.29234759999999982	02	19-29岁	22.5442918405574098	113.980035330841488	440305	V0440300	15088	43	94	45	93	113.978551260000003	22.5404702099999987	113.980991599999996	22.5426861699999996	1
2019-10-20 15:52:34	2019-10-20 17:13:23	2.29234759999999982	02	19-29岁	22.5429408165228011	113.990285827428053	440305	V0440300	15092	43	98	45	97	113.988312609999994	22.5404702099999987	113.990752939999993	22.5426861699999996	3
2019-10-20 14:35:55	2019-10-20 15:20:29	2.29234759999999982	02	19-29岁	22.5429408165228011	113.990285827428053	440305	V0440300	15092	43	98	45	97	113.988312609999994	22.5404702099999987	113.990752939999993	22.5426861699999996	3
2019-10-20 15:20:31	2019-10-20 15:52:17	2.29234759999999982	02	19-29岁	22.5429408165228011	113.990285827428053	440305	V0440300	15092	43	98	45	97	113.988312609999994	22.5404702099999987	113.990752939999993	22.5426861699999996	3
2019-10-20 00:11:05	2019-10-20 00:51:02	3.05925700000000012	01	30-39岁	22.5432063883397795	114.085013031159065	440304	V0440300	15131	43	137	44	136	114.083485710000005	22.5404702099999987	114.085926049999998	22.5426861699999996	1
2019-10-20 16:58:25	2019-10-20 21:13:05	2.29234759999999982	02	30-39岁	22.5469326789280586	113.915697452697145	440305	V0440300	15419	44	68	46	67	113.915102520000005	22.5426861699999996	113.917542859999998	22.5449021300000005	1
2019-10-20 18:34:28	2019-10-20 21:56:51	2.29234759999999982	02	40-49岁	22.5454059594791403	113.916557235288451	440305	V0440300	15419	44	68	46	67	113.915102520000005	22.5426861699999996	113.917542859999998	22.5449021300000005	1
2019-10-20 17:38:20	2019-10-20 22:10:41	2.29234759999999982	02	40-49岁	22.5451314985767901	113.915892963982216	440305	V0440300	15419	44	68	46	67	113.915102520000005	22.5426861699999996	113.917542859999998	22.5449021300000005	1
2019-10-20 15:38:52	2019-10-20 16:12:13	2.29234759999999982	01	30-39岁	22.5463970807529286	113.917885673496372	440305	V0440300	15420	44	69	46	68	113.917542859999998	22.5426861699999996	113.919983189999996	22.5449021300000005	2
2019-10-20 11:41:00	2019-10-20 15:38:11	2.29234759999999982	01	30-39岁	22.5463970807529286	113.917885673496372	440305	V0440300	15420	44	69	46	68	113.917542859999998	22.5426861699999996	113.919983189999996	22.5449021300000005	2
2019-10-20 19:45:44	2019-10-20 22:25:41	2.29234759999999982	02	0-18岁	22.5452027109895603	113.918193971711545	440305	V0440300	15420	44	69	46	68	113.917542859999998	22.5426861699999996	113.919983189999996	22.5449021300000005	1
2019-10-20 18:27:45	2019-10-20 20:55:02	2.29234759999999982	02	19-29岁	22.546980362981639	113.929026381050136	440305	V0440300	15424	44	73	46	72	113.927304199999995	22.5426861699999996	113.929744540000002	22.5449021300000005	1
2019-10-20 21:25:12	2019-10-20 21:55:27	2.29234759999999982	01	19-29岁	22.546074287467281	113.933564261718445	440305	V0440300	15426	44	75	46	74	113.932184879999994	22.5426861699999996	113.934625209999993	22.5449021300000005	3
2019-10-20 17:29:18	2019-10-20 21:24:41	2.29234759999999982	01	19-29岁	22.546074287467281	113.933564261718445	440305	V0440300	15426	44	75	46	74	113.932184879999994	22.5426861699999996	113.934625209999993	22.5449021300000005	3
2019-10-20 14:34:52	2019-10-20 17:15:46	2.29234759999999982	01	19-29岁	22.546074287467281	113.933564261718445	440305	V0440300	15426	44	75	46	74	113.932184879999994	22.5426861699999996	113.934625209999993	22.5449021300000005	3
2019-10-20 17:57:56	2019-10-20 19:45:20	2.29234759999999982	01	19-29岁	22.5464562746842496	113.938452571118972	440305	V0440300	15428	44	77	46	76	113.93706555	22.5426861699999996	113.939505879999999	22.5449021300000005	1
2019-10-20 10:15:21	2019-10-20 12:37:04	2.29234759999999982	01	40-49岁	22.5450540346886505	113.939221922831237	440305	V0440300	15428	44	77	46	76	113.93706555	22.5426861699999996	113.939505879999999	22.5449021300000005	1
2019-10-20 18:04:34	2019-10-20 23:08:40	2.29234759999999982	01	19-29岁	22.5461695332347389	113.944725594495367	440305	V0440300	15431	44	80	46	79	113.944386559999998	22.5426861699999996	113.946826889999997	22.5449021300000005	1
2019-10-20 17:49:08	2019-10-20 19:07:24	2.29234759999999982	02	19-29岁	22.5464972023899506	113.948196651716813	440305	V0440300	15432	44	81	46	80	113.946826889999997	22.5426861699999996	113.949267230000004	22.5449021300000005	1
2019-10-20 20:26:47	2019-10-20 22:40:42	2.29234759999999982	02	50-59岁	22.5464547002411493	113.962149633520411	440305	V0440300	15438	44	87	46	86	113.961468909999994	22.5426861699999996	113.963909240000007	22.5449021300000005	1
2019-10-20 15:03:30	2019-10-20 16:09:09	2.29234759999999982	02	40-49岁	22.5464066028420014	113.962947395392163	440305	V0440300	15438	44	87	46	86	113.961468909999994	22.5426861699999996	113.963909240000007	22.5449021300000005	1
2019-10-20 00:04:22	2019-10-20 00:34:56	2.29234759999999982	01	40-49岁	22.5453270123621117	113.965516601981363	440305	V0440300	15439	44	88	46	87	113.963909240000007	22.5426861699999996	113.966349579999999	22.5449021300000005	1
2019-10-20 00:35:34	2019-10-20 02:45:07	2.29234759999999982	01	19-29岁	22.5459018382926786	113.969196084148223	440305	V0440300	15441	44	90	46	89	113.968789920000006	22.5426861699999996	113.971230250000005	22.5449021300000005	1
2019-10-20 16:10:13	2019-10-20 19:07:06	3.05925700000000012	01	19-29岁	22.5464872313035514	114.03493288080017	440304	V0440300	15468	44	117	45	116	114.034678990000003	22.5426861699999996	114.037119329999996	22.5449021300000005	1
2019-10-20 10:54:30	2019-10-20 14:21:46	3.05925700000000012	02	60岁以上	22.5466331290500506	114.035503030559212	440304	V0440300	15468	44	117	45	116	114.034678990000003	22.5426861699999996	114.037119329999996	22.5449021300000005	1
2019-10-20 14:39:05	2019-10-20 16:27:06	3.05925700000000012	02	19-29岁	22.5449761716379307	114.038152141013228	440304	V0440300	15469	44	118	45	117	114.037119329999996	22.5426861699999996	114.039559659999995	22.5449021300000005	1
2019-10-20 18:50:46	2019-10-20 21:37:37	3.05925700000000012	01	19-29岁	22.5458362688151688	114.051552164739959	440304	V0440300	15474	44	123	45	122	114.04932101	22.5426861699999996	114.051761350000007	22.5449021300000005	1
2019-10-20 19:41:12	2019-10-20 22:54:33	3.05925700000000012	03	未知	22.5449168569797607	114.089252398369069	440304	V0440300	15490	44	139	45	138	114.088366390000004	22.5426861699999996	114.090806720000003	22.5449021300000005	1
2019-10-20 00:04:32	2019-10-20 03:17:28	3.17181930000000012	02	0-18岁	22.5464165227284887	114.118886427583135	440303	V0440300	15502	44	151	45	150	114.117650420000004	22.5426861699999996	114.120090759999997	22.5449021300000005	1
2019-10-20 19:31:06	2019-10-20 20:33:09	2.29234759999999982	02	未知	22.548889932669919	113.888955062349581	440305	V0440300	15765	45	57	48	56	113.888258820000004	22.5449021300000005	113.890699159999997	22.5471180900000014	1
2019-10-20 09:56:06	2019-10-20 12:34:09	2.29234759999999982	01	19-29岁	22.5476181109407712	113.92273584776126	440305	V0440300	15779	45	71	47	70	113.922423530000003	22.5449021300000005	113.924863869999996	22.5471180900000014	2
2019-10-20 12:34:45	2019-10-20 13:35:28	2.29234759999999982	01	19-29岁	22.5476181109407712	113.92273584776126	440305	V0440300	15779	45	71	47	70	113.922423530000003	22.5449021300000005	113.924863869999996	22.5471180900000014	2
2019-10-20 12:44:12	2019-10-20 15:15:30	2.29234759999999982	02	60岁以上	22.5474734705708002	113.928383932267209	440305	V0440300	15781	45	73	47	72	113.927304199999995	22.5449021300000005	113.929744540000002	22.5471180900000014	1
2019-10-20 18:20:47	2019-10-20 20:01:44	2.29234759999999982	02	40-49岁	22.5473919559490703	113.939248045349714	440305	V0440300	15785	45	77	47	76	113.93706555	22.5449021300000005	113.939505879999999	22.5471180900000014	1
2019-10-20 19:21:22	2019-10-20 20:48:31	2.29234759999999982	02	0-18岁	22.5489875659099184	113.937259910934742	440305	V0440300	15785	45	77	47	76	113.93706555	22.5449021300000005	113.939505879999999	22.5471180900000014	1
2019-10-20 11:11:35	2019-10-20 15:28:33	2.29234759999999982	02	19-29岁	22.5485645441269291	113.944906005947331	440305	V0440300	15788	45	80	47	79	113.944386559999998	22.5449021300000005	113.946826889999997	22.5471180900000014	1
2019-10-20 19:15:55	2019-10-20 21:03:45	2.29234759999999982	01	19-29岁	22.5477534778221589	113.9468670649687	440305	V0440300	15789	45	81	47	80	113.946826889999997	22.5449021300000005	113.949267230000004	22.5471180900000014	1
2019-10-20 11:45:11	2019-10-20 16:31:29	2.29234759999999982	01	19-29岁	22.5479466866222609	113.962301552023007	440305	V0440300	15795	45	87	47	86	113.961468909999994	22.5449021300000005	113.963909240000007	22.5471180900000014	1
2019-10-20 12:25:13	2019-10-20 14:41:57	2.29234759999999982	02	19-29岁	22.5491757186741815	113.96334340229825	440305	V0440300	15795	45	87	47	86	113.961468909999994	22.5449021300000005	113.963909240000007	22.5471180900000014	1
2019-10-20 00:01:38	2019-10-20 01:48:09	2.29234759999999982	02	19-29岁	22.5488116560007583	113.978022799497154	440305	V0440300	15801	45	93	47	92	113.976110930000004	22.5449021300000005	113.978551260000003	22.5471180900000014	2
2019-10-20 03:20:30	2019-10-20 04:43:04	2.29234759999999982	02	19-29岁	22.5488116560007583	113.978022799497154	440305	V0440300	15801	45	93	47	92	113.976110930000004	22.5449021300000005	113.978551260000003	22.5471180900000014	2
2019-10-20 12:45:43	2019-10-20 15:56:44	3.05925700000000012	02	40-49岁	22.5483266145104402	114.051023098892529	440304	V0440300	15831	45	123	46	122	114.04932101	22.5449021300000005	114.051761350000007	22.5471180900000014	1
2019-10-20 14:40:00	2019-10-20 15:34:18	3.05925700000000012	02	19-29岁	22.54896569741231	114.066216201713786	440304	V0440300	15837	45	129	46	128	114.063963029999996	22.5449021300000005	114.066403359999995	22.5471180900000014	2
2019-10-20 15:34:21	2019-10-20 17:04:50	3.05925700000000012	02	19-29岁	22.54896569741231	114.066216201713786	440304	V0440300	15837	45	129	46	128	114.063963029999996	22.5449021300000005	114.066403359999995	22.5471180900000014	2
2019-10-20 22:11:18	2019-10-20 23:46:52	3.05925700000000012	01	19-29岁	22.5480522350462991	114.084464201396102	440304	V0440300	15845	45	137	46	136	114.083485710000005	22.5449021300000005	114.085926049999998	22.5471180900000014	1
2019-10-20 22:34:49	2019-10-20 23:19:47	3.17181930000000012	01	30-39岁	22.5477716562225297	114.102388004981051	440303	V0440300	15852	45	144	46	143	114.100568069999994	22.5449021300000005	114.103008399999993	22.5471180900000014	1
2019-10-20 20:54:21	2019-10-20 21:58:13	3.17181930000000012	02	19-29岁	22.5471523156799911	114.10758976806305	440303	V0440300	15854	45	146	46	145	114.10544874	22.5449021300000005	114.107889080000007	22.5471180900000014	2
2019-10-20 19:29:12	2019-10-20 20:54:19	3.17181930000000012	02	19-29岁	22.5471523156799911	114.10758976806305	440303	V0440300	15854	45	146	46	145	114.10544874	22.5449021300000005	114.107889080000007	22.5471180900000014	2
2019-10-20 00:01:35	2019-10-20 01:15:01	3.17181930000000012	02	19-29岁	22.5489449495484386	114.114927624561517	440303	V0440300	15857	45	149	46	148	114.112769749999998	22.5449021300000005	114.115210079999997	22.5471180900000014	1
2019-10-20 14:17:42	2019-10-20 20:45:37	3.17181930000000012	02	50-59岁	22.5489270097874694	114.128541684901165	440303	V0440300	15863	45	155	46	154	114.127411769999995	22.5449021300000005	114.129852099999994	22.5471180900000014	1
2019-10-20 18:29:53	2019-10-20 20:20:46	3.17181930000000012	02	19-29岁	22.5490692691151899	114.137021853028855	440303	V0440300	15866	45	158	46	157	114.134732769999999	22.5449021300000005	114.137173110000006	22.5471180900000014	2
2019-10-20 16:44:03	2019-10-20 18:28:19	3.17181930000000012	02	19-29岁	22.5490692691151899	114.137021853028855	440303	V0440300	15866	45	158	46	157	114.134732769999999	22.5449021300000005	114.137173110000006	22.5471180900000014	2
2019-10-20 17:48:50	2019-10-20 20:24:40	3.17181930000000012	01	19-29岁	22.5479544307019992	114.14030983410926	440303	V0440300	15868	45	160	46	159	114.139613449999999	22.5449021300000005	114.142053779999998	22.5471180900000014	1
2019-10-20 17:49:02	2019-10-20 19:01:49	2.01503029999999983	02	19-29岁	22.5499393274972917	113.891885098158809	440306	V0440300	16123	46	58	49	57	113.890699159999997	22.5471180900000014	113.893139500000004	22.5493340400000015	2
2019-10-20 19:02:04	2019-10-20 20:42:24	2.01503029999999983	02	19-29岁	22.5499393274972917	113.891885098158809	440306	V0440300	16123	46	58	49	57	113.890699159999997	22.5471180900000014	113.893139500000004	22.5493340400000015	2
2019-10-20 13:52:01	2019-10-20 15:57:43	2.29234759999999982	01	19-29岁	22.5502887144611002	113.925999439380419	440305	V0440300	16137	46	72	48	71	113.924863869999996	22.5471180900000014	113.927304199999995	22.5493340400000015	2
2019-10-20 21:27:54	2019-10-20 21:27:54	2.29234759999999982	01	19-29岁	22.5502887144611002	113.925999439380419	440305	V0440300	16137	46	72	48	71	113.924863869999996	22.5471180900000014	113.927304199999995	22.5493340400000015	2
2019-10-20 00:00:26	2019-10-20 00:14:00	2.29234759999999982	02	19-29岁	22.5493869764449784	113.940224187145816	440305	V0440300	16143	46	78	48	77	113.939505879999999	22.5471180900000014	113.941946220000005	22.5493340400000015	1
2019-10-20 08:33:44	2019-10-20 10:06:09	2.29234759999999982	01	50-59岁	22.54963535162425	113.940471322756949	440305	V0440300	16143	46	78	48	77	113.939505879999999	22.5471180900000014	113.941946220000005	22.5493340400000015	1
2019-10-20 17:11:05	2019-10-20 18:26:37	2.29234759999999982	02	19-29岁	22.5497069603375095	113.94281131100017	440305	V0440300	16144	46	79	48	78	113.941946220000005	22.5471180900000014	113.944386559999998	22.5493340400000015	1
2019-10-20 00:04:19	2019-10-20 00:06:00	2.29234759999999982	02	30-39岁	22.5496073912224304	113.94327016106368	440305	V0440300	16144	46	79	48	78	113.941946220000005	22.5471180900000014	113.944386559999998	22.5493340400000015	1
2019-10-20 00:06:03	2019-10-20 01:19:21	2.29234759999999982	01	19-29岁	22.5495024971468006	113.947722430104278	440305	V0440300	16146	46	81	48	80	113.946826889999997	22.5471180900000014	113.949267230000004	22.5493340400000015	1
2019-10-20 00:00:06	2019-10-20 01:19:17	2.29234759999999982	02	19-29岁	22.549772760543501	113.947697048084933	440305	V0440300	16146	46	81	48	80	113.946826889999997	22.5471180900000014	113.949267230000004	22.5493340400000015	1
2019-10-20 21:27:36	2019-10-20 22:20:50	2.29234759999999982	01	19-29岁	22.5512540959368408	113.948713784655283	440305	V0440300	16146	46	81	48	80	113.946826889999997	22.5471180900000014	113.949267230000004	22.5493340400000015	1
2019-10-20 13:39:35	2019-10-20 17:57:11	2.29234759999999982	01	19-29岁	22.5508860125043995	113.960721415883768	440305	V0440300	16151	46	86	48	85	113.959028570000001	22.5471180900000014	113.961468909999994	22.5493340400000015	1
2019-10-20 17:30:27	2019-10-20 18:39:28	2.29234759999999982	02	19-29岁	22.5499563142558088	113.963578927124701	440305	V0440300	16152	46	87	48	86	113.961468909999994	22.5471180900000014	113.963909240000007	22.5493340400000015	1
2019-10-20 13:32:44	2019-10-20 14:27:37	2.29234759999999982	01	30-39岁	22.5515024494384697	113.966119890818604	440305	V0440300	16153	46	88	48	87	113.963909240000007	22.5471180900000014	113.966349579999999	22.5493340400000015	1
2019-10-20 14:12:56	2019-10-20 21:30:18	3.05925700000000012	02	19-29岁	22.5509503279517496	114.029804183665874	440304	V0440300	16180	46	115	47	114	114.029798319999998	22.5471180900000014	114.032238660000004	22.5493340400000015	1
2019-10-20 22:50:10	2019-10-20 23:31:30	3.05925700000000012	01	19-29岁	22.5504539547136709	114.072597871753345	440304	V0440300	16197	46	132	47	131	114.071284030000001	22.5471180900000014	114.073724369999994	22.5493340400000015	1
2019-10-20 15:53:08	2019-10-20 16:57:20	3.05925700000000012	01	19-29岁	22.5501094480969613	114.077968885826053	440304	V0440300	16199	46	134	47	133	114.07616471	22.5471180900000014	114.078605039999999	22.5493340400000015	1
2019-10-20 16:34:08	2019-10-20 19:06:09	3.05925700000000012	02	19-29岁	22.5496529173270694	114.098102345849483	440304	V0440300	16207	46	142	47	141	114.095687400000003	22.5471180900000014	114.098127730000002	22.5493340400000015	2
2019-10-20 15:16:13	2019-10-20 16:33:20	3.05925700000000012	02	19-29岁	22.5496529173270694	114.098102345849483	440304	V0440300	16207	46	142	47	141	114.095687400000003	22.5471180900000014	114.098127730000002	22.5493340400000015	2
2019-10-20 18:03:29	2019-10-20 18:34:10	3.17181930000000012	01	30-39岁	22.5514263415012906	114.12395193534411	440303	V0440300	16218	46	153	47	152	114.122531089999995	22.5471180900000014	114.124971430000002	22.5493340400000015	2
2019-10-20 12:33:47	2019-10-20 12:34:47	3.17181930000000012	01	30-39岁	22.5514263415012906	114.12395193534411	440303	V0440300	16218	46	153	47	152	114.122531089999995	22.5471180900000014	114.124971430000002	22.5493340400000015	2
2019-10-20 21:07:49	2019-10-20 21:48:33	3.17181930000000012	01	30-39岁	22.5509667889442404	114.131570114864118	440303	V0440300	16221	46	156	47	155	114.129852099999994	22.5471180900000014	114.132292440000001	22.5493340400000015	2
2019-10-20 21:49:10	2019-10-20 23:44:58	3.17181930000000012	01	30-39岁	22.5509667889442404	114.131570114864118	440303	V0440300	16221	46	156	47	155	114.129852099999994	22.5471180900000014	114.132292440000001	22.5493340400000015	2
2019-10-20 08:29:04	2019-10-20 12:39:02	2.01503029999999983	02	19-29岁	22.5527488505633187	113.893434954461654	440306	V0440300	16481	47	59	50	58	113.893139500000004	22.5493340400000015	113.895579830000003	22.5515499999999989	1
2019-10-20 18:27:29	2019-10-20 23:21:21	2.29234759999999982	03	19-29岁	22.5516410803792908	113.912279549048662	440305	V0440300	16488	47	66	49	65	113.910221849999999	22.5493340400000015	113.912662190000006	22.5515499999999989	1
2019-10-20 18:39:18	2019-10-20 21:58:05	2.29234759999999982	02	30-39岁	22.5524063469392004	113.91359360339078	440305	V0440300	16489	47	67	49	66	113.912662190000006	22.5493340400000015	113.915102520000005	22.5515499999999989	1
2019-10-20 18:04:02	2019-10-20 19:55:25	2.29234759999999982	01	30-39岁	22.5527553537080507	113.922378915448604	440305	V0440300	16492	47	70	49	69	113.919983189999996	22.5493340400000015	113.922423530000003	22.5515499999999989	1
2019-10-20 17:11:27	2019-10-20 21:48:45	2.29234759999999982	01	19-29岁	22.5523834413784492	113.938341119095142	440305	V0440300	16499	47	77	49	76	113.93706555	22.5493340400000015	113.939505879999999	22.5515499999999989	1
2019-10-20 10:10:20	2019-10-20 14:37:36	2.29234759999999982	01	30-39岁	22.5529524116625595	113.944051440030265	440305	V0440300	16501	47	79	49	78	113.941946220000005	22.5493340400000015	113.944386559999998	22.5515499999999989	1
2019-10-20 00:26:46	2019-10-20 02:32:05	2.29234759999999982	01	30-39岁	22.5522915983043895	113.952023636393207	440305	V0440300	16505	47	83	49	82	113.951707560000003	22.5493340400000015	113.954147899999995	22.5515499999999989	2
2019-10-20 10:27:56	2019-10-20 17:04:23	2.29234759999999982	01	30-39岁	22.5522915983043895	113.952023636393207	440305	V0440300	16505	47	83	49	82	113.951707560000003	22.5493340400000015	113.954147899999995	22.5515499999999989	2
2019-10-20 00:00:40	2019-10-20 01:56:05	2.29234759999999982	02	19-29岁	22.5523483294806191	113.969336941888074	440305	V0440300	16512	47	90	49	89	113.968789920000006	22.5493340400000015	113.971230250000005	22.5515499999999989	1
2019-10-20 10:46:13	2019-10-20 13:35:44	2.29234759999999982	01	19-29岁	22.5527358880436317	113.982737218149936	440305	V0440300	16517	47	95	49	94	113.980991599999996	22.5493340400000015	113.983431929999995	22.5515499999999989	2
2019-10-20 09:59:24	2019-10-20 10:45:14	2.29234759999999982	01	19-29岁	22.5527358880436317	113.982737218149936	440305	V0440300	16517	47	95	49	94	113.980991599999996	22.5493340400000015	113.983431929999995	22.5515499999999989	2
2019-10-20 13:45:45	2019-10-20 18:26:47	3.05925700000000012	02	30-39岁	22.5528731891271299	114.007453299018252	440304	V0440300	16527	47	105	49	104	114.005394960000004	22.5493340400000015	114.007835290000003	22.5515499999999989	1
2019-10-20 17:26:57	2019-10-20 20:37:08	3.05925700000000012	02	30-39岁	22.5522574762910786	114.005892493508426	440304	V0440300	16527	47	105	49	104	114.005394960000004	22.5493340400000015	114.007835290000003	22.5515499999999989	1
2019-10-20 19:25:43	2019-10-20 23:04:27	3.05925700000000012	02	19-29岁	22.5529132593068198	114.033464248032587	440304	V0440300	16538	47	116	48	115	114.032238660000004	22.5493340400000015	114.034678990000003	22.5515499999999989	1
2019-10-20 15:17:39	2019-10-20 17:44:40	3.05925700000000012	01	19-29岁	22.5529157731628196	114.03506747685006	440304	V0440300	16539	47	117	48	116	114.034678990000003	22.5493340400000015	114.037119329999996	22.5515499999999989	1
2019-10-20 13:19:58	2019-10-20 13:53:55	3.17181930000000012	01	19-29岁	22.5528644913139189	114.122104947041393	440303	V0440300	16574	47	152	48	151	114.120090759999997	22.5493340400000015	114.122531089999995	22.5515499999999989	1
2019-10-20 10:08:14	2019-10-20 20:13:42	3.17181930000000012	01	19-29岁	22.55284592588918	114.129140744908014	440303	V0440300	16577	47	155	48	154	114.127411769999995	22.5493340400000015	114.129852099999994	22.5515499999999989	1
2019-10-20 17:53:00	2019-10-20 20:06:11	3.17181930000000012	01	30-39岁	22.5519238224480816	114.14679697462239	440303	V0440300	16584	47	162	48	161	114.144494120000005	22.5493340400000015	114.146934450000003	22.5515499999999989	1
2019-10-20 17:02:04	2019-10-20 20:43:07	2.01503029999999983	02	30-39岁	22.5553931881352199	113.894376451286192	440306	V0440300	16838	48	59	51	58	113.893139500000004	22.5515499999999989	113.895579830000003	22.5537659599999998	1
2019-10-20 19:03:58	2019-10-20 20:51:36	2.29234759999999982	02	19-29岁	22.5552757014080392	113.921565083352405	440305	V0440300	16849	48	70	50	69	113.919983189999996	22.5515499999999989	113.922423530000003	22.5537659599999998	1
2019-10-20 10:26:38	2019-10-20 13:25:43	2.29234759999999982	01	30-39岁	22.5540848207919495	113.964751645022275	440305	V0440300	16867	48	88	50	87	113.963909240000007	22.5515499999999989	113.966349579999999	22.5537659599999998	1
2019-10-20 00:00:01	2019-10-20 00:09:17	2.01503029999999983	01	19-29岁	22.5569171268286901	113.889649360685667	440306	V0440300	17193	49	57	52	56	113.888258820000004	22.5537659599999998	113.890699159999997	22.5559819099999999	1
2019-10-20 10:41:29	2019-10-20 12:17:49	2.01503029999999983	01	30-39岁	22.5562254205675288	113.901489513938728	440306	V0440300	17198	49	62	51	61	113.900460510000002	22.5537659599999998	113.902900840000001	22.5559819099999999	2
2019-10-20 14:09:41	2019-10-20 19:04:18	2.01503029999999983	01	30-39岁	22.5562254205675288	113.901489513938728	440306	V0440300	17198	49	62	51	61	113.900460510000002	22.5537659599999998	113.902900840000001	22.5559819099999999	2
2019-10-20 14:53:37	2019-10-20 17:24:50	2.01503029999999983	02	19-29岁	22.5565786301352098	113.902958491973564	440306	V0440300	17199	49	63	51	62	113.902900840000001	22.5537659599999998	113.905341179999994	22.5559819099999999	2
2019-10-20 12:16:22	2019-10-20 14:52:29	2.01503029999999983	02	19-29岁	22.5565786301352098	113.902958491973564	440306	V0440300	17199	49	63	51	62	113.902900840000001	22.5537659599999998	113.905341179999994	22.5559819099999999	2
2019-10-20 11:32:40	2019-10-20 14:25:29	2.29234759999999982	02	19-29岁	22.5560925128616603	113.922275669486197	440305	V0440300	17206	49	70	51	69	113.919983189999996	22.5537659599999998	113.922423530000003	22.5559819099999999	2
2019-10-20 16:11:34	2019-10-20 17:34:31	2.29234759999999982	02	19-29岁	22.5560925128616603	113.922275669486197	440305	V0440300	17206	49	70	51	69	113.919983189999996	22.5537659599999998	113.922423530000003	22.5559819099999999	2
2019-10-20 20:48:43	2019-10-20 21:29:59	2.29234759999999982	01	40-49岁	22.5564221758351309	113.925824555295137	440305	V0440300	17208	49	72	51	71	113.924863869999996	22.5537659599999998	113.927304199999995	22.5559819099999999	1
2019-10-20 17:44:54	2019-10-20 19:23:59	2.29234759999999982	01	19-29岁	22.5574570158135899	113.952191832551378	440305	V0440300	17219	49	83	51	82	113.951707560000003	22.5537659599999998	113.954147899999995	22.5559819099999999	1
2019-10-20 13:57:15	2019-10-20 17:33:56	2.29234759999999982	02	19-29岁	22.5561725090451297	113.968252511951604	440305	V0440300	17225	49	89	51	88	113.966349579999999	22.5537659599999998	113.968789920000006	22.5559819099999999	1
2019-10-20 14:47:39	2019-10-20 16:48:32	2.29234759999999982	02	19-29岁	22.55764215251466	113.975838339018367	440305	V0440300	17228	49	92	51	91	113.973670589999998	22.5537659599999998	113.976110930000004	22.5559819099999999	1
2019-10-20 10:31:00	2019-10-20 14:03:24	3.05925700000000012	01	19-29岁	22.5577991420827502	114.019007440042216	440304	V0440300	17246	49	110	51	109	114.017596639999994	22.5537659599999998	114.02003698	22.5559819099999999	1
2019-10-20 13:19:18	2019-10-20 15:51:54	3.05925700000000012	01	40-49岁	22.5574472489736095	114.029732993479087	440304	V0440300	17250	49	114	50	113	114.027357980000005	22.5537659599999998	114.029798319999998	22.5559819099999999	1
2019-10-20 15:56:01	2019-10-20 17:59:17	3.05925700000000012	01	30-39岁	22.556852441991559	114.030756320400272	440304	V0440300	17251	49	115	50	114	114.029798319999998	22.5537659599999998	114.032238660000004	22.5559819099999999	1
2019-10-20 19:45:28	2019-10-20 21:14:28	3.05925700000000012	02	60岁以上	22.5571143851208795	114.03125600011964	440304	V0440300	17251	49	115	50	114	114.029798319999998	22.5537659599999998	114.032238660000004	22.5559819099999999	1
2019-10-20 16:16:18	2019-10-20 20:59:57	2.01503029999999983	01	30-39岁	22.5599149196685786	113.887405597284086	440306	V0440300	17549	50	56	53	55	113.885818490000005	22.5559819099999999	113.888258820000004	22.5581978700000008	2
2019-10-20 21:25:49	2019-10-20 22:42:24	2.01503029999999983	01	30-39岁	22.5599149196685786	113.887405597284086	440306	V0440300	17549	50	56	53	55	113.885818490000005	22.5559819099999999	113.888258820000004	22.5581978700000008	2
2019-10-20 16:50:38	2019-10-20 18:58:52	2.01503029999999983	01	30-39岁	22.5601528796409099	113.889440704876151	440306	V0440300	17550	50	57	53	56	113.888258820000004	22.5559819099999999	113.890699159999997	22.5581978700000008	2
2019-10-20 14:35:39	2019-10-20 16:49:30	2.01503029999999983	01	30-39岁	22.5601528796409099	113.889440704876151	440306	V0440300	17550	50	57	53	56	113.888258820000004	22.5559819099999999	113.890699159999997	22.5581978700000008	2
2019-10-20 13:39:05	2019-10-20 14:32:57	2.29234759999999982	01	19-29岁	22.5594168559827892	113.911630208614142	440305	V0440300	17559	50	66	52	65	113.910221849999999	22.5559819099999999	113.912662190000006	22.5581978700000008	1
2019-10-20 12:18:59	2019-10-20 12:19:59	2.01503029999999983	01	19-29岁	22.5590570544332003	113.916389611006721	440306	V0440300	17561	50	68	52	67	113.915102520000005	22.5559819099999999	113.917542859999998	22.5581978700000008	1
2019-10-20 18:21:42	2019-10-20 19:14:55	2.29234759999999982	02	0-18岁	22.5593120269774197	113.922155587841843	440305	V0440300	17563	50	70	52	69	113.919983189999996	22.5559819099999999	113.922423530000003	22.5581978700000008	1
2019-10-20 14:21:02	2019-10-20 17:56:03	2.29234759999999982	01	19-29岁	22.5600554640867017	113.923275924522855	440305	V0440300	17564	50	71	52	70	113.922423530000003	22.5559819099999999	113.924863869999996	22.5581978700000008	1
2019-10-20 17:56:08	2019-10-20 20:12:25	2.29234759999999982	01	19-29岁	22.5599983587862312	113.925006758460285	440305	V0440300	17565	50	72	52	71	113.924863869999996	22.5559819099999999	113.927304199999995	22.5581978700000008	1
2019-10-20 15:51:35	2019-10-20 21:54:34	2.29234759999999982	02	19-29岁	22.5601093166896014	113.942640167369362	440305	V0440300	17572	50	79	52	78	113.941946220000005	22.5559819099999999	113.944386559999998	22.5581978700000008	1
2019-10-20 18:39:38	2019-10-20 21:49:35	2.29234759999999982	01	19-29岁	22.5599730443991007	113.965438912783071	440305	V0440300	17581	50	88	52	87	113.963909240000007	22.5559819099999999	113.966349579999999	22.5581978700000008	1
2019-10-20 15:23:38	2019-10-20 17:18:18	3.05925700000000012	01	19-29岁	22.5603820968123898	114.022994280145099	440304	V0440300	17605	50	112	51	111	114.022477309999999	22.5559819099999999	114.024917650000006	22.5581978700000008	1
2019-10-20 16:57:04	2019-10-20 21:48:51	3.05925700000000012	02	50-59岁	22.5602634717760289	114.029750374259123	440304	V0440300	17607	50	114	51	113	114.027357980000005	22.5559819099999999	114.029798319999998	22.5581978700000008	1
2019-10-20 12:01:02	2019-10-20 14:08:08	3.05925700000000012	03	未知	22.5592162720307492	114.029248085650167	440304	V0440300	17607	50	114	51	113	114.027357980000005	22.5559819099999999	114.029798319999998	22.5581978700000008	1
2019-10-20 11:42:39	2019-10-20 13:53:45	3.05925700000000012	01	30-39岁	22.5591458003030709	114.032271670605368	440304	V0440300	17609	50	116	51	115	114.032238660000004	22.5559819099999999	114.034678990000003	22.5581978700000008	1
2019-10-20 09:21:08	2019-10-20 10:52:04	3.17181930000000012	01	19-29岁	22.5599954917311614	114.099051960470547	440303	V0440300	17636	50	143	51	142	114.098127730000002	22.5559819099999999	114.100568069999994	22.5581978700000008	1
2019-10-20 18:47:48	2019-10-20 20:37:43	3.17181930000000012	02	40-49岁	22.5598319473011983	114.12661516238299	440303	V0440300	17647	50	154	51	153	114.124971430000002	22.5559819099999999	114.127411769999995	22.5581978700000008	3
2019-10-20 20:38:25	2019-10-20 21:47:19	3.17181930000000012	02	40-49岁	22.5598319473011983	114.12661516238299	440303	V0440300	17647	50	154	51	153	114.124971430000002	22.5559819099999999	114.127411769999995	22.5581978700000008	3
2019-10-20 00:11:53	2019-10-20 10:35:06	3.17181930000000012	02	40-49岁	22.5598319473011983	114.12661516238299	440303	V0440300	17647	50	154	51	153	114.124971430000002	22.5559819099999999	114.127411769999995	22.5581978700000008	3
2019-10-20 19:18:25	2019-10-20 21:54:32	3.17181930000000012	01	19-29岁	22.5602794645807592	114.132465818179597	440303	V0440300	17650	50	157	51	156	114.132292440000001	22.5559819099999999	114.134732769999999	22.5581978700000008	2
2019-10-20 18:01:28	2019-10-20 19:18:10	3.17181930000000012	01	19-29岁	22.5602794645807592	114.132465818179597	440303	V0440300	17650	50	157	51	156	114.132292440000001	22.5559819099999999	114.134732769999999	22.5581978700000008	2
2019-10-20 13:44:36	2019-10-20 14:53:30	2.01503029999999983	01	30-39岁	22.5610778822531195	113.892470928401124	440306	V0440300	17908	51	58	54	57	113.890699159999997	22.5581978700000008	113.893139500000004	22.5604138300000017	1
2019-10-20 20:28:19	2019-10-20 23:47:49	2.01503029999999983	01	30-39岁	22.5607384777138407	113.902933540878635	440306	V0440300	17913	51	63	53	62	113.902900840000001	22.5581978700000008	113.905341179999994	22.5604138300000017	1
2019-10-20 13:24:53	2019-10-20 14:53:57	2.01503029999999983	01	0-18岁	22.5612141748298214	113.908888919571751	440306	V0440300	17915	51	65	53	64	113.907781510000007	22.5581978700000008	113.910221849999999	22.5604138300000017	1
2019-10-20 00:00:07	2019-10-20 00:45:42	2.29234759999999982	02	19-29岁	22.5609374390416697	113.943000853186433	440305	V0440300	17929	51	79	53	78	113.941946220000005	22.5581978700000008	113.944386559999998	22.5604138300000017	2
2019-10-20 12:14:18	2019-10-20 13:22:55	2.29234759999999982	02	19-29岁	22.5609374390416697	113.943000853186433	440305	V0440300	17929	51	79	53	78	113.941946220000005	22.5581978700000008	113.944386559999998	22.5604138300000017	2
2019-10-20 12:31:50	2019-10-20 18:33:26	2.29234759999999982	02	19-29岁	22.5613621457191904	113.945401271805622	440305	V0440300	17930	51	80	53	79	113.944386559999998	22.5581978700000008	113.946826889999997	22.5604138300000017	1
2019-10-20 10:27:03	2019-10-20 11:23:03	2.29234759999999982	01	40-49岁	22.5619404025841384	113.94876030507028	440305	V0440300	17931	51	81	53	80	113.946826889999997	22.5581978700000008	113.949267230000004	22.5604138300000017	1
2019-10-20 15:24:53	2019-10-20 18:54:21	2.29234759999999982	02	19-29岁	22.5615802251310704	113.966433723606983	440305	V0440300	17939	51	89	53	88	113.966349579999999	22.5581978700000008	113.968789920000006	22.5604138300000017	1
2019-10-20 18:01:08	2019-10-20 21:02:54	2.29234759999999982	02	40-49岁	22.5619778555871093	113.977473371584907	440305	V0440300	17943	51	93	53	92	113.976110930000004	22.5581978700000008	113.978551260000003	22.5604138300000017	1
2019-10-20 17:54:09	2019-10-20 21:04:41	2.29234759999999982	02	40-49岁	22.5612080017056904	113.976848836365818	440305	V0440300	17943	51	93	53	92	113.976110930000004	22.5581978700000008	113.978551260000003	22.5604138300000017	1
2019-10-20 19:30:37	2019-10-20 22:50:04	3.05925700000000012	02	30-39岁	22.5613302379706688	114.026919174942606	440304	V0440300	17963	51	113	52	112	114.024917650000006	22.5581978700000008	114.027357980000005	22.5604138300000017	1
2019-10-20 17:52:37	2019-10-20 20:17:56	3.05925700000000012	01	40-49岁	22.5608893281978311	114.093076234510207	440304	V0440300	17990	51	140	52	139	114.090806720000003	22.5581978700000008	114.093247059999996	22.5604138300000017	1
2019-10-20 17:30:13	2019-10-20 18:39:46	3.05925700000000012	01	19-29岁	22.5623136150089998	114.092978331827453	440304	V0440300	17990	51	140	52	139	114.090806720000003	22.5581978700000008	114.093247059999996	22.5604138300000017	1
2019-10-20 12:40:08	2019-10-20 13:45:46	2.01503029999999983	01	19-29岁	22.5644079512654301	113.878511042972207	440306	V0440300	18260	52	53	55	52	113.878497479999993	22.5604138300000017	113.88093782	22.562629789999999	1
2019-10-20 17:50:16	2019-10-20 21:10:56	2.01503029999999983	02	19-29岁	22.5643698242471409	113.890502325735028	440306	V0440300	18264	52	57	55	56	113.888258820000004	22.5604138300000017	113.890699159999997	22.562629789999999	1
2019-10-20 19:22:27	2019-10-20 22:52:54	2.01503029999999983	01	30-39岁	22.5635374862765516	113.894125904616118	440306	V0440300	18266	52	59	55	58	113.893139500000004	22.5604138300000017	113.895579830000003	22.562629789999999	1
2019-10-20 19:42:42	2019-10-20 21:12:10	2.01503029999999983	01	19-29岁	22.5626917959767788	113.894727862099401	440306	V0440300	18266	52	59	55	58	113.893139500000004	22.5604138300000017	113.895579830000003	22.562629789999999	2
2019-10-20 18:35:43	2019-10-20 19:41:46	2.01503029999999983	01	19-29岁	22.5626917959767788	113.894727862099401	440306	V0440300	18266	52	59	55	58	113.893139500000004	22.5604138300000017	113.895579830000003	22.562629789999999	2
2019-10-20 01:10:58	2019-10-20 04:17:37	2.01503029999999983	01	19-29岁	22.5635216987955296	113.894242859131211	440306	V0440300	18266	52	59	55	58	113.893139500000004	22.5604138300000017	113.895579830000003	22.562629789999999	1
2019-10-20 17:28:58	2019-10-20 19:15:39	2.29234759999999982	01	19-29岁	22.5644255929112596	113.910226219433909	440305	V0440300	18273	52	66	54	65	113.910221849999999	22.5604138300000017	113.912662190000006	22.562629789999999	1
2019-10-20 19:08:06	2019-10-20 23:35:19	2.29234759999999982	01	19-29岁	22.5630048002740082	113.941614296927625	440305	V0440300	18285	52	78	54	77	113.939505879999999	22.5604138300000017	113.941946220000005	22.562629789999999	1
2019-10-20 17:49:39	2019-10-20 20:09:50	2.29234759999999982	01	19-29岁	22.563978987245811	113.945382449074899	440305	V0440300	18287	52	80	54	79	113.944386559999998	22.5604138300000017	113.946826889999997	22.562629789999999	1
2019-10-20 00:02:04	2019-10-20 01:18:54	2.29234759999999982	01	19-29岁	22.563276906556041	113.946904068374508	440305	V0440300	18288	52	81	54	80	113.946826889999997	22.5604138300000017	113.949267230000004	22.562629789999999	1
2019-10-20 15:53:03	2019-10-20 16:26:27	2.29234759999999982	02	19-29岁	22.5631737952637508	113.976281216465864	440305	V0440300	18300	52	93	54	92	113.976110930000004	22.5604138300000017	113.978551260000003	22.562629789999999	2
2019-10-20 16:27:09	2019-10-20 20:56:47	2.29234759999999982	02	19-29岁	22.5631737952637508	113.976281216465864	440305	V0440300	18300	52	93	54	92	113.976110930000004	22.5604138300000017	113.978551260000003	22.562629789999999	2
2019-10-20 15:34:48	2019-10-20 18:31:16	2.29234759999999982	01	40-49岁	22.5645854417552911	113.985122347822951	440305	V0440300	18303	52	96	54	95	113.983431929999995	22.5604138300000017	113.985872270000002	22.562629789999999	1
2019-10-20 20:44:03	2019-10-20 22:07:29	3.05925700000000012	01	19-29岁	22.5647834632307003	114.030634968076555	440304	V0440300	18322	52	115	53	114	114.029798319999998	22.5604138300000017	114.032238660000004	22.562629789999999	2
2019-10-20 17:13:29	2019-10-20 20:43:16	3.05925700000000012	01	19-29岁	22.5647834632307003	114.030634968076555	440304	V0440300	18322	52	115	53	114	114.029798319999998	22.5604138300000017	114.032238660000004	22.562629789999999	2
2019-10-20 14:18:09	2019-10-20 17:11:48	3.05925700000000012	01	30-39岁	22.5641736583159798	114.040628079151247	440304	V0440300	18326	52	119	53	118	114.039559659999995	22.5604138300000017	114.042000000000002	22.562629789999999	1
2019-10-20 10:33:40	2019-10-20 12:40:53	3.05925700000000012	02	30-39岁	22.5631771278591486	114.056634940114421	440304	V0440300	18332	52	125	53	124	114.054201680000006	22.5604138300000017	114.056642019999998	22.562629789999999	1
2019-10-20 01:10:24	2019-10-20 03:42:37	3.05925700000000012	02	19-29岁	22.5628712199314805	114.064085217024086	440304	V0440300	18336	52	129	53	128	114.063963029999996	22.5604138300000017	114.066403359999995	22.562629789999999	1
2019-10-20 12:15:59	2019-10-20 13:13:49	3.05925700000000012	02	19-29岁	22.5626749486266114	114.096488640130787	440304	V0440300	18349	52	142	53	141	114.095687400000003	22.5604138300000017	114.098127730000002	22.562629789999999	1
2019-10-20 20:08:35	2019-10-20 21:43:12	3.17181930000000012	02	30-39岁	22.5639878728021195	114.102719550676568	440303	V0440300	18351	52	144	53	143	114.100568069999994	22.5604138300000017	114.103008399999993	22.562629789999999	1
2019-10-20 00:41:16	2019-10-20 02:24:11	3.17181930000000012	02	19-29岁	22.5632537379887204	114.135261423951277	440303	V0440300	18365	52	158	53	157	114.134732769999999	22.5604138300000017	114.137173110000006	22.562629789999999	1
2019-10-20 12:31:06	2019-10-20 15:38:10	3.17181930000000012	01	60岁以上	22.5636051419318591	114.197656148511285	440303	V0440300	18390	52	183	52	182	114.195741179999999	22.5604138300000017	114.198181509999998	22.562629789999999	1
2019-10-20 13:06:03	2019-10-20 16:04:25	3.17181930000000012	01	50-59岁	22.5637349341133486	114.196817722879601	440303	V0440300	18390	52	183	52	182	114.195741179999999	22.5604138300000017	114.198181509999998	22.562629789999999	2
2019-10-20 16:05:32	2019-10-20 21:02:36	3.17181930000000012	01	50-59岁	22.5637349341133486	114.196817722879601	440303	V0440300	18390	52	183	52	182	114.195741179999999	22.5604138300000017	114.198181509999998	22.562629789999999	2
2019-10-20 17:42:57	2019-10-20 20:07:52	2.01503029999999983	02	19-29岁	22.5667506704805199	113.871831383804818	440306	V0440300	18614	53	50	56	49	113.871176469999995	22.562629789999999	113.873616810000001	22.5648457399999991	2
2019-10-20 20:09:20	2019-10-20 21:04:02	2.01503029999999983	02	19-29岁	22.5667506704805199	113.871831383804818	440306	V0440300	18614	53	50	56	49	113.871176469999995	22.562629789999999	113.873616810000001	22.5648457399999991	2
2019-10-20 11:38:05	2019-10-20 12:24:13	2.01503029999999983	01	50-59岁	22.5665091949000001	113.87890095310874	440306	V0440300	18617	53	53	56	52	113.878497479999993	22.562629789999999	113.88093782	22.5648457399999991	2
2019-10-20 12:28:18	2019-10-20 16:19:43	2.01503029999999983	01	50-59岁	22.5665091949000001	113.87890095310874	440306	V0440300	18617	53	53	56	52	113.878497479999993	22.562629789999999	113.88093782	22.5648457399999991	2
2019-10-20 18:03:29	2019-10-20 22:12:00	2.01503029999999983	02	19-29岁	22.5664607908360892	113.88617024544051	440306	V0440300	18620	53	56	56	55	113.885818490000005	22.562629789999999	113.888258820000004	22.5648457399999991	1
2019-10-20 17:28:42	2019-10-20 22:04:01	2.01503029999999983	01	19-29岁	22.5652598646807299	113.891726101306844	440306	V0440300	18622	53	58	56	57	113.890699159999997	22.562629789999999	113.893139500000004	22.5648457399999991	1
2019-10-20 13:37:45	2019-10-20 15:38:40	2.01503029999999983	01	19-29岁	22.5655145021409282	113.890894456766048	440306	V0440300	18622	53	58	56	57	113.890699159999997	22.562629789999999	113.893139500000004	22.5648457399999991	2
2019-10-20 15:40:04	2019-10-20 17:00:37	2.01503029999999983	01	19-29岁	22.5655145021409282	113.890894456766048	440306	V0440300	18622	53	58	56	57	113.890699159999997	22.562629789999999	113.893139500000004	22.5648457399999991	2
2019-10-20 16:05:52	2019-10-20 20:06:23	2.29234759999999982	03	未知	22.565027669342669	113.980798201611336	440305	V0440300	18658	53	94	55	93	113.978551260000003	22.562629789999999	113.980991599999996	22.5648457399999991	1
2019-10-20 19:15:48	2019-10-20 22:47:39	3.05925700000000012	01	30-39岁	22.5666675294876704	114.026124401167266	440304	V0440300	18677	53	113	54	112	114.024917650000006	22.562629789999999	114.027357980000005	22.5648457399999991	1
2019-10-20 19:18:22	2019-10-20 22:02:11	3.05925700000000012	01	19-29岁	22.5651463060918296	114.025855807087424	440304	V0440300	18677	53	113	54	112	114.024917650000006	22.562629789999999	114.027357980000005	22.5648457399999991	1
2019-10-20 15:21:49	2019-10-20 16:24:27	3.05925700000000012	01	19-29岁	22.5653990929016111	114.032691649555346	440304	V0440300	18680	53	116	54	115	114.032238660000004	22.562629789999999	114.034678990000003	22.5648457399999991	1
2019-10-20 18:19:40	2019-10-20 22:50:48	3.05925700000000012	02	19-29岁	22.5668860443111789	114.055127603308492	440304	V0440300	18689	53	125	54	124	114.054201680000006	22.562629789999999	114.056642019999998	22.5648457399999991	1
2019-10-20 20:07:59	2019-10-20 22:58:16	3.05925700000000012	02	30-39岁	22.5659450018096912	114.058937596311111	440304	V0440300	18690	53	126	54	125	114.056642019999998	22.562629789999999	114.059082349999997	22.5648457399999991	1
2019-10-20 12:30:34	2019-10-20 22:24:08	3.05925700000000012	01	19-29岁	22.5649198717713411	114.092360004463529	440304	V0440300	18704	53	140	54	139	114.090806720000003	22.562629789999999	114.093247059999996	22.5648457399999991	1
2019-10-20 22:07:35	2019-10-20 23:32:21	2.01503029999999983	01	0-18岁	22.5688110597944309	113.860416073892665	440306	V0440300	18966	54	45	57	44	113.858974790000005	22.5648457399999991	113.861415129999997	22.5670617	1
2019-10-20 17:27:23	2019-10-20 19:55:02	2.01503029999999983	01	19-29岁	22.5671346890750186	113.866070362810405	440306	V0440300	18968	54	47	57	46	113.863855459999996	22.5648457399999991	113.866295800000003	22.5670617	1
2019-10-20 18:40:01	2019-10-20 22:22:29	2.01503029999999983	01	19-29岁	22.5676618122581516	113.867185588680115	440306	V0440300	18969	54	48	57	47	113.866295800000003	22.5648457399999991	113.868736139999996	22.5670617	1
2019-10-20 13:21:47	2019-10-20 14:01:34	2.01503029999999983	02	19-29岁	22.5684637771409093	113.868974792340865	440306	V0440300	18970	54	49	57	48	113.868736139999996	22.5648457399999991	113.871176469999995	22.5670617	1
2019-10-20 18:32:06	2019-10-20 23:17:47	2.01503029999999983	02	19-29岁	22.5692768243640387	113.872260181857698	440306	V0440300	18971	54	50	57	49	113.871176469999995	22.5648457399999991	113.873616810000001	22.5670617	1
2019-10-20 19:28:59	2019-10-20 21:40:54	2.01503029999999983	01	30-39岁	22.5683150493945703	113.882202899139202	440306	V0440300	18975	54	54	57	53	113.88093782	22.5648457399999991	113.883378149999999	22.5670617	1
2019-10-20 13:59:08	2019-10-20 18:09:50	2.01503029999999983	02	30-39岁	22.5680271990706096	113.886902675255143	440306	V0440300	18977	54	56	57	55	113.885818490000005	22.5648457399999991	113.888258820000004	22.5670617	1
2019-10-20 12:01:24	2019-10-20 13:26:25	2.01503029999999983	01	19-29岁	22.5683945100109398	113.890956136488654	440306	V0440300	18979	54	58	56	57	113.890699159999997	22.5648457399999991	113.893139500000004	22.5670617	1
2019-10-20 12:14:59	2019-10-20 13:26:26	2.01503029999999983	02	30-39岁	22.567745033268821	113.891437130052594	440306	V0440300	18979	54	58	56	57	113.890699159999997	22.5648457399999991	113.893139500000004	22.5670617	1
2019-10-20 12:03:44	2019-10-20 13:26:16	2.01503029999999983	02	30-39岁	22.5682345841917495	113.891086047514079	440306	V0440300	18979	54	58	56	57	113.890699159999997	22.5648457399999991	113.893139500000004	22.5670617	1
2019-10-20 10:46:25	2019-10-20 15:24:02	2.01503029999999983	01	60岁以上	22.5692738344852089	113.894424841883932	440306	V0440300	18980	54	59	56	58	113.893139500000004	22.5648457399999991	113.895579830000003	22.5670617	1
2019-10-20 00:01:18	2019-10-20 01:20:41	2.01503029999999983	02	19-29岁	22.5675575204151286	113.90321836785688	440306	V0440300	18984	54	63	56	62	113.902900840000001	22.5648457399999991	113.905341179999994	22.5670617	1
2019-10-20 07:50:33	2019-10-20 09:29:46	2.29234759999999982	03	未知	22.5684110370684401	113.917561257695539	440305	V0440300	18990	54	69	56	68	113.917542859999998	22.5648457399999991	113.919983189999996	22.5670617	2
2019-10-20 18:38:38	2019-10-20 19:33:12	2.29234759999999982	03	未知	22.5684110370684401	113.917561257695539	440305	V0440300	18990	54	69	56	68	113.917542859999998	22.5648457399999991	113.919983189999996	22.5670617	2
2019-10-20 20:28:33	2019-10-20 21:44:04	2.29234759999999982	02	30-39岁	22.5681064841388093	113.928985778408176	440305	V0440300	18994	54	73	56	72	113.927304199999995	22.5648457399999991	113.929744540000002	22.5670617	1
2019-10-20 19:43:46	2019-10-20 20:49:31	2.29234759999999982	02	19-29岁	22.5679108731232816	113.942856696983583	440305	V0440300	19000	54	79	56	78	113.941946220000005	22.5648457399999991	113.944386559999998	22.5670617	1
2019-10-20 00:00:13	2019-10-20 03:18:43	3.05925700000000012	01	19-29岁	22.5673737646994716	114.056623528235932	440304	V0440300	19046	54	125	55	124	114.054201680000006	22.5648457399999991	114.056642019999998	22.5670617	1
2019-10-20 21:12:15	2019-10-20 22:12:25	3.17181930000000012	02	50-59岁	22.5676597508045198	114.120699511563473	440303	V0440300	19073	54	152	55	151	114.120090759999997	22.5648457399999991	114.122531089999995	22.5670617	1
2019-10-20 00:02:59	2019-10-20 01:33:20	2.01503029999999983	01	19-29岁	22.5712890208066597	113.850089024224559	440306	V0440300	19319	55	41	58	40	113.849213449999993	22.5670617	113.851653780000007	22.5692776600000009	1
2019-10-20 14:54:56	2019-10-20 15:51:03	2.01503029999999983	01	19-29岁	22.5707683470346083	113.88771561000398	440306	V0440300	19334	55	56	58	55	113.885818490000005	22.5670617	113.888258820000004	22.5692776600000009	1
2019-10-20 00:00:03	2019-10-20 00:05:09	2.01503029999999983	03	19-29岁	22.5704898234511901	113.887313748058219	440306	V0440300	19334	55	56	58	55	113.885818490000005	22.5670617	113.888258820000004	22.5692776600000009	2
2019-10-20 00:05:12	2019-10-20 00:36:24	2.01503029999999983	03	19-29岁	22.5704898234511901	113.887313748058219	440306	V0440300	19334	55	56	58	55	113.885818490000005	22.5670617	113.888258820000004	22.5692776600000009	2
2019-10-20 13:56:47	2019-10-20 15:44:27	2.01503029999999983	01	19-29岁	22.5700420918281992	113.894018928765931	440306	V0440300	19337	55	59	57	58	113.893139500000004	22.5670617	113.895579830000003	22.5692776600000009	1
2019-10-20 15:32:22	2019-10-20 17:57:03	2.29234759999999982	02	30-39岁	22.5712992342119101	113.947339460289271	440305	V0440300	19359	55	81	57	80	113.946826889999997	22.5670617	113.949267230000004	22.5692776600000009	2
2019-10-20 12:43:16	2019-10-20 15:20:10	2.29234759999999982	02	30-39岁	22.5712992342119101	113.947339460289271	440305	V0440300	19359	55	81	57	80	113.946826889999997	22.5670617	113.949267230000004	22.5692776600000009	2
2019-10-20 17:51:10	2019-10-20 18:32:25	2.29234759999999982	01	19-29岁	22.5705445149160511	113.949416217995008	440305	V0440300	19360	55	82	57	81	113.949267230000004	22.5670617	113.951707560000003	22.5692776600000009	1
2019-10-20 12:53:22	2019-10-20 15:04:47	2.29234759999999982	01	19-29岁	22.5697423974663316	113.949948912763261	440305	V0440300	19360	55	82	57	81	113.949267230000004	22.5670617	113.951707560000003	22.5692776600000009	1
2019-10-20 14:11:33	2019-10-20 16:52:39	2.29234759999999982	01	30-39岁	22.5703220819131509	113.955290530443577	440305	V0440300	19362	55	84	57	83	113.954147899999995	22.5670617	113.956588240000002	22.5692776600000009	1
2019-10-20 19:54:31	2019-10-20 21:03:45	2.29234759999999982	01	19-29岁	22.5699206472658211	113.961732394788342	440305	V0440300	19365	55	87	57	86	113.961468909999994	22.5670617	113.963909240000007	22.5692776600000009	2
2019-10-20 18:43:27	2019-10-20 19:32:56	2.29234759999999982	01	19-29岁	22.5699206472658211	113.961732394788342	440305	V0440300	19365	55	87	57	86	113.961468909999994	22.5670617	113.963909240000007	22.5692776600000009	2
2019-10-20 14:21:17	2019-10-20 15:38:01	3.05925700000000012	03	未知	22.5699831013412293	114.037044334099846	440304	V0440300	19395	55	117	56	116	114.034678990000003	22.5670617	114.037119329999996	22.5692776600000009	1
2019-10-20 15:43:24	2019-10-20 21:25:25	3.05925700000000012	01	40-49岁	22.5708225263913889	114.039494787585653	440304	V0440300	19396	55	118	56	117	114.037119329999996	22.5670617	114.039559659999995	22.5692776600000009	1
2019-10-20 15:39:19	2019-10-20 20:12:36	3.05925700000000012	02	19-29岁	22.5699386012583609	114.049824613206368	440304	V0440300	19401	55	123	56	122	114.04932101	22.5670617	114.051761350000007	22.5692776600000009	1
2019-10-20 16:36:43	2019-10-20 18:59:57	3.05925700000000012	02	19-29岁	22.5703756917960092	114.054460605420829	440304	V0440300	19403	55	125	56	124	114.054201680000006	22.5670617	114.056642019999998	22.5692776600000009	1
2019-10-20 18:48:35	2019-10-20 22:10:41	3.17181930000000012	02	19-29岁	22.5712028218618812	114.092918143586971	440303	V0440300	19418	55	140	56	139	114.090806720000003	22.5670617	114.093247059999996	22.5692776600000009	1
2019-10-20 16:39:54	2019-10-20 19:01:57	3.17181930000000012	02	19-29岁	22.5704467182192197	114.094527840752448	440303	V0440300	19419	55	141	56	140	114.093247059999996	22.5670617	114.095687400000003	22.5692776600000009	1
2019-10-20 18:38:19	2019-10-20 21:44:20	3.17181930000000012	01	19-29岁	22.5713194739639107	114.095374483189644	440303	V0440300	19419	55	141	56	140	114.093247059999996	22.5670617	114.095687400000003	22.5692776600000009	1
2019-10-20 11:01:35	2019-10-20 12:50:57	3.17181930000000012	01	40-49岁	22.5700661846514983	114.106946323260587	440303	V0440300	19424	55	146	56	145	114.10544874	22.5670617	114.107889080000007	22.5692776600000009	1
2019-10-20 18:01:17	2019-10-20 20:22:43	3.17181930000000012	02	0-18岁	22.5707711398629307	114.129634336900949	440303	V0440300	19433	55	155	56	154	114.127411769999995	22.5670617	114.129852099999994	22.5692776600000009	1
2019-10-20 09:35:34	2019-10-20 19:20:55	3.17181930000000012	01	30-39岁	22.5700714340671205	114.137968027912379	440303	V0440300	19437	55	159	55	158	114.137173110000006	22.5670617	114.139613449999999	22.5692776600000009	1
2019-10-20 17:32:48	2019-10-20 21:06:23	2.01503029999999983	01	30-39岁	22.571815878183191	113.849804964505367	440306	V0440300	19676	56	41	59	40	113.849213449999993	22.5692776600000009	113.851653780000007	22.5714936199999983	1
2019-10-20 00:25:32	2019-10-20 00:40:10	2.01503029999999983	01	19-29岁	22.5720013236616417	113.853279444032978	440306	V0440300	19677	56	42	59	41	113.851653780000007	22.5692776600000009	113.854094119999999	22.5714936199999983	1
2019-10-20 11:37:01	2019-10-20 13:42:21	2.01503029999999983	01	19-29岁	22.5717069920552085	113.856220676179063	440306	V0440300	19678	56	43	59	42	113.854094119999999	22.5692776600000009	113.856534460000006	22.5714936199999983	1
2019-10-20 14:53:23	2019-10-20 17:54:35	2.01503029999999983	02	19-29岁	22.5735427988116584	113.854575666916801	440306	V0440300	19678	56	43	59	42	113.854094119999999	22.5692776600000009	113.856534460000006	22.5714936199999983	1
2019-10-20 12:37:16	2019-10-20 16:55:41	2.01503029999999983	01	19-29岁	22.5725829344590387	113.874741144413917	440306	V0440300	19686	56	51	59	50	113.873616810000001	22.5692776600000009	113.87605714	22.5714936199999983	1
2019-10-20 11:51:42	2019-10-20 12:29:57	2.01503029999999983	02	19-29岁	22.5736211538418985	113.889633844493503	440306	V0440300	19692	56	57	58	56	113.888258820000004	22.5692776600000009	113.890699159999997	22.5714936199999983	1
2019-10-20 18:07:46	2019-10-20 23:15:39	2.29234759999999982	02	30-39岁	22.573162943393239	113.952332177069991	440305	V0440300	19718	56	83	58	82	113.951707560000003	22.5692776600000009	113.954147899999995	22.5714936199999983	1
2019-10-20 17:56:45	2019-10-20 18:58:13	2.29234759999999982	01	19-29岁	22.5724816284522696	113.955427692125511	440305	V0440300	19719	56	84	58	83	113.954147899999995	22.5692776600000009	113.956588240000002	22.5714936199999983	1
2019-10-20 00:00:56	2019-10-20 00:39:19	2.29234759999999982	01	19-29岁	22.5736105267084	113.960232639287184	440305	V0440300	19721	56	86	58	85	113.959028570000001	22.5692776600000009	113.961468909999994	22.5714936199999983	1
2019-10-20 09:25:39	2019-10-20 12:23:03	3.05925700000000012	02	30-39岁	22.5733751132113092	114.038429517702255	440304	V0440300	19753	56	118	57	117	114.037119329999996	22.5692776600000009	114.039559659999995	22.5714936199999983	1
2019-10-20 13:58:16	2019-10-20 16:56:31	2.01503029999999983	01	19-29岁	22.5742909734045796	113.865607186490365	440306	V0440300	20039	57	47	60	46	113.863855459999996	22.5714936199999983	113.866295800000003	22.5737095799999992	1
2019-10-20 18:28:10	2019-10-20 20:16:29	2.01503029999999983	01	19-29岁	22.5745717771888508	113.874919757396739	440306	V0440300	20043	57	51	60	50	113.873616810000001	22.5714936199999983	113.87605714	22.5737095799999992	2
2019-10-20 17:10:56	2019-10-20 18:27:14	2.01503029999999983	01	19-29岁	22.5745717771888508	113.874919757396739	440306	V0440300	20043	57	51	60	50	113.873616810000001	22.5714936199999983	113.87605714	22.5737095799999992	2
2019-10-20 14:08:19	2019-10-20 17:54:28	2.01503029999999983	02	19-29岁	22.5747157472044684	113.886975824356654	440306	V0440300	20048	57	56	59	55	113.885818490000005	22.5714936199999983	113.888258820000004	22.5737095799999992	2
2019-10-20 17:56:48	2019-10-20 21:27:58	2.01503029999999983	02	19-29岁	22.5747157472044684	113.886975824356654	440306	V0440300	20048	57	56	59	55	113.885818490000005	22.5714936199999983	113.888258820000004	22.5737095799999992	2
2019-10-20 19:45:11	2019-10-20 19:45:11	2.01503029999999983	02	19-29岁	22.5757822787959697	113.899652715884656	440306	V0440300	20053	57	61	59	60	113.898020169999995	22.5714936199999983	113.900460510000002	22.5737095799999992	1
2019-10-20 15:05:12	2019-10-20 17:14:35	2.29234759999999982	01	未知	22.5737098876446005	113.924692658396964	440305	V0440300	20063	57	71	59	70	113.922423530000003	22.5714936199999983	113.924863869999996	22.5737095799999992	1
2019-10-20 15:48:52	2019-10-20 20:39:19	2.29234759999999982	01	30-39岁	22.5747961145855314	113.933356191717124	440305	V0440300	20067	57	75	59	74	113.932184879999994	22.5714936199999983	113.934625209999993	22.5737095799999992	1
2019-10-20 13:42:54	2019-10-20 16:45:25	2.29234759999999982	02	30-39岁	22.5747240549367802	113.941880286898609	440305	V0440300	20070	57	78	59	77	113.939505879999999	22.5714936199999983	113.941946220000005	22.5737095799999992	1
2019-10-20 17:06:18	2019-10-20 19:07:18	2.29234759999999982	01	19-29岁	22.575657262741899	113.946339626385807	440305	V0440300	20072	57	80	59	79	113.944386559999998	22.5714936199999983	113.946826889999997	22.5737095799999992	2
2019-10-20 11:17:09	2019-10-20 13:29:51	2.29234759999999982	01	19-29岁	22.575657262741899	113.946339626385807	440305	V0440300	20072	57	80	59	79	113.944386559999998	22.5714936199999983	113.946826889999997	22.5737095799999992	2
2019-10-20 15:08:23	2019-10-20 16:24:10	2.29234759999999982	03	未知	22.5755700838006916	113.951725276696479	440305	V0440300	20075	57	83	59	82	113.951707560000003	22.5714936199999983	113.954147899999995	22.5737095799999992	1
2019-10-20 11:12:49	2019-10-20 13:20:38	2.29234759999999982	01	60岁以上	22.5745835484739708	113.955381480791488	440305	V0440300	20076	57	84	59	83	113.954147899999995	22.5714936199999983	113.956588240000002	22.5737095799999992	1
2019-10-20 12:23:02	2019-10-20 15:19:27	2.29234759999999982	02	30-39岁	22.5743256153062788	113.955105333529289	440305	V0440300	20076	57	84	59	83	113.954147899999995	22.5714936199999983	113.956588240000002	22.5737095799999992	1
2019-10-20 09:42:03	2019-10-20 11:40:28	3.17181930000000012	01	30-39岁	22.5759184224882006	114.075752958587699	440303	V0440300	20125	57	133	58	132	114.073724369999994	22.5714936199999983	114.07616471	22.5737095799999992	1
2019-10-20 18:11:16	2019-10-20 22:01:35	3.17181930000000012	02	19-29岁	22.57568271484908	114.130727988186692	440303	V0440300	20148	57	156	57	155	114.129852099999994	22.5714936199999983	114.132292440000001	22.5737095799999992	1
2019-10-20 09:14:54	2019-10-20 14:16:05	2.01503029999999983	01	30-39岁	22.5779265999637495	113.855855958565385	440306	V0440300	20392	58	43	61	42	113.854094119999999	22.5737095799999992	113.856534460000006	22.5759255299999992	1
2019-10-20 19:26:33	2019-10-20 21:28:15	2.01503029999999983	01	30-39岁	22.576697546524219	113.86360921780269	440306	V0440300	20395	58	46	61	45	113.861415129999997	22.5737095799999992	113.863855459999996	22.5759255299999992	2
2019-10-20 18:18:53	2019-10-20 18:59:19	2.01503029999999983	01	30-39岁	22.576697546524219	113.86360921780269	440306	V0440300	20395	58	46	61	45	113.861415129999997	22.5737095799999992	113.863855459999996	22.5759255299999992	2
2019-10-20 18:38:01	2019-10-20 19:27:37	2.01503029999999983	02	19-29岁	22.577327818146351	113.871398103812254	440306	V0440300	20399	58	50	61	49	113.871176469999995	22.5737095799999992	113.873616810000001	22.5759255299999992	1
2019-10-20 17:19:28	2019-10-20 19:54:55	2.01503029999999983	03	19-29岁	22.5774617219573592	113.909527230926628	440306	V0440300	20414	58	65	60	64	113.907781510000007	22.5737095799999992	113.910221849999999	22.5759255299999992	1
2019-10-20 18:30:51	2019-10-20 21:40:01	2.29234759999999982	01	19-29岁	22.5766190508012485	113.931935878361102	440305	V0440300	20423	58	74	60	73	113.929744540000002	22.5737095799999992	113.932184879999994	22.5759255299999992	1
2019-10-20 12:01:57	2019-10-20 17:29:29	2.29234759999999982	01	19-29岁	22.5781071816928112	113.944662675411365	440305	V0440300	20429	58	80	60	79	113.944386559999998	22.5737095799999992	113.946826889999997	22.5759255299999992	1
2019-10-20 15:07:38	2019-10-20 17:52:46	2.29234759999999982	02	19-29岁	22.5767799165163403	113.949376036788422	440305	V0440300	20431	58	82	60	81	113.949267230000004	22.5737095799999992	113.951707560000003	22.5759255299999992	1
2019-10-20 15:09:04	2019-10-20 17:42:13	3.05925700000000012	02	19-29岁	22.5761854039678909	114.026405954174905	440304	V0440300	20462	58	113	59	112	114.024917650000006	22.5737095799999992	114.027357980000005	22.5759255299999992	1
2019-10-20 15:43:28	2019-10-20 20:17:03	3.05925700000000012	03	未知	22.5768643920640812	114.052952262793099	440304	V0440300	20473	58	124	59	123	114.051761350000007	22.5737095799999992	114.054201680000006	22.5759255299999992	1
2019-10-20 20:12:56	2019-10-20 21:06:27	3.17181930000000012	01	19-29岁	22.5772374212802589	114.109216556713022	440303	V0440300	20496	58	147	59	146	114.107889080000007	22.5737095799999992	114.110329410000006	22.5759255299999992	3
2019-10-20 14:43:32	2019-10-20 18:18:19	3.17181930000000012	01	19-29岁	22.5772374212802589	114.109216556713022	440303	V0440300	20496	58	147	59	146	114.107889080000007	22.5737095799999992	114.110329410000006	22.5759255299999992	3
2019-10-20 13:55:30	2019-10-20 14:29:24	3.17181930000000012	01	19-29岁	22.5772374212802589	114.109216556713022	440303	V0440300	20496	58	147	59	146	114.107889080000007	22.5737095799999992	114.110329410000006	22.5759255299999992	3
2019-10-20 17:02:01	2019-10-20 18:44:50	2.01503029999999983	02	19-29岁	22.5790150001432188	113.853372700049974	440306	V0440300	20748	59	42	62	41	113.851653780000007	22.5759255299999992	113.854094119999999	22.5781414900000001	1
2019-10-20 16:56:53	2019-10-20 22:22:50	2.01503029999999983	02	30-39岁	22.5783075121296903	113.858257251302916	440306	V0440300	20750	59	44	62	43	113.856534460000006	22.5759255299999992	113.858974790000005	22.5781414900000001	1
2019-10-20 11:56:33	2019-10-20 11:57:33	2.01503029999999983	01	19-29岁	22.5795559863470814	113.872280649095046	440306	V0440300	20756	59	50	62	49	113.871176469999995	22.5759255299999992	113.873616810000001	22.5781414900000001	1
2019-10-20 00:04:24	2019-10-20 01:24:56	2.01503029999999983	03	未知	22.5786550666837513	113.894204724236147	440306	V0440300	20765	59	59	61	58	113.893139500000004	22.5759255299999992	113.895579830000003	22.5781414900000001	1
2019-10-20 14:39:12	2019-10-20 16:25:35	2.01503029999999983	01	30-39岁	22.5791274623002387	113.898567150087288	440306	V0440300	20767	59	61	61	60	113.898020169999995	22.5759255299999992	113.900460510000002	22.5781414900000001	1
2019-10-20 20:27:19	2019-10-20 22:42:10	2.01503029999999983	02	30-39岁	22.5795839773939413	113.910072650970804	440306	V0440300	20771	59	65	61	64	113.907781510000007	22.5759255299999992	113.910221849999999	22.5781414900000001	1
2019-10-20 00:17:45	2019-10-20 05:20:04	3.17181930000000012	02	19-29岁	22.5787323085347893	114.129148591553985	440303	V0440300	20861	59	155	59	154	114.127411769999995	22.5759255299999992	114.129852099999994	22.5781414900000001	1
2019-10-20 20:04:06	2019-10-20 22:14:02	2.01503029999999983	02	19-29岁	22.5823508208064609	113.860585219605326	440306	V0440300	21108	60	45	63	44	113.858974790000005	22.5781414900000001	113.861415129999997	22.5803574500000011	1
2019-10-20 13:30:11	2019-10-20 20:42:52	2.01503029999999983	02	19-29岁	22.5825698235486207	113.869025077757456	440306	V0440300	21112	60	49	63	48	113.868736139999996	22.5781414900000001	113.871176469999995	22.5803574500000011	1
2019-10-20 08:24:01	2019-10-20 21:57:34	2.01503029999999983	01	30-39岁	22.5821289188469905	113.883466147495227	440306	V0440300	21118	60	55	62	54	113.883378149999999	22.5781414900000001	113.885818490000005	22.5803574500000011	1
2019-10-20 08:04:59	2019-10-20 09:07:49	2.01503029999999983	02	30-39岁	22.5806044455823098	113.896075421362369	440306	V0440300	21123	60	60	62	59	113.895579830000003	22.5781414900000001	113.898020169999995	22.5803574500000011	1
2019-10-20 16:24:09	2019-10-20 23:09:12	2.01503029999999983	02	19-29岁	22.5816374483895004	113.898627531857983	440306	V0440300	21124	60	61	62	60	113.898020169999995	22.5781414900000001	113.900460510000002	22.5803574500000011	1
2019-10-20 14:41:39	2019-10-20 18:27:48	2.01503029999999983	02	19-29岁	22.5808118228778092	113.900268930430585	440306	V0440300	21124	60	61	62	60	113.898020169999995	22.5781414900000001	113.900460510000002	22.5803574500000011	1
2019-10-20 16:28:42	2019-10-20 22:28:42	2.01503029999999983	01	19-29岁	22.5817296420582707	113.901064693344054	440306	V0440300	21125	60	62	62	61	113.900460510000002	22.5781414900000001	113.902900840000001	22.5803574500000011	1
2019-10-20 18:00:10	2019-10-20 20:23:50	2.01503029999999983	02	19-29岁	22.5806381025720491	113.902022054600877	440306	V0440300	21125	60	62	62	61	113.900460510000002	22.5781414900000001	113.902900840000001	22.5803574500000011	1
2019-10-20 19:22:13	2019-10-20 22:32:22	2.01503029999999983	02	19-29岁	22.5810253663672391	113.921682750558119	440306	V0440300	21133	60	70	62	69	113.919983189999996	22.5781414900000001	113.922423530000003	22.5803574500000011	1
2019-10-20 10:40:47	2019-10-20 14:28:34	2.29234759999999982	02	30-39岁	22.5814883281055288	113.930778399687213	440305	V0440300	21137	60	74	62	73	113.929744540000002	22.5781414900000001	113.932184879999994	22.5803574500000011	1
2019-10-20 17:34:53	2019-10-20 19:16:57	2.29234759999999982	02	30-39岁	22.5822234721585495	113.937137299179497	440305	V0440300	21140	60	77	62	76	113.93706555	22.5781414900000001	113.939505879999999	22.5803574500000011	1
2019-10-20 13:06:25	2019-10-20 16:25:44	2.29234759999999982	02	19-29岁	22.5812426129536412	113.944389392501023	440305	V0440300	21143	60	80	62	79	113.944386559999998	22.5781414900000001	113.946826889999997	22.5803574500000011	1
2019-10-20 21:24:35	2019-10-20 21:25:35	2.29234759999999982	02	30-39岁	22.5805301946448402	113.94773847763453	440305	V0440300	21144	60	81	62	80	113.946826889999997	22.5781414900000001	113.949267230000004	22.5803574500000011	1
2019-10-20 11:49:31	2019-10-20 23:06:13	2.29234759999999982	01	50-59岁	22.58168862259555	113.952659579917537	440305	V0440300	21146	60	83	62	82	113.951707560000003	22.5781414900000001	113.954147899999995	22.5803574500000011	1
2019-10-20 13:08:24	2019-10-20 15:27:22	2.29234759999999982	01	50-59岁	22.5823670109860615	113.96417073808054	440305	V0440300	21151	60	88	62	87	113.963909240000007	22.5781414900000001	113.966349579999999	22.5803574500000011	1
2019-10-20 12:18:33	2019-10-20 13:35:35	2.01503029999999983	02	50-59岁	22.5836772036650792	113.851362014723222	440306	V0440300	21461	61	41	64	40	113.849213449999993	22.5803574500000011	113.851653780000007	22.5825734000000011	1
2019-10-20 14:15:19	2019-10-20 17:30:11	2.01503029999999983	01	19-29岁	22.5839217468592786	113.853708178457012	440306	V0440300	21462	61	42	64	41	113.851653780000007	22.5803574500000011	113.854094119999999	22.5825734000000011	2
2019-10-20 17:30:12	2019-10-20 18:47:51	2.01503029999999983	01	19-29岁	22.5839217468592786	113.853708178457012	440306	V0440300	21462	61	42	64	41	113.851653780000007	22.5803574500000011	113.854094119999999	22.5825734000000011	2
2019-10-20 21:30:48	2019-10-20 22:48:33	2.01503029999999983	01	19-29岁	22.5840146208648918	113.859371610570193	440306	V0440300	21465	61	45	64	44	113.858974790000005	22.5803574500000011	113.861415129999997	22.5825734000000011	1
2019-10-20 17:30:50	2019-10-20 19:59:34	2.01503029999999983	01	19-29岁	22.5837126953226388	113.860544611511258	440306	V0440300	21465	61	45	64	44	113.858974790000005	22.5803574500000011	113.861415129999997	22.5825734000000011	1
2019-10-20 18:40:45	2019-10-20 19:18:51	2.01503029999999983	01	19-29岁	22.5839476658293705	113.868877293353648	440306	V0440300	21469	61	49	64	48	113.868736139999996	22.5803574500000011	113.871176469999995	22.5825734000000011	1
2019-10-20 13:32:12	2019-10-20 14:32:36	2.01503029999999983	01	19-29岁	22.5833827350519307	113.890415489524145	440306	V0440300	21477	61	57	63	56	113.888258820000004	22.5803574500000011	113.890699159999997	22.5825734000000011	2
2019-10-20 14:32:50	2019-10-20 17:15:08	2.01503029999999983	01	19-29岁	22.5833827350519307	113.890415489524145	440306	V0440300	21477	61	57	63	56	113.888258820000004	22.5803574500000011	113.890699159999997	22.5825734000000011	2
2019-10-20 18:05:51	2019-10-20 21:49:23	2.01503029999999983	02	19-29岁	22.5837524561003313	113.902535442849583	440306	V0440300	21482	61	62	63	61	113.900460510000002	22.5803574500000011	113.902900840000001	22.5825734000000011	1
2019-10-20 21:41:26	2019-10-20 23:45:22	2.01503029999999983	02	19-29岁	22.5826919991412289	113.901830315250635	440306	V0440300	21482	61	62	63	61	113.900460510000002	22.5803574500000011	113.902900840000001	22.5825734000000011	1
2019-10-20 16:58:48	2019-10-20 21:36:02	2.29234759999999982	01	19-29岁	22.5837143528864814	113.953829798033311	440305	V0440300	21503	61	83	63	82	113.951707560000003	22.5803574500000011	113.954147899999995	22.5825734000000011	1
2019-10-20 11:26:33	2019-10-20 14:33:03	3.17181930000000012	02	30-39岁	22.5844916749336413	114.13121608559608	440303	V0440300	21576	61	156	61	156	114.129852099999994	22.5803574500000011	114.132292440000001	22.5825734000000011	1
2019-10-20 12:08:19	2019-10-20 17:03:15	2.01503029999999983	01	19-29岁	22.5848884110611117	113.842734107365274	440306	V0440300	21815	62	38	65	37	113.841892439999995	22.5825734000000011	113.844332769999994	22.5847893599999985	1
2019-10-20 20:18:44	2019-10-20 21:22:31	2.01503029999999983	01	19-29岁	22.5856432998863497	113.859130572124826	440306	V0440300	21822	62	45	65	44	113.858974790000005	22.5825734000000011	113.861415129999997	22.5847893599999985	1
2019-10-20 15:28:25	2019-10-20 17:06:41	2.01503029999999983	01	19-29岁	22.5860709332347191	113.879665020779242	440306	V0440300	21830	62	53	64	52	113.878497479999993	22.5825734000000011	113.88093782	22.5847893599999985	1
2019-10-20 19:24:26	2019-10-20 23:47:10	2.01503029999999983	01	30-39岁	22.5862007081859595	113.88588176824571	440306	V0440300	21833	62	56	64	55	113.885818490000005	22.5825734000000011	113.888258820000004	22.5847893599999985	1
2019-10-20 16:35:13	2019-10-20 20:28:49	2.29234759999999982	02	19-29岁	22.5866555984875994	113.949508263965669	440305	V0440300	21859	62	82	64	81	113.949267230000004	22.5825734000000011	113.951707560000003	22.5847893599999985	1
2019-10-20 14:09:03	2019-10-20 17:00:58	2.29234759999999982	01	30-39岁	22.5850705241581409	113.958717580413648	440305	V0440300	21862	62	85	64	84	113.956588240000002	22.5825734000000011	113.959028570000001	22.5847893599999985	1
2019-10-20 14:10:03	2019-10-20 16:55:10	2.29234759999999982	01	30-39岁	22.5867232012271586	113.961635771401689	440305	V0440300	21864	62	87	64	86	113.961468909999994	22.5825734000000011	113.963909240000007	22.5847893599999985	1
2019-10-20 12:02:05	2019-10-20 17:01:45	2.01503029999999983	01	19-29岁	22.5870633836575792	113.854229558762654	440306	V0440300	22177	63	43	66	42	113.854094119999999	22.5847893599999985	113.856534460000006	22.5870053199999994	1
2019-10-20 18:27:26	2019-10-20 20:39:01	2.01503029999999983	02	19-29岁	22.5890318749575982	113.876002443547165	440306	V0440300	22185	63	51	65	50	113.873616810000001	22.5847893599999985	113.87605714	22.5870053199999994	1
2019-10-20 12:02:08	2019-10-20 14:35:23	2.01503029999999983	02	50-59岁	22.5887867073604092	113.910887646356855	440306	V0440300	22200	63	66	65	65	113.910221849999999	22.5847893599999985	113.912662190000006	22.5870053199999994	1
2019-10-20 19:10:24	2019-10-20 21:11:06	2.29234759999999982	02	19-29岁	22.5872878767833782	113.947638046990392	440305	V0440300	22215	63	81	65	80	113.946826889999997	22.5847893599999985	113.949267230000004	22.5870053199999994	1
2019-10-20 17:53:58	2019-10-20 18:33:52	2.29234759999999982	01	30-39岁	22.5873656482196203	113.948880331178174	440305	V0440300	22215	63	81	65	80	113.946826889999997	22.5847893599999985	113.949267230000004	22.5870053199999994	2
2019-10-20 17:08:28	2019-10-20 17:27:07	2.29234759999999982	01	30-39岁	22.5873656482196203	113.948880331178174	440305	V0440300	22215	63	81	65	80	113.946826889999997	22.5847893599999985	113.949267230000004	22.5870053199999994	2
2019-10-20 10:53:31	2019-10-20 13:13:21	2.29234759999999982	02	30-39岁	22.5877054071987189	113.98644608583885	440305	V0440300	22231	63	97	65	96	113.985872270000002	22.5847893599999985	113.988312609999994	22.5870053199999994	1
2019-10-20 10:07:01	2019-10-20 19:23:40	2.01503029999999983	02	19-29岁	22.5898334989685203	113.851911936428607	440306	V0440300	22533	64	42	67	41	113.851653780000007	22.5870053199999994	113.854094119999999	22.5892212800000003	1
2019-10-20 17:56:50	2019-10-20 21:54:49	2.01503029999999983	01	19-29岁	22.59060169042883	113.887590378499752	440306	V0440300	22547	64	56	66	55	113.885818490000005	22.5870053199999994	113.888258820000004	22.5892212800000003	1
2019-10-20 15:37:17	2019-10-20 16:14:48	2.01503029999999983	02	50-59岁	22.5897955320067183	113.910787375130596	440306	V0440300	22557	64	66	66	65	113.910221849999999	22.5870053199999994	113.912662190000006	22.5892212800000003	1
2019-10-20 13:02:14	2019-10-20 15:30:52	2.29234759999999982	01	30-39岁	22.5903482250834102	113.94152536443076	440305	V0440300	22569	64	78	66	77	113.939505879999999	22.5870053199999994	113.941946220000005	22.5892212800000003	1
2019-10-20 12:27:21	2019-10-20 14:24:50	2.29234759999999982	01	19-29岁	22.5910979249671406	113.966758877465963	440305	V0440300	22580	64	89	66	88	113.966349579999999	22.5870053199999994	113.968789920000006	22.5892212800000003	1
2019-10-20 11:29:36	2019-10-20 15:23:18	2.01503029999999983	01	19-29岁	22.5918145697547104	113.83472364517749	440306	V0440300	22883	65	35	68	34	113.834571429999997	22.5892212800000003	113.837011770000004	22.5914372300000004	1
2019-10-20 18:35:14	2019-10-20 20:27:42	2.01503029999999983	01	19-29岁	22.5924125780233886	113.851357609771867	440306	V0440300	22889	65	41	68	40	113.849213449999993	22.5892212800000003	113.851653780000007	22.5914372300000004	2
2019-10-20 17:14:26	2019-10-20 18:24:15	2.01503029999999983	01	19-29岁	22.5924125780233886	113.851357609771867	440306	V0440300	22889	65	41	68	40	113.849213449999993	22.5892212800000003	113.851653780000007	22.5914372300000004	2
2019-10-20 00:00:05	2019-10-20 00:27:35	2.29234759999999982	02	19-29岁	22.5926897364361388	113.940793268829751	440305	V0440300	22926	65	78	67	77	113.939505879999999	22.5892212800000003	113.941946220000005	22.5914372300000004	1
2019-10-20 14:12:15	2019-10-20 16:35:40	2.29234759999999982	01	19-29岁	22.5919960476815405	113.940857202421611	440305	V0440300	22926	65	78	67	77	113.939505879999999	22.5892212800000003	113.941946220000005	22.5914372300000004	1
2019-10-20 12:11:14	2019-10-20 16:54:05	2.29234759999999982	01	19-29岁	22.5932599639569887	113.941354087664649	440305	V0440300	22926	65	78	67	77	113.939505879999999	22.5892212800000003	113.941946220000005	22.5914372300000004	1
2019-10-20 01:23:21	2019-10-20 02:50:36	2.29234759999999982	01	30-39岁	22.5935831053976592	113.941735709117765	440305	V0440300	22926	65	78	67	77	113.939505879999999	22.5892212800000003	113.941946220000005	22.5914372300000004	1
2019-10-20 15:09:05	2019-10-20 19:18:48	2.29234759999999982	02	19-29岁	22.5917382553432198	113.943904954701651	440305	V0440300	22927	65	79	67	78	113.941946220000005	22.5892212800000003	113.944386559999998	22.5914372300000004	1
2019-10-20 16:35:30	2019-10-20 19:51:11	2.29234759999999982	02	19-29岁	22.5928789516299986	113.960246822659698	440305	V0440300	22934	65	86	67	85	113.959028570000001	22.5892212800000003	113.961468909999994	22.5914372300000004	1
2019-10-20 17:19:36	2019-10-20 19:28:49	2.29234759999999982	01	19-29岁	22.5943230107493704	113.941729071598644	440305	V0440300	23283	66	78	68	77	113.939505879999999	22.5914372300000004	113.941946220000005	22.5936531900000013	1
2019-10-20 20:12:24	2019-10-20 23:20:43	2.29234759999999982	03	19-29岁	22.5950374067906701	113.972737426932994	440305	V0440300	23296	66	91	68	90	113.971230250000005	22.5914372300000004	113.973670589999998	22.5936531900000013	1
2019-10-20 17:01:28	2019-10-20 19:50:40	2.29234759999999982	01	19-29岁	22.5958451660161508	113.975849432691831	440305	V0440300	23297	66	92	68	91	113.973670589999998	22.5914372300000004	113.976110930000004	22.5936531900000013	1
2019-10-20 17:51:40	2019-10-20 20:33:55	2.29234759999999982	02	19-29岁	22.5956913627884504	113.978224357253566	440305	V0440300	23298	66	93	68	92	113.976110930000004	22.5914372300000004	113.978551260000003	22.5936531900000013	1
2019-10-20 18:20:08	2019-10-20 20:04:03	3.17181930000000012	02	30-39岁	22.594576771944741	114.186968274977119	440303	V0440300	23384	66	179	66	179	114.185979829999994	22.5914372300000004	114.188420170000001	22.5936531900000013	1
2019-10-20 01:27:15	2019-10-20 06:03:12	3.17181930000000012	02	19-29岁	22.5955260005481691	114.197369697927883	440303	V0440300	23388	66	183	66	183	114.195741179999999	22.5914372300000004	114.198181509999998	22.5936531900000013	1
2019-10-20 12:33:29	2019-10-20 13:49:48	2.01503029999999983	02	30-39岁	22.5970034308808607	113.833351201457035	440306	V0440300	23596	67	34	70	33	113.832131090000004	22.5936531900000013	113.834571429999997	22.5958691499999986	1
2019-10-20 01:32:17	2019-10-20 03:37:30	2.01503029999999983	02	19-29岁	22.5980718556672784	113.841772358152411	440306	V0440300	23599	67	37	70	36	113.839452100000003	22.5936531900000013	113.841892439999995	22.5958691499999986	2
2019-10-20 00:00:01	2019-10-20 01:16:29	2.01503029999999983	02	19-29岁	22.5980718556672784	113.841772358152411	440306	V0440300	23599	67	37	70	36	113.839452100000003	22.5936531900000013	113.841892439999995	22.5958691499999986	2
2019-10-20 00:18:18	2019-10-20 00:42:03	2.01503029999999983	01	19-29岁	22.5962955844552091	113.840014962411843	440306	V0440300	23599	67	37	70	36	113.839452100000003	22.5936531900000013	113.841892439999995	22.5958691499999986	1
2019-10-20 14:40:13	2019-10-20 16:49:47	2.01503029999999983	01	19-29岁	22.5966095600557999	113.880496418153314	440306	V0440300	23615	67	53	69	52	113.878497479999993	22.5936531900000013	113.88093782	22.5958691499999986	1
2019-10-20 00:00:07	2019-10-20 00:27:26	2.29234759999999982	01	19-29岁	22.5959592227488102	113.972804729810392	440305	V0440300	23653	67	91	69	90	113.971230250000005	22.5936531900000013	113.973670589999998	22.5958691499999986	1
2019-10-20 19:54:19	2019-10-20 21:02:04	2.01503029999999983	01	30-39岁	22.6003000429297707	113.878615123829192	440306	V0440300	23972	68	53	70	52	113.878497479999993	22.5958691499999986	113.88093782	22.5980851099999995	1
2019-10-20 22:59:02	2019-10-20 22:59:02	2.01503029999999983	01	19-29岁	22.5993519833782592	113.906073908354472	440306	V0440300	23983	68	64	70	63	113.905341179999994	22.5958691499999986	113.907781510000007	22.5980851099999995	1
2019-10-20 16:52:08	2019-10-20 18:34:32	2.29234759999999982	01	30-39岁	22.5983266520876214	113.983979185380633	440305	V0440300	24015	68	96	69	95	113.983431929999995	22.5958691499999986	113.985872270000002	22.5980851099999995	1
2019-10-20 15:40:54	2019-10-20 22:51:00	3.17181930000000012	01	30-39岁	22.5981042534835304	114.189443446371484	440303	V0440300	24099	68	180	68	180	114.188420170000001	22.5958691499999986	114.190860499999999	22.5980851099999995	2
2019-10-20 14:39:37	2019-10-20 15:39:59	3.17181930000000012	01	30-39岁	22.5981042534835304	114.189443446371484	440303	V0440300	24099	68	180	68	180	114.188420170000001	22.5958691499999986	114.190860499999999	22.5980851099999995	2
2019-10-20 15:17:00	2019-10-20 16:55:01	1.75727349999999993	01	30-39岁	22.601859420139359	114.047258377557213	440309	V0440300	24398	69	122	70	122	114.046880669999993	22.5980851099999995	114.04932101	22.6003010599999996	1
2019-10-20 17:23:07	2019-10-20 19:37:03	2.01503029999999983	02	30-39岁	22.6033885269211616	113.841845316764193	440306	V0440300	24670	70	37	73	36	113.839452100000003	22.6003010599999996	113.841892439999995	22.6025170200000005	2
2019-10-20 19:37:25	2019-10-20 20:22:24	2.01503029999999983	02	30-39岁	22.6033885269211616	113.841845316764193	440306	V0440300	24670	70	37	73	36	113.839452100000003	22.6003010599999996	113.841892439999995	22.6025170200000005	2
2019-10-20 00:00:53	2019-10-20 03:07:25	2.01503029999999983	02	19-29岁	22.6040922258456014	113.842752570922258	440306	V0440300	24671	70	38	73	37	113.841892439999995	22.6003010599999996	113.844332769999994	22.6025170200000005	1
2019-10-20 16:57:09	2019-10-20 17:44:18	2.01503029999999983	01	19-29岁	22.6043711728786505	113.846381208204164	440306	V0440300	24672	70	39	73	38	113.844332769999994	22.6003010599999996	113.846773110000001	22.6025170200000005	1
2019-10-20 10:20:17	2019-10-20 15:40:28	2.29234759999999982	01	19-29岁	22.6037744293284213	113.971826902501633	440305	V0440300	24724	70	91	72	90	113.971230250000005	22.6003010599999996	113.973670589999998	22.6025170200000005	1
2019-10-20 14:04:45	2019-10-20 16:43:11	2.01503029999999983	01	19-29岁	22.6066738241667586	113.835919196106289	440306	V0440300	25025	71	35	74	34	113.834571429999997	22.6025170200000005	113.837011770000004	22.6047329800000014	1
2019-10-20 19:12:08	2019-10-20 21:16:54	2.01503029999999983	01	19-29岁	22.6052779938641386	113.841102367390761	440306	V0440300	25027	71	37	74	36	113.839452100000003	22.6025170200000005	113.841892439999995	22.6047329800000014	1
2019-10-20 09:23:49	2019-10-20 17:08:08	2.01503029999999983	02	19-29岁	22.6064409891826905	113.846547822849644	440306	V0440300	25029	71	39	74	38	113.844332769999994	22.6025170200000005	113.846773110000001	22.6047329800000014	1
2019-10-20 11:34:00	2019-10-20 16:01:59	2.01503029999999983	01	19-29岁	22.6056856711341503	113.845768062593834	440306	V0440300	25029	71	39	74	38	113.844332769999994	22.6025170200000005	113.846773110000001	22.6047329800000014	1
2019-10-20 16:52:54	2019-10-20 19:17:44	2.01503029999999983	02	30-39岁	22.6055481977539294	113.848414867630723	440306	V0440300	25030	71	40	74	39	113.846773110000001	22.6025170200000005	113.849213449999993	22.6047329800000014	1
2019-10-20 15:23:03	2019-10-20 18:52:45	2.01503029999999983	01	19-29岁	22.6062630405869704	113.856329647715057	440306	V0440300	25033	71	43	73	42	113.854094119999999	22.6025170200000005	113.856534460000006	22.6047329800000014	1
2019-10-20 20:00:09	2019-10-20 22:38:24	1.75727349999999993	02	30-39岁	22.6052516396382188	114.037397298878219	440309	V0440300	25108	71	118	72	118	114.037119329999996	22.6025170200000005	114.039559659999995	22.6047329800000014	1
2019-10-20 19:05:16	2019-10-20 20:56:50	1.86759879999999989	01	30-39岁	22.6058349248361097	114.142681980375372	440307	V0440300	25151	71	161	71	161	114.142053779999998	22.6025170200000005	114.144494120000005	22.6047329800000014	1
2019-10-20 17:52:01	2019-10-20 19:15:54	2.01503029999999983	01	50-59岁	22.6084173708615097	113.841050071361622	440306	V0440300	25384	72	37	75	36	113.839452100000003	22.6047329800000014	113.841892439999995	22.6069489399999988	1
2019-10-20 17:02:26	2019-10-20 20:14:06	2.01503029999999983	02	19-29岁	22.6076780349236195	113.863149791804943	440306	V0440300	25393	72	46	74	45	113.861415129999997	22.6047329800000014	113.863855459999996	22.6069489399999988	1
2019-10-20 11:52:16	2019-10-20 13:35:43	2.29234759999999982	01	30-39岁	22.6075748752695489	113.924921596524257	440305	V0440300	25419	72	72	74	71	113.924863869999996	22.6047329800000014	113.927304199999995	22.6069489399999988	1
2019-10-20 14:17:06	2019-10-20 19:13:15	2.29234759999999982	01	19-29岁	22.6077715972098403	114.000113281431823	440305	V0440300	25449	72	102	73	101	113.998073950000006	22.6047329800000014	114.000514289999998	22.6069489399999988	1
2019-10-20 17:13:56	2019-10-20 20:32:13	1.75727349999999993	02	19-29岁	22.6071964089143584	114.029336065087534	440309	V0440300	25461	72	114	73	114	114.027357980000005	22.6047329800000014	114.029798319999998	22.6069489399999988	1
2019-10-20 13:25:38	2019-10-20 19:09:44	1.86759879999999989	01	60岁以上	22.6072327969637783	114.054307860338483	440307	V0440300	25472	72	125	73	125	114.054201680000006	22.6047329800000014	114.056642019999998	22.6069489399999988	1
2019-10-20 16:37:03	2019-10-20 19:00:01	1.86759879999999989	01	19-29岁	22.60792188427477	114.11957985099059	440307	V0440300	25498	72	151	72	151	114.117650420000004	22.6047329800000014	114.120090759999997	22.6069489399999988	1
2019-10-20 15:20:20	2019-10-20 17:34:45	2.29234759999999982	01	30-39岁	22.60974551378537	113.938374695212246	440305	V0440300	25781	73	77	75	76	113.93706555	22.6069489399999988	113.939505879999999	22.6091648899999988	1
2019-10-20 13:03:49	2019-10-20 15:40:40	1.86759879999999989	01	19-29岁	22.6097147454872704	114.153266353540062	440307	V0440300	25869	73	165	73	165	114.151815130000003	22.6069489399999988	114.154255460000002	22.6091648899999988	1
2019-10-20 20:15:04	2019-10-20 23:17:36	2.01503029999999983	02	19-29岁	22.612075280404639	113.836631452173364	440306	V0440300	26096	74	35	77	34	113.834571429999997	22.6091648899999988	113.837011770000004	22.6113808499999998	1
2019-10-20 00:33:14	2019-10-20 05:48:28	2.01503029999999983	01	0-18岁	22.6114335242872286	113.859993084716265	440306	V0440300	26106	74	45	76	44	113.858974790000005	22.6091648899999988	113.861415129999997	22.6113808499999998	1
2019-10-20 18:12:27	2019-10-20 20:34:51	1.75727349999999993	01	19-29岁	22.6127454265876402	114.039501723671634	440309	V0440300	26179	74	118	75	118	114.037119329999996	22.6091648899999988	114.039559659999995	22.6113808499999998	1
2019-10-20 01:10:51	2019-10-20 04:50:39	1.75727349999999993	02	19-29岁	22.611486118388811	114.038264962242508	440309	V0440300	26179	74	118	75	118	114.037119329999996	22.6091648899999988	114.039559659999995	22.6113808499999998	1
2019-10-20 14:09:09	2019-10-20 14:42:47	1.86759879999999989	01	19-29岁	22.6133442317734286	114.190173943210169	440307	V0440300	26241	74	180	74	180	114.188420170000001	22.6091648899999988	114.190860499999999	22.6113808499999998	4
2019-10-20 10:56:40	2019-10-20 11:57:33	1.86759879999999989	01	19-29岁	22.6133442317734286	114.190173943210169	440307	V0440300	26241	74	180	74	180	114.188420170000001	22.6091648899999988	114.190860499999999	22.6113808499999998	4
2019-10-20 14:42:56	2019-10-20 15:55:01	1.86759879999999989	01	19-29岁	22.6133442317734286	114.190173943210169	440307	V0440300	26241	74	180	74	180	114.188420170000001	22.6091648899999988	114.190860499999999	22.6113808499999998	4
2019-10-20 12:26:05	2019-10-20 14:08:21	1.86759879999999989	01	19-29岁	22.6133442317734286	114.190173943210169	440307	V0440300	26241	74	180	74	180	114.188420170000001	22.6091648899999988	114.190860499999999	22.6113808499999998	4
2019-10-20 15:39:51	2019-10-20 16:10:51	2.01503029999999983	01	30-39岁	22.6152788213255889	113.854977613944669	440306	V0440300	26461	75	43	77	42	113.854094119999999	22.6113808499999998	113.856534460000006	22.6135968100000007	1
2019-10-20 19:53:08	2019-10-20 21:44:12	2.29234759999999982	02	19-29岁	22.6154468561367104	113.944877908660914	440305	V0440300	26498	75	80	77	79	113.944386559999998	22.6113808499999998	113.946826889999997	22.6135968100000007	1
2019-10-20 03:10:39	2019-10-20 03:58:31	1.75727349999999993	02	50-59岁	22.6141129245942309	114.021235550619139	440309	V0440300	26529	75	111	76	111	114.02003698	22.6113808499999998	114.022477309999999	22.6135968100000007	1
2019-10-20 10:36:32	2019-10-20 16:22:56	1.86759879999999989	01	30-39岁	22.6150392785941001	114.138515483040749	440307	V0440300	26577	75	159	75	159	114.137173110000006	22.6113808499999998	114.139613449999999	22.6135968100000007	1
2019-10-20 12:29:55	2019-10-20 14:10:37	2.01503029999999983	02	30-39岁	22.6166228674375205	113.85863098591949	440306	V0440300	26819	76	44	78	43	113.856534460000006	22.6135968100000007	113.858974790000005	22.6158127700000016	1
2019-10-20 14:06:06	2019-10-20 16:15:32	2.01503029999999983	01	19-29岁	22.6176381737211614	113.857023495529546	440306	V0440300	26819	76	44	78	43	113.856534460000006	22.6135968100000007	113.858974790000005	22.6158127700000016	1
2019-10-20 17:22:34	2019-10-20 18:10:24	1.86759879999999989	03	未知	22.616166998696059	114.115315149329504	440307	V0440300	26925	76	150	76	150	114.115210079999997	22.6135968100000007	114.117650420000004	22.6158127700000016	1
2019-10-20 14:39:52	2019-10-20 16:01:53	1.86759879999999989	02	30-39岁	22.6164372653560299	114.129872889008738	440307	V0440300	26931	76	156	76	156	114.129852099999994	22.6135968100000007	114.132292440000001	22.6158127700000016	1
2019-10-20 19:02:34	2019-10-20 19:46:07	2.01503029999999983	02	19-29岁	22.6182408806565611	113.855085161350345	440306	V0440300	27175	77	43	79	42	113.854094119999999	22.6158127700000016	113.856534460000006	22.6180287200000016	1
2019-10-20 19:49:49	2019-10-20 21:46:35	2.01503029999999983	01	19-29岁	22.6196239410283617	113.858426668367542	440306	V0440300	27176	77	44	79	43	113.856534460000006	22.6158127700000016	113.858974790000005	22.6180287200000016	1
2019-10-20 00:08:33	2019-10-20 02:49:11	2.01503029999999983	02	19-29岁	22.6197050958668804	113.859805126804588	440306	V0440300	27177	77	45	79	44	113.858974790000005	22.6158127700000016	113.861415129999997	22.6180287200000016	1
2019-10-20 16:51:30	2019-10-20 18:31:48	1.75727349999999993	02	19-29岁	22.6187829092988792	114.033617248945305	440309	V0440300	27248	77	116	78	116	114.032238660000004	22.6158127700000016	114.034678990000003	22.6180287200000016	2
2019-10-20 18:32:40	2019-10-20 20:41:49	1.75727349999999993	02	19-29岁	22.6187829092988792	114.033617248945305	440309	V0440300	27248	77	116	78	116	114.032238660000004	22.6158127700000016	114.034678990000003	22.6180287200000016	2
2019-10-20 17:44:50	2019-10-20 19:33:47	1.86759879999999989	01	40-49岁	22.6181099320942387	114.09096988584399	440307	V0440300	27272	77	140	77	140	114.090806720000003	22.6158127700000016	114.093247059999996	22.6180287200000016	1
2019-10-20 09:02:16	2019-10-20 11:06:24	1.86759879999999989	02	30-39岁	22.62084567357617	114.060346612450545	440307	V0440300	27616	78	127	79	127	114.059082349999997	22.6180287200000016	114.061522690000004	22.620244679999999	3
2019-10-20 16:56:53	2019-10-20 17:47:30	1.86759879999999989	02	30-39岁	22.62084567357617	114.060346612450545	440307	V0440300	27616	78	127	79	127	114.059082349999997	22.6180287200000016	114.061522690000004	22.620244679999999	3
2019-10-20 11:07:12	2019-10-20 11:38:22	1.86759879999999989	02	30-39岁	22.62084567357617	114.060346612450545	440307	V0440300	27616	78	127	79	127	114.059082349999997	22.6180287200000016	114.061522690000004	22.620244679999999	3
2019-10-20 11:32:23	2019-10-20 12:36:57	1.86759879999999989	02	19-29岁	22.6210667492838695	114.06600974583705	440307	V0440300	27618	78	129	79	129	114.063963029999996	22.6180287200000016	114.066403359999995	22.620244679999999	1
2019-10-20 12:59:18	2019-10-20 14:02:35	2.29234759999999982	01	40-49岁	22.6228362973467902	113.980022422233461	440305	V0440300	27940	79	94	80	94	113.978551260000003	22.620244679999999	113.980991599999996	22.6224606399999999	3
2019-10-20 09:03:38	2019-10-20 09:39:31	2.29234759999999982	01	40-49岁	22.6228362973467902	113.980022422233461	440305	V0440300	27940	79	94	80	94	113.978551260000003	22.620244679999999	113.980991599999996	22.6224606399999999	3
2019-10-20 17:10:19	2019-10-20 17:44:23	2.29234759999999982	01	40-49岁	22.6228362973467902	113.980022422233461	440305	V0440300	27940	79	94	80	94	113.978551260000003	22.620244679999999	113.980991599999996	22.6224606399999999	3
2019-10-20 11:52:01	2019-10-20 14:08:16	1.75727349999999993	02	19-29岁	22.6242954246812396	114.020374393585897	440309	V0440300	27957	79	111	80	111	114.02003698	22.620244679999999	114.022477309999999	22.6224606399999999	2
2019-10-20 17:30:00	2019-10-20 19:34:40	1.75727349999999993	02	19-29岁	22.6242954246812396	114.020374393585897	440309	V0440300	27957	79	111	80	111	114.02003698	22.620244679999999	114.022477309999999	22.6224606399999999	2
2019-10-20 18:20:12	2019-10-20 21:14:26	1.75727349999999993	01	19-29岁	22.6225286898975817	114.036560301066402	440309	V0440300	27963	79	117	80	117	114.034678990000003	22.620244679999999	114.037119329999996	22.6224606399999999	1
2019-10-20 18:55:54	2019-10-20 18:55:54	1.86759879999999989	01	19-29岁	22.6224909381624606	114.060982420034179	440307	V0440300	27973	79	127	80	127	114.059082349999997	22.620244679999999	114.061522690000004	22.6224606399999999	1
2019-10-20 14:29:58	2019-10-20 18:46:35	2.29234759999999982	01	19-29岁	22.6247274404064989	113.937002554274258	440305	V0440300	28279	80	76	82	75	113.934625209999993	22.6224606399999999	113.93706555	22.6246766000000008	1
2019-10-20 14:44:24	2019-10-20 16:59:42	2.29234759999999982	01	19-29岁	22.6249096907191785	113.970333299368122	440305	V0440300	28293	80	90	81	90	113.968789920000006	22.6224606399999999	113.971230250000005	22.6246766000000008	1
2019-10-20 17:00:01	2019-10-20 19:00:00	2.29234759999999982	02	19-29岁	22.6267948827246101	113.976970751714234	440305	V0440300	28296	80	93	81	93	113.976110930000004	22.6224606399999999	113.978551260000003	22.6246766000000008	1
2019-10-20 18:31:17	2019-10-20 19:18:53	1.75727349999999993	02	30-39岁	22.6263293833468389	114.014730685510912	440309	V0440300	28311	80	108	81	108	114.012715970000002	22.6224606399999999	114.015156300000001	22.6246766000000008	1
2019-10-20 14:00:17	2019-10-20 14:32:01	1.86759879999999989	01	40-49岁	22.6267198433015686	114.137563822833897	440307	V0440300	28362	80	159	80	159	114.137173110000006	22.6224606399999999	114.139613449999999	22.6246766000000008	2
2019-10-20 12:43:14	2019-10-20 14:00:17	1.86759879999999989	01	40-49岁	22.6267198433015686	114.137563822833897	440307	V0440300	28362	80	159	80	159	114.137173110000006	22.6224606399999999	114.139613449999999	22.6246766000000008	2
2019-10-20 19:09:50	2019-10-20 20:10:59	2.01503029999999983	01	30-39岁	22.6286623339149493	113.85868770742033	440306	V0440300	28604	81	44	83	43	113.856534460000006	22.6246766000000008	113.858974790000005	22.6268925500000009	1
2019-10-20 00:00:03	2019-10-20 06:02:43	1.75727349999999993	01	19-29岁	22.6287797523745304	114.023709572294237	440309	V0440300	28672	81	112	82	112	114.022477309999999	22.6246766000000008	114.024917650000006	22.6268925500000009	1
2019-10-20 18:29:25	2019-10-20 20:01:13	1.86759879999999989	02	19-29岁	22.6290952349564911	114.08060766480591	440307	V0440300	28695	81	135	81	135	114.078605039999999	22.6246766000000008	114.081045380000006	22.6268925500000009	1
2019-10-20 17:50:49	2019-10-20 21:02:40	1.86759879999999989	01	19-29岁	22.6283451979959196	114.097453200510017	440307	V0440300	28702	81	142	81	142	114.095687400000003	22.6246766000000008	114.098127730000002	22.6268925500000009	1
2019-10-20 00:01:06	2019-10-20 03:48:27	1.86759879999999989	01	19-29岁	22.6286050324112509	114.108832933375695	440307	V0440300	28707	81	147	81	147	114.107889080000007	22.6246766000000008	114.110329410000006	22.6268925500000009	1
2019-10-20 11:39:30	2019-10-20 13:40:38	4.50522690000000026	03	未知	22.6290072454384408	114.420689527587257	440343	V0440300	28835	81	275	79	275	114.420252099999999	22.6246766000000008	114.422692440000006	22.6268925500000009	1
2019-10-20 17:39:47	2019-10-20 23:00:30	1.86759879999999989	03	未知	22.6311301814541501	114.045378716022952	440307	V0440300	29038	82	121	83	121	114.044440339999994	22.6268925500000009	114.046880669999993	22.6291085099999982	1
2019-10-20 12:07:47	2019-10-20 17:30:21	1.86759879999999989	02	19-29岁	22.6300344848270214	114.053024514991193	440307	V0440300	29041	82	124	83	124	114.051761350000007	22.6268925500000009	114.054201680000006	22.6291085099999982	1
2019-10-20 17:18:39	2019-10-20 21:03:26	1.86759879999999989	02	19-29岁	22.6310310575894107	114.07441231381388	440307	V0440300	29050	82	133	82	133	114.073724369999994	22.6268925500000009	114.07616471	22.6291085099999982	1
2019-10-20 17:38:28	2019-10-20 22:00:02	2.01503029999999983	02	19-29岁	22.63147829955955	113.831209899669929	440306	V0440300	29307	83	33	85	32	113.829690760000005	22.6291085099999982	113.832131090000004	22.6313244699999991	1
2019-10-20 14:53:45	2019-10-20 21:06:09	2.01503029999999983	02	30-39岁	22.6329659335613513	113.858638409293263	440306	V0440300	29318	83	44	85	43	113.856534460000006	22.6291085099999982	113.858974790000005	22.6313244699999991	1
2019-10-20 15:27:05	2019-10-20 22:04:19	2.29234759999999982	01	40-49岁	22.6319282698536384	113.965891921927593	440305	V0440300	29362	83	88	84	88	113.963909240000007	22.6291085099999982	113.966349579999999	22.6313244699999991	1
2019-10-20 19:58:40	2019-10-20 20:43:28	1.86759879999999989	03	未知	22.6330365241397509	114.052347925246394	440307	V0440300	29398	83	124	84	124	114.051761350000007	22.6291085099999982	114.054201680000006	22.6313244699999991	1
2019-10-20 17:36:06	2019-10-20 20:01:33	1.86759879999999989	01	19-29岁	22.6313558596970488	114.056661708894993	440307	V0440300	29400	83	126	84	126	114.056642019999998	22.6291085099999982	114.059082349999997	22.6313244699999991	1
2019-10-20 15:43:23	2019-10-20 20:21:21	2.01503029999999983	02	40-49岁	22.6351755360516584	113.823785435194893	440306	V0440300	29661	84	30	87	29	113.822369749999993	22.6313244699999991	113.82481009	22.63354043	1
2019-10-20 00:03:28	2019-10-20 00:40:22	2.01503029999999983	02	19-29岁	22.6353092585315707	113.823247686183024	440306	V0440300	29661	84	30	87	29	113.822369749999993	22.6313244699999991	113.82481009	22.63354043	1
2019-10-20 12:06:55	2019-10-20 13:00:10	1.86759879999999989	01	30-39岁	22.6344986220136484	114.059715727570278	440307	V0440300	29758	84	127	85	127	114.059082349999997	22.6313244699999991	114.061522690000004	22.63354043	1
2019-10-20 14:57:19	2019-10-20 18:21:10	2.01503029999999983	03	未知	22.6375280233320701	113.826832460562102	440306	V0440300	30019	85	31	87	30	113.82481009	22.63354043	113.827250419999999	22.6357563800000001	1
2019-10-20 20:34:26	2019-10-20 21:09:22	1.75727349999999993	01	19-29岁	22.6382085475936208	114.030380373592763	440309	V0440300	30460	86	115	87	115	114.029798319999998	22.6357563800000001	114.032238660000004	22.637972340000001	1
2019-10-20 08:31:38	2019-10-20 10:19:11	2.29234759999999982	01	30-39岁	22.6409433329007292	113.94827091442977	440305	V0440300	30783	87	81	88	81	113.946826889999997	22.637972340000001	113.949267230000004	22.6401882999999984	1
2019-10-20 17:21:17	2019-10-20 20:51:31	1.75727349999999993	01	19-29岁	22.6423161823684005	114.044594814404491	440309	V0440300	30823	87	121	88	121	114.044440339999994	22.637972340000001	114.046880669999993	22.6401882999999984	1
2019-10-20 00:03:36	2019-10-20 00:21:12	1.86759879999999989	01	30-39岁	22.641965235507989	114.0500376123005	440307	V0440300	30825	87	123	88	123	114.04932101	22.637972340000001	114.051761350000007	22.6401882999999984	2
2019-10-20 13:18:42	2019-10-20 14:12:54	1.86759879999999989	01	30-39岁	22.641965235507989	114.0500376123005	440307	V0440300	30825	87	123	88	123	114.04932101	22.637972340000001	114.051761350000007	22.6401882999999984	2
2019-10-20 00:00:07	2019-10-20 06:04:09	2.01503029999999983	02	0-18岁	22.6444698641338711	113.836074040275349	440306	V0440300	31094	88	35	90	34	113.834571429999997	22.6401882999999984	113.837011770000004	22.6424042599999993	1
2019-10-20 12:28:51	2019-10-20 17:40:54	1.86759879999999989	01	19-29岁	22.64270693350554	114.064373409032115	440307	V0440300	31188	88	129	88	129	114.063963029999996	22.6401882999999984	114.066403359999995	22.6424042599999993	1
2019-10-20 11:35:24	2019-10-20 12:30:01	1.86759879999999989	01	30-39岁	22.6424241415566989	114.147137122146873	440307	V0440300	31222	88	163	88	163	114.146934450000003	22.6401882999999984	114.149374789999996	22.6424042599999993	1
2019-10-20 19:14:02	2019-10-20 21:45:29	2.01503029999999983	01	30-39岁	22.6459695609458898	113.918077461796543	440306	V0440300	31485	89	69	91	69	113.917542859999998	22.6424042599999993	113.919983189999996	22.6446202099999994	1
2019-10-20 07:50:37	2019-10-20 21:57:44	1.86759879999999989	01	19-29岁	22.646155431764921	114.208303709488504	440307	V0440300	31604	89	188	88	188	114.207942860000003	22.6424042599999993	114.210383190000002	22.6446202099999994	1
2019-10-20 17:26:01	2019-10-20 19:14:33	2.01503029999999983	01	19-29岁	22.6485724755017905	113.830428517637628	440306	V0440300	31806	90	33	92	32	113.829690760000005	22.6446202099999994	113.832131090000004	22.6468361700000003	1
2019-10-20 16:33:30	2019-10-20 17:55:32	2.01503029999999983	01	30-39岁	22.6495900331893196	113.921914943178038	440306	V0440300	32200	91	70	93	70	113.919983189999996	22.6468361700000003	113.922423530000003	22.6490521300000012	1
2019-10-20 14:44:42	2019-10-20 22:37:28	1.75727349999999993	02	19-29岁	22.6505316863222497	113.999106544587647	440309	V0440300	32232	91	102	92	102	113.998073950000006	22.6468361700000003	114.000514289999998	22.6490521300000012	1
2019-10-20 14:46:05	2019-10-20 17:42:02	1.75727349999999993	01	19-29岁	22.65042538972844	114.017087755576327	440309	V0440300	32239	91	109	92	109	114.015156300000001	22.6468361700000003	114.017596639999994	22.6490521300000012	1
2019-10-20 20:32:34	2019-10-20 22:33:03	1.75727349999999993	02	19-29岁	22.6505375683520498	114.028462035247188	440309	V0440300	32244	91	114	92	114	114.027357980000005	22.6468361700000003	114.029798319999998	22.6490521300000012	1
2019-10-20 18:56:52	2019-10-20 22:48:16	1.86759879999999989	02	未知	22.6493652361507394	114.115399507404163	440307	V0440300	32280	91	150	91	150	114.115210079999997	22.6468361700000003	114.117650420000004	22.6490521300000012	1
2019-10-20 12:41:28	2019-10-20 13:19:58	2.01503029999999983	01	19-29岁	22.6526992463033494	113.821009760774999	440306	V0440300	32516	92	29	94	29	113.81992941	22.6490521300000012	113.822369749999993	22.6512680800000012	1
2019-10-20 12:15:08	2019-10-20 13:29:18	2.01503029999999983	01	19-29岁	22.6527570790531882	113.821650115256872	440306	V0440300	32516	92	29	94	29	113.81992941	22.6490521300000012	113.822369749999993	22.6512680800000012	2
2019-10-20 13:39:38	2019-10-20 17:53:00	2.01503029999999983	01	19-29岁	22.6527570790531882	113.821650115256872	440306	V0440300	32516	92	29	94	29	113.81992941	22.6490521300000012	113.822369749999993	22.6512680800000012	2
2019-10-20 20:58:05	2019-10-20 21:34:28	1.75727349999999993	01	30-39岁	22.6522566789571016	113.999652440898885	440309	V0440300	32589	92	102	93	102	113.998073950000006	22.6490521300000012	114.000514289999998	22.6512680800000012	1
2019-10-20 14:58:55	2019-10-20 19:30:59	1.75727349999999993	02	30-39岁	22.6530306561789594	114.00773547940446	440309	V0440300	32592	92	105	93	105	114.005394960000004	22.6490521300000012	114.007835290000003	22.6512680800000012	1
2019-10-20 15:37:46	2019-10-20 20:20:50	2.01503029999999983	02	50-59岁	22.6553261581023584	113.817876837836351	440306	V0440300	32872	93	28	95	28	113.817489080000001	22.6512680800000012	113.81992941	22.6534840399999986	1
2019-10-20 17:22:15	2019-10-20 19:41:37	1.75727349999999993	01	30-39岁	22.6538773745721009	113.980724019538357	440309	V0440300	32938	93	94	94	94	113.978551260000003	22.6512680800000012	113.980991599999996	22.6534840399999986	1
2019-10-20 20:31:40	2019-10-20 22:12:23	1.75727349999999993	01	30-39岁	22.6566872401315109	114.038880296395632	440309	V0440300	33319	94	118	95	118	114.037119329999996	22.6534840399999986	114.039559659999995	22.6556999999999995	1
2019-10-20 13:00:06	2019-10-20 16:26:31	1.86759879999999989	02	19-29岁	22.6563930284016806	114.071958945291641	440307	V0440300	33333	94	132	94	132	114.071284030000001	22.6534840399999986	114.073724369999994	22.6556999999999995	1
2019-10-20 12:19:02	2019-10-20 15:26:53	2.01503029999999983	01	19-29岁	22.65941227480414	113.853855261299458	440306	V0440300	33600	95	42	97	42	113.851653780000007	22.6556999999999995	113.854094119999999	22.6579159600000004	1
2019-10-20 03:25:31	2019-10-20 14:00:24	1.86759879999999989	01	30-39岁	22.6584428903538395	114.063639862448582	440307	V0440300	33686	95	128	95	128	114.061522690000004	22.6556999999999995	114.063963029999996	22.6579159600000004	2
2019-10-20 00:54:02	2019-10-20 01:50:06	1.86759879999999989	01	30-39岁	22.6584428903538395	114.063639862448582	440307	V0440300	33686	95	128	95	128	114.061522690000004	22.6556999999999995	114.063963029999996	22.6579159600000004	2
2019-10-20 19:27:41	2019-10-20 20:08:22	1.86759879999999989	01	30-39岁	22.6590442502680887	114.10858421982384	440307	V0440300	33705	95	147	95	147	114.107889080000007	22.6556999999999995	114.110329410000006	22.6579159600000004	1
2019-10-20 00:03:53	2019-10-20 01:32:44	1.86759879999999989	01	19-29岁	22.6584832051392304	114.187553315520233	440307	V0440300	33737	95	179	94	179	114.185979829999994	22.6556999999999995	114.188420170000001	22.6579159600000004	1
2019-10-20 09:47:44	2019-10-20 11:08:40	1.75727349999999993	01	30-39岁	22.6632950174272807	114.015136782199264	440309	V0440300	34380	97	108	98	108	114.012715970000002	22.6601319100000005	114.015156300000001	22.6623478700000014	1
2019-10-20 00:59:30	2019-10-20 05:23:55	1.86759879999999989	02	40-49岁	22.6634135830170216	114.070409495145952	440307	V0440300	34403	97	131	97	131	114.068843700000002	22.6601319100000005	114.071284030000001	22.6623478700000014	1
2019-10-20 18:36:16	2019-10-20 22:10:14	1.75727349999999993	01	19-29岁	22.66575510533265	114.022202023830616	440309	V0440300	34740	98	111	99	111	114.02003698	22.6623478700000014	114.022477309999999	22.6645638299999987	2
2019-10-20 15:39:48	2019-10-20 18:35:37	1.75727349999999993	01	19-29岁	22.66575510533265	114.022202023830616	440309	V0440300	34740	98	111	99	111	114.02003698	22.6623478700000014	114.022477309999999	22.6645638299999987	2
2019-10-20 21:17:19	2019-10-20 21:51:26	1.75727349999999993	02	30-39岁	22.6674354524758996	113.996210260962727	440309	V0440300	35087	99	101	100	101	113.995633609999999	22.6645638299999987	113.998073950000006	22.6667797899999997	1
2019-10-20 12:18:13	2019-10-20 14:47:18	2.01503029999999983	01	19-29岁	22.6701372962394387	113.80081993877009	440306	V0440300	35364	100	21	102	21	113.800406719999998	22.6667797899999997	113.802847060000005	22.6689957399999997	1
2019-10-20 13:56:57	2019-10-20 17:47:43	2.01503029999999983	02	19-29岁	22.672370482466409	113.80058334229966	440306	V0440300	35721	101	21	103	21	113.800406719999998	22.6689957399999997	113.802847060000005	22.6712117000000006	1
2019-10-20 11:31:11	2019-10-20 12:15:56	2.01503029999999983	02	19-29岁	22.6736961785635707	113.887467184332053	440306	V0440300	36113	102	56	104	56	113.885818490000005	22.6712117000000006	113.888258820000004	22.6734276600000015	2
2019-10-20 12:15:58	2019-10-20 15:18:51	2.01503029999999983	02	19-29岁	22.6736961785635707	113.887467184332053	440306	V0440300	36113	102	56	104	56	113.885818490000005	22.6712117000000006	113.888258820000004	22.6734276600000015	2
2019-10-20 13:07:13	2019-10-20 16:50:33	1.75727349999999993	01	19-29岁	22.67407183739817	114.018083582829433	440309	V0440300	36167	102	110	103	110	114.017596639999994	22.6712117000000006	114.02003698	22.6734276600000015	1
2019-10-20 11:23:04	2019-10-20 17:19:38	1.75727349999999993	01	30-39岁	22.6751878366389192	114.02567443633086	440309	V0440300	36170	102	113	102	113	114.024917650000006	22.6712117000000006	114.027357980000005	22.6734276600000015	1
2019-10-20 17:56:35	2019-10-20 23:17:08	2.01503029999999983	03	未知	22.6775918651055406	113.942072062467389	440306	V0440300	36493	103	79	104	79	113.941946220000005	22.6734276600000015	113.944386559999998	22.6756436199999989	1
2019-10-20 18:18:06	2019-10-20 20:01:51	1.75727349999999993	01	19-29岁	22.6766543969538112	113.978708002664675	440309	V0440300	36508	103	94	104	94	113.978551260000003	22.6734276600000015	113.980991599999996	22.6756436199999989	1
2019-10-20 11:28:30	2019-10-20 18:55:35	1.75727349999999993	01	30-39岁	22.6766720751959703	114.025895262411012	440309	V0440300	36527	103	113	103	113	114.024917650000006	22.6734276600000015	114.027357980000005	22.6756436199999989	1
2019-10-20 08:22:47	2019-10-20 18:49:17	2.01503029999999983	01	30-39岁	22.6793257612185108	113.938357452624302	440306	V0440300	36848	104	77	105	77	113.93706555	22.6756436199999989	113.939505879999999	22.677859569999999	1
2019-10-20 00:45:10	2019-10-20 05:39:26	1.75727349999999993	01	19-29岁	22.6780501270805601	113.989073830721324	440309	V0440300	36869	104	98	105	98	113.988312609999994	22.6756436199999989	113.990752939999993	22.677859569999999	1
2019-10-20 15:07:59	2019-10-20 17:10:09	2.01503029999999983	01	30-39岁	22.6811440871957686	113.800253166423971	440306	V0440300	37148	105	20	107	20	113.797966389999999	22.677859569999999	113.800406719999998	22.6800755299999999	1
2019-10-20 10:18:00	2019-10-20 16:49:14	1.75727349999999993	01	19-29岁	22.6818572134806296	113.978944022204928	440309	V0440300	37222	105	94	106	94	113.978551260000003	22.677859569999999	113.980991599999996	22.6800755299999999	1
2019-10-20 15:50:21	2019-10-20 17:45:02	2.01503029999999983	01	19-29岁	22.6859245807170318	113.779914769812379	440306	V0440300	37854	107	12	109	12	113.778443699999997	22.6822914900000008	113.780884040000004	22.6845074500000017	1
2019-10-20 23:26:08	2019-10-20 23:40:20	2.01503029999999983	01	30-39岁	22.6855078298172508	113.804576533200049	440306	V0440300	37864	107	22	109	22	113.802847060000005	22.6822914900000008	113.805287399999997	22.6845074500000017	1
2019-10-20 15:33:03	2019-10-20 20:23:14	2.01503029999999983	01	19-29岁	22.6863750927396204	113.944075079986902	440306	V0440300	37921	107	79	108	79	113.941946220000005	22.6822914900000008	113.944386559999998	22.6845074500000017	1
2019-10-20 16:31:14	2019-10-20 19:28:46	2.01503029999999983	02	50-59岁	22.6853156130047218	113.955244219265708	440306	V0440300	37926	107	84	108	84	113.954147899999995	22.6822914900000008	113.956588240000002	22.6845074500000017	1
2019-10-20 09:37:10	2019-10-20 10:10:19	1.86759879999999989	01	30-39岁	22.6850759303676988	114.146371238483056	440307	V0440300	38004	107	162	106	162	114.144494120000005	22.6822914900000008	114.146934450000003	22.6845074500000017	1
2019-10-20 14:17:03	2019-10-20 18:19:41	2.01503029999999983	01	19-29岁	22.6871899788341587	113.805665583005762	440306	V0440300	38222	108	23	110	23	113.805287399999997	22.6845074500000017	113.807727729999996	22.6867234000000018	2
2019-10-20 18:20:12	2019-10-20 19:04:46	2.01503029999999983	01	19-29岁	22.6871899788341587	113.805665583005762	440306	V0440300	38222	108	23	110	23	113.805287399999997	22.6845074500000017	113.807727729999996	22.6867234000000018	2
2019-10-20 14:09:13	2019-10-20 16:57:15	1.75727349999999993	02	30-39岁	22.6871113242517204	114.043751141601092	440309	V0440300	38319	108	120	108	120	114.042000000000002	22.6845074500000017	114.044440339999994	22.6867234000000018	1
2019-10-20 11:37:52	2019-10-20 15:42:37	1.86759879999999989	01	19-29岁	22.6884873053070706	114.114152738292773	440307	V0440300	38348	108	149	108	149	114.112769749999998	22.6845074500000017	114.115210079999997	22.6867234000000018	1
2019-10-20 18:29:18	2019-10-20 20:16:06	2.01503029999999983	01	19-29岁	22.6952658753118399	113.786280296412798	440306	V0440300	39285	111	15	113	15	113.785764709999995	22.69115532	113.788205039999994	22.6933712800000009	2
2019-10-20 11:33:20	2019-10-20 18:28:31	2.01503029999999983	01	19-29岁	22.6952658753118399	113.786280296412798	440306	V0440300	39285	111	15	113	15	113.785764709999995	22.69115532	113.788205039999994	22.6933712800000009	2
2019-10-20 18:00:35	2019-10-20 22:38:44	2.01503029999999983	01	40-49岁	22.6946618446540604	113.921131766442798	440306	V0440300	39340	111	70	112	70	113.919983189999996	22.69115532	113.922423530000003	22.6933712800000009	1
2019-10-20 12:28:04	2019-10-20 13:15:27	1.75727349999999993	02	30-39岁	22.6949905818030011	113.990541770446683	440309	V0440300	39368	111	98	112	98	113.988312609999994	22.69115532	113.990752939999993	22.6933712800000009	1
2019-10-20 14:18:06	2019-10-20 14:59:22	2.01503029999999983	01	19-29岁	22.696458233369551	113.802542589948857	440306	V0440300	39648	112	21	114	21	113.800406719999998	22.6933712800000009	113.802847060000005	22.695587230000001	1
2019-10-20 10:49:23	2019-10-20 12:13:32	1.86759879999999989	01	19-29岁	22.6961724943584784	114.085033235241141	440307	V0440300	39764	112	137	112	137	114.083485710000005	22.6933712800000009	114.085926049999998	22.695587230000001	1
2019-10-20 08:00:48	2019-10-20 21:55:30	1.86759879999999989	01	0-18岁	22.6974488424642509	114.236731358975831	440307	V0440300	39826	112	199	111	200	114.234786549999995	22.6933712800000009	114.237226890000002	22.695587230000001	1
2019-10-20 17:41:02	2019-10-20 18:43:43	2.01503029999999983	01	19-29岁	22.698061959783999	113.807834981629483	440306	V0440300	40008	113	24	115	24	113.807727729999996	22.695587230000001	113.810168070000003	22.6978031899999984	1
2019-10-20 14:09:32	2019-10-20 15:08:34	2.01503029999999983	02	19-29岁	22.7014763787919307	113.810265061281683	440306	V0440300	40366	114	25	116	25	113.810168070000003	22.6978031899999984	113.812608400000002	22.7000191499999993	1
2019-10-20 20:20:22	2019-10-20 20:53:18	1.75727349999999993	02	19-29岁	22.7006267155541899	113.983599907613524	440309	V0440300	40437	114	96	115	96	113.983431929999995	22.6978031899999984	113.985872270000002	22.7000191499999993	1
2019-10-20 15:51:47	2019-10-20 19:01:09	1.86759879999999989	01	19-29岁	22.7022144788141205	114.222130368398211	440307	V0440300	40534	114	193	113	194	114.220144540000007	22.6978031899999984	114.222584870000006	22.7000191499999993	1
2019-10-20 10:48:29	2019-10-20 15:13:05	1.86759879999999989	03	19-29岁	22.7006491120981089	114.220352474203025	440307	V0440300	40534	114	193	113	194	114.220144540000007	22.6978031899999984	114.222584870000006	22.7000191499999993	1
2019-10-20 00:41:45	2019-10-20 13:40:01	2.05558739999999984	01	30-39岁	22.7011098013395696	114.330015581177435	440310	V0440300	40579	114	238	112	239	114.32995966	22.6978031899999984	114.332400000000007	22.7000191499999993	1
2019-10-20 17:04:28	2019-10-20 20:28:52	1.86759879999999989	01	19-29岁	22.7042236774405097	114.125428429774857	440307	V0440300	40852	115	154	114	155	114.124971430000002	22.7000191499999993	114.127411769999995	22.7022351100000002	1
2019-10-20 12:16:20	2019-10-20 17:57:50	2.01503029999999983	02	50-59岁	22.7093528329257204	113.828329415532451	440306	V0440300	41801	118	32	120	32	113.827250419999999	22.7066670200000011	113.829690760000005	22.7088829799999985	1
2019-10-20 12:37:10	2019-10-20 15:12:45	2.05558739999999984	01	19-29岁	22.7089385905395496	114.396386459249825	440310	V0440300	42034	118	265	115	266	114.395848740000005	22.7066670200000011	114.398289079999998	22.7088829799999985	1
2019-10-20 14:27:48	2019-10-20 19:02:51	2.01503029999999983	02	19-29岁	22.7155203711564084	113.832632437977537	440306	V0440300	42517	120	34	122	34	113.832131090000004	22.7110989399999994	113.834571429999997	22.7133148899999995	1
2019-10-20 10:49:36	2019-10-20 17:34:10	1.75727349999999993	02	19-29岁	22.7155190105592695	114.039152214150889	440309	V0440300	42601	120	118	120	118	114.037119329999996	22.7110989399999994	114.039559659999995	22.7133148899999995	1
2019-10-20 00:00:00	2019-10-20 01:34:31	2.01503029999999983	02	19-29岁	22.7165489115396717	113.814467751761114	440306	V0440300	42866	121	26	123	26	113.812608400000002	22.7133148899999995	113.815048739999995	22.7155308500000004	1
2019-10-20 14:15:46	2019-10-20 17:28:32	2.01503029999999983	01	19-29岁	22.7160404373445211	113.849808342729247	440306	V0440300	42881	121	41	123	41	113.849213449999993	22.7133148899999995	113.851653780000007	22.7155308500000004	1
2019-10-20 10:57:09	2019-10-20 11:39:14	1.86759879999999989	01	30-39岁	22.7173999448675197	114.301871206352885	440307	V0440300	43066	121	226	119	227	114.300675630000001	22.7133148899999995	114.303115969999993	22.7155308500000004	1
2019-10-20 00:00:01	2019-10-20 00:40:08	2.01503029999999983	01	19-29岁	22.7191865599378886	113.813696553871338	440306	V0440300	43223	122	26	124	26	113.812608400000002	22.7155308500000004	113.815048739999995	22.7177468100000013	1
2019-10-20 17:00:23	2019-10-20 19:26:33	1.75727349999999993	01	40-49岁	22.7210304240755505	114.02344811483735	440309	V0440300	43666	123	112	123	113	114.022477309999999	22.7177468100000013	114.024917650000006	22.7199627699999986	1
2019-10-20 15:15:36	2019-10-20 20:52:01	2.01503029999999983	02	19-29岁	22.7226317963240909	113.786127210926423	440306	V0440300	43926	124	15	126	15	113.785764709999995	22.7199627699999986	113.788205039999994	22.7221787199999987	1
2019-10-20 14:01:12	2019-10-20 16:33:06	2.05558739999999984	02	30-39岁	22.7240845388999801	114.386884445339518	440310	V0440300	44172	124	261	121	262	114.38608739	22.7199627699999986	114.388527730000007	22.7221787199999987	1
2019-10-20 12:42:13	2019-10-20 12:43:13	2.01503029999999983	03	未知	22.7257184905573588	113.813175489894562	440306	V0440300	44294	125	26	127	26	113.812608400000002	22.7221787199999987	113.815048739999995	22.7243946799999996	1
2019-10-20 17:33:59	2019-10-20 19:15:02	1.86759879999999989	01	19-29岁	22.7252616038322017	114.283725095465286	440307	V0440300	44487	125	219	123	220	114.283593280000005	22.7221787199999987	114.286033610000004	22.7243946799999996	2
2019-10-20 19:45:15	2019-10-20 21:06:07	1.86759879999999989	01	19-29岁	22.7252616038322017	114.283725095465286	440307	V0440300	44487	125	219	123	220	114.283593280000005	22.7221787199999987	114.286033610000004	22.7243946799999996	2
2019-10-20 11:26:20	2019-10-20 13:41:23	2.01503029999999983	01	19-29岁	22.7273896596953904	113.815072566677998	440306	V0440300	44652	126	27	128	27	113.815048739999995	22.7243946799999996	113.817489080000001	22.7266106400000005	1
2019-10-20 14:38:37	2019-10-20 18:53:15	2.01503029999999983	01	19-29岁	22.7278052535245614	113.821891879294071	440306	V0440300	44654	126	29	128	29	113.81992941	22.7243946799999996	113.822369749999993	22.7266106400000005	1
2019-10-20 16:07:15	2019-10-20 17:36:14	2.01503029999999983	01	19-29岁	22.735004423601989	113.817717271273239	440306	V0440300	45724	129	28	131	28	113.817489080000001	22.7310425500000015	113.81992941	22.7332585099999989	1
2019-10-20 12:42:06	2019-10-20 15:05:39	2.01503029999999983	01	19-29岁	22.7350846413496193	113.917483048091071	440306	V0440300	45764	129	68	130	68	113.915102520000005	22.7310425500000015	113.917542859999998	22.7332585099999989	1
2019-10-20 17:15:25	2019-10-20 18:44:13	2.05558739999999984	03	未知	22.7352082237755688	114.363404361531224	440310	V0440300	45947	129	251	126	252	114.361684030000006	22.7310425500000015	114.364124369999999	22.7332585099999989	1
2019-10-20 11:38:06	2019-10-20 12:22:15	2.01503029999999983	02	19-29岁	22.7364878454346488	113.831049862103754	440306	V0440300	46086	130	33	132	33	113.829690760000005	22.7332585099999989	113.832131090000004	22.7354744699999998	2
2019-10-20 12:22:53	2019-10-20 13:16:09	2.01503029999999983	02	19-29岁	22.7364878454346488	113.831049862103754	440306	V0440300	46086	130	33	132	33	113.829690760000005	22.7332585099999989	113.832131090000004	22.7354744699999998	2
2019-10-20 19:55:30	2019-10-20 22:53:34	2.01503029999999983	01	19-29岁	22.7370078812579486	113.905871985962875	440306	V0440300	46117	130	64	131	64	113.905341179999994	22.7332585099999989	113.907781510000007	22.7354744699999998	1
2019-10-20 17:01:50	2019-10-20 17:32:28	2.01503029999999983	02	19-29岁	22.7360738962521296	113.922918873695238	440306	V0440300	46124	130	71	131	71	113.922423530000003	22.7332585099999989	113.924863869999996	22.7354744699999998	1
2019-10-20 18:47:06	2019-10-20 21:38:38	1.86759879999999989	02	19-29岁	22.7361176329212391	114.2676777864298	440307	V0440300	46265	130	212	128	213	114.266510920000002	22.7332585099999989	114.268951259999994	22.7354744699999998	1
2019-10-20 13:58:43	2019-10-20 20:01:51	2.01503029999999983	03	未知	22.73806969054802	113.801769326663276	440306	V0440300	46431	131	21	133	21	113.800406719999998	22.7354744699999998	113.802847060000005	22.7376904300000007	1
2019-10-20 18:04:05	2019-10-20 18:05:05	2.01503029999999983	01	40-49岁	22.7396192576190295	113.825150098302785	440306	V0440300	46441	131	31	133	31	113.82481009	22.7354744699999998	113.827250419999999	22.7376904300000007	1
2019-10-20 14:51:03	2019-10-20 17:33:57	2.01503029999999983	02	19-29岁	22.7378155026751294	113.83110679062726	440306	V0440300	46443	131	33	133	33	113.829690760000005	22.7354744699999998	113.832131090000004	22.7376904300000007	1
2019-10-20 13:39:04	2019-10-20 17:26:59	1.75727349999999993	01	19-29岁	22.7381751732611406	114.007353325545807	440309	V0440300	46515	131	105	131	106	114.005394960000004	22.7354744699999998	114.007835290000003	22.7376904300000007	1
2019-10-20 00:00:13	2019-10-20 23:47:02	1.75727349999999993	01	19-29岁	22.7384337179793015	114.057194339050881	440309	V0440300	46536	131	126	131	127	114.056642019999998	22.7354744699999998	114.059082349999997	22.7376904300000007	1
2019-10-20 15:46:37	2019-10-20 19:17:13	2.01503029999999983	01	19-29岁	22.7400953199182503	113.838224333047521	440306	V0440300	46803	132	36	133	36	113.837011770000004	22.7376904300000007	113.839452100000003	22.7399063800000008	1
2019-10-20 13:35:49	2019-10-20 14:14:56	2.01503029999999983	01	19-29岁	22.7407775783639394	113.847168965447665	440306	V0440300	46807	132	40	133	40	113.846773110000001	22.7376904300000007	113.849213449999993	22.7399063800000008	1
2019-10-20 13:08:13	2019-10-20 14:14:37	2.01503029999999983	01	19-29岁	22.74056192614675	113.902532607370134	440306	V0440300	46829	132	62	133	62	113.900460510000002	22.7376904300000007	113.902900840000001	22.7399063800000008	1
2019-10-20 19:09:16	2019-10-20 22:58:43	1.86759879999999989	02	40-49岁	22.7415264240532906	114.242063896401575	440307	V0440300	46968	132	201	130	202	114.239667229999995	22.7376904300000007	114.242107559999994	22.7399063800000008	1
2019-10-20 00:00:21	2019-10-20 02:34:28	2.05558739999999984	01	19-29岁	22.7422784313655804	114.381633413047609	440310	V0440300	47383	133	259	130	260	114.381206719999994	22.7399063800000008	114.383647060000001	22.7421223400000017	1
2019-10-20 11:52:26	2019-10-20 16:14:48	2.01503029999999983	03	未知	22.7503822122851886	113.942399197812705	440306	V0440300	48274	136	79	136	80	113.941946220000005	22.7465542499999991	113.944386559999998	22.74877021	2
2019-10-20 10:57:37	2019-10-20 11:52:14	2.01503029999999983	03	未知	22.7503822122851886	113.942399197812705	440306	V0440300	48274	136	79	136	80	113.941946220000005	22.7465542499999991	113.944386559999998	22.74877021	2
2019-10-20 15:15:12	2019-10-20 17:23:34	2.05558739999999984	01	40-49岁	22.7534767332547716	114.400146451462689	440310	V0440300	49175	138	266	135	267	114.398289079999998	22.7509861700000009	114.400729409999997	22.7532021299999982	1
2019-10-20 12:27:26	2019-10-20 15:51:19	2.01503029999999983	01	19-29岁	22.7608557172266117	113.920135037764965	440306	V0440300	50050	141	70	142	71	113.919983189999996	22.7576340399999992	113.922423530000003	22.7598500000000001	1
2019-10-20 19:15:55	2019-10-20 22:30:38	2.01503029999999983	01	19-29岁	22.7632547837626511	113.937402514046539	440306	V0440300	50414	142	77	142	78	113.93706555	22.7598500000000001	113.939505879999999	22.762065960000001	1
2019-10-20 16:08:08	2019-10-20 20:33:07	2.01503029999999983	02	19-29岁	22.7673661204147599	113.829597367912115	440306	V0440300	51083	144	32	145	33	113.827250419999999	22.7642819199999984	113.829690760000005	22.7664978699999985	1
2019-10-20 19:14:52	2019-10-20 20:42:24	2.01503029999999983	01	50-59岁	22.7693659178445884	113.889912974652731	440306	V0440300	51465	145	57	146	58	113.888258820000004	22.7664978699999985	113.890699159999997	22.7687138299999994	1
2019-10-20 12:49:45	2019-10-20 14:59:39	2.01503029999999983	02	19-29岁	22.7731360647562191	113.854385636756845	440306	V0440300	51808	146	43	147	44	113.854094119999999	22.7687138299999994	113.856534460000006	22.7709297900000003	1
2019-10-20 10:40:57	2019-10-20 12:46:14	2.01503029999999983	02	19-29岁	22.7747516549217401	113.828434029494218	440306	V0440300	52154	147	32	148	33	113.827250419999999	22.7709297900000003	113.829690760000005	22.7731457500000012	1
2019-10-20 15:53:16	2019-10-20 16:56:39	2.01503029999999983	01	19-29岁	22.7777747654695695	113.837978811631984	440306	V0440300	52872	149	36	150	37	113.837011770000004	22.7753617000000013	113.839452100000003	22.7775776599999986	1
2019-10-20 15:59:51	2019-10-20 18:29:05	2.01503029999999983	01	19-29岁	22.7800039478353291	113.895384379920927	440306	V0440300	53252	150	59	151	60	113.893139500000004	22.7775776599999986	113.895579830000003	22.7797936199999995	1
2019-10-20 12:00:17	2019-10-20 12:35:14	2.01503029999999983	01	30-39岁	22.7858866465649612	113.930268998347572	440306	V0440300	53981	152	74	152	75	113.929744540000002	22.7820095699999996	113.932184879999994	22.7842255300000005	1
2019-10-20 20:05:28	2019-10-20 20:42:47	2.01503029999999983	02	19-29岁	22.793962795287019	113.831113576324483	440306	V0440300	55368	156	33	157	34	113.829690760000005	22.7908733999999988	113.832131090000004	22.7930893599999997	2
2019-10-20 18:46:18	2019-10-20 20:05:22	2.01503029999999983	02	19-29岁	22.793962795287019	113.831113576324483	440306	V0440300	55368	156	33	157	34	113.829690760000005	22.7908733999999988	113.832131090000004	22.7930893599999997	2
2019-10-20 14:19:17	2019-10-20 14:52:12	2.31628990000000012	01	40-49岁	22.79658939935441	113.823441760072512	441900	V0440300	55722	157	30	158	31	113.822369749999993	22.7930893599999997	113.82481009	22.7953053200000006	1
2019-10-20 16:25:42	2019-10-20 17:58:23	2.01503029999999983	01	19-29岁	22.7968608150604801	113.877803845577191	440306	V0440300	55744	157	52	158	53	113.87605714	22.7930893599999997	113.878497479999993	22.7953053200000006	1
2019-10-20 11:16:46	2019-10-20 13:56:32	2.01503029999999983	02	19-29岁	22.8009429657285594	113.934662222314515	440306	V0440300	56482	159	76	159	77	113.934625209999993	22.7975212800000016	113.93706555	22.7997372300000016	1
2019-10-20 19:47:06	2019-10-20 20:41:38	2.01503029999999983	02	19-29岁	22.8022074076237615	113.857368208392757	440306	V0440300	56807	160	44	161	45	113.856534460000006	22.7997372300000016	113.858974790000005	22.801953189999999	1
2019-10-20 21:20:40	2019-10-20 23:42:41	2.01503029999999983	01	30-39岁	22.8079326016037385	113.866727279102037	440306	V0440300	57525	162	48	163	49	113.866295800000003	22.8041691499999999	113.868736139999996	22.8063851100000008	1
