# Supplementary material for: Analysis of the influencing factors of vitality and built environment of shopping centers based on mobile-phone signaling data
Source: PLoS One. 2024 Feb 15;19(2):e0296261. doi: 10.1371/journal.pone.0296261 (PMC10868840; doi:10.1371/journal.pone.0296261)
Supplement: S1 Data — (ZIP) [file pone.0296261.s001.zip › μò░μì«Θçìμû░μƒÑΦ»ó/01Σ┐¥σê⌐/Σ┐¥σê⌐19-Φ«┐Θù«Φ«░σ╜ò.csv]

stime	etime	weight	gender	age	o_lat	o_lon	o_district	city	o_fnid	grow_4326	gcol_4326	grow_32650	gcol_32650	ext_min_x	ext_min_y	ext_max_x	ext_max_y	visit_time	ÈË	ÈËÊý
2019/10/19 0:00	2019/10/19 2:06	2.2923476	1	55ËêÒÔÉÏ	22.46833513	113.8785919	440305	V0440300	2909	9	53	12	51	113.8784975	22.46512766	113.8809378	22.46734362	1	1	2
2019/10/19 12:20	2019/10/19 14:27	2.2923476	1	19-39Ëê	22.47831337	113.9004114	440305	V0440300	4345	13	61	16	59	113.8980202	22.47399149	113.9004605	22.47620745	1	1	2
2019/10/19 9:45	2019/10/19 14:56	2.2923476	2	40-55Ëê	22.47923388	113.9032264	440305	V0440300	4704	14	63	17	61	113.9029008	22.47620745	113.9053412	22.4784234	1	1	2
2019/10/19 20:21	2019/10/19 21:58	2.2923476	1	19-39Ëê	22.48239512	113.8963292	440305	V0440300	5058	15	60	18	58	113.8955798	22.4784234	113.8980202	22.48063936	1	1	2
2019/10/19 12:45	2019/10/19 15:46	2.2923476	2	40-55Ëê	22.48306983	113.885933	440305	V0440300	5411	16	56	19	54	113.8858185	22.48063936	113.8882588	22.48285532	1	1	2
2019/10/19 18:28	2019/10/19 22:57	2.2923476	2	40-55Ëê	22.48480068	113.9055012	440305	V0440300	5419	16	64	19	62	113.9053412	22.48063936	113.9077815	22.48285532	1	1	2
2019/10/19 19:26	2019/10/19 23:00	2.2923476	1	19-39Ëê	22.48393079	113.9251082	440305	V0440300	5427	16	72	19	70	113.9248639	22.48063936	113.9273042	22.48285532	1	1	2
2019/10/19 17:40	2019/10/19 22:05	2.2923476	3	Î´Öª	22.48467108	113.9284325	440305	V0440300	5428	16	73	19	71	113.9273042	22.48063936	113.9297445	22.48285532	1	1	2
2019/10/19 16:15	2019/10/19 17:08	2.2923476	2	19-39Ëê	22.48534574	113.8991185	440305	V0440300	5773	17	61	20	59	113.8980202	22.48285532	113.9004605	22.48507128	2	1	2
2019/10/19 17:08	2019/10/19 23:15	2.2923476	2	19-39Ëê	22.48534574	113.8991185	440305	V0440300	5773	17	61	20	59	113.8980202	22.48285532	113.9004605	22.48507128	2	1	2
2019/10/19 9:58	2019/10/19 13:59	2.2923476	2	40-55Ëê	22.48514094	113.9095918	440305	V0440300	5777	17	65	20	63	113.9077815	22.48285532	113.9102218	22.48507128	1	1	2
2019/10/19 16:55	2019/10/19 18:54	2.2923476	2	19-39Ëê	22.48670617	113.914034	440305	V0440300	5779	17	67	20	65	113.9126622	22.48285532	113.9151025	22.48507128	1	1	2
2019/10/19 15:19	2019/10/19 16:34	2.2923476	1	55ËêÒÔÉÏ	22.48592176	113.9258702	440305	V0440300	5784	17	72	20	70	113.9248639	22.48285532	113.9273042	22.48507128	1	1	2
2019/10/19 20:26	2019/10/19 22:14	2.2923476	2	19-39Ëê	22.48907589	113.9251595	440305	V0440300	6141	18	72	21	70	113.9248639	22.48507128	113.9273042	22.48728723	1	1	2
2019/10/19 18:27	2019/10/19 21:53	2.2923476	1	40-55Ëê	22.4887221	113.9350053	440305	V0440300	6145	18	76	21	74	113.9346252	22.48507128	113.9370656	22.48728723	1	1	2
2019/10/19 18:58	2019/10/19 22:44	2.2923476	2	19-39Ëê	22.49034648	113.9085632	440305	V0440300	6491	19	65	22	63	113.9077815	22.48728723	113.9102218	22.48950319	1	1	2
2019/10/19 20:01	2019/10/19 20:37	2.2923476	1	19-39Ëê	22.48958038	113.9142615	440305	V0440300	6493	19	67	22	65	113.9126622	22.48728723	113.9151025	22.48950319	2	1	2
2019/10/19 20:37	2019/10/19 22:11	2.2923476	1	19-39Ëê	22.48958038	113.9142615	440305	V0440300	6493	19	67	22	65	113.9126622	22.48728723	113.9151025	22.48950319	2	1	2
2019/10/19 23:38	2019/10/19 23:38	2.2923476	1	19-39Ëê	22.49092746	113.9162711	440305	V0440300	6494	19	68	22	66	113.9151025	22.48728723	113.9175429	22.48950319	1	1	2
2019/10/19 17:43	2019/10/19 18:48	2.2923476	2	19-39Ëê	22.4907486	113.9177707	440305	V0440300	6495	19	69	22	67	113.9175429	22.48728723	113.9199832	22.48950319	2	1	2
2019/10/19 16:33	2019/10/19 17:43	2.2923476	2	19-39Ëê	22.4907486	113.9177707	440305	V0440300	6495	19	69	22	67	113.9175429	22.48728723	113.9199832	22.48950319	2	1	2
2019/10/19 17:34	2019/10/19 19:56	2.2923476	1	19-39Ëê	22.49039199	113.919886	440305	V0440300	6495	19	69	22	67	113.9175429	22.48728723	113.9199832	22.48950319	1	1	2
2019/10/19 0:00	2019/10/19 0:09	2.2923476	2	19-39Ëê	22.48978276	113.919647	440305	V0440300	6495	19	69	22	67	113.9175429	22.48728723	113.9199832	22.48950319	1	1	2
2019/10/19 16:25	2019/10/19 16:58	2.2923476	2	40-55Ëê	22.48987691	113.9212668	440305	V0440300	6496	19	70	22	68	113.9199832	22.48728723	113.9224235	22.48950319	1	1	2
2019/10/19 18:36	2019/10/19 21:38	2.2923476	1	19-39Ëê	22.4901406	113.9204258	440305	V0440300	6496	19	70	22	68	113.9199832	22.48728723	113.9224235	22.48950319	2	1	2
2019/10/19 4:05	2019/10/19 4:15	2.2923476	1	19-39Ëê	22.4901406	113.9204258	440305	V0440300	6496	19	70	22	68	113.9199832	22.48728723	113.9224235	22.48950319	2	1	2
2019/10/19 18:45	2019/10/19 22:14	2.2923476	1	19-39Ëê	22.49021969	113.9236192	440305	V0440300	6497	19	71	22	69	113.9224235	22.48728723	113.9248639	22.48950319	1	1	2
2019/10/19 17:59	2019/10/19 20:42	2.2923476	2	19-39Ëê	22.49162523	113.9244427	440305	V0440300	6497	19	71	22	69	113.9224235	22.48728723	113.9248639	22.48950319	2	1	2
2019/10/19 17:17	2019/10/19 17:59	2.2923476	2	19-39Ëê	22.49162523	113.9244427	440305	V0440300	6497	19	71	22	69	113.9224235	22.48728723	113.9248639	22.48950319	2	1	2
2019/10/19 23:44	2019/10/19 23:44	2.2923476	1	19-39Ëê	22.49126234	113.922926	440305	V0440300	6497	19	71	22	69	113.9224235	22.48728723	113.9248639	22.48950319	1	1	2
2019/10/19 17:06	2019/10/19 18:21	2.2923476	2	19-39Ëê	22.49138414	113.9250502	440305	V0440300	6498	19	72	22	70	113.9248639	22.48728723	113.9273042	22.48950319	1	1	2
2019/10/19 0:00	2019/10/19 0:39	2.2923476	3	19-39Ëê	22.49134842	113.9264883	440305	V0440300	6498	19	72	22	70	113.9248639	22.48728723	113.9273042	22.48950319	1	1	2
2019/10/19 0:22	2019/10/19 1:04	2.2923476	2	19-39Ëê	22.49144556	113.9259035	440305	V0440300	6498	19	72	22	70	113.9248639	22.48728723	113.9273042	22.48950319	1	1	2
2019/10/19 13:29	2019/10/19 15:10	2.2923476	2	19-39Ëê	22.49033295	113.9267147	440305	V0440300	6498	19	72	22	70	113.9248639	22.48728723	113.9273042	22.48950319	1	1	2
2019/10/19 15:19	2019/10/19 17:57	2.2923476	1	40-55Ëê	22.49040373	113.9308989	440305	V0440300	6500	19	74	22	72	113.9297445	22.48728723	113.9321849	22.48950319	1	1	2
2019/10/19 10:48	2019/10/19 12:34	2.2923476	1	40-55Ëê	22.49022795	113.9335153	440305	V0440300	6501	19	75	22	73	113.9321849	22.48728723	113.9346252	22.48950319	1	1	2
2019/10/19 16:04	2019/10/19 17:12	2.2923476	2	19-39Ëê	22.49113226	113.9359816	440305	V0440300	6502	19	76	22	74	113.9346252	22.48728723	113.9370656	22.48950319	1	1	2
2019/10/19 9:34	2019/10/19 9:39	2.2923476	2	19-39Ëê	22.49073789	113.9356504	440305	V0440300	6502	19	76	22	74	113.9346252	22.48728723	113.9370656	22.48950319	1	1	2
2019/10/19 13:46	2019/10/19 20:30	2.2923476	1	40-55Ëê	22.49011681	113.9371597	440305	V0440300	6503	19	77	22	75	113.9370656	22.48728723	113.9395059	22.48950319	1	1	2
2019/10/19 10:03	2019/10/19 12:34	2.2923476	2	19-39Ëê	22.49227687	113.9132208	440305	V0440300	6850	20	67	23	65	113.9126622	22.48950319	113.9151025	22.49171915	1	1	2
2019/10/19 21:14	2019/10/19 23:29	2.2923476	2	19-39Ëê	22.49173735	113.9185063	440305	V0440300	6852	20	69	23	67	113.9175429	22.48950319	113.9199832	22.49171915	1	1	2
2019/10/19 11:48	2019/10/19 17:41	2.2923476	1	19-39Ëê	22.49367633	113.9259901	440305	V0440300	6855	20	72	23	70	113.9248639	22.48950319	113.9273042	22.49171915	1	1	2
2019/10/19 19:52	2019/10/19 21:06	2.2923476	2	55ËêÒÔÉÏ	22.49245889	113.9293482	440305	V0440300	6856	20	73	23	71	113.9273042	22.48950319	113.9297445	22.49171915	2	1	2
2019/10/19 18:33	2019/10/19 19:51	2.2923476	2	55ËêÒÔÉÏ	22.49245889	113.9293482	440305	V0440300	6856	20	73	23	71	113.9273042	22.48950319	113.9297445	22.49171915	2	1	2
2019/10/19 10:02	2019/10/19 11:29	2.2923476	3	Î´Öª	22.49281417	113.929049	440305	V0440300	6856	20	73	23	71	113.9273042	22.48950319	113.9297445	22.49171915	2	1	2
2019/10/19 11:29	2019/10/19 14:05	2.2923476	3	Î´Öª	22.49281417	113.929049	440305	V0440300	6856	20	73	23	71	113.9273042	22.48950319	113.9297445	22.49171915	2	1	2
2019/10/19 18:13	2019/10/19 23:06	2.2923476	2	19-39Ëê	22.49230191	113.9282154	440305	V0440300	6856	20	73	23	71	113.9273042	22.48950319	113.9297445	22.49171915	1	1	2
2019/10/19 12:34	2019/10/19 13:17	2.2923476	1	19-39Ëê	22.49376177	113.9276296	440305	V0440300	6856	20	73	23	71	113.9273042	22.48950319	113.9297445	22.49171915	3	1	2
2019/10/19 13:18	2019/10/19 17:43	2.2923476	1	19-39Ëê	22.49376177	113.9276296	440305	V0440300	6856	20	73	23	71	113.9273042	22.48950319	113.9297445	22.49171915	3	1	2
2019/10/19 6:52	2019/10/19 12:34	2.2923476	1	19-39Ëê	22.49376177	113.9276296	440305	V0440300	6856	20	73	23	71	113.9273042	22.48950319	113.9297445	22.49171915	3	1	2
2019/10/19 11:13	2019/10/19 11:49	2.2923476	1	40-55Ëê	22.49303366	113.9277816	440305	V0440300	6856	20	73	23	71	113.9273042	22.48950319	113.9297445	22.49171915	1	1	2
2019/10/19 23:37	2019/10/19 23:37	2.2923476	1	19-39Ëê	22.49295511	113.9340767	440305	V0440300	6858	20	75	23	73	113.9321849	22.48950319	113.9346252	22.49171915	1	1	2
2019/10/19 19:14	2019/10/19 22:28	2.2923476	3	19-39Ëê	22.49278751	113.9390238	440305	V0440300	6860	20	77	23	75	113.9370656	22.48950319	113.9395059	22.49171915	1	1	2
2019/10/19 13:42	2019/10/19 14:23	2.2923476	1	40-55Ëê	22.49277164	113.943414	440305	V0440300	6862	20	79	23	77	113.9419462	22.48950319	113.9443866	22.49171915	1	1	2
2019/10/19 15:51	2019/10/19 17:12	2.2923476	2	19-39Ëê	22.49466858	113.888849	440305	V0440300	7197	21	57	24	55	113.8882588	22.49171915	113.8906992	22.49393511	1	1	2
2019/10/19 20:05	2019/10/19 23:12	2.2923476	1	19-39Ëê	22.49563076	113.9130492	440305	V0440300	7207	21	67	24	65	113.9126622	22.49171915	113.9151025	22.49393511	1	1	2
2019/10/19 17:03	2019/10/19 20:22	2.2923476	2	19-39Ëê	22.49579556	113.9131718	440305	V0440300	7207	21	67	24	65	113.9126622	22.49171915	113.9151025	22.49393511	1	1	2
2019/10/19 17:11	2019/10/19 21:07	2.2923476	1	19-39Ëê	22.49548141	113.9175007	440305	V0440300	7208	21	68	24	66	113.9151025	22.49171915	113.9175429	22.49393511	1	1	2
2019/10/19 13:16	2019/10/19 16:11	2.2923476	1	19-39Ëê	22.4952469	113.9260039	440305	V0440300	7212	21	72	24	70	113.9248639	22.49171915	113.9273042	22.49393511	1	1	2
2019/10/19 20:38	2019/10/19 21:35	2.2923476	2	19-39Ëê	22.49407313	113.9264475	440305	V0440300	7212	21	72	24	70	113.9248639	22.49171915	113.9273042	22.49393511	1	1	2
2019/10/19 22:25	2019/10/19 23:16	2.2923476	2	19-39Ëê	22.495796	113.9268756	440305	V0440300	7212	21	72	24	70	113.9248639	22.49171915	113.9273042	22.49393511	2	1	2
2019/10/19 0:00	2019/10/19 2:16	2.2923476	2	19-39Ëê	22.495796	113.9268756	440305	V0440300	7212	21	72	24	70	113.9248639	22.49171915	113.9273042	22.49393511	2	1	2
2019/10/19 20:30	2019/10/19 21:43	2.2923476	1	40-55Ëê	22.49598297	113.9262693	440305	V0440300	7212	21	72	24	70	113.9248639	22.49171915	113.9273042	22.49393511	1	1	2
2019/10/19 17:16	2019/10/19 20:25	2.2923476	2	19-39Ëê	22.49466202	113.9260946	440305	V0440300	7212	21	72	24	70	113.9248639	22.49171915	113.9273042	22.49393511	1	1	2
2019/10/19 9:07	2019/10/19 21:55	2.2923476	1	55ËêÒÔÉÏ	22.49490978	113.9272545	440305	V0440300	7212	21	72	24	70	113.9248639	22.49171915	113.9273042	22.49393511	1	1	2
2019/10/19 10:43	2019/10/19 11:45	2.2923476	1	40-55Ëê	22.49471892	113.927657	440305	V0440300	7213	21	73	24	71	113.9273042	22.49171915	113.9297445	22.49393511	1	1	2
2019/10/19 17:23	2019/10/19 19:04	2.2923476	1	19-39Ëê	22.49472059	113.9277443	440305	V0440300	7213	21	73	24	71	113.9273042	22.49171915	113.9297445	22.49393511	1	1	2
2019/10/19 18:29	2019/10/19 22:09	2.2923476	2	19-39Ëê	22.49455924	113.9287482	440305	V0440300	7213	21	73	24	71	113.9273042	22.49171915	113.9297445	22.49393511	1	1	2
2019/10/19 11:12	2019/10/19 12:19	2.2923476	1	19-39Ëê	22.49447543	113.931926	440305	V0440300	7214	21	74	24	72	113.9297445	22.49171915	113.9321849	22.49393511	1	1	2
2019/10/19 21:29	2019/10/19 21:30	2.2923476	2	19-39Ëê	22.49528973	113.9367738	440305	V0440300	7216	21	76	24	74	113.9346252	22.49171915	113.9370656	22.49393511	1	1	2
2019/10/19 11:46	2019/10/19 12:24	2.2923476	2	19-39Ëê	22.49516607	113.9350186	440305	V0440300	7216	21	76	24	74	113.9346252	22.49171915	113.9370656	22.49393511	1	1	2
2019/10/19 12:09	2019/10/19 14:36	2.2923476	2	19-39Ëê	22.494549	113.9386354	440305	V0440300	7217	21	77	24	75	113.9370656	22.49171915	113.9395059	22.49393511	1	1	2
2019/10/19 14:30	2019/10/19 15:09	2.2923476	1	19-39Ëê	22.49564888	113.9395241	440305	V0440300	7218	21	78	24	76	113.9395059	22.49171915	113.9419462	22.49393511	1	1	2
2019/10/19 8:48	2019/10/19 19:37	2.2923476	2	19-39Ëê	22.49805082	113.8812854	440305	V0440300	7551	22	54	25	52	113.8809378	22.49393511	113.8833781	22.49615106	1	1	2
2019/10/19 21:36	2019/10/19 23:31	2.2923476	2	19-39Ëê	22.49769958	113.8813224	440305	V0440300	7551	22	54	25	52	113.8809378	22.49393511	113.8833781	22.49615106	1	1	2
2019/10/19 0:45	2019/10/19 0:53	2.2923476	2	40-55Ëê	22.49791928	113.885212	440305	V0440300	7552	22	55	25	53	113.8833781	22.49393511	113.8858185	22.49615106	1	1	2
2019/10/19 19:07	2019/10/19 20:54	2.2923476	2	19-39Ëê	22.49766418	113.8888208	440305	V0440300	7554	22	57	25	55	113.8882588	22.49393511	113.8906992	22.49615106	2	1	2
2019/10/19 20:54	2019/10/19 21:56	2.2923476	2	19-39Ëê	22.49766418	113.8888208	440305	V0440300	7554	22	57	25	55	113.8882588	22.49393511	113.8906992	22.49615106	2	1	2
2019/10/19 20:24	2019/10/19 22:59	2.2923476	1	19-39Ëê	22.49634977	113.8959983	440305	V0440300	7557	22	60	25	58	113.8955798	22.49393511	113.8980202	22.49615106	1	1	2
2019/10/19 18:37	2019/10/19 20:27	2.2923476	2	19-39Ëê	22.49836037	113.9137364	440305	V0440300	7564	22	67	25	65	113.9126622	22.49393511	113.9151025	22.49615106	1	1	2
2019/10/19 19:45	2019/10/19 21:26	2.2923476	2	Î´Öª	22.49758845	113.9243302	440305	V0440300	7568	22	71	25	69	113.9224235	22.49393511	113.9248639	22.49615106	2	1	2
2019/10/19 15:58	2019/10/19 19:45	2.2923476	2	Î´Öª	22.49758845	113.9243302	440305	V0440300	7568	22	71	25	69	113.9224235	22.49393511	113.9248639	22.49615106	2	1	2
2019/10/19 15:26	2019/10/19 19:45	2.2923476	2	19-39Ëê	22.49808208	113.9260772	440305	V0440300	7569	22	72	25	70	113.9248639	22.49393511	113.9273042	22.49615106	1	1	2
2019/10/19 0:03	2019/10/19 0:45	2.2923476	2	19-39Ëê	22.49811773	113.9255811	440305	V0440300	7569	22	72	25	70	113.9248639	22.49393511	113.9273042	22.49615106	1	1	2
2019/10/19 18:50	2019/10/19 23:35	2.2923476	2	19-39Ëê	22.4978002	113.9259669	440305	V0440300	7569	22	72	25	70	113.9248639	22.49393511	113.9273042	22.49615106	1	1	2
2019/10/19 11:53	2019/10/19 14:00	2.2923476	2	19-39Ëê	22.49816128	113.9278625	440305	V0440300	7570	22	73	25	71	113.9273042	22.49393511	113.9297445	22.49615106	1	1	2
2019/10/19 21:08	2019/10/19 23:06	2.2923476	2	19-39Ëê	22.49785224	113.9301129	440305	V0440300	7571	22	74	25	72	113.9297445	22.49393511	113.9321849	22.49615106	1	1	2
2019/10/19 19:58	2019/10/19 21:41	2.2923476	2	19-39Ëê	22.49812412	113.9334868	440305	V0440300	7572	22	75	25	73	113.9321849	22.49393511	113.9346252	22.49615106	2	1	2
2019/10/19 17:10	2019/10/19 19:32	2.2923476	2	19-39Ëê	22.49812412	113.9334868	440305	V0440300	7572	22	75	25	73	113.9321849	22.49393511	113.9346252	22.49615106	2	1	2
2019/10/19 16:14	2019/10/19 18:30	2.2923476	1	19-39Ëê	22.49756777	113.9336545	440305	V0440300	7572	22	75	25	73	113.9321849	22.49393511	113.9346252	22.49615106	1	1	2
2019/10/19 19:58	2019/10/19 23:14	2.2923476	2	19-39Ëê	22.49622019	113.9368213	440305	V0440300	7573	22	76	25	74	113.9346252	22.49393511	113.9370656	22.49615106	2	1	2
2019/10/19 0:02	2019/10/19 5:38	2.2923476	2	19-39Ëê	22.49622019	113.9368213	440305	V0440300	7573	22	76	25	74	113.9346252	22.49393511	113.9370656	22.49615106	2	1	2
2019/10/19 11:41	2019/10/19 13:44	2.2923476	1	40-55Ëê	22.49711073	113.9347718	440305	V0440300	7573	22	76	25	74	113.9346252	22.49393511	113.9370656	22.49615106	1	1	2
2019/10/19 19:15	2019/10/19 22:26	2.2923476	3	19-39Ëê	22.49620827	113.9418913	440305	V0440300	7575	22	78	25	76	113.9395059	22.49393511	113.9419462	22.49615106	1	1	2
2019/10/19 18:38	2019/10/19 21:12	2.2923476	1	40-55Ëê	22.49684265	113.9406051	440305	V0440300	7575	22	78	25	76	113.9395059	22.49393511	113.9419462	22.49615106	1	1	2
2019/10/19 19:12	2019/10/19 22:27	2.2923476	3	19-39Ëê	22.49701509	113.944933	440305	V0440300	7577	22	80	25	78	113.9443866	22.49393511	113.9468269	22.49615106	1	1	2
2019/10/19 15:50	2019/10/19 17:42	2.2923476	1	19-39Ëê	22.49949837	113.8786792	440305	V0440300	7907	23	53	26	51	113.8784975	22.49615106	113.8809378	22.49836702	1	1	2
2019/10/19 17:50	2019/10/19 19:45	2.2923476	2	40-55Ëê	22.50039874	113.8888276	440305	V0440300	7911	23	57	26	55	113.8882588	22.49615106	113.8906992	22.49836702	1	1	2
2019/10/19 18:21	2019/10/19 20:23	2.2923476	2	19-39Ëê	22.49998455	113.8982286	440305	V0440300	7915	23	61	26	59	113.8980202	22.49615106	113.9004605	22.49836702	1	1	2
2019/10/19 15:19	2019/10/19 17:00	2.2923476	1	40-55Ëê	22.49962124	113.9136016	440305	V0440300	7921	23	67	26	65	113.9126622	22.49615106	113.9151025	22.49836702	1	1	2
2019/10/19 17:47	2019/10/19 23:14	2.2923476	2	19-39Ëê	22.49996842	113.9171195	440305	V0440300	7922	23	68	26	66	113.9151025	22.49615106	113.9175429	22.49836702	1	1	2
2019/10/19 0:52	2019/10/19 8:12	2.2923476	3	Î´Öª	22.49901321	113.9271056	440305	V0440300	7926	23	72	26	70	113.9248639	22.49615106	113.9273042	22.49836702	1	1	2
2019/10/19 9:47	2019/10/19 12:20	2.2923476	2	19-39Ëê	22.49910867	113.935427	440305	V0440300	7930	23	76	26	74	113.9346252	22.49615106	113.9370656	22.49836702	1	1	2
2019/10/19 17:30	2019/10/19 19:58	2.2923476	1	40-55Ëê	22.50033242	113.9385566	440305	V0440300	7931	23	77	26	75	113.9370656	22.49615106	113.9395059	22.49836702	1	1	2
2019/10/19 18:20	2019/10/19 21:27	2.2923476	2	19-39Ëê	22.50265506	113.8757917	440305	V0440300	8262	24	51	27	49	113.8736168	22.49836702	113.8760571	22.50058298	1	1	2
2019/10/19 22:08	2019/10/19 23:34	2.2923476	2	19-39Ëê	22.50204167	113.88139	440305	V0440300	8265	24	54	27	52	113.8809378	22.49836702	113.8833781	22.50058298	1	1	2
2019/10/19 16:45	2019/10/19 18:38	2.2923476	2	19-39Ëê	22.50073727	113.88207	440305	V0440300	8265	24	54	27	52	113.8809378	22.49836702	113.8833781	22.50058298	1	1	2
2019/10/19 18:12	2019/10/19 21:01	2.2923476	1	40-55Ëê	22.50211241	113.8906443	440305	V0440300	8268	24	57	27	55	113.8882588	22.49836702	113.8906992	22.50058298	2	1	2
2019/10/19 16:03	2019/10/19 18:12	2.2923476	1	40-55Ëê	22.50211241	113.8906443	440305	V0440300	8268	24	57	27	55	113.8882588	22.49836702	113.8906992	22.50058298	2	1	2
2019/10/19 16:05	2019/10/19 21:13	2.2923476	2	40-55Ëê	22.50194363	113.8912503	440305	V0440300	8269	24	58	27	56	113.8906992	22.49836702	113.8931395	22.50058298	1	1	2
2019/10/19 21:11	2019/10/19 23:40	2.2923476	1	0-18Ëê	22.50243139	113.9156662	440305	V0440300	8279	24	68	27	66	113.9151025	22.49836702	113.9175429	22.50058298	1	1	2
2019/10/19 14:15	2019/10/19 14:53	2.2923476	2	19-39Ëê	22.50258676	113.9195381	440305	V0440300	8280	24	69	27	67	113.9175429	22.49836702	113.9199832	22.50058298	1	1	2
2019/10/19 21:21	2019/10/19 22:26	2.2923476	2	19-39Ëê	22.50202022	113.9262524	440305	V0440300	8283	24	72	27	70	113.9248639	22.49836702	113.9273042	22.50058298	1	1	2
2019/10/19 20:14	2019/10/19 23:13	2.2923476	1	19-39Ëê	22.50267213	113.9263642	440305	V0440300	8283	24	72	27	70	113.9248639	22.49836702	113.9273042	22.50058298	1	1	2
2019/10/19 15:37	2019/10/19 17:30	2.2923476	2	19-39Ëê	22.50221101	113.9282101	440305	V0440300	8284	24	73	27	71	113.9273042	22.49836702	113.9297445	22.50058298	1	1	2
2019/10/19 13:18	2019/10/19 14:40	2.2923476	2	55ËêÒÔÉÏ	22.50278692	113.9319076	440305	V0440300	8285	24	74	27	72	113.9297445	22.49836702	113.9321849	22.50058298	1	1	2
2019/10/19 17:59	2019/10/19 23:19	2.2923476	1	19-39Ëê	22.50096004	113.9388147	440305	V0440300	8288	24	77	27	75	113.9370656	22.49836702	113.9395059	22.50058298	1	1	2
2019/10/19 10:49	2019/10/19 12:32	2.2923476	1	19-39Ëê	22.50475846	113.8944799	440305	V0440300	8627	25	59	28	57	113.8931395	22.50058298	113.8955798	22.50279894	1	1	2
2019/10/19 19:08	2019/10/19 20:46	2.2923476	1	19-39Ëê	22.50421591	113.894424	440305	V0440300	8627	25	59	28	57	113.8931395	22.50058298	113.8955798	22.50279894	1	1	2
2019/10/19 11:06	2019/10/19 13:43	2.2923476	2	19-39Ëê	22.5049132	113.912843	440305	V0440300	8635	25	67	28	65	113.9126622	22.50058298	113.9151025	22.50279894	3	1	2
2019/10/19 13:44	2019/10/19 14:39	2.2923476	2	19-39Ëê	22.5049132	113.912843	440305	V0440300	8635	25	67	28	65	113.9126622	22.50058298	113.9151025	22.50279894	3	1	2
2019/10/19 17:22	2019/10/19 19:08	2.2923476	2	19-39Ëê	22.5049132	113.912843	440305	V0440300	8635	25	67	28	65	113.9126622	22.50058298	113.9151025	22.50279894	3	1	2
2019/10/19 19:24	2019/10/19 21:01	2.2923476	1	19-39Ëê	22.50469535	113.9160725	440305	V0440300	8636	25	68	28	66	113.9151025	22.50058298	113.9175429	22.50279894	1	1	2
2019/10/19 0:03	2019/10/19 2:44	2.2923476	1	19-39Ëê	22.50447576	113.9291313	440305	V0440300	8641	25	73	28	71	113.9273042	22.50058298	113.9297445	22.50279894	1	1	2
2019/10/19 18:48	2019/10/19 21:14	2.2923476	1	19-39Ëê	22.50409029	113.9311601	440305	V0440300	8642	25	74	28	72	113.9297445	22.50058298	113.9321849	22.50279894	1	1	2
2019/10/19 19:09	2019/10/19 20:09	2.2923476	2	55ËêÒÔÉÏ	22.50404796	113.9313067	440305	V0440300	8642	25	74	28	72	113.9297445	22.50058298	113.9321849	22.50279894	1	1	2
2019/10/19 22:48	2019/10/19 23:29	2.2923476	1	55ËêÒÔÉÏ	22.5048338	113.9341838	440305	V0440300	8643	25	75	28	73	113.9321849	22.50058298	113.9346252	22.50279894	1	1	2
2019/10/19 20:02	2019/10/19 22:47	2.2923476	2	19-39Ëê	22.5065631	113.8921279	440305	V0440300	8983	26	58	29	56	113.8906992	22.50279894	113.8931395	22.50501489	1	1	2
2019/10/19 19:19	2019/10/19 22:48	2.2923476	2	19-39Ëê	22.50568007	113.894537	440305	V0440300	8984	26	59	29	57	113.8931395	22.50279894	113.8955798	22.50501489	1	1	2
2019/10/19 19:30	2019/10/19 20:51	2.2923476	1	19-39Ëê	22.50542535	113.8981752	440305	V0440300	8986	26	61	29	59	113.8980202	22.50279894	113.9004605	22.50501489	1	1	2
2019/10/19 12:15	2019/10/19 13:41	2.2923476	1	0-18Ëê	22.50680644	113.90945	440305	V0440300	8990	26	65	29	63	113.9077815	22.50279894	113.9102218	22.50501489	1	1	2
2019/10/19 12:32	2019/10/19 17:16	2.2923476	1	19-39Ëê	22.5063473	113.9118593	440305	V0440300	8991	26	66	29	64	113.9102218	22.50279894	113.9126622	22.50501489	1	1	2
2019/10/19 13:34	2019/10/19 18:43	2.2923476	2	0-18Ëê	22.50639823	113.9140436	440305	V0440300	8992	26	67	29	65	113.9126622	22.50279894	113.9151025	22.50501489	1	1	2
2019/10/19 21:25	2019/10/19 23:02	2.2923476	1	19-39Ëê	22.50545997	113.9145306	440305	V0440300	8992	26	67	29	65	113.9126622	22.50279894	113.9151025	22.50501489	1	1	2
2019/10/19 12:04	2019/10/19 14:47	2.2923476	2	19-39Ëê	22.50684108	113.9136064	440305	V0440300	8992	26	67	29	65	113.9126622	22.50279894	113.9151025	22.50501489	2	1	2
2019/10/19 14:47	2019/10/19 16:10	2.2923476	2	19-39Ëê	22.50684108	113.9136064	440305	V0440300	8992	26	67	29	65	113.9126622	22.50279894	113.9151025	22.50501489	2	1	2
2019/10/19 20:12	2019/10/19 23:13	2.2923476	1	19-39Ëê	22.50616592	113.9141653	440305	V0440300	8992	26	67	29	65	113.9126622	22.50279894	113.9151025	22.50501489	2	1	2
2019/10/19 17:08	2019/10/19 20:11	2.2923476	1	19-39Ëê	22.50616592	113.9141653	440305	V0440300	8992	26	67	29	65	113.9126622	22.50279894	113.9151025	22.50501489	2	1	2
2019/10/19 21:04	2019/10/19 23:39	2.2923476	1	0-18Ëê	22.50626508	113.9174557	440305	V0440300	8993	26	68	29	66	113.9151025	22.50279894	113.9175429	22.50501489	1	1	2
2019/10/19 13:57	2019/10/19 21:42	2.2923476	2	19-39Ëê	22.50510896	113.920706	440305	V0440300	8995	26	70	29	68	113.9199832	22.50279894	113.9224235	22.50501489	1	1	2
2019/10/19 22:48	2019/10/19 23:16	2.2923476	1	19-39Ëê	22.50719648	113.9241564	440305	V0440300	8996	26	71	29	69	113.9224235	22.50279894	113.9248639	22.50501489	1	1	2
2019/10/19 9:46	2019/10/19 13:02	2.2923476	1	19-39Ëê	22.50532646	113.9273642	440305	V0440300	8998	26	73	29	71	113.9273042	22.50279894	113.9297445	22.50501489	1	1	2
2019/10/19 17:24	2019/10/19 22:03	2.2923476	1	19-39Ëê	22.50563449	113.9345255	440305	V0440300	9000	26	75	29	73	113.9321849	22.50279894	113.9346252	22.50501489	1	1	2
2019/10/19 12:35	2019/10/19 15:32	2.2923476	2	19-39Ëê	22.50611515	113.9341749	440305	V0440300	9000	26	75	29	73	113.9321849	22.50279894	113.9346252	22.50501489	1	1	2
2019/10/19 0:00	2019/10/19 1:42	2.2923476	1	19-39Ëê	22.50513816	113.9326327	440305	V0440300	9000	26	75	29	73	113.9321849	22.50279894	113.9346252	22.50501489	1	1	2
2019/10/19 18:46	2019/10/19 23:12	2.2923476	1	40-55Ëê	22.50615179	113.9342033	440305	V0440300	9000	26	75	29	73	113.9321849	22.50279894	113.9346252	22.50501489	1	1	2
2019/10/19 18:00	2019/10/19 18:51	2.2923476	2	19-39Ëê	22.50588714	113.9411636	440305	V0440300	9003	26	78	29	76	113.9395059	22.50279894	113.9419462	22.50501489	1	1	2
2019/10/19 20:37	2019/10/19 22:50	2.2923476	2	19-39Ëê	22.50744909	113.8940798	440305	V0440300	9341	27	59	30	57	113.8931395	22.50501489	113.8955798	22.50723085	1	1	2
2019/10/19 16:15	2019/10/19 18:09	2.2923476	2	19-39Ëê	22.50906189	113.8972198	440305	V0440300	9342	27	60	30	58	113.8955798	22.50501489	113.8980202	22.50723085	1	1	2
2019/10/19 14:57	2019/10/19 19:46	2.2923476	2	19-39Ëê	22.50936468	113.9134337	440305	V0440300	9349	27	67	30	65	113.9126622	22.50501489	113.9151025	22.50723085	1	1	2
2019/10/19 18:52	2019/10/19 22:19	2.2923476	2	19-39Ëê	22.50943227	113.9127232	440305	V0440300	9349	27	67	30	65	113.9126622	22.50501489	113.9151025	22.50723085	2	1	2
2019/10/19 22:19	2019/10/19 23:01	2.2923476	2	19-39Ëê	22.50943227	113.9127232	440305	V0440300	9349	27	67	30	65	113.9126622	22.50501489	113.9151025	22.50723085	2	1	2
2019/10/19 13:21	2019/10/19 14:23	2.2923476	2	19-39Ëê	22.50869037	113.9192182	440305	V0440300	9351	27	69	30	67	113.9175429	22.50501489	113.9199832	22.50723085	1	1	2
2019/10/19 12:21	2019/10/19 19:50	2.2923476	2	19-39Ëê	22.50861726	113.9201135	440305	V0440300	9352	27	70	30	68	113.9199832	22.50501489	113.9224235	22.50723085	1	1	2
2019/10/19 0:15	2019/10/19 3:22	2.2923476	3	19-39Ëê	22.5085117	113.9207277	440305	V0440300	9352	27	70	30	68	113.9199832	22.50501489	113.9224235	22.50723085	3	1	2
2019/10/19 0:05	2019/10/19 0:15	2.2923476	3	19-39Ëê	22.5085117	113.9207277	440305	V0440300	9352	27	70	30	68	113.9199832	22.50501489	113.9224235	22.50723085	3	1	2
2019/10/19 22:32	2019/10/19 23:16	2.2923476	3	19-39Ëê	22.5085117	113.9207277	440305	V0440300	9352	27	70	30	68	113.9199832	22.50501489	113.9224235	22.50723085	3	1	2
2019/10/19 7:31	2019/10/19 8:29	2.2923476	1	40-55Ëê	22.50866142	113.9257266	440305	V0440300	9354	27	72	30	70	113.9248639	22.50501489	113.9273042	22.50723085	1	1	2
2019/10/19 10:48	2019/10/19 11:10	2.2923476	2	19-39Ëê	22.50870937	113.9263472	440305	V0440300	9354	27	72	30	70	113.9248639	22.50501489	113.9273042	22.50723085	1	1	2
2019/10/19 19:22	2019/10/19 22:36	2.2923476	2	40-55Ëê	22.50736366	113.9314957	440305	V0440300	9356	27	74	30	72	113.9297445	22.50501489	113.9321849	22.50723085	1	1	2
2019/10/19 13:11	2019/10/19 14:01	2.2923476	2	19-39Ëê	22.51163413	113.9061373	440305	V0440300	9703	28	64	31	62	113.9053412	22.50723085	113.9077815	22.50944681	1	1	2
2019/10/19 20:15	2019/10/19 22:13	2.2923476	1	40-55Ëê	22.5100894	113.9131068	440305	V0440300	9706	28	67	31	65	113.9126622	22.50723085	113.9151025	22.50944681	2	1	2
2019/10/19 17:11	2019/10/19 20:03	2.2923476	1	40-55Ëê	22.5100894	113.9131068	440305	V0440300	9706	28	67	31	65	113.9126622	22.50723085	113.9151025	22.50944681	2	1	2
2019/10/19 17:23	2019/10/19 18:47	2.2923476	1	19-39Ëê	22.51040705	113.9179078	440305	V0440300	9708	28	69	31	67	113.9175429	22.50723085	113.9199832	22.50944681	1	1	2
2019/10/19 12:51	2019/10/19 16:08	2.2923476	1	19-39Ëê	22.51112189	113.920835	440305	V0440300	9709	28	70	31	68	113.9199832	22.50723085	113.9224235	22.50944681	1	1	2
2019/10/19 0:44	2019/10/19 14:00	2.2923476	2	19-39Ëê	22.51149972	113.9245468	440305	V0440300	9710	28	71	31	69	113.9224235	22.50723085	113.9248639	22.50944681	1	1	2
2019/10/19 18:58	2019/10/19 19:39	2.2923476	2	19-39Ëê	22.50986034	113.9261275	440305	V0440300	9711	28	72	31	70	113.9248639	22.50723085	113.9273042	22.50944681	1	1	2
2019/10/19 0:00	2019/10/19 8:18	2.2923476	1	19-39Ëê	22.51058369	113.9261989	440305	V0440300	9711	28	72	31	70	113.9248639	22.50723085	113.9273042	22.50944681	1	1	2
2019/10/19 11:08	2019/10/19 13:30	2.2923476	1	19-39Ëê	22.5103542	113.925524	440305	V0440300	9711	28	72	31	70	113.9248639	22.50723085	113.9273042	22.50944681	1	1	2
2019/10/19 23:38	2019/10/19 23:38	2.2923476	2	19-39Ëê	22.5111816	113.9258457	440305	V0440300	9711	28	72	31	70	113.9248639	22.50723085	113.9273042	22.50944681	1	1	2
2019/10/19 9:00	2019/10/19 12:26	2.2923476	1	19-39Ëê	22.51056515	113.9294824	440305	V0440300	9712	28	73	31	71	113.9273042	22.50723085	113.9297445	22.50944681	1	1	2
2019/10/19 17:42	2019/10/19 18:14	2.2923476	2	19-39Ëê	22.5134653	113.8995303	440305	V0440300	10057	29	61	32	59	113.8980202	22.50944681	113.9004605	22.51166277	2	1	2
2019/10/19 18:16	2019/10/19 19:32	2.2923476	2	19-39Ëê	22.5134653	113.8995303	440305	V0440300	10057	29	61	32	59	113.8980202	22.50944681	113.9004605	22.51166277	2	1	2
2019/10/19 21:54	2019/10/19 22:41	2.2923476	2	19-39Ëê	22.51367843	113.8993507	440305	V0440300	10057	29	61	32	59	113.8980202	22.50944681	113.9004605	22.51166277	1	1	2
2019/10/19 22:51	2019/10/19 23:32	2.2923476	1	19-39Ëê	22.51197189	113.9025845	440305	V0440300	10058	29	62	32	60	113.9004605	22.50944681	113.9029008	22.51166277	1	1	2
2019/10/19 20:29	2019/10/19 21:08	2.2923476	1	19-39Ëê	22.51240451	113.9006807	440305	V0440300	10058	29	62	32	60	113.9004605	22.50944681	113.9029008	22.51166277	1	1	2
2019/10/19 18:34	2019/10/19 20:56	2.2923476	1	19-39Ëê	22.51339331	113.9117415	440305	V0440300	10062	29	66	32	64	113.9102218	22.50944681	113.9126622	22.51166277	1	1	2
2019/10/19 1:56	2019/10/19 3:34	2.2923476	2	19-39Ëê	22.51245214	113.9139576	440305	V0440300	10063	29	67	32	65	113.9126622	22.50944681	113.9151025	22.51166277	1	1	2
2019/10/19 19:37	2019/10/19 22:43	2.2923476	1	40-55Ëê	22.51216993	113.9166545	440305	V0440300	10064	29	68	32	66	113.9151025	22.50944681	113.9175429	22.51166277	1	1	2
2019/10/19 18:33	2019/10/19 21:26	2.2923476	2	19-39Ëê	22.51275573	113.9175545	440305	V0440300	10065	29	69	32	67	113.9175429	22.50944681	113.9199832	22.51166277	1	1	2
2019/10/19 19:24	2019/10/19 20:22	2.2923476	1	40-55Ëê	22.51314632	113.9191	440305	V0440300	10065	29	69	32	67	113.9175429	22.50944681	113.9199832	22.51166277	1	1	2
2019/10/19 12:33	2019/10/19 16:46	2.2923476	2	19-39Ëê	22.51346668	113.9202779	440305	V0440300	10066	29	70	32	68	113.9199832	22.50944681	113.9224235	22.51166277	1	1	2
2019/10/19 17:06	2019/10/19 17:37	2.2923476	1	19-39Ëê	22.51307945	113.9255123	440305	V0440300	10068	29	72	32	70	113.9248639	22.50944681	113.9273042	22.51166277	1	1	2
2019/10/19 8:15	2019/10/19 13:42	2.2923476	2	40-55Ëê	22.5118277	113.9308532	440305	V0440300	10070	29	74	32	72	113.9297445	22.50944681	113.9321849	22.51166277	1	1	2
2019/10/19 16:15	2019/10/19 22:16	2.2923476	1	19-39Ëê	22.5158209	113.8986035	440305	V0440300	10414	30	61	33	59	113.8980202	22.51166277	113.9004605	22.51387872	1	1	2
2019/10/19 18:54	2019/10/19 22:35	2.2923476	1	19-39Ëê	22.51550487	113.8999996	440305	V0440300	10414	30	61	33	59	113.8980202	22.51166277	113.9004605	22.51387872	1	1	2
2019/10/19 19:39	2019/10/19 22:45	2.2923476	1	19-39Ëê	22.51564838	113.9074563	440305	V0440300	10417	30	64	33	62	113.9053412	22.51166277	113.9077815	22.51387872	1	1	2
2019/10/19 17:13	2019/10/19 18:30	2.2923476	1	19-39Ëê	22.51389903	113.9117594	440305	V0440300	10419	30	66	33	64	113.9102218	22.51166277	113.9126622	22.51387872	1	1	2
2019/10/19 12:41	2019/10/19 16:38	2.2923476	1	55ËêÒÔÉÏ	22.51499513	113.9166792	440305	V0440300	10421	30	68	33	66	113.9151025	22.51166277	113.9175429	22.51387872	3	1	2
2019/10/19 16:39	2019/10/19 17:39	2.2923476	1	55ËêÒÔÉÏ	22.51499513	113.9166792	440305	V0440300	10421	30	68	33	66	113.9151025	22.51166277	113.9175429	22.51387872	3	1	2
2019/10/19 11:39	2019/10/19 12:41	2.2923476	1	55ËêÒÔÉÏ	22.51499513	113.9166792	440305	V0440300	10421	30	68	33	66	113.9151025	22.51166277	113.9175429	22.51387872	3	1	2
2019/10/19 15:49	2019/10/19 23:28	2.2923476	2	19-39Ëê	22.51418189	113.9222825	440305	V0440300	10423	30	70	33	68	113.9199832	22.51166277	113.9224235	22.51387872	1	1	2
2019/10/19 13:06	2019/10/19 16:08	2.2923476	1	19-39Ëê	22.51427704	113.9220666	440305	V0440300	10423	30	70	33	68	113.9199832	22.51166277	113.9224235	22.51387872	1	1	2
2019/10/19 21:15	2019/10/19 22:04	2.2923476	1	19-39Ëê	22.51433377	113.9245617	440305	V0440300	10424	30	71	33	69	113.9224235	22.51166277	113.9248639	22.51387872	1	1	2
2019/10/19 20:53	2019/10/19 21:55	2.2923476	3	Î´Öª	22.5160868	113.9246783	440305	V0440300	10424	30	71	33	69	113.9224235	22.51166277	113.9248639	22.51387872	1	1	2
2019/10/19 7:52	2019/10/19 20:46	2.2923476	1	19-39Ëê	22.51586206	113.92378	440305	V0440300	10424	30	71	33	69	113.9224235	22.51166277	113.9248639	22.51387872	1	1	2
2019/10/19 11:23	2019/10/19 12:11	2.2923476	1	19-39Ëê	22.51554291	113.9231362	440305	V0440300	10424	30	71	33	69	113.9224235	22.51166277	113.9248639	22.51387872	1	1	2
2019/10/19 20:54	2019/10/19 21:32	2.2923476	1	19-39Ëê	22.51474677	113.9249217	440305	V0440300	10425	30	72	33	70	113.9248639	22.51166277	113.9273042	22.51387872	1	1	2
2019/10/19 19:21	2019/10/19 21:33	2.2923476	2	19-39Ëê	22.5141846	113.928091	440305	V0440300	10426	30	73	33	71	113.9273042	22.51166277	113.9297445	22.51387872	1	1	2
2019/10/19 21:55	2019/10/19 22:34	2.2923476	1	19-39Ëê	22.51467034	113.9317909	440305	V0440300	10427	30	74	33	72	113.9297445	22.51166277	113.9321849	22.51387872	1	1	2
2019/10/19 12:35	2019/10/19 15:08	2.2923476	2	40-55Ëê	22.51536236	113.9316396	440305	V0440300	10427	30	74	33	72	113.9297445	22.51166277	113.9321849	22.51387872	1	1	2
2019/10/19 9:53	2019/10/19 10:43	2.2923476	1	40-55Ëê	22.51524344	113.9334489	440305	V0440300	10428	30	75	33	73	113.9321849	22.51166277	113.9346252	22.51387872	1	1	2
2019/10/19 11:53	2019/10/19 12:37	3.059257	1	19-39Ëê	22.51395364	114.0532688	440304	V0440300	10477	30	124	32	123	114.0517614	22.51166277	114.0542017	22.51387872	1	1	3
2019/10/19 6:02	2019/10/19 10:04	2.2923476	1	40-55Ëê	22.51685143	113.9094791	440305	V0440300	10775	31	65	34	63	113.9077815	22.51387872	113.9102218	22.51609468	1	1	2
2019/10/19 19:41	2019/10/19 21:23	2.2923476	2	40-55Ëê	22.51626526	113.9095018	440305	V0440300	10775	31	65	34	63	113.9077815	22.51387872	113.9102218	22.51609468	1	1	2
2019/10/19 12:02	2019/10/19 14:14	2.2923476	1	19-39Ëê	22.51711814	113.9092692	440305	V0440300	10775	31	65	34	63	113.9077815	22.51387872	113.9102218	22.51609468	1	1	2
2019/10/19 16:50	2019/10/19 19:13	2.2923476	2	19-39Ëê	22.51807949	113.909986	440305	V0440300	10775	31	65	34	63	113.9077815	22.51387872	113.9102218	22.51609468	1	1	2
2019/10/19 16:31	2019/10/19 17:43	2.2923476	2	19-39Ëê	22.517607	113.9088794	440305	V0440300	10775	31	65	34	63	113.9077815	22.51387872	113.9102218	22.51609468	1	1	2
2019/10/19 17:19	2019/10/19 19:26	2.2923476	2	19-39Ëê	22.51691271	113.9093806	440305	V0440300	10775	31	65	34	63	113.9077815	22.51387872	113.9102218	22.51609468	1	1	2
2019/10/19 11:43	2019/10/19 14:47	2.2923476	1	19-39Ëê	22.5165944	113.9214908	440305	V0440300	10780	31	70	34	68	113.9199832	22.51387872	113.9224235	22.51609468	1	1	2
2019/10/19 14:31	2019/10/19 15:39	2.2923476	1	19-39Ëê	22.51756104	113.9243737	440305	V0440300	10781	31	71	34	69	113.9224235	22.51387872	113.9248639	22.51609468	1	1	2
2019/10/19 11:29	2019/10/19 12:16	2.2923476	2	40-55Ëê	22.51614966	113.9341186	440305	V0440300	10785	31	75	34	74	113.9321849	22.51387872	113.9346252	22.51609468	1	1	2
2019/10/19 17:21	2019/10/19 18:58	2.2923476	1	19-39Ëê	22.52038528	113.8970931	440305	V0440300	11127	32	60	35	58	113.8955798	22.51609468	113.8980202	22.51831064	1	1	2
2019/10/19 0:00	2019/10/19 1:15	2.2923476	1	19-39Ëê	22.52034514	113.8987551	440305	V0440300	11128	32	61	35	59	113.8980202	22.51609468	113.9004605	22.51831064	1	1	2
2019/10/19 11:38	2019/10/19 19:43	2.2923476	1	19-39Ëê	22.51893879	113.9016423	440305	V0440300	11129	32	62	35	60	113.9004605	22.51609468	113.9029008	22.51831064	1	1	2
2019/10/19 19:06	2019/10/19 23:12	2.2923476	1	19-39Ëê	22.51896487	113.9039341	440305	V0440300	11130	32	63	35	61	113.9029008	22.51609468	113.9053412	22.51831064	1	1	2
2019/10/19 7:05	2019/10/19 7:40	2.2923476	1	19-39Ëê	22.5196893	113.9101639	440305	V0440300	11132	32	65	35	63	113.9077815	22.51609468	113.9102218	22.51831064	1	1	2
2019/10/19 14:15	2019/10/19 16:48	2.2923476	2	19-39Ëê	22.51913054	113.9116139	440305	V0440300	11133	32	66	35	64	113.9102218	22.51609468	113.9126622	22.51831064	1	1	2
2019/10/19 17:14	2019/10/19 20:27	2.2923476	2	19-39Ëê	22.52024431	113.9122788	440305	V0440300	11133	32	66	35	64	113.9102218	22.51609468	113.9126622	22.51831064	1	1	2
2019/10/19 16:25	2019/10/19 18:13	2.2923476	2	19-39Ëê	22.51926961	113.9160403	440305	V0440300	11135	32	68	35	66	113.9151025	22.51609468	113.9175429	22.51831064	1	1	2
2019/10/19 0:00	2019/10/19 4:39	2.2923476	2	19-39Ëê	22.51909969	113.932169	440305	V0440300	11141	32	74	35	73	113.9297445	22.51609468	113.9321849	22.51831064	1	1	2
2019/10/19 16:57	2019/10/19 20:37	3.059257	2	19-39Ëê	22.51910052	114.0347311	440304	V0440300	11184	32	117	34	116	114.034679	22.51609468	114.0371193	22.51831064	1	1	3
2019/10/19 14:56	2019/10/19 18:11	3.059257	2	19-39Ëê	22.51882029	114.043043	440304	V0440300	11187	32	120	34	119	114.042	22.51609468	114.0444403	22.51831064	1	1	3
2019/10/19 18:30	2019/10/19 20:50	2.2923476	1	19-39Ëê	22.52124271	113.9045924	440305	V0440300	11487	33	63	36	61	113.9029008	22.51831064	113.9053412	22.5205266	1	1	2
2019/10/19 18:05	2019/10/19 19:23	2.2923476	2	40-55Ëê	22.52183682	113.9073282	440305	V0440300	11488	33	64	36	62	113.9053412	22.51831064	113.9077815	22.5205266	1	1	2
2019/10/19 20:30	2019/10/19 21:43	2.2923476	1	40-55Ëê	22.52086678	113.9174425	440305	V0440300	11492	33	68	36	67	113.9151025	22.51831064	113.9175429	22.5205266	1	1	2
2019/10/19 0:16	2019/10/19 2:54	2.2923476	1	19-39Ëê	22.52249524	113.9152984	440305	V0440300	11492	33	68	36	67	113.9151025	22.51831064	113.9175429	22.5205266	1	1	2
2019/10/19 9:15	2019/10/19 19:59	2.2923476	1	19-39Ëê	22.52170898	113.9180649	440305	V0440300	11493	33	69	36	68	113.9175429	22.51831064	113.9199832	22.5205266	1	1	2
2019/10/19 12:23	2019/10/19 15:39	2.2923476	1	19-39Ëê	22.52079917	113.9342102	440305	V0440300	11499	33	75	36	74	113.9321849	22.51831064	113.9346252	22.5205266	1	1	2
2019/10/19 10:37	2019/10/19 11:15	2.2923476	1	19-39Ëê	22.52117791	113.9346681	440305	V0440300	11500	33	76	36	75	113.9346252	22.51831064	113.9370656	22.5205266	1	1	2
2019/10/19 17:01	2019/10/19 23:13	2.2923476	1	55ËêÒÔÉÏ	22.52082746	113.9442344	440305	V0440300	11503	33	79	35	78	113.9419462	22.51831064	113.9443866	22.5205266	1	1	2
2019/10/19 10:22	2019/10/19 16:11	3.059257	2	19-39Ëê	22.52226421	114.0340127	440304	V0440300	11540	33	116	35	115	114.0322387	22.51831064	114.034679	22.5205266	1	1	3
2019/10/19 17:52	2019/10/19 18:38	3.059257	1	19-39Ëê	22.52103458	114.0466486	440304	V0440300	11545	33	121	35	120	114.0444403	22.51831064	114.0468807	22.5205266	2	1	3
2019/10/19 18:38	2019/10/19 20:07	3.059257	1	19-39Ëê	22.52103458	114.0466486	440304	V0440300	11545	33	121	35	120	114.0444403	22.51831064	114.0468807	22.5205266	2	1	3
2019/10/19 20:15	2019/10/19 23:30	3.059257	1	0-18Ëê	22.52188844	114.057783	440304	V0440300	11550	33	126	35	125	114.056642	22.51831064	114.0590823	22.5205266	1	1	3
2019/10/19 20:50	2019/10/19 23:09	3.059257	3	Î´Öª	22.52206484	114.0580513	440304	V0440300	11550	33	126	35	125	114.056642	22.51831064	114.0590823	22.5205266	1	1	3
2019/10/19 9:19	2019/10/19 10:02	3.059257	1	19-39Ëê	22.52156628	114.0574401	440304	V0440300	11550	33	126	35	125	114.056642	22.51831064	114.0590823	22.5205266	1	1	3
2019/10/19 19:04	2019/10/19 21:33	2.2923476	2	19-39Ëê	22.52301671	113.9166079	440305	V0440300	11849	34	68	37	67	113.9151025	22.5205266	113.9175429	22.52274255	1	1	2
2019/10/19 11:08	2019/10/19 13:29	2.2923476	2	19-39Ëê	22.52474917	113.9161226	440305	V0440300	11849	34	68	37	67	113.9151025	22.5205266	113.9175429	22.52274255	1	1	2
2019/10/19 17:50	2019/10/19 23:01	2.2923476	2	19-39Ëê	22.52473067	113.9165698	440305	V0440300	11849	34	68	37	67	113.9151025	22.5205266	113.9175429	22.52274255	1	1	2
2019/10/19 13:43	2019/10/19 22:39	2.2923476	2	55ËêÒÔÉÏ	22.52310868	113.9218806	440305	V0440300	11851	34	70	37	69	113.9199832	22.5205266	113.9224235	22.52274255	1	1	2
2019/10/19 18:19	2019/10/19 19:24	2.2923476	2	19-39Ëê	22.5237609	113.9205936	440305	V0440300	11851	34	70	37	69	113.9199832	22.5205266	113.9224235	22.52274255	1	1	2
2019/10/19 11:29	2019/10/19 11:30	2.2923476	1	19-39Ëê	22.52402064	113.9247358	440305	V0440300	11852	34	71	37	70	113.9224235	22.5205266	113.9248639	22.52274255	1	1	2
2019/10/19 19:50	2019/10/19 20:36	2.2923476	1	19-39Ëê	22.52350937	113.9234842	440305	V0440300	11852	34	71	37	70	113.9224235	22.5205266	113.9248639	22.52274255	2	1	2
2019/10/19 10:46	2019/10/19 14:02	2.2923476	1	19-39Ëê	22.52350937	113.9234842	440305	V0440300	11852	34	71	37	70	113.9224235	22.5205266	113.9248639	22.52274255	2	1	2
2019/10/19 6:37	2019/10/19 11:34	2.2923476	1	19-39Ëê	22.52467843	113.9346102	440305	V0440300	11856	34	75	37	74	113.9321849	22.5205266	113.9346252	22.52274255	2	1	2
2019/10/19 12:15	2019/10/19 14:23	2.2923476	1	19-39Ëê	22.52467843	113.9346102	440305	V0440300	11856	34	75	37	74	113.9321849	22.5205266	113.9346252	22.52274255	2	1	2
2019/10/19 17:39	2019/10/19 20:46	2.2923476	2	19-39Ëê	22.52364563	113.9329816	440305	V0440300	11856	34	75	37	74	113.9321849	22.5205266	113.9346252	22.52274255	1	1	2
2019/10/19 10:13	2019/10/19 16:11	2.2923476	1	19-39Ëê	22.52471561	113.9460529	440305	V0440300	11861	34	80	36	79	113.9443866	22.5205266	113.9468269	22.52274255	1	1	2
2019/10/19 9:35	2019/10/19 17:00	3.059257	1	19-39Ëê	22.52458417	114.0271919	440304	V0440300	11894	34	113	36	112	114.0249177	22.5205266	114.027358	22.52274255	1	1	3
2019/10/19 19:58	2019/10/19 21:33	3.059257	1	40-55Ëê	22.52436787	114.031607	440304	V0440300	11896	34	115	36	114	114.0297983	22.5205266	114.0322387	22.52274255	2	1	3
2019/10/19 17:42	2019/10/19 19:57	3.059257	1	40-55Ëê	22.52436787	114.031607	440304	V0440300	11896	34	115	36	114	114.0297983	22.5205266	114.0322387	22.52274255	2	1	3
2019/10/19 20:16	2019/10/19 22:37	3.059257	1	19-39Ëê	22.52365464	114.0364894	440304	V0440300	11898	34	117	36	116	114.034679	22.5205266	114.0371193	22.52274255	1	1	3
2019/10/19 20:29	2019/10/19 22:39	3.059257	2	19-39Ëê	22.52354793	114.038046	440304	V0440300	11899	34	118	36	117	114.0371193	22.5205266	114.0395597	22.52274255	1	1	3
2019/10/19 0:00	2019/10/19 0:22	3.059257	2	19-39Ëê	22.52332975	114.0458128	440304	V0440300	11902	34	121	36	120	114.0444403	22.5205266	114.0468807	22.52274255	1	1	3
2019/10/19 19:59	2019/10/19 20:50	3.059257	2	19-39Ëê	22.52393203	114.0644139	440304	V0440300	11910	34	129	35	128	114.063963	22.5205266	114.0664034	22.52274255	1	1	3
2019/10/19 0:02	2019/10/19 4:40	3.059257	1	19-39Ëê	22.52473861	114.0675639	440304	V0440300	11911	34	130	35	129	114.0664034	22.5205266	114.0688437	22.52274255	1	1	3
2019/10/19 14:25	2019/10/19 17:40	3.059257	2	40-55Ëê	22.52493693	114.068541	440304	V0440300	11911	34	130	35	129	114.0664034	22.5205266	114.0688437	22.52274255	1	1	3
2019/10/19 15:19	2019/10/19 16:27	2.2923476	1	55ËêÒÔÉÏ	22.52653867	113.9059217	440305	V0440300	12202	35	64	38	63	113.9053412	22.52274255	113.9077815	22.52495851	1	1	2
2019/10/19 12:44	2019/10/19 14:46	2.2923476	1	19-39Ëê	22.52620044	113.9099218	440305	V0440300	12203	35	65	38	64	113.9077815	22.52274255	113.9102218	22.52495851	1	1	2
2019/10/19 19:56	2019/10/19 22:50	2.2923476	2	19-39Ëê	22.52703346	113.9105347	440305	V0440300	12204	35	66	38	65	113.9102218	22.52274255	113.9126622	22.52495851	1	1	2
2019/10/19 0:28	2019/10/19 0:51	2.2923476	1	19-39Ëê	22.52613598	113.9169078	440305	V0440300	12206	35	68	38	67	113.9151025	22.52274255	113.9175429	22.52495851	1	1	2
2019/10/19 21:41	2019/10/19 23:32	2.2923476	1	19-39Ëê	22.52551751	113.9157169	440305	V0440300	12206	35	68	38	67	113.9151025	22.52274255	113.9175429	22.52495851	1	1	2
2019/10/19 19:22	2019/10/19 19:23	2.2923476	1	19-39Ëê	22.52704688	113.9159355	440305	V0440300	12206	35	68	38	67	113.9151025	22.52274255	113.9175429	22.52495851	1	1	2
2019/10/19 15:56	2019/10/19 19:35	2.2923476	1	19-39Ëê	22.52563641	113.9190948	440305	V0440300	12207	35	69	38	68	113.9175429	22.52274255	113.9199832	22.52495851	1	1	2
2019/10/19 21:27	2019/10/19 22:19	2.2923476	2	19-39Ëê	22.52595409	113.9196609	440305	V0440300	12207	35	69	38	68	113.9175429	22.52274255	113.9199832	22.52495851	1	1	2
2019/10/19 14:50	2019/10/19 16:40	2.2923476	2	19-39Ëê	22.52550053	113.9190687	440305	V0440300	12207	35	69	38	68	113.9175429	22.52274255	113.9199832	22.52495851	1	1	2
2019/10/19 0:00	2019/10/19 0:04	2.2923476	1	19-39Ëê	22.52664553	113.9185382	440305	V0440300	12207	35	69	38	68	113.9175429	22.52274255	113.9199832	22.52495851	1	1	2
2019/10/19 22:24	2019/10/19 23:15	2.2923476	2	19-39Ëê	22.5250347	113.9187779	440305	V0440300	12207	35	69	38	68	113.9175429	22.52274255	113.9199832	22.52495851	1	1	2
2019/10/19 13:06	2019/10/19 14:32	2.2923476	2	19-39Ëê	22.52646604	113.9185907	440305	V0440300	12207	35	69	38	68	113.9175429	22.52274255	113.9199832	22.52495851	1	1	2
2019/10/19 17:08	2019/10/19 19:55	2.2923476	2	19-39Ëê	22.52677768	113.9211969	440305	V0440300	12208	35	70	38	69	113.9199832	22.52274255	113.9224235	22.52495851	1	1	2
2019/10/19 19:34	2019/10/19 22:44	2.2923476	2	19-39Ëê	22.52601394	113.9227876	440305	V0440300	12209	35	71	38	70	113.9224235	22.52274255	113.9248639	22.52495851	1	1	2
2019/10/19 19:26	2019/10/19 20:59	2.2923476	1	19-39Ëê	22.52580148	113.9248906	440305	V0440300	12210	35	72	38	71	113.9248639	22.52274255	113.9273042	22.52495851	1	1	2
2019/10/19 18:08	2019/10/19 23:00	2.2923476	2	0-18Ëê	22.52712487	113.9337014	440305	V0440300	12213	35	75	37	74	113.9321849	22.52274255	113.9346252	22.52495851	1	1	2
2019/10/19 19:59	2019/10/19 21:11	2.2923476	2	19-39Ëê	22.52582703	113.9413752	440305	V0440300	12216	35	78	37	77	113.9395059	22.52274255	113.9419462	22.52495851	1	1	2
2019/10/19 17:52	2019/10/19 20:17	2.2923476	3	Î´Öª	22.52683391	113.9459188	440305	V0440300	12218	35	80	37	79	113.9443866	22.52274255	113.9468269	22.52495851	1	1	2
2019/10/19 18:56	2019/10/19 21:14	2.2923476	1	40-55Ëê	22.5249887	113.9490292	440305	V0440300	12219	35	81	37	80	113.9468269	22.52274255	113.9492672	22.52495851	1	1	2
2019/10/19 18:16	2019/10/19 22:00	2.2923476	1	40-55Ëê	22.52629489	113.9474753	440305	V0440300	12219	35	81	37	80	113.9468269	22.52274255	113.9492672	22.52495851	1	1	2
2019/10/19 9:46	2019/10/19 12:13	2.2923476	2	40-55Ëê	22.52551805	113.9607817	440305	V0440300	12224	35	86	37	85	113.9590286	22.52274255	113.9614689	22.52495851	1	1	2
2019/10/19 23:16	2019/10/19 23:34	3.059257	2	0-18Ëê	22.52676885	114.039454	440304	V0440300	12256	35	118	37	117	114.0371193	22.52274255	114.0395597	22.52495851	1	1	3
2019/10/19 14:21	2019/10/19 18:36	3.059257	2	19-39Ëê	22.52511464	114.0402956	440304	V0440300	12257	35	119	37	118	114.0395597	22.52274255	114.042	22.52495851	1	1	3
2019/10/19 18:12	2019/10/19 20:47	3.059257	1	19-39Ëê	22.52546979	114.0399772	440304	V0440300	12257	35	119	37	118	114.0395597	22.52274255	114.042	22.52495851	1	1	3
2019/10/19 21:28	2019/10/19 22:55	3.059257	3	19-39Ëê	22.5249687	114.0456128	440304	V0440300	12259	35	121	37	120	114.0444403	22.52274255	114.0468807	22.52495851	1	1	3
2019/10/19 18:06	2019/10/19 21:07	3.059257	2	19-39Ëê	22.52601319	114.0499041	440304	V0440300	12261	35	123	37	122	114.049321	22.52274255	114.0517614	22.52495851	1	1	3
2019/10/19 18:29	2019/10/19 23:16	2.2923476	2	19-39Ëê	22.52815161	113.9095481	440305	V0440300	12560	36	65	39	64	113.9077815	22.52495851	113.9102218	22.52717447	1	1	2
2019/10/19 19:38	2019/10/19 20:31	2.2923476	1	19-39Ëê	22.5286121	113.909091	440305	V0440300	12560	36	65	39	64	113.9077815	22.52495851	113.9102218	22.52717447	1	1	2
2019/10/19 15:43	2019/10/19 18:14	2.2923476	1	19-39Ëê	22.52833898	113.9108456	440305	V0440300	12561	36	66	39	65	113.9102218	22.52495851	113.9126622	22.52717447	1	1	2
2019/10/19 16:35	2019/10/19 17:29	2.2923476	1	19-39Ëê	22.52858856	113.9120932	440305	V0440300	12561	36	66	39	65	113.9102218	22.52495851	113.9126622	22.52717447	1	1	2
2019/10/19 22:45	2019/10/19 22:45	2.2923476	1	19-39Ëê	22.52831655	113.9148485	440305	V0440300	12562	36	67	39	66	113.9126622	22.52495851	113.9151025	22.52717447	1	1	2
2019/10/19 20:59	2019/10/19 23:36	2.2923476	2	19-39Ëê	22.52826586	113.9145581	440305	V0440300	12562	36	67	39	66	113.9126622	22.52495851	113.9151025	22.52717447	1	1	2
2019/10/19 20:49	2019/10/19 22:43	2.2923476	2	0-18Ëê	22.52844359	113.9148845	440305	V0440300	12562	36	67	39	66	113.9126622	22.52495851	113.9151025	22.52717447	1	1	2
2019/10/19 16:14	2019/10/19 17:34	2.2923476	1	19-39Ëê	22.52792017	113.9139441	440305	V0440300	12562	36	67	39	66	113.9126622	22.52495851	113.9151025	22.52717447	1	1	2
2019/10/19 20:23	2019/10/19 21:28	2.2923476	1	19-39Ëê	22.52841657	113.9134765	440305	V0440300	12562	36	67	39	66	113.9126622	22.52495851	113.9151025	22.52717447	1	1	2
2019/10/19 18:27	2019/10/19 20:18	2.2923476	2	19-39Ëê	22.5273668	113.9166181	440305	V0440300	12563	36	68	39	67	113.9151025	22.52495851	113.9175429	22.52717447	1	1	2
2019/10/19 0:41	2019/10/19 2:21	2.2923476	1	19-39Ëê	22.52896212	113.9179233	440305	V0440300	12564	36	69	39	68	113.9175429	22.52495851	113.9199832	22.52717447	1	1	2
2019/10/19 18:38	2019/10/19 19:11	2.2923476	2	19-39Ëê	22.52876598	113.9175779	440305	V0440300	12564	36	69	39	68	113.9175429	22.52495851	113.9199832	22.52717447	1	1	2
2019/10/19 18:35	2019/10/19 22:41	2.2923476	2	19-39Ëê	22.52837707	113.9198889	440305	V0440300	12564	36	69	39	68	113.9175429	22.52495851	113.9199832	22.52717447	2	1	2
2019/10/19 14:25	2019/10/19 15:36	2.2923476	2	19-39Ëê	22.52837707	113.9198889	440305	V0440300	12564	36	69	39	68	113.9175429	22.52495851	113.9199832	22.52717447	2	1	2
2019/10/19 17:27	2019/10/19 20:53	2.2923476	1	19-39Ëê	22.52824454	113.9219221	440305	V0440300	12565	36	70	39	69	113.9199832	22.52495851	113.9224235	22.52717447	1	1	2
2019/10/19 14:26	2019/10/19 16:41	2.2923476	2	40-55Ëê	22.52794164	113.9216568	440305	V0440300	12565	36	70	39	69	113.9199832	22.52495851	113.9224235	22.52717447	1	1	2
2019/10/19 11:38	2019/10/19 14:03	2.2923476	1	19-39Ëê	22.5274654	113.9208223	440305	V0440300	12565	36	70	39	69	113.9199832	22.52495851	113.9224235	22.52717447	1	1	2
2019/10/19 13:42	2019/10/19 15:20	2.2923476	2	40-55Ëê	22.52873957	113.9218529	440305	V0440300	12565	36	70	39	69	113.9199832	22.52495851	113.9224235	22.52717447	1	1	2
2019/10/19 19:15	2019/10/19 19:59	2.2923476	2	19-39Ëê	22.52883601	113.921705	440305	V0440300	12565	36	70	39	69	113.9199832	22.52495851	113.9224235	22.52717447	1	1	2
2019/10/19 17:35	2019/10/19 19:34	2.2923476	2	19-39Ëê	22.52776121	113.9226031	440305	V0440300	12566	36	71	39	70	113.9224235	22.52495851	113.9248639	22.52717447	1	1	2
2019/10/19 17:09	2019/10/19 18:07	2.2923476	1	19-39Ëê	22.52928246	113.9238129	440305	V0440300	12566	36	71	39	70	113.9224235	22.52495851	113.9248639	22.52717447	1	1	2
2019/10/19 17:34	2019/10/19 19:18	2.2923476	1	19-39Ëê	22.52736801	113.9228061	440305	V0440300	12566	36	71	39	70	113.9224235	22.52495851	113.9248639	22.52717447	1	1	2
2019/10/19 9:18	2019/10/19 11:47	2.2923476	1	19-39Ëê	22.52826328	113.9238452	440305	V0440300	12566	36	71	39	70	113.9224235	22.52495851	113.9248639	22.52717447	1	1	2
2019/10/19 19:39	2019/10/19 21:13	2.2923476	1	19-39Ëê	22.52783998	113.9224751	440305	V0440300	12566	36	71	39	70	113.9224235	22.52495851	113.9248639	22.52717447	1	1	2
2019/10/19 19:41	2019/10/19 22:38	2.2923476	1	19-39Ëê	22.52868599	113.9228255	440305	V0440300	12566	36	71	39	70	113.9224235	22.52495851	113.9248639	22.52717447	1	1	2
2019/10/19 12:21	2019/10/19 17:35	2.2923476	2	19-39Ëê	22.52855218	113.9276274	440305	V0440300	12568	36	73	39	72	113.9273042	22.52495851	113.9297445	22.52717447	1	1	2
2019/10/19 18:50	2019/10/19 22:59	2.2923476	1	Î´Öª	22.52925055	113.9358499	440305	V0440300	12571	36	76	38	75	113.9346252	22.52495851	113.9370656	22.52717447	1	1	2
2019/10/19 0:02	2019/10/19 1:15	2.2923476	1	19-39Ëê	22.5279366	113.9436311	440305	V0440300	12574	36	79	38	78	113.9419462	22.52495851	113.9443866	22.52717447	1	1	2
2019/10/19 18:30	2019/10/19 23:30	2.2923476	1	40-55Ëê	22.52816264	113.9427032	440305	V0440300	12574	36	79	38	78	113.9419462	22.52495851	113.9443866	22.52717447	1	1	2
2019/10/19 19:41	2019/10/19 21:49	2.2923476	2	19-39Ëê	22.52748251	113.945856	440305	V0440300	12575	36	80	38	79	113.9443866	22.52495851	113.9468269	22.52717447	1	1	2
2019/10/19 18:19	2019/10/19 20:39	2.2923476	2	40-55Ëê	22.52809332	113.9447545	440305	V0440300	12575	36	80	38	79	113.9443866	22.52495851	113.9468269	22.52717447	1	1	2
2019/10/19 10:26	2019/10/19 11:35	2.2923476	1	19-39Ëê	22.52817765	113.9449178	440305	V0440300	12575	36	80	38	79	113.9443866	22.52495851	113.9468269	22.52717447	1	1	2
2019/10/19 0:01	2019/10/19 6:11	2.2923476	1	19-39Ëê	22.52878383	113.9645378	440305	V0440300	12583	36	88	38	87	113.9639092	22.52495851	113.9663496	22.52717447	1	1	2
2019/10/19 9:28	2019/10/19 13:51	2.2923476	2	40-55Ëê	22.52804655	113.9805055	440305	V0440300	12589	36	94	38	93	113.9785513	22.52495851	113.9809916	22.52717447	1	1	2
2019/10/19 16:57	2019/10/19 19:18	2.2923476	1	19-39Ëê	22.52765273	113.9907923	440305	V0440300	12594	36	99	38	98	113.9907529	22.52495851	113.9931933	22.52717447	2	1	2
2019/10/19 16:17	2019/10/19 16:57	2.2923476	1	19-39Ëê	22.52765273	113.9907923	440305	V0440300	12594	36	99	38	98	113.9907529	22.52495851	113.9931933	22.52717447	2	1	2
2019/10/19 0:00	2019/10/19 0:00	3.059257	1	19-39Ëê	22.52733771	114.0296782	440304	V0440300	12609	36	114	38	113	114.027358	22.52495851	114.0297983	22.52717447	1	1	3
2019/10/19 14:25	2019/10/19 21:59	3.059257	1	19-39Ëê	22.52891088	114.0283622	440304	V0440300	12609	36	114	38	113	114.027358	22.52495851	114.0297983	22.52717447	1	1	3
2019/10/19 8:55	2019/10/19 9:45	3.059257	1	19-39Ëê	22.52809865	114.0361905	440304	V0440300	12612	36	117	38	116	114.034679	22.52495851	114.0371193	22.52717447	1	1	3
2019/10/19 12:40	2019/10/19 17:57	3.059257	2	19-39Ëê	22.52845916	114.0469569	440304	V0440300	12617	36	122	38	121	114.0468807	22.52495851	114.049321	22.52717447	1	1	3
2019/10/19 0:01	2019/10/19 10:07	3.059257	3	Î´Öª	22.52907607	114.0614196	440304	V0440300	12622	36	127	37	126	114.0590823	22.52495851	114.0615227	22.52717447	1	1	3
2019/10/19 18:29	2019/10/19 22:21	2.2923476	1	19-39Ëê	22.52968377	113.9014704	440305	V0440300	12914	37	62	40	61	113.9004605	22.52717447	113.9029008	22.52939042	1	1	2
2019/10/19 15:09	2019/10/19 19:57	2.2923476	1	55ËêÒÔÉÏ	22.53160126	113.9068483	440305	V0440300	12916	37	64	40	63	113.9053412	22.52717447	113.9077815	22.52939042	1	1	2
2019/10/19 8:44	2019/10/19 13:42	2.2923476	2	19-39Ëê	22.53090394	113.9090691	440305	V0440300	12917	37	65	40	64	113.9077815	22.52717447	113.9102218	22.52939042	1	1	2
2019/10/19 18:36	2019/10/19 21:23	2.2923476	1	19-39Ëê	22.53057626	113.9112718	440305	V0440300	12918	37	66	40	65	113.9102218	22.52717447	113.9126622	22.52939042	1	1	2
2019/10/19 19:47	2019/10/19 22:18	2.2923476	3	Î´Öª	22.53136564	113.9166653	440305	V0440300	12920	37	68	40	67	113.9151025	22.52717447	113.9175429	22.52939042	1	1	2
2019/10/19 19:42	2019/10/19 22:43	2.2923476	2	19-39Ëê	22.53075723	113.9159988	440305	V0440300	12920	37	68	40	67	113.9151025	22.52717447	113.9175429	22.52939042	1	1	2
2019/10/19 17:03	2019/10/19 21:10	2.2923476	2	19-39Ëê	22.52955007	113.9194063	440305	V0440300	12921	37	69	40	68	113.9175429	22.52717447	113.9199832	22.52939042	1	1	2
2019/10/19 7:41	2019/10/19 8:58	2.2923476	1	19-39Ëê	22.53047028	113.9189195	440305	V0440300	12921	37	69	40	68	113.9175429	22.52717447	113.9199832	22.52939042	1	1	2
2019/10/19 18:57	2019/10/19 21:10	2.2923476	2	19-39Ëê	22.53000548	113.9191533	440305	V0440300	12921	37	69	40	68	113.9175429	22.52717447	113.9199832	22.52939042	2	1	2
2019/10/19 18:04	2019/10/19 18:57	2.2923476	2	19-39Ëê	22.53000548	113.9191533	440305	V0440300	12921	37	69	40	68	113.9175429	22.52717447	113.9199832	22.52939042	2	1	2
2019/10/19 18:17	2019/10/19 20:58	2.2923476	1	19-39Ëê	22.53097192	113.9206085	440305	V0440300	12922	37	70	40	69	113.9199832	22.52717447	113.9224235	22.52939042	1	1	2
2019/10/19 10:11	2019/10/19 12:37	2.2923476	2	19-39Ëê	22.53014255	113.9215983	440305	V0440300	12922	37	70	40	69	113.9199832	22.52717447	113.9224235	22.52939042	1	1	2
2019/10/19 18:11	2019/10/19 19:02	2.2923476	2	19-39Ëê	22.52982329	113.9214208	440305	V0440300	12922	37	70	40	69	113.9199832	22.52717447	113.9224235	22.52939042	1	1	2
2019/10/19 18:41	2019/10/19 19:34	2.2923476	1	40-55Ëê	22.53110788	113.9211106	440305	V0440300	12922	37	70	40	69	113.9199832	22.52717447	113.9224235	22.52939042	1	1	2
2019/10/19 12:32	2019/10/19 17:50	2.2923476	1	19-39Ëê	22.52963236	113.9213473	440305	V0440300	12922	37	70	40	69	113.9199832	22.52717447	113.9224235	22.52939042	1	1	2
2019/10/19 11:09	2019/10/19 23:22	2.2923476	1	19-39Ëê	22.5308114	113.9216515	440305	V0440300	12922	37	70	40	69	113.9199832	22.52717447	113.9224235	22.52939042	2	1	2
2019/10/19 23:23	2019/10/19 23:30	2.2923476	1	19-39Ëê	22.5308114	113.9216515	440305	V0440300	12922	37	70	40	69	113.9199832	22.52717447	113.9224235	22.52939042	2	1	2
2019/10/19 12:48	2019/10/19 16:58	2.2923476	2	55ËêÒÔÉÏ	22.53068612	113.9221788	440305	V0440300	12922	37	70	40	69	113.9199832	22.52717447	113.9224235	22.52939042	1	1	2
2019/10/19 17:32	2019/10/19 21:50	2.2923476	2	19-39Ëê	22.53084461	113.9200867	440305	V0440300	12922	37	70	40	69	113.9199832	22.52717447	113.9224235	22.52939042	1	1	2
2019/10/19 19:24	2019/10/19 22:49	2.2923476	2	19-39Ëê	22.52977677	113.9260654	440305	V0440300	12924	37	72	40	71	113.9248639	22.52717447	113.9273042	22.52939042	1	1	2
2019/10/19 19:01	2019/10/19 21:21	2.2923476	2	40-55Ëê	22.53090917	113.9272352	440305	V0440300	12924	37	72	40	71	113.9248639	22.52717447	113.9273042	22.52939042	1	1	2
2019/10/19 20:24	2019/10/19 21:14	2.2923476	2	19-39Ëê	22.53007576	113.9261268	440305	V0440300	12924	37	72	40	71	113.9248639	22.52717447	113.9273042	22.52939042	1	1	2
2019/10/19 16:04	2019/10/19 17:11	2.2923476	1	19-39Ëê	22.52961038	113.9263314	440305	V0440300	12924	37	72	40	71	113.9248639	22.52717447	113.9273042	22.52939042	1	1	2
2019/10/19 20:13	2019/10/19 20:53	2.2923476	3	19-39Ëê	22.53111112	113.929776	440305	V0440300	12926	37	74	39	73	113.9297445	22.52717447	113.9321849	22.52939042	2	1	2
2019/10/19 20:54	2019/10/19 23:38	2.2923476	3	19-39Ëê	22.53111112	113.929776	440305	V0440300	12926	37	74	39	73	113.9297445	22.52717447	113.9321849	22.52939042	2	1	2
2019/10/19 18:08	2019/10/19 23:15	2.2923476	2	40-55Ëê	22.53097265	113.9324506	440305	V0440300	12927	37	75	39	74	113.9321849	22.52717447	113.9346252	22.52939042	1	1	2
2019/10/19 15:50	2019/10/19 16:50	2.2923476	3	Î´Öª	22.53045602	113.9399131	440305	V0440300	12930	37	78	39	77	113.9395059	22.52717447	113.9419462	22.52939042	1	1	2
2019/10/19 18:24	2019/10/19 22:43	2.2923476	1	40-55Ëê	22.5297696	113.9413078	440305	V0440300	12930	37	78	39	77	113.9395059	22.52717447	113.9419462	22.52939042	1	1	2
2019/10/19 19:55	2019/10/19 22:53	2.2923476	2	19-39Ëê	22.52961943	113.9424283	440305	V0440300	12931	37	79	39	78	113.9419462	22.52717447	113.9443866	22.52939042	2	1	2
2019/10/19 18:58	2019/10/19 19:55	2.2923476	2	19-39Ëê	22.52961943	113.9424283	440305	V0440300	12931	37	79	39	78	113.9419462	22.52717447	113.9443866	22.52939042	2	1	2
2019/10/19 8:01	2019/10/19 9:04	2.2923476	2	40-55Ëê	22.5309291	113.9453333	440305	V0440300	12932	37	80	39	79	113.9443866	22.52717447	113.9468269	22.52939042	1	1	2
2019/10/19 17:43	2019/10/19 18:30	2.2923476	1	19-39Ëê	22.53124433	113.9467252	440305	V0440300	12932	37	80	39	79	113.9443866	22.52717447	113.9468269	22.52939042	1	1	2
2019/10/19 20:02	2019/10/19 21:51	2.2923476	2	19-39Ëê	22.52964496	113.9844053	440305	V0440300	12948	37	96	39	95	113.9834319	22.52717447	113.9858723	22.52939042	1	1	2
2019/10/19 18:34	2019/10/19 21:36	3.059257	1	19-39Ëê	22.53155921	114.0197949	440304	V0440300	12962	37	110	39	109	114.0175966	22.52717447	114.020037	22.52939042	1	1	3
2019/10/19 17:09	2019/10/19 20:10	3.059257	2	40-55Ëê	22.53083974	114.0213939	440304	V0440300	12963	37	111	39	110	114.020037	22.52717447	114.0224773	22.52939042	1	1	3
2019/10/19 18:11	2019/10/19 18:12	3.059257	1	40-55Ëê	22.53102899	114.0218659	440304	V0440300	12963	37	111	39	110	114.020037	22.52717447	114.0224773	22.52939042	1	1	3
2019/10/19 8:08	2019/10/19 15:59	3.059257	1	19-39Ëê	22.53102476	114.0255383	440304	V0440300	12965	37	113	39	112	114.0249177	22.52717447	114.027358	22.52939042	1	1	3
2019/10/19 12:33	2019/10/19 14:04	3.059257	1	55ËêÒÔÉÏ	22.52966344	114.0393145	440304	V0440300	12970	37	118	39	117	114.0371193	22.52717447	114.0395597	22.52939042	1	1	3
2019/10/19 19:44	2019/10/19 20:22	3.059257	1	19-39Ëê	22.52994751	114.0567572	440304	V0440300	12978	37	126	38	125	114.056642	22.52717447	114.0590823	22.52939042	1	1	3
2019/10/19 18:38	2019/10/19 22:05	3.059257	1	19-39Ëê	22.52995318	114.0748764	440304	V0440300	12985	37	133	38	132	114.0737244	22.52717447	114.0761647	22.52939042	1	1	3
2019/10/19 19:30	2019/10/19 22:01	2.2923476	2	19-39Ëê	22.53338271	113.9079744	440305	V0440300	13274	38	65	41	64	113.9077815	22.52939042	113.9102218	22.53160638	1	1	2
2019/10/19 17:30	2019/10/19 22:13	2.2923476	2	40-55Ëê	22.53258776	113.9121597	440305	V0440300	13275	38	66	41	65	113.9102218	22.52939042	113.9126622	22.53160638	1	1	2
2019/10/19 12:32	2019/10/19 13:13	2.2923476	2	19-39Ëê	22.53222699	113.9117014	440305	V0440300	13275	38	66	41	65	113.9102218	22.52939042	113.9126622	22.53160638	1	1	2
2019/10/19 11:19	2019/10/19 13:58	2.2923476	1	19-39Ëê	22.53312242	113.9108654	440305	V0440300	13275	38	66	41	65	113.9102218	22.52939042	113.9126622	22.53160638	1	1	2
2019/10/19 17:55	2019/10/19 22:38	2.2923476	2	19-39Ëê	22.53162321	113.9126863	440305	V0440300	13276	38	67	41	66	113.9126622	22.52939042	113.9151025	22.53160638	1	1	2
2019/10/19 21:31	2019/10/19 22:51	2.2923476	1	19-39Ëê	22.53187944	113.9133412	440305	V0440300	13276	38	67	41	66	113.9126622	22.52939042	113.9151025	22.53160638	2	1	2
2019/10/19 18:08	2019/10/19 19:48	2.2923476	1	19-39Ëê	22.53187944	113.9133412	440305	V0440300	13276	38	67	41	66	113.9126622	22.52939042	113.9151025	22.53160638	2	1	2
2019/10/19 14:04	2019/10/19 17:34	2.2923476	2	40-55Ëê	22.53163577	113.9128706	440305	V0440300	13276	38	67	41	66	113.9126622	22.52939042	113.9151025	22.53160638	1	1	2
2019/10/19 14:27	2019/10/19 14:58	2.2923476	1	19-39Ëê	22.53338409	113.9141529	440305	V0440300	13276	38	67	41	66	113.9126622	22.52939042	113.9151025	22.53160638	1	1	2
2019/10/19 14:11	2019/10/19 17:29	2.2923476	2	19-39Ëê	22.53300636	113.9193975	440305	V0440300	13278	38	69	41	68	113.9175429	22.52939042	113.9199832	22.53160638	1	1	2
2019/10/19 9:40	2019/10/19 12:00	2.2923476	1	19-39Ëê	22.5318223	113.9188312	440305	V0440300	13278	38	69	41	68	113.9175429	22.52939042	113.9199832	22.53160638	2	1	2
2019/10/19 12:00	2019/10/19 12:48	2.2923476	1	19-39Ëê	22.5318223	113.9188312	440305	V0440300	13278	38	69	41	68	113.9175429	22.52939042	113.9199832	22.53160638	2	1	2
2019/10/19 19:14	2019/10/19 22:32	2.2923476	1	19-39Ëê	22.53191176	113.9187904	440305	V0440300	13278	38	69	41	68	113.9175429	22.52939042	113.9199832	22.53160638	1	1	2
2019/10/19 16:45	2019/10/19 17:53	2.2923476	2	19-39Ëê	22.53208158	113.9210598	440305	V0440300	13279	38	70	41	69	113.9199832	22.52939042	113.9224235	22.53160638	1	1	2
2019/10/19 9:21	2019/10/19 11:00	2.2923476	2	55ËêÒÔÉÏ	22.53162771	113.9237512	440305	V0440300	13280	38	71	41	70	113.9224235	22.52939042	113.9248639	22.53160638	1	1	2
2019/10/19 19:16	2019/10/19 20:09	2.2923476	1	19-39Ëê	22.53277446	113.927087	440305	V0440300	13281	38	72	40	71	113.9248639	22.52939042	113.9273042	22.53160638	1	1	2
2019/10/19 22:24	2019/10/19 23:37	2.2923476	1	19-39Ëê	22.53369652	113.9252791	440305	V0440300	13281	38	72	40	71	113.9248639	22.52939042	113.9273042	22.53160638	2	1	2
2019/10/19 1:35	2019/10/19 2:22	2.2923476	1	19-39Ëê	22.53369652	113.9252791	440305	V0440300	13281	38	72	40	71	113.9248639	22.52939042	113.9273042	22.53160638	2	1	2
2019/10/19 15:12	2019/10/19 20:07	2.2923476	1	19-39Ëê	22.53266936	113.9248938	440305	V0440300	13281	38	72	40	71	113.9248639	22.52939042	113.9273042	22.53160638	2	1	2
2019/10/19 11:16	2019/10/19 15:12	2.2923476	1	19-39Ëê	22.53266936	113.9248938	440305	V0440300	13281	38	72	40	71	113.9248639	22.52939042	113.9273042	22.53160638	2	1	2
2019/10/19 21:49	2019/10/19 23:35	2.2923476	1	0-18Ëê	22.5317128	113.9286746	440305	V0440300	13282	38	73	40	72	113.9273042	22.52939042	113.9297445	22.53160638	1	1	2
2019/10/19 14:38	2019/10/19 18:32	2.2923476	2	19-39Ëê	22.53167528	113.9276554	440305	V0440300	13282	38	73	40	72	113.9273042	22.52939042	113.9297445	22.53160638	1	1	2
2019/10/19 21:24	2019/10/19 23:38	2.2923476	1	19-39Ëê	22.53298347	113.9314152	440305	V0440300	13283	38	74	40	73	113.9297445	22.52939042	113.9321849	22.53160638	1	1	2
2019/10/19 14:17	2019/10/19 15:27	2.2923476	1	19-39Ëê	22.53267122	113.9363378	440305	V0440300	13285	38	76	40	75	113.9346252	22.52939042	113.9370656	22.53160638	2	1	2
2019/10/19 11:48	2019/10/19 14:17	2.2923476	1	19-39Ëê	22.53267122	113.9363378	440305	V0440300	13285	38	76	40	75	113.9346252	22.52939042	113.9370656	22.53160638	2	1	2
2019/10/19 17:40	2019/10/19 21:41	2.2923476	1	19-39Ëê	22.53327974	113.9351197	440305	V0440300	13285	38	76	40	75	113.9346252	22.52939042	113.9370656	22.53160638	1	1	2
2019/10/19 15:58	2019/10/19 17:15	2.2923476	2	40-55Ëê	22.53208676	113.9392943	440305	V0440300	13286	38	77	40	76	113.9370656	22.52939042	113.9395059	22.53160638	1	1	2
2019/10/19 17:07	2019/10/19 20:20	2.2923476	1	19-39Ëê	22.53345957	113.9445684	440305	V0440300	13289	38	80	40	79	113.9443866	22.52939042	113.9468269	22.53160638	1	1	2
2019/10/19 16:26	2019/10/19 19:05	2.2923476	2	19-39Ëê	22.53256861	113.947551	440305	V0440300	13290	38	81	40	80	113.9468269	22.52939042	113.9492672	22.53160638	1	1	2
2019/10/19 13:03	2019/10/19 15:35	2.2923476	2	40-55Ëê	22.53206016	113.9497675	440305	V0440300	13291	38	82	40	81	113.9492672	22.52939042	113.9517076	22.53160638	1	1	2
2019/10/19 9:18	2019/10/19 10:17	2.2923476	1	40-55Ëê	22.53221112	113.9534461	440305	V0440300	13292	38	83	40	82	113.9517076	22.52939042	113.9541479	22.53160638	1	1	2
2019/10/19 22:36	2019/10/19 23:33	2.2923476	1	40-55Ëê	22.53339967	113.9552076	440305	V0440300	13293	38	84	40	83	113.9541479	22.52939042	113.9565882	22.53160638	1	1	2
2019/10/19 15:53	2019/10/19 21:09	2.2923476	2	19-39Ëê	22.53308798	113.9601982	440305	V0440300	13295	38	86	40	85	113.9590286	22.52939042	113.9614689	22.53160638	1	1	2
2019/10/19 19:01	2019/10/19 21:29	2.2923476	2	19-39Ëê	22.53332033	113.9600765	440305	V0440300	13295	38	86	40	85	113.9590286	22.52939042	113.9614689	22.53160638	1	1	2
2019/10/19 19:52	2019/10/19 22:38	2.2923476	2	40-55Ëê	22.53340374	113.9707127	440305	V0440300	13299	38	90	40	89	113.9687899	22.52939042	113.9712303	22.53160638	1	1	2
2019/10/19 12:14	2019/10/19 15:51	3.059257	3	19-39Ëê	22.53380713	114.0178812	440304	V0440300	13319	38	110	40	109	114.0175966	22.52939042	114.020037	22.53160638	1	1	3
2019/10/19 20:46	2019/10/19 22:24	3.059257	2	19-39Ëê	22.53229449	114.0229463	440304	V0440300	13321	38	112	40	111	114.0224773	22.52939042	114.0249177	22.53160638	2	1	3
2019/10/19 16:59	2019/10/19 20:44	3.059257	2	19-39Ëê	22.53229449	114.0229463	440304	V0440300	13321	38	112	40	111	114.0224773	22.52939042	114.0249177	22.53160638	2	1	3
2019/10/19 12:04	2019/10/19 14:31	3.059257	1	19-39Ëê	22.5328973	114.040936	440304	V0440300	13328	38	119	40	118	114.0395597	22.52939042	114.042	22.53160638	1	1	3
2019/10/19 18:40	2019/10/19 23:26	3.059257	2	19-39Ëê	22.53192459	114.0533343	440304	V0440300	13333	38	124	39	123	114.0517614	22.52939042	114.0542017	22.53160638	1	1	3
2019/10/19 18:31	2019/10/19 21:38	2.2923476	2	19-39Ëê	22.53453362	113.9044709	440305	V0440300	13629	39	63	42	62	113.9029008	22.53160638	113.9053412	22.53382234	1	1	2
2019/10/19 17:30	2019/10/19 21:03	2.2923476	3	Î´Öª	22.53416483	113.9068786	440305	V0440300	13630	39	64	42	63	113.9053412	22.53160638	113.9077815	22.53382234	1	1	2
2019/10/19 21:41	2019/10/19 23:02	2.2923476	2	19-39Ëê	22.53502251	113.910182	440305	V0440300	13631	39	65	42	64	113.9077815	22.53160638	113.9102218	22.53382234	2	1	2
2019/10/19 19:58	2019/10/19 21:12	2.2923476	2	19-39Ëê	22.53502251	113.910182	440305	V0440300	13631	39	65	42	64	113.9077815	22.53160638	113.9102218	22.53382234	2	1	2
2019/10/19 9:24	2019/10/19 14:10	2.2923476	1	19-39Ëê	22.53560426	113.9094598	440305	V0440300	13631	39	65	42	64	113.9077815	22.53160638	113.9102218	22.53382234	1	1	2
2019/10/19 18:05	2019/10/19 23:26	2.2923476	2	19-39Ëê	22.53385255	113.91082	440305	V0440300	13632	39	66	42	65	113.9102218	22.53160638	113.9126622	22.53382234	1	1	2
2019/10/19 18:27	2019/10/19 19:40	2.2923476	1	19-39Ëê	22.5343578	113.9183378	440305	V0440300	13635	39	69	42	68	113.9175429	22.53160638	113.9199832	22.53382234	2	1	2
2019/10/19 17:24	2019/10/19 18:27	2.2923476	1	19-39Ëê	22.5343578	113.9183378	440305	V0440300	13635	39	69	42	68	113.9175429	22.53160638	113.9199832	22.53382234	2	1	2
2019/10/19 18:33	2019/10/19 21:38	2.2923476	1	19-39Ëê	22.53602183	113.9189906	440305	V0440300	13635	39	69	42	68	113.9175429	22.53160638	113.9199832	22.53382234	1	1	2
2019/10/19 13:37	2019/10/19 15:21	2.2923476	1	19-39Ëê	22.53468467	113.9269282	440305	V0440300	13638	39	72	41	71	113.9248639	22.53160638	113.9273042	22.53382234	1	1	2
2019/10/19 17:43	2019/10/19 18:53	2.2923476	2	19-39Ëê	22.53424323	113.9283855	440305	V0440300	13639	39	73	41	72	113.9273042	22.53160638	113.9297445	22.53382234	1	1	2
2019/10/19 19:32	2019/10/19 23:40	2.2923476	2	0-18Ëê	22.53559317	113.9291328	440305	V0440300	13639	39	73	41	72	113.9273042	22.53160638	113.9297445	22.53382234	1	1	2
2019/10/19 14:22	2019/10/19 18:09	2.2923476	2	0-18Ëê	22.53529271	113.9318305	440305	V0440300	13640	39	74	41	73	113.9297445	22.53160638	113.9321849	22.53382234	1	1	2
2019/10/19 16:51	2019/10/19 19:52	2.2923476	1	19-39Ëê	22.53447149	113.9308868	440305	V0440300	13640	39	74	41	73	113.9297445	22.53160638	113.9321849	22.53382234	1	1	2
2019/10/19 9:07	2019/10/19 13:05	2.2923476	1	19-39Ëê	22.53440469	113.9297517	440305	V0440300	13640	39	74	41	73	113.9297445	22.53160638	113.9321849	22.53382234	1	1	2
2019/10/19 18:09	2019/10/19 20:54	2.2923476	1	0-18Ëê	22.53390781	113.9311422	440305	V0440300	13640	39	74	41	73	113.9297445	22.53160638	113.9321849	22.53382234	1	1	2
2019/10/19 12:04	2019/10/19 14:05	2.2923476	1	19-39Ëê	22.53404915	113.9338204	440305	V0440300	13641	39	75	41	74	113.9321849	22.53160638	113.9346252	22.53382234	1	1	2
2019/10/19 22:48	2019/10/19 23:15	2.2923476	2	19-39Ëê	22.53440517	113.9335599	440305	V0440300	13641	39	75	41	74	113.9321849	22.53160638	113.9346252	22.53382234	1	1	2
2019/10/19 19:53	2019/10/19 22:35	2.2923476	2	19-39Ëê	22.53390155	113.9360192	440305	V0440300	13642	39	76	41	75	113.9346252	22.53160638	113.9370656	22.53382234	1	1	2
2019/10/19 22:01	2019/10/19 23:14	2.2923476	1	0-18Ëê	22.53484199	113.9513093	440305	V0440300	13648	39	82	41	81	113.9492672	22.53160638	113.9517076	22.53382234	1	1	2
2019/10/19 13:38	2019/10/19 14:41	2.2923476	1	40-55Ëê	22.53390097	113.9808347	440305	V0440300	13660	39	94	41	93	113.9785513	22.53160638	113.9809916	22.53382234	2	1	2
2019/10/19 10:31	2019/10/19 11:40	2.2923476	1	40-55Ëê	22.53390097	113.9808347	440305	V0440300	13660	39	94	41	93	113.9785513	22.53160638	113.9809916	22.53382234	2	1	2
2019/10/19 8:09	2019/10/19 16:50	3.059257	2	19-39Ëê	22.5347935	114.0024902	440304	V0440300	13669	39	103	41	102	114.0005143	22.53160638	114.0029546	22.53382234	1	1	3
2019/10/19 0:06	2019/10/19 0:19	3.059257	1	19-39Ëê	22.53492691	114.0218114	440304	V0440300	13677	39	111	41	110	114.020037	22.53160638	114.0224773	22.53382234	1	1	3
2019/10/19 22:50	2019/10/19 23:38	3.059257	3	Î´Öª	22.53533235	114.0217735	440304	V0440300	13677	39	111	41	110	114.020037	22.53160638	114.0224773	22.53382234	1	1	3
2019/10/19 17:47	2019/10/19 20:50	3.059257	2	19-39Ëê	22.5341881	114.0204185	440304	V0440300	13677	39	111	41	110	114.020037	22.53160638	114.0224773	22.53382234	1	1	3
2019/10/19 19:20	2019/10/19 20:30	2.2923476	1	19-39Ëê	22.53687368	113.9050793	440305	V0440300	13986	40	63	43	62	113.9029008	22.53382234	113.9053412	22.5360383	1	1	2
2019/10/19 18:27	2019/10/19 20:30	2.2923476	1	19-39Ëê	22.53665278	113.9118943	440305	V0440300	13989	40	66	43	65	113.9102218	22.53382234	113.9126622	22.5360383	1	1	2
2019/10/19 9:10	2019/10/19 10:44	2.2923476	1	19-39Ëê	22.53644021	113.9144541	440305	V0440300	13990	40	67	43	66	113.9126622	22.53382234	113.9151025	22.5360383	1	1	2
2019/10/19 11:42	2019/10/19 13:08	2.2923476	2	19-39Ëê	22.53666361	113.9190443	440305	V0440300	13992	40	69	43	68	113.9175429	22.53382234	113.9199832	22.5360383	1	1	2
2019/10/19 18:30	2019/10/19 21:32	2.2923476	2	19-39Ëê	22.53763508	113.9198194	440305	V0440300	13992	40	69	43	68	113.9175429	22.53382234	113.9199832	22.5360383	1	1	2
2019/10/19 19:18	2019/10/19 20:51	2.2923476	2	55ËêÒÔÉÏ	22.53690995	113.9182422	440305	V0440300	13992	40	69	43	68	113.9175429	22.53382234	113.9199832	22.5360383	1	1	2
2019/10/19 17:12	2019/10/19 19:54	2.2923476	1	19-39Ëê	22.5360741	113.920777	440305	V0440300	13993	40	70	43	69	113.9199832	22.53382234	113.9224235	22.5360383	1	1	2
2019/10/19 18:09	2019/10/19 18:46	2.2923476	2	40-55Ëê	22.53641342	113.927191	440305	V0440300	13995	40	72	42	71	113.9248639	22.53382234	113.9273042	22.5360383	1	1	2
2019/10/19 11:21	2019/10/19 13:41	2.2923476	1	19-39Ëê	22.53646095	113.9344083	440305	V0440300	13998	40	75	42	74	113.9321849	22.53382234	113.9346252	22.5360383	1	1	2
2019/10/19 13:56	2019/10/19 15:20	2.2923476	2	19-39Ëê	22.53656158	113.9354261	440305	V0440300	13999	40	76	42	75	113.9346252	22.53382234	113.9370656	22.5360383	1	1	2
2019/10/19 16:40	2019/10/19 18:14	2.2923476	1	40-55Ëê	22.53741275	113.9569557	440305	V0440300	14008	40	85	42	84	113.9565882	22.53382234	113.9590286	22.5360383	3	1	2
2019/10/19 14:51	2019/10/19 16:39	2.2923476	1	40-55Ëê	22.53741275	113.9569557	440305	V0440300	14008	40	85	42	84	113.9565882	22.53382234	113.9590286	22.5360383	3	1	2
2019/10/19 18:42	2019/10/19 20:07	2.2923476	1	40-55Ëê	22.53741275	113.9569557	440305	V0440300	14008	40	85	42	84	113.9565882	22.53382234	113.9590286	22.5360383	3	1	2
2019/10/19 18:17	2019/10/19 20:12	2.2923476	2	19-39Ëê	22.53687423	113.9614074	440305	V0440300	14009	40	86	42	85	113.9590286	22.53382234	113.9614689	22.5360383	1	1	2
2019/10/19 11:26	2019/10/19 11:56	2.2923476	2	19-39Ëê	22.53683124	113.962953	440305	V0440300	14010	40	87	42	86	113.9614689	22.53382234	113.9639092	22.5360383	1	1	2
2019/10/19 16:01	2019/10/19 17:59	2.2923476	1	19-39Ëê	22.53722894	113.9625071	440305	V0440300	14010	40	87	42	86	113.9614689	22.53382234	113.9639092	22.5360383	1	1	2
2019/10/19 18:55	2019/10/19 23:43	2.2923476	1	19-39Ëê	22.53766578	113.9655676	440305	V0440300	14011	40	88	42	87	113.9639092	22.53382234	113.9663496	22.5360383	3	1	2
2019/10/19 23:43	2019/10/19 23:43	2.2923476	1	19-39Ëê	22.53766578	113.9655676	440305	V0440300	14011	40	88	42	87	113.9639092	22.53382234	113.9663496	22.5360383	3	1	2
2019/10/19 15:36	2019/10/19 16:22	2.2923476	1	19-39Ëê	22.53766578	113.9655676	440305	V0440300	14011	40	88	42	87	113.9639092	22.53382234	113.9663496	22.5360383	3	1	2
2019/10/19 15:49	2019/10/19 18:59	2.2923476	2	19-39Ëê	22.53791742	113.9659896	440305	V0440300	14011	40	88	42	87	113.9639092	22.53382234	113.9663496	22.5360383	1	1	2
2019/10/19 14:41	2019/10/19 17:56	2.2923476	1	19-39Ëê	22.53606267	113.9667005	440305	V0440300	14012	40	89	42	88	113.9663496	22.53382234	113.9687899	22.5360383	1	1	2
2019/10/19 13:31	2019/10/19 18:38	2.2923476	2	19-39Ëê	22.53610457	113.9674865	440305	V0440300	14012	40	89	42	88	113.9663496	22.53382234	113.9687899	22.5360383	1	1	2
2019/10/19 0:35	2019/10/19 1:53	2.2923476	1	19-39Ëê	22.53636116	113.9907492	440305	V0440300	14021	40	98	42	97	113.9883126	22.53382234	113.9907529	22.5360383	1	1	2
2019/10/19 18:48	2019/10/19 21:10	3.059257	2	19-39Ëê	22.53709818	114.0065404	440304	V0440300	14028	40	105	42	104	114.005395	22.53382234	114.0078353	22.5360383	2	1	3
2019/10/19 15:19	2019/10/19 16:45	3.059257	2	19-39Ëê	22.53709818	114.0065404	440304	V0440300	14028	40	105	42	104	114.005395	22.53382234	114.0078353	22.5360383	2	1	3
2019/10/19 13:46	2019/10/19 19:25	3.059257	2	19-39Ëê	22.53610564	114.0465708	440304	V0440300	14044	40	121	41	120	114.0444403	22.53382234	114.0468807	22.5360383	1	1	3
2019/10/19 17:55	2019/10/19 18:34	3.059257	1	40-55Ëê	22.53723714	114.0778709	440304	V0440300	14057	40	134	41	133	114.0761647	22.53382234	114.078605	22.5360383	1	1	3
2019/10/19 14:28	2019/10/19 17:12	2.2923476	1	19-39Ëê	22.54045691	113.9074475	440305	V0440300	14344	41	64	44	63	113.9053412	22.5360383	113.9077815	22.53825426	1	1	2
2019/10/19 12:02	2019/10/19 13:23	2.2923476	1	19-39Ëê	22.53988812	113.9083734	440305	V0440300	14345	41	65	44	64	113.9077815	22.5360383	113.9102218	22.53825426	1	1	2
2019/10/19 15:40	2019/10/19 18:25	2.2923476	1	19-39Ëê	22.53848248	113.9131846	440305	V0440300	14347	41	67	44	66	113.9126622	22.5360383	113.9151025	22.53825426	1	1	2
2019/10/19 11:46	2019/10/19 13:32	2.2923476	1	19-39Ëê	22.53929146	113.9181893	440305	V0440300	14349	41	69	44	68	113.9175429	22.5360383	113.9199832	22.53825426	1	1	2
2019/10/19 18:33	2019/10/19 19:24	2.2923476	1	19-39Ëê	22.53885428	113.9430311	440305	V0440300	14359	41	79	43	78	113.9419462	22.5360383	113.9443866	22.53825426	1	1	2
2019/10/19 14:31	2019/10/19 16:26	2.2923476	2	19-39Ëê	22.53972218	113.9640653	440305	V0440300	14368	41	88	43	87	113.9639092	22.5360383	113.9663496	22.53825426	1	1	2
2019/10/19 18:14	2019/10/19 19:00	2.2923476	1	19-39Ëê	22.53921864	113.9746954	440305	V0440300	14372	41	92	43	91	113.9736706	22.5360383	113.9761109	22.53825426	3	1	2
2019/10/19 12:43	2019/10/19 13:14	2.2923476	1	19-39Ëê	22.53921864	113.9746954	440305	V0440300	14372	41	92	43	91	113.9736706	22.5360383	113.9761109	22.53825426	3	1	2
2019/10/19 11:32	2019/10/19 12:42	2.2923476	1	19-39Ëê	22.53921864	113.9746954	440305	V0440300	14372	41	92	43	91	113.9736706	22.5360383	113.9761109	22.53825426	3	1	2
2019/10/19 12:19	2019/10/19 13:08	2.2923476	2	19-39Ëê	22.53924338	113.9779301	440305	V0440300	14373	41	93	43	92	113.9761109	22.5360383	113.9785513	22.53825426	1	1	2
2019/10/19 19:26	2019/10/19 21:31	3.059257	2	19-39Ëê	22.53960246	114.0082255	440304	V0440300	14386	41	106	43	105	114.0078353	22.5360383	114.0102756	22.53825426	1	1	3
2019/10/19 19:12	2019/10/19 20:27	3.059257	1	19-39Ëê	22.53985905	114.0089195	440304	V0440300	14386	41	106	43	105	114.0078353	22.5360383	114.0102756	22.53825426	2	1	3
2019/10/19 15:39	2019/10/19 19:12	3.059257	1	19-39Ëê	22.53985905	114.0089195	440304	V0440300	14386	41	106	43	105	114.0078353	22.5360383	114.0102756	22.53825426	2	1	3
2019/10/19 7:59	2019/10/19 14:13	3.059257	2	19-39Ëê	22.53931249	114.0753592	440304	V0440300	14413	41	133	42	132	114.0737244	22.5360383	114.0761647	22.53825426	1	1	3
2019/10/19 14:20	2019/10/19 15:38	2.2923476	2	19-39Ëê	22.54127312	113.901095	440305	V0440300	14699	42	62	45	61	113.9004605	22.53825426	113.9029008	22.54047021	1	1	2
2019/10/19 14:33	2019/10/19 17:54	2.2923476	2	19-39Ëê	22.54252672	113.9080815	440305	V0440300	14702	42	65	45	64	113.9077815	22.53825426	113.9102218	22.54047021	1	1	2
2019/10/19 14:09	2019/10/19 15:14	2.2923476	1	40-55Ëê	22.54185552	113.9088445	440305	V0440300	14702	42	65	45	64	113.9077815	22.53825426	113.9102218	22.54047021	1	1	2
2019/10/19 16:46	2019/10/19 17:58	2.2923476	1	19-39Ëê	22.54120536	113.9248212	440305	V0440300	14708	42	71	44	70	113.9224235	22.53825426	113.9248639	22.54047021	1	1	2
2019/10/19 14:45	2019/10/19 20:44	2.2923476	2	19-39Ëê	22.54207729	113.9355083	440305	V0440300	14713	42	76	44	75	113.9346252	22.53825426	113.9370656	22.54047021	1	1	2
2019/10/19 14:48	2019/10/19 20:32	2.2923476	1	19-39Ëê	22.54228661	113.9417605	440305	V0440300	14715	42	78	44	77	113.9395059	22.53825426	113.9419462	22.54047021	1	1	2
2019/10/19 0:00	2019/10/19 4:43	2.2923476	1	0-18Ëê	22.54057271	113.9432264	440305	V0440300	14716	42	79	44	78	113.9419462	22.53825426	113.9443866	22.54047021	1	1	2
2019/10/19 17:44	2019/10/19 18:31	2.2923476	1	19-39Ëê	22.54115617	113.9440102	440305	V0440300	14716	42	79	44	78	113.9419462	22.53825426	113.9443866	22.54047021	1	1	2
2019/10/19 16:37	2019/10/19 22:13	2.2923476	1	19-39Ëê	22.54171774	113.9450666	440305	V0440300	14717	42	80	44	79	113.9443866	22.53825426	113.9468269	22.54047021	1	1	2
2019/10/19 16:40	2019/10/19 22:08	2.2923476	1	19-39Ëê	22.54140053	113.9449958	440305	V0440300	14717	42	80	44	79	113.9443866	22.53825426	113.9468269	22.54047021	1	1	2
2019/10/19 17:58	2019/10/19 19:42	2.2923476	1	19-39Ëê	22.54056475	113.9651933	440305	V0440300	14725	42	88	44	87	113.9639092	22.53825426	113.9663496	22.54047021	1	1	2
2019/10/19 19:08	2019/10/19 21:49	2.2923476	1	19-39Ëê	22.54254322	113.9667337	440305	V0440300	14726	42	89	44	88	113.9663496	22.53825426	113.9687899	22.54047021	1	1	2
2019/10/19 15:15	2019/10/19 17:14	2.2923476	2	19-39Ëê	22.54194796	113.9672325	440305	V0440300	14726	42	89	44	88	113.9663496	22.53825426	113.9687899	22.54047021	1	1	2
2019/10/19 0:23	2019/10/19 2:13	3.059257	1	19-39Ëê	22.54161433	113.9946381	440304	V0440300	14737	42	100	44	99	113.9931933	22.53825426	113.9956336	22.54047021	1	1	3
2019/10/19 18:04	2019/10/19 20:38	3.059257	2	19-39Ëê	22.54093966	114.0087893	440304	V0440300	14743	42	106	44	105	114.0078353	22.53825426	114.0102756	22.54047021	1	1	3
2019/10/19 20:00	2019/10/19 23:17	3.059257	1	19-39Ëê	22.54050488	114.014531	440304	V0440300	14745	42	108	44	107	114.012716	22.53825426	114.0151563	22.54047021	2	1	3
2019/10/19 23:27	2019/10/19 23:27	3.059257	1	19-39Ëê	22.54050488	114.014531	440304	V0440300	14745	42	108	44	107	114.012716	22.53825426	114.0151563	22.54047021	2	1	3
2019/10/19 14:26	2019/10/19 18:37	3.059257	2	19-39Ëê	22.54148482	114.0500124	440304	V0440300	14760	42	123	43	122	114.049321	22.53825426	114.0517614	22.54047021	1	1	3
2019/10/19 21:16	2019/10/19 23:26	2.2923476	1	19-39Ëê	22.54442384	113.9049011	440305	V0440300	15057	43	63	46	62	113.9029008	22.54047021	113.9053412	22.54268617	1	1	2
2019/10/19 22:21	2019/10/19 23:03	2.2923476	1	19-39Ëê	22.54327247	113.9121356	440305	V0440300	15060	43	66	46	65	113.9102218	22.54047021	113.9126622	22.54268617	1	1	2
2019/10/19 16:54	2019/10/19 18:43	2.2923476	1	19-39Ëê	22.54408959	113.9170917	440305	V0440300	15062	43	68	45	67	113.9151025	22.54047021	113.9175429	22.54268617	1	1	2
2019/10/19 19:21	2019/10/19 20:41	2.2923476	2	19-39Ëê	22.54480606	113.9177462	440305	V0440300	15063	43	69	45	68	113.9175429	22.54047021	113.9199832	22.54268617	1	1	2
2019/10/19 11:51	2019/10/19 16:11	2.2923476	1	19-39Ëê	22.54386063	113.9334286	440305	V0440300	15069	43	75	45	74	113.9321849	22.54047021	113.9346252	22.54268617	1	1	2
2019/10/19 0:04	2019/10/19 2:05	2.2923476	2	19-39Ëê	22.54387345	113.9378878	440305	V0440300	15071	43	77	45	76	113.9370656	22.54047021	113.9395059	22.54268617	1	1	2
2019/10/19 11:48	2019/10/19 17:44	2.2923476	2	19-39Ëê	22.54468433	113.9411344	440305	V0440300	15072	43	78	45	77	113.9395059	22.54047021	113.9419462	22.54268617	1	1	2
2019/10/19 19:19	2019/10/19 22:39	2.2923476	1	19-39Ëê	22.54436424	113.9518384	440305	V0440300	15077	43	83	45	82	113.9517076	22.54047021	113.9541479	22.54268617	1	1	2
2019/10/19 15:44	2019/10/19 17:26	2.2923476	1	19-39Ëê	22.5439913	113.9631266	440305	V0440300	15081	43	87	45	86	113.9614689	22.54047021	113.9639092	22.54268617	1	1	2
2019/10/19 16:07	2019/10/19 18:14	2.2923476	3	Î´Öª	22.54367454	113.9669033	440305	V0440300	15083	43	89	45	88	113.9663496	22.54047021	113.9687899	22.54268617	1	1	2
2019/10/19 20:10	2019/10/19 20:10	3.059257	1	40-55Ëê	22.54333792	114.0013923	440304	V0440300	15097	43	103	45	102	114.0005143	22.54047021	114.0029546	22.54268617	1	1	3
2019/10/19 17:50	2019/10/19 22:38	3.059257	2	19-39Ëê	22.5427905	114.0078555	440304	V0440300	15100	43	106	45	105	114.0078353	22.54047021	114.0102756	22.54268617	1	1	3
2019/10/19 10:07	2019/10/19 13:50	3.059257	2	40-55Ëê	22.54353904	114.0136495	440304	V0440300	15102	43	108	45	107	114.012716	22.54047021	114.0151563	22.54268617	1	1	3
2019/10/19 12:53	2019/10/19 13:24	3.059257	2	19-39Ëê	22.5448485	114.0606969	440304	V0440300	15121	43	127	44	126	114.0590823	22.54047021	114.0615227	22.54268617	1	1	3
2019/10/19 13:03	2019/10/19 18:14	2.2923476	2	19-39Ëê	22.54709331	113.9038699	440305	V0440300	15414	44	63	47	62	113.9029008	22.54268617	113.9053412	22.54490213	1	1	2
2019/10/19 19:47	2019/10/19 22:53	2.2923476	1	19-39Ëê	22.54661377	113.9117794	440305	V0440300	15417	44	66	47	65	113.9102218	22.54268617	113.9126622	22.54490213	1	1	2
2019/10/19 19:25	2019/10/19 22:03	2.2923476	1	19-39Ëê	22.54582368	113.9157513	440305	V0440300	15419	44	68	46	67	113.9151025	22.54268617	113.9175429	22.54490213	1	1	2
2019/10/19 15:24	2019/10/19 16:00	2.2923476	2	40-55Ëê	22.54540596	113.9165572	440305	V0440300	15419	44	68	46	67	113.9151025	22.54268617	113.9175429	22.54490213	2	1	2
2019/10/19 18:37	2019/10/19 23:15	2.2923476	2	40-55Ëê	22.54540596	113.9165572	440305	V0440300	15419	44	68	46	67	113.9151025	22.54268617	113.9175429	22.54490213	2	1	2
2019/10/19 0:06	2019/10/19 0:16	2.2923476	1	19-39Ëê	22.5470643	113.9164426	440305	V0440300	15419	44	68	46	67	113.9151025	22.54268617	113.9175429	22.54490213	1	1	2
2019/10/19 21:11	2019/10/19 22:52	2.2923476	1	19-39Ëê	22.54665448	113.9171901	440305	V0440300	15419	44	68	46	67	113.9151025	22.54268617	113.9175429	22.54490213	1	1	2
2019/10/19 16:00	2019/10/19 16:55	2.2923476	2	40-55Ëê	22.5451315	113.915893	440305	V0440300	15419	44	68	46	67	113.9151025	22.54268617	113.9175429	22.54490213	2	1	2
2019/10/19 17:46	2019/10/19 22:18	2.2923476	2	40-55Ëê	22.5451315	113.915893	440305	V0440300	15419	44	68	46	67	113.9151025	22.54268617	113.9175429	22.54490213	2	1	2
2019/10/19 9:45	2019/10/19 12:04	2.2923476	2	19-39Ëê	22.54608871	113.9154539	440305	V0440300	15419	44	68	46	67	113.9151025	22.54268617	113.9175429	22.54490213	1	1	2
2019/10/19 9:29	2019/10/19 11:37	2.2923476	1	40-55Ëê	22.54574706	113.9197558	440305	V0440300	15420	44	69	46	68	113.9175429	22.54268617	113.9199832	22.54490213	1	1	2
2019/10/19 21:26	2019/10/19 22:23	2.2923476	1	40-55Ëê	22.54648994	113.9208469	440305	V0440300	15421	44	70	46	69	113.9199832	22.54268617	113.9224235	22.54490213	1	1	2
2019/10/19 18:46	2019/10/19 20:52	2.2923476	1	19-39Ëê	22.54670412	113.9230768	440305	V0440300	15422	44	71	46	70	113.9224235	22.54268617	113.9248639	22.54490213	1	1	2
2019/10/19 19:02	2019/10/19 22:48	2.2923476	1	19-39Ëê	22.54511203	113.9285431	440305	V0440300	15424	44	73	46	72	113.9273042	22.54268617	113.9297445	22.54490213	1	1	2
2019/10/19 19:02	2019/10/19 22:48	2.2923476	2	19-39Ëê	22.54532137	113.9286356	440305	V0440300	15424	44	73	46	72	113.9273042	22.54268617	113.9297445	22.54490213	1	1	2
2019/10/19 18:47	2019/10/19 22:50	2.2923476	2	19-39Ëê	22.54622293	113.930005	440305	V0440300	15425	44	74	46	73	113.9297445	22.54268617	113.9321849	22.54490213	1	1	2
2019/10/19 18:16	2019/10/19 21:54	2.2923476	2	19-39Ëê	22.54558394	113.9315154	440305	V0440300	15425	44	74	46	73	113.9297445	22.54268617	113.9321849	22.54490213	1	1	2
2019/10/19 12:13	2019/10/19 13:56	2.2923476	2	40-55Ëê	22.54596696	113.9336152	440305	V0440300	15426	44	75	46	74	113.9321849	22.54268617	113.9346252	22.54490213	1	1	2
2019/10/19 19:45	2019/10/19 20:23	2.2923476	1	19-39Ëê	22.54645627	113.9384526	440305	V0440300	15428	44	77	46	76	113.9370656	22.54268617	113.9395059	22.54490213	1	1	2
2019/10/19 10:20	2019/10/19 12:00	2.2923476	3	Î´Öª	22.54602432	113.9399389	440305	V0440300	15429	44	78	46	77	113.9395059	22.54268617	113.9419462	22.54490213	1	1	2
2019/10/19 21:51	2019/10/19 23:43	2.2923476	1	40-55Ëê	22.54532701	113.9655166	440305	V0440300	15439	44	88	46	87	113.9639092	22.54268617	113.9663496	22.54490213	1	1	2
2019/10/19 18:54	2019/10/19 20:33	2.2923476	2	19-39Ëê	22.54500731	113.9686618	440305	V0440300	15440	44	89	46	88	113.9663496	22.54268617	113.9687899	22.54490213	1	1	2
2019/10/19 21:27	2019/10/19 22:38	2.2923476	1	19-39Ëê	22.54590184	113.9691961	440305	V0440300	15441	44	90	46	89	113.9687899	22.54268617	113.9712303	22.54490213	1	1	2
2019/10/19 20:55	2019/10/19 22:03	2.2923476	2	19-39Ëê	22.54545692	113.9762402	440305	V0440300	15444	44	93	46	92	113.9761109	22.54268617	113.9785513	22.54490213	2	1	2
2019/10/19 19:00	2019/10/19 20:14	2.2923476	2	19-39Ëê	22.54545692	113.9762402	440305	V0440300	15444	44	93	46	92	113.9761109	22.54268617	113.9785513	22.54490213	2	1	2
2019/10/19 16:54	2019/10/19 17:40	2.2923476	1	19-39Ëê	22.54669276	113.9834128	440305	V0440300	15446	44	95	46	94	113.9809916	22.54268617	113.9834319	22.54490213	2	1	2
2019/10/19 17:41	2019/10/19 18:32	2.2923476	1	19-39Ëê	22.54669276	113.9834128	440305	V0440300	15446	44	95	46	94	113.9809916	22.54268617	113.9834319	22.54490213	2	1	2
2019/10/19 19:01	2019/10/19 21:45	3.059257	1	40-55Ëê	22.54627619	113.9987637	440304	V0440300	15453	44	102	46	101	113.998074	22.54268617	114.0005143	22.54490213	1	1	3
2019/10/19 19:16	2019/10/19 22:38	3.059257	2	19-39Ëê	22.54618642	114.0411384	440304	V0440300	15470	44	119	45	118	114.0395597	22.54268617	114.042	22.54490213	1	1	3
2019/10/19 11:53	2019/10/19 13:25	3.059257	1	40-55Ëê	22.54669732	114.048308	440304	V0440300	15473	44	122	45	121	114.0468807	22.54268617	114.049321	22.54490213	1	1	3
2019/10/19 17:00	2019/10/19 19:06	3.059257	1	19-39Ëê	22.5449188	114.0724621	440304	V0440300	15483	44	132	45	131	114.071284	22.54268617	114.0737244	22.54490213	2	1	3
2019/10/19 19:07	2019/10/19 21:20	3.059257	1	19-39Ëê	22.5449188	114.0724621	440304	V0440300	15483	44	132	45	131	114.071284	22.54268617	114.0737244	22.54490213	2	1	3
2019/10/19 15:04	2019/10/19 17:21	3.1718193	3	Î´Öª	22.54520932	114.1059493	440303	V0440300	15497	44	146	45	145	114.1054487	22.54268617	114.1078891	22.54490213	1	1	3
2019/10/19 15:17	2019/10/19 16:06	3.1718193	1	19-39Ëê	22.5461232	114.110089	440303	V0440300	15498	44	147	45	146	114.1078891	22.54268617	114.1103294	22.54490213	2	1	3
2019/10/19 12:52	2019/10/19 15:15	3.1718193	1	19-39Ëê	22.5461232	114.110089	440303	V0440300	15498	44	147	45	146	114.1078891	22.54268617	114.1103294	22.54490213	2	1	3
2019/10/19 11:02	2019/10/19 15:41	2.2923476	3	19-39Ëê	22.54808555	113.9151083	440305	V0440300	15776	45	68	47	67	113.9151025	22.54490213	113.9175429	22.54711809	1	1	2
2019/10/19 14:53	2019/10/19 15:46	2.2923476	1	40-55Ëê	22.54795421	113.9223786	440305	V0440300	15778	45	70	47	69	113.9199832	22.54490213	113.9224235	22.54711809	1	1	2
2019/10/19 19:15	2019/10/19 20:57	2.2923476	2	55ËêÒÔÉÏ	22.54885341	113.9278676	440305	V0440300	15781	45	73	47	72	113.9273042	22.54490213	113.9297445	22.54711809	1	1	2
2019/10/19 13:16	2019/10/19 22:01	2.2923476	2	19-39Ëê	22.54751387	113.9314435	440305	V0440300	15782	45	74	47	73	113.9297445	22.54490213	113.9321849	22.54711809	1	1	2
2019/10/19 20:18	2019/10/19 22:50	2.2923476	2	19-39Ëê	22.54856454	113.944906	440305	V0440300	15788	45	80	47	79	113.9443866	22.54490213	113.9468269	22.54711809	2	1	2
2019/10/19 17:43	2019/10/19 20:17	2.2923476	2	19-39Ëê	22.54856454	113.944906	440305	V0440300	15788	45	80	47	79	113.9443866	22.54490213	113.9468269	22.54711809	2	1	2
2019/10/19 12:12	2019/10/19 13:38	2.2923476	1	19-39Ëê	22.54725561	113.9539221	440305	V0440300	15791	45	83	47	82	113.9517076	22.54490213	113.9541479	22.54711809	1	1	2
2019/10/19 18:50	2019/10/19 21:03	2.2923476	2	19-39Ëê	22.54827845	113.9621874	440305	V0440300	15795	45	87	47	86	113.9614689	22.54490213	113.9639092	22.54711809	1	1	2
2019/10/19 17:49	2019/10/19 21:11	2.2923476	2	19-39Ëê	22.54871955	113.9626053	440305	V0440300	15795	45	87	47	86	113.9614689	22.54490213	113.9639092	22.54711809	1	1	2
2019/10/19 0:01	2019/10/19 0:56	2.2923476	2	19-39Ëê	22.54773618	113.9683593	440305	V0440300	15797	45	89	47	88	113.9663496	22.54490213	113.9687899	22.54711809	1	1	2
2019/10/19 13:49	2019/10/19 19:47	3.059257	2	40-55Ëê	22.54832661	114.0510231	440304	V0440300	15831	45	123	46	122	114.049321	22.54490213	114.0517614	22.54711809	1	1	3
2019/10/19 13:35	2019/10/19 16:05	3.059257	1	19-39Ëê	22.54929241	114.0623614	440304	V0440300	15836	45	128	46	127	114.0615227	22.54490213	114.063963	22.54711809	1	1	3
2019/10/19 9:39	2019/10/19 11:26	3.059257	2	19-39Ëê	22.54743454	114.0649077	440304	V0440300	15837	45	129	46	128	114.063963	22.54490213	114.0664034	22.54711809	1	1	3
2019/10/19 15:53	2019/10/19 18:07	3.059257	1	19-39Ëê	22.54924605	114.0721861	440304	V0440300	15840	45	132	46	131	114.071284	22.54490213	114.0737244	22.54711809	1	1	3
2019/10/19 18:20	2019/10/19 22:54	3.1718193	2	19-39Ëê	22.5478285	114.0990345	440303	V0440300	15851	45	143	46	142	114.0981277	22.54490213	114.1005681	22.54711809	1	1	3
2019/10/19 22:33	2019/10/19 23:16	3.1718193	2	19-39Ëê	22.54894495	114.1149276	440303	V0440300	15857	45	149	46	148	114.1127697	22.54490213	114.1152101	22.54711809	1	1	3
2019/10/19 18:22	2019/10/19 21:22	3.1718193	2	19-39Ëê	22.54800953	114.1388414	440303	V0440300	15867	45	159	46	158	114.1371731	22.54490213	114.1396134	22.54711809	1	1	3
2019/10/19 20:25	2019/10/19 22:28	2.2923476	1	19-39Ëê	22.5502326	113.9273123	440305	V0440300	16138	46	73	48	72	113.9273042	22.54711809	113.9297445	22.54933404	1	1	2
2019/10/19 14:16	2019/10/19 15:02	2.2923476	2	19-39Ëê	22.54955949	113.9364894	440305	V0440300	16141	46	76	48	75	113.9346252	22.54711809	113.9370656	22.54933404	1	1	2
2019/10/19 19:04	2019/10/19 20:55	2.2923476	1	19-39Ëê	22.54934628	113.9380876	440305	V0440300	16142	46	77	48	76	113.9370656	22.54711809	113.9395059	22.54933404	1	1	2
2019/10/19 20:27	2019/10/19 23:40	2.2923476	2	19-39Ëê	22.54938698	113.9402242	440305	V0440300	16143	46	78	48	77	113.9395059	22.54711809	113.9419462	22.54933404	1	1	2
2019/10/19 19:23	2019/10/19 22:45	2.2923476	1	19-39Ëê	22.55058622	113.9425393	440305	V0440300	16144	46	79	48	78	113.9419462	22.54711809	113.9443866	22.54933404	1	1	2
2019/10/19 22:07	2019/10/19 23:01	2.2923476	2	19-39Ëê	22.54960739	113.9432702	440305	V0440300	16144	46	79	48	78	113.9419462	22.54711809	113.9443866	22.54933404	1	1	2
2019/10/19 18:11	2019/10/19 21:35	2.2923476	1	19-39Ëê	22.55132053	113.947935	440305	V0440300	16146	46	81	48	80	113.9468269	22.54711809	113.9492672	22.54933404	1	1	2
2019/10/19 15:34	2019/10/19 17:55	2.2923476	1	19-39Ëê	22.55138666	113.9490412	440305	V0440300	16146	46	81	48	80	113.9468269	22.54711809	113.9492672	22.54933404	1	1	2
2019/10/19 22:29	2019/10/19 23:16	2.2923476	1	19-39Ëê	22.5495025	113.9477224	440305	V0440300	16146	46	81	48	80	113.9468269	22.54711809	113.9492672	22.54933404	1	1	2
2019/10/19 22:07	2019/10/19 23:40	2.2923476	2	19-39Ëê	22.54977276	113.947697	440305	V0440300	16146	46	81	48	80	113.9468269	22.54711809	113.9492672	22.54933404	1	1	2
2019/10/19 11:44	2019/10/19 17:50	2.2923476	2	19-39Ëê	22.54940054	113.9656898	440305	V0440300	16153	46	88	48	87	113.9639092	22.54711809	113.9663496	22.54933404	2	1	2
2019/10/19 17:51	2019/10/19 19:07	2.2923476	2	19-39Ëê	22.54940054	113.9656898	440305	V0440300	16153	46	88	48	87	113.9639092	22.54711809	113.9663496	22.54933404	2	1	2
2019/10/19 16:39	2019/10/19 18:35	2.2923476	2	19-39Ëê	22.55019657	113.9811213	440305	V0440300	16160	46	95	48	94	113.9809916	22.54711809	113.9834319	22.54933404	1	1	2
2019/10/19 17:17	2019/10/19 18:31	3.059257	1	19-39Ëê	22.55102122	114.0685631	440304	V0440300	16195	46	130	47	129	114.0664034	22.54711809	114.0688437	22.54933404	1	1	3
2019/10/19 16:52	2019/10/19 18:16	3.1718193	2	19-39Ëê	22.55110029	114.1027849	440303	V0440300	16209	46	144	47	143	114.1005681	22.54711809	114.1030084	22.54933404	1	1	3
2019/10/19 20:15	2019/10/19 23:21	3.1718193	2	19-39Ëê	22.54995419	114.1309692	440303	V0440300	16221	46	156	47	155	114.1298521	22.54711809	114.1322924	22.54933404	1	1	3
2019/10/19 11:05	2019/10/19 13:42	2.2923476	2	19-39Ëê	22.55193692	113.9267693	440305	V0440300	16494	47	72	49	71	113.9248639	22.54933404	113.9273042	22.55155	1	1	2
2019/10/19 11:26	2019/10/19 14:09	2.2923476	2	19-39Ëê	22.55373564	113.9250291	440305	V0440300	16494	47	72	49	71	113.9248639	22.54933404	113.9273042	22.55155	1	1	2
2019/10/19 19:48	2019/10/19 21:40	2.2923476	2	19-39Ëê	22.55199284	113.9254467	440305	V0440300	16494	47	72	49	71	113.9248639	22.54933404	113.9273042	22.55155	2	1	2
2019/10/19 19:08	2019/10/19 19:47	2.2923476	2	19-39Ëê	22.55199284	113.9254467	440305	V0440300	16494	47	72	49	71	113.9248639	22.54933404	113.9273042	22.55155	2	1	2
2019/10/19 15:31	2019/10/19 17:03	2.2923476	1	19-39Ëê	22.5533832	113.9278352	440305	V0440300	16495	47	73	49	72	113.9273042	22.54933404	113.9297445	22.55155	1	1	2
2019/10/19 0:00	2019/10/19 0:44	2.2923476	2	19-39Ëê	22.55333046	113.9383105	440305	V0440300	16499	47	77	49	76	113.9370656	22.54933404	113.9395059	22.55155	1	1	2
2019/10/19 18:52	2019/10/19 21:11	2.2923476	2	19-39Ëê	22.55257783	113.9381231	440305	V0440300	16499	47	77	49	76	113.9370656	22.54933404	113.9395059	22.55155	1	1	2
2019/10/19 14:18	2019/10/19 15:14	2.2923476	1	55ËêÒÔÉÏ	22.55272406	113.9462815	440305	V0440300	16502	47	80	49	79	113.9443866	22.54933404	113.9468269	22.55155	1	1	2
2019/10/19 13:19	2019/10/19 23:40	2.2923476	1	19-39Ëê	22.5522916	113.9520236	440305	V0440300	16505	47	83	49	82	113.9517076	22.54933404	113.9541479	22.55155	1	1	2
2019/10/19 19:05	2019/10/19 22:19	2.2923476	2	19-39Ëê	22.55203348	113.9517378	440305	V0440300	16505	47	83	49	82	113.9517076	22.54933404	113.9541479	22.55155	1	1	2
2019/10/19 19:10	2019/10/19 22:18	2.2923476	1	19-39Ëê	22.55193789	113.9628942	440305	V0440300	16509	47	87	49	86	113.9614689	22.54933404	113.9639092	22.55155	1	1	2
2019/10/19 17:16	2019/10/19 20:22	2.2923476	2	19-39Ëê	22.55228232	113.9634503	440305	V0440300	16509	47	87	49	86	113.9614689	22.54933404	113.9639092	22.55155	1	1	2
2019/10/19 18:47	2019/10/19 22:51	2.2923476	2	40-55Ëê	22.55251799	113.9682839	440305	V0440300	16511	47	89	49	88	113.9663496	22.54933404	113.9687899	22.55155	1	1	2
2019/10/19 21:12	2019/10/19 22:24	2.2923476	2	19-39Ëê	22.55211131	113.9821581	440305	V0440300	16517	47	95	49	94	113.9809916	22.54933404	113.9834319	22.55155	1	1	2
2019/10/19 16:12	2019/10/19 18:37	2.2923476	1	19-39Ëê	22.55160702	113.9822177	440305	V0440300	16517	47	95	49	94	113.9809916	22.54933404	113.9834319	22.55155	1	1	2
2019/10/19 17:44	2019/10/19 20:33	3.059257	2	19-39Ëê	22.55175883	114.0335084	440304	V0440300	16538	47	116	48	115	114.0322387	22.54933404	114.034679	22.55155	1	1	3
2019/10/19 18:18	2019/10/19 21:36	3.059257	1	19-39Ëê	22.55291577	114.0350675	440304	V0440300	16539	47	117	48	116	114.034679	22.54933404	114.0371193	22.55155	1	1	3
2019/10/19 18:35	2019/10/19 22:53	3.059257	3	Î´Öª	22.55315946	114.064563	440304	V0440300	16551	47	129	48	128	114.063963	22.54933404	114.0664034	22.55155	1	1	3
2019/10/19 20:45	2019/10/19 21:57	3.1718193	1	19-39Ëê	22.55241872	114.1325118	440303	V0440300	16579	47	157	48	156	114.1322924	22.54933404	114.1347328	22.55155	2	1	3
2019/10/19 18:00	2019/10/19 19:09	3.1718193	1	19-39Ëê	22.55241872	114.1325118	440303	V0440300	16579	47	157	48	156	114.1322924	22.54933404	114.1347328	22.55155	2	1	3
2019/10/19 11:52	2019/10/19 13:41	2.2923476	1	19-39Ëê	22.55427709	113.9231419	440305	V0440300	16850	48	71	50	70	113.9224235	22.55155	113.9248639	22.55376596	1	1	2
2019/10/19 16:36	2019/10/19 21:13	2.2923476	2	19-39Ëê	22.55595103	113.9266706	440305	V0440300	16851	48	72	50	71	113.9248639	22.55155	113.9273042	22.55376596	1	1	2
2019/10/19 15:15	2019/10/19 19:16	2.2923476	2	40-55Ëê	22.55567433	113.9700707	440305	V0440300	16869	48	90	50	89	113.9687899	22.55155	113.9712303	22.55376596	1	1	2
2019/10/19 15:21	2019/10/19 16:13	3.059257	1	19-39Ëê	22.55381681	113.9908076	440304	V0440300	16878	48	99	50	98	113.9907529	22.55155	113.9931933	22.55376596	1	1	3
2019/10/19 17:28	2019/10/19 23:31	3.059257	1	40-55Ëê	22.55469942	113.9989117	440304	V0440300	16881	48	102	50	101	113.998074	22.55155	114.0005143	22.55376596	1	1	3
2019/10/19 23:24	2019/10/19 23:37	3.059257	1	40-55Ëê	22.55390607	114.0329766	440304	V0440300	16895	48	116	49	115	114.0322387	22.55155	114.034679	22.55376596	1	1	3
2019/10/19 19:30	2019/10/19 23:14	3.059257	2	19-39Ëê	22.55494347	114.0447023	440304	V0440300	16900	48	121	49	120	114.0444403	22.55155	114.0468807	22.55376596	1	1	3
2019/10/19 15:31	2019/10/19 17:57	3.059257	1	19-39Ëê	22.55542822	114.0642526	440304	V0440300	16908	48	129	49	128	114.063963	22.55155	114.0664034	22.55376596	1	1	3
2019/10/19 18:59	2019/10/19 22:43	3.059257	2	40-55Ëê	22.55452809	114.0901876	440304	V0440300	16918	48	139	49	138	114.0883664	22.55155	114.0908067	22.55376596	1	1	3
2019/10/19 19:28	2019/10/19 22:46	3.059257	2	19-39Ëê	22.55559877	114.0969867	440304	V0440300	16921	48	142	49	141	114.0956874	22.55155	114.0981277	22.55376596	1	1	3
2019/10/19 0:00	2019/10/19 0:10	3.1718193	2	19-39Ëê	22.55455829	114.1038495	440303	V0440300	16924	48	145	49	144	114.1030084	22.55155	114.1054487	22.55376596	1	1	3
2019/10/19 20:17	2019/10/19 21:23	3.1718193	2	19-39Ëê	22.55530031	114.1356785	440303	V0440300	16937	48	158	49	157	114.1347328	22.55155	114.1371731	22.55376596	1	1	3
2019/10/19 11:24	2019/10/19 15:35	2.0150303	2	40-55Ëê	22.55796625	113.8702516	440306	V0440300	17185	49	49	52	48	113.8687361	22.55376596	113.8711765	22.55598191	1	1	2
2019/10/19 18:30	2019/10/19 23:09	2.0150303	2	19-39Ëê	22.55746974	113.8860322	440306	V0440300	17192	49	56	52	55	113.8858185	22.55376596	113.8882588	22.55598191	1	1	2
2019/10/19 23:25	2019/10/19 23:40	2.0150303	1	19-39Ëê	22.55691713	113.8896494	440306	V0440300	17193	49	57	52	56	113.8882588	22.55376596	113.8906992	22.55598191	1	1	2
2019/10/19 17:44	2019/10/19 20:10	2.0150303	2	19-39Ëê	22.55804327	113.897951	440306	V0440300	17196	49	60	52	59	113.8955798	22.55376596	113.8980202	22.55598191	1	1	2
2019/10/19 18:55	2019/10/19 22:02	2.2923476	1	19-39Ëê	22.55812159	113.9146712	440305	V0440300	17203	49	67	51	66	113.9126622	22.55376596	113.9151025	22.55598191	1	1	2
2019/10/19 19:53	2019/10/19 22:35	2.2923476	1	19-39Ëê	22.55707677	113.9640448	440305	V0440300	17224	49	88	51	87	113.9639092	22.55376596	113.9663496	22.55598191	1	1	2
2019/10/19 18:03	2019/10/19 22:37	3.059257	2	19-39Ëê	22.55616285	114.039361	440304	V0440300	17254	49	118	50	117	114.0371193	22.55376596	114.0395597	22.55598191	1	1	3
2019/10/19 17:00	2019/10/19 21:06	3.059257	1	19-39Ëê	22.55637956	114.0634648	440304	V0440300	17264	49	128	50	127	114.0615227	22.55376596	114.063963	22.55598191	1	1	3
2019/10/19 14:31	2019/10/19 15:37	3.1718193	1	40-55Ëê	22.5571922	114.1002573	440303	V0440300	17279	49	143	50	142	114.0981277	22.55376596	114.1005681	22.55598191	1	1	3
2019/10/19 19:23	2019/10/19 21:33	2.0150303	3	Î´Öª	22.55914242	113.8843331	440306	V0440300	17548	50	55	53	54	113.8833781	22.55598191	113.8858185	22.55819787	1	1	2
2019/10/19 19:16	2019/10/19 22:01	2.0150303	2	19-39Ëê	22.5599721	113.8903581	440306	V0440300	17550	50	57	53	56	113.8882588	22.55598191	113.8906992	22.55819787	1	1	2
2019/10/19 18:56	2019/10/19 21:54	2.2923476	1	19-39Ëê	22.55941686	113.9116302	440305	V0440300	17559	50	66	52	65	113.9102218	22.55598191	113.9126622	22.55819787	1	1	2
2019/10/19 0:19	2019/10/19 2:35	2.2923476	1	19-39Ëê	22.55866977	113.965244	440305	V0440300	17581	50	88	52	87	113.9639092	22.55598191	113.9663496	22.55819787	1	1	2
2019/10/19 17:18	2019/10/19 18:20	2.2923476	1	19-39Ëê	22.5591125	113.9767585	440305	V0440300	17586	50	93	52	92	113.9761109	22.55598191	113.9785513	22.55819787	2	1	2
2019/10/19 14:49	2019/10/19 16:58	2.2923476	1	19-39Ëê	22.5591125	113.9767585	440305	V0440300	17586	50	93	52	92	113.9761109	22.55598191	113.9785513	22.55819787	2	1	2
2019/10/19 19:31	2019/10/19 22:59	2.2923476	1	40-55Ëê	22.55908666	113.9797033	440305	V0440300	17587	50	94	52	93	113.9785513	22.55598191	113.9809916	22.55819787	1	1	2
2019/10/19 12:22	2019/10/19 13:11	2.2923476	1	40-55Ëê	22.55899072	113.9870903	440305	V0440300	17590	50	97	52	96	113.9858723	22.55598191	113.9883126	22.55819787	1	1	2
2019/10/19 14:16	2019/10/19 18:35	3.059257	1	19-39Ëê	22.55982348	114.0055639	440304	V0440300	17598	50	105	52	104	114.005395	22.55598191	114.0078353	22.55819787	1	1	3
2019/10/19 19:40	2019/10/19 20:38	3.059257	3	Î´Öª	22.55847278	114.035415	440304	V0440300	17610	50	117	51	116	114.034679	22.55598191	114.0371193	22.55819787	1	1	3
2019/10/19 11:46	2019/10/19 13:14	3.059257	2	19-39Ëê	22.55864166	114.0406588	440304	V0440300	17612	50	119	51	118	114.0395597	22.55598191	114.042	22.55819787	2	1	3
2019/10/19 13:14	2019/10/19 13:57	3.059257	2	19-39Ëê	22.55864166	114.0406588	440304	V0440300	17612	50	119	51	118	114.0395597	22.55598191	114.042	22.55819787	2	1	3
2019/10/19 19:15	2019/10/19 22:37	3.059257	2	19-39Ëê	22.56023339	114.0516346	440304	V0440300	17616	50	123	51	122	114.049321	22.55598191	114.0517614	22.55819787	2	1	3
2019/10/19 22:38	2019/10/19 23:38	3.059257	2	19-39Ëê	22.56023339	114.0516346	440304	V0440300	17616	50	123	51	122	114.049321	22.55598191	114.0517614	22.55819787	2	1	3
2019/10/19 19:12	2019/10/19 23:27	3.059257	2	19-39Ëê	22.56031176	114.050496	440304	V0440300	17616	50	123	51	122	114.049321	22.55598191	114.0517614	22.55819787	1	1	3
2019/10/19 3:34	2019/10/19 4:18	3.059257	1	19-39Ëê	22.56036174	114.0537115	440304	V0440300	17617	50	124	51	123	114.0517614	22.55598191	114.0542017	22.55819787	1	1	3
2019/10/19 14:35	2019/10/19 16:39	3.1718193	1	19-39Ëê	22.55999549	114.099052	440303	V0440300	17636	50	143	51	142	114.0981277	22.55598191	114.1005681	22.55819787	1	1	3
2019/10/19 0:09	2019/10/19 3:39	3.1718193	2	40-55Ëê	22.55983195	114.1266152	440303	V0440300	17647	50	154	51	153	114.1249714	22.55598191	114.1274118	22.55819787	2	1	3
2019/10/19 20:38	2019/10/19 22:14	3.1718193	2	40-55Ëê	22.55983195	114.1266152	440303	V0440300	17647	50	154	51	153	114.1249714	22.55598191	114.1274118	22.55819787	2	1	3
2019/10/19 23:29	2019/10/19 23:42	3.1718193	1	19-39Ëê	22.56027946	114.1324658	440303	V0440300	17650	50	157	51	156	114.1322924	22.55598191	114.1347328	22.55819787	1	1	3
2019/10/19 15:11	2019/10/19 16:27	4.982984	1	19-39Ëê	22.55967495	114.2297092	440308	V0440300	17689	50	196	50	196	114.2274656	22.55598191	114.2299059	22.55819787	1	1	5
2019/10/19 22:08	2019/10/19 22:53	2.0150303	1	19-39Ëê	22.56107788	113.8924709	440306	V0440300	17908	51	58	54	57	113.8906992	22.55819787	113.8931395	22.56041383	1	1	2
2019/10/19 15:51	2019/10/19 21:04	2.0150303	1	19-39Ëê	22.56091757	113.8939806	440306	V0440300	17909	51	59	54	58	113.8931395	22.55819787	113.8955798	22.56041383	1	1	2
2019/10/19 21:22	2019/10/19 23:10	2.2923476	1	19-39Ëê	22.56113876	113.927537	440305	V0440300	17923	51	73	53	72	113.9273042	22.55819787	113.9297445	22.56041383	1	1	2
2019/10/19 20:12	2019/10/19 23:40	2.2923476	2	19-39Ëê	22.56093744	113.9430009	440305	V0440300	17929	51	79	53	78	113.9419462	22.55819787	113.9443866	22.56041383	2	1	2
2019/10/19 19:41	2019/10/19 20:12	2.2923476	2	19-39Ëê	22.56093744	113.9430009	440305	V0440300	17929	51	79	53	78	113.9419462	22.55819787	113.9443866	22.56041383	2	1	2
2019/10/19 18:55	2019/10/19 20:30	2.2923476	3	Î´Öª	22.56176833	113.9463543	440305	V0440300	17930	51	80	53	79	113.9443866	22.55819787	113.9468269	22.56041383	3	1	2
2019/10/19 20:30	2019/10/19 22:10	2.2923476	3	Î´Öª	22.56176833	113.9463543	440305	V0440300	17930	51	80	53	79	113.9443866	22.55819787	113.9468269	22.56041383	3	1	2
2019/10/19 8:13	2019/10/19 12:06	2.2923476	3	Î´Öª	22.56176833	113.9463543	440305	V0440300	17930	51	80	53	79	113.9443866	22.55819787	113.9468269	22.56041383	3	1	2
2019/10/19 13:57	2019/10/19 17:14	2.2923476	1	40-55Ëê	22.56216518	113.9754384	440305	V0440300	17942	51	92	53	91	113.9736706	22.55819787	113.9761109	22.56041383	1	1	2
2019/10/19 19:38	2019/10/19 20:47	2.2923476	1	55ËêÒÔÉÏ	22.56065038	113.9836727	440305	V0440300	17946	51	96	53	95	113.9834319	22.55819787	113.9858723	22.56041383	1	1	2
2019/10/19 0:14	2019/10/19 0:35	3.059257	1	19-39Ëê	22.56172082	114.0417202	440304	V0440300	17969	51	119	52	118	114.0395597	22.55819787	114.042	22.56041383	1	1	3
2019/10/19 0:00	2019/10/19 3:56	3.059257	1	19-39Ëê	22.56214334	114.056861	440304	V0440300	17976	51	126	52	125	114.056642	22.55819787	114.0590823	22.56041383	1	1	3
2019/10/19 8:49	2019/10/19 14:00	3.059257	1	0-18Ëê	22.56083859	114.0575689	440304	V0440300	17976	51	126	52	125	114.056642	22.55819787	114.0590823	22.56041383	1	1	3
2019/10/19 16:35	2019/10/19 21:49	3.1718193	1	19-39Ëê	22.56072343	114.1149157	440303	V0440300	17999	51	149	52	148	114.1127697	22.55819787	114.1152101	22.56041383	1	1	3
2019/10/19 0:23	2019/10/19 0:42	3.1718193	1	19-39Ëê	22.56128183	114.132999	440303	V0440300	18007	51	157	52	156	114.1322924	22.55819787	114.1347328	22.56041383	1	1	3
2019/10/19 17:28	2019/10/19 20:02	3.1718193	2	19-39Ëê	22.56077252	114.1353127	440303	V0440300	18008	51	158	52	157	114.1347328	22.55819787	114.1371731	22.56041383	2	1	3
2019/10/19 22:48	2019/10/19 22:48	3.1718193	2	19-39Ëê	22.56077252	114.1353127	440303	V0440300	18008	51	158	52	157	114.1347328	22.55819787	114.1371731	22.56041383	2	1	3
2019/10/19 17:25	2019/10/19 19:54	2.0150303	2	19-39Ëê	22.5635921	113.877859	440306	V0440300	18259	52	52	55	51	113.8760571	22.56041383	113.8784975	22.56262979	1	1	2
2019/10/19 19:18	2019/10/19 21:18	2.0150303	1	19-39Ëê	22.56403336	113.8801324	440306	V0440300	18260	52	53	55	52	113.8784975	22.56041383	113.8809378	22.56262979	2	1	2
2019/10/19 21:18	2019/10/19 21:18	2.0150303	1	19-39Ëê	22.56403336	113.8801324	440306	V0440300	18260	52	53	55	52	113.8784975	22.56041383	113.8809378	22.56262979	2	1	2
2019/10/19 15:55	2019/10/19 19:03	2.0150303	1	19-39Ëê	22.56468702	113.8887073	440306	V0440300	18264	52	57	55	56	113.8882588	22.56041383	113.8906992	22.56262979	1	1	2
2019/10/19 18:12	2019/10/19 20:17	2.0150303	2	19-39Ëê	22.56472273	113.8891535	440306	V0440300	18264	52	57	55	56	113.8882588	22.56041383	113.8906992	22.56262979	1	1	2
2019/10/19 16:28	2019/10/19 18:08	2.0150303	2	19-39Ëê	22.56354877	113.892843	440306	V0440300	18265	52	58	55	57	113.8906992	22.56041383	113.8931395	22.56262979	2	1	2
2019/10/19 13:33	2019/10/19 16:25	2.0150303	2	19-39Ëê	22.56354877	113.892843	440306	V0440300	18265	52	58	55	57	113.8906992	22.56041383	113.8931395	22.56262979	2	1	2
2019/10/19 11:02	2019/10/19 13:24	2.0150303	2	19-39Ëê	22.56398433	113.8967005	440306	V0440300	18267	52	60	54	59	113.8955798	22.56041383	113.8980202	22.56262979	1	1	2
2019/10/19 19:38	2019/10/19 23:38	2.0150303	2	19-39Ëê	22.56282135	113.902372	440306	V0440300	18269	52	62	54	61	113.9004605	22.56041383	113.9029008	22.56262979	1	1	2
2019/10/19 20:22	2019/10/19 21:36	2.2923476	2	19-39Ëê	22.56481782	113.9132589	440305	V0440300	18274	52	67	54	66	113.9126622	22.56041383	113.9151025	22.56262979	1	1	2
2019/10/19 10:20	2019/10/19 12:25	2.2923476	1	19-39Ëê	22.56309316	113.9467332	440305	V0440300	18287	52	80	54	79	113.9443866	22.56041383	113.9468269	22.56262979	1	1	2
2019/10/19 23:39	2019/10/19 23:39	2.2923476	1	19-39Ëê	22.56327691	113.9469041	440305	V0440300	18288	52	81	54	80	113.9468269	22.56041383	113.9492672	22.56262979	1	1	2
2019/10/19 12:55	2019/10/19 15:44	2.2923476	1	40-55Ëê	22.56440582	113.9512228	440305	V0440300	18289	52	82	54	81	113.9492672	22.56041383	113.9517076	22.56262979	1	1	2
2019/10/19 12:09	2019/10/19 14:04	2.2923476	2	19-39Ëê	22.56477104	113.9738753	440305	V0440300	18299	52	92	54	91	113.9736706	22.56041383	113.9761109	22.56262979	1	1	2
2019/10/19 16:14	2019/10/19 17:33	2.2923476	2	19-39Ëê	22.56266251	113.9764478	440305	V0440300	18300	52	93	54	92	113.9761109	22.56041383	113.9785513	22.56262979	1	1	2
2019/10/19 23:01	2019/10/19 23:05	2.2923476	2	19-39Ëê	22.56356147	113.9849017	440305	V0440300	18303	52	96	54	95	113.9834319	22.56041383	113.9858723	22.56262979	1	1	2
2019/10/19 0:20	2019/10/19 2:09	3.059257	2	19-39Ëê	22.56287122	114.0640852	440304	V0440300	18336	52	129	53	128	114.063963	22.56041383	114.0664034	22.56262979	1	1	3
2019/10/19 14:32	2019/10/19 19:36	3.1718193	2	19-39Ëê	22.56359489	114.1059542	440303	V0440300	18353	52	146	53	145	114.1054487	22.56041383	114.1078891	22.56262979	1	1	3
2019/10/19 17:28	2019/10/19 19:25	3.1718193	2	19-39Ëê	22.56325374	114.1352614	440303	V0440300	18365	52	158	53	157	114.1347328	22.56041383	114.1371731	22.56262979	1	1	3
2019/10/19 10:30	2019/10/19 15:36	3.1718193	2	19-39Ëê	22.56429582	114.1860479	440303	V0440300	18386	52	179	52	178	114.1859798	22.56041383	114.1884202	22.56262979	1	1	3
2019/10/19 0:01	2019/10/19 0:13	2.0150303	1	19-39Ëê	22.56696642	113.8634604	440306	V0440300	18610	53	46	56	45	113.8614151	22.56262979	113.8638555	22.56484574	1	1	2
2019/10/19 17:24	2019/10/19 18:36	2.0150303	1	19-39Ëê	22.56629905	113.8764473	440306	V0440300	18616	53	52	56	51	113.8760571	22.56262979	113.8784975	22.56484574	1	1	2
2019/10/19 17:44	2019/10/19 20:17	2.0150303	1	19-39Ëê	22.56600454	113.8761528	440306	V0440300	18616	53	52	56	51	113.8760571	22.56262979	113.8784975	22.56484574	1	1	2
2019/10/19 9:02	2019/10/19 10:06	2.0150303	2	19-39Ëê	22.56679442	113.8763973	440306	V0440300	18616	53	52	56	51	113.8760571	22.56262979	113.8784975	22.56484574	1	1	2
2019/10/19 8:39	2019/10/19 13:54	2.0150303	2	55ËêÒÔÉÏ	22.56582837	113.8852031	440306	V0440300	18619	53	55	56	54	113.8833781	22.56262979	113.8858185	22.56484574	1	1	2
2019/10/19 12:54	2019/10/19 13:44	2.0150303	1	19-39Ëê	22.56701788	113.8883732	440306	V0440300	18621	53	57	56	56	113.8882588	22.56262979	113.8906992	22.56484574	2	1	2
2019/10/19 9:25	2019/10/19 12:53	2.0150303	1	19-39Ëê	22.56701788	113.8883732	440306	V0440300	18621	53	57	56	56	113.8882588	22.56262979	113.8906992	22.56484574	2	1	2
2019/10/19 13:55	2019/10/19 16:16	2.0150303	2	40-55Ëê	22.56566203	113.8919891	440306	V0440300	18622	53	58	56	57	113.8906992	22.56262979	113.8931395	22.56484574	1	1	2
2019/10/19 21:33	2019/10/19 23:11	2.0150303	2	19-39Ëê	22.56599371	113.9007464	440306	V0440300	18626	53	62	55	61	113.9004605	22.56262979	113.9029008	22.56484574	1	1	2
2019/10/19 16:18	2019/10/19 17:56	2.2923476	1	40-55Ëê	22.5651427	113.9198397	440305	V0440300	18633	53	69	55	68	113.9175429	22.56262979	113.9199832	22.56484574	1	1	2
2019/10/19 13:18	2019/10/19 14:06	2.2923476	2	19-39Ëê	22.56525808	113.9239766	440305	V0440300	18635	53	71	55	70	113.9224235	22.56262979	113.9248639	22.56484574	1	1	2
2019/10/19 11:31	2019/10/19 13:55	2.2923476	1	19-39Ëê	22.56693302	113.9289729	440305	V0440300	18637	53	73	55	72	113.9273042	22.56262979	113.9297445	22.56484574	1	1	2
2019/10/19 19:47	2019/10/19 23:01	2.2923476	1	19-39Ëê	22.56586113	113.9347492	440305	V0440300	18640	53	76	55	75	113.9346252	22.56262979	113.9370656	22.56484574	1	1	2
2019/10/19 17:29	2019/10/19 19:37	3.059257	1	55ËêÒÔÉÏ	22.56493289	114.0124112	440304	V0440300	18671	53	107	54	106	114.0102756	22.56262979	114.012716	22.56484574	1	1	3
2019/10/19 11:26	2019/10/19 15:12	3.1718193	1	19-39Ëê	22.56565435	114.1065428	440303	V0440300	18710	53	146	54	145	114.1054487	22.56262979	114.1078891	22.56484574	1	1	3
2019/10/19 16:40	2019/10/19 22:10	2.0150303	2	19-39Ëê	22.56740987	113.8612155	440306	V0440300	18966	54	45	57	44	113.8589748	22.56484574	113.8614151	22.5670617	1	1	2
2019/10/19 13:49	2019/10/19 16:56	2.0150303	2	19-39Ëê	22.56811797	113.8642019	440306	V0440300	18968	54	47	57	46	113.8638555	22.56484574	113.8662958	22.5670617	1	1	2
2019/10/19 15:23	2019/10/19 17:38	2.0150303	1	19-39Ëê	22.56812436	113.8700805	440306	V0440300	18970	54	49	57	48	113.8687361	22.56484574	113.8711765	22.5670617	1	1	2
2019/10/19 19:04	2019/10/19 22:43	2.0150303	1	19-39Ëê	22.56880189	113.8733592	440306	V0440300	18971	54	50	57	49	113.8711765	22.56484574	113.8736168	22.5670617	1	1	2
2019/10/19 16:05	2019/10/19 19:40	2.0150303	1	19-39Ëê	22.56758775	113.8772831	440306	V0440300	18973	54	52	57	51	113.8760571	22.56484574	113.8784975	22.5670617	1	1	2
2019/10/19 14:07	2019/10/19 18:14	2.0150303	2	19-39Ëê	22.56842064	113.8937055	440306	V0440300	18980	54	59	56	58	113.8931395	22.56484574	113.8955798	22.5670617	1	1	2
2019/10/19 12:55	2019/10/19 14:30	2.0150303	3	Î´Öª	22.56809748	113.8989308	440306	V0440300	18982	54	61	56	60	113.8980202	22.56484574	113.9004605	22.5670617	1	1	2
2019/10/19 21:52	2019/10/19 23:10	2.0150303	2	19-39Ëê	22.56755752	113.9032184	440306	V0440300	18984	54	63	56	62	113.9029008	22.56484574	113.9053412	22.5670617	1	1	2
2019/10/19 16:03	2019/10/19 17:56	2.2923476	1	19-39Ëê	22.56760583	113.9169864	440305	V0440300	18989	54	68	56	67	113.9151025	22.56484574	113.9175429	22.5670617	1	1	2
2019/10/19 20:36	2019/10/19 21:19	2.2923476	2	55ËêÒÔÉÏ	22.56722446	113.9418807	440305	V0440300	18999	54	78	56	77	113.9395059	22.56484574	113.9419462	22.5670617	2	1	2
2019/10/19 21:19	2019/10/19 23:22	2.2923476	2	55ËêÒÔÉÏ	22.56722446	113.9418807	440305	V0440300	18999	54	78	56	77	113.9395059	22.56484574	113.9419462	22.5670617	2	1	2
2019/10/19 22:36	2019/10/19 23:21	3.059257	1	19-39Ëê	22.56787775	114.0325122	440304	V0440300	19037	54	116	55	115	114.0322387	22.56484574	114.034679	22.5670617	1	1	3
2019/10/19 9:30	2019/10/19 16:39	3.059257	2	19-39Ëê	22.56889047	114.0487779	440304	V0440300	19043	54	122	55	121	114.0468807	22.56484574	114.049321	22.5670617	1	1	3
2019/10/19 13:59	2019/10/19 16:13	3.059257	1	19-39Ëê	22.56907985	114.0541772	440304	V0440300	19045	54	124	55	123	114.0517614	22.56484574	114.0542017	22.5670617	1	1	3
2019/10/19 21:21	2019/10/19 23:43	3.059257	1	19-39Ëê	22.56737376	114.0566235	440304	V0440300	19046	54	125	55	124	114.0542017	22.56484574	114.056642	22.5670617	1	1	3
2019/10/19 11:55	2019/10/19 17:04	3.059257	1	19-39Ëê	22.56790004	114.0725792	440304	V0440300	19053	54	132	55	131	114.071284	22.56484574	114.0737244	22.5670617	1	1	3
2019/10/19 12:01	2019/10/19 14:23	3.1718193	1	40-55Ëê	22.56712115	114.1583699	440303	V0440300	19088	54	167	54	166	114.1566958	22.56484574	114.1591361	22.5670617	1	1	3
2019/10/19 19:20	2019/10/19 23:25	2.0150303	1	19-39Ëê	22.57128902	113.850089	440306	V0440300	19319	55	41	58	40	113.8492134	22.5670617	113.8516538	22.56927766	1	1	2
2019/10/19 8:05	2019/10/19 9:22	2.0150303	1	40-55Ëê	22.5701294	113.8563051	440306	V0440300	19321	55	43	58	42	113.8540941	22.5670617	113.8565345	22.56927766	1	1	2
2019/10/19 12:55	2019/10/19 14:19	2.0150303	2	19-39Ëê	22.57016344	113.8658949	440306	V0440300	19325	55	47	58	46	113.8638555	22.5670617	113.8662958	22.56927766	1	1	2
2019/10/19 10:41	2019/10/19 12:55	2.0150303	2	19-39Ëê	22.57089618	113.8659853	440306	V0440300	19325	55	47	58	46	113.8638555	22.5670617	113.8662958	22.56927766	1	1	2
2019/10/19 15:18	2019/10/19 17:27	2.0150303	2	19-39Ëê	22.56998697	113.8647135	440306	V0440300	19325	55	47	58	46	113.8638555	22.5670617	113.8662958	22.56927766	1	1	2
2019/10/19 18:30	2019/10/19 20:43	2.0150303	2	19-39Ëê	22.57113522	113.8671362	440306	V0440300	19326	55	48	58	47	113.8662958	22.5670617	113.8687361	22.56927766	1	1	2
2019/10/19 19:54	2019/10/19 20:53	2.0150303	1	19-39Ëê	22.57067739	113.8718885	440306	V0440300	19328	55	50	58	49	113.8711765	22.5670617	113.8736168	22.56927766	2	1	2
2019/10/19 18:24	2019/10/19 19:28	2.0150303	1	19-39Ëê	22.57067739	113.8718885	440306	V0440300	19328	55	50	58	49	113.8711765	22.5670617	113.8736168	22.56927766	2	1	2
2019/10/19 0:01	2019/10/19 1:31	2.0150303	1	19-39Ëê	22.57001522	113.8740314	440306	V0440300	19329	55	51	58	50	113.8736168	22.5670617	113.8760571	22.56927766	1	1	2
2019/10/19 0:09	2019/10/19 4:56	2.0150303	3	19-39Ëê	22.57023825	113.8771456	440306	V0440300	19330	55	52	58	51	113.8760571	22.5670617	113.8784975	22.56927766	1	1	2
2019/10/19 0:00	2019/10/19 0:18	2.0150303	1	19-39Ëê	22.56991817	113.8880845	440306	V0440300	19334	55	56	58	55	113.8858185	22.5670617	113.8882588	22.56927766	1	1	2
2019/10/19 20:20	2019/10/19 21:49	2.0150303	1	19-39Ëê	22.57104055	113.8910522	440306	V0440300	19336	55	58	57	57	113.8906992	22.5670617	113.8931395	22.56927766	1	1	2
2019/10/19 18:27	2019/10/19 20:19	2.0150303	1	19-39Ëê	22.57031685	113.8928273	440306	V0440300	19336	55	58	57	57	113.8906992	22.5670617	113.8931395	22.56927766	1	1	2
2019/10/19 10:10	2019/10/19 10:46	2.2923476	1	40-55Ëê	22.57000295	113.9191583	440305	V0440300	19347	55	69	57	68	113.9175429	22.5670617	113.9199832	22.56927766	1	1	2
2019/10/19 18:33	2019/10/19 22:06	2.2923476	1	19-39Ëê	22.57110615	113.9296384	440305	V0440300	19351	55	73	57	72	113.9273042	22.5670617	113.9297445	22.56927766	1	1	2
2019/10/19 16:13	2019/10/19 18:46	2.2923476	1	19-39Ëê	22.57134207	113.9462696	440305	V0440300	19358	55	80	57	79	113.9443866	22.5670617	113.9468269	22.56927766	1	1	2
2019/10/19 19:47	2019/10/19 23:02	2.2923476	3	Î´Öª	22.57059436	113.9453921	440305	V0440300	19358	55	80	57	79	113.9443866	22.5670617	113.9468269	22.56927766	1	1	2
2019/10/19 14:15	2019/10/19 22:25	2.2923476	1	19-39Ëê	22.5696475	113.9535076	440305	V0440300	19361	55	83	57	82	113.9517076	22.5670617	113.9541479	22.56927766	1	1	2
2019/10/19 15:08	2019/10/19 19:12	2.2923476	2	19-39Ëê	22.56990637	113.9547846	440305	V0440300	19362	55	84	57	83	113.9541479	22.5670617	113.9565882	22.56927766	1	1	2
2019/10/19 0:23	2019/10/19 6:35	2.2923476	2	40-55Ëê	22.56945274	113.9575155	440305	V0440300	19363	55	85	57	84	113.9565882	22.5670617	113.9590286	22.56927766	1	1	2
2019/10/19 11:10	2019/10/19 16:31	2.2923476	2	19-39Ëê	22.56978127	113.9619978	440305	V0440300	19365	55	87	57	86	113.9614689	22.5670617	113.9639092	22.56927766	1	1	2
2019/10/19 10:20	2019/10/19 12:01	2.2923476	1	19-39Ëê	22.56992065	113.9617324	440305	V0440300	19365	55	87	57	86	113.9614689	22.5670617	113.9639092	22.56927766	1	1	2
2019/10/19 15:13	2019/10/19 17:32	3.059257	2	40-55Ëê	22.57010103	114.0346317	440304	V0440300	19394	55	116	56	115	114.0322387	22.5670617	114.034679	22.56927766	1	1	3
2019/10/19 12:11	2019/10/19 14:59	3.059257	1	40-55Ëê	22.57082253	114.0394948	440304	V0440300	19396	55	118	56	117	114.0371193	22.5670617	114.0395597	22.56927766	1	1	3
2019/10/19 18:17	2019/10/19 22:16	3.059257	2	19-39Ëê	22.5699386	114.0498246	440304	V0440300	19401	55	123	56	122	114.049321	22.5670617	114.0517614	22.56927766	1	1	3
2019/10/19 12:27	2019/10/19 14:25	3.059257	1	40-55Ëê	22.57146753	114.0519884	440304	V0440300	19402	55	124	56	123	114.0517614	22.5670617	114.0542017	22.56927766	1	1	3
2019/10/19 19:44	2019/10/19 22:56	3.059257	2	19-39Ëê	22.57055143	114.0537086	440304	V0440300	19402	55	124	56	123	114.0517614	22.5670617	114.0542017	22.56927766	1	1	3
2019/10/19 16:18	2019/10/19 18:58	3.1718193	2	19-39Ëê	22.57063706	114.1095779	440303	V0440300	19425	55	147	56	146	114.1078891	22.5670617	114.1103294	22.56927766	1	1	3
2019/10/19 21:19	2019/10/19 22:26	2.0150303	1	19-39Ëê	22.57237558	113.849355	440306	V0440300	19676	56	41	59	40	113.8492134	22.56927766	113.8516538	22.57149362	2	1	2
2019/10/19 18:00	2019/10/19 21:19	2.0150303	1	19-39Ëê	22.57237558	113.849355	440306	V0440300	19676	56	41	59	40	113.8492134	22.56927766	113.8516538	22.57149362	2	1	2
2019/10/19 20:59	2019/10/19 23:20	2.0150303	1	19-39Ëê	22.57218718	113.8572398	440306	V0440300	19679	56	44	59	43	113.8565345	22.56927766	113.8589748	22.57149362	1	1	2
2019/10/19 13:36	2019/10/19 20:59	2.0150303	1	19-39Ëê	22.57318454	113.8574795	440306	V0440300	19679	56	44	59	43	113.8565345	22.56927766	113.8589748	22.57149362	1	1	2
2019/10/19 19:15	2019/10/19 22:29	2.0150303	1	19-39Ëê	22.57259112	113.8631289	440306	V0440300	19681	56	46	59	45	113.8614151	22.56927766	113.8638555	22.57149362	1	1	2
2019/10/19 0:04	2019/10/19 0:27	2.0150303	1	19-39Ëê	22.57319618	113.8659235	440306	V0440300	19682	56	47	59	46	113.8638555	22.56927766	113.8662958	22.57149362	1	1	2
2019/10/19 13:39	2019/10/19 16:27	2.0150303	1	19-39Ëê	22.57334009	113.8668239	440306	V0440300	19683	56	48	59	47	113.8662958	22.56927766	113.8687361	22.57149362	1	1	2
2019/10/19 19:04	2019/10/19 22:28	2.0150303	1	19-39Ëê	22.57232322	113.8678964	440306	V0440300	19683	56	48	59	47	113.8662958	22.56927766	113.8687361	22.57149362	2	1	2
2019/10/19 16:47	2019/10/19 19:03	2.0150303	1	19-39Ëê	22.57232322	113.8678964	440306	V0440300	19683	56	48	59	47	113.8662958	22.56927766	113.8687361	22.57149362	2	1	2
2019/10/19 16:38	2019/10/19 19:32	2.0150303	1	19-39Ëê	22.57282967	113.8827912	440306	V0440300	19689	56	54	59	53	113.8809378	22.56927766	113.8833781	22.57149362	1	1	2
2019/10/19 12:19	2019/10/19 19:11	2.0150303	2	19-39Ëê	22.57316985	113.8868357	440306	V0440300	19691	56	56	58	55	113.8858185	22.56927766	113.8882588	22.57149362	1	1	2
2019/10/19 17:21	2019/10/19 17:55	2.2923476	2	19-39Ëê	22.57328914	113.9437778	440305	V0440300	19714	56	79	58	78	113.9419462	22.56927766	113.9443866	22.57149362	2	1	2
2019/10/19 15:20	2019/10/19 17:21	2.2923476	2	19-39Ëê	22.57328914	113.9437778	440305	V0440300	19714	56	79	58	78	113.9419462	22.56927766	113.9443866	22.57149362	2	1	2
2019/10/19 10:14	2019/10/19 13:50	2.2923476	1	19-39Ëê	22.57161874	113.9489553	440305	V0440300	19716	56	81	58	80	113.9468269	22.56927766	113.9492672	22.57149362	1	1	2
2019/10/19 21:52	2019/10/19 23:39	2.2923476	2	19-39Ëê	22.57289547	113.9534556	440305	V0440300	19718	56	83	58	82	113.9517076	22.56927766	113.9541479	22.57149362	1	1	2
2019/10/19 17:56	2019/10/19 23:28	2.2923476	1	19-39Ëê	22.57361053	113.9602326	440305	V0440300	19721	56	86	58	85	113.9590286	22.56927766	113.9614689	22.57149362	1	1	2
2019/10/19 17:56	2019/10/19 21:33	2.2923476	2	19-39Ëê	22.57342663	113.9590997	440305	V0440300	19721	56	86	58	85	113.9590286	22.56927766	113.9614689	22.57149362	1	1	2
2019/10/19 15:01	2019/10/19 20:04	3.059257	1	19-39Ëê	22.5722326	114.0464715	440304	V0440300	19756	56	121	57	120	114.0444403	22.56927766	114.0468807	22.57149362	1	1	3
2019/10/19 11:05	2019/10/19 12:14	3.059257	3	Î´Öª	22.57229163	114.0526317	440304	V0440300	19759	56	124	57	123	114.0517614	22.56927766	114.0542017	22.57149362	1	1	3
2019/10/19 12:34	2019/10/19 13:32	3.059257	1	19-39Ëê	22.57300893	114.0563094	440304	V0440300	19760	56	125	57	124	114.0542017	22.56927766	114.056642	22.57149362	1	1	3
2019/10/19 12:35	2019/10/19 13:33	3.059257	1	19-39Ëê	22.57268776	114.0570062	440304	V0440300	19761	56	126	57	125	114.056642	22.56927766	114.0590823	22.57149362	1	1	3
2019/10/19 19:19	2019/10/19 22:37	3.1718193	2	19-39Ëê	22.57160792	114.0843962	440303	V0440300	19772	56	137	57	136	114.0834857	22.56927766	114.085926	22.57149362	1	1	3
2019/10/19 23:00	2019/10/19 23:39	3.1718193	1	19-39Ëê	22.57329591	114.0978599	440303	V0440300	19777	56	142	57	141	114.0956874	22.56927766	114.0981277	22.57149362	1	1	3
2019/10/19 13:36	2019/10/19 15:39	3.1718193	1	19-39Ëê	22.57369394	114.1335877	440303	V0440300	19792	56	157	56	156	114.1322924	22.56927766	114.1347328	22.57149362	1	1	3
2019/10/19 16:54	2019/10/19 21:13	2.0150303	1	40-55Ëê	22.5742275	113.854978	440306	V0440300	20035	57	43	60	42	113.8540941	22.57149362	113.8565345	22.57370958	1	1	2
2019/10/19 12:19	2019/10/19 16:02	2.0150303	2	19-39Ëê	22.57552652	113.8632568	440306	V0440300	20038	57	46	60	45	113.8614151	22.57149362	113.8638555	22.57370958	2	1	2
2019/10/19 16:03	2019/10/19 17:01	2.0150303	2	19-39Ëê	22.57552652	113.8632568	440306	V0440300	20038	57	46	60	45	113.8614151	22.57149362	113.8638555	22.57370958	2	1	2
2019/10/19 14:44	2019/10/19 17:47	2.0150303	1	19-39Ëê	22.57555074	113.8631105	440306	V0440300	20038	57	46	60	45	113.8614151	22.57149362	113.8638555	22.57370958	1	1	2
2019/10/19 7:07	2019/10/19 9:00	2.0150303	1	19-39Ëê	22.57493391	113.8647958	440306	V0440300	20039	57	47	60	46	113.8638555	22.57149362	113.8662958	22.57370958	1	1	2
2019/10/19 17:58	2019/10/19 19:42	2.0150303	1	19-39Ëê	22.57477257	113.8653145	440306	V0440300	20039	57	47	60	46	113.8638555	22.57149362	113.8662958	22.57370958	1	1	2
2019/10/19 18:11	2019/10/19 20:30	2.0150303	3	19-39Ëê	22.57408765	113.8667487	440306	V0440300	20040	57	48	60	47	113.8662958	22.57149362	113.8687361	22.57370958	1	1	2
2019/10/19 10:39	2019/10/19 16:06	2.0150303	2	19-39Ëê	22.57563194	113.8663445	440306	V0440300	20040	57	48	60	47	113.8662958	22.57149362	113.8687361	22.57370958	1	1	2
2019/10/19 19:27	2019/10/19 20:27	2.0150303	1	19-39Ëê	22.57387092	113.8713693	440306	V0440300	20042	57	50	60	49	113.8711765	22.57149362	113.8736168	22.57370958	1	1	2
2019/10/19 15:05	2019/10/19 16:34	2.0150303	2	19-39Ëê	22.57414267	113.8714215	440306	V0440300	20042	57	50	60	49	113.8711765	22.57149362	113.8736168	22.57370958	1	1	2
2019/10/19 17:34	2019/10/19 18:49	2.0150303	2	19-39Ëê	22.57421013	113.8776682	440306	V0440300	20044	57	52	60	51	113.8760571	22.57149362	113.8784975	22.57370958	2	1	2
2019/10/19 20:33	2019/10/19 22:06	2.0150303	2	19-39Ëê	22.57421013	113.8776682	440306	V0440300	20044	57	52	60	51	113.8760571	22.57149362	113.8784975	22.57370958	2	1	2
2019/10/19 16:43	2019/10/19 20:18	2.0150303	1	19-39Ëê	22.57550594	113.8928274	440306	V0440300	20050	57	58	59	57	113.8906992	22.57149362	113.8931395	22.57370958	1	1	2
2019/10/19 9:45	2019/10/19 10:26	2.2923476	1	19-39Ëê	22.57371844	113.91996	440305	V0440300	20061	57	69	59	68	113.9175429	22.57149362	113.9199832	22.57370958	1	1	2
2019/10/19 20:16	2019/10/19 21:09	2.2923476	1	19-39Ëê	22.57381497	113.9235825	440305	V0440300	20063	57	71	59	70	113.9224235	22.57149362	113.9248639	22.57370958	1	1	2
2019/10/19 4:10	2019/10/19 5:44	2.2923476	1	19-39Ëê	22.57411994	113.9362282	440305	V0440300	20068	57	76	59	75	113.9346252	22.57149362	113.9370656	22.57370958	1	1	2
2019/10/19 15:15	2019/10/19 20:08	2.2923476	1	19-39Ëê	22.57501433	113.9433801	440305	V0440300	20071	57	79	59	78	113.9419462	22.57149362	113.9443866	22.57370958	1	1	2
2019/10/19 12:23	2019/10/19 17:09	2.2923476	2	19-39Ëê	22.57425727	113.9453307	440305	V0440300	20072	57	80	59	79	113.9443866	22.57149362	113.9468269	22.57370958	1	1	2
2019/10/19 11:27	2019/10/19 12:39	2.2923476	1	19-39Ëê	22.57497126	113.9544109	440305	V0440300	20076	57	84	59	83	113.9541479	22.57149362	113.9565882	22.57370958	1	1	2
2019/10/19 16:54	2019/10/19 21:27	2.2923476	1	19-39Ëê	22.57389646	113.9591282	440305	V0440300	20078	57	86	59	85	113.9590286	22.57149362	113.9614689	22.57370958	1	1	2
2019/10/19 21:47	2019/10/19 23:44	3.059257	1	19-39Ëê	22.57418427	114.0613478	440304	V0440300	20119	57	127	58	126	114.0590823	22.57149362	114.0615227	22.57370958	1	1	3
2019/10/19 17:41	2019/10/19 20:45	3.1718193	1	19-39Ëê	22.57558726	114.0754101	440303	V0440300	20125	57	133	58	132	114.0737244	22.57149362	114.0761647	22.57370958	1	1	3
2019/10/19 14:59	2019/10/19 17:16	2.0150303	2	19-39Ëê	22.57663509	113.8613368	440306	V0440300	20394	58	45	61	44	113.8589748	22.57370958	113.8614151	22.57592553	3	1	2
2019/10/19 21:19	2019/10/19 22:24	2.0150303	2	19-39Ëê	22.57663509	113.8613368	440306	V0440300	20394	58	45	61	44	113.8589748	22.57370958	113.8614151	22.57592553	3	1	2
2019/10/19 17:16	2019/10/19 21:19	2.0150303	2	19-39Ëê	22.57663509	113.8613368	440306	V0440300	20394	58	45	61	44	113.8589748	22.57370958	113.8614151	22.57592553	3	1	2
2019/10/19 20:04	2019/10/19 22:16	2.0150303	1	19-39Ëê	22.57608912	113.8620293	440306	V0440300	20395	58	46	61	45	113.8614151	22.57370958	113.8638555	22.57592553	1	1	2
2019/10/19 18:32	2019/10/19 22:32	2.0150303	2	19-39Ëê	22.57595296	113.8615271	440306	V0440300	20395	58	46	61	45	113.8614151	22.57370958	113.8638555	22.57592553	1	1	2
2019/10/19 0:16	2019/10/19 0:18	2.0150303	1	19-39Ëê	22.57645308	113.8914069	440306	V0440300	20407	58	58	60	57	113.8906992	22.57370958	113.8931395	22.57592553	1	1	2
2019/10/19 17:11	2019/10/19 18:07	2.0150303	2	19-39Ëê	22.57757066	113.9058126	440306	V0440300	20413	58	64	60	63	113.9053412	22.57370958	113.9077815	22.57592553	1	1	2
2019/10/19 12:35	2019/10/19 13:21	2.2923476	1	19-39Ëê	22.5767714	113.9337692	440305	V0440300	20424	58	75	60	74	113.9321849	22.57370958	113.9346252	22.57592553	1	1	2
2019/10/19 19:15	2019/10/19 23:34	2.2923476	2	19-39Ëê	22.57677992	113.949376	440305	V0440300	20431	58	82	60	81	113.9492672	22.57370958	113.9517076	22.57592553	1	1	2
2019/10/19 15:14	2019/10/19 17:27	3.059257	2	19-39Ëê	22.57627987	114.0344411	440304	V0440300	20465	58	116	59	115	114.0322387	22.57370958	114.034679	22.57592553	2	1	3
2019/10/19 18:46	2019/10/19 19:24	3.059257	2	19-39Ëê	22.57627987	114.0344411	440304	V0440300	20465	58	116	59	115	114.0322387	22.57370958	114.034679	22.57592553	2	1	3
2019/10/19 17:34	2019/10/19 18:08	3.1718193	1	19-39Ëê	22.57723742	114.1092166	440303	V0440300	20496	58	147	59	146	114.1078891	22.57370958	114.1103294	22.57592553	1	1	3
2019/10/19 14:55	2019/10/19 16:05	2.0150303	2	19-39Ëê	22.58035369	113.841584	440306	V0440300	20743	59	37	62	36	113.8394521	22.57592553	113.8418924	22.57814149	1	1	2
2019/10/19 18:29	2019/10/19 20:37	2.0150303	1	19-39Ëê	22.57931896	113.8610621	440306	V0440300	20751	59	45	62	44	113.8589748	22.57592553	113.8614151	22.57814149	1	1	2
2019/10/19 14:37	2019/10/19 16:18	2.0150303	1	19-39Ëê	22.57906406	113.8757513	440306	V0440300	20757	59	51	62	50	113.8736168	22.57592553	113.8760571	22.57814149	1	1	2
2019/10/19 17:07	2019/10/19 17:33	2.0150303	2	19-39Ëê	22.58007445	113.8906064	440306	V0440300	20763	59	57	61	56	113.8882588	22.57592553	113.8906992	22.57814149	1	1	2
2019/10/19 15:09	2019/10/19 16:18	2.0150303	2	40-55Ëê	22.57971773	113.8894289	440306	V0440300	20763	59	57	61	56	113.8882588	22.57592553	113.8906992	22.57814149	1	1	2
2019/10/19 19:20	2019/10/19 23:20	2.0150303	3	Î´Öª	22.57865507	113.8942047	440306	V0440300	20765	59	59	61	58	113.8931395	22.57592553	113.8955798	22.57814149	1	1	2
2019/10/19 21:41	2019/10/19 23:30	2.0150303	1	19-39Ëê	22.57961086	113.8964961	440306	V0440300	20766	59	60	61	59	113.8955798	22.57592553	113.8980202	22.57814149	1	1	2
2019/10/19 0:18	2019/10/19 1:51	2.0150303	1	19-39Ëê	22.57924946	113.8969415	440306	V0440300	20766	59	60	61	59	113.8955798	22.57592553	113.8980202	22.57814149	1	1	2
2019/10/19 2:55	2019/10/19 3:40	2.0150303	1	19-39Ëê	22.57852932	113.896569	440306	V0440300	20766	59	60	61	59	113.8955798	22.57592553	113.8980202	22.57814149	1	1	2
2019/10/19 17:53	2019/10/19 19:00	2.0150303	1	19-39Ëê	22.57835138	113.90184	440306	V0440300	20768	59	62	61	61	113.9004605	22.57592553	113.9029008	22.57814149	1	1	2
2019/10/19 19:50	2019/10/19 21:46	2.0150303	1	19-39Ëê	22.58009722	113.9025201	440306	V0440300	20768	59	62	61	61	113.9004605	22.57592553	113.9029008	22.57814149	1	1	2
2019/10/19 19:19	2019/10/19 21:48	2.0150303	2	19-39Ëê	22.57861022	113.9068389	440306	V0440300	20770	59	64	61	63	113.9053412	22.57592553	113.9077815	22.57814149	1	1	2
2019/10/19 0:00	2019/10/19 0:05	2.0150303	2	19-39Ëê	22.57958398	113.9100727	440306	V0440300	20771	59	65	61	64	113.9077815	22.57592553	113.9102218	22.57814149	1	1	2
2019/10/19 19:45	2019/10/19 22:39	2.0150303	2	19-39Ëê	22.58016258	113.9166971	440306	V0440300	20774	59	68	61	67	113.9151025	22.57592553	113.9175429	22.57814149	1	1	2
2019/10/19 16:39	2019/10/19 16:41	2.2923476	1	19-39Ëê	22.57945701	113.927908	440305	V0440300	20779	59	73	61	72	113.9273042	22.57592553	113.9297445	22.57814149	1	1	2
2019/10/19 0:19	2019/10/19 1:00	2.2923476	1	19-39Ëê	22.57977307	113.9402041	440305	V0440300	20784	59	78	61	77	113.9395059	22.57592553	113.9419462	22.57814149	1	1	2
2019/10/19 2:14	2019/10/19 8:18	2.2923476	1	19-39Ëê	22.57889923	113.9478716	440305	V0440300	20787	59	81	61	80	113.9468269	22.57592553	113.9492672	22.57814149	1	1	2
2019/10/19 16:38	2019/10/19 17:51	3.1718193	2	19-39Ëê	22.57978913	114.103565	440303	V0440300	20851	59	145	60	144	114.1030084	22.57592553	114.1054487	22.57814149	2	1	3
2019/10/19 17:52	2019/10/19 19:46	3.1718193	2	19-39Ëê	22.57978913	114.103565	440303	V0440300	20851	59	145	60	144	114.1030084	22.57592553	114.1054487	22.57814149	2	1	3
2019/10/19 20:03	2019/10/19 23:00	2.0150303	1	19-39Ëê	22.58148305	113.8559015	440306	V0440300	21106	60	43	63	42	113.8540941	22.57814149	113.8565345	22.58035745	1	1	2
2019/10/19 19:06	2019/10/19 22:50	2.0150303	1	19-39Ëê	22.58043097	113.8917743	440306	V0440300	21121	60	58	62	57	113.8906992	22.57814149	113.8931395	22.58035745	1	1	2
2019/10/19 15:49	2019/10/19 18:12	2.0150303	1	19-39Ëê	22.58172964	113.9010647	440306	V0440300	21125	60	62	62	61	113.9004605	22.57814149	113.9029008	22.58035745	2	1	2
2019/10/19 18:12	2019/10/19 23:04	2.0150303	1	19-39Ëê	22.58172964	113.9010647	440306	V0440300	21125	60	62	62	61	113.9004605	22.57814149	113.9029008	22.58035745	2	1	2
2019/10/19 19:31	2019/10/19 22:29	2.2923476	2	19-39Ëê	22.58082066	113.9502005	440305	V0440300	21145	60	82	62	81	113.9492672	22.57814149	113.9517076	22.58035745	1	1	2
2019/10/19 15:00	2019/10/19 19:42	2.2923476	2	19-39Ëê	22.58227774	113.9637451	440305	V0440300	21150	60	87	62	86	113.9614689	22.57814149	113.9639092	22.58035745	1	1	2
2019/10/19 19:17	2019/10/19 20:36	2.2923476	1	19-39Ëê	22.58245851	113.9642368	440305	V0440300	21151	60	88	62	87	113.9639092	22.57814149	113.9663496	22.58035745	1	1	2
2019/10/19 18:11	2019/10/19 22:38	2.2923476	1	19-39Ëê	22.58043662	113.9651752	440305	V0440300	21151	60	88	62	87	113.9639092	22.57814149	113.9663496	22.58035745	1	1	2
2019/10/19 13:33	2019/10/19 19:11	2.0150303	1	19-39Ëê	22.58271928	113.8517531	440306	V0440300	21462	61	42	64	41	113.8516538	22.58035745	113.8540941	22.5825734	1	1	2
2019/10/19 15:18	2019/10/19 16:10	2.0150303	1	19-39Ëê	22.58394767	113.8688773	440306	V0440300	21469	61	49	64	48	113.8687361	22.58035745	113.8711765	22.5825734	1	1	2
2019/10/19 11:21	2019/10/19 14:16	2.2923476	1	19-39Ëê	22.58449326	113.9269896	440305	V0440300	21492	61	72	63	71	113.9248639	22.58035745	113.9273042	22.5825734	1	1	2
2019/10/19 20:09	2019/10/19 23:16	2.2923476	2	19-39Ëê	22.5846309	113.9266367	440305	V0440300	21492	61	72	63	71	113.9248639	22.58035745	113.9273042	22.5825734	1	1	2
2019/10/19 11:16	2019/10/19 14:08	2.2923476	1	19-39Ëê	22.58466411	113.9345079	440305	V0440300	21495	61	75	63	74	113.9321849	22.58035745	113.9346252	22.5825734	1	1	2
2019/10/19 16:49	2019/10/19 19:44	2.2923476	1	19-39Ëê	22.58395959	113.9335322	440305	V0440300	21495	61	75	63	74	113.9321849	22.58035745	113.9346252	22.5825734	1	1	2
2019/10/19 13:53	2019/10/19 16:11	2.2923476	1	19-39Ëê	22.58273688	113.9517813	440305	V0440300	21503	61	83	63	82	113.9517076	22.58035745	113.9541479	22.5825734	1	1	2
2019/10/19 18:03	2019/10/19 22:26	3.1718193	1	19-39Ëê	22.58324903	114.1167694	440303	V0440300	21570	61	150	61	149	114.1152101	22.58035745	114.1176504	22.5825734	1	1	3
2019/10/19 12:36	2019/10/19 14:45	3.1718193	3	Î´Öª	22.58294533	114.1300429	440303	V0440300	21576	61	156	61	156	114.1298521	22.58035745	114.1322924	22.5825734	1	1	3
2019/10/19 14:03	2019/10/19 17:31	2.0150303	2	19-39Ëê	22.58513905	113.8633402	440306	V0440300	21823	62	46	65	45	113.8614151	22.5825734	113.8638555	22.58478936	2	1	2
2019/10/19 17:31	2019/10/19 19:58	2.0150303	2	19-39Ëê	22.58513905	113.8633402	440306	V0440300	21823	62	46	65	45	113.8614151	22.5825734	113.8638555	22.58478936	2	1	2
2019/10/19 16:09	2019/10/19 18:13	2.0150303	1	19-39Ëê	22.5850958	113.8880058	440306	V0440300	21833	62	56	64	55	113.8858185	22.5825734	113.8882588	22.58478936	1	1	2
2019/10/19 20:35	2019/10/19 21:57	2.0150303	1	19-39Ëê	22.58520022	113.8915311	440306	V0440300	21835	62	58	64	57	113.8906992	22.5825734	113.8931395	22.58478936	2	1	2
2019/10/19 11:36	2019/10/19 14:38	2.0150303	1	19-39Ëê	22.58520022	113.8915311	440306	V0440300	21835	62	58	64	57	113.8906992	22.5825734	113.8931395	22.58478936	2	1	2
2019/10/19 12:54	2019/10/19 15:46	2.0150303	1	19-39Ëê	22.58549173	113.8954022	440306	V0440300	21836	62	59	64	58	113.8931395	22.5825734	113.8955798	22.58478936	1	1	2
2019/10/19 14:52	2019/10/19 17:59	2.2923476	2	19-39Ëê	22.58655036	113.9354574	440305	V0440300	21853	62	76	64	75	113.9346252	22.5825734	113.9370656	22.58478936	1	1	2
2019/10/19 17:22	2019/10/19 19:40	2.2923476	2	19-39Ëê	22.5862265	113.9473505	440305	V0440300	21858	62	81	64	80	113.9468269	22.5825734	113.9492672	22.58478936	2	1	2
2019/10/19 19:43	2019/10/19 20:21	2.2923476	2	19-39Ëê	22.5862265	113.9473505	440305	V0440300	21858	62	81	64	80	113.9468269	22.5825734	113.9492672	22.58478936	2	1	2
2019/10/19 3:13	2019/10/19 6:06	2.2923476	1	0-18Ëê	22.58508707	113.9500774	440305	V0440300	21859	62	82	64	81	113.9492672	22.5825734	113.9517076	22.58478936	1	1	2
2019/10/19 2:00	2019/10/19 6:20	2.2923476	1	0-18Ëê	22.58697858	113.9508326	440305	V0440300	21859	62	82	64	81	113.9492672	22.5825734	113.9517076	22.58478936	1	1	2
2019/10/19 19:58	2019/10/19 22:02	2.2923476	1	19-39Ëê	22.5867232	113.9616358	440305	V0440300	21864	62	87	64	86	113.9614689	22.5825734	113.9639092	22.58478936	1	1	2
2019/10/19 19:49	2019/10/19 22:06	3.1718193	1	19-39Ëê	22.58642083	114.0909657	440303	V0440300	21917	62	140	63	139	114.0908067	22.5825734	114.0932471	22.58478936	1	1	3
2019/10/19 18:38	2019/10/19 20:46	3.1718193	2	19-39Ëê	22.58537623	114.1413355	440303	V0440300	21937	62	160	62	160	114.1396134	22.5825734	114.1420538	22.58478936	2	1	3
2019/10/19 20:46	2019/10/19 22:24	3.1718193	2	19-39Ëê	22.58537623	114.1413355	440303	V0440300	21937	62	160	62	160	114.1396134	22.5825734	114.1420538	22.58478936	2	1	3
2019/10/19 13:34	2019/10/19 16:39	2.0150303	1	19-39Ëê	22.58753115	113.8481743	440306	V0440300	22174	63	40	66	39	113.8467731	22.58478936	113.8492134	22.58700532	1	1	2
2019/10/19 13:51	2019/10/19 19:44	2.0150303	2	19-39Ëê	22.58778379	113.8856129	440306	V0440300	22189	63	55	65	54	113.8833781	22.58478936	113.8858185	22.58700532	1	1	2
2019/10/19 11:14	2019/10/19 14:21	2.0150303	1	19-39Ëê	22.58711867	113.8848213	440306	V0440300	22189	63	55	65	54	113.8833781	22.58478936	113.8858185	22.58700532	1	1	2
2019/10/19 12:35	2019/10/19 15:04	2.0150303	2	55ËêÒÔÉÏ	22.58878671	113.9108876	440306	V0440300	22200	63	66	65	65	113.9102218	22.58478936	113.9126622	22.58700532	1	1	2
2019/10/19 13:58	2019/10/19 14:40	2.2923476	2	19-39Ëê	22.58910422	113.9217752	440305	V0440300	22204	63	70	65	69	113.9199832	22.58478936	113.9224235	22.58700532	2	1	2
2019/10/19 14:40	2019/10/19 16:16	2.2923476	2	19-39Ëê	22.58910422	113.9217752	440305	V0440300	22204	63	70	65	69	113.9199832	22.58478936	113.9224235	22.58700532	2	1	2
2019/10/19 14:34	2019/10/19 20:15	2.2923476	1	19-39Ëê	22.58784539	113.9281397	440305	V0440300	22207	63	73	65	72	113.9273042	22.58478936	113.9297445	22.58700532	1	1	2
2019/10/19 15:14	2019/10/19 17:06	2.2923476	2	40-55Ëê	22.58783196	113.9359344	440305	V0440300	22210	63	76	65	75	113.9346252	22.58478936	113.9370656	22.58700532	1	1	2
2019/10/19 9:29	2019/10/19 10:56	2.2923476	1	19-39Ëê	22.58728752	113.941457	440305	V0440300	22212	63	78	65	77	113.9395059	22.58478936	113.9419462	22.58700532	1	1	2
2019/10/19 13:08	2019/10/19 14:00	2.2923476	1	19-39Ëê	22.5879044	113.9625331	440305	V0440300	22221	63	87	65	86	113.9614689	22.58478936	113.9639092	22.58700532	2	1	2
2019/10/19 14:00	2019/10/19 14:40	2.2923476	1	19-39Ëê	22.5879044	113.9625331	440305	V0440300	22221	63	87	65	86	113.9614689	22.58478936	113.9639092	22.58700532	2	1	2
2019/10/19 15:33	2019/10/19 19:00	2.2923476	1	19-39Ëê	22.58875134	113.9662758	440305	V0440300	22222	63	88	65	87	113.9639092	22.58478936	113.9663496	22.58700532	1	1	2
2019/10/19 18:28	2019/10/19 22:58	2.2923476	2	0-18Ëê	22.58704449	113.966216	440305	V0440300	22222	63	88	65	87	113.9639092	22.58478936	113.9663496	22.58700532	1	1	2
2019/10/19 15:54	2019/10/19 19:39	2.2923476	1	19-39Ëê	22.58742933	113.9799209	440305	V0440300	22228	63	94	65	93	113.9785513	22.58478936	113.9809916	22.58700532	1	1	2
2019/10/19 17:26	2019/10/19 18:13	2.0150303	1	19-39Ëê	22.59087628	113.8784973	440306	V0440300	22543	64	52	66	51	113.8760571	22.58700532	113.8784975	22.58922128	1	1	2
2019/10/19 22:41	2019/10/19 23:19	2.0150303	1	19-39Ëê	22.59062466	113.8850533	440306	V0440300	22546	64	55	66	54	113.8833781	22.58700532	113.8858185	22.58922128	2	1	2
2019/10/19 18:33	2019/10/19 22:40	2.0150303	1	19-39Ëê	22.59062466	113.8850533	440306	V0440300	22546	64	55	66	54	113.8833781	22.58700532	113.8858185	22.58922128	2	1	2
2019/10/19 10:35	2019/10/19 11:19	2.2923476	1	55ËêÒÔÉÏ	22.59072257	113.9256947	440305	V0440300	22563	64	72	66	71	113.9248639	22.58700532	113.9273042	22.58922128	2	1	2
2019/10/19 11:19	2019/10/19 12:04	2.2923476	1	55ËêÒÔÉÏ	22.59072257	113.9256947	440305	V0440300	22563	64	72	66	71	113.9248639	22.58700532	113.9273042	22.58922128	2	1	2
2019/10/19 0:09	2019/10/19 5:22	2.2923476	1	19-39Ëê	22.59036156	113.9266358	440305	V0440300	22563	64	72	66	71	113.9248639	22.58700532	113.9273042	22.58922128	1	1	2
2019/10/19 15:30	2019/10/19 19:56	2.2923476	2	40-55Ëê	22.58975588	113.9407512	440305	V0440300	22569	64	78	66	77	113.9395059	22.58700532	113.9419462	22.58922128	1	1	2
2019/10/19 16:28	2019/10/19 19:19	2.2923476	2	19-39Ëê	22.59000051	113.9403279	440305	V0440300	22569	64	78	66	77	113.9395059	22.58700532	113.9419462	22.58922128	1	1	2
2019/10/19 15:40	2019/10/19 20:24	2.2923476	2	19-39Ëê	22.59121092	113.9432266	440305	V0440300	22570	64	79	66	78	113.9419462	22.58700532	113.9443866	22.58922128	1	1	2
2019/10/19 15:51	2019/10/19 20:03	2.2923476	2	19-39Ëê	22.59017716	113.9705695	440305	V0440300	22581	64	90	66	89	113.9687899	22.58700532	113.9712303	22.58922128	1	1	2
2019/10/19 10:29	2019/10/19 16:25	2.2923476	2	19-39Ëê	22.58953281	113.9857162	440305	V0440300	22587	64	96	66	95	113.9834319	22.58700532	113.9858723	22.58922128	1	1	2
2019/10/19 20:17	2019/10/19 23:05	2.0150303	1	19-39Ëê	22.59158034	113.8406961	440306	V0440300	22885	65	37	68	36	113.8394521	22.58922128	113.8418924	22.59143723	1	1	2
2019/10/19 19:19	2019/10/19 21:59	2.0150303	2	19-39Ëê	22.59187981	113.8513406	440306	V0440300	22889	65	41	68	40	113.8492134	22.58922128	113.8516538	22.59143723	1	1	2
2019/10/19 18:52	2019/10/19 20:59	2.0150303	3	Î´Öª	22.59232386	113.8875128	440306	V0440300	22904	65	56	67	55	113.8858185	22.58922128	113.8882588	22.59143723	1	1	2
2019/10/19 1:26	2019/10/19 4:04	2.2923476	1	40-55Ëê	22.59192727	113.9415099	440305	V0440300	22926	65	78	67	77	113.9395059	22.58922128	113.9419462	22.59143723	1	1	2
2019/10/19 8:22	2019/10/19 10:19	2.2923476	1	19-39Ëê	22.59237419	113.94081	440305	V0440300	22926	65	78	67	77	113.9395059	22.58922128	113.9419462	22.59143723	1	1	2
2019/10/19 18:57	2019/10/19 21:26	2.2923476	1	19-39Ëê	22.59297448	113.9825213	440305	V0440300	22943	65	95	67	94	113.9809916	22.58922128	113.9834319	22.59143723	1	1	2
2019/10/19 15:20	2019/10/19 15:20	4.982984	1	19-39Ëê	22.59319315	114.2609137	440308	V0440300	23057	65	209	64	209	114.2591899	22.58922128	114.2616302	22.59143723	1	1	5
2019/10/19 20:39	2019/10/19 21:58	2.0150303	2	19-39Ëê	22.59416498	113.8514441	440306	V0440300	23246	66	41	69	40	113.8492134	22.59143723	113.8516538	22.59365319	2	1	2
2019/10/19 19:17	2019/10/19 20:38	2.0150303	2	19-39Ëê	22.59416498	113.8514441	440306	V0440300	23246	66	41	69	40	113.8492134	22.59143723	113.8516538	22.59365319	2	1	2
2019/10/19 23:10	2019/10/19 23:38	2.2923476	2	19-39Ëê	22.59537391	113.9566541	440305	V0440300	23290	66	85	68	84	113.9565882	22.59143723	113.9590286	22.59365319	1	1	2
2019/10/19 0:00	2019/10/19 5:48	3.1718193	2	19-39Ëê	22.595526	114.1973697	440303	V0440300	23388	66	183	66	183	114.1957412	22.59143723	114.1981815	22.59365319	1	1	3
2019/10/19 22:18	2019/10/19 23:17	2.0150303	2	19-39Ëê	22.59807186	113.8417724	440306	V0440300	23599	67	37	70	36	113.8394521	22.59365319	113.8418924	22.59586915	1	1	2
2019/10/19 19:14	2019/10/19 22:13	2.0150303	1	19-39Ëê	22.59629558	113.840015	440306	V0440300	23599	67	37	70	36	113.8394521	22.59365319	113.8418924	22.59586915	1	1	2
2019/10/19 19:03	2019/10/19 22:14	2.0150303	1	19-39Ëê	22.59790262	113.8460136	440306	V0440300	23601	67	39	70	38	113.8443328	22.59365319	113.8467731	22.59586915	1	1	2
2019/10/19 11:17	2019/10/19 14:14	2.0150303	1	19-39Ëê	22.59609901	113.9138248	440306	V0440300	23629	67	67	69	66	113.9126622	22.59365319	113.9151025	22.59586915	1	1	2
2019/10/19 20:37	2019/10/19 23:44	2.2923476	1	19-39Ëê	22.59595922	113.9728047	440305	V0440300	23653	67	91	69	90	113.9712303	22.59365319	113.9736706	22.59586915	1	1	2
2019/10/19 16:01	2019/10/19 21:35	1.8675988	2	19-39Ëê	22.59754711	114.1078106	440307	V0440300	23708	67	146	67	146	114.1054487	22.59365319	114.1078891	22.59586915	1	1	2
2019/10/19 11:44	2019/10/19 14:47	1.8675988	1	19-39Ëê	22.59703012	114.1247447	440307	V0440300	23715	67	153	67	153	114.1225311	22.59365319	114.1249714	22.59586915	1	1	2
2019/10/19 17:55	2019/10/19 22:57	2.0150303	2	19-39Ëê	22.59893334	113.8332876	440306	V0440300	23953	68	34	71	33	113.8321311	22.59586915	113.8345714	22.59808511	1	1	2
2019/10/19 15:47	2019/10/19 17:02	2.0150303	1	19-39Ëê	22.60016189	113.8370109	440306	V0440300	23954	68	35	71	34	113.8345714	22.59586915	113.8370118	22.59808511	1	1	2
2019/10/19 12:42	2019/10/19 15:22	2.0150303	1	19-39Ëê	22.59961079	113.8392686	440306	V0440300	23955	68	36	71	35	113.8370118	22.59586915	113.8394521	22.59808511	1	1	2
2019/10/19 18:59	2019/10/19 23:04	2.0150303	2	19-39Ëê	22.59928323	113.8418808	440306	V0440300	23956	68	37	71	36	113.8394521	22.59586915	113.8418924	22.59808511	1	1	2
2019/10/19 16:02	2019/10/19 18:20	2.0150303	3	Î´Öª	22.59854076	113.8458824	440306	V0440300	23958	68	39	71	38	113.8443328	22.59586915	113.8467731	22.59808511	1	1	2
2019/10/19 0:28	2019/10/19 4:07	2.0150303	1	19-39Ëê	22.59935198	113.9060739	440306	V0440300	23983	68	64	70	63	113.9053412	22.59586915	113.9077815	22.59808511	2	1	2
2019/10/19 23:38	2019/10/19 23:38	2.0150303	1	19-39Ëê	22.59935198	113.9060739	440306	V0440300	23983	68	64	70	63	113.9053412	22.59586915	113.9077815	22.59808511	2	1	2
2019/10/19 15:11	2019/10/19 20:52	1.8675988	2	19-39Ëê	22.59834977	114.1238424	440307	V0440300	24072	68	153	68	153	114.1225311	22.59586915	114.1249714	22.59808511	1	1	2
2019/10/19 17:58	2019/10/19 21:55	3.1718193	1	19-39Ëê	22.59810425	114.1894434	440303	V0440300	24099	68	180	68	180	114.1884202	22.59586915	114.1908605	22.59808511	1	1	3
2019/10/19 16:50	2019/10/19 23:08	3.1718193	1	19-39Ëê	22.59810425	114.1894434	440303	V0440300	24099	68	180	68	180	114.1884202	22.59586915	114.1908605	22.59808511	1	1	3
2019/10/19 14:26	2019/10/19 15:21	2.0150303	1	19-39Ëê	22.60094022	113.8389564	440306	V0440300	24312	69	36	72	35	113.8370118	22.59808511	113.8394521	22.60030106	1	1	2
2019/10/19 8:10	2019/10/19 9:14	2.0150303	1	19-39Ëê	22.60121793	113.8420601	440306	V0440300	24314	69	38	72	37	113.8418924	22.59808511	113.8443328	22.60030106	1	1	2
2019/10/19 17:03	2019/10/19 19:29	2.0150303	2	19-39Ëê	22.60170671	113.8425932	440306	V0440300	24314	69	38	72	37	113.8418924	22.59808511	113.8443328	22.60030106	2	1	2
2019/10/19 19:30	2019/10/19 21:49	2.0150303	2	19-39Ëê	22.60170671	113.8425932	440306	V0440300	24314	69	38	72	37	113.8418924	22.59808511	113.8443328	22.60030106	2	1	2
2019/10/19 18:48	2019/10/19 22:37	2.0150303	2	19-39Ëê	22.60145621	113.8629411	440306	V0440300	24322	69	46	71	45	113.8614151	22.59808511	113.8638555	22.60030106	1	1	2
2019/10/19 14:49	2019/10/19 16:47	1.7572735	2	19-39Ëê	22.60213719	114.0402926	440309	V0440300	24395	69	119	70	118	114.0395597	22.59808511	114.042	22.60030106	1	1	2
2019/10/19 15:09	2019/10/19 22:48	1.7572735	1	19-39Ëê	22.60055667	114.04611	440309	V0440300	24397	69	121	70	120	114.0444403	22.59808511	114.0468807	22.60030106	1	1	2
2019/10/19 15:45	2019/10/19 19:56	2.0150303	2	0-18Ëê	22.60414281	113.826569	440306	V0440300	24664	70	31	73	30	113.8248101	22.60030106	113.8272504	22.60251702	1	1	2
2019/10/19 22:39	2019/10/19 23:05	2.0150303	2	19-39Ëê	22.60409223	113.8427526	440306	V0440300	24671	70	38	73	37	113.8418924	22.60030106	113.8443328	22.60251702	1	1	2
2019/10/19 19:53	2019/10/19 22:50	2.0150303	1	19-39Ëê	22.60324545	113.843287	440306	V0440300	24671	70	38	73	37	113.8418924	22.60030106	113.8443328	22.60251702	1	1	2
2019/10/19 20:36	2019/10/19 22:58	2.0150303	1	19-39Ëê	22.6035125	113.8486071	440306	V0440300	24673	70	40	73	39	113.8467731	22.60030106	113.8492134	22.60251702	1	1	2
2019/10/19 21:40	2019/10/19 23:05	2.0150303	2	19-39Ëê	22.60422563	113.853674	440306	V0440300	24675	70	42	73	41	113.8516538	22.60030106	113.8540941	22.60251702	1	1	2
2019/10/19 18:35	2019/10/19 22:27	2.2923476	1	19-39Ëê	22.60312467	113.9828442	440305	V0440300	24728	70	95	71	94	113.9809916	22.60030106	113.9834319	22.60251702	1	1	2
2019/10/19 15:35	2019/10/19 16:36	1.7572735	2	19-39Ëê	22.6029662	114.0314293	440309	V0440300	24748	70	115	71	114	114.0297983	22.60030106	114.0322387	22.60251702	1	1	2
2019/10/19 18:04	2019/10/19 20:15	1.7572735	1	19-39Ëê	22.60266272	114.0423616	440309	V0440300	24753	70	120	71	120	114.042	22.60030106	114.0444403	22.60251702	2	1	2
2019/10/19 17:30	2019/10/19 18:04	1.7572735	1	19-39Ëê	22.60266272	114.0423616	440309	V0440300	24753	70	120	71	120	114.042	22.60030106	114.0444403	22.60251702	2	1	2
2019/10/19 20:18	2019/10/19 21:48	1.8675988	1	19-39Ëê	22.60333179	114.1223196	440307	V0440300	24785	70	152	70	152	114.1200908	22.60030106	114.1225311	22.60251702	1	1	2
2019/10/19 19:16	2019/10/19 22:49	2.0150303	1	19-39Ëê	22.60667382	113.8359192	440306	V0440300	25025	71	35	74	34	113.8345714	22.60251702	113.8370118	22.60473298	1	1	2
2019/10/19 19:26	2019/10/19 22:57	2.0150303	1	19-39Ëê	22.60650746	113.8402967	440306	V0440300	25027	71	37	74	36	113.8394521	22.60251702	113.8418924	22.60473298	1	1	2
2019/10/19 9:39	2019/10/19 17:51	2.0150303	1	19-39Ëê	22.60483147	113.8454668	440306	V0440300	25029	71	39	74	38	113.8443328	22.60251702	113.8467731	22.60473298	1	1	2
2019/10/19 9:23	2019/10/19 10:19	2.0150303	1	19-39Ëê	22.60613054	113.8555551	440306	V0440300	25033	71	43	73	42	113.8540941	22.60251702	113.8565345	22.60473298	1	1	2
2019/10/19 15:39	2019/10/19 16:31	1.8675988	2	40-55Ëê	22.60528607	114.1372106	440307	V0440300	25149	71	159	71	159	114.1371731	22.60251702	114.1396134	22.60473298	2	1	2
2019/10/19 17:09	2019/10/19 21:01	1.8675988	2	40-55Ëê	22.60528607	114.1372106	440307	V0440300	25149	71	159	71	159	114.1371731	22.60251702	114.1396134	22.60473298	2	1	2
2019/10/19 1:36	2019/10/19 2:18	3.1718193	1	40-55Ëê	22.60639358	114.1685876	440303	V0440300	25161	71	171	71	171	114.1664571	22.60251702	114.1688975	22.60473298	1	1	3
2019/10/19 18:26	2019/10/19 22:12	2.0150303	1	19-39Ëê	22.60713876	113.8384453	440306	V0440300	25383	72	36	75	35	113.8370118	22.60473298	113.8394521	22.60694894	1	1	2
2019/10/19 14:51	2019/10/19 15:57	2.0150303	1	19-39Ëê	22.60747224	113.8863942	440306	V0440300	25403	72	56	74	55	113.8858185	22.60473298	113.8882588	22.60694894	1	1	2
2019/10/19 13:57	2019/10/19 16:04	2.0150303	1	19-39Ëê	22.6080527	113.8925921	440306	V0440300	25405	72	58	74	57	113.8906992	22.60473298	113.8931395	22.60694894	1	1	2
2019/10/19 14:37	2019/10/19 16:03	2.0150303	1	19-39Ëê	22.6085177	113.8951672	440306	V0440300	25406	72	59	74	58	113.8931395	22.60473298	113.8955798	22.60694894	1	1	2
2019/10/19 9:42	2019/10/19 14:02	2.2923476	2	19-39Ëê	22.60765624	113.95235	440305	V0440300	25430	72	83	74	82	113.9517076	22.60473298	113.9541479	22.60694894	1	1	2
2019/10/19 14:25	2019/10/19 16:56	1.8675988	1	40-55Ëê	22.60779946	114.1480854	440307	V0440300	25510	72	163	72	163	114.1469345	22.60473298	114.1493748	22.60694894	1	1	2
2019/10/19 14:24	2019/10/19 17:03	1.8675988	2	19-39Ëê	22.60752847	114.147566	440307	V0440300	25510	72	163	72	163	114.1469345	22.60473298	114.1493748	22.60694894	1	1	2
2019/10/19 20:17	2019/10/19 20:54	2.0150303	2	19-39Ëê	22.61104693	113.8883063	440306	V0440300	25761	73	57	75	56	113.8882588	22.60694894	113.8906992	22.60916489	1	1	2
2019/10/19 17:04	2019/10/19 20:09	1.8675988	1	19-39Ëê	22.61112959	114.1434961	440307	V0440300	25865	73	161	73	161	114.1420538	22.60694894	114.1444941	22.60916489	1	1	2
2019/10/19 19:24	2019/10/19 20:26	2.0150303	1	19-39Ëê	22.61219063	113.8443172	440306	V0440300	26099	74	38	77	37	113.8418924	22.60916489	113.8443328	22.61138085	1	1	2
2019/10/19 0:00	2019/10/19 5:08	2.0150303	1	0-18Ëê	22.61143352	113.8599931	440306	V0440300	26106	74	45	76	44	113.8589748	22.60916489	113.8614151	22.61138085	2	1	2
2019/10/19 5:22	2019/10/19 20:26	2.0150303	1	0-18Ëê	22.61143352	113.8599931	440306	V0440300	26106	74	45	76	44	113.8589748	22.60916489	113.8614151	22.61138085	2	1	2
2019/10/19 17:42	2019/10/19 20:22	1.8675988	2	19-39Ëê	22.61156173	114.1409012	440307	V0440300	26221	74	160	74	160	114.1396134	22.60916489	114.1420538	22.61138085	1	1	2
2019/10/19 14:41	2019/10/19 17:31	2.0150303	2	19-39Ëê	22.61554556	113.8405469	440306	V0440300	26455	75	37	78	36	113.8394521	22.61138085	113.8418924	22.61359681	1	1	2
2019/10/19 20:41	2019/10/19 23:37	2.0150303	1	19-39Ëê	22.61365802	113.8523998	440306	V0440300	26460	75	42	77	41	113.8516538	22.61138085	113.8540941	22.61359681	1	1	2
2019/10/19 19:51	2019/10/19 21:41	2.2923476	2	19-39Ëê	22.61544686	113.9448779	440305	V0440300	26498	75	80	77	79	113.9443866	22.61138085	113.9468269	22.61359681	1	1	2
2019/10/19 10:57	2019/10/19 10:58	1.8675988	1	19-39Ëê	22.61557285	114.0582715	440307	V0440300	26544	75	126	76	126	114.056642	22.61138085	114.0590823	22.61359681	1	1	2
2019/10/19 19:05	2019/10/19 22:11	2.0150303	1	19-39Ëê	22.61722642	113.8891198	440306	V0440300	26832	76	57	78	56	113.8882588	22.61359681	113.8906992	22.61581277	1	1	2
2019/10/19 21:06	2019/10/19 23:37	2.2923476	1	19-39Ëê	22.61681568	113.9900501	440305	V0440300	26873	76	98	77	98	113.9883126	22.61359681	113.9907529	22.61581277	1	1	2
2019/10/19 15:54	2019/10/19 18:22	1.7572735	2	19-39Ëê	22.61788109	114.0400042	440309	V0440300	26894	76	119	77	119	114.0395597	22.61359681	114.042	22.61581277	2	1	2
2019/10/19 18:23	2019/10/19 19:02	1.7572735	2	19-39Ëê	22.61788109	114.0400042	440309	V0440300	26894	76	119	77	119	114.0395597	22.61359681	114.042	22.61581277	2	1	2
2019/10/19 21:04	2019/10/19 23:40	1.8675988	1	40-55Ëê	22.61609443	114.0709858	440307	V0440300	26906	76	131	77	131	114.0688437	22.61359681	114.071284	22.61581277	1	1	2
2019/10/19 9:49	2019/10/19 12:24	1.8675988	1	40-55Ëê	22.61633258	114.095489	440307	V0440300	26916	76	141	76	141	114.0932471	22.61359681	114.0956874	22.61581277	1	1	2
2019/10/19 16:26	2019/10/19 17:03	1.8675988	1	19-39Ëê	22.61748499	114.2185182	440307	V0440300	26967	76	192	75	192	114.2177042	22.61359681	114.2201445	22.61581277	1	1	2
2019/10/19 22:47	2019/10/19 23:12	2.0150303	2	19-39Ëê	22.6197051	113.8598051	440306	V0440300	27177	77	45	79	44	113.8589748	22.61581277	113.8614151	22.61802872	1	1	2
2019/10/19 17:05	2019/10/19 22:09	1.7572735	1	19-39Ëê	22.61813281	114.0301898	440309	V0440300	27247	77	115	78	115	114.0297983	22.61581277	114.0322387	22.61802872	1	1	2
2019/10/19 8:16	2019/10/19 18:58	1.7572735	2	19-39Ëê	22.62007453	114.0351353	440309	V0440300	27249	77	117	78	117	114.034679	22.61581277	114.0371193	22.61802872	1	1	2
2019/10/19 18:50	2019/10/19 21:10	1.8675988	2	19-39Ëê	22.61912227	114.0662844	440307	V0440300	27261	77	129	78	129	114.063963	22.61581277	114.0664034	22.61802872	1	1	2
2019/10/19 20:47	2019/10/19 22:56	1.8675988	2	0-18Ëê	22.62022863	114.1078027	440307	V0440300	27278	77	146	77	146	114.1054487	22.61581277	114.1078891	22.61802872	1	1	2
2019/10/19 20:22	2019/10/19 23:02	2.0150303	1	19-39Ëê	22.62164544	113.8109061	440306	V0440300	27514	78	25	81	24	113.8101681	22.61802872	113.8126084	22.62024468	1	1	2
2019/10/19 12:41	2019/10/19 14:26	2.2923476	2	19-39Ëê	22.62428245	113.9700943	440305	V0440300	27936	79	90	80	90	113.9687899	22.62024468	113.9712303	22.62246064	1	1	2
2019/10/19 13:36	2019/10/19 14:24	2.2923476	1	40-55Ëê	22.6228363	113.9800224	440305	V0440300	27940	79	94	80	94	113.9785513	22.62024468	113.9809916	22.62246064	2	1	2
2019/10/19 17:21	2019/10/19 18:04	2.2923476	1	40-55Ëê	22.6228363	113.9800224	440305	V0440300	27940	79	94	80	94	113.9785513	22.62024468	113.9809916	22.62246064	2	1	2
2019/10/19 14:31	2019/10/19 20:03	1.8675988	1	19-39Ëê	22.62249094	114.0609824	440307	V0440300	27973	79	127	80	127	114.0590823	22.62024468	114.0615227	22.62246064	2	1	2
2019/10/19 10:56	2019/10/19 11:55	1.8675988	1	19-39Ëê	22.62249094	114.0609824	440307	V0440300	27973	79	127	80	127	114.0590823	22.62024468	114.0615227	22.62246064	2	1	2
2019/10/19 18:26	2019/10/19 19:59	1.8675988	1	19-39Ëê	22.62451093	114.0668019	440307	V0440300	27976	79	130	80	130	114.0664034	22.62024468	114.0688437	22.62246064	1	1	2
2019/10/19 13:16	2019/10/19 22:56	4.5052269	1	19-39Ëê	22.62368881	114.4341109	440343	V0440300	28126	79	280	77	280	114.4324538	22.62024468	114.4348941	22.62246064	1	1	5
2019/10/19 8:09	2019/10/19 17:48	1.8675988	1	19-39Ëê	22.6267139	114.0530662	440307	V0440300	28327	80	124	81	124	114.0517614	22.62246064	114.0542017	22.6246766	1	1	2
2019/10/19 18:05	2019/10/19 22:17	1.8675988	2	19-39Ëê	22.62679626	114.0546005	440307	V0440300	28328	80	125	81	125	114.0542017	22.62246064	114.056642	22.6246766	1	1	2
2019/10/19 18:51	2019/10/19 22:45	1.8675988	1	19-39Ëê	22.62560312	114.059419	440307	V0440300	28330	80	127	81	127	114.0590823	22.62246064	114.0615227	22.6246766	2	1	2
2019/10/19 16:58	2019/10/19 18:51	1.8675988	1	19-39Ëê	22.62560312	114.059419	440307	V0440300	28330	80	127	81	127	114.0590823	22.62246064	114.0615227	22.6246766	2	1	2
2019/10/19 12:42	2019/10/19 15:28	1.8675988	1	19-39Ëê	22.62540553	114.111593	440307	V0440300	28351	80	148	80	148	114.1103294	22.62246064	114.1127697	22.6246766	1	1	2
2019/10/19 18:04	2019/10/19 19:27	2.0150303	1	19-39Ëê	22.62866233	113.8586877	440306	V0440300	28604	81	44	83	43	113.8565345	22.6246766	113.8589748	22.62689255	1	1	2
2019/10/19 2:00	2019/10/19 2:01	2.2923476	3	Î´Öª	22.62794504	113.9978281	440305	V0440300	28661	81	101	82	101	113.9956336	22.6246766	113.998074	22.62689255	1	1	2
2019/10/19 22:19	2019/10/19 23:33	1.7572735	1	19-39Ëê	22.62877975	114.0237096	440309	V0440300	28672	81	112	82	112	114.0224773	22.6246766	114.0249177	22.62689255	1	1	2
2019/10/19 12:59	2019/10/19 14:15	1.7572735	3	Î´Öª	22.62758388	114.0371032	440309	V0440300	28677	81	117	82	117	114.034679	22.6246766	114.0371193	22.62689255	1	1	2
2019/10/19 10:34	2019/10/19 11:47	1.8675988	2	19-39Ëê	22.62884457	114.0817116	440307	V0440300	28696	81	136	81	136	114.0810454	22.6246766	114.0834857	22.62689255	1	1	2
2019/10/19 22:39	2019/10/19 23:40	1.8675988	1	19-39Ëê	22.62860503	114.1088329	440307	V0440300	28707	81	147	81	147	114.1078891	22.6246766	114.1103294	22.62689255	1	1	2
2019/10/19 19:30	2019/10/19 21:48	2.0150303	2	19-39Ëê	22.62937571	113.8371491	440306	V0440300	28953	82	36	84	35	113.8370118	22.62689255	113.8394521	22.62910851	1	1	2
2019/10/19 16:05	2019/10/19 19:56	2.2923476	1	19-39Ëê	22.629816	113.9677758	440305	V0440300	29006	82	89	83	89	113.9663496	22.62689255	113.9687899	22.62910851	1	1	2
2019/10/19 12:18	2019/10/19 13:32	1.7572735	1	19-39Ëê	22.63066156	114.008444	440309	V0440300	29023	82	106	83	106	114.0078353	22.62689255	114.0102756	22.62910851	1	1	2
2019/10/19 17:50	2019/10/19 20:54	1.7572735	1	19-39Ëê	22.62935714	114.0241832	440309	V0440300	29029	82	112	83	112	114.0224773	22.62689255	114.0249177	22.62910851	1	1	2
2019/10/19 12:29	2019/10/19 13:43	1.8675988	1	19-39Ëê	22.63108038	114.0514952	440307	V0440300	29040	82	123	83	123	114.049321	22.62689255	114.0517614	22.62910851	1	1	2
2019/10/19 12:15	2019/10/19 13:09	1.8675988	1	40-55Ëê	22.63082579	114.0572855	440307	V0440300	29043	82	126	83	126	114.056642	22.62689255	114.0590823	22.62910851	1	1	2
2019/10/19 15:11	2019/10/19 16:47	1.8675988	1	19-39Ëê	22.62939303	114.0647926	440307	V0440300	29046	82	129	83	129	114.063963	22.62689255	114.0664034	22.62910851	1	1	2
2019/10/19 0:39	2019/10/19 3:02	1.8675988	1	19-39Ëê	22.62994851	114.0704879	440307	V0440300	29048	82	131	82	131	114.0688437	22.62689255	114.071284	22.62910851	1	1	2
2019/10/19 10:33	2019/10/19 11:31	1.8675988	2	19-39Ëê	22.63022707	114.0813032	440307	V0440300	29053	82	136	82	136	114.0810454	22.62689255	114.0834857	22.62910851	1	1	2
2019/10/19 14:20	2019/10/19 18:15	2.0150303	1	19-39Ëê	22.63282444	113.8363118	440306	V0440300	29309	83	35	85	34	113.8345714	22.62910851	113.8370118	22.63132447	1	1	2
2019/10/19 14:36	2019/10/19 17:13	2.0150303	1	19-39Ëê	22.63250566	113.8375343	440306	V0440300	29310	83	36	85	35	113.8370118	22.62910851	113.8394521	22.63132447	1	1	2
2019/10/19 11:54	2019/10/19 15:40	1.7572735	2	19-39Ëê	22.63258809	114.0091509	440309	V0440300	29380	83	106	84	106	114.0078353	22.62910851	114.0102756	22.63132447	1	1	2
2019/10/19 16:37	2019/10/19 18:30	1.8675988	1	19-39Ëê	22.63344993	114.0551976	440307	V0440300	29399	83	125	84	125	114.0542017	22.62910851	114.056642	22.63132447	1	1	2
2019/10/19 14:35	2019/10/19 20:49	1.8675988	2	19-39Ëê	22.63318321	114.0736472	440307	V0440300	29406	83	132	83	132	114.071284	22.62910851	114.0737244	22.63132447	1	1	2
2019/10/19 11:11	2019/10/19 12:28	1.8675988	1	19-39Ëê	22.63250596	114.084026	440307	V0440300	29411	83	137	83	137	114.0834857	22.62910851	114.085926	22.63132447	1	1	2
2019/10/19 21:52	2019/10/19 23:35	2.0150303	2	19-39Ëê	22.63530926	113.8232477	440306	V0440300	29661	84	30	87	29	113.8223697	22.63132447	113.8248101	22.63354043	1	1	2
2019/10/19 17:34	2019/10/19 18:52	2.0150303	3	19-39Ëê	22.63512558	113.8294638	440306	V0440300	29663	84	32	86	31	113.8272504	22.63132447	113.8296908	22.63354043	1	1	2
2019/10/19 12:04	2019/10/19 15:56	2.0150303	2	19-39Ëê	22.63501272	113.8292331	440306	V0440300	29663	84	32	86	31	113.8272504	22.63132447	113.8296908	22.63354043	1	1	2
2019/10/19 14:50	2019/10/19 17:52	2.0150303	2	19-39Ëê	22.63546398	113.8310601	440306	V0440300	29664	84	33	86	32	113.8296908	22.63132447	113.8321311	22.63354043	2	1	2
2019/10/19 19:18	2019/10/19 21:09	2.0150303	2	19-39Ëê	22.63546398	113.8310601	440306	V0440300	29664	84	33	86	32	113.8296908	22.63132447	113.8321311	22.63354043	2	1	2
2019/10/19 14:37	2019/10/19 17:51	2.0150303	2	19-39Ëê	22.63544962	113.8326158	440306	V0440300	29665	84	34	86	33	113.8321311	22.63132447	113.8345714	22.63354043	1	1	2
2019/10/19 15:23	2019/10/19 17:12	1.7572735	2	19-39Ëê	22.63414259	114.0121701	440309	V0440300	29738	84	107	85	107	114.0102756	22.63132447	114.012716	22.63354043	1	1	2
2019/10/19 18:10	2019/10/19 22:21	1.7572735	1	19-39Ëê	22.63388277	114.0321846	440309	V0440300	29746	84	115	85	115	114.0297983	22.63132447	114.0322387	22.63354043	1	1	2
2019/10/19 20:07	2019/10/19 22:25	2.0150303	1	19-39Ëê	22.63628013	113.8294373	440306	V0440300	30020	85	32	87	31	113.8272504	22.63354043	113.8296908	22.63575638	1	1	2
2019/10/19 17:08	2019/10/19 19:14	2.0150303	1	19-39Ëê	22.63632756	113.8300098	440306	V0440300	30021	85	33	87	32	113.8296908	22.63354043	113.8321311	22.63575638	1	1	2
2019/10/19 18:04	2019/10/19 20:16	2.0150303	2	19-39Ëê	22.63735549	113.8409326	440306	V0440300	30025	85	37	87	36	113.8394521	22.63354043	113.8418924	22.63575638	1	1	2
2019/10/19 19:40	2019/10/19 21:35	1.7572735	3	Î´Öª	22.63701536	114.007966	440309	V0440300	30094	85	106	86	106	114.0078353	22.63354043	114.0102756	22.63575638	1	1	2
2019/10/19 17:29	2019/10/19 20:34	1.7572735	1	19-39Ëê	22.63633905	114.0376251	440309	V0440300	30106	85	118	86	118	114.0371193	22.63354043	114.0395597	22.63575638	1	1	2
2019/10/19 16:36	2019/10/19 17:08	2.2923476	1	19-39Ëê	22.63837696	113.9466749	440305	V0440300	30425	86	80	87	80	113.9443866	22.63575638	113.9468269	22.63797234	1	1	2
2019/10/19 19:07	2019/10/19 21:50	1.7572735	1	19-39Ëê	22.63815061	114.0477565	440309	V0440300	30467	86	122	87	122	114.0468807	22.63575638	114.049321	22.63797234	1	1	2
2019/10/19 10:46	2019/10/19 13:53	2.0150303	2	19-39Ëê	22.64037684	113.861503	440306	V0440300	30748	87	46	89	45	113.8614151	22.63797234	113.8638555	22.6401883	1	1	2
2019/10/19 21:31	2019/10/19 22:15	2.0150303	1	19-39Ëê	22.64136765	113.921865	440306	V0440300	30772	87	70	89	70	113.9199832	22.63797234	113.9224235	22.6401883	2	1	2
2019/10/19 19:46	2019/10/19 21:31	2.0150303	1	19-39Ëê	22.64136765	113.921865	440306	V0440300	30772	87	70	89	70	113.9199832	22.63797234	113.9224235	22.6401883	2	1	2
2019/10/19 12:23	2019/10/19 13:20	2.0150303	1	19-39Ëê	22.64041511	113.9211376	440306	V0440300	30772	87	70	89	70	113.9199832	22.63797234	113.9224235	22.6401883	1	1	2
2019/10/19 10:20	2019/10/19 11:05	2.0150303	1	40-55Ëê	22.64126257	113.9220326	440306	V0440300	30772	87	70	89	70	113.9199832	22.63797234	113.9224235	22.6401883	1	1	2
2019/10/19 13:57	2019/10/19 16:13	1.7572735	1	19-39Ëê	22.64236789	113.969114	440309	V0440300	30792	87	90	88	90	113.9687899	22.63797234	113.9712303	22.6401883	1	1	2
2019/10/19 23:14	2019/10/19 23:38	1.8675988	1	19-39Ëê	22.64196524	114.0500376	440307	V0440300	30825	87	123	88	123	114.049321	22.63797234	114.0517614	22.6401883	1	1	2
2019/10/19 23:24	2019/10/19 23:38	2.0150303	2	0-18Ëê	22.64446986	113.836074	440306	V0440300	31094	88	35	90	34	113.8345714	22.6401883	113.8370118	22.64240426	1	1	2
2019/10/19 0:00	2019/10/19 0:04	2.0150303	1	19-39Ëê	22.64242227	113.9222693	440306	V0440300	31129	88	70	90	70	113.9199832	22.6401883	113.9224235	22.64240426	1	1	2
2019/10/19 13:25	2019/10/19 19:05	1.7572735	2	19-39Ëê	22.64283452	114.0044757	440309	V0440300	31163	88	104	89	104	114.0029546	22.6401883	114.005395	22.64240426	1	1	2
2019/10/19 21:38	2019/10/19 21:38	1.7572735	1	19-39Ëê	22.64294466	114.0065055	440309	V0440300	31164	88	105	89	105	114.005395	22.6401883	114.0078353	22.64240426	2	1	2
2019/10/19 18:22	2019/10/19 21:37	1.7572735	1	19-39Ëê	22.64294466	114.0065055	440309	V0440300	31164	88	105	89	105	114.005395	22.6401883	114.0078353	22.64240426	2	1	2
2019/10/19 21:05	2019/10/19 22:39	1.7572735	1	19-39Ëê	22.64303015	114.0076995	440309	V0440300	31164	88	105	89	105	114.005395	22.6401883	114.0078353	22.64240426	1	1	2
2019/10/19 0:08	2019/10/19 0:17	1.7572735	1	40-55Ëê	22.64289672	114.0102207	440309	V0440300	31165	88	106	89	106	114.0078353	22.6401883	114.0102756	22.64240426	1	1	2
2019/10/19 18:55	2019/10/19 21:11	1.8675988	1	19-39Ëê	22.64377193	114.0555219	440307	V0440300	31184	88	125	88	125	114.0542017	22.6401883	114.056642	22.64240426	1	1	2
2019/10/19 12:15	2019/10/19 13:39	1.8675988	1	19-39Ëê	22.64325624	114.0584013	440307	V0440300	31185	88	126	88	126	114.056642	22.6401883	114.0590823	22.64240426	1	1	2
2019/10/19 14:07	2019/10/19 16:10	1.8675988	1	19-39Ëê	22.64242414	114.1471371	440307	V0440300	31222	88	163	88	163	114.1469345	22.6401883	114.1493748	22.64240426	1	1	2
2019/10/19 15:53	2019/10/19 20:53	1.8675988	2	19-39Ëê	22.64288119	114.1949991	440307	V0440300	31241	88	182	87	182	114.1933008	22.6401883	114.1957412	22.64240426	2	1	2
2019/10/19 20:54	2019/10/19 21:54	1.8675988	2	19-39Ëê	22.64288119	114.1949991	440307	V0440300	31241	88	182	87	182	114.1933008	22.6401883	114.1957412	22.64240426	2	1	2
2019/10/19 11:06	2019/10/19 12:58	1.7572735	1	19-39Ëê	22.64555047	114.016532	440309	V0440300	31525	89	109	90	109	114.0151563	22.64240426	114.0175966	22.64462021	1	1	2
2019/10/19 17:18	2019/10/19 17:56	1.7572735	1	19-39Ëê	22.64463172	114.0487846	440309	V0440300	31538	89	122	90	122	114.0468807	22.64240426	114.049321	22.64462021	1	1	2
2019/10/19 7:57	2019/10/19 18:18	1.8675988	1	19-39Ëê	22.64615543	114.2083037	440307	V0440300	31604	89	188	88	188	114.2079429	22.64240426	114.2103832	22.64462021	1	1	2
2019/10/19 19:25	2019/10/19 22:35	2.0150303	1	19-39Ëê	22.6471321	113.8214978	440306	V0440300	31802	90	29	92	28	113.8199294	22.64462021	113.8223697	22.64683617	1	1	2
2019/10/19 15:23	2019/10/19 18:56	2.0150303	1	19-39Ëê	22.64857248	113.8304285	440306	V0440300	31806	90	33	92	32	113.8296908	22.64462021	113.8321311	22.64683617	1	1	2
2019/10/19 19:25	2019/10/19 21:58	2.0150303	2	19-39Ëê	22.64981632	113.8067358	440306	V0440300	32153	91	23	94	22	113.8052874	22.64683617	113.8077277	22.64905213	1	1	2
2019/10/19 12:13	2019/10/19 13:26	2.0150303	1	19-39Ëê	22.64959003	113.9219149	440306	V0440300	32200	91	70	93	70	113.9199832	22.64683617	113.9224235	22.64905213	1	1	2
2019/10/19 19:05	2019/10/19 21:53	1.7572735	1	40-55Ëê	22.65086239	113.9979714	440309	V0440300	32231	91	101	92	101	113.9956336	22.64683617	113.998074	22.64905213	1	1	2
2019/10/19 14:59	2019/10/19 20:31	1.7572735	1	19-39Ëê	22.65042539	114.0170878	440309	V0440300	32239	91	109	92	109	114.0151563	22.64683617	114.0175966	22.64905213	1	1	2
2019/10/19 20:16	2019/10/19 23:02	1.7572735	2	19-39Ëê	22.65053757	114.028462	440309	V0440300	32244	91	114	92	114	114.027358	22.64683617	114.0297983	22.64905213	1	1	2
2019/10/19 18:21	2019/10/19 22:07	2.0150303	1	19-39Ëê	22.65291919	113.8229978	440306	V0440300	32517	92	30	94	30	113.8223697	22.64905213	113.8248101	22.65126808	1	1	2
2019/10/19 10:41	2019/10/19 14:35	2.0150303	2	19-39Ëê	22.65265403	113.8237331	440306	V0440300	32517	92	30	94	30	113.8223697	22.64905213	113.8248101	22.65126808	1	1	2
2019/10/19 12:02	2019/10/19 15:45	1.7572735	1	40-55Ëê	22.65537156	114.0127509	440309	V0440300	32952	93	108	94	108	114.012716	22.65126808	114.0151563	22.65348404	1	1	2
2019/10/19 19:13	2019/10/19 23:16	1.7572735	1	19-39Ëê	22.65378379	114.0176277	440309	V0440300	32954	93	110	94	110	114.0175966	22.65126808	114.020037	22.65348404	1	1	2
2019/10/19 12:33	2019/10/19 16:20	1.7572735	3	19-39Ëê	22.65470743	114.0177925	440309	V0440300	32954	93	110	94	110	114.0175966	22.65126808	114.020037	22.65348404	1	1	2
2019/10/19 10:47	2019/10/19 13:20	1.8675988	1	19-39Ëê	22.65510715	114.0702456	440307	V0440300	32975	93	131	93	131	114.0688437	22.65126808	114.071284	22.65348404	1	1	2
2019/10/19 14:05	2019/10/19 16:10	1.8675988	2	19-39Ëê	22.65350818	114.1481624	440307	V0440300	33007	93	163	93	163	114.1469345	22.65126808	114.1493748	22.65348404	1	1	2
2019/10/19 10:10	2019/10/19 11:03	2.0150303	1	19-39Ëê	22.65577016	113.8581776	440306	V0440300	33245	94	44	96	44	113.8565345	22.65348404	113.8589748	22.6557	1	1	2
2019/10/19 18:22	2019/10/19 18:57	1.7572735	2	40-55Ëê	22.65892003	114.0036597	440309	V0440300	33662	95	104	96	104	114.0029546	22.6557	114.005395	22.65791596	2	1	2
2019/10/19 18:58	2019/10/19 21:32	1.7572735	2	40-55Ëê	22.65892003	114.0036597	440309	V0440300	33662	95	104	96	104	114.0029546	22.6557	114.005395	22.65791596	2	1	2
2019/10/19 20:22	2019/10/19 23:20	1.8675988	1	19-39Ëê	22.65848321	114.1875533	440307	V0440300	33737	95	179	94	179	114.1859798	22.6557	114.1884202	22.65791596	3	1	2
2019/10/19 19:22	2019/10/19 20:22	1.8675988	1	19-39Ëê	22.65848321	114.1875533	440307	V0440300	33737	95	179	94	179	114.1859798	22.6557	114.1884202	22.65791596	3	1	2
2019/10/19 18:40	2019/10/19 19:21	1.8675988	1	19-39Ëê	22.65848321	114.1875533	440307	V0440300	33737	95	179	94	179	114.1859798	22.6557	114.1884202	22.65791596	3	1	2
2019/10/19 16:05	2019/10/19 16:47	2.0150303	1	19-39Ëê	22.66117608	113.860038	440306	V0440300	33960	96	45	98	45	113.8589748	22.65791596	113.8614151	22.66013191	2	1	2
2019/10/19 16:47	2019/10/19 19:42	2.0150303	1	19-39Ëê	22.66117608	113.860038	440306	V0440300	33960	96	45	98	45	113.8589748	22.65791596	113.8614151	22.66013191	2	1	2
2019/10/19 3:55	2019/10/19 5:42	1.7572735	2	19-39Ëê	22.66239108	114.0296167	440309	V0440300	34386	97	114	98	114	114.027358	22.66013191	114.0297983	22.66234787	1	1	2
2019/10/19 15:01	2019/10/19 18:49	1.8675988	1	0-18Ëê	22.66269939	114.0668946	440307	V0440300	34402	97	130	97	130	114.0664034	22.66013191	114.0688437	22.66234787	1	1	2
2019/10/19 16:59	2019/10/19 20:30	2.0150303	2	19-39Ëê	22.66648636	113.8136715	440306	V0440300	34655	98	26	100	26	113.8126084	22.66234787	113.8150487	22.66456383	2	1	2
2019/10/19 20:31	2019/10/19 21:54	2.0150303	2	19-39Ëê	22.66648636	113.8136715	440306	V0440300	34655	98	26	100	26	113.8126084	22.66234787	113.8150487	22.66456383	2	1	2
2019/10/19 15:29	2019/10/19 18:05	2.0150303	1	19-39Ëê	22.66620185	113.8270576	440306	V0440300	34660	98	31	100	31	113.8248101	22.66234787	113.8272504	22.66456383	2	1	2
2019/10/19 18:05	2019/10/19 21:43	2.0150303	1	19-39Ëê	22.66620185	113.8270576	440306	V0440300	34660	98	31	100	31	113.8248101	22.66234787	113.8272504	22.66456383	2	1	2
2019/10/19 17:08	2019/10/19 23:01	1.7572735	1	40-55Ëê	22.66483996	114.0123221	440309	V0440300	34736	98	107	99	107	114.0102756	22.66234787	114.012716	22.66456383	1	1	2
2019/10/19 0:00	2019/10/19 0:35	1.7572735	1	19-39Ëê	22.66462673	114.0110528	440309	V0440300	34736	98	107	99	107	114.0102756	22.66234787	114.012716	22.66456383	1	1	2
2019/10/19 12:23	2019/10/19 13:27	1.7572735	1	19-39Ëê	22.66603304	114.0240437	440309	V0440300	34741	98	112	99	112	114.0224773	22.66234787	114.0249177	22.66456383	1	1	2
2019/10/19 13:21	2019/10/19 19:56	1.8675988	2	19-39Ëê	22.66533975	114.2173204	440307	V0440300	34820	98	191	97	191	114.2152639	22.66234787	114.2177042	22.66456383	1	1	2
2019/10/19 17:51	2019/10/19 20:11	1.8675988	1	19-39Ëê	22.66861091	114.1170588	440307	V0440300	35136	99	150	99	150	114.1152101	22.66456383	114.1176504	22.66677979	1	1	2
2019/10/19 0:11	2019/10/19 2:56	2.0150303	1	19-39Ëê	22.66977807	113.8117577	440306	V0440300	35368	100	25	102	25	113.8101681	22.66677979	113.8126084	22.66899574	1	1	2
2019/10/19 13:50	2019/10/19 19:55	1.7572735	1	19-39Ëê	22.66913575	113.9882378	440309	V0440300	35440	100	97	101	97	113.9858723	22.66677979	113.9883126	22.66899574	1	1	2
2019/10/19 17:12	2019/10/19 18:55	1.7572735	1	19-39Ëê	22.66923453	114.0292553	440309	V0440300	35457	100	114	100	114	114.027358	22.66677979	114.0297983	22.66899574	1	1	2
2019/10/19 17:23	2019/10/19 19:21	2.0150303	1	19-39Ëê	22.67253089	113.8004824	440306	V0440300	35721	101	21	103	21	113.8004067	22.66899574	113.8028471	22.6712117	1	1	2
2019/10/19 18:25	2019/10/19 19:23	2.0150303	2	40-55Ëê	22.67357691	113.8217244	440306	V0440300	36086	102	29	104	29	113.8199294	22.6712117	113.8223697	22.67342766	1	1	2
2019/10/19 0:00	2019/10/19 0:37	1.7572735	2	19-39Ëê	22.67428545	114.0242254	440309	V0440300	36169	102	112	102	112	114.0224773	22.6712117	114.0249177	22.67342766	1	1	2
2019/10/19 10:48	2019/10/19 11:30	1.7572735	2	19-39Ëê	22.67543071	114.0261166	440309	V0440300	36170	102	113	102	113	114.0249177	22.6712117	114.027358	22.67342766	1	1	2
2019/10/19 22:18	2019/10/19 23:29	2.0150303	3	Î´Öª	22.67759187	113.9420721	440306	V0440300	36493	103	79	104	79	113.9419462	22.67342766	113.9443866	22.67564362	1	1	2
2019/10/19 0:02	2019/10/19 0:56	1.8675988	2	19-39Ëê	22.67707675	114.0550927	440307	V0440300	36539	103	125	103	125	114.0542017	22.67342766	114.056642	22.67564362	2	1	2
2019/10/19 20:36	2019/10/19 21:43	1.8675988	2	19-39Ëê	22.67707675	114.0550927	440307	V0440300	36539	103	125	103	125	114.0542017	22.67342766	114.056642	22.67564362	2	1	2
2019/10/19 7:44	2019/10/19 18:29	2.0150303	1	19-39Ëê	22.67932576	113.9383575	440306	V0440300	36848	104	77	105	77	113.9370656	22.67564362	113.9395059	22.67785957	1	1	2
2019/10/19 10:04	2019/10/19 17:19	1.7572735	1	19-39Ëê	22.67805013	113.9890738	440309	V0440300	36869	104	98	105	98	113.9883126	22.67564362	113.9907529	22.67785957	2	1	2
2019/10/19 0:17	2019/10/19 3:44	1.7572735	1	19-39Ëê	22.67805013	113.9890738	440309	V0440300	36869	104	98	105	98	113.9883126	22.67564362	113.9907529	22.67785957	2	1	2
2019/10/19 18:39	2019/10/19 22:47	1.7572735	2	19-39Ëê	22.67906323	114.0580847	440309	V0440300	36897	104	126	104	126	114.056642	22.67564362	114.0590823	22.67785957	2	1	2
2019/10/19 16:57	2019/10/19 18:38	1.7572735	2	19-39Ëê	22.67906323	114.0580847	440309	V0440300	36897	104	126	104	126	114.056642	22.67564362	114.0590823	22.67785957	2	1	2
2019/10/19 16:44	2019/10/19 19:12	2.0555874	3	Î´Öª	22.67823722	114.357842	440310	V0440300	37020	104	249	102	250	114.3568034	22.67564362	114.3592437	22.67785957	1	1	2
2019/10/19 15:24	2019/10/19 15:56	2.0150303	1	40-55Ëê	22.68096477	113.8293141	440306	V0440300	37160	105	32	107	32	113.8272504	22.67785957	113.8296908	22.68007553	1	1	2
2019/10/19 14:04	2019/10/19 17:42	2.0150303	1	0-18Ëê	22.68318538	113.7841506	440306	V0440300	37499	106	14	108	14	113.7833244	22.68007553	113.7857647	22.68229149	1	1	2
2019/10/19 13:56	2019/10/19 20:35	2.0150303	1	0-18Ëê	22.68241915	113.7922787	440306	V0440300	37502	106	17	108	17	113.7906454	22.68007553	113.7930857	22.68229149	1	1	2
2019/10/19 17:03	2019/10/19 19:10	2.0150303	2	19-39Ëê	22.68269915	113.8067228	440306	V0440300	37508	106	23	108	23	113.8052874	22.68007553	113.8077277	22.68229149	2	1	2
2019/10/19 8:06	2019/10/19 8:41	2.0150303	2	19-39Ëê	22.68269915	113.8067228	440306	V0440300	37508	106	23	108	23	113.8052874	22.68007553	113.8077277	22.68229149	2	1	2
2019/10/19 13:44	2019/10/19 18:21	2.0150303	1	19-39Ëê	22.6840738	113.9388841	440306	V0440300	37562	106	77	107	77	113.9370656	22.68007553	113.9395059	22.68229149	1	1	2
2019/10/19 10:21	2019/10/19 11:09	1.7572735	1	19-39Ëê	22.68313048	114.0805726	440309	V0440300	37620	106	135	106	135	114.078605	22.68007553	114.0810454	22.68229149	1	1	2
2019/10/19 10:07	2019/10/19 10:40	2.0555874	1	19-39Ëê	22.68361745	114.3360747	440310	V0440300	37725	106	240	104	241	114.3348403	22.68007553	114.3372807	22.68229149	1	1	2
2019/10/19 15:56	2019/10/19 17:40	2.0150303	2	19-39Ëê	22.68541836	113.7937939	440306	V0440300	37860	107	18	109	18	113.7930857	22.68229149	113.7955261	22.68450745	1	1	2
2019/10/19 11:00	2019/10/19 18:57	2.0150303	1	40-55Ëê	22.68581284	113.8040346	440306	V0440300	37864	107	22	109	22	113.8028471	22.68229149	113.8052874	22.68450745	2	1	2
2019/10/19 18:58	2019/10/19 20:17	2.0150303	1	40-55Ëê	22.68581284	113.8040346	440306	V0440300	37864	107	22	109	22	113.8028471	22.68229149	113.8052874	22.68450745	2	1	2
2019/10/19 16:49	2019/10/19 17:23	2.0555874	3	Î´Öª	22.68630614	114.3720169	440310	V0440300	38097	107	255	105	256	114.3714454	22.68229149	114.3738857	22.68450745	1	1	2
2019/10/19 18:11	2019/10/19 18:54	2.0150303	1	19-39Ëê	22.6881551	113.8065476	440306	V0440300	38222	108	23	110	23	113.8052874	22.68450745	113.8077277	22.6867234	1	1	2
2019/10/19 15:28	2019/10/19 20:28	2.0150303	1	19-39Ëê	22.68853857	113.963372	440306	V0440300	38286	108	87	109	87	113.9614689	22.68450745	113.9639092	22.6867234	1	1	2
2019/10/19 19:01	2019/10/19 21:33	1.7572735	1	19-39Ëê	22.6873193	113.9862257	440309	V0440300	38296	108	97	109	97	113.9858723	22.68450745	113.9883126	22.6867234	1	1	2
2019/10/19 12:39	2019/10/19 14:18	2.0150303	2	19-39Ëê	22.68949201	113.8343013	440306	V0440300	38590	109	34	111	34	113.8321311	22.6867234	113.8345714	22.68893936	1	1	2
2019/10/19 11:45	2019/10/19 13:51	2.0150303	2	19-39Ëê	22.69277491	113.8024628	440306	V0440300	38934	110	21	112	21	113.8004067	22.68893936	113.8028471	22.69115532	1	1	2
2019/10/19 19:00	2019/10/19 23:26	2.0150303	2	19-39Ëê	22.69316038	113.8086586	440306	V0440300	38937	110	24	112	24	113.8077277	22.68893936	113.8101681	22.69115532	1	1	2
2019/10/19 22:11	2019/10/19 22:57	2.0150303	1	19-39Ëê	22.6969189	113.8292968	440306	V0440300	39659	112	32	114	32	113.8272504	22.69337128	113.8296908	22.69558723	2	1	2
2019/10/19 20:33	2019/10/19 21:44	2.0150303	1	19-39Ëê	22.6969189	113.8292968	440306	V0440300	39659	112	32	114	32	113.8272504	22.69337128	113.8296908	22.69558723	2	1	2
2019/10/19 7:44	2019/10/19 18:28	1.8675988	1	0-18Ëê	22.69744884	114.2367314	440307	V0440300	39826	112	199	111	200	114.2347865	22.69337128	114.2372269	22.69558723	1	1	2
2019/10/19 16:37	2019/10/19 21:40	2.0150303	2	19-39Ëê	22.70048311	113.8070688	440306	V0440300	40364	114	23	116	23	113.8052874	22.69780319	113.8077277	22.70001915	1	1	2
2019/10/19 14:42	2019/10/19 16:22	1.7572735	1	19-39Ëê	22.70331152	114.0447165	440309	V0440300	40819	115	121	115	121	114.0444403	22.70001915	114.0468807	22.70223511	1	1	2
2019/10/19 16:34	2019/10/19 18:23	1.8675988	1	19-39Ëê	22.70249443	114.2107326	440307	V0440300	40887	115	189	114	190	114.2103832	22.70001915	114.2128235	22.70223511	1	1	2
2019/10/19 20:12	2019/10/19 23:06	2.0150303	1	19-39Ëê	22.70651608	113.7919991	440306	V0440300	41072	116	17	118	17	113.7906454	22.70223511	113.7930857	22.70445106	1	1	2
2019/10/19 18:07	2019/10/19 20:15	2.0150303	2	19-39Ëê	22.70520303	113.9113344	440306	V0440300	41121	116	66	117	66	113.9102218	22.70223511	113.9126622	22.70445106	1	1	2
2019/10/19 17:41	2019/10/19 19:14	2.0150303	1	19-39Ëê	22.70724911	113.7799897	440306	V0440300	41424	117	12	119	12	113.7784437	22.70445106	113.780884	22.70666702	1	1	2
2019/10/19 15:33	2019/10/19 21:31	2.0150303	2	19-39Ëê	22.70741171	113.8146697	440306	V0440300	41438	117	26	119	26	113.8126084	22.70445106	113.8150487	22.70666702	1	1	2
2019/10/19 21:16	2019/10/19 22:36	1.7572735	2	0-18Ëê	22.70941562	114.0244485	440309	V0440300	41881	118	112	118	112	114.0224773	22.70666702	114.0249177	22.70888298	1	1	2
2019/10/19 13:45	2019/10/19 22:47	2.0150303	2	40-55Ëê	22.71250264	113.8097662	440306	V0440300	42150	119	24	121	24	113.8077277	22.70888298	113.8101681	22.71109894	1	1	2
2019/10/19 20:02	2019/10/19 23:04	1.7572735	2	19-39Ëê	22.71250111	114.0094006	440309	V0440300	42232	119	106	119	106	114.0078353	22.70888298	114.0102756	22.71109894	1	1	2
2019/10/19 15:28	2019/10/19 16:28	1.8675988	1	19-39Ëê	22.71259352	114.2481512	440307	V0440300	42330	119	204	117	205	114.2469882	22.70888298	114.2494286	22.71109894	1	1	2
2019/10/19 0:59	2019/10/19 2:06	2.3162899	1	19-39Ëê	22.71441179	114.1995358	441900	V0440300	42667	120	184	119	185	114.1981815	22.71109894	114.2006219	22.71331489	1	1	2
2019/10/19 18:23	2019/10/19 19:20	2.0150303	2	19-39Ëê	22.71654891	113.8144678	440306	V0440300	42866	121	26	123	26	113.8126084	22.71331489	113.8150487	22.71553085	3	1	2
2019/10/19 19:21	2019/10/19 20:21	2.0150303	2	19-39Ëê	22.71654891	113.8144678	440306	V0440300	42866	121	26	123	26	113.8126084	22.71331489	113.8150487	22.71553085	3	1	2
2019/10/19 20:22	2019/10/19 23:31	2.0150303	2	19-39Ëê	22.71654891	113.8144678	440306	V0440300	42866	121	26	123	26	113.8126084	22.71331489	113.8150487	22.71553085	3	1	2
2019/10/19 15:32	2019/10/19 20:26	1.7572735	2	19-39Ëê	22.71615719	114.0394984	440309	V0440300	42958	121	118	121	119	114.0371193	22.71331489	114.0395597	22.71553085	1	1	2
2019/10/19 17:54	2019/10/19 19:42	2.0150303	2	19-39Ëê	22.71980751	113.7785186	440306	V0440300	43209	122	12	124	12	113.7784437	22.71553085	113.780884	22.71774681	1	1	2
2019/10/19 23:31	2019/10/19 23:39	2.0150303	1	19-39Ëê	22.71918656	113.8136966	440306	V0440300	43223	122	26	124	26	113.8126084	22.71553085	113.8150487	22.71774681	1	1	2
2019/10/19 13:15	2019/10/19 17:18	1.7572735	2	40-55Ëê	22.72111793	114.0194283	440309	V0440300	43664	123	110	123	111	114.0175966	22.71774681	114.020037	22.71996277	1	1	2
2019/10/19 20:08	2019/10/19 22:11	2.0150303	1	40-55Ëê	22.72242276	113.7945851	440306	V0440300	43929	124	18	126	18	113.7930857	22.71996277	113.7955261	22.72217872	1	1	2
2019/10/19 19:54	2019/10/19 20:33	2.0150303	2	19-39Ëê	22.73034129	113.8056264	440306	V0440300	45005	127	23	129	23	113.8052874	22.72661064	113.8077277	22.7288266	1	1	2
2019/10/19 14:57	2019/10/19 19:27	2.0150303	2	19-39Ëê	22.73289257	113.8145364	440306	V0440300	45365	128	26	130	26	113.8126084	22.7288266	113.8150487	22.73104255	1	1	2
2019/10/19 17:08	2019/10/19 17:43	1.7572735	1	19-39Ëê	22.73323217	114.0311913	440309	V0440300	45454	128	115	128	116	114.0297983	22.7288266	114.0322387	22.73104255	2	1	2
2019/10/19 16:34	2019/10/19 17:07	1.7572735	1	19-39Ëê	22.73323217	114.0311913	440309	V0440300	45454	128	115	128	116	114.0297983	22.7288266	114.0322387	22.73104255	2	1	2
2019/10/19 9:55	2019/10/19 11:10	2.0150303	1	19-39Ëê	22.73400714	113.8324593	440306	V0440300	45730	129	34	131	34	113.8321311	22.73104255	113.8345714	22.73325851	1	1	2
2019/10/19 0:03	2019/10/19 0:12	1.7572735	1	40-55Ëê	22.73518543	114.0459967	440309	V0440300	45817	129	121	129	122	114.0444403	22.73104255	114.0468807	22.73325851	1	1	2
2019/10/19 18:06	2019/10/19 18:56	1.8675988	1	19-39Ëê	22.73543528	114.2505354	440307	V0440300	45901	129	205	127	206	114.2494286	22.73104255	114.2518689	22.73325851	1	1	2
2019/10/19 14:38	2019/10/19 16:42	1.8675988	1	19-39Ëê	22.73328915	114.284958	440307	V0440300	45915	129	219	127	220	114.2835933	22.73104255	114.2860336	22.73325851	1	1	2
2019/10/19 17:17	2019/10/19 18:51	2.0150303	1	19-39Ëê	22.73616254	113.8128943	440306	V0440300	46079	130	26	132	26	113.8126084	22.73325851	113.8150487	22.73547447	1	1	2
2019/10/19 14:38	2019/10/19 15:47	2.0150303	1	40-55Ëê	22.73961926	113.8251501	440306	V0440300	46441	131	31	133	31	113.8248101	22.73547447	113.8272504	22.73769043	1	1	2
2019/10/19 11:15	2019/10/19 13:38	2.0150303	1	19-39Ëê	22.73967282	113.9251636	440306	V0440300	46482	131	72	132	73	113.9248639	22.73547447	113.9273042	22.73769043	1	1	2
2019/10/19 0:58	2019/10/19 23:39	1.7572735	1	19-39Ëê	22.73843372	114.0571943	440309	V0440300	46536	131	126	131	127	114.056642	22.73547447	114.0590823	22.73769043	1	1	2
2019/10/19 17:23	2019/10/19 18:39	2.0150303	1	19-39Ëê	22.74117116	113.8052383	440306	V0440300	46789	132	22	134	22	113.8028471	22.73769043	113.8052874	22.73990638	1	1	2
2019/10/19 18:25	2019/10/19 22:52	2.0150303	2	19-39Ëê	22.74023744	113.8149596	440306	V0440300	46793	132	26	134	26	113.8126084	22.73769043	113.8150487	22.73990638	1	1	2
2019/10/19 11:41	2019/10/19 18:38	2.0150303	2	40-55Ëê	22.74206278	113.8300456	440306	V0440300	46800	132	33	134	33	113.8296908	22.73769043	113.8321311	22.73990638	1	1	2
2019/10/19 20:36	2019/10/19 22:11	2.0150303	1	19-39Ëê	22.74372582	113.8188383	440306	V0440300	47152	133	28	135	28	113.8174891	22.73990638	113.8199294	22.74212234	1	1	2
2019/10/19 23:06	2019/10/19 23:43	2.0555874	1	19-39Ëê	22.74227843	114.3816334	440310	V0440300	47383	133	259	130	260	114.3812067	22.73990638	114.3836471	22.74212234	2	1	2
2019/10/19 23:43	2019/10/19 23:43	2.0555874	1	19-39Ëê	22.74227843	114.3816334	440310	V0440300	47383	133	259	130	260	114.3812067	22.73990638	114.3836471	22.74212234	2	1	2
2019/10/19 17:03	2019/10/19 18:30	2.0150303	1	19-39Ëê	22.74468632	113.8527222	440306	V0440300	47523	134	42	135	42	113.8516538	22.74212234	113.8540941	22.7443383	1	1	2
2019/10/19 21:17	2019/10/19 22:15	1.8675988	1	19-39Ëê	22.74551539	114.2488252	440307	V0440300	47685	134	204	132	205	114.2469882	22.74212234	114.2494286	22.7443383	1	1	2
2019/10/19 12:00	2019/10/19 14:57	2.0555874	2	19-39Ëê	22.74485238	114.4060422	440310	V0440300	47750	134	269	131	270	114.4056101	22.74212234	114.4080504	22.7443383	3	1	2
2019/10/19 11:04	2019/10/19 12:00	2.0555874	2	19-39Ëê	22.74485238	114.4060422	440310	V0440300	47750	134	269	131	270	114.4056101	22.74212234	114.4080504	22.7443383	3	1	2
2019/10/19 14:57	2019/10/19 15:40	2.0555874	2	19-39Ëê	22.74485238	114.4060422	440310	V0440300	47750	134	269	131	270	114.4056101	22.74212234	114.4080504	22.7443383	3	1	2
2019/10/19 13:06	2019/10/19 17:06	1.8675988	1	19-39Ëê	22.74879863	114.2776443	440307	V0440300	48411	136	216	134	217	114.2762723	22.74655425	114.2787126	22.74877021	1	1	2
2019/10/19 13:28	2019/10/19 13:29	2.0150303	1	19-39Ëê	22.75335285	113.7867899	440306	V0440300	48924	138	15	140	15	113.7857647	22.75098617	113.788205	22.75320213	1	1	2
2019/10/19 18:01	2019/10/19 20:16	2.0150303	1	19-39Ëê	22.75547707	113.7928017	440306	V0440300	49283	139	17	141	17	113.7906454	22.75320213	113.7930857	22.75541808	1	1	2
2019/10/19 9:29	2019/10/19 9:31	2.0150303	1	40-55Ëê	22.75575703	113.8448595	440306	V0440300	49305	139	39	140	40	113.8443328	22.75320213	113.8467731	22.75541808	1	1	2
2019/10/19 16:26	2019/10/19 18:24	2.0150303	2	19-39Ëê	22.75808691	113.7973916	440306	V0440300	49642	140	19	142	19	113.7955261	22.75541808	113.7979664	22.75763404	1	1	2
2019/10/19 16:12	2019/10/19 18:09	2.0150303	2	19-39Ëê	22.75956164	113.8214974	440306	V0440300	49652	140	29	141	30	113.8199294	22.75541808	113.8223697	22.75763404	1	1	2
2019/10/19 16:50	2019/10/19 18:06	2.0150303	1	19-39Ëê	22.75841677	113.9144098	440306	V0440300	49690	140	67	141	68	113.9126622	22.75541808	113.9151025	22.75763404	1	1	2
2019/10/19 13:22	2019/10/19 19:50	2.0150303	1	0-18Ëê	22.75993366	113.9388098	440306	V0440300	50057	141	77	141	78	113.9370656	22.75763404	113.9395059	22.75985	1	1	2
2019/10/19 18:03	2019/10/19 19:47	2.0150303	2	19-39Ëê	22.76293379	113.7965487	440306	V0440300	50356	142	19	144	20	113.7955261	22.75985	113.7979664	22.76206596	1	1	2
2019/10/19 12:04	2019/10/19 13:57	2.0150303	1	19-39Ëê	22.76342235	113.8146356	440306	V0440300	50363	142	26	144	27	113.8126084	22.75985	113.8150487	22.76206596	1	1	2
2019/10/19 19:32	2019/10/19 21:40	1.8675988	1	0-18Ëê	22.76285007	114.2769471	440307	V0440300	50553	142	216	140	217	114.2762723	22.75985	114.2787126	22.76206596	1	1	2
2019/10/19 9:39	2019/10/19 13:41	2.0150303	1	19-39Ëê	22.77077568	113.8559578	440306	V0440300	51451	145	43	146	44	113.8540941	22.76649787	113.8565345	22.76871383	2	1	2
2019/10/19 14:46	2019/10/19 16:06	2.0150303	1	19-39Ëê	22.77077568	113.8559578	440306	V0440300	51451	145	43	146	44	113.8540941	22.76649787	113.8565345	22.76871383	2	1	2
2019/10/19 10:18	2019/10/19 14:10	2.0150303	2	19-39Ëê	22.77140092	113.8451225	440306	V0440300	51804	146	39	147	40	113.8443328	22.76871383	113.8467731	22.77092979	1	1	2
2019/10/19 16:41	2019/10/19 19:55	2.0150303	1	40-55Ëê	22.77632002	113.8342463	440306	V0440300	52513	148	34	149	35	113.8321311	22.77314575	113.8345714	22.7753617	1	1	2
2019/10/19 12:08	2019/10/19 17:28	2.0150303	2	19-39Ëê	22.78072447	113.8026336	440306	V0440300	53214	150	21	151	22	113.8004067	22.77757766	113.8028471	22.77979362	1	1	2
2019/10/19 11:07	2019/10/19 16:15	2.0150303	2	19-39Ëê	22.78067249	113.8875544	440306	V0440300	53249	150	56	151	57	113.8858185	22.77757766	113.8882588	22.77979362	1	1	2
2019/10/19 17:47	2019/10/19 19:37	2.0150303	1	19-39Ëê	22.78000395	113.8953844	440306	V0440300	53252	150	59	151	60	113.8931395	22.77757766	113.8955798	22.77979362	1	1	2
2019/10/19 13:58	2019/10/19 15:54	2.0150303	1	19-39Ëê	22.78339366	113.8735074	440306	V0440300	53600	151	50	152	51	113.8711765	22.77979362	113.8736168	22.78200957	1	1	2
2019/10/19 11:28	2019/10/19 12:14	2.0150303	2	19-39Ëê	22.78228974	113.8816492	440306	V0440300	53604	151	54	152	55	113.8809378	22.77979362	113.8833781	22.78200957	1	1	2
2019/10/19 15:11	2019/10/19 17:43	2.0150303	1	40-55Ëê	22.78997155	113.8914601	440306	V0440300	54679	154	58	155	59	113.8906992	22.78644149	113.8931395	22.78865745	1	1	2
2019/10/19 15:46	2019/10/19 17:58	2.0150303	2	19-39Ëê	22.79294163	113.8661748	440306	V0440300	55025	155	47	156	48	113.8638555	22.78865745	113.8662958	22.7908734	3	1	2
2019/10/19 14:37	2019/10/19 15:44	2.0150303	2	19-39Ëê	22.79294163	113.8661748	440306	V0440300	55025	155	47	156	48	113.8638555	22.78865745	113.8662958	22.7908734	3	1	2
2019/10/19 17:58	2019/10/19 19:22	2.0150303	2	19-39Ëê	22.79294163	113.8661748	440306	V0440300	55025	155	47	156	48	113.8638555	22.78865745	113.8662958	22.7908734	3	1	2
2019/10/19 20:03	2019/10/19 21:30	2.0150303	1	19-39Ëê	22.79969484	113.8590027	440306	V0440300	56094	158	45	159	46	113.8589748	22.79530532	113.8614151	22.79752128	3	1	2
2019/10/19 17:51	2019/10/19 20:00	2.0150303	1	19-39Ëê	22.79969484	113.8590027	440306	V0440300	56094	158	45	159	46	113.8589748	22.79530532	113.8614151	22.79752128	3	1	2
2019/10/19 13:51	2019/10/19 13:52	2.0150303	1	19-39Ëê	22.79969484	113.8590027	440306	V0440300	56094	158	45	159	46	113.8589748	22.79530532	113.8614151	22.79752128	3	1	2
2019/10/19 19:36	2019/10/19 22:18	2.0150303	1	19-39Ëê	22.80082504	113.8577406	440306	V0440300	56450	159	44	160	45	113.8565345	22.79752128	113.8589748	22.79973723	1	1	2
2019/10/19 17:42	2019/10/19 19:23	2.0150303	1	19-39Ëê	22.80627511	113.8825145	440306	V0440300	57174	161	54	162	55	113.8809378	22.80195319	113.8833781	22.80416915	1	1	2
2019/10/19 16:32	2019/10/19 19:49	2.0150303	2	19-39Ëê	22.82179365	113.8745288	440306	V0440300	59670	168	51	168	52	113.8736168	22.81746489	113.8760571	22.81968085	1	1	2
2019/10/19 13:10	2019/10/19 13:11	2.3162899	1	19-39Ëê	22.85120637	113.8806527	441900	V0440300	64670	182	53	182	54	113.8784975	22.8484883	113.8809378	22.85070426	1	1	2
		2663.721906																		2664
