# Supplementary material for: Analysis of the influencing factors of vitality and built environment of shopping centers based on mobile-phone signaling data
Source: PLoS One. 2024 Feb 15;19(2):e0296261. doi: 10.1371/journal.pone.0296261 (PMC10868840; doi:10.1371/journal.pone.0296261)
Supplement: S1 Data — (ZIP) [file pone.0296261.s001.zip › μò░μì«Θçìμû░μƒÑΦ»ó/02μ╡╖σ▓╕σƒÄ/μ╡╖σ▓╕σƒÄ25-Φ«┐Θù«Φ«░σ╜ò.csv]

stime	etime	weight	gender	age	o_lat	o_lon	o_district	city	o_fnid	grow_4326	gcol_4326	grow_32650	gcol_32650	ext_min_x	ext_min_y	ext_max_x	ext_max_y	visit_time
2019-10-25 15:00:44	2019-10-25 17:53:36	2.29234759999999982	03	19-29岁	22.4792911142233613	113.886532289409246	440305	V0440300	4697	14	56	17	54	113.885818490000005	22.4762074500000004	113.888258820000004	22.4784234000000005	1
2019-10-25 20:05:42	2019-10-25 22:25:35	2.29234759999999982	01	30-39岁	22.4805114206604983	113.898798946241016	440305	V0440300	4702	14	61	17	59	113.898020169999995	22.4762074500000004	113.900460510000002	22.4784234000000005	1
2019-10-25 09:53:06	2019-10-25 12:03:50	2.29234759999999982	02	30-39岁	22.4844733310153018	113.88384285632425	440305	V0440300	5410	16	55	19	53	113.883378149999999	22.4806393600000014	113.885818490000005	22.4828553199999988	2
2019-10-25 18:02:42	2019-10-25 19:10:08	2.29234759999999982	02	30-39岁	22.4844733310153018	113.88384285632425	440305	V0440300	5410	16	55	19	53	113.883378149999999	22.4806393600000014	113.885818490000005	22.4828553199999988	2
2019-10-25 17:49:01	2019-10-25 23:38:05	2.29234759999999982	01	19-29岁	22.4831661724424983	113.923347893522262	440305	V0440300	5426	16	71	19	69	113.922423530000003	22.4806393600000014	113.924863869999996	22.4828553199999988	1
2019-10-25 10:39:42	2019-10-25 15:38:37	2.29234759999999982	02	30-39岁	22.4844653782513291	113.924746725638983	440305	V0440300	5426	16	71	19	69	113.922423530000003	22.4806393600000014	113.924863869999996	22.4828553199999988	1
2019-10-25 18:16:57	2019-10-25 20:55:40	2.29234759999999982	03	未知	22.4842783938355986	113.926770821466803	440305	V0440300	5427	16	72	19	70	113.924863869999996	22.4806393600000014	113.927304199999995	22.4828553199999988	1
2019-10-25 11:27:42	2019-10-25 17:03:40	2.29234759999999982	01	50-59岁	22.4867839045529898	113.91243956863255	440305	V0440300	5778	17	66	20	64	113.910221849999999	22.4828553199999988	113.912662190000006	22.4850712799999997	1
2019-10-25 22:21:19	2019-10-25 22:21:19	2.29234759999999982	01	40-49岁	22.4872188625910887	113.915828931822318	440305	V0440300	5780	17	68	20	66	113.915102520000005	22.4828553199999988	113.917542859999998	22.4850712799999997	1
2019-10-25 15:02:31	2019-10-25 17:16:43	2.29234759999999982	02	40-49岁	22.4866006175213897	113.926447586316726	440305	V0440300	5784	17	72	20	70	113.924863869999996	22.4828553199999988	113.927304199999995	22.4850712799999997	1
2019-10-25 13:39:27	2019-10-25 16:20:20	2.29234759999999982	03	19-29岁	22.4864480711340704	113.925547787292061	440305	V0440300	5784	17	72	20	70	113.924863869999996	22.4828553199999988	113.927304199999995	22.4850712799999997	1
2019-10-25 14:45:49	2019-10-25 15:49:50	2.29234759999999982	01	19-29岁	22.4863303376870292	113.927890862453921	440305	V0440300	5785	17	73	20	71	113.927304199999995	22.4828553199999988	113.929744540000002	22.4850712799999997	1
2019-10-25 13:50:37	2019-10-25 15:19:45	2.29234759999999982	01	60岁以上	22.4883745180603896	113.910675598367902	440305	V0440300	6135	18	66	21	64	113.910221849999999	22.4850712799999997	113.912662190000006	22.4872872299999997	1
2019-10-25 12:55:49	2019-10-25 14:20:16	2.29234759999999982	01	19-29岁	22.4887109285974205	113.912688132157768	440305	V0440300	6136	18	67	21	65	113.912662190000006	22.4850712799999997	113.915102520000005	22.4872872299999997	4
2019-10-25 14:33:36	2019-10-25 15:17:56	2.29234759999999982	01	19-29岁	22.4887109285974205	113.912688132157768	440305	V0440300	6136	18	67	21	65	113.912662190000006	22.4850712799999997	113.915102520000005	22.4872872299999997	4
2019-10-25 11:57:29	2019-10-25 12:52:04	2.29234759999999982	01	19-29岁	22.4887109285974205	113.912688132157768	440305	V0440300	6136	18	67	21	65	113.912662190000006	22.4850712799999997	113.915102520000005	22.4872872299999997	4
2019-10-25 15:17:57	2019-10-25 16:11:37	2.29234759999999982	01	19-29岁	22.4887109285974205	113.912688132157768	440305	V0440300	6136	18	67	21	65	113.912662190000006	22.4850712799999997	113.915102520000005	22.4872872299999997	4
2019-10-25 20:09:22	2019-10-25 22:45:23	2.29234759999999982	02	19-29岁	22.4888587041748984	113.924183418783073	440305	V0440300	6140	18	71	21	69	113.922423530000003	22.4850712799999997	113.924863869999996	22.4872872299999997	2
2019-10-25 09:00:21	2019-10-25 09:07:36	2.29234759999999982	02	19-29岁	22.4888587041748984	113.924183418783073	440305	V0440300	6140	18	71	21	69	113.922423530000003	22.4850712799999997	113.924863869999996	22.4872872299999997	2
2019-10-25 19:11:30	2019-10-25 22:21:16	2.29234759999999982	01	0-18岁	22.487792563707881	113.924119595167539	440305	V0440300	6140	18	71	21	69	113.922423530000003	22.4850712799999997	113.924863869999996	22.4872872299999997	1
2019-10-25 22:47:27	2019-10-25 22:47:27	2.29234759999999982	01	40-49岁	22.4886122346487909	113.925927256269105	440305	V0440300	6141	18	72	21	70	113.924863869999996	22.4850712799999997	113.927304199999995	22.4872872299999997	1
2019-10-25 18:30:23	2019-10-25 22:00:41	2.29234759999999982	02	19-29岁	22.4889684288256504	113.927094496527914	440305	V0440300	6141	18	72	21	70	113.924863869999996	22.4850712799999997	113.927304199999995	22.4872872299999997	1
2019-10-25 12:27:53	2019-10-25 13:51:34	2.29234759999999982	02	30-39岁	22.487704704070179	113.925189813030926	440305	V0440300	6141	18	72	21	70	113.924863869999996	22.4850712799999997	113.927304199999995	22.4872872299999997	1
2019-10-25 10:05:19	2019-10-25 11:09:11	2.29234759999999982	01	30-39岁	22.4902208115519784	113.899679853744118	440305	V0440300	6487	19	61	22	59	113.898020169999995	22.4872872299999997	113.900460510000002	22.4895031900000006	1
2019-10-25 17:57:03	2019-10-25 20:22:10	2.29234759999999982	01	19-29岁	22.4901077696391916	113.913055298306418	440305	V0440300	6493	19	67	22	65	113.912662190000006	22.4872872299999997	113.915102520000005	22.4895031900000006	1
2019-10-25 19:37:23	2019-10-25 21:56:03	2.29234759999999982	03	未知	22.4899919797155086	113.916903696072708	440305	V0440300	6494	19	68	22	66	113.915102520000005	22.4872872299999997	113.917542859999998	22.4895031900000006	1
2019-10-25 19:21:30	2019-10-25 19:53:50	2.29234759999999982	03	未知	22.4916526698756591	113.915497508125355	440305	V0440300	6494	19	68	22	66	113.915102520000005	22.4872872299999997	113.917542859999998	22.4895031900000006	2
2019-10-25 19:54:11	2019-10-25 21:29:30	2.29234759999999982	03	未知	22.4916526698756591	113.915497508125355	440305	V0440300	6494	19	68	22	66	113.915102520000005	22.4872872299999997	113.917542859999998	22.4895031900000006	2
2019-10-25 15:12:46	2019-10-25 17:34:40	2.29234759999999982	02	19-29岁	22.4916220580778017	113.91719775364416	440305	V0440300	6494	19	68	22	66	113.915102520000005	22.4872872299999997	113.917542859999998	22.4895031900000006	1
2019-10-25 09:09:13	2019-10-25 12:10:52	2.29234759999999982	01	19-29岁	22.4906241948443508	113.915986486532617	440305	V0440300	6494	19	68	22	66	113.915102520000005	22.4872872299999997	113.917542859999998	22.4895031900000006	1
2019-10-25 21:05:56	2019-10-25 23:47:21	2.29234759999999982	01	50-59岁	22.4911834648412103	113.917858167544935	440305	V0440300	6495	19	69	22	67	113.917542859999998	22.4872872299999997	113.919983189999996	22.4895031900000006	1
2019-10-25 21:07:18	2019-10-25 22:32:12	2.29234759999999982	03	19-29岁	22.49136035363804	113.920971737409062	440305	V0440300	6496	19	70	22	68	113.919983189999996	22.4872872299999997	113.922423530000003	22.4895031900000006	1
2019-10-25 18:18:59	2019-10-25 20:39:43	2.29234759999999982	02	0-18岁	22.4897392222524211	113.920201563273039	440305	V0440300	6496	19	70	22	68	113.919983189999996	22.4872872299999997	113.922423530000003	22.4895031900000006	1
2019-10-25 20:53:30	2019-10-25 22:12:50	2.29234759999999982	02	30-39岁	22.4904781908730307	113.922506306878063	440305	V0440300	6497	19	71	22	69	113.922423530000003	22.4872872299999997	113.924863869999996	22.4895031900000006	1
2019-10-25 20:05:58	2019-10-25 22:11:37	2.29234759999999982	02	0-18岁	22.4905837382505887	113.927087935801609	440305	V0440300	6498	19	72	22	70	113.924863869999996	22.4872872299999997	113.927304199999995	22.4895031900000006	1
2019-10-25 17:21:36	2019-10-25 18:30:57	2.29234759999999982	01	0-18岁	22.4914965323631399	113.925737237597019	440305	V0440300	6498	19	72	22	70	113.924863869999996	22.4872872299999997	113.927304199999995	22.4895031900000006	1
2019-10-25 01:11:22	2019-10-25 01:14:30	2.29234759999999982	01	19-29岁	22.4907064140827195	113.931154480124107	440305	V0440300	6500	19	74	22	72	113.929744540000002	22.4872872299999997	113.932184879999994	22.4895031900000006	1
2019-10-25 16:14:08	2019-10-25 17:22:20	2.29234759999999982	01	30-39岁	22.4911429690985187	113.936544654782409	440305	V0440300	6502	19	76	22	74	113.934625209999993	22.4872872299999997	113.93706555	22.4895031900000006	1
2019-10-25 12:52:31	2019-10-25 14:46:45	2.29234759999999982	02	30-39岁	22.4902086581333904	113.936769187544158	440305	V0440300	6502	19	76	22	74	113.934625209999993	22.4872872299999997	113.93706555	22.4895031900000006	1
2019-10-25 17:41:16	2019-10-25 19:50:40	2.29234759999999982	01	30-39岁	22.4918105655727594	113.892263522938634	440305	V0440300	6841	20	58	23	56	113.890699159999997	22.4895031900000006	113.893139500000004	22.4917191500000015	1
2019-10-25 20:09:08	2019-10-25 21:21:07	2.29234759999999982	02	30-39岁	22.4927556688149402	113.908072602578187	440305	V0440300	6848	20	65	23	63	113.907781510000007	22.4895031900000006	113.910221849999999	22.4917191500000015	1
2019-10-25 18:45:07	2019-10-25 22:15:28	2.29234759999999982	02	19-29岁	22.4922081497377597	113.915757116739044	440305	V0440300	6851	20	68	23	66	113.915102520000005	22.4895031900000006	113.917542859999998	22.4917191500000015	1
2019-10-25 18:15:44	2019-10-25 19:34:37	2.29234759999999982	02	19-29岁	22.4930955998064412	113.921574297856878	440305	V0440300	6853	20	70	23	68	113.919983189999996	22.4895031900000006	113.922423530000003	22.4917191500000015	1
2019-10-25 21:29:29	2019-10-25 22:36:39	2.29234759999999982	02	19-29岁	22.4922431069442297	113.924662132267741	440305	V0440300	6854	20	71	23	69	113.922423530000003	22.4895031900000006	113.924863869999996	22.4917191500000015	1
2019-10-25 07:58:45	2019-10-25 10:14:29	2.29234759999999982	02	30-39岁	22.4920377815558687	113.927143208096297	440305	V0440300	6855	20	72	23	70	113.924863869999996	22.4895031900000006	113.927304199999995	22.4917191500000015	2
2019-10-25 17:01:49	2019-10-25 18:32:32	2.29234759999999982	02	30-39岁	22.4920377815558687	113.927143208096297	440305	V0440300	6855	20	72	23	70	113.924863869999996	22.4895031900000006	113.927304199999995	22.4917191500000015	2
2019-10-25 22:07:52	2019-10-25 23:10:39	2.29234759999999982	01	19-29岁	22.4930053796923488	113.925354244567018	440305	V0440300	6855	20	72	23	70	113.924863869999996	22.4895031900000006	113.927304199999995	22.4917191500000015	1
2019-10-25 19:18:25	2019-10-25 20:20:33	2.29234759999999982	02	60岁以上	22.4918966245721812	113.92920525140849	440305	V0440300	6856	20	73	23	71	113.927304199999995	22.4895031900000006	113.929744540000002	22.4917191500000015	1
2019-10-25 11:58:01	2019-10-25 12:38:18	2.29234759999999982	02	未知	22.4936572775152612	113.928301993584384	440305	V0440300	6856	20	73	23	71	113.927304199999995	22.4895031900000006	113.929744540000002	22.4917191500000015	1
2019-10-25 11:47:01	2019-10-25 14:58:27	2.29234759999999982	02	40-49岁	22.4930065241138202	113.928724274432938	440305	V0440300	6856	20	73	23	71	113.927304199999995	22.4895031900000006	113.929744540000002	22.4917191500000015	1
2019-10-25 21:16:43	2019-10-25 21:51:35	2.29234759999999982	02	19-29岁	22.4923055810388703	113.931721325606318	440305	V0440300	6857	20	74	23	72	113.929744540000002	22.4895031900000006	113.932184879999994	22.4917191500000015	2
2019-10-25 21:52:47	2019-10-25 22:42:57	2.29234759999999982	02	19-29岁	22.4923055810388703	113.931721325606318	440305	V0440300	6857	20	74	23	72	113.929744540000002	22.4895031900000006	113.932184879999994	22.4917191500000015	2
2019-10-25 16:00:10	2019-10-25 17:41:01	2.29234759999999982	01	40-49岁	22.4925248612104589	113.929968332744977	440305	V0440300	6857	20	74	23	72	113.929744540000002	22.4895031900000006	113.932184879999994	22.4917191500000015	1
2019-10-25 19:18:13	2019-10-25 20:21:39	2.29234759999999982	01	40-49岁	22.4921621705695784	113.929879221823882	440305	V0440300	6857	20	74	23	72	113.929744540000002	22.4895031900000006	113.932184879999994	22.4917191500000015	1
2019-10-25 18:36:16	2019-10-25 23:42:45	2.29234759999999982	01	40-49岁	22.4937722807213909	113.935758315188053	440305	V0440300	6859	20	76	23	74	113.934625209999993	22.4895031900000006	113.93706555	22.4917191500000015	1
2019-10-25 11:04:54	2019-10-25 14:35:44	2.29234759999999982	02	30-39岁	22.4920686567200399	113.936815618713581	440305	V0440300	6859	20	76	23	74	113.934625209999993	22.4895031900000006	113.93706555	22.4917191500000015	1
2019-10-25 13:45:18	2019-10-25 17:08:53	2.29234759999999982	01	30-39岁	22.4957920802651117	113.88674555294179	440305	V0440300	7196	21	56	24	54	113.885818490000005	22.4917191500000015	113.888258820000004	22.4939351099999989	1
2019-10-25 19:43:12	2019-10-25 23:46:14	2.29234759999999982	02	19-29岁	22.4950839086973495	113.91182792937218	440305	V0440300	7206	21	66	24	64	113.910221849999999	22.4917191500000015	113.912662190000006	22.4939351099999989	1
2019-10-25 16:26:49	2019-10-25 17:04:32	2.29234759999999982	01	19-29岁	22.4953501402870302	113.924321463144352	440305	V0440300	7211	21	71	24	69	113.922423530000003	22.4917191500000015	113.924863869999996	22.4939351099999989	1
2019-10-25 21:41:56	2019-10-25 22:49:57	2.29234759999999982	02	19-29岁	22.4959785868098905	113.926512221926046	440305	V0440300	7212	21	72	24	70	113.924863869999996	22.4917191500000015	113.927304199999995	22.4939351099999989	1
2019-10-25 19:49:42	2019-10-25 21:37:56	2.29234759999999982	02	19-29岁	22.4948959455448083	113.927002338892322	440305	V0440300	7212	21	72	24	70	113.924863869999996	22.4917191500000015	113.927304199999995	22.4939351099999989	1
2019-10-25 17:56:46	2019-10-25 20:47:07	2.29234759999999982	01	19-29岁	22.4961198903051205	113.927295785321661	440305	V0440300	7212	21	72	24	70	113.924863869999996	22.4917191500000015	113.927304199999995	22.4939351099999989	1
2019-10-25 21:47:00	2019-10-25 23:04:12	2.29234759999999982	01	30-39岁	22.4943748249669717	113.927596582309164	440305	V0440300	7213	21	73	24	71	113.927304199999995	22.4917191500000015	113.929744540000002	22.4939351099999989	1
2019-10-25 10:04:15	2019-10-25 11:58:07	2.29234759999999982	01	30-39岁	22.4946779408129913	113.934029016445464	440305	V0440300	7215	21	75	24	73	113.932184879999994	22.4917191500000015	113.934625209999993	22.4939351099999989	1
2019-10-25 12:07:40	2019-10-25 15:29:13	2.29234759999999982	02	40-49岁	22.4972661852790594	113.88737295449738	440305	V0440300	7553	22	56	25	54	113.885818490000005	22.4939351099999989	113.888258820000004	22.496151059999999	2
2019-10-25 15:30:20	2019-10-25 16:45:33	2.29234759999999982	02	40-49岁	22.4972661852790594	113.88737295449738	440305	V0440300	7553	22	56	25	54	113.885818490000005	22.4939351099999989	113.888258820000004	22.496151059999999	2
2019-10-25 12:48:44	2019-10-25 18:17:47	2.29234759999999982	02	30-39岁	22.4980857339175806	113.913062679731325	440305	V0440300	7564	22	67	25	65	113.912662190000006	22.4939351099999989	113.915102520000005	22.496151059999999	1
2019-10-25 20:35:52	2019-10-25 23:47:05	2.29234759999999982	03	未知	22.4963612756811493	113.913965354789823	440305	V0440300	7564	22	67	25	65	113.912662190000006	22.4939351099999989	113.915102520000005	22.496151059999999	1
2019-10-25 19:49:38	2019-10-25 20:40:45	2.29234759999999982	02	30-39岁	22.497627165467371	113.917860990069627	440305	V0440300	7566	22	69	25	67	113.917542859999998	22.4939351099999989	113.919983189999996	22.496151059999999	2
2019-10-25 16:54:38	2019-10-25 19:49:37	2.29234759999999982	02	30-39岁	22.497627165467371	113.917860990069627	440305	V0440300	7566	22	69	25	67	113.917542859999998	22.4939351099999989	113.919983189999996	22.496151059999999	2
2019-10-25 18:59:15	2019-10-25 23:16:19	2.29234759999999982	01	30-39岁	22.4977918573108404	113.918449785642849	440305	V0440300	7566	22	69	25	67	113.917542859999998	22.4939351099999989	113.919983189999996	22.496151059999999	1
2019-10-25 19:15:21	2019-10-25 21:47:57	2.29234759999999982	01	19-29岁	22.4980314472093994	113.9234268774741	440305	V0440300	7568	22	71	25	69	113.922423530000003	22.4939351099999989	113.924863869999996	22.496151059999999	1
2019-10-25 17:42:46	2019-10-25 18:50:38	2.29234759999999982	02	19-29岁	22.4961771659065306	113.924623667061184	440305	V0440300	7568	22	71	25	69	113.922423530000003	22.4939351099999989	113.924863869999996	22.496151059999999	2
2019-10-25 18:51:07	2019-10-25 19:25:41	2.29234759999999982	02	19-29岁	22.4961771659065306	113.924623667061184	440305	V0440300	7568	22	71	25	69	113.922423530000003	22.4939351099999989	113.924863869999996	22.496151059999999	2
2019-10-25 07:12:45	2019-10-25 08:01:18	2.29234759999999982	01	40-49岁	22.4974310846679906	113.926013917190559	440305	V0440300	7569	22	72	25	70	113.924863869999996	22.4939351099999989	113.927304199999995	22.496151059999999	3
2019-10-25 19:36:07	2019-10-25 21:25:36	2.29234759999999982	01	40-49岁	22.4974310846679906	113.926013917190559	440305	V0440300	7569	22	72	25	70	113.924863869999996	22.4939351099999989	113.927304199999995	22.496151059999999	3
2019-10-25 08:01:26	2019-10-25 09:24:58	2.29234759999999982	01	40-49岁	22.4974310846679906	113.926013917190559	440305	V0440300	7569	22	72	25	70	113.924863869999996	22.4939351099999989	113.927304199999995	22.496151059999999	3
2019-10-25 19:48:40	2019-10-25 21:57:58	2.29234759999999982	01	30-39岁	22.4994887812824516	113.878650237844383	440305	V0440300	7907	23	53	26	51	113.878497479999993	22.496151059999999	113.88093782	22.4983670199999999	1
2019-10-25 17:34:55	2019-10-25 19:31:20	2.29234759999999982	01	19-29岁	22.5004692683135694	113.881279645218768	440305	V0440300	7908	23	54	26	52	113.88093782	22.496151059999999	113.883378149999999	22.4983670199999999	1
2019-10-25 16:16:50	2019-10-25 20:05:15	2.29234759999999982	02	50-59岁	22.4994212761105388	113.919180937750269	440305	V0440300	7923	23	69	26	67	113.917542859999998	22.496151059999999	113.919983189999996	22.4983670199999999	1
2019-10-25 00:21:36	2019-10-25 00:38:54	2.29234759999999982	02	19-29岁	22.4998818169739287	113.927222335308414	440305	V0440300	7926	23	72	26	70	113.924863869999996	22.496151059999999	113.927304199999995	22.4983670199999999	1
2019-10-25 08:42:28	2019-10-25 10:29:18	2.29234759999999982	02	50-59岁	22.4986059094429898	113.92657067721035	440305	V0440300	7926	23	72	26	70	113.924863869999996	22.496151059999999	113.927304199999995	22.4983670199999999	1
2019-10-25 16:29:05	2019-10-25 17:44:54	2.29234759999999982	01	19-29岁	22.5005312000645397	113.927674178309729	440305	V0440300	7927	23	73	26	71	113.927304199999995	22.496151059999999	113.929744540000002	22.4983670199999999	1
2019-10-25 18:44:56	2019-10-25 20:55:48	2.29234759999999982	02	19-29岁	22.4988313268243587	113.932237733445987	440305	V0440300	7929	23	75	26	73	113.932184879999994	22.496151059999999	113.934625209999993	22.4983670199999999	1
2019-10-25 18:30:01	2019-10-25 19:57:58	2.29234759999999982	02	19-29岁	22.5005441520735303	113.933559683024654	440305	V0440300	7929	23	75	26	73	113.932184879999994	22.496151059999999	113.934625209999993	22.4983670199999999	1
2019-10-25 14:24:56	2019-10-25 16:45:12	2.29234759999999982	01	30-39岁	22.5011691345254903	113.882934447271438	440305	V0440300	8265	24	54	27	52	113.88093782	22.4983670199999999	113.883378149999999	22.5005829800000008	1
2019-10-25 23:00:38	2019-10-25 23:41:56	2.29234759999999982	02	19-29岁	22.5021611221232192	113.91380743745961	440305	V0440300	8278	24	67	27	65	113.912662190000006	22.4983670199999999	113.915102520000005	22.5005829800000008	2
2019-10-25 19:01:25	2019-10-25 23:00:36	2.29234759999999982	02	19-29岁	22.5021611221232192	113.91380743745961	440305	V0440300	8278	24	67	27	65	113.912662190000006	22.4983670199999999	113.915102520000005	22.5005829800000008	2
2019-10-25 18:18:17	2019-10-25 21:45:40	2.29234759999999982	02	19-29岁	22.50176365948575	113.917555582526191	440305	V0440300	8280	24	69	27	67	113.917542859999998	22.4983670199999999	113.919983189999996	22.5005829800000008	1
2019-10-25 21:44:49	2019-10-25 23:00:27	2.29234759999999982	01	19-29岁	22.5013285149336291	113.917924596512478	440305	V0440300	8280	24	69	27	67	113.917542859999998	22.4983670199999999	113.919983189999996	22.5005829800000008	1
2019-10-25 18:22:22	2019-10-25 19:50:37	2.29234759999999982	02	30-39岁	22.5020113015940915	113.918705882960595	440305	V0440300	8280	24	69	27	67	113.917542859999998	22.4983670199999999	113.919983189999996	22.5005829800000008	1
2019-10-25 19:30:02	2019-10-25 22:33:14	2.29234759999999982	01	30-39岁	22.5009427219993015	113.922760258738947	440305	V0440300	8282	24	71	27	69	113.922423530000003	22.4983670199999999	113.924863869999996	22.5005829800000008	1
2019-10-25 20:57:17	2019-10-25 23:48:22	2.29234759999999982	01	30-39岁	22.5025065938406286	113.924784705394572	440305	V0440300	8282	24	71	27	69	113.922423530000003	22.4983670199999999	113.924863869999996	22.5005829800000008	1
2019-10-25 18:50:28	2019-10-25 22:31:07	2.29234759999999982	02	19-29岁	22.501473026464879	113.925953658436683	440305	V0440300	8283	24	72	27	70	113.924863869999996	22.4983670199999999	113.927304199999995	22.5005829800000008	1
2019-10-25 15:11:19	2019-10-25 15:55:24	2.29234759999999982	01	19-29岁	22.5012534978283405	113.926745230714943	440305	V0440300	8283	24	72	27	70	113.924863869999996	22.4983670199999999	113.927304199999995	22.5005829800000008	1
2019-10-25 09:01:51	2019-10-25 10:00:17	2.29234759999999982	01	30-39岁	22.5018667960543013	113.925779834339423	440305	V0440300	8283	24	72	27	70	113.924863869999996	22.4983670199999999	113.927304199999995	22.5005829800000008	1
2019-10-25 15:36:26	2019-10-25 23:23:59	2.29234759999999982	01	19-29岁	22.5027288149054208	113.93264704843935	440305	V0440300	8286	24	75	27	73	113.932184879999994	22.4983670199999999	113.934625209999993	22.5005829800000008	1
2019-10-25 19:13:21	2019-10-25 22:05:54	2.29234759999999982	01	40-49岁	22.5010757235812697	113.936830810962334	440305	V0440300	8287	24	76	27	74	113.934625209999993	22.4983670199999999	113.93706555	22.5005829800000008	1
2019-10-25 12:33:55	2019-10-25 13:04:53	2.29234759999999982	01	40-49岁	22.5010423786308884	113.936501317489984	440305	V0440300	8287	24	76	27	74	113.934625209999993	22.4983670199999999	113.93706555	22.5005829800000008	2
2019-10-25 17:17:27	2019-10-25 18:05:40	2.29234759999999982	01	40-49岁	22.5010423786308884	113.936501317489984	440305	V0440300	8287	24	76	27	74	113.934625209999993	22.4983670199999999	113.93706555	22.5005829800000008	2
2019-10-25 12:33:14	2019-10-25 15:15:44	2.29234759999999982	02	30-39岁	22.5034338255181297	113.880581807132685	440305	V0440300	8621	25	53	28	51	113.878497479999993	22.5005829800000008	113.88093782	22.5027989400000017	1
2019-10-25 19:38:04	2019-10-25 21:26:17	2.29234759999999982	01	40-49岁	22.5042227722318202	113.88171016634179	440305	V0440300	8622	25	54	28	52	113.88093782	22.5005829800000008	113.883378149999999	22.5027989400000017	1
2019-10-25 11:01:51	2019-10-25 22:40:46	2.29234759999999982	02	30-39岁	22.5046121383066904	113.902340619967276	440305	V0440300	8630	25	62	28	60	113.900460510000002	22.5005829800000008	113.902900840000001	22.5027989400000017	1
2019-10-25 21:29:55	2019-10-25 23:29:30	2.29234759999999982	01	40-49岁	22.5047198101810793	113.915935971761002	440305	V0440300	8636	25	68	28	66	113.915102520000005	22.5005829800000008	113.917542859999998	22.5027989400000017	1
2019-10-25 10:42:12	2019-10-25 10:48:25	2.29234759999999982	01	19-29岁	22.5046033737034001	113.915511196645255	440305	V0440300	8636	25	68	28	66	113.915102520000005	22.5005829800000008	113.917542859999998	22.5027989400000017	1
2019-10-25 17:51:42	2019-10-25 19:44:28	2.29234759999999982	02	19-29岁	22.5044846140773984	113.915436131253017	440305	V0440300	8636	25	68	28	66	113.915102520000005	22.5005829800000008	113.917542859999998	22.5027989400000017	1
2019-10-25 11:22:34	2019-10-25 12:21:47	2.29234759999999982	02	40-49岁	22.5031300929604505	113.916806539390421	440305	V0440300	8636	25	68	28	66	113.915102520000005	22.5005829800000008	113.917542859999998	22.5027989400000017	1
2019-10-25 19:08:27	2019-10-25 20:48:43	2.29234759999999982	01	19-29岁	22.5043861945292605	113.919721621843308	440305	V0440300	8637	25	69	28	67	113.917542859999998	22.5005829800000008	113.919983189999996	22.5027989400000017	1
2019-10-25 07:51:00	2019-10-25 19:00:23	2.29234759999999982	01	50-59岁	22.5040418683720702	113.923896009358813	440305	V0440300	8639	25	71	28	69	113.922423530000003	22.5005829800000008	113.924863869999996	22.5027989400000017	1
2019-10-25 19:19:52	2019-10-25 19:58:25	2.29234759999999982	02	30-39岁	22.503245079874759	113.925176295571987	440305	V0440300	8640	25	72	28	70	113.924863869999996	22.5005829800000008	113.927304199999995	22.5027989400000017	1
2019-10-25 11:01:49	2019-10-25 15:31:21	2.29234759999999982	03	未知	22.5039037084454314	113.930367752431451	440305	V0440300	8642	25	74	28	72	113.929744540000002	22.5005829800000008	113.932184879999994	22.5027989400000017	1
2019-10-25 09:09:33	2019-10-25 11:38:11	2.29234759999999982	02	19-29岁	22.5047181478959288	113.933797814973374	440305	V0440300	8643	25	75	28	73	113.932184879999994	22.5005829800000008	113.934625209999993	22.5027989400000017	1
2019-10-25 12:12:40	2019-10-25 14:06:19	2.29234759999999982	01	30-39岁	22.5040167284566905	113.93392984603922	440305	V0440300	8643	25	75	28	73	113.932184879999994	22.5005829800000008	113.934625209999993	22.5027989400000017	1
2019-10-25 22:05:03	2019-10-25 23:11:42	2.29234759999999982	01	30-39岁	22.5048608610771197	113.934183179824956	440305	V0440300	8643	25	75	28	73	113.932184879999994	22.5005829800000008	113.934625209999993	22.5027989400000017	1
2019-10-25 20:41:48	2019-10-25 21:48:25	2.29234759999999982	01	19-29岁	22.50626843522085	113.891823679872047	440305	V0440300	8983	26	58	29	56	113.890699159999997	22.5027989400000017	113.893139500000004	22.5050148900000018	1
2019-10-25 10:25:05	2019-10-25 11:24:06	2.29234759999999982	01	30-39岁	22.506557652403739	113.897926508161859	440305	V0440300	8985	26	60	29	58	113.895579830000003	22.5027989400000017	113.898020169999995	22.5050148900000018	1
2019-10-25 19:14:47	2019-10-25 21:59:44	2.29234759999999982	01	19-29岁	22.5062208921759499	113.897778623614258	440305	V0440300	8985	26	60	29	58	113.895579830000003	22.5027989400000017	113.898020169999995	22.5050148900000018	1
2019-10-25 20:00:58	2019-10-25 20:38:25	2.29234759999999982	01	40-49岁	22.5050919972392194	113.911343299706814	440305	V0440300	8991	26	66	29	64	113.910221849999999	22.5027989400000017	113.912662190000006	22.5050148900000018	1
2019-10-25 18:36:59	2019-10-25 21:47:47	2.29234759999999982	02	0-18岁	22.5057030203175117	113.912145589488162	440305	V0440300	8991	26	66	29	64	113.910221849999999	22.5027989400000017	113.912662190000006	22.5050148900000018	1
2019-10-25 16:50:15	2019-10-25 18:12:22	2.29234759999999982	02	30-39岁	22.5059511013838502	113.910964829510945	440305	V0440300	8991	26	66	29	64	113.910221849999999	22.5027989400000017	113.912662190000006	22.5050148900000018	1
2019-10-25 18:44:58	2019-10-25 20:47:08	2.29234759999999982	01	19-29岁	22.5069943270724089	113.913127028489299	440305	V0440300	8992	26	67	29	65	113.912662190000006	22.5027989400000017	113.915102520000005	22.5050148900000018	1
2019-10-25 18:34:02	2019-10-25 20:30:47	2.29234759999999982	01	19-29岁	22.5056452986438487	113.913370681125613	440305	V0440300	8992	26	67	29	65	113.912662190000006	22.5027989400000017	113.915102520000005	22.5050148900000018	1
2019-10-25 18:52:02	2019-10-25 21:05:36	2.29234759999999982	02	19-29岁	22.5063016159383515	113.915123834910247	440305	V0440300	8993	26	68	29	66	113.915102520000005	22.5027989400000017	113.917542859999998	22.5050148900000018	1
2019-10-25 13:24:50	2019-10-25 18:45:42	2.29234759999999982	01	40-49岁	22.5068632390148409	113.915703850201382	440305	V0440300	8993	26	68	29	66	113.915102520000005	22.5027989400000017	113.917542859999998	22.5050148900000018	1
2019-10-25 20:13:11	2019-10-25 21:10:51	2.29234759999999982	02	30-39岁	22.5060065397797402	113.917150652125187	440305	V0440300	8993	26	68	29	66	113.915102520000005	22.5027989400000017	113.917542859999998	22.5050148900000018	2
2019-10-25 18:31:01	2019-10-25 20:13:06	2.29234759999999982	02	30-39岁	22.5060065397797402	113.917150652125187	440305	V0440300	8993	26	68	29	66	113.915102520000005	22.5027989400000017	113.917542859999998	22.5050148900000018	2
2019-10-25 18:58:29	2019-10-25 20:39:06	2.29234759999999982	02	19-29岁	22.5067895836206304	113.915627782355983	440305	V0440300	8993	26	68	29	66	113.915102520000005	22.5027989400000017	113.917542859999998	22.5050148900000018	1
2019-10-25 21:00:43	2019-10-25 22:00:27	2.29234759999999982	02	19-29岁	22.5060271512479986	113.920112609043684	440305	V0440300	8995	26	70	29	68	113.919983189999996	22.5027989400000017	113.922423530000003	22.5050148900000018	2
2019-10-25 19:00:52	2019-10-25 21:00:40	2.29234759999999982	02	19-29岁	22.5060271512479986	113.920112609043684	440305	V0440300	8995	26	70	29	68	113.919983189999996	22.5027989400000017	113.922423530000003	22.5050148900000018	2
2019-10-25 23:08:13	2019-10-25 23:47:57	2.29234759999999982	01	19-29岁	22.506395101423351	113.921891621702443	440305	V0440300	8995	26	70	29	68	113.919983189999996	22.5027989400000017	113.922423530000003	22.5050148900000018	2
2019-10-25 20:33:02	2019-10-25 23:07:58	2.29234759999999982	01	19-29岁	22.506395101423351	113.921891621702443	440305	V0440300	8995	26	70	29	68	113.919983189999996	22.5027989400000017	113.922423530000003	22.5050148900000018	2
2019-10-25 14:48:35	2019-10-25 15:23:55	2.29234759999999982	02	30-39岁	22.506700443244771	113.923701170805757	440305	V0440300	8996	26	71	29	69	113.922423530000003	22.5027989400000017	113.924863869999996	22.5050148900000018	1
2019-10-25 15:55:49	2019-10-25 20:55:35	2.29234759999999982	02	19-29岁	22.505677590041671	113.922597128380261	440305	V0440300	8996	26	71	29	69	113.922423530000003	22.5027989400000017	113.924863869999996	22.5050148900000018	1
2019-10-25 18:45:59	2019-10-25 23:05:34	2.29234759999999982	02	19-29岁	22.5059459999901499	113.927671014529494	440305	V0440300	8998	26	73	29	71	113.927304199999995	22.5027989400000017	113.929744540000002	22.5050148900000018	1
2019-10-25 12:56:42	2019-10-25 16:53:14	2.29234759999999982	01	40-49岁	22.5071418158098986	113.92980085265711	440305	V0440300	8999	26	74	29	72	113.929744540000002	22.5027989400000017	113.932184879999994	22.5050148900000018	1
2019-10-25 22:44:07	2019-10-25 23:40:40	2.29234759999999982	02	19-29岁	22.508749180509799	113.889903313525025	440305	V0440300	9339	27	57	30	55	113.888258820000004	22.5050148900000018	113.890699159999997	22.5072308499999991	3
2019-10-25 12:54:42	2019-10-25 14:15:00	2.29234759999999982	02	19-29岁	22.508749180509799	113.889903313525025	440305	V0440300	9339	27	57	30	55	113.888258820000004	22.5050148900000018	113.890699159999997	22.5072308499999991	3
2019-10-25 14:15:02	2019-10-25 19:21:45	2.29234759999999982	02	19-29岁	22.508749180509799	113.889903313525025	440305	V0440300	9339	27	57	30	55	113.888258820000004	22.5050148900000018	113.890699159999997	22.5072308499999991	3
2019-10-25 21:57:58	2019-10-25 23:28:02	2.29234759999999982	03	未知	22.5091370400768689	113.899714368754459	440305	V0440300	9343	27	61	30	59	113.898020169999995	22.5050148900000018	113.900460510000002	22.5072308499999991	1
2019-10-25 20:19:34	2019-10-25 21:12:47	2.29234759999999982	01	19-29岁	22.5089954121443689	113.915355410843603	440305	V0440300	9350	27	68	30	66	113.915102520000005	22.5050148900000018	113.917542859999998	22.5072308499999991	2
2019-10-25 19:24:24	2019-10-25 20:19:31	2.29234759999999982	01	19-29岁	22.5089954121443689	113.915355410843603	440305	V0440300	9350	27	68	30	66	113.915102520000005	22.5050148900000018	113.917542859999998	22.5072308499999991	2
2019-10-25 19:15:14	2019-10-25 19:56:56	2.29234759999999982	02	30-39岁	22.5082376656435308	113.9181987118683	440305	V0440300	9351	27	69	30	67	113.917542859999998	22.5050148900000018	113.919983189999996	22.5072308499999991	1
2019-10-25 18:31:30	2019-10-25 23:07:55	2.29234759999999982	02	40-49岁	22.5075451592625697	113.920681161473595	440305	V0440300	9352	27	70	30	68	113.919983189999996	22.5050148900000018	113.922423530000003	22.5072308499999991	1
2019-10-25 18:33:59	2019-10-25 20:24:47	2.29234759999999982	01	19-29岁	22.5077067384733702	113.922523044625279	440305	V0440300	9353	27	71	30	69	113.922423530000003	22.5050148900000018	113.924863869999996	22.5072308499999991	1
2019-10-25 17:31:18	2019-10-25 18:33:21	2.29234759999999982	01	30-39岁	22.5073358305068005	113.925309167036787	440305	V0440300	9354	27	72	30	70	113.924863869999996	22.5050148900000018	113.927304199999995	22.5072308499999991	1
2019-10-25 12:26:43	2019-10-25 13:30:57	2.29234759999999982	02	0-18岁	22.5084975700843088	113.92707065850135	440305	V0440300	9354	27	72	30	70	113.924863869999996	22.5050148900000018	113.927304199999995	22.5072308499999991	1
2019-10-25 08:18:04	2019-10-25 09:13:51	2.29234759999999982	01	30-39岁	22.5075789186050095	113.931898919138575	440305	V0440300	9356	27	74	30	72	113.929744540000002	22.5050148900000018	113.932184879999994	22.5072308499999991	2
2019-10-25 17:57:52	2019-10-25 21:45:17	2.29234759999999982	01	30-39岁	22.5075789186050095	113.931898919138575	440305	V0440300	9356	27	74	30	72	113.929744540000002	22.5050148900000018	113.932184879999994	22.5072308499999991	2
2019-10-25 12:35:23	2019-10-25 13:42:26	2.29234759999999982	02	19-29岁	22.5076439144019886	113.933888656890716	440305	V0440300	9357	27	75	30	73	113.932184879999994	22.5050148900000018	113.934625209999993	22.5072308499999991	1
2019-10-25 08:36:42	2019-10-25 09:17:25	2.29234759999999982	02	30-39岁	22.5083165606246602	113.933193895593448	440305	V0440300	9357	27	75	30	73	113.932184879999994	22.5050148900000018	113.934625209999993	22.5072308499999991	1
2019-10-25 14:29:12	2019-10-25 16:00:01	2.29234759999999982	02	40-49岁	22.5079239539655411	113.939117828019306	440305	V0440300	9359	27	77	30	75	113.93706555	22.5050148900000018	113.939505879999999	22.5072308499999991	1
2019-10-25 19:36:55	2019-10-25 21:30:27	2.29234759999999982	01	30-39岁	22.5098349296548292	113.912073178450612	440305	V0440300	9705	28	66	31	64	113.910221849999999	22.5072308499999991	113.912662190000006	22.50944681	1
2019-10-25 18:34:51	2019-10-25 23:42:46	2.29234759999999982	02	30-39岁	22.5108273074589	113.916761992885725	440305	V0440300	9707	28	68	31	66	113.915102520000005	22.5072308499999991	113.917542859999998	22.50944681	1
2019-10-25 18:38:26	2019-10-25 20:28:25	2.29234759999999982	01	19-29岁	22.5094523653290786	113.921309090670476	440305	V0440300	9709	28	70	31	68	113.919983189999996	22.5072308499999991	113.922423530000003	22.50944681	1
2019-10-25 21:26:58	2019-10-25 23:17:18	2.29234759999999982	02	19-29岁	22.5109069590610211	113.921393411324459	440305	V0440300	9709	28	70	31	68	113.919983189999996	22.5072308499999991	113.922423530000003	22.50944681	1
2019-10-25 16:26:05	2019-10-25 18:14:55	2.29234759999999982	02	19-29岁	22.5116331395050402	113.923028569396166	440305	V0440300	9710	28	71	31	69	113.922423530000003	22.5072308499999991	113.924863869999996	22.50944681	1
2019-10-25 14:14:23	2019-10-25 17:01:34	2.29234759999999982	02	30-39岁	22.50989098093903	113.925369173751605	440305	V0440300	9711	28	72	31	70	113.924863869999996	22.5072308499999991	113.927304199999995	22.50944681	1
2019-10-25 19:13:50	2019-10-25 20:43:21	2.29234759999999982	02	19-29岁	22.5110373979230189	113.926800784369732	440305	V0440300	9711	28	72	31	70	113.924863869999996	22.5072308499999991	113.927304199999995	22.50944681	1
2019-10-25 12:01:53	2019-10-25 14:04:14	2.29234759999999982	01	50-59岁	22.5097223200065706	113.927878898049613	440305	V0440300	9712	28	73	31	71	113.927304199999995	22.5072308499999991	113.929744540000002	22.50944681	1
2019-10-25 10:35:41	2019-10-25 21:59:46	2.29234759999999982	02	19-29岁	22.5113528864405801	113.934350740027739	440305	V0440300	9714	28	75	31	73	113.932184879999994	22.5072308499999991	113.934625209999993	22.50944681	1
2019-10-25 19:05:42	2019-10-25 20:42:47	2.29234759999999982	01	19-29岁	22.5128834716475303	113.871802718286006	440305	V0440300	10046	29	50	32	48	113.871176469999995	22.50944681	113.873616810000001	22.5116627700000009	2
2019-10-25 20:42:51	2019-10-25 21:49:40	2.29234759999999982	01	19-29岁	22.5128834716475303	113.871802718286006	440305	V0440300	10046	29	50	32	48	113.871176469999995	22.50944681	113.873616810000001	22.5116627700000009	2
2019-10-25 12:09:19	2019-10-25 13:11:53	2.29234759999999982	01	30-39岁	22.5122988202764489	113.899410684901582	440305	V0440300	10057	29	61	32	59	113.898020169999995	22.50944681	113.900460510000002	22.5116627700000009	1
2019-10-25 17:19:13	2019-10-25 20:32:50	2.29234759999999982	02	19-29岁	22.51237585018443	113.89966150740122	440305	V0440300	10057	29	61	32	59	113.898020169999995	22.50944681	113.900460510000002	22.5116627700000009	1
2019-10-25 12:10:47	2019-10-25 15:00:20	2.29234759999999982	02	40-49岁	22.512736785993841	113.907161758743769	440305	V0440300	10060	29	64	32	62	113.905341179999994	22.50944681	113.907781510000007	22.5116627700000009	1
2019-10-25 01:58:13	2019-10-25 03:12:17	2.29234759999999982	02	19-29岁	22.5136102453354887	113.907530840291841	440305	V0440300	10060	29	64	32	62	113.905341179999994	22.50944681	113.907781510000007	22.5116627700000009	1
2019-10-25 21:24:12	2019-10-25 22:09:22	2.29234759999999982	02	30-39岁	22.5138357555421109	113.908934249671432	440305	V0440300	10061	29	65	32	63	113.907781510000007	22.50944681	113.910221849999999	22.5116627700000009	1
2019-10-25 17:20:44	2019-10-25 18:35:21	2.29234759999999982	01	19-29岁	22.5135631464677495	113.908367232195218	440305	V0440300	10061	29	65	32	63	113.907781510000007	22.50944681	113.910221849999999	22.5116627700000009	1
2019-10-25 15:15:12	2019-10-25 15:56:59	2.29234759999999982	01	40-49岁	22.5138159811724101	113.911664134442049	440305	V0440300	10062	29	66	32	64	113.910221849999999	22.50944681	113.912662190000006	22.5116627700000009	1
2019-10-25 21:02:01	2019-10-25 21:44:43	2.29234759999999982	02	50-59岁	22.5117499477381813	113.917343733327428	440305	V0440300	10064	29	68	32	66	113.915102520000005	22.50944681	113.917542859999998	22.5116627700000009	1
2019-10-25 18:07:19	2019-10-25 22:22:02	2.29234759999999982	02	30-39岁	22.5130129494246489	113.919676040209751	440305	V0440300	10065	29	69	32	67	113.917542859999998	22.50944681	113.919983189999996	22.5116627700000009	1
2019-10-25 10:17:58	2019-10-25 12:07:21	2.29234759999999982	03	19-29岁	22.5117884388039613	113.919353518989254	440305	V0440300	10065	29	69	32	67	113.917542859999998	22.50944681	113.919983189999996	22.5116627700000009	1
2019-10-25 20:19:51	2019-10-25 22:59:18	2.29234759999999982	02	40-49岁	22.5119538007445108	113.917620893240638	440305	V0440300	10065	29	69	32	67	113.917542859999998	22.50944681	113.919983189999996	22.5116627700000009	1
2019-10-25 09:42:05	2019-10-25 18:51:23	2.29234759999999982	01	30-39岁	22.51255313875604	113.921114093064347	440305	V0440300	10066	29	70	32	68	113.919983189999996	22.50944681	113.922423530000003	22.5116627700000009	1
2019-10-25 20:15:42	2019-10-25 22:40:31	2.29234759999999982	02	19-29岁	22.5129188262805791	113.923718875920784	440305	V0440300	10067	29	71	32	69	113.922423530000003	22.50944681	113.924863869999996	22.5116627700000009	1
2019-10-25 18:40:37	2019-10-25 19:37:17	2.29234759999999982	02	60岁以上	22.5138464953949295	113.923620621892738	440305	V0440300	10067	29	71	32	69	113.922423530000003	22.50944681	113.924863869999996	22.5116627700000009	1
2019-10-25 01:54:07	2019-10-25 23:19:36	2.29234759999999982	01	19-29岁	22.5123353247453792	113.924353451130557	440305	V0440300	10067	29	71	32	69	113.922423530000003	22.50944681	113.924863869999996	22.5116627700000009	1
2019-10-25 17:55:17	2019-10-25 20:07:06	2.29234759999999982	01	60岁以上	22.5116977152225886	113.926407357272211	440305	V0440300	10068	29	72	32	70	113.924863869999996	22.50944681	113.927304199999995	22.5116627700000009	1
2019-10-25 19:59:53	2019-10-25 23:45:59	2.29234759999999982	01	19-29岁	22.5127390676783996	113.925646099335822	440305	V0440300	10068	29	72	32	70	113.924863869999996	22.50944681	113.927304199999995	22.5116627700000009	1
2019-10-25 18:12:21	2019-10-25 20:57:52	2.29234759999999982	02	40-49岁	22.5121994774076697	113.946124131019701	440305	V0440300	10076	29	80	32	78	113.944386559999998	22.50944681	113.946826889999997	22.5116627700000009	1
2019-10-25 10:16:09	2019-10-25 12:19:35	3.05925700000000012	01	19-29岁	22.5116993162996906	114.047964192555341	440304	V0440300	10118	29	122	31	121	114.046880669999993	22.50944681	114.04932101	22.5116627700000009	1
2019-10-25 20:10:38	2019-10-25 23:43:55	2.29234759999999982	01	30-39岁	22.5143602192212491	113.899607498294557	440305	V0440300	10414	30	61	33	59	113.898020169999995	22.5116627700000009	113.900460510000002	22.513878720000001	1
2019-10-25 18:36:25	2019-10-25 22:10:45	2.29234759999999982	01	30-39岁	22.5158053279710799	113.902479545069909	440305	V0440300	10415	30	62	33	60	113.900460510000002	22.5116627700000009	113.902900840000001	22.513878720000001	1
2019-10-25 08:56:03	2019-10-25 11:22:34	2.29234759999999982	02	30-39岁	22.5151283503404507	113.901066780122562	440305	V0440300	10415	30	62	33	60	113.900460510000002	22.5116627700000009	113.902900840000001	22.513878720000001	1
2019-10-25 13:48:06	2019-10-25 13:48:06	2.29234759999999982	03	未知	22.5159712038622608	113.903126644990138	440305	V0440300	10416	30	63	33	61	113.902900840000001	22.5116627700000009	113.905341179999994	22.513878720000001	1
2019-10-25 21:59:21	2019-10-25 22:03:35	2.29234759999999982	02	40-49岁	22.5144580739355398	113.907036008108861	440305	V0440300	10417	30	64	33	62	113.905341179999994	22.5116627700000009	113.907781510000007	22.513878720000001	1
2019-10-25 14:45:35	2019-10-25 22:36:56	2.29234759999999982	02	30-39岁	22.5157401250015603	113.909882636524941	440305	V0440300	10418	30	65	33	63	113.907781510000007	22.5116627700000009	113.910221849999999	22.513878720000001	1
2019-10-25 17:58:43	2019-10-25 20:36:39	2.29234759999999982	02	30-39岁	22.5139054438197093	113.911623291770667	440305	V0440300	10419	30	66	33	64	113.910221849999999	22.5116627700000009	113.912662190000006	22.513878720000001	1
2019-10-25 16:26:23	2019-10-25 17:01:19	2.29234759999999982	02	30-39岁	22.5147371773750216	113.913110374159146	440305	V0440300	10420	30	67	33	65	113.912662190000006	22.5116627700000009	113.915102520000005	22.513878720000001	1
2019-10-25 12:28:31	2019-10-25 13:48:28	2.29234759999999982	03	未知	22.514014742010751	113.91732260797562	440305	V0440300	10421	30	68	33	66	113.915102520000005	22.5116627700000009	113.917542859999998	22.513878720000001	1
2019-10-25 16:10:24	2019-10-25 16:55:14	2.29234759999999982	01	19-29岁	22.515609806724239	113.924747187859367	440305	V0440300	10424	30	71	33	69	113.922423530000003	22.5116627700000009	113.924863869999996	22.513878720000001	1
2019-10-25 19:11:13	2019-10-25 23:47:18	2.29234759999999982	02	19-29岁	22.5142749345779087	113.929040957417001	440305	V0440300	10426	30	73	33	71	113.927304199999995	22.5116627700000009	113.929744540000002	22.513878720000001	1
2019-10-25 14:45:08	2019-10-25 16:26:08	2.29234759999999982	01	30-39岁	22.5149508828488294	113.929939082920285	440305	V0440300	10427	30	74	33	72	113.929744540000002	22.5116627700000009	113.932184879999994	22.513878720000001	1
2019-10-25 17:43:48	2019-10-25 19:39:39	2.29234759999999982	01	19-29岁	22.5153068584561211	113.932515022532655	440305	V0440300	10428	30	75	33	73	113.932184879999994	22.5116627700000009	113.934625209999993	22.513878720000001	1
2019-10-25 18:36:52	2019-10-25 22:47:39	2.29234759999999982	02	19-29岁	22.5180566151360892	113.908325478243569	440305	V0440300	10775	31	65	34	63	113.907781510000007	22.513878720000001	113.910221849999999	22.5160946799999984	1
2019-10-25 19:55:09	2019-10-25 22:09:14	2.29234759999999982	01	30-39岁	22.5179603720896715	113.908483038755378	440305	V0440300	10775	31	65	34	63	113.907781510000007	22.513878720000001	113.910221849999999	22.5160946799999984	1
2019-10-25 19:44:55	2019-10-25 22:37:12	2.29234759999999982	02	19-29岁	22.5168315715360698	113.910324599672322	440305	V0440300	10776	31	66	34	64	113.910221849999999	22.513878720000001	113.912662190000006	22.5160946799999984	1
2019-10-25 21:16:37	2019-10-25 23:09:35	2.29234759999999982	02	19-29岁	22.5163296185733692	113.911443107262798	440305	V0440300	10776	31	66	34	64	113.910221849999999	22.513878720000001	113.912662190000006	22.5160946799999984	1
2019-10-25 01:07:40	2019-10-25 11:04:38	2.29234759999999982	02	19-29岁	22.5169576782466905	113.916897879706042	440305	V0440300	10778	31	68	34	66	113.915102520000005	22.513878720000001	113.917542859999998	22.5160946799999984	1
2019-10-25 15:14:39	2019-10-25 15:15:39	2.29234759999999982	01	30-39岁	22.5169524447024116	113.92133711283094	440305	V0440300	10780	31	70	34	68	113.919983189999996	22.513878720000001	113.922423530000003	22.5160946799999984	1
2019-10-25 18:18:11	2019-10-25 23:12:33	2.29234759999999982	02	19-29岁	22.5170370157209305	113.929067302627743	440305	V0440300	10783	31	73	34	71	113.927304199999995	22.513878720000001	113.929744540000002	22.5160946799999984	1
2019-10-25 18:22:22	2019-10-25 19:59:38	2.29234759999999982	01	30-39岁	22.5169248098897192	113.9283898274617	440305	V0440300	10783	31	73	34	71	113.927304199999995	22.513878720000001	113.929744540000002	22.5160946799999984	1
2019-10-25 19:16:51	2019-10-25 21:54:51	2.29234759999999982	01	40-49岁	22.5165009351999004	113.930769331094297	440305	V0440300	10784	31	74	34	72	113.929744540000002	22.513878720000001	113.932184879999994	22.5160946799999984	1
2019-10-25 19:21:14	2019-10-25 20:54:45	2.29234759999999982	02	30-39岁	22.5187687348662386	113.90499726790955	440305	V0440300	11130	32	63	35	61	113.902900840000001	22.5160946799999984	113.905341179999994	22.5183106399999993	1
2019-10-25 15:13:12	2019-10-25 16:38:03	2.29234759999999982	01	40-49岁	22.519549270836599	113.908981917050426	440305	V0440300	11132	32	65	35	63	113.907781510000007	22.5160946799999984	113.910221849999999	22.5183106399999993	1
2019-10-25 18:07:45	2019-10-25 19:19:00	2.29234759999999982	01	19-29岁	22.5195858476481696	113.909476502734819	440305	V0440300	11132	32	65	35	63	113.907781510000007	22.5160946799999984	113.910221849999999	22.5183106399999993	1
2019-10-25 12:44:06	2019-10-25 18:15:27	2.29234759999999982	02	19-29岁	22.5205193494896001	113.907804380428971	440305	V0440300	11132	32	65	35	63	113.907781510000007	22.5160946799999984	113.910221849999999	22.5183106399999993	1
2019-10-25 00:25:20	2019-10-25 00:47:35	2.29234759999999982	01	30-39岁	22.5186820344715386	113.908466971610991	440305	V0440300	11132	32	65	35	63	113.907781510000007	22.5160946799999984	113.910221849999999	22.5183106399999993	1
2019-10-25 20:01:11	2019-10-25 22:05:24	2.29234759999999982	02	30-39岁	22.5198803678224913	113.907896321034301	440305	V0440300	11132	32	65	35	63	113.907781510000007	22.5160946799999984	113.910221849999999	22.5183106399999993	1
2019-10-25 19:06:14	2019-10-25 23:30:03	2.29234759999999982	01	19-29岁	22.5201741933066799	113.931251545771886	440305	V0440300	11141	32	74	35	73	113.929744540000002	22.5160946799999984	113.932184879999994	22.5183106399999993	1
2019-10-25 01:16:44	2019-10-25 07:30:13	2.29234759999999982	01	50-59岁	22.5201741933066799	113.931251545771886	440305	V0440300	11141	32	74	35	73	113.929744540000002	22.5160946799999984	113.932184879999994	22.5183106399999993	1
2019-10-25 19:26:48	2019-10-25 23:26:55	2.29234759999999982	01	19-29岁	22.5200413411061788	113.931856743904362	440305	V0440300	11141	32	74	35	73	113.929744540000002	22.5160946799999984	113.932184879999994	22.5183106399999993	2
2019-10-25 00:36:34	2019-10-25 08:24:05	2.29234759999999982	01	19-29岁	22.5200413411061788	113.931856743904362	440305	V0440300	11141	32	74	35	73	113.929744540000002	22.5160946799999984	113.932184879999994	22.5183106399999993	2
2019-10-25 17:32:04	2019-10-25 20:14:29	2.29234759999999982	01	19-29岁	22.5194620144506104	113.932238672036078	440305	V0440300	11142	32	75	35	74	113.932184879999994	22.5160946799999984	113.934625209999993	22.5183106399999993	1
2019-10-25 12:44:33	2019-10-25 14:17:16	2.29234759999999982	01	40-49岁	22.5204874947451117	113.946767562261243	440305	V0440300	11147	32	80	34	79	113.944386559999998	22.5160946799999984	113.946826889999997	22.5183106399999993	2
2019-10-25 00:01:27	2019-10-25 00:26:12	2.29234759999999982	01	40-49岁	22.5204874947451117	113.946767562261243	440305	V0440300	11147	32	80	34	79	113.944386559999998	22.5160946799999984	113.946826889999997	22.5183106399999993	2
2019-10-25 13:07:40	2019-10-25 14:03:50	3.05925700000000012	03	未知	22.5196158944105989	114.036740737024218	440304	V0440300	11184	32	117	34	116	114.034678990000003	22.5160946799999984	114.037119329999996	22.5183106399999993	1
2019-10-25 17:01:15	2019-10-25 20:00:20	3.05925700000000012	01	30-39岁	22.5190167618141501	114.047352074826549	440304	V0440300	11189	32	122	34	121	114.046880669999993	22.5160946799999984	114.04932101	22.5183106399999993	1
2019-10-25 20:07:50	2019-10-25 20:08:50	2.29234759999999982	01	40-49岁	22.5216286960805689	113.898862377524978	440305	V0440300	11485	33	61	36	59	113.898020169999995	22.5183106399999993	113.900460510000002	22.5205266000000002	1
2019-10-25 12:33:58	2019-10-25 13:22:41	2.29234759999999982	02	40-49岁	22.5213314660419286	113.907329742792115	440305	V0440300	11488	33	64	36	62	113.905341179999994	22.5183106399999993	113.907781510000007	22.5205266000000002	1
2019-10-25 07:40:02	2019-10-25 09:50:07	2.29234759999999982	01	50-59岁	22.5206743672983691	113.913056098504214	440305	V0440300	11491	33	67	36	65	113.912662190000006	22.5183106399999993	113.915102520000005	22.5205266000000002	1
2019-10-25 10:19:05	2019-10-25 12:53:36	2.29234759999999982	02	30-39岁	22.5214993439585385	113.921255724041572	440305	V0440300	11494	33	70	36	69	113.919983189999996	22.5183106399999993	113.922423530000003	22.5205266000000002	1
2019-10-25 20:49:12	2019-10-25 23:37:39	2.29234759999999982	02	19-29岁	22.5207284918370796	113.930977018053852	440305	V0440300	11498	33	74	36	73	113.929744540000002	22.5183106399999993	113.932184879999994	22.5205266000000002	1
2019-10-25 19:07:41	2019-10-25 23:13:35	2.29234759999999982	02	30-39岁	22.5210420710124311	113.929911264419999	440305	V0440300	11498	33	74	36	73	113.929744540000002	22.5183106399999993	113.932184879999994	22.5205266000000002	1
2019-10-25 16:50:50	2019-10-25 19:47:42	2.29234759999999982	02	40-49岁	22.522109571049139	113.935725805571906	440305	V0440300	11500	33	76	36	75	113.934625209999993	22.5183106399999993	113.93706555	22.5205266000000002	1
2019-10-25 18:51:48	2019-10-25 19:53:09	3.05925700000000012	01	19-29岁	22.5210584662944804	114.033232113917308	440304	V0440300	11540	33	116	35	115	114.032238660000004	22.5183106399999993	114.034678990000003	22.5205266000000002	1
2019-10-25 00:09:46	2019-10-25 02:54:59	3.05925700000000012	01	19-29岁	22.5215786194062701	114.03598967889117	440304	V0440300	11541	33	117	35	116	114.034678990000003	22.5183106399999993	114.037119329999996	22.5205266000000002	1
2019-10-25 16:47:51	2019-10-25 22:39:11	3.05925700000000012	02	未知	22.5210590607081897	114.048474412485334	440304	V0440300	11546	33	122	35	121	114.046880669999993	22.5183106399999993	114.04932101	22.5205266000000002	1
2019-10-25 19:48:14	2019-10-25 21:17:09	2.29234759999999982	03	未知	22.5244466789071112	113.909766571099965	440305	V0440300	11846	34	65	37	64	113.907781510000007	22.5205266000000002	113.910221849999999	22.5227425500000003	1
2019-10-25 23:16:20	2019-10-25 23:26:57	2.29234759999999982	02	40-49岁	22.5232494588945293	113.910395489323705	440305	V0440300	11847	34	66	37	65	113.910221849999999	22.5205266000000002	113.912662190000006	22.5227425500000003	1
2019-10-25 14:56:31	2019-10-25 23:37:24	2.29234759999999982	02	19-29岁	22.5231883403197699	113.911912232009726	440305	V0440300	11847	34	66	37	65	113.910221849999999	22.5205266000000002	113.912662190000006	22.5227425500000003	1
2019-10-25 12:36:02	2019-10-25 14:21:14	2.29234759999999982	02	19-29岁	22.5232685507274191	113.910919620017779	440305	V0440300	11847	34	66	37	65	113.910221849999999	22.5205266000000002	113.912662190000006	22.5227425500000003	2
2019-10-25 10:07:14	2019-10-25 12:35:51	2.29234759999999982	02	19-29岁	22.5232685507274191	113.910919620017779	440305	V0440300	11847	34	66	37	65	113.910221849999999	22.5205266000000002	113.912662190000006	22.5227425500000003	2
2019-10-25 10:03:58	2019-10-25 10:50:25	2.29234759999999982	01	30-39岁	22.5244143752690391	113.922201347960765	440305	V0440300	11851	34	70	37	69	113.919983189999996	22.5205266000000002	113.922423530000003	22.5227425500000003	1
2019-10-25 15:08:45	2019-10-25 16:37:11	2.29234759999999982	01	19-29岁	22.5245441271906195	113.920964773693399	440305	V0440300	11851	34	70	37	69	113.919983189999996	22.5205266000000002	113.922423530000003	22.5227425500000003	1
2019-10-25 14:16:29	2019-10-25 16:45:19	2.29234759999999982	02	19-29岁	22.5241717659642902	113.920370757364026	440305	V0440300	11851	34	70	37	69	113.919983189999996	22.5205266000000002	113.922423530000003	22.5227425500000003	1
2019-10-25 15:39:05	2019-10-25 18:38:14	2.29234759999999982	02	50-59岁	22.5242846135655093	113.923437921128098	440305	V0440300	11852	34	71	37	70	113.922423530000003	22.5205266000000002	113.924863869999996	22.5227425500000003	1
2019-10-25 08:32:51	2019-10-25 16:34:23	2.29234759999999982	01	19-29岁	22.5238447545322487	113.925448778670287	440305	V0440300	11853	34	72	37	71	113.924863869999996	22.5205266000000002	113.927304199999995	22.5227425500000003	1
2019-10-25 16:55:26	2019-10-25 17:26:47	2.29234759999999982	01	19-29岁	22.5233514970479298	113.928917924582279	440305	V0440300	11854	34	73	37	72	113.927304199999995	22.5205266000000002	113.929744540000002	22.5227425500000003	4
2019-10-25 10:49:27	2019-10-25 11:57:14	2.29234759999999982	01	19-29岁	22.5233514970479298	113.928917924582279	440305	V0440300	11854	34	73	37	72	113.927304199999995	22.5205266000000002	113.929744540000002	22.5227425500000003	4
2019-10-25 21:03:36	2019-10-25 23:40:00	2.29234759999999982	01	19-29岁	22.5233514970479298	113.928917924582279	440305	V0440300	11854	34	73	37	72	113.927304199999995	22.5205266000000002	113.929744540000002	22.5227425500000003	4
2019-10-25 18:01:59	2019-10-25 18:41:46	2.29234759999999982	01	19-29岁	22.5233514970479298	113.928917924582279	440305	V0440300	11854	34	73	37	72	113.927304199999995	22.5205266000000002	113.929744540000002	22.5227425500000003	4
2019-10-25 17:48:12	2019-10-25 20:39:09	2.29234759999999982	01	19-29岁	22.5248263494667995	113.927700162054663	440305	V0440300	11854	34	73	37	72	113.927304199999995	22.5205266000000002	113.929744540000002	22.5227425500000003	2
2019-10-25 00:02:33	2019-10-25 09:53:34	2.29234759999999982	01	19-29岁	22.5248263494667995	113.927700162054663	440305	V0440300	11854	34	73	37	72	113.927304199999995	22.5205266000000002	113.929744540000002	22.5227425500000003	2
2019-10-25 13:31:11	2019-10-25 23:31:25	2.29234759999999982	01	19-29岁	22.5246448709195093	113.93237671594558	440305	V0440300	11856	34	75	37	74	113.932184879999994	22.5205266000000002	113.934625209999993	22.5227425500000003	1
2019-10-25 13:11:45	2019-10-25 14:29:38	2.29234759999999982	02	19-29岁	22.5261764302118586	113.909611492086952	440305	V0440300	12203	35	65	38	64	113.907781510000007	22.5227425500000003	113.910221849999999	22.5249585100000012	1
2019-10-25 13:33:01	2019-10-25 15:50:21	2.29234759999999982	02	19-29岁	22.5254109108247214	113.908754263619386	440305	V0440300	12203	35	65	38	64	113.907781510000007	22.5227425500000003	113.910221849999999	22.5249585100000012	1
2019-10-25 16:34:34	2019-10-25 19:05:46	2.29234759999999982	02	40-49岁	22.5258959567787613	113.911453715965621	440305	V0440300	12204	35	66	38	65	113.910221849999999	22.5227425500000003	113.912662190000006	22.5249585100000012	1
2019-10-25 12:09:13	2019-10-25 14:06:05	2.29234759999999982	02	50-59岁	22.5261373439354813	113.915567170986478	440305	V0440300	12206	35	68	38	67	113.915102520000005	22.5227425500000003	113.917542859999998	22.5249585100000012	1
2019-10-25 19:40:25	2019-10-25 22:20:58	2.29234759999999982	01	30-39岁	22.5251994052768616	113.919366825905215	440305	V0440300	12207	35	69	38	68	113.917542859999998	22.5227425500000003	113.919983189999996	22.5249585100000012	1
2019-10-25 19:11:49	2019-10-25 22:18:56	2.29234759999999982	01	19-29岁	22.5267722900328593	113.919030774169926	440305	V0440300	12207	35	69	38	68	113.917542859999998	22.5227425500000003	113.919983189999996	22.5249585100000012	1
2019-10-25 17:29:48	2019-10-25 20:05:41	2.29234759999999982	02	40-49岁	22.5253542478974609	113.919441103031161	440305	V0440300	12207	35	69	38	68	113.917542859999998	22.5227425500000003	113.919983189999996	22.5249585100000012	1
2019-10-25 19:43:14	2019-10-25 23:09:05	2.29234759999999982	01	19-29岁	22.5260935613919706	113.922232115637954	440305	V0440300	12208	35	70	38	69	113.919983189999996	22.5227425500000003	113.922423530000003	22.5249585100000012	1
2019-10-25 18:24:04	2019-10-25 19:52:52	2.29234759999999982	01	30-39岁	22.5271513357187487	113.921858944357936	440305	V0440300	12208	35	70	38	69	113.919983189999996	22.5227425500000003	113.922423530000003	22.5249585100000012	1
2019-10-25 18:55:10	2019-10-25 19:31:29	2.29234759999999982	02	未知	22.5263260416484101	113.923062389266107	440305	V0440300	12209	35	71	38	70	113.922423530000003	22.5227425500000003	113.924863869999996	22.5249585100000012	1
2019-10-25 16:13:41	2019-10-25 17:33:56	2.29234759999999982	01	19-29岁	22.5254905088129398	113.928452888956713	440305	V0440300	12211	35	73	38	72	113.927304199999995	22.5227425500000003	113.929744540000002	22.5249585100000012	1
2019-10-25 22:09:42	2019-10-25 23:15:25	2.29234759999999982	02	60岁以上	22.5254198298879906	113.92995044955822	440305	V0440300	12212	35	74	38	73	113.929744540000002	22.5227425500000003	113.932184879999994	22.5249585100000012	1
2019-10-25 14:45:36	2019-10-25 22:55:24	2.29234759999999982	01	40-49岁	22.5254046872984404	113.931048497111092	440305	V0440300	12212	35	74	38	73	113.929744540000002	22.5227425500000003	113.932184879999994	22.5249585100000012	1
2019-10-25 19:48:59	2019-10-25 21:34:24	2.29234759999999982	03	未知	22.5260555301304315	113.932996401408076	440305	V0440300	12213	35	75	37	74	113.932184879999994	22.5227425500000003	113.934625209999993	22.5249585100000012	1
2019-10-25 18:16:51	2019-10-25 19:56:52	2.29234759999999982	01	30-39岁	22.5262976673804687	113.93338933961347	440305	V0440300	12213	35	75	37	74	113.932184879999994	22.5227425500000003	113.934625209999993	22.5249585100000012	1
2019-10-25 14:05:25	2019-10-25 16:31:32	2.29234759999999982	02	19-29岁	22.5268260894690115	113.943606952050601	440305	V0440300	12217	35	79	37	78	113.941946220000005	22.5227425500000003	113.944386559999998	22.5249585100000012	1
2019-10-25 19:20:51	2019-10-25 21:47:12	2.29234759999999982	01	40-49岁	22.5262632561323493	113.949613151978383	440305	V0440300	12220	35	82	37	81	113.949267230000004	22.5227425500000003	113.951707560000003	22.5249585100000012	1
2019-10-25 18:18:13	2019-10-25 20:23:47	2.29234759999999982	02	40-49岁	22.5252064958325988	113.949568373838147	440305	V0440300	12220	35	82	37	81	113.949267230000004	22.5227425500000003	113.951707560000003	22.5249585100000012	1
2019-10-25 20:10:49	2019-10-25 21:19:31	2.29234759999999982	02	30-39岁	22.5270769701132707	113.959222381192461	440305	V0440300	12224	35	86	37	85	113.959028570000001	22.5227425500000003	113.961468909999994	22.5249585100000012	1
2019-10-25 08:57:31	2019-10-25 20:48:27	3.05925700000000012	03	未知	22.5265915715367484	114.036688996925577	440304	V0440300	12255	35	117	37	116	114.034678990000003	22.5227425500000003	114.037119329999996	22.5249585100000012	1
2019-10-25 17:12:42	2019-10-25 18:21:05	3.05925700000000012	02	19-29岁	22.5264705238087011	114.050234378177507	440304	V0440300	12261	35	123	37	122	114.04932101	22.5227425500000003	114.051761350000007	22.5249585100000012	1
2019-10-25 12:57:49	2019-10-25 22:59:22	3.05925700000000012	01	19-29岁	22.5252554483682204	114.055836628557344	440304	V0440300	12263	35	125	36	124	114.054201680000006	22.5227425500000003	114.056642019999998	22.5249585100000012	1
2019-10-25 10:56:33	2019-10-25 14:44:36	3.05925700000000012	02	未知	22.5263905592974112	114.069559528453908	440304	V0440300	12269	35	131	36	130	114.068843700000002	22.5227425500000003	114.071284030000001	22.5249585100000012	1
2019-10-25 14:58:39	2019-10-25 17:03:07	2.29234759999999982	01	19-29岁	22.5290580495451884	113.900376971042846	440305	V0440300	12556	36	61	39	60	113.898020169999995	22.5249585100000012	113.900460510000002	22.5271744699999985	1
2019-10-25 17:44:05	2019-10-25 20:29:21	2.29234759999999982	01	40-49岁	22.5282157231361992	113.911946099089576	440305	V0440300	12561	36	66	39	65	113.910221849999999	22.5249585100000012	113.912662190000006	22.5271744699999985	1
2019-10-25 10:53:07	2019-10-25 20:58:18	2.29234759999999982	01	30-39岁	22.5283816071913314	113.913535564079226	440305	V0440300	12562	36	67	39	66	113.912662190000006	22.5249585100000012	113.915102520000005	22.5271744699999985	1
2019-10-25 08:30:32	2019-10-25 11:15:48	2.29234759999999982	01	19-29岁	22.5281732300153301	113.914433919077638	440305	V0440300	12562	36	67	39	66	113.912662190000006	22.5249585100000012	113.915102520000005	22.5271744699999985	1
2019-10-25 01:55:47	2019-10-25 02:34:52	2.29234759999999982	02	19-29岁	22.5288331214036717	113.917314144539361	440305	V0440300	12563	36	68	39	67	113.915102520000005	22.5249585100000012	113.917542859999998	22.5271744699999985	1
2019-10-25 21:19:17	2019-10-25 23:47:25	2.29234759999999982	02	40-49岁	22.5276673091190212	113.919584053877188	440305	V0440300	12564	36	69	39	68	113.917542859999998	22.5249585100000012	113.919983189999996	22.5271744699999985	1
2019-10-25 18:39:03	2019-10-25 21:11:36	2.29234759999999982	01	19-29岁	22.5290023952548886	113.920496723896719	440305	V0440300	12565	36	70	39	69	113.919983189999996	22.5249585100000012	113.922423530000003	22.5271744699999985	1
2019-10-25 19:48:09	2019-10-25 23:32:39	2.29234759999999982	01	30-39岁	22.5288695891546986	113.921101966743805	440305	V0440300	12565	36	70	39	69	113.919983189999996	22.5249585100000012	113.922423530000003	22.5271744699999985	1
2019-10-25 18:19:57	2019-10-25 19:29:43	2.29234759999999982	02	19-29岁	22.5282577905732992	113.924029865087789	440305	V0440300	12566	36	71	39	70	113.922423530000003	22.5249585100000012	113.924863869999996	22.5271744699999985	1
2019-10-25 16:27:20	2019-10-25 17:32:05	2.29234759999999982	01	30-39岁	22.5292898250987292	113.926085896651045	440305	V0440300	12567	36	72	39	71	113.924863869999996	22.5249585100000012	113.927304199999995	22.5271744699999985	1
2019-10-25 16:41:27	2019-10-25 17:40:03	2.29234759999999982	02	30-39岁	22.5286840549734286	113.930752553487608	440305	V0440300	12569	36	74	38	73	113.929744540000002	22.5249585100000012	113.932184879999994	22.5271744699999985	1
2019-10-25 11:26:32	2019-10-25 13:55:55	2.29234759999999982	01	60岁以上	22.5293769625688896	113.946766325644035	440305	V0440300	12575	36	80	38	79	113.944386559999998	22.5249585100000012	113.946826889999997	22.5271744699999985	1
2019-10-25 18:56:20	2019-10-25 21:03:01	3.05925700000000012	02	30-39岁	22.529010311314611	114.021540013694548	440304	V0440300	12606	36	111	38	110	114.02003698	22.5249585100000012	114.022477309999999	22.5271744699999985	1
2019-10-25 12:37:10	2019-10-25 13:30:07	3.05925700000000012	01	40-49岁	22.5293437181890006	114.033229916329361	440304	V0440300	12611	36	116	38	115	114.032238660000004	22.5249585100000012	114.034678990000003	22.5271744699999985	1
2019-10-25 18:31:56	2019-10-25 22:10:25	3.05925700000000012	01	30-39岁	22.5292133243835586	114.043793152476653	440304	V0440300	12615	36	120	38	119	114.042000000000002	22.5249585100000012	114.044440339999994	22.5271744699999985	1
2019-10-25 15:20:09	2019-10-25 18:51:17	3.05925700000000012	02	19-29岁	22.527736825643931	114.045466461283013	440304	V0440300	12616	36	121	38	120	114.044440339999994	22.5249585100000012	114.046880669999993	22.5271744699999985	1
2019-10-25 12:19:32	2019-10-25 13:28:38	3.05925700000000012	02	30-39岁	22.5291182586449885	114.047953310096489	440304	V0440300	12617	36	122	38	121	114.046880669999993	22.5249585100000012	114.04932101	22.5271744699999985	1
2019-10-25 17:26:52	2019-10-25 23:43:00	3.05925700000000012	02	30-39岁	22.527942596841001	114.064095904357671	440304	V0440300	12624	36	129	37	128	114.063963029999996	22.5249585100000012	114.066403359999995	22.5271744699999985	1
2019-10-25 10:37:34	2019-10-25 12:14:11	2.29234759999999982	01	40-49岁	22.5300671110574413	113.907319676988934	440305	V0440300	12916	37	64	40	63	113.905341179999994	22.5271744699999985	113.907781510000007	22.5293904199999986	1
2019-10-25 18:55:33	2019-10-25 21:59:14	2.29234759999999982	02	19-29岁	22.5298452100549405	113.908451496745656	440305	V0440300	12917	37	65	40	64	113.907781510000007	22.5271744699999985	113.910221849999999	22.5293904199999986	1
2019-10-25 21:15:11	2019-10-25 23:43:29	2.29234759999999982	01	40-49岁	22.5297979754040192	113.911629173257708	440305	V0440300	12918	37	66	40	65	113.910221849999999	22.5271744699999985	113.912662190000006	22.5293904199999986	1
2019-10-25 17:41:38	2019-10-25 23:43:42	2.29234759999999982	03	19-29岁	22.5310068073409084	113.914895504586838	440305	V0440300	12919	37	67	40	66	113.912662190000006	22.5271744699999985	113.915102520000005	22.5293904199999986	1
2019-10-25 08:20:04	2019-10-25 08:24:10	2.29234759999999982	01	40-49岁	22.5312622277563399	113.913626931029881	440305	V0440300	12919	37	67	40	66	113.912662190000006	22.5271744699999985	113.915102520000005	22.5293904199999986	1
2019-10-25 19:01:44	2019-10-25 21:28:52	2.29234759999999982	01	30-39岁	22.5308653121361004	113.913635758776095	440305	V0440300	12919	37	67	40	66	113.912662190000006	22.5271744699999985	113.915102520000005	22.5293904199999986	1
2019-10-25 11:04:59	2019-10-25 12:57:55	2.29234759999999982	01	19-29岁	22.5311656935756304	113.916592023848551	440305	V0440300	12920	37	68	40	67	113.915102520000005	22.5271744699999985	113.917542859999998	22.5293904199999986	2
2019-10-25 12:57:59	2019-10-25 17:08:05	2.29234759999999982	01	19-29岁	22.5311656935756304	113.916592023848551	440305	V0440300	12920	37	68	40	67	113.915102520000005	22.5271744699999985	113.917542859999998	22.5293904199999986	2
2019-10-25 19:52:03	2019-10-25 22:56:14	2.29234759999999982	01	19-29岁	22.5309297444475582	113.916053250718093	440305	V0440300	12920	37	68	40	67	113.915102520000005	22.5271744699999985	113.917542859999998	22.5293904199999986	1
2019-10-25 18:36:54	2019-10-25 22:59:03	2.29234759999999982	01	19-29岁	22.5304424078139185	113.915112056955195	440305	V0440300	12920	37	68	40	67	113.915102520000005	22.5271744699999985	113.917542859999998	22.5293904199999986	1
2019-10-25 16:00:00	2019-10-25 17:43:33	2.29234759999999982	02	19-29岁	22.5298656092850713	113.919389543717557	440305	V0440300	12921	37	69	40	68	113.917542859999998	22.5271744699999985	113.919983189999996	22.5293904199999986	1
2019-10-25 20:17:34	2019-10-25 23:27:07	2.29234759999999982	01	19-29岁	22.5314656499446286	113.919528887707827	440305	V0440300	12921	37	69	40	68	113.917542859999998	22.5271744699999985	113.919983189999996	22.5293904199999986	1
2019-10-25 23:43:09	2019-10-25 23:43:09	2.29234759999999982	01	19-29岁	22.5315896178457713	113.919875862663744	440305	V0440300	12921	37	69	40	68	113.917542859999998	22.5271744699999985	113.919983189999996	22.5293904199999986	1
2019-10-25 11:27:05	2019-10-25 13:50:47	2.29234759999999982	01	40-49岁	22.529857043337671	113.918000559267895	440305	V0440300	12921	37	69	40	68	113.917542859999998	22.5271744699999985	113.919983189999996	22.5293904199999986	1
2019-10-25 19:15:06	2019-10-25 20:57:47	2.29234759999999982	01	30-39岁	22.5296155236229012	113.921882007915841	440305	V0440300	12922	37	70	40	69	113.919983189999996	22.5271744699999985	113.922423530000003	22.5293904199999986	1
2019-10-25 18:47:47	2019-10-25 23:24:48	2.29234759999999982	02	19-29岁	22.5296586699261816	113.922250202534073	440305	V0440300	12922	37	70	40	69	113.919983189999996	22.5271744699999985	113.922423530000003	22.5293904199999986	1
2019-10-25 18:18:51	2019-10-25 19:10:23	2.29234759999999982	02	40-49岁	22.529698198529541	113.921957890345695	440305	V0440300	12922	37	70	40	69	113.919983189999996	22.5271744699999985	113.922423530000003	22.5293904199999986	1
2019-10-25 18:31:47	2019-10-25 22:46:27	2.29234759999999982	01	19-29岁	22.5308184607018305	113.922020474354056	440305	V0440300	12922	37	70	40	69	113.919983189999996	22.5271744699999985	113.922423530000003	22.5293904199999986	2
2019-10-25 22:47:13	2019-10-25 23:18:33	2.29234759999999982	01	19-29岁	22.5308184607018305	113.922020474354056	440305	V0440300	12922	37	70	40	69	113.919983189999996	22.5271744699999985	113.922423530000003	22.5293904199999986	2
2019-10-25 19:59:09	2019-10-25 21:48:31	2.29234759999999982	01	30-39岁	22.5305636455141602	113.921909551177578	440305	V0440300	12922	37	70	40	69	113.919983189999996	22.5271744699999985	113.922423530000003	22.5293904199999986	1
2019-10-25 17:33:46	2019-10-25 19:57:39	2.29234759999999982	03	19-29岁	22.5294425403914502	113.922274424633102	440305	V0440300	12922	37	70	40	69	113.919983189999996	22.5271744699999985	113.922423530000003	22.5293904199999986	2
2019-10-25 12:45:37	2019-10-25 16:06:37	2.29234759999999982	03	19-29岁	22.5294425403914502	113.922274424633102	440305	V0440300	12922	37	70	40	69	113.919983189999996	22.5271744699999985	113.922423530000003	22.5293904199999986	2
2019-10-25 20:59:13	2019-10-25 21:40:53	2.29234759999999982	01	30-39岁	22.5308467887463308	113.923972481662133	440305	V0440300	12923	37	71	40	70	113.922423530000003	22.5271744699999985	113.924863869999996	22.5293904199999986	1
2019-10-25 19:14:29	2019-10-25 20:20:30	2.29234759999999982	02	19-29岁	22.5314448907687002	113.922686604879473	440305	V0440300	12923	37	71	40	70	113.922423530000003	22.5271744699999985	113.924863869999996	22.5293904199999986	1
2019-10-25 19:28:26	2019-10-25 23:41:36	2.29234759999999982	01	19-29岁	22.5304529279515897	113.926973306659377	440305	V0440300	12924	37	72	40	71	113.924863869999996	22.5271744699999985	113.927304199999995	22.5293904199999986	1
2019-10-25 19:59:26	2019-10-25 22:27:49	2.29234759999999982	02	19-29岁	22.5297713096081083	113.925307782896269	440305	V0440300	12924	37	72	40	71	113.924863869999996	22.5271744699999985	113.927304199999995	22.5293904199999986	1
2019-10-25 20:18:05	2019-10-25 21:11:32	2.29234759999999982	01	19-29岁	22.5295173149951111	113.925711705788757	440305	V0440300	12924	37	72	40	71	113.924863869999996	22.5271744699999985	113.927304199999995	22.5293904199999986	1
2019-10-25 20:49:17	2019-10-25 23:15:42	2.29234759999999982	02	30-39岁	22.5315038088398083	113.927183187667097	440305	V0440300	12924	37	72	40	71	113.924863869999996	22.5271744699999985	113.927304199999995	22.5293904199999986	1
2019-10-25 18:14:35	2019-10-25 22:00:48	2.29234759999999982	02	19-29岁	22.5297618644653888	113.92859151155443	440305	V0440300	12925	37	73	39	72	113.927304199999995	22.5271744699999985	113.929744540000002	22.5293904199999986	1
2019-10-25 19:35:28	2019-10-25 21:58:44	2.29234759999999982	02	19-29岁	22.531535139533311	113.927405931565161	440305	V0440300	12925	37	73	39	72	113.927304199999995	22.5271744699999985	113.929744540000002	22.5293904199999986	1
2019-10-25 00:00:15	2019-10-25 00:30:52	2.29234759999999982	01	30-39岁	22.5309480676686213	113.930216749416076	440305	V0440300	12926	37	74	39	73	113.929744540000002	22.5271744699999985	113.932184879999994	22.5293904199999986	1
2019-10-25 10:32:43	2019-10-25 11:11:00	2.29234759999999982	01	40-49岁	22.5295311398206586	113.940632991977651	440305	V0440300	12930	37	78	39	77	113.939505879999999	22.5271744699999985	113.941946220000005	22.5293904199999986	1
2019-10-25 15:01:24	2019-10-25 16:12:23	2.29234759999999982	02	19-29岁	22.5313708607821503	113.943409716358929	440305	V0440300	12931	37	79	39	78	113.941946220000005	22.5271744699999985	113.944386559999998	22.5293904199999986	1
2019-10-25 17:15:44	2019-10-25 20:42:20	2.29234759999999982	01	40-49岁	22.5307946428998918	113.943956718463781	440305	V0440300	12931	37	79	39	78	113.941946220000005	22.5271744699999985	113.944386559999998	22.5293904199999986	1
2019-10-25 19:14:06	2019-10-25 22:50:52	2.29234759999999982	01	30-39岁	22.531518583858599	113.945009402787676	440305	V0440300	12932	37	80	39	79	113.944386559999998	22.5271744699999985	113.946826889999997	22.5293904199999986	1
2019-10-25 13:18:28	2019-10-25 14:06:11	2.29234759999999982	01	40-49岁	22.5297591388535992	113.945980743397755	440305	V0440300	12932	37	80	39	79	113.944386559999998	22.5271744699999985	113.946826889999997	22.5293904199999986	1
2019-10-25 19:45:24	2019-10-25 21:02:46	2.29234759999999982	03	未知	22.5308713532339304	113.968990126465002	440305	V0440300	12942	37	90	39	89	113.968789920000006	22.5271744699999985	113.971230250000005	22.5293904199999986	1
2019-10-25 15:59:30	2019-10-25 16:00:30	3.05925700000000012	01	未知	22.5310630632363988	114.018833984174904	440304	V0440300	12962	37	110	39	109	114.017596639999994	22.5271744699999985	114.02003698	22.5293904199999986	1
2019-10-25 15:08:13	2019-10-25 22:50:51	3.05925700000000012	01	19-29岁	22.5295637763877501	114.027551536613331	440304	V0440300	12966	37	114	39	113	114.027357980000005	22.5271744699999985	114.029798319999998	22.5293904199999986	1
2019-10-25 20:13:44	2019-10-25 23:09:55	3.05925700000000012	02	30-39岁	22.5307815012518198	114.035336549378513	440304	V0440300	12969	37	117	39	116	114.034678990000003	22.5271744699999985	114.037119329999996	22.5293904199999986	1
2019-10-25 19:02:10	2019-10-25 21:51:28	3.05925700000000012	02	19-29岁	22.5298431216966399	114.034861116812664	440304	V0440300	12969	37	117	39	116	114.034678990000003	22.5271744699999985	114.037119329999996	22.5293904199999986	2
2019-10-25 18:18:59	2019-10-25 19:01:22	3.05925700000000012	02	19-29岁	22.5298431216966399	114.034861116812664	440304	V0440300	12969	37	117	39	116	114.034678990000003	22.5271744699999985	114.037119329999996	22.5293904199999986	2
2019-10-25 18:32:21	2019-10-25 23:08:35	3.05925700000000012	01	19-29岁	22.5314132206933593	114.038762295308914	440304	V0440300	12970	37	118	39	117	114.037119329999996	22.5271744699999985	114.039559659999995	22.5293904199999986	1
2019-10-25 20:12:47	2019-10-25 20:53:42	2.29234759999999982	01	30-39岁	22.53270090581616	113.906308943846511	440305	V0440300	13273	38	64	41	63	113.905341179999994	22.5293904199999986	113.907781510000007	22.5316063799999995	1
2019-10-25 18:55:00	2019-10-25 22:54:34	2.29234759999999982	02	19-29岁	22.5332113513207588	113.906103269780502	440305	V0440300	13273	38	64	41	63	113.905341179999994	22.5293904199999986	113.907781510000007	22.5316063799999995	1
2019-10-25 16:15:07	2019-10-25 17:15:32	2.29234759999999982	02	19-29岁	22.5327644766261415	113.905860653515134	440305	V0440300	13273	38	64	41	63	113.905341179999994	22.5293904199999986	113.907781510000007	22.5316063799999995	2
2019-10-25 13:14:19	2019-10-25 14:15:46	2.29234759999999982	02	19-29岁	22.5327644766261415	113.905860653515134	440305	V0440300	13273	38	64	41	63	113.905341179999994	22.5293904199999986	113.907781510000007	22.5316063799999995	2
2019-10-25 20:45:38	2019-10-25 22:10:02	2.29234759999999982	01	19-29岁	22.5316810142751009	113.911936991281976	440305	V0440300	13275	38	66	41	65	113.910221849999999	22.5293904199999986	113.912662190000006	22.5316063799999995	1
2019-10-25 11:18:33	2019-10-25 15:10:24	2.29234759999999982	01	40-49岁	22.5327728337568587	113.912398426932683	440305	V0440300	13275	38	66	41	65	113.910221849999999	22.5293904199999986	113.912662190000006	22.5316063799999995	1
2019-10-25 15:40:56	2019-10-25 22:54:35	2.29234759999999982	01	19-29岁	22.5335409244067897	113.911040703747332	440305	V0440300	13275	38	66	41	65	113.910221849999999	22.5293904199999986	113.912662190000006	22.5316063799999995	1
2019-10-25 20:13:10	2019-10-25 20:53:34	2.29234759999999982	01	19-29岁	22.5333947784930508	113.911889136994631	440305	V0440300	13275	38	66	41	65	113.910221849999999	22.5293904199999986	113.912662190000006	22.5316063799999995	1
2019-10-25 19:51:14	2019-10-25 21:07:43	2.29234759999999982	02	19-29岁	22.5318339947953383	113.911914157667695	440305	V0440300	13275	38	66	41	65	113.910221849999999	22.5293904199999986	113.912662190000006	22.5316063799999995	1
2019-10-25 20:09:59	2019-10-25 23:41:46	2.29234759999999982	01	19-29岁	22.5320169528361411	113.914863332085147	440305	V0440300	13276	38	67	41	66	113.912662190000006	22.5293904199999986	113.915102520000005	22.5316063799999995	1
2019-10-25 12:07:56	2019-10-25 12:40:56	2.29234759999999982	01	40-49岁	22.533610359361699	113.914186731131593	440305	V0440300	13276	38	67	41	66	113.912662190000006	22.5293904199999986	113.915102520000005	22.5316063799999995	1
2019-10-25 09:56:42	2019-10-25 11:29:40	2.29234759999999982	02	19-29岁	22.5321795542871399	113.91346080857538	440305	V0440300	13276	38	67	41	66	113.912662190000006	22.5293904199999986	113.915102520000005	22.5316063799999995	1
2019-10-25 22:07:53	2019-10-25 23:31:33	2.29234759999999982	01	19-29岁	22.5320983547409703	113.915813557325663	440305	V0440300	13277	38	68	41	67	113.915102520000005	22.5293904199999986	113.917542859999998	22.5316063799999995	1
2019-10-25 18:36:33	2019-10-25 22:16:44	2.29234759999999982	02	19-29岁	22.5331308658761813	113.917888988571178	440305	V0440300	13278	38	69	41	68	113.917542859999998	22.5293904199999986	113.919983189999996	22.5316063799999995	1
2019-10-25 19:39:04	2019-10-25 22:40:24	2.29234759999999982	02	50-59岁	22.5318061185347212	113.919871057108566	440305	V0440300	13278	38	69	41	68	113.917542859999998	22.5293904199999986	113.919983189999996	22.5316063799999995	1
2019-10-25 19:13:37	2019-10-25 21:42:02	2.29234759999999982	02	19-29岁	22.532543224854269	113.919718689644895	440305	V0440300	13278	38	69	41	68	113.917542859999998	22.5293904199999986	113.919983189999996	22.5316063799999995	1
2019-10-25 13:00:01	2019-10-25 14:24:42	2.29234759999999982	02	30-39岁	22.532551593009309	113.921097992443123	440305	V0440300	13279	38	70	41	69	113.919983189999996	22.5293904199999986	113.922423530000003	22.5316063799999995	4
2019-10-25 20:28:58	2019-10-25 21:19:58	2.29234759999999982	02	30-39岁	22.532551593009309	113.921097992443123	440305	V0440300	13279	38	70	41	69	113.919983189999996	22.5293904199999986	113.922423530000003	22.5316063799999995	4
2019-10-25 00:00:24	2019-10-25 09:22:29	2.29234759999999982	02	30-39岁	22.532551593009309	113.921097992443123	440305	V0440300	13279	38	70	41	69	113.919983189999996	22.5293904199999986	113.922423530000003	22.5316063799999995	4
2019-10-25 17:38:21	2019-10-25 20:28:31	2.29234759999999982	02	30-39岁	22.532551593009309	113.921097992443123	440305	V0440300	13279	38	70	41	69	113.919983189999996	22.5293904199999986	113.922423530000003	22.5316063799999995	4
2019-10-25 15:19:22	2019-10-25 23:38:26	2.29234759999999982	02	40-49岁	22.5326486557161303	113.92333994062318	440305	V0440300	13280	38	71	41	70	113.922423530000003	22.5293904199999986	113.924863869999996	22.5316063799999995	1
2019-10-25 19:25:52	2019-10-25 22:00:01	2.29234759999999982	01	40-49岁	22.5330084598214206	113.923749697489555	440305	V0440300	13280	38	71	41	70	113.922423530000003	22.5293904199999986	113.924863869999996	22.5316063799999995	1
2019-10-25 22:11:52	2019-10-25 23:30:39	2.29234759999999982	01	30-39岁	22.5332477506339295	113.923520952497981	440305	V0440300	13280	38	71	41	70	113.922423530000003	22.5293904199999986	113.924863869999996	22.5316063799999995	1
2019-10-25 17:33:38	2019-10-25 20:24:46	2.29234759999999982	01	0-18岁	22.531902394212949	113.924901121931455	440305	V0440300	13281	38	72	40	71	113.924863869999996	22.5293904199999986	113.927304199999995	22.5316063799999995	1
2019-10-25 20:22:51	2019-10-25 21:13:48	2.29234759999999982	01	0-18岁	22.5327545622810099	113.926990339615898	440305	V0440300	13281	38	72	40	71	113.924863869999996	22.5293904199999986	113.927304199999995	22.5316063799999995	1
2019-10-25 19:19:45	2019-10-25 20:58:24	2.29234759999999982	02	0-18岁	22.5323697799198897	113.925745660326768	440305	V0440300	13281	38	72	40	71	113.924863869999996	22.5293904199999986	113.927304199999995	22.5316063799999995	1
2019-10-25 20:23:47	2019-10-25 21:06:26	2.29234759999999982	03	19-29岁	22.5327757846864287	113.928573377397839	440305	V0440300	13282	38	73	40	72	113.927304199999995	22.5293904199999986	113.929744540000002	22.5316063799999995	1
2019-10-25 14:47:26	2019-10-25 17:13:55	2.29234759999999982	02	19-29岁	22.5327000405192699	113.935482272345808	440305	V0440300	13285	38	76	40	75	113.934625209999993	22.5293904199999986	113.93706555	22.5316063799999995	2
2019-10-25 14:07:52	2019-10-25 14:47:11	2.29234759999999982	02	19-29岁	22.5327000405192699	113.935482272345808	440305	V0440300	13285	38	76	40	75	113.934625209999993	22.5293904199999986	113.93706555	22.5316063799999995	2
2019-10-25 16:52:49	2019-10-25 20:23:20	2.29234759999999982	02	19-29岁	22.5332907988246696	113.935226353882939	440305	V0440300	13285	38	76	40	75	113.934625209999993	22.5293904199999986	113.93706555	22.5316063799999995	1
2019-10-25 17:37:55	2019-10-25 22:23:03	2.29234759999999982	02	19-29岁	22.532272858714439	113.934850530745706	440305	V0440300	13285	38	76	40	75	113.934625209999993	22.5293904199999986	113.93706555	22.5316063799999995	1
2019-10-25 14:01:51	2019-10-25 16:31:30	2.29234759999999982	01	60岁以上	22.5316763313440305	113.940964576340974	440305	V0440300	13287	38	78	40	77	113.939505879999999	22.5293904199999986	113.941946220000005	22.5316063799999995	1
2019-10-25 18:33:16	2019-10-25 19:42:21	2.29234759999999982	01	30-39岁	22.5335771841033896	113.940786662571341	440305	V0440300	13287	38	78	40	77	113.939505879999999	22.5293904199999986	113.941946220000005	22.5316063799999995	1
2019-10-25 11:54:46	2019-10-25 13:47:46	2.29234759999999982	02	60岁以上	22.5319152427409399	113.948313428317221	440305	V0440300	13290	38	81	40	80	113.946826889999997	22.5293904199999986	113.949267230000004	22.5316063799999995	1
2019-10-25 21:10:55	2019-10-25 21:10:55	3.05925700000000012	03	未知	22.5317246640871716	114.019956459742446	440304	V0440300	13319	38	110	40	109	114.017596639999994	22.5293904199999986	114.02003698	22.5316063799999995	1
2019-10-25 18:40:21	2019-10-25 20:25:16	3.05925700000000012	02	19-29岁	22.5334554701982199	114.021794365230505	440304	V0440300	13320	38	111	40	110	114.02003698	22.5293904199999986	114.022477309999999	22.5316063799999995	1
2019-10-25 12:22:37	2019-10-25 13:57:13	3.05925700000000012	01	30-39岁	22.5324835430739192	114.020484222296972	440304	V0440300	13320	38	111	40	110	114.02003698	22.5293904199999986	114.022477309999999	22.5316063799999995	1
2019-10-25 20:01:05	2019-10-25 22:23:58	3.05925700000000012	02	19-29岁	22.5329315801762107	114.02323377075578	440304	V0440300	13321	38	112	40	111	114.022477309999999	22.5293904199999986	114.024917650000006	22.5316063799999995	1
2019-10-25 13:38:44	2019-10-25 20:40:24	3.05925700000000012	02	19-29岁	22.5323936143136798	114.037109180609306	440304	V0440300	13326	38	117	40	116	114.034678990000003	22.5293904199999986	114.037119329999996	22.5316063799999995	1
2019-10-25 19:10:57	2019-10-25 20:30:29	3.05925700000000012	01	30-39岁	22.5322038827491511	114.058730203519517	440304	V0440300	13335	38	126	39	125	114.056642019999998	22.5293904199999986	114.059082349999997	22.5316063799999995	1
2019-10-25 20:01:25	2019-10-25 22:47:29	2.29234759999999982	02	19-29岁	22.5350877745687406	113.90982105757675	440305	V0440300	13631	39	65	42	64	113.907781510000007	22.5316063799999995	113.910221849999999	22.5338223400000004	1
2019-10-25 19:07:40	2019-10-25 20:51:36	2.29234759999999982	02	19-29岁	22.5352812537656888	113.910496786574612	440305	V0440300	13632	39	66	42	65	113.910221849999999	22.5316063799999995	113.912662190000006	22.5338223400000004	1
2019-10-25 17:44:46	2019-10-25 23:07:45	2.29234759999999982	01	19-29岁	22.5340415684994717	113.913613684376401	440305	V0440300	13633	39	67	42	66	113.912662190000006	22.5316063799999995	113.915102520000005	22.5338223400000004	1
2019-10-25 19:21:51	2019-10-25 22:36:10	2.29234759999999982	02	19-29岁	22.5359279976258584	113.915038670705812	440305	V0440300	13633	39	67	42	66	113.912662190000006	22.5316063799999995	113.915102520000005	22.5338223400000004	1
2019-10-25 19:17:45	2019-10-25 21:57:13	2.29234759999999982	02	19-29岁	22.5339614415565386	113.918375708273956	440305	V0440300	13635	39	69	42	68	113.917542859999998	22.5316063799999995	113.919983189999996	22.5338223400000004	1
2019-10-25 18:52:07	2019-10-25 21:51:25	2.29234759999999982	02	19-29岁	22.5350301908956894	113.919517755602982	440305	V0440300	13635	39	69	42	68	113.917542859999998	22.5316063799999995	113.919983189999996	22.5338223400000004	1
2019-10-25 11:48:10	2019-10-25 13:27:31	2.29234759999999982	01	30-39岁	22.53524881663607	113.918211106530848	440305	V0440300	13635	39	69	42	68	113.917542859999998	22.5316063799999995	113.919983189999996	22.5338223400000004	1
2019-10-25 09:43:26	2019-10-25 10:31:25	2.29234759999999982	01	30-39岁	22.5339048490115914	113.924847029362496	440305	V0440300	13637	39	71	42	70	113.922423530000003	22.5316063799999995	113.924863869999996	22.5338223400000004	1
2019-10-25 19:34:50	2019-10-25 20:37:44	2.29234759999999982	02	19-29岁	22.5339557108169792	113.9251470620449	440305	V0440300	13638	39	72	41	71	113.924863869999996	22.5316063799999995	113.927304199999995	22.5338223400000004	1
2019-10-25 19:41:19	2019-10-25 22:10:49	2.29234759999999982	01	19-29岁	22.5357223220186214	113.925030190733807	440305	V0440300	13638	39	72	41	71	113.924863869999996	22.5316063799999995	113.927304199999995	22.5338223400000004	1
2019-10-25 18:24:32	2019-10-25 19:49:59	2.29234759999999982	01	19-29岁	22.5349289328932016	113.925543234999267	440305	V0440300	13638	39	72	41	71	113.924863869999996	22.5316063799999995	113.927304199999995	22.5338223400000004	1
2019-10-25 20:44:46	2019-10-25 23:41:10	2.29234759999999982	02	19-29岁	22.53417013366278	113.928338500120972	440305	V0440300	13639	39	73	41	72	113.927304199999995	22.5316063799999995	113.929744540000002	22.5338223400000004	1
2019-10-25 12:31:28	2019-10-25 15:08:18	2.29234759999999982	02	19-29岁	22.5347839970332799	113.928820370948387	440305	V0440300	13639	39	73	41	72	113.927304199999995	22.5316063799999995	113.929744540000002	22.5338223400000004	1
2019-10-25 22:13:30	2019-10-25 23:43:36	2.29234759999999982	02	30-39岁	22.5354512531828703	113.93068059045325	440305	V0440300	13640	39	74	41	73	113.929744540000002	22.5316063799999995	113.932184879999994	22.5338223400000004	1
2019-10-25 18:34:15	2019-10-25 22:49:28	2.29234759999999982	02	0-18岁	22.53561560700334	113.931726173794303	440305	V0440300	13640	39	74	41	73	113.929744540000002	22.5316063799999995	113.932184879999994	22.5338223400000004	1
2019-10-25 19:23:23	2019-10-25 21:37:26	2.29234759999999982	01	19-29岁	22.5349203110082286	113.93217872281538	440305	V0440300	13640	39	74	41	73	113.929744540000002	22.5316063799999995	113.932184879999994	22.5338223400000004	1
2019-10-25 20:48:13	2019-10-25 21:39:02	2.29234759999999982	01	19-29岁	22.5360052193835401	113.93369942357036	440305	V0440300	13641	39	75	41	74	113.932184879999994	22.5316063799999995	113.934625209999993	22.5338223400000004	1
2019-10-25 16:46:48	2019-10-25 18:23:55	2.29234759999999982	01	19-29岁	22.5347189998233688	113.932979799032765	440305	V0440300	13641	39	75	41	74	113.932184879999994	22.5316063799999995	113.934625209999993	22.5338223400000004	1
2019-10-25 18:35:47	2019-10-25 20:14:23	2.29234759999999982	01	19-29岁	22.5352904136209595	113.932656288248907	440305	V0440300	13641	39	75	41	74	113.932184879999994	22.5316063799999995	113.934625209999993	22.5338223400000004	1
2019-10-25 19:03:55	2019-10-25 19:44:21	2.29234759999999982	02	19-29岁	22.534288059279131	113.93688500951302	440305	V0440300	13642	39	76	41	75	113.934625209999993	22.5316063799999995	113.93706555	22.5338223400000004	2
2019-10-25 19:44:26	2019-10-25 22:35:06	2.29234759999999982	02	19-29岁	22.534288059279131	113.93688500951302	440305	V0440300	13642	39	76	41	75	113.934625209999993	22.5316063799999995	113.93706555	22.5338223400000004	2
2019-10-25 22:38:04	2019-10-25 23:44:10	2.29234759999999982	01	19-29岁	22.5342438792741895	113.936934559519869	440305	V0440300	13642	39	76	41	75	113.934625209999993	22.5316063799999995	113.93706555	22.5338223400000004	1
2019-10-25 21:26:39	2019-10-25 22:34:31	2.29234759999999982	01	19-29岁	22.5342790382755496	113.936885208665018	440305	V0440300	13642	39	76	41	75	113.934625209999993	22.5316063799999995	113.93706555	22.5338223400000004	2
2019-10-25 19:45:19	2019-10-25 21:26:38	2.29234759999999982	01	19-29岁	22.5342790382755496	113.936885208665018	440305	V0440300	13642	39	76	41	75	113.934625209999993	22.5316063799999995	113.93706555	22.5338223400000004	2
2019-10-25 21:02:10	2019-10-25 23:44:54	2.29234759999999982	01	19-29岁	22.5346872212226117	113.939363230342735	440305	V0440300	13643	39	77	41	76	113.93706555	22.5316063799999995	113.939505879999999	22.5338223400000004	1
2019-10-25 12:14:51	2019-10-25 13:53:01	2.29234759999999982	01	30-39岁	22.5341649620010784	113.939899357774053	440305	V0440300	13644	39	78	41	77	113.939505879999999	22.5316063799999995	113.941946220000005	22.5338223400000004	1
2019-10-25 19:41:30	2019-10-25 22:09:05	2.29234759999999982	02	40-49岁	22.5357296814475916	113.947675773255796	440305	V0440300	13647	39	81	41	80	113.946826889999997	22.5316063799999995	113.949267230000004	22.5338223400000004	1
2019-10-25 23:47:48	2019-10-25 23:47:48	2.29234759999999982	01	30-39岁	22.5339082034174787	113.950610910667493	440305	V0440300	13648	39	82	41	81	113.949267230000004	22.5316063799999995	113.951707560000003	22.5338223400000004	2
2019-10-25 18:26:06	2019-10-25 22:26:56	2.29234759999999982	01	30-39岁	22.5339082034174787	113.950610910667493	440305	V0440300	13648	39	82	41	81	113.949267230000004	22.5316063799999995	113.951707560000003	22.5338223400000004	2
2019-10-25 17:50:50	2019-10-25 21:43:25	3.05925700000000012	02	50-59岁	22.5340596082218099	113.992188389880937	440304	V0440300	13665	39	99	41	98	113.990752939999993	22.5316063799999995	113.99319328	22.5338223400000004	1
2019-10-25 01:05:40	2019-10-25 03:29:36	3.05925700000000012	01	19-29岁	22.53507593684526	114.02693797137195	440304	V0440300	13679	39	113	41	112	114.024917650000006	22.5316063799999995	114.027357980000005	22.5338223400000004	2
2019-10-25 17:03:35	2019-10-25 17:48:11	3.05925700000000012	01	19-29岁	22.53507593684526	114.02693797137195	440304	V0440300	13679	39	113	41	112	114.024917650000006	22.5316063799999995	114.027357980000005	22.5338223400000004	2
2019-10-25 16:43:28	2019-10-25 17:52:37	3.05925700000000012	01	19-29岁	22.5352038136923412	114.027508450249343	440304	V0440300	13680	39	114	41	113	114.027357980000005	22.5316063799999995	114.029798319999998	22.5338223400000004	1
2019-10-25 16:51:14	2019-10-25 17:38:38	3.05925700000000012	01	19-29岁	22.534583334866511	114.047224968447665	440304	V0440300	13688	39	122	40	121	114.046880669999993	22.5316063799999995	114.04932101	22.5338223400000004	2
2019-10-25 08:06:56	2019-10-25 12:11:21	3.05925700000000012	01	19-29岁	22.534583334866511	114.047224968447665	440304	V0440300	13688	39	122	40	121	114.046880669999993	22.5316063799999995	114.04932101	22.5338223400000004	2
2019-10-25 19:04:04	2019-10-25 22:04:56	3.05925700000000012	03	未知	22.5338304982029101	114.06476803468027	440304	V0440300	13695	39	129	40	128	114.063963029999996	22.5316063799999995	114.066403359999995	22.5338223400000004	1
2019-10-25 19:53:51	2019-10-25 21:54:46	3.05925700000000012	02	19-29岁	22.5342225425558986	114.065478706678789	440304	V0440300	13695	39	129	40	128	114.063963029999996	22.5316063799999995	114.066403359999995	22.5338223400000004	1
2019-10-25 18:23:11	2019-10-25 22:29:34	2.29234759999999982	01	60岁以上	22.5368594401483193	113.912317197660769	440305	V0440300	13989	40	66	43	65	113.910221849999999	22.5338223400000004	113.912662190000006	22.5360383000000013	1
2019-10-25 14:31:57	2019-10-25 15:26:49	2.29234759999999982	01	19-29岁	22.5378053164127117	113.916930219033304	440305	V0440300	13991	40	68	43	67	113.915102520000005	22.5338223400000004	113.917542859999998	22.5360383000000013	1
2019-10-25 15:37:53	2019-10-25 23:07:25	2.29234759999999982	01	30-39岁	22.5371705565614704	113.920538884131645	440305	V0440300	13993	40	70	43	69	113.919983189999996	22.5338223400000004	113.922423530000003	22.5360383000000013	1
2019-10-25 14:34:15	2019-10-25 15:59:37	2.29234759999999982	01	19-29岁	22.5367843141331612	113.926765074848689	440305	V0440300	13995	40	72	42	71	113.924863869999996	22.5338223400000004	113.927304199999995	22.5360383000000013	1
2019-10-25 19:39:25	2019-10-25 22:42:37	2.29234759999999982	02	30-39岁	22.5362679266462713	113.925717578061665	440305	V0440300	13995	40	72	42	71	113.924863869999996	22.5338223400000004	113.927304199999995	22.5360383000000013	1
2019-10-25 20:23:42	2019-10-25 22:12:01	2.29234759999999982	01	19-29岁	22.5379365848256512	113.930392441041732	440305	V0440300	13997	40	74	42	73	113.929744540000002	22.5338223400000004	113.932184879999994	22.5360383000000013	1
2019-10-25 18:11:03	2019-10-25 21:42:43	2.29234759999999982	02	19-29岁	22.5368448957662899	113.941773561674296	440305	V0440300	14001	40	78	42	77	113.939505879999999	22.5338223400000004	113.941946220000005	22.5360383000000013	1
2019-10-25 20:00:40	2019-10-25 20:58:03	2.29234759999999982	01	19-29岁	22.5375711540399806	113.951977975545972	440305	V0440300	14006	40	83	42	82	113.951707560000003	22.5338223400000004	113.954147899999995	22.5360383000000013	1
2019-10-25 07:46:12	2019-10-25 09:07:27	2.29234759999999982	01	40-49岁	22.5368315897775204	113.954384168421214	440305	V0440300	14007	40	84	42	83	113.954147899999995	22.5338223400000004	113.956588240000002	22.5360383000000013	1
2019-10-25 18:29:12	2019-10-25 22:04:49	2.29234759999999982	02	19-29岁	22.5377559981339886	113.979944455810397	440305	V0440300	14017	40	94	42	93	113.978551260000003	22.5338223400000004	113.980991599999996	22.5360383000000013	1
2019-10-25 15:22:36	2019-10-25 15:24:06	2.29234759999999982	02	未知	22.5367541847484993	113.988603266335204	440305	V0440300	14021	40	98	42	97	113.988312609999994	22.5338223400000004	113.990752939999993	22.5360383000000013	1
2019-10-25 19:08:48	2019-10-25 19:40:21	3.05925700000000012	02	19-29岁	22.5362134707099706	114.012835692492047	440304	V0440300	14031	40	108	42	107	114.012715970000002	22.5338223400000004	114.015156300000001	22.5360383000000013	1
2019-10-25 08:18:02	2019-10-25 08:18:05	3.05925700000000012	01	19-29岁	22.5379247915689191	114.062116397843099	440304	V0440300	14051	40	128	41	127	114.061522690000004	22.5338223400000004	114.063963029999996	22.5360383000000013	1
2019-10-25 17:45:27	2019-10-25 20:21:02	3.05925700000000012	01	19-29岁	22.5363520861448201	114.064957589832801	440304	V0440300	14052	40	129	41	128	114.063963029999996	22.5338223400000004	114.066403359999995	22.5360383000000013	1
2019-10-25 10:30:21	2019-10-25 15:53:14	2.29234759999999982	01	40-49岁	22.5383134000402592	113.90532886880311	440305	V0440300	14343	41	63	44	62	113.902900840000001	22.5360383000000013	113.905341179999994	22.5382542599999987	1
2019-10-25 21:38:28	2019-10-25 23:46:47	2.29234759999999982	02	19-29岁	22.5390311572927295	113.911209912672149	440305	V0440300	14346	41	66	44	65	113.910221849999999	22.5360383000000013	113.912662190000006	22.5382542599999987	1
2019-10-25 19:05:03	2019-10-25 20:59:16	2.29234759999999982	02	19-29岁	22.5402591210885994	113.91923648286064	440305	V0440300	14349	41	69	44	68	113.917542859999998	22.5360383000000013	113.919983189999996	22.5382542599999987	1
2019-10-25 19:25:19	2019-10-25 23:42:58	2.29234759999999982	01	19-29岁	22.5397876865826596	113.917711951211089	440305	V0440300	14349	41	69	44	68	113.917542859999998	22.5360383000000013	113.919983189999996	22.5382542599999987	1
2019-10-25 13:44:58	2019-10-25 17:24:58	2.29234759999999982	03	未知	22.5388345259097811	113.939621483935738	440305	V0440300	14358	41	78	43	77	113.939505879999999	22.5360383000000013	113.941946220000005	22.5382542599999987	1
2019-10-25 15:06:50	2019-10-25 21:16:58	3.05925700000000012	01	19-29岁	22.5394209928021816	114.016429481526004	440304	V0440300	14389	41	109	43	108	114.015156300000001	22.5360383000000013	114.017596639999994	22.5382542599999987	1
2019-10-25 16:30:11	2019-10-25 19:19:31	3.05925700000000012	01	30-39岁	22.5393008424543595	114.015305033826337	440304	V0440300	14389	41	109	43	108	114.015156300000001	22.5360383000000013	114.017596639999994	22.5382542599999987	1
2019-10-25 14:57:51	2019-10-25 17:23:32	3.05925700000000012	01	50-59岁	22.5388813757299999	114.048804640183874	440304	V0440300	14402	41	122	42	121	114.046880669999993	22.5360383000000013	114.04932101	22.5382542599999987	1
2019-10-25 01:51:56	2019-10-25 05:56:36	3.05925700000000012	01	40-49岁	22.5389316911434605	114.048104020028447	440304	V0440300	14402	41	122	42	121	114.046880669999993	22.5360383000000013	114.04932101	22.5382542599999987	2
2019-10-25 22:40:13	2019-10-25 23:36:19	3.05925700000000012	01	40-49岁	22.5389316911434605	114.048104020028447	440304	V0440300	14402	41	122	42	121	114.046880669999993	22.5360383000000013	114.04932101	22.5382542599999987	2
2019-10-25 08:28:55	2019-10-25 17:56:05	3.05925700000000012	01	40-49岁	22.5401789901732492	114.063973024554997	440304	V0440300	14409	41	129	42	128	114.063963029999996	22.5360383000000013	114.066403359999995	22.5382542599999987	1
2019-10-25 11:46:57	2019-10-25 13:12:34	3.05925700000000012	01	30-39岁	22.5398684055726513	114.065252411736481	440304	V0440300	14409	41	129	42	128	114.063963029999996	22.5360383000000013	114.066403359999995	22.5382542599999987	2
2019-10-25 08:03:19	2019-10-25 11:21:53	3.05925700000000012	01	30-39岁	22.5398684055726513	114.065252411736481	440304	V0440300	14409	41	129	42	128	114.063963029999996	22.5360383000000013	114.066403359999995	22.5382542599999987	2
2019-10-25 13:42:29	2019-10-25 15:24:52	2.29234759999999982	01	40-49岁	22.5408023901179391	113.892138459602137	440305	V0440300	14695	42	58	45	57	113.890699159999997	22.5382542599999987	113.893139500000004	22.5404702099999987	1
2019-10-25 10:36:11	2019-10-25 12:14:52	2.29234759999999982	03	未知	22.5416169269406197	113.908169741182334	440305	V0440300	14702	42	65	45	64	113.907781510000007	22.5382542599999987	113.910221849999999	22.5404702099999987	1
2019-10-25 21:03:18	2019-10-25 23:29:17	2.29234759999999982	01	19-29岁	22.5417531846755814	113.912441431125231	440305	V0440300	14703	42	66	45	65	113.910221849999999	22.5382542599999987	113.912662190000006	22.5404702099999987	1
2019-10-25 10:00:54	2019-10-25 11:38:39	2.29234759999999982	01	30-39岁	22.5408034609619889	113.910451519888653	440305	V0440300	14703	42	66	45	65	113.910221849999999	22.5382542599999987	113.912662190000006	22.5404702099999987	1
2019-10-25 19:14:00	2019-10-25 20:38:40	2.29234759999999982	02	19-29岁	22.5413175973465094	113.914666211557417	440305	V0440300	14704	42	67	45	66	113.912662190000006	22.5382542599999987	113.915102520000005	22.5404702099999987	1
2019-10-25 18:56:38	2019-10-25 21:30:19	2.29234759999999982	02	19-29岁	22.5411533863932796	113.913163997376458	440305	V0440300	14704	42	67	45	66	113.912662190000006	22.5382542599999987	113.915102520000005	22.5404702099999987	1
2019-10-25 18:39:08	2019-10-25 21:15:32	2.29234759999999982	01	30-39岁	22.5411240205240908	113.915865496720855	440305	V0440300	14705	42	68	45	67	113.915102520000005	22.5382542599999987	113.917542859999998	22.5404702099999987	1
2019-10-25 13:09:11	2019-10-25 14:58:07	2.29234759999999982	01	50-59岁	22.5412337471417104	113.963342423763379	440305	V0440300	14724	42	87	44	86	113.961468909999994	22.5382542599999987	113.963909240000007	22.5404702099999987	1
2019-10-25 19:45:42	2019-10-25 23:25:16	3.05925700000000012	01	19-29岁	22.5410521341635111	114.002714445888572	440304	V0440300	14740	42	103	44	102	114.000514289999998	22.5382542599999987	114.002954619999997	22.5404702099999987	1
2019-10-25 19:33:04	2019-10-25 22:09:22	3.05925700000000012	02	30-39岁	22.5415979540110989	114.002945548208743	440304	V0440300	14740	42	103	44	102	114.000514289999998	22.5382542599999987	114.002954619999997	22.5404702099999987	1
2019-10-25 17:16:55	2019-10-25 18:04:20	3.05925700000000012	02	30-39岁	22.5424196018316785	114.005385926349334	440304	V0440300	14741	42	104	44	103	114.002954619999997	22.5382542599999987	114.005394960000004	22.5404702099999987	1
2019-10-25 12:21:02	2019-10-25 16:18:50	3.05925700000000012	03	未知	22.5423121421831887	114.030241814224738	440304	V0440300	14752	42	115	44	114	114.029798319999998	22.5382542599999987	114.032238660000004	22.5404702099999987	1
2019-10-25 10:36:32	2019-10-25 11:56:29	3.05925700000000012	02	50-59岁	22.5413794470780608	114.03986124875064	440304	V0440300	14756	42	119	43	118	114.039559659999995	22.5382542599999987	114.042000000000002	22.5404702099999987	2
2019-10-25 09:29:00	2019-10-25 10:36:31	3.05925700000000012	02	50-59岁	22.5413794470780608	114.03986124875064	440304	V0440300	14756	42	119	43	118	114.039559659999995	22.5382542599999987	114.042000000000002	22.5404702099999987	2
2019-10-25 12:39:29	2019-10-25 14:34:19	3.05925700000000012	01	19-29岁	22.54084406253682	114.077687998025141	440304	V0440300	14771	42	134	43	133	114.07616471	22.5382542599999987	114.078605039999999	22.5404702099999987	1
2019-10-25 18:58:48	2019-10-25 20:36:07	3.05925700000000012	02	19-29岁	22.5413420013289709	114.091707935169111	440304	V0440300	14777	42	140	43	139	114.090806720000003	22.5382542599999987	114.093247059999996	22.5404702099999987	2
2019-10-25 12:59:14	2019-10-25 13:30:21	3.05925700000000012	02	19-29岁	22.5413420013289709	114.091707935169111	440304	V0440300	14777	42	140	43	139	114.090806720000003	22.5382542599999987	114.093247059999996	22.5404702099999987	2
2019-10-25 06:25:19	2019-10-25 06:26:19	2.29234759999999982	01	19-29岁	22.5430657004455384	113.902327665304441	440305	V0440300	15056	43	62	46	61	113.900460510000002	22.5404702099999987	113.902900840000001	22.5426861699999996	1
2019-10-25 20:13:56	2019-10-25 20:55:56	2.29234759999999982	01	19-29岁	22.542812653996041	113.908871736664906	440305	V0440300	15059	43	65	46	64	113.907781510000007	22.5404702099999987	113.910221849999999	22.5426861699999996	1
2019-10-25 14:46:20	2019-10-25 15:53:03	2.29234759999999982	02	19-29岁	22.5448207241192513	113.916628541339506	440305	V0440300	15062	43	68	45	67	113.915102520000005	22.5404702099999987	113.917542859999998	22.5426861699999996	1
2019-10-25 22:23:43	2019-10-25 23:41:25	2.29234759999999982	02	19-29岁	22.5437790339128199	113.920664197758967	440305	V0440300	15064	43	70	45	69	113.919983189999996	22.5404702099999987	113.922423530000003	22.5426861699999996	1
2019-10-25 21:12:56	2019-10-25 23:00:18	2.29234759999999982	02	19-29岁	22.5437590373445396	113.922918638960084	440305	V0440300	15065	43	71	45	70	113.922423530000003	22.5404702099999987	113.924863869999996	22.5426861699999996	1
2019-10-25 14:17:31	2019-10-25 19:14:21	2.29234759999999982	01	30-39岁	22.5445022766394096	113.929693342862308	440305	V0440300	15067	43	73	45	72	113.927304199999995	22.5404702099999987	113.929744540000002	22.5426861699999996	1
2019-10-25 19:24:45	2019-10-25 22:50:49	2.29234759999999982	02	19-29岁	22.5436375143336711	113.936872863660085	440305	V0440300	15070	43	76	45	75	113.934625209999993	22.5404702099999987	113.93706555	22.5426861699999996	1
2019-10-25 10:40:07	2019-10-25 13:31:37	2.29234759999999982	02	30-39岁	22.5443489713048493	113.963905744331768	440305	V0440300	15081	43	87	45	86	113.961468909999994	22.5404702099999987	113.963909240000007	22.5426861699999996	1
2019-10-25 12:09:04	2019-10-25 21:45:06	2.29234759999999982	01	0-18岁	22.5447667898707813	113.962614105994902	440305	V0440300	15081	43	87	45	86	113.961468909999994	22.5404702099999987	113.963909240000007	22.5426861699999996	1
2019-10-25 21:04:55	2019-10-25 22:14:50	2.29234759999999982	02	19-29岁	22.5436993679588689	113.969176207034565	440305	V0440300	15084	43	90	45	89	113.968789920000006	22.5404702099999987	113.971230250000005	22.5426861699999996	1
2019-10-25 20:13:55	2019-10-25 22:09:15	2.29234759999999982	01	40-49岁	22.5438028599013407	113.975149181914105	440305	V0440300	15086	43	92	45	91	113.973670589999998	22.5404702099999987	113.976110930000004	22.5426861699999996	1
2019-10-25 18:33:31	2019-10-25 20:45:18	3.17181930000000012	01	19-29岁	22.5447740404611494	114.102829588028101	440303	V0440300	15138	43	144	44	143	114.100568069999994	22.5404702099999987	114.103008399999993	22.5426861699999996	1
2019-10-25 15:59:51	2019-10-25 18:18:37	3.17181930000000012	02	19-29岁	22.5429141058823888	114.112827968172127	440303	V0440300	15143	43	149	44	148	114.112769749999998	22.5404702099999987	114.115210079999997	22.5426861699999996	1
2019-10-25 20:40:11	2019-10-25 22:59:07	2.29234759999999982	02	19-29岁	22.54564390975235	113.896100738290144	440305	V0440300	15411	44	60	47	59	113.895579830000003	22.5426861699999996	113.898020169999995	22.5449021300000005	1
2019-10-25 09:40:48	2019-10-25 20:34:51	2.29234759999999982	01	19-29岁	22.5450154213984995	113.915487492260155	440305	V0440300	15419	44	68	46	67	113.915102520000005	22.5426861699999996	113.917542859999998	22.5449021300000005	1
2019-10-25 17:00:59	2019-10-25 22:49:58	2.29234759999999982	02	19-29岁	22.5454356579912094	113.917635005712427	440305	V0440300	15420	44	69	46	68	113.917542859999998	22.5426861699999996	113.919983189999996	22.5449021300000005	1
2019-10-25 19:25:01	2019-10-25 21:34:52	2.29234759999999982	02	19-29岁	22.5461655668707017	113.921815946714247	440305	V0440300	15421	44	70	46	69	113.919983189999996	22.5426861699999996	113.922423530000003	22.5449021300000005	1
2019-10-25 08:15:25	2019-10-25 16:00:10	2.29234759999999982	01	40-49岁	22.5466692395635384	113.923611889008299	440305	V0440300	15422	44	71	46	70	113.922423530000003	22.5426861699999996	113.924863869999996	22.5449021300000005	1
2019-10-25 15:49:34	2019-10-25 17:06:43	2.29234759999999982	01	19-29岁	22.5464351559989211	113.92411258337448	440305	V0440300	15422	44	71	46	70	113.922423530000003	22.5426861699999996	113.924863869999996	22.5449021300000005	2
2019-10-25 14:45:31	2019-10-25 15:49:22	2.29234759999999982	01	19-29岁	22.5464351559989211	113.92411258337448	440305	V0440300	15422	44	71	46	70	113.922423530000003	22.5426861699999996	113.924863869999996	22.5449021300000005	2
2019-10-25 20:04:56	2019-10-25 22:20:04	2.29234759999999982	02	30-39岁	22.5450174661283498	113.930206581522668	440305	V0440300	15425	44	74	46	73	113.929744540000002	22.5426861699999996	113.932184879999994	22.5449021300000005	1
2019-10-25 09:47:20	2019-10-25 10:39:54	2.29234759999999982	01	30-39岁	22.5464716223289514	113.929795476154311	440305	V0440300	15425	44	74	46	73	113.929744540000002	22.5426861699999996	113.932184879999994	22.5449021300000005	3
2019-10-25 09:02:53	2019-10-25 09:33:04	2.29234759999999982	01	30-39岁	22.5464716223289514	113.929795476154311	440305	V0440300	15425	44	74	46	73	113.929744540000002	22.5426861699999996	113.932184879999994	22.5449021300000005	3
2019-10-25 08:29:51	2019-10-25 09:02:13	2.29234759999999982	01	30-39岁	22.5464716223289514	113.929795476154311	440305	V0440300	15425	44	74	46	73	113.929744540000002	22.5426861699999996	113.932184879999994	22.5449021300000005	3
2019-10-25 15:01:56	2019-10-25 16:46:09	2.29234759999999982	01	60岁以上	22.5453637048064586	113.935581409090901	440305	V0440300	15427	44	76	46	75	113.934625209999993	22.5426861699999996	113.93706555	22.5449021300000005	1
2019-10-25 00:00:13	2019-10-25 02:32:54	2.29234759999999982	01	30-39岁	22.5455762422020705	113.938209675390937	440305	V0440300	15428	44	77	46	76	113.93706555	22.5426861699999996	113.939505879999999	22.5449021300000005	1
2019-10-25 11:31:53	2019-10-25 15:20:03	2.29234759999999982	02	30-39岁	22.5470767829133294	113.941654819501764	440305	V0440300	15429	44	78	46	77	113.939505879999999	22.5426861699999996	113.941946220000005	22.5449021300000005	1
2019-10-25 20:21:34	2019-10-25 23:07:05	2.29234759999999982	01	19-29岁	22.5455926459559386	113.963334425974949	440305	V0440300	15438	44	87	46	86	113.961468909999994	22.5426861699999996	113.963909240000007	22.5449021300000005	1
2019-10-25 18:44:37	2019-10-25 20:12:41	2.29234759999999982	01	19-29岁	22.5451492290123703	113.975236407257512	440305	V0440300	15443	44	92	46	91	113.973670589999998	22.5426861699999996	113.976110930000004	22.5449021300000005	1
2019-10-25 19:35:03	2019-10-25 21:13:23	2.29234759999999982	02	19-29岁	22.5456199241470294	113.986360693258789	440305	V0440300	15448	44	97	46	96	113.985872270000002	22.5426861699999996	113.988312609999994	22.5449021300000005	1
2019-10-25 18:31:57	2019-10-25 20:14:37	3.05925700000000012	01	40-49岁	22.5450631705002884	114.042386611350537	440304	V0440300	15471	44	120	45	119	114.042000000000002	22.5426861699999996	114.044440339999994	22.5449021300000005	1
2019-10-25 20:13:11	2019-10-25 21:46:48	3.05925700000000012	01	19-29岁	22.5461780250026393	114.079664695189678	440304	V0440300	15486	44	135	45	134	114.078605039999999	22.5426861699999996	114.081045380000006	22.5449021300000005	1
2019-10-25 21:55:44	2019-10-25 23:45:24	3.17181930000000012	02	未知	22.5452959344346198	114.11026173469233	440303	V0440300	15498	44	147	45	146	114.107889080000007	22.5426861699999996	114.110329410000006	22.5449021300000005	1
2019-10-25 18:41:20	2019-10-25 22:54:07	3.17181930000000012	02	19-29岁	22.5452610824456414	114.121397945579233	440303	V0440300	15503	44	152	45	151	114.120090759999997	22.5426861699999996	114.122531089999995	22.5449021300000005	1
2019-10-25 16:18:59	2019-10-25 17:41:20	2.29234759999999982	03	未知	22.5474688298872294	113.928141139869538	440305	V0440300	15781	45	73	47	72	113.927304199999995	22.5449021300000005	113.929744540000002	22.5471180900000014	1
2019-10-25 20:41:52	2019-10-25 22:19:40	2.29234759999999982	01	40-49岁	22.5491005312693886	113.936557865088247	440305	V0440300	15784	45	76	47	75	113.934625209999993	22.5449021300000005	113.93706555	22.5471180900000014	1
2019-10-25 19:26:41	2019-10-25 20:19:58	2.29234759999999982	02	19-29岁	22.5487325694913814	113.976217308112737	440305	V0440300	15801	45	93	47	92	113.976110930000004	22.5449021300000005	113.978551260000003	22.5471180900000014	1
2019-10-25 18:04:08	2019-10-25 22:51:38	3.05925700000000012	01	30-39岁	22.5476483187552006	114.05193145128284	440304	V0440300	15832	45	124	46	123	114.051761350000007	22.5449021300000005	114.054201680000006	22.5471180900000014	1
2019-10-25 14:22:59	2019-10-25 16:18:58	3.05925700000000012	01	0-18岁	22.5471198374782311	114.080334750543955	440304	V0440300	15843	45	135	46	134	114.078605039999999	22.5449021300000005	114.081045380000006	22.5471180900000014	1
2019-10-25 15:25:20	2019-10-25 16:08:20	3.17181930000000012	01	30-39岁	22.5476442731794116	114.116383083719484	440303	V0440300	15858	45	150	46	149	114.115210079999997	22.5449021300000005	114.117650420000004	22.5471180900000014	1
2019-10-25 01:33:05	2019-10-25 03:04:58	2.29234759999999982	01	30-39岁	22.55069840778037	113.921472412566928	440305	V0440300	16135	46	70	48	69	113.919983189999996	22.5471180900000014	113.922423530000003	22.5493340400000015	1
2019-10-25 13:31:21	2019-10-25 14:42:11	2.29234759999999982	01	50-59岁	22.55045818582078	113.920710185061836	440305	V0440300	16135	46	70	48	69	113.919983189999996	22.5471180900000014	113.922423530000003	22.5493340400000015	1
2019-10-25 14:11:05	2019-10-25 18:52:17	2.29234759999999982	01	19-29岁	22.5515464654592286	113.922872124434676	440305	V0440300	16136	46	71	48	70	113.922423530000003	22.5471180900000014	113.924863869999996	22.5493340400000015	1
2019-10-25 20:25:12	2019-10-25 21:04:43	2.29234759999999982	02	50-59岁	22.5496231074136091	113.926587438206795	440305	V0440300	16137	46	72	48	71	113.924863869999996	22.5471180900000014	113.927304199999995	22.5493340400000015	1
2019-10-25 16:21:22	2019-10-25 19:18:06	2.29234759999999982	02	30-39岁	22.5513802580786802	113.950605670962446	440305	V0440300	16147	46	82	48	81	113.949267230000004	22.5471180900000014	113.951707560000003	22.5493340400000015	1
2019-10-25 08:58:46	2019-10-25 12:20:59	2.29234759999999982	01	30-39岁	22.5513417665361011	113.950004111832584	440305	V0440300	16147	46	82	48	81	113.949267230000004	22.5471180900000014	113.951707560000003	22.5493340400000015	1
2019-10-25 12:45:55	2019-10-25 14:13:42	2.29234759999999982	03	未知	22.5500953468592797	113.974778724640487	440305	V0440300	16157	46	92	48	91	113.973670589999998	22.5471180900000014	113.976110930000004	22.5493340400000015	1
2019-10-25 00:14:20	2019-10-25 00:18:33	3.05925700000000012	03	未知	22.5496579776507389	114.049799625125644	440304	V0440300	16188	46	123	47	122	114.04932101	22.5471180900000014	114.051761350000007	22.5493340400000015	1
2019-10-25 19:39:31	2019-10-25 22:08:00	3.17181930000000012	02	19-29岁	22.5494769641865496	114.10285765636155	440303	V0440300	16209	46	144	47	143	114.100568069999994	22.5471180900000014	114.103008399999993	22.5493340400000015	1
2019-10-25 18:58:13	2019-10-25 20:52:33	2.29234759999999982	01	19-29岁	22.5531974452450008	113.925672602675292	440305	V0440300	16494	47	72	49	71	113.924863869999996	22.5493340400000015	113.927304199999995	22.5515499999999989	1
2019-10-25 17:08:21	2019-10-25 21:27:15	2.29234759999999982	02	40-49岁	22.5524196435174105	113.948309195515122	440305	V0440300	16503	47	81	49	80	113.946826889999997	22.5493340400000015	113.949267230000004	22.5515499999999989	1
2019-10-25 11:50:32	2019-10-25 14:26:55	2.29234759999999982	01	50-59岁	22.5527807972621801	113.946892380701897	440305	V0440300	16503	47	81	49	80	113.946826889999997	22.5493340400000015	113.949267230000004	22.5515499999999989	1
2019-10-25 13:44:28	2019-10-25 15:32:15	2.29234759999999982	02	19-29岁	22.5522606394086296	113.950391979882468	440305	V0440300	16504	47	82	49	81	113.949267230000004	22.5493340400000015	113.951707560000003	22.5515499999999989	1
2019-10-25 19:50:56	2019-10-25 22:52:42	2.29234759999999982	02	19-29岁	22.5516068807827708	113.950182887758118	440305	V0440300	16504	47	82	49	81	113.949267230000004	22.5493340400000015	113.951707560000003	22.5515499999999989	1
2019-10-25 10:04:01	2019-10-25 11:51:40	2.29234759999999982	01	60岁以上	22.5534181236837306	113.962424577876746	440305	V0440300	16509	47	87	49	86	113.961468909999994	22.5493340400000015	113.963909240000007	22.5515499999999989	1
2019-10-25 12:35:19	2019-10-25 14:07:49	3.05925700000000012	02	19-29岁	22.5536734626667084	114.037490221090778	440304	V0440300	16540	47	118	48	117	114.037119329999996	22.5493340400000015	114.039559659999995	22.5515499999999989	1
2019-10-25 18:19:45	2019-10-25 23:46:12	3.05925700000000012	02	19-29岁	22.5530746700865485	114.083202243937805	440304	V0440300	16558	47	136	48	135	114.081045380000006	22.5493340400000015	114.083485710000005	22.5515499999999989	1
2019-10-25 17:48:02	2019-10-25 17:49:02	3.05925700000000012	01	50-59岁	22.5528829563735016	114.085071974226778	440304	V0440300	16559	47	137	48	136	114.083485710000005	22.5493340400000015	114.085926049999998	22.5515499999999989	1
2019-10-25 17:01:33	2019-10-25 22:28:42	3.17181930000000012	01	40-49岁	22.5526693005256718	114.102703494817248	440303	V0440300	16566	47	144	48	143	114.100568069999994	22.5493340400000015	114.103008399999993	22.5515499999999989	1
2019-10-25 19:24:56	2019-10-25 21:37:27	3.17181930000000012	01	19-29岁	22.5521810182610309	114.104657147036093	440303	V0440300	16567	47	145	48	144	114.103008399999993	22.5493340400000015	114.10544874	22.5515499999999989	1
2019-10-25 12:08:53	2019-10-25 12:45:21	3.17181930000000012	01	0-18岁	22.5521139561879309	114.117495075576045	440303	V0440300	16572	47	150	48	149	114.115210079999997	22.5493340400000015	114.117650420000004	22.5515499999999989	1
2019-10-25 17:46:25	2019-10-25 19:42:44	3.17181930000000012	01	19-29岁	22.5520809153451793	114.130274085955151	440303	V0440300	16578	47	156	48	155	114.129852099999994	22.5493340400000015	114.132292440000001	22.5515499999999989	1
2019-10-25 16:20:23	2019-10-25 18:12:33	3.17181930000000012	02	30-39岁	22.5528901071051102	114.134144321939928	440303	V0440300	16579	47	157	48	156	114.132292440000001	22.5493340400000015	114.134732769999999	22.5515499999999989	1
2019-10-25 15:39:20	2019-10-25 19:23:42	4.98298400000000008	01	40-49岁	22.5521195001896189	114.228120703482134	440308	V0440300	16618	47	196	47	195	114.227465550000005	22.5493340400000015	114.229905880000004	22.5515499999999989	1
2019-10-25 00:31:52	2019-10-25 14:22:03	2.01503029999999983	01	30-39岁	22.5539040918074001	113.883654197450682	440306	V0440300	16834	48	55	51	54	113.883378149999999	22.5515499999999989	113.885818490000005	22.5537659599999998	3
2019-10-25 22:18:37	2019-10-25 23:38:09	2.01503029999999983	01	30-39岁	22.5539040918074001	113.883654197450682	440306	V0440300	16834	48	55	51	54	113.883378149999999	22.5515499999999989	113.885818490000005	22.5537659599999998	3
2019-10-25 19:52:05	2019-10-25 22:18:27	2.01503029999999983	01	30-39岁	22.5539040918074001	113.883654197450682	440306	V0440300	16834	48	55	51	54	113.883378149999999	22.5515499999999989	113.885818490000005	22.5537659599999998	3
2019-10-25 12:12:14	2019-10-25 13:19:35	2.29234759999999982	01	30-39岁	22.554725949852731	113.916427676097882	440305	V0440300	16847	48	68	50	67	113.915102520000005	22.5515499999999989	113.917542859999998	22.5537659599999998	1
2019-10-25 08:29:40	2019-10-25 09:01:42	2.29234759999999982	03	未知	22.5541831500000498	113.921064671574513	440305	V0440300	16849	48	70	50	69	113.919983189999996	22.5515499999999989	113.922423530000003	22.5537659599999998	1
2019-10-25 08:49:42	2019-10-25 10:04:56	2.29234759999999982	02	50-59岁	22.5554025580355599	113.92253389844663	440305	V0440300	16850	48	71	50	70	113.922423530000003	22.5515499999999989	113.924863869999996	22.5537659599999998	1
2019-10-25 09:06:08	2019-10-25 17:29:47	2.29234759999999982	01	40-49岁	22.5545798305166016	113.943257682087108	440305	V0440300	16858	48	79	50	78	113.941946220000005	22.5515499999999989	113.944386559999998	22.5537659599999998	1
2019-10-25 17:09:08	2019-10-25 20:11:56	2.29234759999999982	01	40-49岁	22.5551187229869008	113.954526630119332	440305	V0440300	16863	48	84	50	83	113.954147899999995	22.5515499999999989	113.956588240000002	22.5537659599999998	1
2019-10-25 09:40:45	2019-10-25 09:41:45	2.29234759999999982	03	未知	22.5537739652298086	113.965973012894196	440305	V0440300	16867	48	88	50	87	113.963909240000007	22.5515499999999989	113.966349579999999	22.5537659599999998	1
2019-10-25 12:09:53	2019-10-25 13:53:50	3.05925700000000012	03	未知	22.5538437984888311	114.029606154649315	440304	V0440300	16893	48	114	49	113	114.027357980000005	22.5515499999999989	114.029798319999998	22.5537659599999998	1
2019-10-25 10:28:31	2019-10-25 14:29:46	3.05925700000000012	03	未知	22.5550300957003103	114.033729891836359	440304	V0440300	16895	48	116	49	115	114.032238660000004	22.5515499999999989	114.034678990000003	22.5537659599999998	1
2019-10-25 18:56:58	2019-10-25 19:43:32	3.05925700000000012	01	19-29岁	22.555129258254059	114.050392542446218	440304	V0440300	16902	48	123	49	122	114.04932101	22.5515499999999989	114.051761350000007	22.5537659599999998	1
2019-10-25 21:44:00	2019-10-25 22:55:31	3.05925700000000012	01	19-29岁	22.5551833897948413	114.050391390590278	440304	V0440300	16902	48	123	49	122	114.04932101	22.5515499999999989	114.051761350000007	22.5537659599999998	1
2019-10-25 20:55:03	2019-10-25 23:36:12	3.17181930000000012	01	19-29岁	22.5551506127806505	114.121241213183978	440303	V0440300	16931	48	152	49	151	114.120090759999997	22.5515499999999989	114.122531089999995	22.5537659599999998	1
2019-10-25 14:41:20	2019-10-25 20:15:07	4.98298400000000008	02	30-39岁	22.5551295828097906	114.224707750031271	440308	V0440300	16973	48	194	48	193	114.222584870000006	22.5515499999999989	114.225025209999998	22.5537659599999998	1
2019-10-25 14:40:26	2019-10-25 20:20:43	4.98298400000000008	01	30-39岁	22.5541634647503599	114.228351946466802	440308	V0440300	16975	48	196	48	195	114.227465550000005	22.5515499999999989	114.229905880000004	22.5537659599999998	1
2019-10-25 17:33:27	2019-10-25 19:26:54	2.01503029999999983	01	19-29岁	22.5569380129498285	113.862414568460366	440306	V0440300	17182	49	46	52	45	113.861415129999997	22.5537659599999998	113.863855459999996	22.5559819099999999	1
2019-10-25 17:41:50	2019-10-25 18:48:52	2.01503029999999983	01	30-39岁	22.5573638528120703	113.865737544754623	440306	V0440300	17183	49	47	52	46	113.863855459999996	22.5537659599999998	113.866295800000003	22.5559819099999999	1
2019-10-25 13:09:55	2019-10-25 14:21:35	2.01503029999999983	01	19-29岁	22.5578902915940596	113.874693656856451	440306	V0440300	17187	49	51	52	50	113.873616810000001	22.5537659599999998	113.87605714	22.5559819099999999	1
2019-10-25 21:00:18	2019-10-25 22:42:27	2.01503029999999983	02	40-49岁	22.5564973780964202	113.881497201727825	440306	V0440300	17190	49	54	52	53	113.88093782	22.5537659599999998	113.883378149999999	22.5559819099999999	1
2019-10-25 19:47:11	2019-10-25 23:03:39	2.01503029999999983	03	未知	22.5574826142809606	113.891356448732907	440306	V0440300	17194	49	58	52	57	113.890699159999997	22.5537659599999998	113.893139500000004	22.5559819099999999	1
2019-10-25 18:59:12	2019-10-25 21:50:11	2.01503029999999983	02	19-29岁	22.5579037352070699	113.902880298099376	440306	V0440300	17198	49	62	51	61	113.900460510000002	22.5537659599999998	113.902900840000001	22.5559819099999999	1
2019-10-25 20:24:18	2019-10-25 21:57:35	2.29234759999999982	02	30-39岁	22.5574605242041102	113.923965106984042	440305	V0440300	17207	49	71	51	70	113.922423530000003	22.5537659599999998	113.924863869999996	22.5559819099999999	1
2019-10-25 12:41:51	2019-10-25 17:08:36	2.29234759999999982	01	30-39岁	22.5572215617821605	113.955957357955782	440305	V0440300	17220	49	84	51	83	113.954147899999995	22.5537659599999998	113.956588240000002	22.5559819099999999	1
2019-10-25 19:25:21	2019-10-25 20:59:11	2.29234759999999982	02	19-29岁	22.5574314088250389	113.978068089525649	440305	V0440300	17229	49	93	51	92	113.976110930000004	22.5537659599999998	113.978551260000003	22.5559819099999999	1
2019-10-25 15:38:10	2019-10-25 15:39:10	2.29234759999999982	02	30-39岁	22.5575903491416696	113.989899780045221	440305	V0440300	17234	49	98	51	97	113.988312609999994	22.5537659599999998	113.990752939999993	22.5559819099999999	1
2019-10-25 11:37:04	2019-10-25 13:21:50	3.05925700000000012	01	40-49岁	22.5565614806359598	114.021375864233349	440304	V0440300	17247	49	111	50	110	114.02003698	22.5537659599999998	114.022477309999999	22.5559819099999999	1
2019-10-25 17:12:24	2019-10-25 19:56:54	3.05925700000000012	02	19-29岁	22.5566132325424888	114.044705549437026	440304	V0440300	17257	49	121	50	120	114.044440339999994	22.5537659599999998	114.046880669999993	22.5559819099999999	1
2019-10-25 09:46:55	2019-10-25 10:16:39	3.17181930000000012	01	30-39岁	22.5566915844333309	114.126651111967348	440303	V0440300	17290	49	154	50	153	114.124971430000002	22.5537659599999998	114.127411769999995	22.5559819099999999	1
2019-10-25 13:46:53	2019-10-25 13:47:53	3.17181930000000012	03	未知	22.5564129569089182	114.128736472055849	440303	V0440300	17291	49	155	50	154	114.127411769999995	22.5537659599999998	114.129852099999994	22.5559819099999999	1
2019-10-25 12:33:13	2019-10-25 13:47:04	3.17181930000000012	03	19-29岁	22.5562073512292294	114.130363583623208	440303	V0440300	17292	49	156	50	155	114.129852099999994	22.5537659599999998	114.132292440000001	22.5559819099999999	1
2019-10-25 11:41:40	2019-10-25 21:19:05	4.98298400000000008	02	19-29岁	22.5572858167220396	114.227259375130814	440308	V0440300	17331	49	195	49	194	114.225025209999998	22.5537659599999998	114.227465550000005	22.5559819099999999	1
2019-10-25 11:33:03	2019-10-25 19:13:51	4.98298400000000008	01	60岁以上	22.5578415576755411	114.230173492129779	440308	V0440300	17333	49	197	49	196	114.229905880000004	22.5537659599999998	114.232346219999997	22.5559819099999999	1
2019-10-25 19:48:26	2019-10-25 22:19:04	2.01503029999999983	01	19-29岁	22.5587266880412791	113.899694351658454	440306	V0440300	17554	50	61	52	60	113.898020169999995	22.5559819099999999	113.900460510000002	22.5581978700000008	1
2019-10-25 17:59:36	2019-10-25 19:09:06	2.29234759999999982	01	50-59岁	22.5601672479606812	113.918279082832811	440305	V0440300	17562	50	69	52	68	113.917542859999998	22.5559819099999999	113.919983189999996	22.5581978700000008	1
2019-10-25 15:10:03	2019-10-25 18:26:41	2.29234759999999982	01	19-29岁	22.5589523929661695	113.96491711863024	440305	V0440300	17581	50	88	52	87	113.963909240000007	22.5559819099999999	113.966349579999999	22.5581978700000008	1
2019-10-25 16:29:45	2019-10-25 17:40:41	2.29234759999999982	02	30-39岁	22.5601794064226802	113.968242592411016	440305	V0440300	17582	50	89	52	88	113.966349579999999	22.5559819099999999	113.968789920000006	22.5581978700000008	1
2019-10-25 17:25:02	2019-10-25 21:19:34	2.29234759999999982	01	30-39岁	22.5590813973598188	113.977983526769648	440305	V0440300	17586	50	93	52	92	113.976110930000004	22.5559819099999999	113.978551260000003	22.5581978700000008	1
2019-10-25 12:41:36	2019-10-25 14:18:51	3.05925700000000012	02	19-29岁	22.5586204236408783	113.999613859162764	440304	V0440300	17595	50	102	52	101	113.998073950000006	22.5559819099999999	114.000514289999998	22.5581978700000008	1
2019-10-25 18:58:57	2019-10-25 21:37:41	3.05925700000000012	02	50-59岁	22.5596853737298204	114.027284851945325	440304	V0440300	17606	50	113	51	112	114.024917650000006	22.5559819099999999	114.027357980000005	22.5581978700000008	1
2019-10-25 19:47:39	2019-10-25 23:05:58	3.05925700000000012	01	30-39岁	22.5595115861378304	114.037909608372445	440304	V0440300	17611	50	118	51	117	114.037119329999996	22.5559819099999999	114.039559659999995	22.5581978700000008	1
2019-10-25 13:10:05	2019-10-25 14:53:42	3.05925700000000012	01	19-29岁	22.5601682449198506	114.041218926329492	440304	V0440300	17612	50	119	51	118	114.039559659999995	22.5559819099999999	114.042000000000002	22.5581978700000008	1
2019-10-25 21:08:40	2019-10-25 22:50:58	3.05925700000000012	01	19-29岁	22.5591977301902915	114.069517389728247	440304	V0440300	17624	50	131	51	130	114.068843700000002	22.5559819099999999	114.071284030000001	22.5581978700000008	1
2019-10-25 08:51:50	2019-10-25 10:09:29	3.05925700000000012	01	40-49岁	22.5603747796244782	114.099063456642128	440304	V0440300	17636	50	143	51	142	114.098127730000002	22.5559819099999999	114.100568069999994	22.5581978700000008	1
2019-10-25 14:21:44	2019-10-25 17:07:14	4.98298400000000008	02	50-59岁	22.5589528592598114	114.233377820336315	440308	V0440300	17691	50	198	50	198	114.232346219999997	22.5559819099999999	114.234786549999995	22.5581978700000008	1
2019-10-25 20:02:36	2019-10-25 21:42:38	4.98298400000000008	01	30-39岁	22.5590694938565193	114.233336618272958	440308	V0440300	17691	50	198	50	198	114.232346219999997	22.5559819099999999	114.234786549999995	22.5581978700000008	1
2019-10-25 19:36:19	2019-10-25 23:02:57	2.01503029999999983	02	19-29岁	22.56075679825884	113.88614297781146	440306	V0440300	17906	51	56	54	55	113.885818490000005	22.5581978700000008	113.888258820000004	22.5604138300000017	1
2019-10-25 14:02:08	2019-10-25 15:30:32	2.01503029999999983	01	30-39岁	22.5612615719636196	113.886112201233303	440306	V0440300	17906	51	56	54	55	113.885818490000005	22.5581978700000008	113.888258820000004	22.5604138300000017	1
2019-10-25 00:22:21	2019-10-25 23:42:02	2.01503029999999983	01	40-49岁	22.5606847307443488	113.893140467981951	440306	V0440300	17909	51	59	54	58	113.893139500000004	22.5581978700000008	113.895579830000003	22.5604138300000017	1
2019-10-25 16:11:41	2019-10-25 22:47:56	2.01503029999999983	01	30-39岁	22.5618658503561598	113.894484024754064	440306	V0440300	17909	51	59	54	58	113.893139500000004	22.5581978700000008	113.895579830000003	22.5604138300000017	1
2019-10-25 08:25:04	2019-10-25 11:20:11	2.01503029999999983	02	19-29岁	22.5623294816112896	113.893725452509358	440306	V0440300	17909	51	59	54	58	113.893139500000004	22.5581978700000008	113.895579830000003	22.5604138300000017	1
2019-10-25 19:56:07	2019-10-25 21:57:00	2.01503029999999983	02	19-29岁	22.5607619479104287	113.894800261693845	440306	V0440300	17909	51	59	54	58	113.893139500000004	22.5581978700000008	113.895579830000003	22.5604138300000017	1
2019-10-25 11:35:45	2019-10-25 12:32:06	2.01503029999999983	02	40-49岁	22.5605138924008912	113.894106232031035	440306	V0440300	17909	51	59	54	58	113.893139500000004	22.5581978700000008	113.895579830000003	22.5604138300000017	1
2019-10-25 19:44:27	2019-10-25 21:24:37	2.29234759999999982	02	0-18岁	22.5621420739539502	113.924317875726942	440305	V0440300	17921	51	71	53	70	113.922423530000003	22.5581978700000008	113.924863869999996	22.5604138300000017	1
2019-10-25 18:25:02	2019-10-25 20:18:04	2.29234759999999982	02	40-49岁	22.5621786688460197	113.934257400792376	440305	V0440300	17925	51	75	53	74	113.932184879999994	22.5581978700000008	113.934625209999993	22.5604138300000017	1
2019-10-25 13:38:00	2019-10-25 15:34:53	2.29234759999999982	02	19-29岁	22.5618021536066493	113.949084008748628	440305	V0440300	17931	51	81	53	80	113.946826889999997	22.5581978700000008	113.949267230000004	22.5604138300000017	1
2019-10-25 10:29:57	2019-10-25 12:27:48	2.29234759999999982	02	19-29岁	22.5625594889638812	113.953799521494176	440305	V0440300	17933	51	83	53	82	113.951707560000003	22.5581978700000008	113.954147899999995	22.5604138300000017	1
2019-10-25 06:18:50	2019-10-25 07:30:31	3.05925700000000012	01	40-49岁	22.5606788440310986	114.084946893838477	440304	V0440300	17987	51	137	52	136	114.083485710000005	22.5581978700000008	114.085926049999998	22.5604138300000017	1
2019-10-25 20:19:34	2019-10-25 23:47:37	2.01503029999999983	01	19-29岁	22.5630108290190314	113.877668029232467	440306	V0440300	18259	52	52	55	51	113.87605714	22.5604138300000017	113.878497479999993	22.562629789999999	1
2019-10-25 14:28:52	2019-10-25 15:50:51	2.01503029999999983	02	19-29岁	22.5635307599342312	113.881669276776478	440306	V0440300	18261	52	54	55	53	113.88093782	22.5604138300000017	113.883378149999999	22.562629789999999	1
2019-10-25 19:21:14	2019-10-25 20:29:33	2.01503029999999983	01	30-39岁	22.5639011962229503	113.882156488829111	440306	V0440300	18261	52	54	55	53	113.88093782	22.5604138300000017	113.883378149999999	22.562629789999999	1
2019-10-25 20:05:08	2019-10-25 21:32:37	2.01503029999999983	02	19-29岁	22.562980934698011	113.886355342200943	440306	V0440300	18263	52	56	55	55	113.885818490000005	22.5604138300000017	113.888258820000004	22.562629789999999	1
2019-10-25 18:29:13	2019-10-25 21:39:42	2.01503029999999983	02	19-29岁	22.563548390103751	113.893756424941415	440306	V0440300	18266	52	59	55	58	113.893139500000004	22.5604138300000017	113.895579830000003	22.562629789999999	1
2019-10-25 18:55:15	2019-10-25 20:26:34	2.01503029999999983	01	19-29岁	22.5631078452921905	113.900849781884418	440306	V0440300	18269	52	62	54	61	113.900460510000002	22.5604138300000017	113.902900840000001	22.562629789999999	1
2019-10-25 18:59:16	2019-10-25 21:13:25	2.29234759999999982	01	19-29岁	22.5636006745359587	113.943048981677777	440305	V0440300	18286	52	79	54	78	113.941946220000005	22.5604138300000017	113.944386559999998	22.562629789999999	1
2019-10-25 19:15:59	2019-10-25 21:21:40	2.29234759999999982	02	19-29岁	22.5636690673526594	113.944271820633517	440305	V0440300	18286	52	79	54	78	113.941946220000005	22.5604138300000017	113.944386559999998	22.562629789999999	1
2019-10-25 18:32:11	2019-10-25 22:14:14	2.29234759999999982	02	30-39岁	22.5631885273670498	113.951278687652334	440305	V0440300	18289	52	82	54	81	113.949267230000004	22.5604138300000017	113.951707560000003	22.562629789999999	1
2019-10-25 22:29:27	2019-10-25 23:13:16	2.29234759999999982	01	19-29岁	22.5645280606003098	113.951006282664324	440305	V0440300	18289	52	82	54	81	113.949267230000004	22.5604138300000017	113.951707560000003	22.562629789999999	1
2019-10-25 17:53:10	2019-10-25 18:44:46	2.29234759999999982	02	19-29岁	22.5637994341218295	113.953986037024791	440305	V0440300	18290	52	83	54	82	113.951707560000003	22.5604138300000017	113.954147899999995	22.562629789999999	2
2019-10-25 14:17:47	2019-10-25 17:52:51	2.29234759999999982	02	19-29岁	22.5637994341218295	113.953986037024791	440305	V0440300	18290	52	83	54	82	113.951707560000003	22.5604138300000017	113.954147899999995	22.562629789999999	2
2019-10-25 00:00:48	2019-10-25 02:30:33	2.29234759999999982	01	19-29岁	22.5643038884676912	113.955364500704022	440305	V0440300	18291	52	84	54	83	113.954147899999995	22.5604138300000017	113.956588240000002	22.562629789999999	1
2019-10-25 14:22:05	2019-10-25 16:02:26	2.29234759999999982	01	40-49岁	22.5643489840232192	113.971115124384468	440305	V0440300	18297	52	90	54	89	113.968789920000006	22.5604138300000017	113.971230250000005	22.562629789999999	2
2019-10-25 12:03:58	2019-10-25 14:21:52	2.29234759999999982	01	40-49岁	22.5643489840232192	113.971115124384468	440305	V0440300	18297	52	90	54	89	113.968789920000006	22.5604138300000017	113.971230250000005	22.562629789999999	2
2019-10-25 19:38:38	2019-10-25 20:23:13	2.29234759999999982	01	19-29岁	22.5642674913516217	113.973973784586676	440305	V0440300	18299	52	92	54	91	113.973670589999998	22.5604138300000017	113.976110930000004	22.562629789999999	2
2019-10-25 22:36:29	2019-10-25 23:17:34	2.29234759999999982	01	19-29岁	22.5642674913516217	113.973973784586676	440305	V0440300	18299	52	92	54	91	113.973670589999998	22.5604138300000017	113.976110930000004	22.562629789999999	2
2019-10-25 12:11:25	2019-10-25 14:24:09	3.05925700000000012	02	50-59岁	22.5631992886879296	114.011884977671826	440304	V0440300	18314	52	107	54	106	114.010275629999995	22.5604138300000017	114.012715970000002	22.562629789999999	1
2019-10-25 16:50:49	2019-10-25 20:51:10	3.05925700000000012	02	50-59岁	22.5641896766412309	114.011756725983716	440304	V0440300	18314	52	107	54	106	114.010275629999995	22.5604138300000017	114.012715970000002	22.562629789999999	1
2019-10-25 13:51:09	2019-10-25 16:43:55	3.05925700000000012	01	30-39岁	22.56276591723217	114.027442269427326	440304	V0440300	18321	52	114	53	113	114.027357980000005	22.5604138300000017	114.029798319999998	22.562629789999999	1
2019-10-25 19:26:21	2019-10-25 20:29:56	3.05925700000000012	01	19-29岁	22.5641265740028807	114.055254281017511	440304	V0440300	18332	52	125	53	124	114.054201680000006	22.5604138300000017	114.056642019999998	22.562629789999999	2
2019-10-25 20:30:11	2019-10-25 22:56:36	3.05925700000000012	01	19-29岁	22.5641265740028807	114.055254281017511	440304	V0440300	18332	52	125	53	124	114.054201680000006	22.5604138300000017	114.056642019999998	22.562629789999999	2
2019-10-25 18:07:26	2019-10-25 21:25:48	3.17181930000000012	02	19-29岁	22.5634238698467406	114.165715103870639	440303	V0440300	18377	52	170	52	169	114.164016810000007	22.5604138300000017	114.166457140000006	22.562629789999999	1
2019-10-25 18:51:49	2019-10-25 22:00:18	3.17181930000000012	01	19-29岁	22.5644606650401798	114.170766950391638	440303	V0440300	18379	52	172	52	171	114.168897479999998	22.5604138300000017	114.171337820000005	22.562629789999999	1
2019-10-25 10:51:51	2019-10-25 12:03:08	4.98298400000000008	01	19-29岁	22.5631698246261116	114.226665439633777	440308	V0440300	18402	52	195	52	195	114.225025209999998	22.5604138300000017	114.227465550000005	22.562629789999999	1
2019-10-25 19:26:19	2019-10-25 23:15:05	4.98298400000000008	02	19-29岁	22.5639309466610705	114.238886221600438	440308	V0440300	18407	52	200	52	200	114.237226890000002	22.5604138300000017	114.239667229999995	22.562629789999999	1
2019-10-25 20:49:51	2019-10-25 23:12:11	4.98298400000000008	02	0-18岁	22.5639309466610705	114.238886221600438	440308	V0440300	18407	52	200	52	200	114.237226890000002	22.5604138300000017	114.239667229999995	22.562629789999999	1
2019-10-25 18:09:00	2019-10-25 21:04:52	2.01503029999999983	01	19-29岁	22.5663916142521686	113.877494664292357	440306	V0440300	18616	53	52	56	51	113.87605714	22.562629789999999	113.878497479999993	22.5648457399999991	1
2019-10-25 20:23:01	2019-10-25 22:54:17	2.29234759999999982	02	30-39岁	22.566860570098541	113.931792515383947	440305	V0440300	18638	53	74	55	73	113.929744540000002	22.562629789999999	113.932184879999994	22.5648457399999991	1
2019-10-25 17:58:31	2019-10-25 19:52:41	2.29234759999999982	02	19-29岁	22.5651958189294	113.951477446977151	440305	V0440300	18646	53	82	55	81	113.949267230000004	22.562629789999999	113.951707560000003	22.5648457399999991	1
2019-10-25 20:16:58	2019-10-25 21:34:46	2.29234759999999982	02	0-18岁	22.5664802621481613	113.96831850058183	440305	V0440300	18653	53	89	55	88	113.966349579999999	22.562629789999999	113.968789920000006	22.5648457399999991	2
2019-10-25 21:35:41	2019-10-25 22:23:33	2.29234759999999982	02	0-18岁	22.5664802621481613	113.96831850058183	440305	V0440300	18653	53	89	55	88	113.966349579999999	22.562629789999999	113.968789920000006	22.5648457399999991	2
2019-10-25 15:03:05	2019-10-25 15:35:20	3.05925700000000012	02	19-29岁	22.5653406832224697	114.033927052609457	440304	V0440300	18680	53	116	54	115	114.032238660000004	22.562629789999999	114.034678990000003	22.5648457399999991	1
2019-10-25 21:07:41	2019-10-25 23:42:43	3.05925700000000012	02	19-29岁	22.5665853186379408	114.052510149814481	440304	V0440300	18688	53	124	54	123	114.051761350000007	22.562629789999999	114.054201680000006	22.5648457399999991	1
2019-10-25 18:46:23	2019-10-25 21:11:05	3.05925700000000012	02	19-29岁	22.5661522037635898	114.061382122796388	440304	V0440300	18691	53	127	54	126	114.059082349999997	22.562629789999999	114.061522690000004	22.5648457399999991	1
2019-10-25 19:05:26	2019-10-25 19:41:24	3.05925700000000012	01	30-39岁	22.5654909648081912	114.091998167664983	440304	V0440300	18704	53	140	54	139	114.090806720000003	22.562629789999999	114.093247059999996	22.5648457399999991	1
2019-10-25 09:11:06	2019-10-25 17:30:05	3.17181930000000012	01	30-39岁	22.5651795610844488	114.107242732207084	440303	V0440300	18710	53	146	54	145	114.10544874	22.562629789999999	114.107889080000007	22.5648457399999991	1
2019-10-25 17:05:42	2019-10-25 22:10:33	3.17181930000000012	01	19-29岁	22.5659979460679097	114.108080850171689	440303	V0440300	18711	53	147	54	146	114.107889080000007	22.562629789999999	114.110329410000006	22.5648457399999991	1
2019-10-25 12:47:24	2019-10-25 17:50:15	3.17181930000000012	03	未知	22.5665728433370383	114.184125903402474	440303	V0440300	18742	53	178	53	177	114.183539499999995	22.562629789999999	114.185979829999994	22.5648457399999991	1
2019-10-25 18:09:51	2019-10-25 19:41:17	4.98298400000000008	02	0-18岁	22.5651117947455404	114.241418778930623	440308	V0440300	18765	53	201	53	201	114.239667229999995	22.562629789999999	114.242107559999994	22.5648457399999991	1
2019-10-25 12:31:02	2019-10-25 12:31:02	4.98298400000000008	01	30-39岁	22.5657521093138911	114.241911419965049	440308	V0440300	18765	53	201	53	201	114.239667229999995	22.562629789999999	114.242107559999994	22.5648457399999991	1
2019-10-25 07:51:20	2019-10-25 08:53:30	2.01503029999999983	02	40-49岁	22.5675833058020991	113.853476987323944	440306	V0440300	18963	54	42	57	41	113.851653780000007	22.5648457399999991	113.854094119999999	22.5670617	1
2019-10-25 13:26:31	2019-10-25 14:12:05	2.01503029999999983	01	30-39岁	22.5674372862047008	113.880220973421459	440306	V0440300	18974	54	53	57	52	113.878497479999993	22.5648457399999991	113.88093782	22.5670617	1
2019-10-25 18:42:28	2019-10-25 22:41:39	2.01503029999999983	01	19-29岁	22.5685050759198482	113.899475528770182	440306	V0440300	18982	54	61	56	60	113.898020169999995	22.5648457399999991	113.900460510000002	22.5670617	1
2019-10-25 18:00:08	2019-10-25 21:55:35	2.29234759999999982	02	30-39岁	22.5681564489175805	113.921696736683458	440305	V0440300	18991	54	70	56	69	113.919983189999996	22.5648457399999991	113.922423530000003	22.5670617	1
2019-10-25 20:39:58	2019-10-25 23:20:58	2.29234759999999982	02	19-29岁	22.5675489487487617	113.945653556673079	440305	V0440300	19001	54	80	56	79	113.944386559999998	22.5648457399999991	113.946826889999997	22.5670617	1
2019-10-25 10:51:15	2019-10-25 16:22:23	3.05925700000000012	02	19-29岁	22.5684782254259417	114.043538991630342	440304	V0440300	19041	54	120	55	119	114.042000000000002	22.5648457399999991	114.044440339999994	22.5670617	1
2019-10-25 14:51:40	2019-10-25 22:32:38	3.05925700000000012	02	19-29岁	22.569262349401491	114.045932340019135	440304	V0440300	19042	54	121	55	120	114.044440339999994	22.5648457399999991	114.046880669999993	22.5670617	1
2019-10-25 16:52:42	2019-10-25 21:57:54	3.05925700000000012	01	19-29岁	22.56749247412084	114.055221610486953	440304	V0440300	19046	54	125	55	124	114.054201680000006	22.5648457399999991	114.056642019999998	22.5670617	1
2019-10-25 20:52:43	2019-10-25 21:43:00	3.05925700000000012	01	50-59岁	22.5690013381634316	114.055801777490927	440304	V0440300	19046	54	125	55	124	114.054201680000006	22.5648457399999991	114.056642019999998	22.5670617	1
2019-10-25 18:12:39	2019-10-25 20:40:09	3.05925700000000012	02	19-29岁	22.5676423900181504	114.060942354414308	440304	V0440300	19048	54	127	55	126	114.059082349999997	22.5648457399999991	114.061522690000004	22.5670617	1
2019-10-25 19:48:05	2019-10-25 22:20:22	2.01503029999999983	02	30-39岁	22.5700825412971291	113.861290929039455	440306	V0440300	19323	55	45	58	44	113.858974790000005	22.5670617	113.861415129999997	22.5692776600000009	1
2019-10-25 12:19:10	2019-10-25 13:50:34	2.01503029999999983	02	19-29岁	22.5712477281146313	113.864578038162833	440306	V0440300	19325	55	47	58	46	113.863855459999996	22.5670617	113.866295800000003	22.5692776600000009	1
2019-10-25 09:48:23	2019-10-25 19:17:37	2.01503029999999983	01	30-39岁	22.5697144730994488	113.872026807500262	440306	V0440300	19328	55	50	58	49	113.871176469999995	22.5670617	113.873616810000001	22.5692776600000009	1
2019-10-25 08:31:39	2019-10-25 09:01:40	2.01503029999999983	02	40-49岁	22.5698923164483993	113.904021282972835	440306	V0440300	19341	55	63	57	62	113.902900840000001	22.5670617	113.905341179999994	22.5692776600000009	2
2019-10-25 16:11:36	2019-10-25 17:52:25	2.01503029999999983	02	40-49岁	22.5698923164483993	113.904021282972835	440306	V0440300	19341	55	63	57	62	113.902900840000001	22.5670617	113.905341179999994	22.5692776600000009	2
2019-10-25 10:45:45	2019-10-25 18:04:46	2.01503029999999983	01	30-39岁	22.5707176306837312	113.909386221119135	440306	V0440300	19343	55	65	57	64	113.907781510000007	22.5670617	113.910221849999999	22.5692776600000009	1
2019-10-25 12:05:11	2019-10-25 14:15:07	2.29234759999999982	01	30-39岁	22.5709956470751614	113.917746671818009	440305	V0440300	19347	55	69	57	68	113.917542859999998	22.5670617	113.919983189999996	22.5692776600000009	3
2019-10-25 20:22:11	2019-10-25 21:06:49	2.29234759999999982	01	30-39岁	22.5709956470751614	113.917746671818009	440305	V0440300	19347	55	69	57	68	113.917542859999998	22.5670617	113.919983189999996	22.5692776600000009	3
2019-10-25 08:42:39	2019-10-25 09:32:00	2.29234759999999982	01	30-39岁	22.5709956470751614	113.917746671818009	440305	V0440300	19347	55	69	57	68	113.917542859999998	22.5670617	113.919983189999996	22.5692776600000009	3
2019-10-25 20:23:17	2019-10-25 22:58:39	2.29234759999999982	02	30-39岁	22.5710461648975702	113.932166237926495	440305	V0440300	19352	55	74	57	73	113.929744540000002	22.5670617	113.932184879999994	22.5692776600000009	1
2019-10-25 09:09:34	2019-10-25 10:57:18	2.29234759999999982	02	40-49岁	22.5711956387953414	113.953765091584231	440305	V0440300	19361	55	83	57	82	113.951707560000003	22.5670617	113.954147899999995	22.5692776600000009	1
2019-10-25 10:49:16	2019-10-25 17:55:11	2.29234759999999982	01	40-49岁	22.5713729361955799	113.954072156958517	440305	V0440300	19361	55	83	57	82	113.951707560000003	22.5670617	113.954147899999995	22.5692776600000009	1
2019-10-25 17:49:41	2019-10-25 23:33:58	2.29234759999999982	01	19-29岁	22.5696129541862511	113.9631190414039	440305	V0440300	19365	55	87	57	86	113.961468909999994	22.5670617	113.963909240000007	22.5692776600000009	1
2019-10-25 10:39:31	2019-10-25 12:59:26	2.29234759999999982	02	19-29岁	22.5698676228890101	113.961791863507756	440305	V0440300	19365	55	87	57	86	113.961468909999994	22.5670617	113.963909240000007	22.5692776600000009	1
2019-10-25 00:01:05	2019-10-25 08:37:42	2.29234759999999982	01	19-29岁	22.5699305704973696	113.962256927828903	440305	V0440300	19365	55	87	57	86	113.961468909999994	22.5670617	113.963909240000007	22.5692776600000009	1
2019-10-25 15:47:49	2019-10-25 22:25:57	3.05925700000000012	01	19-29岁	22.5696883670167203	114.037701748995858	440304	V0440300	19396	55	118	56	117	114.037119329999996	22.5670617	114.039559659999995	22.5692776600000009	1
2019-10-25 14:27:14	2019-10-25 22:32:47	3.05925700000000012	02	19-29岁	22.5697918706344289	114.047242712847989	440304	V0440300	19400	55	122	56	121	114.046880669999993	22.5670617	114.04932101	22.5692776600000009	1
2019-10-25 08:28:35	2019-10-25 08:29:35	3.05925700000000012	01	40-49岁	22.5709891508459286	114.067761634909147	440304	V0440300	19408	55	130	56	129	114.066403359999995	22.5670617	114.068843700000002	22.5692776600000009	1
2019-10-25 12:04:16	2019-10-25 13:11:50	3.17181930000000012	01	30-39岁	22.5714263295504409	114.088316594832406	440303	V0440300	19416	55	138	56	137	114.085926049999998	22.5670617	114.088366390000004	22.5692776600000009	1
2019-10-25 12:04:08	2019-10-25 13:27:32	3.17181930000000012	01	30-39岁	22.5712873510082908	114.089612076262469	440303	V0440300	19417	55	139	56	138	114.088366390000004	22.5670617	114.090806720000003	22.5692776600000009	1
2019-10-25 16:25:56	2019-10-25 18:42:30	3.17181930000000012	01	19-29岁	22.5708892064641304	114.092545704598351	440303	V0440300	19418	55	140	56	139	114.090806720000003	22.5670617	114.093247059999996	22.5692776600000009	1
2019-10-25 17:36:50	2019-10-25 18:14:58	3.17181930000000012	01	50-59岁	22.56942212179883	114.166505965919868	440303	V0440300	19449	55	171	55	170	114.166457140000006	22.5670617	114.168897479999998	22.5692776600000009	2
2019-10-25 18:15:01	2019-10-25 18:53:14	3.17181930000000012	01	50-59岁	22.56942212179883	114.166505965919868	440303	V0440300	19449	55	171	55	170	114.166457140000006	22.5670617	114.168897479999998	22.5692776600000009	2
2019-10-25 17:48:27	2019-10-25 20:47:19	4.98298400000000008	01	40-49岁	22.5701959575705011	114.253136290294819	440308	V0440300	19484	55	206	55	206	114.251868909999999	22.5670617	114.254309239999998	22.5692776600000009	1
2019-10-25 11:56:28	2019-10-25 13:24:53	2.01503029999999983	01	19-29岁	22.5736770442843699	113.84394207035028	440306	V0440300	19673	56	38	59	37	113.841892439999995	22.5692776600000009	113.844332769999994	22.5714936199999983	1
2019-10-25 18:23:12	2019-10-25 19:08:49	2.01503029999999983	01	30-39岁	22.5734300238405901	113.855268146685688	440306	V0440300	19678	56	43	59	42	113.854094119999999	22.5692776600000009	113.856534460000006	22.5714936199999983	1
2019-10-25 19:33:38	2019-10-25 21:38:25	2.01503029999999983	02	19-29岁	22.5735870875790106	113.866070112266314	440306	V0440300	19682	56	47	59	46	113.863855459999996	22.5692776600000009	113.866295800000003	22.5714936199999983	1
2019-10-25 00:00:52	2019-10-25 00:06:41	2.01503029999999983	01	30-39岁	22.5733946530261207	113.864995855506137	440306	V0440300	19682	56	47	59	46	113.863855459999996	22.5692776600000009	113.866295800000003	22.5714936199999983	1
2019-10-25 18:14:37	2019-10-25 22:54:39	2.01503029999999983	01	30-39岁	22.5722886710917798	113.864739096265055	440306	V0440300	19682	56	47	59	46	113.863855459999996	22.5692776600000009	113.866295800000003	22.5714936199999983	1
2019-10-25 18:54:08	2019-10-25 21:38:48	2.01503029999999983	01	30-39岁	22.5732138404517784	113.86590364955147	440306	V0440300	19682	56	47	59	46	113.863855459999996	22.5692776600000009	113.866295800000003	22.5714936199999983	1
2019-10-25 19:08:55	2019-10-25 22:46:11	2.01503029999999983	02	19-29岁	22.5723080926269191	113.868508912554319	440306	V0440300	19683	56	48	59	47	113.866295800000003	22.5692776600000009	113.868736139999996	22.5714936199999983	1
2019-10-25 09:04:49	2019-10-25 19:19:28	2.01503029999999983	01	19-29岁	22.5728768149140109	113.89360552794011	440306	V0440300	19694	56	59	58	58	113.893139500000004	22.5692776600000009	113.895579830000003	22.5714936199999983	1
2019-10-25 11:00:08	2019-10-25 19:10:14	2.01503029999999983	02	19-29岁	22.5730713422790394	113.904144564718152	440306	V0440300	19698	56	63	58	62	113.902900840000001	22.5692776600000009	113.905341179999994	22.5714936199999983	2
2019-10-25 09:22:08	2019-10-25 10:59:56	2.01503029999999983	02	19-29岁	22.5730713422790394	113.904144564718152	440306	V0440300	19698	56	63	58	62	113.902900840000001	22.5692776600000009	113.905341179999994	22.5714936199999983	2
2019-10-25 17:57:36	2019-10-25 22:39:38	2.01503029999999983	01	19-29岁	22.572367628917501	113.905559603301143	440306	V0440300	19699	56	64	58	63	113.905341179999994	22.5692776600000009	113.907781510000007	22.5714936199999983	1
2019-10-25 09:52:23	2019-10-25 12:46:25	2.01503029999999983	01	30-39岁	22.5728066645384011	113.912896199209712	440306	V0440300	19702	56	67	58	66	113.912662190000006	22.5692776600000009	113.915102520000005	22.5714936199999983	1
2019-10-25 18:42:08	2019-10-25 20:59:18	2.29234759999999982	01	30-39岁	22.57222088806542	113.930828343986832	440305	V0440300	19709	56	74	58	73	113.929744540000002	22.5692776600000009	113.932184879999994	22.5714936199999983	1
2019-10-25 18:17:19	2019-10-25 21:19:23	2.29234759999999982	01	19-29岁	22.5731296824805696	113.943460611620438	440305	V0440300	19714	56	79	58	78	113.941946220000005	22.5692776600000009	113.944386559999998	22.5714936199999983	1
2019-10-25 19:01:28	2019-10-25 20:03:36	2.29234759999999982	02	19-29岁	22.5717631579993885	113.947057140786356	440305	V0440300	19716	56	81	58	80	113.946826889999997	22.5692776600000009	113.949267230000004	22.5714936199999983	1
2019-10-25 09:02:40	2019-10-25 10:23:28	2.29234759999999982	02	40-49岁	22.5716384335316391	113.956175054962969	440305	V0440300	19719	56	84	58	83	113.954147899999995	22.5692776600000009	113.956588240000002	22.5714936199999983	1
2019-10-25 14:55:58	2019-10-25 15:32:24	3.05925700000000012	01	50-59岁	22.5719242935275517	114.033173834160607	440304	V0440300	19751	56	116	57	115	114.032238660000004	22.5692776600000009	114.034678990000003	22.5714936199999983	2
2019-10-25 16:17:09	2019-10-25 17:10:38	3.05925700000000012	01	50-59岁	22.5719242935275517	114.033173834160607	440304	V0440300	19751	56	116	57	115	114.032238660000004	22.5692776600000009	114.034678990000003	22.5714936199999983	2
2019-10-25 19:25:41	2019-10-25 23:37:37	3.05925700000000012	03	未知	22.5722371331643892	114.040834825227691	440304	V0440300	19754	56	119	57	118	114.039559659999995	22.5692776600000009	114.042000000000002	22.5714936199999983	1
2019-10-25 20:12:12	2019-10-25 23:39:41	3.05925700000000012	02	50-59岁	22.5728729757839801	114.046448151229413	440304	V0440300	19756	56	121	57	120	114.044440339999994	22.5692776600000009	114.046880669999993	22.5714936199999983	1
2019-10-25 10:38:47	2019-10-25 12:40:28	3.05925700000000012	02	30-39岁	22.5730123649572398	114.055512429813845	440304	V0440300	19760	56	125	57	124	114.054201680000006	22.5692776600000009	114.056642019999998	22.5714936199999983	1
2019-10-25 13:29:12	2019-10-25 15:46:22	3.05925700000000012	01	30-39岁	22.5718199102542094	114.058900325984666	440304	V0440300	19761	56	126	57	125	114.056642019999998	22.5692776600000009	114.059082349999997	22.5714936199999983	1
2019-10-25 20:15:07	2019-10-25 21:06:13	3.17181930000000012	01	19-29岁	22.5721146982308589	114.087952256175654	440303	V0440300	19773	56	138	57	137	114.085926049999998	22.5692776600000009	114.088366390000004	22.5714936199999983	3
2019-10-25 10:57:54	2019-10-25 10:58:54	3.17181930000000012	01	19-29岁	22.5721146982308589	114.087952256175654	440303	V0440300	19773	56	138	57	137	114.085926049999998	22.5692776600000009	114.088366390000004	22.5714936199999983	3
2019-10-25 17:49:25	2019-10-25 20:15:06	3.17181930000000012	01	19-29岁	22.5721146982308589	114.087952256175654	440303	V0440300	19773	56	138	57	137	114.085926049999998	22.5692776600000009	114.088366390000004	22.5714936199999983	3
2019-10-25 20:19:18	2019-10-25 22:07:38	3.17181930000000012	01	50-59岁	22.5733052032257788	114.090891410256887	440303	V0440300	19775	56	140	57	139	114.090806720000003	22.5692776600000009	114.093247059999996	22.5714936199999983	1
2019-10-25 00:00:23	2019-10-25 01:19:09	2.01503029999999983	02	30-39岁	22.5747957241874815	113.850359077004626	440306	V0440300	20033	57	41	60	40	113.849213449999993	22.5714936199999983	113.851653780000007	22.5737095799999992	1
2019-10-25 18:11:10	2019-10-25 23:20:27	2.01503029999999983	02	30-39岁	22.5741790858363309	113.85527056975441	440306	V0440300	20035	57	43	60	42	113.854094119999999	22.5714936199999983	113.856534460000006	22.5737095799999992	2
2019-10-25 11:08:13	2019-10-25 13:59:56	2.01503029999999983	02	30-39岁	22.5741790858363309	113.85527056975441	440306	V0440300	20035	57	43	60	42	113.854094119999999	22.5714936199999983	113.856534460000006	22.5737095799999992	2
2019-10-25 15:03:22	2019-10-25 15:51:06	2.01503029999999983	01	40-49岁	22.5748957394121099	113.864689785420481	440306	V0440300	20039	57	47	60	46	113.863855459999996	22.5714936199999983	113.866295800000003	22.5737095799999992	1
2019-10-25 13:33:02	2019-10-25 16:37:28	2.01503029999999983	02	19-29岁	22.5741633611610908	113.865542054145436	440306	V0440300	20039	57	47	60	46	113.863855459999996	22.5714936199999983	113.866295800000003	22.5737095799999992	1
2019-10-25 18:56:22	2019-10-25 21:52:16	2.01503029999999983	02	19-29岁	22.5754964489426904	113.866337853811103	440306	V0440300	20040	57	48	60	47	113.866295800000003	22.5714936199999983	113.868736139999996	22.5737095799999992	2
2019-10-25 21:52:27	2019-10-25 22:56:46	2.01503029999999983	02	19-29岁	22.5754964489426904	113.866337853811103	440306	V0440300	20040	57	48	60	47	113.866295800000003	22.5714936199999983	113.868736139999996	22.5737095799999992	2
2019-10-25 08:36:09	2019-10-25 10:07:52	2.01503029999999983	01	50-59岁	22.57485282243886	113.871279115676231	440306	V0440300	20042	57	50	60	49	113.871176469999995	22.5714936199999983	113.873616810000001	22.5737095799999992	1
2019-10-25 12:19:37	2019-10-25 13:55:52	2.01503029999999983	01	19-29岁	22.5755888874968704	113.877102662353906	440306	V0440300	20044	57	52	60	51	113.87605714	22.5714936199999983	113.878497479999993	22.5737095799999992	1
2019-10-25 12:45:02	2019-10-25 14:25:11	2.01503029999999983	01	19-29岁	22.5744780942025685	113.889148158129544	440306	V0440300	20049	57	57	59	56	113.888258820000004	22.5714936199999983	113.890699159999997	22.5737095799999992	1
2019-10-25 08:29:56	2019-10-25 14:01:26	2.01503029999999983	01	19-29岁	22.5749212848966501	113.891995145180204	440306	V0440300	20050	57	58	59	57	113.890699159999997	22.5714936199999983	113.893139500000004	22.5737095799999992	1
2019-10-25 12:14:01	2019-10-25 13:55:22	2.29234759999999982	01	19-29岁	22.5752586671281605	113.938204854282191	440305	V0440300	20069	57	77	59	76	113.93706555	22.5714936199999983	113.939505879999999	22.5737095799999992	1
2019-10-25 08:28:44	2019-10-25 10:07:16	2.29234759999999982	01	19-29岁	22.5755692296065291	113.959771768919623	440305	V0440300	20078	57	86	59	85	113.959028570000001	22.5714936199999983	113.961468909999994	22.5737095799999992	1
2019-10-25 19:57:11	2019-10-25 20:49:19	2.29234759999999982	01	30-39岁	22.5739568344916108	113.95993350128596	440305	V0440300	20078	57	86	59	85	113.959028570000001	22.5714936199999983	113.961468909999994	22.5737095799999992	1
2019-10-25 14:12:32	2019-10-25 16:00:05	3.17181930000000012	01	50-59岁	22.57467661221105	114.122925067004687	440303	V0440300	20145	57	153	58	152	114.122531089999995	22.5714936199999983	114.124971430000002	22.5737095799999992	1
2019-10-25 13:54:22	2019-10-25 16:17:35	2.01503029999999983	02	30-39岁	22.5773010600698711	113.863090236952544	440306	V0440300	20395	58	46	61	45	113.861415129999997	22.5737095799999992	113.863855459999996	22.5759255299999992	1
2019-10-25 19:50:17	2019-10-25 22:55:07	2.01503029999999983	02	30-39岁	22.5768514676700818	113.877987634307203	440306	V0440300	20401	58	52	61	51	113.87605714	22.5737095799999992	113.878497479999993	22.5759255299999992	1
2019-10-25 20:03:55	2019-10-25 21:44:00	2.01503029999999983	01	50-59岁	22.5774182660359699	113.890452290511831	440306	V0440300	20406	58	57	60	56	113.888258820000004	22.5737095799999992	113.890699159999997	22.5759255299999992	1
2019-10-25 12:29:10	2019-10-25 14:37:41	2.01503029999999983	01	19-29岁	22.5769960083082495	113.896613053819564	440306	V0440300	20409	58	60	60	59	113.895579830000003	22.5737095799999992	113.898020169999995	22.5759255299999992	1
2019-10-25 19:22:04	2019-10-25 21:23:40	2.01503029999999983	02	60岁以上	22.5760723131741905	113.902522644717621	440306	V0440300	20411	58	62	60	61	113.900460510000002	22.5737095799999992	113.902900840000001	22.5759255299999992	1
2019-10-25 14:37:13	2019-10-25 17:53:19	2.29234759999999982	02	30-39岁	22.5773764640674983	113.947049999151162	440305	V0440300	20430	58	81	60	80	113.946826889999997	22.5737095799999992	113.949267230000004	22.5759255299999992	1
2019-10-25 12:28:05	2019-10-25 13:26:18	3.05925700000000012	02	40-49岁	22.5768354677694383	114.059250585544532	440304	V0440300	20476	58	127	59	126	114.059082349999997	22.5737095799999992	114.061522690000004	22.5759255299999992	2
2019-10-25 13:35:04	2019-10-25 18:05:57	3.05925700000000012	02	40-49岁	22.5768354677694383	114.059250585544532	440304	V0440300	20476	58	127	59	126	114.059082349999997	22.5737095799999992	114.061522690000004	22.5759255299999992	2
2019-10-25 17:43:03	2019-10-25 19:37:24	3.17181930000000012	01	60岁以上	22.5771849261127215	114.115330936837168	440303	V0440300	20499	58	150	59	149	114.115210079999997	22.5737095799999992	114.117650420000004	22.5759255299999992	1
2019-10-25 19:38:11	2019-10-25 21:47:53	2.01503029999999983	02	30-39岁	22.5782084062127097	113.859649105700868	440306	V0440300	20751	59	45	62	44	113.858974790000005	22.5759255299999992	113.861415129999997	22.5781414900000001	1
2019-10-25 08:04:09	2019-10-25 08:59:59	2.01503029999999983	01	30-39岁	22.5791709125355986	113.864107089005401	440306	V0440300	20753	59	47	62	46	113.863855459999996	22.5759255299999992	113.866295800000003	22.5781414900000001	1
2019-10-25 18:59:03	2019-10-25 22:09:30	2.01503029999999983	02	19-29岁	22.5798410833542391	113.895334543048492	440306	V0440300	20765	59	59	61	58	113.893139500000004	22.5759255299999992	113.895579830000003	22.5781414900000001	1
2019-10-25 20:19:54	2019-10-25 23:28:18	2.01503029999999983	02	19-29岁	22.5782566405270089	113.896468183134871	440306	V0440300	20766	59	60	61	59	113.895579830000003	22.5759255299999992	113.898020169999995	22.5781414900000001	1
2019-10-25 16:25:25	2019-10-25 21:47:13	2.01503029999999983	02	19-29岁	22.578973427814411	113.901806642981228	440306	V0440300	20768	59	62	61	61	113.900460510000002	22.5759255299999992	113.902900840000001	22.5781414900000001	1
2019-10-25 19:29:04	2019-10-25 22:47:58	2.29234759999999982	02	19-29岁	22.5784170178936385	113.95051585908061	440305	V0440300	20788	59	82	61	81	113.949267230000004	22.5759255299999992	113.951707560000003	22.5781414900000001	1
2019-10-25 08:07:57	2019-10-25 16:33:21	4.98298400000000008	01	30-39岁	22.5785504273563618	114.24394075477575	440308	V0440300	20908	59	202	59	202	114.242107559999994	22.5759255299999992	114.244547900000001	22.5781414900000001	1
2019-10-25 12:28:06	2019-10-25 15:18:45	2.01503029999999983	01	30-39岁	22.580892014506091	113.856595175176309	440306	V0440300	21107	60	44	63	43	113.856534460000006	22.5781414900000001	113.858974790000005	22.5803574500000011	1
2019-10-25 17:59:32	2019-10-25 20:32:36	2.01503029999999983	01	40-49岁	22.5818589628658302	113.859430241291477	440306	V0440300	21108	60	45	63	44	113.858974790000005	22.5781414900000001	113.861415129999997	22.5803574500000011	1
2019-10-25 15:22:26	2019-10-25 16:19:57	2.01503029999999983	01	19-29岁	22.5822462869315892	113.862161877469603	440306	V0440300	21109	60	46	63	45	113.861415129999997	22.5781414900000001	113.863855459999996	22.5803574500000011	2
2019-10-25 16:20:01	2019-10-25 17:22:08	2.01503029999999983	01	19-29岁	22.5822462869315892	113.862161877469603	440306	V0440300	21109	60	46	63	45	113.861415129999997	22.5781414900000001	113.863855459999996	22.5803574500000011	2
2019-10-25 18:18:45	2019-10-25 20:54:20	2.01503029999999983	02	30-39岁	22.5813995510723196	113.880761557915022	440306	V0440300	21116	60	53	62	52	113.878497479999993	22.5781414900000001	113.88093782	22.5803574500000011	1
2019-10-25 18:58:44	2019-10-25 22:48:28	2.01503029999999983	02	19-29岁	22.5818073659886203	113.886427642411334	440306	V0440300	21119	60	56	62	55	113.885818490000005	22.5781414900000001	113.888258820000004	22.5803574500000011	1
2019-10-25 13:48:33	2019-10-25 15:05:20	2.01503029999999983	01	19-29岁	22.5813168827483786	113.892784490015998	440306	V0440300	21121	60	58	62	57	113.890699159999997	22.5781414900000001	113.893139500000004	22.5803574500000011	1
2019-10-25 13:20:31	2019-10-25 16:22:55	2.01503029999999983	01	19-29岁	22.5804751404188409	113.896855754744095	440306	V0440300	21123	60	60	62	59	113.895579830000003	22.5781414900000001	113.898020169999995	22.5803574500000011	1
2019-10-25 09:19:00	2019-10-25 20:24:14	4.98298400000000008	01	30-39岁	22.5816462296927192	114.232380237594313	440308	V0440300	21261	60	198	60	198	114.232346219999997	22.5781414900000001	114.234786549999995	22.5803574500000011	1
2019-10-25 13:36:30	2019-10-25 16:21:40	2.01503029999999983	01	40-49岁	22.5847797771296008	113.882881678364313	440306	V0440300	21474	61	54	63	53	113.88093782	22.5803574500000011	113.883378149999999	22.5825734000000011	2
2019-10-25 11:24:55	2019-10-25 13:36:23	2.01503029999999983	01	40-49岁	22.5847797771296008	113.882881678364313	440306	V0440300	21474	61	54	63	53	113.88093782	22.5803574500000011	113.883378149999999	22.5825734000000011	2
2019-10-25 12:23:56	2019-10-25 20:41:56	2.01503029999999983	01	30-39岁	22.5834712973926806	113.912298816006057	440306	V0440300	21486	61	66	63	65	113.910221849999999	22.5803574500000011	113.912662190000006	22.5825734000000011	1
2019-10-25 16:34:33	2019-10-25 19:07:22	2.29234759999999982	02	30-39岁	22.5841309363050193	113.927862594408452	440305	V0440300	21493	61	73	63	72	113.927304199999995	22.5803574500000011	113.929744540000002	22.5825734000000011	1
2019-10-25 11:32:36	2019-10-25 14:09:38	2.29234759999999982	01	30-39岁	22.5828395792344097	113.9315939320051	440305	V0440300	21494	61	74	63	73	113.929744540000002	22.5803574500000011	113.932184879999994	22.5825734000000011	1
2019-10-25 18:40:52	2019-10-25 22:35:43	3.17181930000000012	02	19-29岁	22.5846568774567587	114.082294189516645	440303	V0440300	21556	61	136	62	135	114.081045380000006	22.5803574500000011	114.083485710000005	22.5825734000000011	1
2019-10-25 15:24:31	2019-10-25 23:28:36	4.98298400000000008	01	60岁以上	22.5838330782396284	114.251436890182944	440308	V0440300	21625	61	205	60	205	114.249428570000006	22.5803574500000011	114.251868909999999	22.5825734000000011	1
2019-10-25 18:08:21	2019-10-25 19:11:49	4.98298400000000008	01	40-49岁	22.5847599028540209	114.254431818348692	440308	V0440300	21627	61	207	60	207	114.254309239999998	22.5803574500000011	114.256749580000005	22.5825734000000011	1
2019-10-25 19:22:37	2019-10-25 20:43:27	2.01503029999999983	02	19-29岁	22.5868136167884508	113.84931788852839	440306	V0440300	21818	62	41	65	40	113.849213449999993	22.5825734000000011	113.851653780000007	22.5847893599999985	1
2019-10-25 19:35:33	2019-10-25 23:48:03	2.01503029999999983	02	30-39岁	22.5864563012158683	113.877207337868839	440306	V0440300	21829	62	52	64	51	113.87605714	22.5825734000000011	113.878497479999993	22.5847893599999985	1
2019-10-25 12:37:14	2019-10-25 13:38:15	2.01503029999999983	01	19-29岁	22.5850009131514895	113.882186708877569	440306	V0440300	21831	62	54	64	53	113.88093782	22.5825734000000011	113.883378149999999	22.5847893599999985	1
2019-10-25 18:10:19	2019-10-25 18:45:31	2.01503029999999983	02	19-29岁	22.5867846577373186	113.88388609562341	440306	V0440300	21832	62	55	64	54	113.883378149999999	22.5825734000000011	113.885818490000005	22.5847893599999985	1
2019-10-25 12:16:30	2019-10-25 16:17:34	2.29234759999999982	02	30-39岁	22.5848267496920805	113.950151125577705	440305	V0440300	21859	62	82	64	81	113.949267230000004	22.5825734000000011	113.951707560000003	22.5847893599999985	1
2019-10-25 01:03:11	2019-10-25 06:27:51	4.98298400000000008	01	19-29岁	22.5866887672882797	114.239005978315504	440308	V0440300	21977	62	200	62	200	114.237226890000002	22.5825734000000011	114.239667229999995	22.5847893599999985	1
2019-10-25 15:22:21	2019-10-25 22:34:20	4.98298400000000008	01	19-29岁	22.5864010229401408	114.239594945254055	440308	V0440300	21977	62	200	62	200	114.237226890000002	22.5825734000000011	114.239667229999995	22.5847893599999985	1
2019-10-25 16:49:21	2019-10-25 16:49:21	4.98298400000000008	01	40-49岁	22.5862548136641017	114.24684933054256	440308	V0440300	21980	62	203	61	203	114.244547900000001	22.5825734000000011	114.246988239999993	22.5847893599999985	1
2019-10-25 11:17:51	2019-10-25 11:18:51	4.98298400000000008	01	19-29岁	22.5849450377199403	114.250481652018237	440308	V0440300	21982	62	205	61	205	114.249428570000006	22.5825734000000011	114.251868909999999	22.5847893599999985	1
2019-10-25 18:06:16	2019-10-25 20:18:22	4.98298400000000008	02	19-29岁	22.5858975003810798	114.252863695088848	440308	V0440300	21983	62	206	61	206	114.251868909999999	22.5825734000000011	114.254309239999998	22.5847893599999985	1
2019-10-25 10:27:39	2019-10-25 11:13:27	4.98298400000000008	03	未知	22.5866225521165696	114.259371807265666	440308	V0440300	21986	62	209	61	209	114.259189919999997	22.5825734000000011	114.261630249999996	22.5847893599999985	1
2019-10-25 13:38:19	2019-10-25 15:06:14	4.98298400000000008	03	未知	22.5864761195518113	114.259782970848846	440308	V0440300	21986	62	209	61	209	114.259189919999997	22.5825734000000011	114.261630249999996	22.5847893599999985	1
2019-10-25 20:05:45	2019-10-25 20:55:04	4.98298400000000008	01	30-39岁	22.5860966301376713	114.26558394288223	440308	V0440300	21988	62	211	61	211	114.264070590000003	22.5825734000000011	114.266510920000002	22.5847893599999985	1
2019-10-25 19:32:50	2019-10-25 22:52:48	2.01503029999999983	02	19-29岁	22.5884638540941616	113.884849278787328	440306	V0440300	22189	63	55	65	54	113.883378149999999	22.5847893599999985	113.885818490000005	22.5870053199999994	1
2019-10-25 18:43:11	2019-10-25 21:35:06	2.29234759999999982	02	19-29岁	22.5873760654705791	113.934272888902001	440305	V0440300	22209	63	75	65	74	113.932184879999994	22.5847893599999985	113.934625209999993	22.5870053199999994	1
2019-10-25 17:11:59	2019-10-25 19:37:35	2.29234759999999982	01	0-18岁	22.5889853116745485	113.945306957425416	440305	V0440300	22214	63	80	65	79	113.944386559999998	22.5847893599999985	113.946826889999997	22.5870053199999994	1
2019-10-25 12:19:24	2019-10-25 12:20:24	2.29234759999999982	01	19-29岁	22.5885086530233288	113.955842985455234	440305	V0440300	22218	63	84	65	83	113.954147899999995	22.5847893599999985	113.956588240000002	22.5870053199999994	1
2019-10-25 17:02:55	2019-10-25 21:58:42	2.29234759999999982	02	40-49岁	22.5890532168150102	113.955053492838402	440305	V0440300	22218	63	84	65	83	113.954147899999995	22.5847893599999985	113.956588240000002	22.5870053199999994	1
2019-10-25 17:52:11	2019-10-25 18:24:25	2.29234759999999982	01	19-29岁	22.5879826090391198	113.963804588192033	440305	V0440300	22221	63	87	65	86	113.961468909999994	22.5847893599999985	113.963909240000007	22.5870053199999994	2
2019-10-25 18:24:41	2019-10-25 19:09:42	2.29234759999999982	01	19-29岁	22.5879826090391198	113.963804588192033	440305	V0440300	22221	63	87	65	86	113.961468909999994	22.5847893599999985	113.963909240000007	22.5870053199999994	2
2019-10-25 07:37:23	2019-10-25 16:19:13	4.98298400000000008	01	30-39岁	22.5888875778310698	114.231457807034587	440308	V0440300	22331	63	197	63	197	114.229905880000004	22.5847893599999985	114.232346219999997	22.5870053199999994	1
2019-10-25 14:48:19	2019-10-25 16:11:22	4.98298400000000008	01	60岁以上	22.5875166827721188	114.235188739500927	440308	V0440300	22333	63	199	63	199	114.234786549999995	22.5847893599999985	114.237226890000002	22.5870053199999994	1
2019-10-25 00:40:25	2019-10-25 05:37:20	4.98298400000000008	02	50-59岁	22.58914373051363	114.23532148776097	440308	V0440300	22333	63	199	63	199	114.234786549999995	22.5847893599999985	114.237226890000002	22.5870053199999994	1
2019-10-25 11:06:09	2019-10-25 12:26:02	4.98298400000000008	01	19-29岁	22.5870298291969291	114.246775592071614	440308	V0440300	22337	63	203	62	203	114.244547900000001	22.5847893599999985	114.246988239999993	22.5870053199999994	1
2019-10-25 19:07:42	2019-10-25 19:22:09	4.98298400000000008	01	40-49岁	22.5877127982093988	114.246071844965556	440308	V0440300	22337	63	203	62	203	114.244547900000001	22.5847893599999985	114.246988239999993	22.5870053199999994	1
2019-10-25 18:57:37	2019-10-25 18:58:37	4.98298400000000008	01	19-29岁	22.5875159700957688	114.245648055997549	440308	V0440300	22337	63	203	62	203	114.244547900000001	22.5847893599999985	114.246988239999993	22.5870053199999994	1
2019-10-25 18:19:01	2019-10-25 18:55:06	4.98298400000000008	01	50-59岁	22.5882956102237102	114.246896222955272	440308	V0440300	22337	63	203	62	203	114.244547900000001	22.5847893599999985	114.246988239999993	22.5870053199999994	1
2019-10-25 16:42:33	2019-10-25 16:43:33	4.98298400000000008	01	50-59岁	22.5878770538159408	114.246175503383441	440308	V0440300	22337	63	203	62	203	114.244547900000001	22.5847893599999985	114.246988239999993	22.5870053199999994	1
2019-10-25 02:37:26	2019-10-25 04:17:15	4.98298400000000008	01	60岁以上	22.5890108236930196	114.249652393256085	440308	V0440300	22339	63	205	62	205	114.249428570000006	22.5847893599999985	114.251868909999999	22.5870053199999994	1
2019-10-25 19:34:42	2019-10-25 23:37:50	4.98298400000000008	01	30-39岁	22.587373274451739	114.251541566124246	440308	V0440300	22339	63	205	62	205	114.249428570000006	22.5847893599999985	114.251868909999999	22.5870053199999994	1
2019-10-25 19:08:44	2019-10-25 20:23:43	4.98298400000000008	01	19-29岁	22.5884439935655799	114.252395164917218	440308	V0440300	22340	63	206	62	206	114.251868909999999	22.5847893599999985	114.254309239999998	22.5870053199999994	1
2019-10-25 10:10:43	2019-10-25 17:46:04	4.98298400000000008	02	19-29岁	22.5871850136485897	114.254782261375894	440308	V0440300	22341	63	207	62	207	114.254309239999998	22.5847893599999985	114.256749580000005	22.5870053199999994	1
2019-10-25 18:19:14	2019-10-25 18:19:14	4.98298400000000008	01	40-49岁	22.5882477423545289	114.255169451789357	440308	V0440300	22341	63	207	62	207	114.254309239999998	22.5847893599999985	114.256749580000005	22.5870053199999994	1
2019-10-25 09:46:31	2019-10-25 09:46:31	4.98298400000000008	01	19-29岁	22.5889476361849404	114.259150795205954	440308	V0440300	22342	63	208	62	208	114.256749580000005	22.5847893599999985	114.259189919999997	22.5870053199999994	1
2019-10-25 20:55:08	2019-10-25 20:55:08	4.98298400000000008	02	19-29岁	22.5877366581845891	114.259067848525561	440308	V0440300	22342	63	208	62	208	114.256749580000005	22.5847893599999985	114.259189919999997	22.5870053199999994	1
2019-10-25 19:34:00	2019-10-25 19:35:00	4.98298400000000008	01	50-59岁	22.5871122094798906	114.258973287313808	440308	V0440300	22342	63	208	62	208	114.256749580000005	22.5847893599999985	114.259189919999997	22.5870053199999994	1
2019-10-25 18:00:47	2019-10-25 18:48:56	4.98298400000000008	01	30-39岁	22.5883664937321917	114.257363973316927	440308	V0440300	22342	63	208	62	208	114.256749580000005	22.5847893599999985	114.259189919999997	22.5870053199999994	1
2019-10-25 09:26:33	2019-10-25 11:23:45	4.98298400000000008	01	60岁以上	22.5881220148491089	114.25890468624516	440308	V0440300	22342	63	208	62	208	114.256749580000005	22.5847893599999985	114.259189919999997	22.5870053199999994	1
2019-10-25 20:06:50	2019-10-25 22:55:19	4.98298400000000008	01	19-29岁	22.5891085220995791	114.258000559627206	440308	V0440300	22342	63	208	62	208	114.256749580000005	22.5847893599999985	114.259189919999997	22.5870053199999994	1
2019-10-25 09:24:12	2019-10-25 10:34:24	4.98298400000000008	01	40-49岁	22.5879618506199513	114.259568864510669	440308	V0440300	22343	63	209	62	209	114.259189919999997	22.5847893599999985	114.261630249999996	22.5870053199999994	1
2019-10-25 19:26:53	2019-10-25 19:27:53	4.98298400000000008	02	40-49岁	22.5890066100365701	114.265254272144404	440308	V0440300	22345	63	211	62	211	114.264070590000003	22.5847893599999985	114.266510920000002	22.5870053199999994	1
2019-10-25 16:52:25	2019-10-25 16:53:25	4.98298400000000008	01	50-59岁	22.5887587321359291	114.267660202415357	440308	V0440300	22346	63	212	62	212	114.266510920000002	22.5847893599999985	114.268951259999994	22.5870053199999994	1
2019-10-25 08:55:47	2019-10-25 13:25:10	2.29234759999999982	01	30-39岁	22.5895316227941407	113.917712967253649	440305	V0440300	22560	64	69	66	68	113.917542859999998	22.5870053199999994	113.919983189999996	22.5892212800000003	1
2019-10-25 18:56:08	2019-10-25 20:43:14	2.29234759999999982	01	19-29岁	22.5906787144588783	113.960343756814893	440305	V0440300	22577	64	86	66	85	113.959028570000001	22.5870053199999994	113.961468909999994	22.5892212800000003	1
2019-10-25 16:51:38	2019-10-25 22:44:17	2.29234759999999982	02	40-49岁	22.58936027463524	113.963638295020857	440305	V0440300	22578	64	87	66	86	113.961468909999994	22.5870053199999994	113.963909240000007	22.5892212800000003	1
2019-10-25 19:20:33	2019-10-25 20:54:12	2.29234759999999982	02	19-29岁	22.5913209466299492	113.993958113294013	440305	V0440300	22591	64	100	65	99	113.99319328	22.5870053199999994	113.995633609999999	22.5892212800000003	1
2019-10-25 18:15:47	2019-10-25 18:16:47	3.17181930000000012	02	19-29岁	22.5902603018166808	114.107642111729376	440303	V0440300	22637	64	146	65	146	114.10544874	22.5870053199999994	114.107889080000007	22.5892212800000003	1
2019-10-25 18:38:26	2019-10-25 18:53:50	4.98298400000000008	01	19-29岁	22.5895299322256697	114.236781592215621	440308	V0440300	22690	64	199	64	199	114.234786549999995	22.5870053199999994	114.237226890000002	22.5892212800000003	1
2019-10-25 14:35:40	2019-10-25 22:58:17	4.98298400000000008	01	19-29岁	22.5913412717569493	114.236084411926115	440308	V0440300	22690	64	199	64	199	114.234786549999995	22.5870053199999994	114.237226890000002	22.5892212800000003	1
2019-10-25 21:59:02	2019-10-25 21:59:02	4.98298400000000008	02	19-29岁	22.59035558359977	114.237552485525811	440308	V0440300	22691	64	200	63	200	114.237226890000002	22.5870053199999994	114.239667229999995	22.5892212800000003	1
2019-10-25 15:07:18	2019-10-25 15:08:18	4.98298400000000008	01	30-39岁	22.5892824724546912	114.237612787909114	440308	V0440300	22691	64	200	63	200	114.237226890000002	22.5870053199999994	114.239667229999995	22.5892212800000003	1
2019-10-25 09:20:10	2019-10-25 09:53:02	4.98298400000000008	02	60岁以上	22.5895765639458297	114.237393063194475	440308	V0440300	22691	64	200	63	200	114.237226890000002	22.5870053199999994	114.239667229999995	22.5892212800000003	1
2019-10-25 20:40:21	2019-10-25 21:54:05	4.98298400000000008	02	50-59岁	22.5892830937529112	114.244475568018643	440308	V0440300	22693	64	202	63	202	114.242107559999994	22.5870053199999994	114.244547900000001	22.5892212800000003	1
2019-10-25 10:17:37	2019-10-25 10:18:37	4.98298400000000008	02	19-29岁	22.5904101361589902	114.245979289338493	440308	V0440300	22694	64	203	63	203	114.244547900000001	22.5870053199999994	114.246988239999993	22.5892212800000003	1
2019-10-25 16:02:36	2019-10-25 18:58:54	4.98298400000000008	03	未知	22.5899525882637384	114.246668846776913	440308	V0440300	22694	64	203	63	203	114.244547900000001	22.5870053199999994	114.246988239999993	22.5892212800000003	1
2019-10-25 09:29:54	2019-10-25 09:30:54	4.98298400000000008	01	40-49岁	22.5912975795611111	114.246671250108378	440308	V0440300	22694	64	203	63	203	114.244547900000001	22.5870053199999994	114.246988239999993	22.5892212800000003	1
2019-10-25 18:24:33	2019-10-25 19:17:22	4.98298400000000008	01	19-29岁	22.5893677733371092	114.245727852191465	440308	V0440300	22694	64	203	63	203	114.244547900000001	22.5870053199999994	114.246988239999993	22.5892212800000003	1
2019-10-25 12:28:18	2019-10-25 14:53:20	4.98298400000000008	01	30-39岁	22.5906207498381306	114.248259485772238	440308	V0440300	22695	64	204	63	204	114.246988239999993	22.5870053199999994	114.249428570000006	22.5892212800000003	1
2019-10-25 07:46:31	2019-10-25 18:48:01	4.98298400000000008	01	50-59岁	22.5895542603011492	114.249233322870197	440308	V0440300	22695	64	204	63	204	114.246988239999993	22.5870053199999994	114.249428570000006	22.5892212800000003	1
2019-10-25 20:15:32	2019-10-25 20:16:32	4.98298400000000008	01	0-18岁	22.58980535728465	114.247031443248815	440308	V0440300	22695	64	204	63	204	114.246988239999993	22.5870053199999994	114.249428570000006	22.5892212800000003	1
2019-10-25 18:53:26	2019-10-25 19:15:53	4.98298400000000008	01	40-49岁	22.5908819555039706	114.247700205104991	440308	V0440300	22695	64	204	63	204	114.246988239999993	22.5870053199999994	114.249428570000006	22.5892212800000003	1
2019-10-25 22:12:52	2019-10-25 22:17:04	4.98298400000000008	02	30-39岁	22.5908874276552289	114.248545807903213	440308	V0440300	22695	64	204	63	204	114.246988239999993	22.5870053199999994	114.249428570000006	22.5892212800000003	1
2019-10-25 17:32:26	2019-10-25 21:10:58	4.98298400000000008	01	40-49岁	22.5913676383773385	114.251812193073917	440308	V0440300	22696	64	205	63	205	114.249428570000006	22.5870053199999994	114.251868909999999	22.5892212800000003	1
2019-10-25 16:45:41	2019-10-25 23:41:25	4.98298400000000008	01	0-18岁	22.5898539332290405	114.250918779147156	440308	V0440300	22696	64	205	63	205	114.249428570000006	22.5870053199999994	114.251868909999999	22.5892212800000003	1
2019-10-25 08:15:07	2019-10-25 08:16:07	4.98298400000000008	01	30-39岁	22.589606564228319	114.251759677453592	440308	V0440300	22696	64	205	63	205	114.249428570000006	22.5870053199999994	114.251868909999999	22.5892212800000003	1
2019-10-25 07:29:18	2019-10-25 09:41:33	4.98298400000000008	01	40-49岁	22.5893592310660907	114.252075652442102	440308	V0440300	22697	64	206	63	206	114.251868909999999	22.5870053199999994	114.254309239999998	22.5892212800000003	1
2019-10-25 08:01:13	2019-10-25 12:42:57	4.98298400000000008	01	19-29岁	22.5907621949160387	114.252300537305743	440308	V0440300	22697	64	206	63	206	114.251868909999999	22.5870053199999994	114.254309239999998	22.5892212800000003	1
2019-10-25 07:55:35	2019-10-25 15:22:50	4.98298400000000008	02	19-29岁	22.5903409196677494	114.252474155271244	440308	V0440300	22697	64	206	63	206	114.251868909999999	22.5870053199999994	114.254309239999998	22.5892212800000003	1
2019-10-25 02:22:10	2019-10-25 02:54:21	4.98298400000000008	01	30-39岁	22.5894110383038793	114.254047935617464	440308	V0440300	22697	64	206	63	206	114.251868909999999	22.5870053199999994	114.254309239999998	22.5892212800000003	1
2019-10-25 09:53:31	2019-10-25 11:16:31	4.98298400000000008	02	60岁以上	22.5901155390318706	114.251963427728455	440308	V0440300	22697	64	206	63	206	114.251868909999999	22.5870053199999994	114.254309239999998	22.5892212800000003	1
2019-10-25 13:39:05	2019-10-25 14:32:23	4.98298400000000008	01	30-39岁	22.5893877987605798	114.252162571897387	440308	V0440300	22697	64	206	63	206	114.251868909999999	22.5870053199999994	114.254309239999998	22.5892212800000003	1
2019-10-25 18:17:57	2019-10-25 20:37:09	4.98298400000000008	01	60岁以上	22.5898962285197307	114.25655599482738	440308	V0440300	22698	64	207	63	207	114.254309239999998	22.5870053199999994	114.256749580000005	22.5892212800000003	1
2019-10-25 19:00:42	2019-10-25 22:23:44	4.98298400000000008	02	19-29岁	22.589807526298749	114.254535828832488	440308	V0440300	22698	64	207	63	207	114.254309239999998	22.5870053199999994	114.256749580000005	22.5892212800000003	1
2019-10-25 13:03:49	2019-10-25 20:54:16	4.98298400000000008	03	未知	22.5898700419609213	114.256080194776246	440308	V0440300	22698	64	207	63	207	114.254309239999998	22.5870053199999994	114.256749580000005	22.5892212800000003	1
2019-10-25 17:43:05	2019-10-25 19:27:20	4.98298400000000008	02	30-39岁	22.5908205000689506	114.256236325583075	440308	V0440300	22698	64	207	63	207	114.254309239999998	22.5870053199999994	114.256749580000005	22.5892212800000003	1
2019-10-25 18:39:37	2019-10-25 23:26:59	4.98298400000000008	01	19-29岁	22.5897261054327991	114.258221623119553	440308	V0440300	22699	64	208	63	208	114.256749580000005	22.5870053199999994	114.259189919999997	22.5892212800000003	1
2019-10-25 15:33:01	2019-10-25 17:46:01	4.98298400000000008	01	60岁以上	22.5892503560036388	114.256792375196468	440308	V0440300	22699	64	208	63	208	114.256749580000005	22.5870053199999994	114.259189919999997	22.5892212800000003	1
2019-10-25 08:50:41	2019-10-25 14:50:19	4.98298400000000008	02	30-39岁	22.5914198535700983	114.259617042594698	440308	V0440300	22700	64	209	63	209	114.259189919999997	22.5870053199999994	114.261630249999996	22.5892212800000003	1
2019-10-25 22:02:30	2019-10-25 23:14:58	4.98298400000000008	01	19-29岁	22.5904447498942389	114.260132115330919	440308	V0440300	22700	64	209	63	209	114.259189919999997	22.5870053199999994	114.261630249999996	22.5892212800000003	1
2019-10-25 18:15:51	2019-10-25 22:56:54	4.98298400000000008	02	19-29岁	22.5906762738719884	114.259417907725989	440308	V0440300	22700	64	209	63	209	114.259189919999997	22.5870053199999994	114.261630249999996	22.5892212800000003	1
2019-10-25 11:20:55	2019-10-25 11:59:38	4.98298400000000008	01	19-29岁	22.5894409811688099	114.26002561683967	440308	V0440300	22700	64	209	63	209	114.259189919999997	22.5870053199999994	114.261630249999996	22.5892212800000003	1
2019-10-25 18:45:36	2019-10-25 18:46:36	4.98298400000000008	02	19-29岁	22.5912136742758598	114.26075847258457	440308	V0440300	22700	64	209	63	209	114.259189919999997	22.5870053199999994	114.261630249999996	22.5892212800000003	1
2019-10-25 14:25:55	2019-10-25 21:12:58	4.98298400000000008	02	50-59岁	22.5911241294674205	114.261858708543031	440308	V0440300	22701	64	210	63	210	114.261630249999996	22.5870053199999994	114.264070590000003	22.5892212800000003	1
2019-10-25 19:40:16	2019-10-25 19:41:16	4.98298400000000008	01	19-29岁	22.5908498113360388	114.263769433596082	440308	V0440300	22701	64	210	63	210	114.261630249999996	22.5870053199999994	114.264070590000003	22.5892212800000003	1
2019-10-25 16:18:09	2019-10-25 16:48:54	4.98298400000000008	02	19-29岁	22.590427327012911	114.261755844698968	440308	V0440300	22701	64	210	63	210	114.261630249999996	22.5870053199999994	114.264070590000003	22.5892212800000003	1
2019-10-25 16:42:28	2019-10-25 16:43:28	4.98298400000000008	01	19-29岁	22.589963356438389	114.265779735098207	440308	V0440300	22702	64	211	63	211	114.264070590000003	22.5870053199999994	114.266510920000002	22.5892212800000003	1
2019-10-25 19:18:31	2019-10-25 20:58:01	4.98298400000000008	01	50-59岁	22.5894372553898997	114.26615952011808	440308	V0440300	22702	64	211	63	211	114.264070590000003	22.5870053199999994	114.266510920000002	22.5892212800000003	1
2019-10-25 10:07:52	2019-10-25 12:43:24	4.98298400000000008	02	40-49岁	22.5907897017961794	114.267658989207973	440308	V0440300	22703	64	212	63	212	114.266510920000002	22.5870053199999994	114.268951259999994	22.5892212800000003	1
2019-10-25 18:41:32	2019-10-25 21:08:01	4.98298400000000008	01	50-59岁	22.58961009272954	114.267828090858288	440308	V0440300	22703	64	212	63	212	114.266510920000002	22.5870053199999994	114.268951259999994	22.5892212800000003	1
2019-10-25 17:06:07	2019-10-25 22:10:17	2.01503029999999983	02	19-29岁	22.5925848104869402	113.837631255541183	440306	V0440300	22884	65	36	68	35	113.837011770000004	22.5892212800000003	113.839452100000003	22.5914372300000004	1
2019-10-25 18:06:14	2019-10-25 18:59:53	2.01503029999999983	01	19-29岁	22.5920213943558288	113.84018062668747	440306	V0440300	22885	65	37	68	36	113.839452100000003	22.5892212800000003	113.841892439999995	22.5914372300000004	1
2019-10-25 15:53:06	2019-10-25 16:54:50	2.01503029999999983	01	30-39岁	22.5925253724962687	113.840110805317707	440306	V0440300	22885	65	37	68	36	113.839452100000003	22.5892212800000003	113.841892439999995	22.5914372300000004	1
2019-10-25 11:18:16	2019-10-25 13:43:25	2.01503029999999983	02	30-39岁	22.5922425000068685	113.846832685581461	440306	V0440300	22888	65	40	68	39	113.846773110000001	22.5892212800000003	113.849213449999993	22.5914372300000004	2
2019-10-25 13:43:30	2019-10-25 14:39:05	2.01503029999999983	02	30-39岁	22.5922425000068685	113.846832685581461	440306	V0440300	22888	65	40	68	39	113.846773110000001	22.5892212800000003	113.849213449999993	22.5914372300000004	2
2019-10-25 18:47:43	2019-10-25 21:49:26	2.01503029999999983	02	19-29岁	22.5915716625619005	113.920087516184211	440306	V0440300	22918	65	70	67	69	113.919983189999996	22.5892212800000003	113.922423530000003	22.5914372300000004	1
2019-10-25 21:48:19	2019-10-25 21:48:19	2.29234759999999982	02	19-29岁	22.5916433648898902	113.928065130754433	440305	V0440300	22921	65	73	67	72	113.927304199999995	22.5892212800000003	113.929744540000002	22.5914372300000004	1
2019-10-25 17:19:12	2019-10-25 20:45:43	2.29234759999999982	01	19-29岁	22.5931746595847507	113.934047219185885	440305	V0440300	22923	65	75	67	74	113.932184879999994	22.5892212800000003	113.934625209999993	22.5914372300000004	1
2019-10-25 20:54:24	2019-10-25 23:37:50	2.29234759999999982	02	19-29岁	22.5922640354246411	113.937401020178797	440305	V0440300	22925	65	77	67	76	113.93706555	22.5892212800000003	113.939505879999999	22.5914372300000004	1
2019-10-25 21:30:04	2019-10-25 23:23:46	2.29234759999999982	01	60岁以上	22.59339440552505	113.941778757020842	440305	V0440300	22926	65	78	67	77	113.939505879999999	22.5892212800000003	113.941946220000005	22.5914372300000004	2
2019-10-25 15:08:36	2019-10-25 21:29:50	2.29234759999999982	01	60岁以上	22.59339440552505	113.941778757020842	440305	V0440300	22926	65	78	67	77	113.939505879999999	22.5892212800000003	113.941946220000005	22.5914372300000004	2
2019-10-25 10:05:49	2019-10-25 11:04:48	2.29234759999999982	02	30-39岁	22.5921579864341702	113.943672145157748	440305	V0440300	22927	65	79	67	78	113.941946220000005	22.5892212800000003	113.944386559999998	22.5914372300000004	1
2019-10-25 19:49:34	2019-10-25 21:05:11	2.29234759999999982	01	19-29岁	22.5923043449833401	113.945671040794039	440305	V0440300	22928	65	80	67	79	113.944386559999998	22.5892212800000003	113.946826889999997	22.5914372300000004	1
2019-10-25 19:12:37	2019-10-25 20:21:28	2.29234759999999982	02	50-59岁	22.5926324374430614	113.958668010934701	440305	V0440300	22933	65	85	67	84	113.956588240000002	22.5892212800000003	113.959028570000001	22.5914372300000004	1
2019-10-25 13:45:45	2019-10-25 15:27:20	2.29234759999999982	02	19-29岁	22.5935134242104887	113.983345449664668	440305	V0440300	22943	65	95	67	94	113.980991599999996	22.5892212800000003	113.983431929999995	22.5914372300000004	1
2019-10-25 11:10:27	2019-10-25 14:40:24	2.29234759999999982	01	30-39岁	22.5918443708786008	113.993956460866301	440305	V0440300	22948	65	100	66	99	113.99319328	22.5892212800000003	113.995633609999999	22.5914372300000004	1
2019-10-25 17:32:53	2019-10-25 19:56:01	2.29234759999999982	02	30-39岁	22.5929666048550502	113.996050916105219	440305	V0440300	22949	65	101	66	100	113.995633609999999	22.5892212800000003	113.998073950000006	22.5914372300000004	2
2019-10-25 19:56:12	2019-10-25 23:35:42	2.29234759999999982	02	30-39岁	22.5929666048550502	113.996050916105219	440305	V0440300	22949	65	101	66	100	113.995633609999999	22.5892212800000003	113.998073950000006	22.5914372300000004	2
2019-10-25 22:05:22	2019-10-25 23:26:59	3.17181930000000012	01	30-39岁	22.5916145522955887	114.111171344165854	440303	V0440300	22996	65	148	65	148	114.110329410000006	22.5892212800000003	114.112769749999998	22.5914372300000004	1
2019-10-25 09:44:42	2019-10-25 13:29:55	4.98298400000000008	01	30-39岁	22.5932194916026603	114.23717452372783	440308	V0440300	23047	65	199	64	199	114.234786549999995	22.5892212800000003	114.237226890000002	22.5914372300000004	1
2019-10-25 21:15:15	2019-10-25 21:54:48	4.98298400000000008	02	19-29岁	22.5920692086382005	114.239569377680695	440308	V0440300	23048	65	200	64	200	114.237226890000002	22.5892212800000003	114.239667229999995	22.5914372300000004	1
2019-10-25 19:12:01	2019-10-25 19:51:44	4.98298400000000008	02	50-59岁	22.59345411952593	114.242419155194014	440308	V0440300	23050	65	202	64	202	114.242107559999994	22.5892212800000003	114.244547900000001	22.5914372300000004	1
2019-10-25 09:52:18	2019-10-25 09:53:18	4.98298400000000008	01	30-39岁	22.5932653735930913	114.246146047677101	440308	V0440300	23051	65	203	64	203	114.244547900000001	22.5892212800000003	114.246988239999993	22.5914372300000004	1
2019-10-25 20:39:52	2019-10-25 23:22:45	4.98298400000000008	01	19-29岁	22.5918966267345311	114.246863469887955	440308	V0440300	23051	65	203	64	203	114.244547900000001	22.5892212800000003	114.246988239999993	22.5914372300000004	1
2019-10-25 19:00:07	2019-10-25 20:55:03	4.98298400000000008	02	40-49岁	22.5923005139283397	114.24672906248766	440308	V0440300	23051	65	203	64	203	114.244547900000001	22.5892212800000003	114.246988239999993	22.5914372300000004	1
2019-10-25 23:36:02	2019-10-25 23:43:53	4.98298400000000008	01	19-29岁	22.5930909269278786	114.245974542048543	440308	V0440300	23051	65	203	64	203	114.244547900000001	22.5892212800000003	114.246988239999993	22.5914372300000004	1
2019-10-25 20:06:56	2019-10-25 21:26:19	4.98298400000000008	01	40-49岁	22.5919947569286599	114.245743615119153	440308	V0440300	23051	65	203	64	203	114.244547900000001	22.5892212800000003	114.246988239999993	22.5914372300000004	1
2019-10-25 10:10:39	2019-10-25 10:11:39	4.98298400000000008	01	30-39岁	22.5925161975785898	114.247726027189856	440308	V0440300	23052	65	204	64	204	114.246988239999993	22.5892212800000003	114.249428570000006	22.5914372300000004	1
2019-10-25 19:04:11	2019-10-25 21:48:28	4.98298400000000008	02	50-59岁	22.5919019608106417	114.24717443219528	440308	V0440300	23052	65	204	64	204	114.246988239999993	22.5892212800000003	114.249428570000006	22.5914372300000004	1
2019-10-25 14:20:39	2019-10-25 14:21:40	4.98298400000000008	01	30-39岁	22.5917249142374885	114.248956875564076	440308	V0440300	23052	65	204	64	204	114.246988239999993	22.5892212800000003	114.249428570000006	22.5914372300000004	1
2019-10-25 08:21:42	2019-10-25 15:52:15	4.98298400000000008	01	40-49岁	22.5932076188383704	114.248567721712874	440308	V0440300	23052	65	204	64	204	114.246988239999993	22.5892212800000003	114.249428570000006	22.5914372300000004	2
2019-10-25 20:38:39	2019-10-25 20:38:39	4.98298400000000008	01	40-49岁	22.5932076188383704	114.248567721712874	440308	V0440300	23052	65	204	64	204	114.246988239999993	22.5892212800000003	114.249428570000006	22.5914372300000004	2
2019-10-25 11:28:42	2019-10-25 20:33:52	4.98298400000000008	01	40-49岁	22.5917901562828405	114.247497445428053	440308	V0440300	23052	65	204	64	204	114.246988239999993	22.5892212800000003	114.249428570000006	22.5914372300000004	1
2019-10-25 19:46:20	2019-10-25 19:56:46	4.98298400000000008	01	19-29岁	22.5922309470978391	114.2479358398909	440308	V0440300	23052	65	204	64	204	114.246988239999993	22.5892212800000003	114.249428570000006	22.5914372300000004	1
2019-10-25 15:25:27	2019-10-25 21:25:59	4.98298400000000008	02	30-39岁	22.5924669727726091	114.249593426294069	440308	V0440300	23053	65	205	64	205	114.249428570000006	22.5892212800000003	114.251868909999999	22.5914372300000004	1
2019-10-25 00:39:44	2019-10-25 06:39:28	4.98298400000000008	01	19-29岁	22.5929733164612685	114.251751141730466	440308	V0440300	23053	65	205	64	205	114.249428570000006	22.5892212800000003	114.251868909999999	22.5914372300000004	1
2019-10-25 12:14:21	2019-10-25 16:53:59	4.98298400000000008	02	30-39岁	22.5931729355780888	114.250230700951207	440308	V0440300	23053	65	205	64	205	114.249428570000006	22.5892212800000003	114.251868909999999	22.5914372300000004	1
2019-10-25 08:26:33	2019-10-25 22:01:23	4.98298400000000008	02	30-39岁	22.5916084126099008	114.249532723550033	440308	V0440300	23053	65	205	64	205	114.249428570000006	22.5892212800000003	114.251868909999999	22.5914372300000004	1
2019-10-25 06:43:33	2019-10-25 06:45:20	4.98298400000000008	01	19-29岁	22.592764382507081	114.250093005139718	440308	V0440300	23053	65	205	64	205	114.249428570000006	22.5892212800000003	114.251868909999999	22.5914372300000004	1
2019-10-25 11:13:29	2019-10-25 11:19:45	4.98298400000000008	01	40-49岁	22.5917967711179983	114.251570369095248	440308	V0440300	23053	65	205	64	205	114.249428570000006	22.5892212800000003	114.251868909999999	22.5914372300000004	1
2019-10-25 08:30:34	2019-10-25 08:31:34	4.98298400000000008	02	50-59岁	22.5922493120799786	114.251114217912203	440308	V0440300	23053	65	205	64	205	114.249428570000006	22.5892212800000003	114.251868909999999	22.5914372300000004	1
2019-10-25 19:15:51	2019-10-25 21:40:48	4.98298400000000008	02	30-39岁	22.5931423360746493	114.250552101872415	440308	V0440300	23053	65	205	64	205	114.249428570000006	22.5892212800000003	114.251868909999999	22.5914372300000004	1
2019-10-25 07:09:57	2019-10-25 17:41:22	4.98298400000000008	01	40-49岁	22.5932006387663584	114.250793968439908	440308	V0440300	23053	65	205	64	205	114.249428570000006	22.5892212800000003	114.251868909999999	22.5914372300000004	1
2019-10-25 09:35:53	2019-10-25 22:48:01	4.98298400000000008	01	30-39岁	22.5934385058697487	114.254142997189589	440308	V0440300	23054	65	206	64	206	114.251868909999999	22.5892212800000003	114.254309239999998	22.5914372300000004	1
2019-10-25 11:02:47	2019-10-25 15:54:00	4.98298400000000008	01	30-39岁	22.5920372496139805	114.253490337015535	440308	V0440300	23054	65	206	64	206	114.251868909999999	22.5892212800000003	114.254309239999998	22.5914372300000004	1
2019-10-25 01:05:00	2019-10-25 07:25:32	4.98298400000000008	01	19-29岁	22.5919022725745116	114.252987527874254	440308	V0440300	23054	65	206	64	206	114.251868909999999	22.5892212800000003	114.254309239999998	22.5914372300000004	1
2019-10-25 18:36:03	2019-10-25 23:29:54	4.98298400000000008	01	19-29岁	22.5921203740340104	114.252545756178009	440308	V0440300	23054	65	206	64	206	114.251868909999999	22.5892212800000003	114.254309239999998	22.5914372300000004	1
2019-10-25 18:29:30	2019-10-25 22:55:32	4.98298400000000008	01	40-49岁	22.5932309657241994	114.254147115593668	440308	V0440300	23054	65	206	64	206	114.251868909999999	22.5892212800000003	114.254309239999998	22.5914372300000004	1
2019-10-25 19:04:13	2019-10-25 23:20:51	4.98298400000000008	01	19-29岁	22.5928993779642298	114.254814723610821	440308	V0440300	23055	65	207	64	207	114.254309239999998	22.5892212800000003	114.256749580000005	22.5914372300000004	1
2019-10-25 21:46:24	2019-10-25 21:47:24	4.98298400000000008	01	30-39岁	22.5933334047403207	114.255914311287896	440308	V0440300	23055	65	207	64	207	114.254309239999998	22.5892212800000003	114.256749580000005	22.5914372300000004	1
2019-10-25 00:37:51	2019-10-25 01:50:42	4.98298400000000008	02	19-29岁	22.5921984884780294	114.255528536879908	440308	V0440300	23055	65	207	64	207	114.254309239999998	22.5892212800000003	114.256749580000005	22.5914372300000004	2
2019-10-25 18:42:09	2019-10-25 20:46:38	4.98298400000000008	02	19-29岁	22.5921984884780294	114.255528536879908	440308	V0440300	23055	65	207	64	207	114.254309239999998	22.5892212800000003	114.256749580000005	22.5914372300000004	2
2019-10-25 01:45:10	2019-10-25 12:23:48	4.98298400000000008	01	30-39岁	22.5927904311796688	114.254778000973928	440308	V0440300	23055	65	207	64	207	114.254309239999998	22.5892212800000003	114.256749580000005	22.5914372300000004	1
2019-10-25 19:11:48	2019-10-25 23:32:55	4.98298400000000008	01	19-29岁	22.5914720194658507	114.25791484754177	440308	V0440300	23056	65	208	64	208	114.256749580000005	22.5892212800000003	114.259189919999997	22.5914372300000004	1
2019-10-25 21:01:55	2019-10-25 22:28:33	4.98298400000000008	02	19-29岁	22.5932228036755305	114.257364939145404	440308	V0440300	23056	65	208	64	208	114.256749580000005	22.5892212800000003	114.259189919999997	22.5914372300000004	1
2019-10-25 11:25:13	2019-10-25 11:26:44	4.98298400000000008	01	19-29岁	22.5924242439020908	114.25870282111093	440308	V0440300	23056	65	208	64	208	114.256749580000005	22.5892212800000003	114.259189919999997	22.5914372300000004	2
2019-10-25 18:25:54	2019-10-25 19:36:46	4.98298400000000008	01	19-29岁	22.5924242439020908	114.25870282111093	440308	V0440300	23056	65	208	64	208	114.256749580000005	22.5892212800000003	114.259189919999997	22.5914372300000004	2
2019-10-25 20:49:26	2019-10-25 23:36:55	4.98298400000000008	02	0-18岁	22.5931137875365806	114.259437681315262	440308	V0440300	23057	65	209	64	209	114.259189919999997	22.5892212800000003	114.261630249999996	22.5914372300000004	2
2019-10-25 00:59:21	2019-10-25 01:19:14	4.98298400000000008	02	0-18岁	22.5931137875365806	114.259437681315262	440308	V0440300	23057	65	209	64	209	114.259189919999997	22.5892212800000003	114.261630249999996	22.5914372300000004	2
2019-10-25 00:14:20	2019-10-25 00:14:20	4.98298400000000008	01	50-59岁	22.5921594509845107	114.259582954514869	440308	V0440300	23057	65	209	64	209	114.259189919999997	22.5892212800000003	114.261630249999996	22.5914372300000004	1
2019-10-25 22:52:46	2019-10-25 22:52:46	4.98298400000000008	01	19-29岁	22.5924628037555806	114.260432395307504	440308	V0440300	23057	65	209	64	209	114.259189919999997	22.5892212800000003	114.261630249999996	22.5914372300000004	1
2019-10-25 20:49:00	2019-10-25 21:43:42	4.98298400000000008	02	50-59岁	22.5924624342631013	114.259353371374473	440308	V0440300	23057	65	209	64	209	114.259189919999997	22.5892212800000003	114.261630249999996	22.5914372300000004	1
2019-10-25 19:26:22	2019-10-25 20:01:24	4.98298400000000008	01	19-29岁	22.5931030764037395	114.260925213957009	440308	V0440300	23057	65	209	64	209	114.259189919999997	22.5892212800000003	114.261630249999996	22.5914372300000004	1
2019-10-25 09:47:44	2019-10-25 11:57:43	4.98298400000000008	02	30-39岁	22.5915091576033191	114.261676113305711	440308	V0440300	23058	65	210	64	210	114.261630249999996	22.5892212800000003	114.264070590000003	22.5914372300000004	1
2019-10-25 19:24:26	2019-10-25 19:54:51	4.98298400000000008	01	30-39岁	22.5915500923937991	114.264076379215567	440308	V0440300	23059	65	211	64	211	114.264070590000003	22.5892212800000003	114.266510920000002	22.5914372300000004	1
2019-10-25 17:56:56	2019-10-25 17:57:56	2.01503029999999983	02	19-29岁	22.5953895287574191	113.840288345273805	440306	V0440300	23242	66	37	69	36	113.839452100000003	22.5914372300000004	113.841892439999995	22.5936531900000013	1
2019-10-25 19:21:30	2019-10-25 22:35:38	2.01503029999999983	01	19-29岁	22.5952220445311305	113.864870706402669	440306	V0440300	23252	66	47	68	46	113.863855459999996	22.5914372300000004	113.866295800000003	22.5936531900000013	1
2019-10-25 19:50:28	2019-10-25 20:33:29	2.01503029999999983	01	19-29岁	22.5951603096554514	113.866329919456888	440306	V0440300	23253	66	48	68	47	113.866295800000003	22.5914372300000004	113.868736139999996	22.5936531900000013	1
2019-10-25 15:07:58	2019-10-25 17:11:06	2.29234759999999982	02	19-29岁	22.5940034125776315	113.955294443478579	440305	V0440300	23289	66	84	68	83	113.954147899999995	22.5914372300000004	113.956588240000002	22.5936531900000013	1
2019-10-25 11:52:26	2019-10-25 13:55:32	2.29234759999999982	02	30-39岁	22.5951673806841384	113.992125014146737	440305	V0440300	23304	66	99	67	98	113.990752939999993	22.5914372300000004	113.99319328	22.5936531900000013	1
2019-10-25 15:41:22	2019-10-25 17:25:31	2.29234759999999982	03	未知	22.5951451486315911	113.991901947340111	440305	V0440300	23304	66	99	67	98	113.990752939999993	22.5914372300000004	113.99319328	22.5936531900000013	1
2019-10-25 19:04:47	2019-10-25 22:20:51	3.17181930000000012	02	50-59岁	22.5945529183003018	114.185607859144966	440303	V0440300	23383	66	178	66	178	114.183539499999995	22.5914372300000004	114.185979829999994	22.5936531900000013	1
2019-10-25 08:30:16	2019-10-25 20:10:57	4.98298400000000008	02	19-29岁	22.5954621594097311	114.238986470105957	440308	V0440300	23405	66	200	65	200	114.237226890000002	22.5914372300000004	114.239667229999995	22.5936531900000013	1
2019-10-25 18:17:19	2019-10-25 19:38:31	4.98298400000000008	02	40-49岁	22.594389877808009	114.238570421867948	440308	V0440300	23405	66	200	65	200	114.237226890000002	22.5914372300000004	114.239667229999995	22.5936531900000013	1
2019-10-25 13:21:05	2019-10-25 13:43:08	4.98298400000000008	02	30-39岁	22.5941063073651591	114.238352498358395	440308	V0440300	23405	66	200	65	200	114.237226890000002	22.5914372300000004	114.239667229999995	22.5936531900000013	1
2019-10-25 08:01:40	2019-10-25 08:02:40	4.98298400000000008	01	60岁以上	22.5936549719491602	114.238351785467131	440308	V0440300	23405	66	200	65	200	114.237226890000002	22.5914372300000004	114.239667229999995	22.5936531900000013	1
2019-10-25 13:23:48	2019-10-25 21:34:01	4.98298400000000008	02	30-39岁	22.5946047790660884	114.241093602606725	440308	V0440300	23406	66	201	65	201	114.239667229999995	22.5914372300000004	114.242107559999994	22.5936531900000013	1
2019-10-25 19:39:11	2019-10-25 22:37:03	4.98298400000000008	02	40-49岁	22.5951941253050883	114.242821926388018	440308	V0440300	23407	66	202	65	202	114.242107559999994	22.5914372300000004	114.244547900000001	22.5936531900000013	1
2019-10-25 14:16:44	2019-10-25 16:52:37	4.98298400000000008	02	50-59岁	22.5945515984145118	114.244302609558005	440308	V0440300	23407	66	202	65	202	114.242107559999994	22.5914372300000004	114.244547900000001	22.5936531900000013	1
2019-10-25 09:05:02	2019-10-25 09:53:48	4.98298400000000008	01	19-29岁	22.5945630395919217	114.247072886149141	440308	V0440300	23409	66	204	65	204	114.246988239999993	22.5914372300000004	114.249428570000006	22.5936531900000013	1
2019-10-25 21:42:28	2019-10-25 21:43:28	4.98298400000000008	02	40-49岁	22.5943869971888809	114.248913670802878	440308	V0440300	23409	66	204	65	204	114.246988239999993	22.5914372300000004	114.249428570000006	22.5936531900000013	1
2019-10-25 21:40:45	2019-10-25 21:52:04	4.98298400000000008	01	30-39岁	22.5937644064094201	114.248401113848686	440308	V0440300	23409	66	204	65	204	114.246988239999993	22.5914372300000004	114.249428570000006	22.5936531900000013	1
2019-10-25 11:36:09	2019-10-25 12:50:54	4.98298400000000008	01	19-29岁	22.5941181263322797	114.249025948279524	440308	V0440300	23409	66	204	65	204	114.246988239999993	22.5914372300000004	114.249428570000006	22.5936531900000013	1
2019-10-25 09:31:00	2019-10-25 16:01:05	4.98298400000000008	02	40-49岁	22.594537563549661	114.2487454186722	440308	V0440300	23409	66	204	65	204	114.246988239999993	22.5914372300000004	114.249428570000006	22.5936531900000013	1
2019-10-25 15:39:07	2019-10-25 17:34:11	4.98298400000000008	03	未知	22.5939788028544015	114.248270476807974	440308	V0440300	23409	66	204	65	204	114.246988239999993	22.5914372300000004	114.249428570000006	22.5936531900000013	1
2019-10-25 10:27:37	2019-10-25 12:03:33	4.98298400000000008	02	40-49岁	22.5953367910570293	114.249030881730533	440308	V0440300	23409	66	204	65	204	114.246988239999993	22.5914372300000004	114.249428570000006	22.5936531900000013	1
2019-10-25 19:13:06	2019-10-25 19:13:06	4.98298400000000008	02	19-29岁	22.5942678861646797	114.2482841698735	440308	V0440300	23409	66	204	65	204	114.246988239999993	22.5914372300000004	114.249428570000006	22.5936531900000013	2
2019-10-25 08:29:07	2019-10-25 11:39:44	4.98298400000000008	02	19-29岁	22.5942678861646797	114.2482841698735	440308	V0440300	23409	66	204	65	204	114.246988239999993	22.5914372300000004	114.249428570000006	22.5936531900000013	2
2019-10-25 20:48:21	2019-10-25 23:07:55	4.98298400000000008	02	30-39岁	22.5946003002336404	114.247140192353754	440308	V0440300	23409	66	204	65	204	114.246988239999993	22.5914372300000004	114.249428570000006	22.5936531900000013	1
2019-10-25 08:48:40	2019-10-25 17:41:50	4.98298400000000008	02	19-29岁	22.5939359630442311	114.249457295943103	440308	V0440300	23410	66	205	65	205	114.249428570000006	22.5914372300000004	114.251868909999999	22.5936531900000013	1
2019-10-25 23:43:27	2019-10-25 23:43:27	4.98298400000000008	01	19-29岁	22.5942545844927096	114.250141158188796	440308	V0440300	23410	66	205	65	205	114.249428570000006	22.5914372300000004	114.251868909999999	22.5936531900000013	2
2019-10-25 08:18:33	2019-10-25 23:08:19	4.98298400000000008	01	19-29岁	22.5942545844927096	114.250141158188796	440308	V0440300	23410	66	205	65	205	114.249428570000006	22.5914372300000004	114.251868909999999	22.5936531900000013	2
2019-10-25 19:45:10	2019-10-25 22:09:31	4.98298400000000008	01	19-29岁	22.5942518694893799	114.253145026104633	440308	V0440300	23411	66	206	65	206	114.251868909999999	22.5914372300000004	114.254309239999998	22.5936531900000013	1
2019-10-25 11:14:37	2019-10-25 13:20:55	4.98298400000000008	02	50-59岁	22.5936902919327096	114.252504864161168	440308	V0440300	23411	66	206	65	206	114.251868909999999	22.5914372300000004	114.254309239999998	22.5936531900000013	1
2019-10-25 20:51:53	2019-10-25 21:51:56	4.98298400000000008	01	19-29岁	22.5942098265009506	114.252270963185737	440308	V0440300	23411	66	206	65	206	114.251868909999999	22.5914372300000004	114.254309239999998	22.5936531900000013	1
2019-10-25 17:35:53	2019-10-25 20:46:04	4.98298400000000008	01	30-39岁	22.5955046750560911	114.252507720416631	440308	V0440300	23411	66	206	65	206	114.251868909999999	22.5914372300000004	114.254309239999998	22.5936531900000013	1
2019-10-25 19:11:48	2019-10-25 20:26:36	4.98298400000000008	01	30-39岁	22.5951228306527199	114.256569026207771	440308	V0440300	23412	66	207	65	207	114.254309239999998	22.5914372300000004	114.256749580000005	22.5936531900000013	1
2019-10-25 07:58:09	2019-10-25 22:33:18	4.98298400000000008	01	19-29岁	22.5938489571599597	114.255447196620182	440308	V0440300	23412	66	207	65	207	114.254309239999998	22.5914372300000004	114.256749580000005	22.5936531900000013	1
2019-10-25 18:18:18	2019-10-25 19:13:08	4.98298400000000008	02	19-29岁	22.5950544955761394	114.254684476054209	440308	V0440300	23412	66	207	65	207	114.254309239999998	22.5914372300000004	114.256749580000005	22.5936531900000013	1
2019-10-25 10:33:53	2019-10-25 11:33:57	4.98298400000000008	01	40-49岁	22.5948584724948205	114.254834182580552	440308	V0440300	23412	66	207	65	207	114.254309239999998	22.5914372300000004	114.256749580000005	22.5936531900000013	1
2019-10-25 18:14:39	2019-10-25 21:05:21	4.98298400000000008	01	50-59岁	22.5941802841358488	114.255819747549097	440308	V0440300	23412	66	207	65	207	114.254309239999998	22.5914372300000004	114.256749580000005	22.5936531900000013	1
2019-10-25 17:35:26	2019-10-25 17:36:26	4.98298400000000008	01	30-39岁	22.5949152251552796	114.255513536936732	440308	V0440300	23412	66	207	65	207	114.254309239999998	22.5914372300000004	114.256749580000005	22.5936531900000013	1
2019-10-25 20:33:09	2019-10-25 20:34:09	4.98298400000000008	01	30-39岁	22.5949611939551289	114.261374490623581	440308	V0440300	23414	66	209	65	209	114.259189919999997	22.5914372300000004	114.261630249999996	22.5936531900000013	1
2019-10-25 07:11:04	2019-10-25 07:38:27	4.98298400000000008	02	30-39岁	22.5938682524139907	114.260803135108517	440308	V0440300	23414	66	209	65	209	114.259189919999997	22.5914372300000004	114.261630249999996	22.5936531900000013	1
2019-10-25 21:11:43	2019-10-25 21:55:15	4.98298400000000008	01	30-39岁	22.5940769812182509	114.259282508810799	440308	V0440300	23414	66	209	65	209	114.259189919999997	22.5914372300000004	114.261630249999996	22.5936531900000013	1
2019-10-25 19:01:16	2019-10-25 21:28:02	2.01503029999999983	02	19-29岁	22.5960867903415306	113.874501926117105	440306	V0440300	23613	67	51	69	50	113.873616810000001	22.5936531900000013	113.87605714	22.5958691499999986	1
2019-10-25 19:32:41	2019-10-25 22:00:42	2.29234759999999982	01	19-29岁	22.5980390000439009	113.963467251566314	440305	V0440300	23649	67	87	69	86	113.961468909999994	22.5936531900000013	113.963909240000007	22.5958691499999986	1
2019-10-25 11:00:09	2019-10-25 15:44:49	2.29234759999999982	02	19-29岁	22.5971138864807415	113.98427777963191	440305	V0440300	23658	67	96	68	95	113.983431929999995	22.5936531900000013	113.985872270000002	22.5958691499999986	1
2019-10-25 12:36:51	2019-10-25 13:48:45	2.29234759999999982	01	19-29岁	22.5962465941960602	113.985190891338632	440305	V0440300	23658	67	96	68	95	113.983431929999995	22.5936531900000013	113.985872270000002	22.5958691499999986	1
2019-10-25 10:26:59	2019-10-25 13:07:51	1.86759879999999989	03	未知	22.5975509346565815	114.1215747040129	440307	V0440300	23714	67	152	67	152	114.120090759999997	22.5936531900000013	114.122531089999995	22.5958691499999986	1
2019-10-25 16:35:11	2019-10-25 17:24:20	4.98298400000000008	01	19-29岁	22.5970918769900884	114.238749801100795	440308	V0440300	23762	67	200	66	200	114.237226890000002	22.5936531900000013	114.239667229999995	22.5958691499999986	1
2019-10-25 12:26:44	2019-10-25 13:23:34	4.98298400000000008	01	0-18岁	22.5967818819294983	114.244345678652451	440308	V0440300	23764	67	202	66	202	114.242107559999994	22.5936531900000013	114.244547900000001	22.5958691499999986	1
2019-10-25 08:19:13	2019-10-25 08:20:42	4.98298400000000008	02	30-39岁	22.5965883950491104	114.24359127885748	440308	V0440300	23764	67	202	66	202	114.242107559999994	22.5936531900000013	114.244547900000001	22.5958691499999986	1
2019-10-25 17:05:02	2019-10-25 21:28:05	4.98298400000000008	02	30-39岁	22.596021036869459	114.245770402272669	440308	V0440300	23765	67	203	66	203	114.244547900000001	22.5936531900000013	114.246988239999993	22.5958691499999986	1
2019-10-25 09:02:47	2019-10-25 09:59:36	4.98298400000000008	02	50-59岁	22.5964205993701412	114.244858376711761	440308	V0440300	23765	67	203	66	203	114.244547900000001	22.5936531900000013	114.246988239999993	22.5958691499999986	1
2019-10-25 08:34:34	2019-10-25 14:32:23	4.98298400000000008	01	40-49岁	22.5961857381830811	114.250637443319036	440308	V0440300	23767	67	205	66	205	114.249428570000006	22.5936531900000013	114.251868909999999	22.5958691499999986	1
2019-10-25 17:47:32	2019-10-25 18:25:49	4.98298400000000008	01	40-49岁	22.5959777605991796	114.249562523759806	440308	V0440300	23767	67	205	66	205	114.249428570000006	22.5936531900000013	114.251868909999999	22.5958691499999986	1
2019-10-25 19:25:35	2019-10-25 19:26:35	4.98298400000000008	02	19-29岁	22.5963555813893002	114.252121415976816	440308	V0440300	23768	67	206	66	206	114.251868909999999	22.5936531900000013	114.254309239999998	22.5958691499999986	1
2019-10-25 19:33:46	2019-10-25 19:34:46	4.98298400000000008	02	30-39岁	22.5967067123676912	114.253650401152612	440308	V0440300	23768	67	206	66	206	114.251868909999999	22.5936531900000013	114.254309239999998	22.5958691499999986	1
2019-10-25 13:40:42	2019-10-25 14:04:09	4.98298400000000008	02	30-39岁	22.5959299399921711	114.254676826562971	440308	V0440300	23769	67	207	66	207	114.254309239999998	22.5936531900000013	114.256749580000005	22.5958691499999986	1
2019-10-25 14:48:46	2019-10-25 19:24:17	4.98298400000000008	01	0-18岁	22.596300869738851	114.256837304790352	440308	V0440300	23770	67	208	66	208	114.256749580000005	22.5936531900000013	114.259189919999997	22.5958691499999986	1
2019-10-25 22:20:38	2019-10-25 22:21:38	4.98298400000000008	02	19-29岁	22.5971486023928883	114.266843201462024	440308	V0440300	23774	67	212	66	212	114.266510920000002	22.5936531900000013	114.268951259999994	22.5958691499999986	1
2019-10-25 15:39:54	2019-10-25 16:12:33	2.01503029999999983	01	30-39岁	22.5998077044454995	113.833238398382136	440306	V0440300	23953	68	34	71	33	113.832131090000004	22.5958691499999986	113.834571429999997	22.5980851099999995	1
2019-10-25 19:00:25	2019-10-25 20:39:05	2.01503029999999983	02	19-29岁	22.5995499513290206	113.833895464011192	440306	V0440300	23953	68	34	71	33	113.832131090000004	22.5958691499999986	113.834571429999997	22.5980851099999995	1
2019-10-25 15:26:42	2019-10-25 19:02:25	2.01503029999999983	03	未知	22.5995503788406111	113.838492481776797	440306	V0440300	23955	68	36	71	35	113.837011770000004	22.5958691499999986	113.839452100000003	22.5980851099999995	1
2019-10-25 05:43:23	2019-10-25 09:23:49	2.01503029999999983	01	40-49岁	22.6000282411399098	113.854537306553283	440306	V0440300	23962	68	43	71	42	113.854094119999999	22.5958691499999986	113.856534460000006	22.5980851099999995	1
2019-10-25 17:40:00	2019-10-25 19:40:53	2.29234759999999982	01	19-29岁	22.5986841363770914	113.961314768601284	440305	V0440300	24005	68	86	70	85	113.959028570000001	22.5958691499999986	113.961468909999994	22.5980851099999995	1
2019-10-25 17:43:51	2019-10-25 22:37:08	2.29234759999999982	02	40-49岁	22.5986555812387486	113.985634094579154	440305	V0440300	24015	68	96	69	95	113.983431929999995	22.5958691499999986	113.985872270000002	22.5980851099999995	1
2019-10-25 00:01:12	2019-10-25 00:56:24	3.17181930000000012	02	0-18岁	22.5981042534835304	114.189443446371484	440303	V0440300	24099	68	180	68	180	114.188420170000001	22.5958691499999986	114.190860499999999	22.5980851099999995	1
2019-10-25 17:54:40	2019-10-25 20:54:45	1.86759879999999989	03	未知	22.5994388859160793	114.214214998625579	440307	V0440300	24109	68	190	68	190	114.212823529999994	22.5958691499999986	114.215263870000001	22.5980851099999995	1
2019-10-25 17:00:04	2019-10-25 17:33:49	4.98298400000000008	01	30-39岁	22.598355271618459	114.236634506908473	440308	V0440300	24118	68	199	67	199	114.234786549999995	22.5958691499999986	114.237226890000002	22.5980851099999995	1
2019-10-25 14:24:07	2019-10-25 17:04:30	4.98298400000000008	01	19-29岁	22.5985292606514889	114.243601214625741	440308	V0440300	24121	68	202	67	202	114.242107559999994	22.5958691499999986	114.244547900000001	22.5980851099999995	1
2019-10-25 21:57:43	2019-10-25 21:58:43	4.98298400000000008	02	50-59岁	22.5986895186342203	114.24294669129516	440308	V0440300	24121	68	202	67	202	114.242107559999994	22.5958691499999986	114.244547900000001	22.5980851099999995	1
2019-10-25 18:02:36	2019-10-25 22:09:42	4.98298400000000008	01	30-39岁	22.5984417978023409	114.246392981264108	440308	V0440300	24122	68	203	67	203	114.244547900000001	22.5958691499999986	114.246988239999993	22.5980851099999995	1
2019-10-25 19:03:20	2019-10-25 22:59:20	4.98298400000000008	01	30-39岁	22.5993300559691903	114.247658526415421	440308	V0440300	24123	68	204	67	204	114.246988239999993	22.5958691499999986	114.249428570000006	22.5980851099999995	1
2019-10-25 09:57:50	2019-10-25 09:58:50	4.98298400000000008	02	60岁以上	22.599696361018669	114.286654111653064	440308	V0440300	24139	68	220	67	220	114.286033610000004	22.5958691499999986	114.288473949999997	22.5980851099999995	1
2019-10-25 18:45:20	2019-10-25 21:09:48	2.01503029999999983	02	19-29岁	22.601987787456931	113.836706765577844	440306	V0440300	24311	69	35	72	34	113.834571429999997	22.5980851099999995	113.837011770000004	22.6003010599999996	1
2019-10-25 14:13:15	2019-10-25 15:38:22	2.01503029999999983	01	30-39岁	22.6005116314138306	113.839646500729202	440306	V0440300	24313	69	37	72	36	113.839452100000003	22.5980851099999995	113.841892439999995	22.6003010599999996	3
2019-10-25 15:38:25	2019-10-25 16:25:06	2.01503029999999983	01	30-39岁	22.6005116314138306	113.839646500729202	440306	V0440300	24313	69	37	72	36	113.839452100000003	22.5980851099999995	113.841892439999995	22.6003010599999996	3
2019-10-25 16:25:35	2019-10-25 18:54:45	2.01503029999999983	01	30-39岁	22.6005116314138306	113.839646500729202	440306	V0440300	24313	69	37	72	36	113.839452100000003	22.5980851099999995	113.841892439999995	22.6003010599999996	3
2019-10-25 17:03:35	2019-10-25 19:01:52	2.01503029999999983	02	19-29岁	22.6011969670452295	113.839621119257586	440306	V0440300	24313	69	37	72	36	113.839452100000003	22.5980851099999995	113.841892439999995	22.6003010599999996	1
2019-10-25 19:12:34	2019-10-25 21:27:59	2.01503029999999983	02	40-49岁	22.60133519329192	113.842057437004371	440306	V0440300	24314	69	38	72	37	113.841892439999995	22.5980851099999995	113.844332769999994	22.6003010599999996	3
2019-10-25 21:28:21	2019-10-25 22:21:24	2.01503029999999983	02	40-49岁	22.60133519329192	113.842057437004371	440306	V0440300	24314	69	38	72	37	113.841892439999995	22.5980851099999995	113.844332769999994	22.6003010599999996	3
2019-10-25 18:36:33	2019-10-25 19:11:53	2.01503029999999983	02	40-49岁	22.60133519329192	113.842057437004371	440306	V0440300	24314	69	38	72	37	113.841892439999995	22.5980851099999995	113.844332769999994	22.6003010599999996	3
2019-10-25 08:41:54	2019-10-25 10:45:52	1.75727349999999993	01	30-39岁	22.602462007734001	114.024188808624174	440309	V0440300	24388	69	112	70	111	114.022477309999999	22.5980851099999995	114.024917650000006	22.6003010599999996	1
2019-10-25 11:55:58	2019-10-25 13:27:10	1.75727349999999993	02	30-39岁	22.6023288639052886	114.036497600074085	440309	V0440300	24393	69	117	70	116	114.034678990000003	22.5980851099999995	114.037119329999996	22.6003010599999996	1
2019-10-25 19:58:39	2019-10-25 22:55:31	1.75727349999999993	02	19-29岁	22.60244189584553	114.039197442360319	440309	V0440300	24394	69	118	70	117	114.037119329999996	22.5980851099999995	114.039559659999995	22.6003010599999996	1
2019-10-25 18:53:34	2019-10-25 22:25:26	1.75727349999999993	01	30-39岁	22.6005920122144701	114.049501667355429	440309	V0440300	24399	69	123	70	123	114.04932101	22.5980851099999995	114.051761350000007	22.6003010599999996	1
2019-10-25 00:02:58	2019-10-25 00:21:56	3.17181930000000012	02	50-59岁	22.6020246510463103	114.082929139674064	440303	V0440300	24412	69	136	70	136	114.081045380000006	22.5980851099999995	114.083485710000005	22.6003010599999996	1
2019-10-25 09:13:58	2019-10-25 19:14:13	1.86759879999999989	01	30-39岁	22.6011692712635295	114.119506643801017	440307	V0440300	24427	69	151	69	151	114.117650420000004	22.5980851099999995	114.120090759999997	22.6003010599999996	1
2019-10-25 14:31:06	2019-10-25 15:37:49	4.98298400000000008	01	50-59岁	22.6022788403135912	114.234368773253124	440308	V0440300	24474	69	198	68	198	114.232346219999997	22.5980851099999995	114.234786549999995	22.6003010599999996	2
2019-10-25 09:13:24	2019-10-25 11:28:25	4.98298400000000008	01	50-59岁	22.6022788403135912	114.234368773253124	440308	V0440300	24474	69	198	68	198	114.232346219999997	22.5980851099999995	114.234786549999995	22.6003010599999996	2
2019-10-25 23:22:31	2019-10-25 23:25:06	4.98298400000000008	02	19-29岁	22.6012629993371696	114.279487612651877	440308	V0440300	24493	69	217	68	217	114.278712600000006	22.5980851099999995	114.281152939999998	22.6003010599999996	1
2019-10-25 19:33:18	2019-10-25 20:38:08	4.98298400000000008	01	19-29岁	22.6024750073358796	114.308532264087418	440308	V0440300	24505	69	229	68	229	114.307996639999999	22.5980851099999995	114.310436969999998	22.6003010599999996	1
2019-10-25 07:17:36	2019-10-25 09:56:43	4.98298400000000008	01	19-29岁	22.601623192999881	114.32074017701504	440308	V0440300	24510	69	234	68	234	114.320198320000003	22.5980851099999995	114.322638659999996	22.6003010599999996	1
2019-10-25 12:09:04	2019-10-25 13:33:29	2.01503029999999983	01	19-29岁	22.6033907919932986	113.842418696931929	440306	V0440300	24671	70	38	73	37	113.841892439999995	22.6003010599999996	113.844332769999994	22.6025170200000005	1
2019-10-25 19:39:51	2019-10-25 22:25:14	2.01503029999999983	02	19-29岁	22.60369109216699	113.847592186031832	440306	V0440300	24673	70	40	73	39	113.846773110000001	22.6003010599999996	113.849213449999993	22.6025170200000005	1
2019-10-25 18:08:19	2019-10-25 22:09:27	1.75727349999999993	01	30-39岁	22.6037224607840486	114.040608655848203	440309	V0440300	24752	70	119	71	119	114.039559659999995	22.6003010599999996	114.042000000000002	22.6025170200000005	1
2019-10-25 18:39:58	2019-10-25 18:39:58	2.01503029999999983	02	19-29岁	22.6051561143536794	113.837207716934699	440306	V0440300	25026	71	36	74	35	113.837011770000004	22.6025170200000005	113.839452100000003	22.6047329800000014	1
2019-10-25 19:23:32	2019-10-25 22:33:40	2.01503029999999983	02	19-29岁	22.6053483796443295	113.852025311244844	440306	V0440300	25032	71	42	74	41	113.851653780000007	22.6025170200000005	113.854094119999999	22.6047329800000014	1
2019-10-25 18:24:29	2019-10-25 21:28:00	1.75727349999999993	01	40-49岁	22.6062783559635214	114.038745911556148	440309	V0440300	25108	71	118	72	118	114.037119329999996	22.6025170200000005	114.039559659999995	22.6047329800000014	1
2019-10-25 23:09:24	2019-10-25 23:42:06	1.75727349999999993	01	30-39岁	22.6057354351199606	114.038670053547833	440309	V0440300	25108	71	118	72	118	114.037119329999996	22.6025170200000005	114.039559659999995	22.6047329800000014	1
2019-10-25 09:03:39	2019-10-25 16:09:24	1.86759879999999989	01	50-59岁	22.6055314684924511	114.206937154452177	440307	V0440300	25177	71	187	71	187	114.205502519999996	22.6025170200000005	114.207942860000003	22.6047329800000014	1
2019-10-25 12:44:02	2019-10-25 13:52:18	1.75727349999999993	01	19-29岁	22.608606227624751	114.033825931211894	440309	V0440300	25463	72	116	73	116	114.032238660000004	22.6047329800000014	114.034678990000003	22.6069489399999988	1
2019-10-25 19:09:00	2019-10-25 21:05:33	1.75727349999999993	01	19-29岁	22.607839264802351	114.035300496494372	440309	V0440300	25464	72	117	73	117	114.034678990000003	22.6047329800000014	114.037119329999996	22.6069489399999988	1
2019-10-25 12:05:11	2019-10-25 13:17:30	1.86759879999999989	01	30-39岁	22.6075401528462798	114.137076403894298	440307	V0440300	25505	72	158	72	158	114.134732769999999	22.6047329800000014	114.137173110000006	22.6069489399999988	2
2019-10-25 13:17:31	2019-10-25 13:59:12	1.86759879999999989	01	30-39岁	22.6075401528462798	114.137076403894298	440307	V0440300	25505	72	158	72	158	114.134732769999999	22.6047329800000014	114.137173110000006	22.6069489399999988	2
2019-10-25 08:44:14	2019-10-25 09:39:20	1.86759879999999989	01	19-29岁	22.6084793046788803	114.147740820841861	440307	V0440300	25510	72	163	72	163	114.146934450000003	22.6047329800000014	114.149374789999996	22.6069489399999988	1
2019-10-25 19:25:32	2019-10-25 21:52:27	1.75727349999999993	02	19-29岁	22.6107638118194103	114.04020519038734	440309	V0440300	25823	73	119	74	119	114.039559659999995	22.6069489399999988	114.042000000000002	22.6091648899999988	1
2019-10-25 18:17:56	2019-10-25 21:41:33	1.86759879999999989	02	19-29岁	22.61067661145443	114.074804376271942	440307	V0440300	25837	73	133	74	133	114.073724369999994	22.6069489399999988	114.07616471	22.6091648899999988	1
2019-10-25 21:24:32	2019-10-25 22:04:28	1.86759879999999989	01	30-39岁	22.6093470960421108	114.114008990314986	440307	V0440300	25853	73	149	73	149	114.112769749999998	22.6069489399999988	114.115210079999997	22.6091648899999988	1
2019-10-25 10:54:10	2019-10-25 11:55:47	1.86759879999999989	01	40-49岁	22.6100370938178798	114.153629137529592	440307	V0440300	25869	73	165	73	165	114.151815130000003	22.6069489399999988	114.154255460000002	22.6091648899999988	3
2019-10-25 13:24:07	2019-10-25 20:38:54	1.86759879999999989	01	40-49岁	22.6100370938178798	114.153629137529592	440307	V0440300	25869	73	165	73	165	114.151815130000003	22.6069489399999988	114.154255460000002	22.6091648899999988	3
2019-10-25 11:55:50	2019-10-25 13:23:50	1.86759879999999989	01	40-49岁	22.6100370938178798	114.153629137529592	440307	V0440300	25869	73	165	73	165	114.151815130000003	22.6069489399999988	114.154255460000002	22.6091648899999988	3
2019-10-25 15:06:53	2019-10-25 15:51:26	1.86759879999999989	02	0-18岁	22.6111251692940591	114.215612876594307	440307	V0440300	25895	73	191	72	191	114.215263870000001	22.6069489399999988	114.2177042	22.6091648899999988	1
2019-10-25 19:58:20	2019-10-25 23:47:36	2.01503029999999983	02	30-39岁	22.6134142259062791	113.852852494064066	440306	V0440300	26103	74	42	76	41	113.851653780000007	22.6091648899999988	113.854094119999999	22.6113808499999998	1
2019-10-25 21:21:32	2019-10-25 22:50:31	2.01503029999999983	02	30-39岁	22.6115875212970714	113.854497863320276	440306	V0440300	26104	74	43	76	42	113.854094119999999	22.6091648899999988	113.856534460000006	22.6113808499999998	1
2019-10-25 13:29:48	2019-10-25 15:20:40	1.86759879999999989	02	19-29岁	22.6128573960904191	114.107956946921064	440307	V0440300	26208	74	147	74	147	114.107889080000007	22.6091648899999988	114.110329410000006	22.6113808499999998	2
2019-10-25 12:25:04	2019-10-25 13:29:27	1.86759879999999989	02	19-29岁	22.6128573960904191	114.107956946921064	440307	V0440300	26208	74	147	74	147	114.107889080000007	22.6091648899999988	114.110329410000006	22.6113808499999998	2
2019-10-25 15:19:49	2019-10-25 18:10:00	3.17181930000000012	01	19-29岁	22.6120619353077998	114.192718001708187	440303	V0440300	26242	74	181	74	181	114.190860499999999	22.6091648899999988	114.193300840000006	22.6113808499999998	1
2019-10-25 15:13:21	2019-10-25 16:28:51	3.17181930000000012	02	19-29岁	22.6120619353077998	114.192718001708187	440303	V0440300	26242	74	181	74	181	114.190860499999999	22.6091648899999988	114.193300840000006	22.6113808499999998	1
2019-10-25 16:23:57	2019-10-25 16:45:51	3.17181930000000012	01	19-29岁	22.6120619353077998	114.192718001708187	440303	V0440300	26242	74	181	74	181	114.190860499999999	22.6091648899999988	114.193300840000006	22.6113808499999998	1
2019-10-25 16:44:39	2019-10-25 22:09:29	1.86759879999999989	01	19-29岁	22.6132138051241789	114.214258310443853	440307	V0440300	26251	74	190	73	190	114.212823529999994	22.6091648899999988	114.215263870000001	22.6113808499999998	1
2019-10-25 18:48:29	2019-10-25 22:16:07	2.01503029999999983	01	19-29岁	22.6157390426218186	113.854976859901214	440306	V0440300	26461	75	43	77	42	113.854094119999999	22.6113808499999998	113.856534460000006	22.6135968100000007	1
2019-10-25 14:51:07	2019-10-25 17:17:14	2.01503029999999983	02	19-29岁	22.6154747255730584	113.855303639609787	440306	V0440300	26461	75	43	77	42	113.854094119999999	22.6113808499999998	113.856534460000006	22.6135968100000007	1
2019-10-25 12:59:36	2019-10-25 14:33:33	2.01503029999999983	01	19-29岁	22.6155932992766893	113.858129502855519	440306	V0440300	26462	75	44	77	43	113.856534460000006	22.6113808499999998	113.858974790000005	22.6135968100000007	1
2019-10-25 00:57:49	2019-10-25 07:33:07	2.01503029999999983	03	未知	22.6155520715661211	113.921128065710576	440306	V0440300	26488	75	70	77	69	113.919983189999996	22.6113808499999998	113.922423530000003	22.6135968100000007	1
2019-10-25 11:54:01	2019-10-25 13:08:21	1.75727349999999993	01	19-29岁	22.6147458756839193	114.024702081100315	440309	V0440300	26530	75	112	76	112	114.022477309999999	22.6113808499999998	114.024917650000006	22.6135968100000007	1
2019-10-25 14:21:30	2019-10-25 15:03:23	1.86759879999999989	01	40-49岁	22.6154688599334008	114.150474305468705	440307	V0440300	26582	75	164	75	164	114.149374789999996	22.6113808499999998	114.151815130000003	22.6135968100000007	2
2019-10-25 23:41:44	2019-10-25 23:41:44	1.86759879999999989	01	40-49岁	22.6154688599334008	114.150474305468705	440307	V0440300	26582	75	164	75	164	114.149374789999996	22.6113808499999998	114.151815130000003	22.6135968100000007	2
2019-10-25 23:03:15	2019-10-25 23:39:27	2.01503029999999983	01	30-39岁	22.6160727029948916	113.85266558861116	440306	V0440300	26817	76	42	78	41	113.851653780000007	22.6135968100000007	113.854094119999999	22.6158127700000016	1
2019-10-25 10:18:58	2019-10-25 10:52:51	1.86759879999999989	01	50-59岁	22.6176915641377398	114.113766706748407	440307	V0440300	26924	76	149	76	149	114.112769749999998	22.6135968100000007	114.115210079999997	22.6158127700000016	1
2019-10-25 09:31:31	2019-10-25 15:59:01	2.01503029999999983	01	30-39岁	22.6194784507023314	113.831776802849973	440306	V0440300	27165	77	33	80	32	113.829690760000005	22.6158127700000016	113.832131090000004	22.6180287200000016	1
2019-10-25 08:55:53	2019-10-25 20:11:44	2.29234759999999982	01	19-29岁	22.6193484109464613	113.963076922996422	440305	V0440300	27219	77	87	78	86	113.961468909999994	22.6158127700000016	113.963909240000007	22.6180287200000016	1
2019-10-25 12:27:38	2019-10-25 13:58:24	1.86759879999999989	01	30-39岁	22.619569140952219	114.063086133955849	440307	V0440300	27260	77	128	78	128	114.061522690000004	22.6158127700000016	114.063963029999996	22.6180287200000016	1
2019-10-25 20:21:19	2019-10-25 21:18:00	1.86759879999999989	01	19-29岁	22.6199035267512194	114.215367973943756	440307	V0440300	27323	77	191	76	191	114.215263870000001	22.6158127700000016	114.2177042	22.6180287200000016	1
2019-10-25 10:00:38	2019-10-25 12:10:51	1.86759879999999989	01	30-39岁	22.6188824917864402	114.21790670536295	440307	V0440300	27324	77	192	76	192	114.2177042	22.6158127700000016	114.220144540000007	22.6180287200000016	1
2019-10-25 12:22:43	2019-10-25 12:23:43	1.86759879999999989	02	19-29岁	22.619895485582969	114.221668443720077	440307	V0440300	27325	77	193	76	193	114.220144540000007	22.6158127700000016	114.222584870000006	22.6180287200000016	1
2019-10-25 12:09:06	2019-10-25 13:36:42	2.29234759999999982	03	未知	22.6218366308789314	113.969613267401357	440305	V0440300	27579	78	90	79	90	113.968789920000006	22.6180287200000016	113.971230250000005	22.620244679999999	1
2019-10-25 12:29:55	2019-10-25 18:51:21	2.29234759999999982	01	19-29岁	22.6206285907813083	113.972070073968879	440305	V0440300	27580	78	91	79	91	113.971230250000005	22.6180287200000016	113.973670589999998	22.620244679999999	1
2019-10-25 19:43:07	2019-10-25 20:36:27	1.86759879999999989	01	30-39岁	22.6207778189901205	114.059599476953082	440307	V0440300	27616	78	127	79	127	114.059082349999997	22.6180287200000016	114.061522690000004	22.620244679999999	1
2019-10-25 15:21:54	2019-10-25 16:32:59	1.86759879999999989	02	19-29岁	22.620377019803481	114.108023193607423	440307	V0440300	27636	78	147	78	147	114.107889080000007	22.6180287200000016	114.110329410000006	22.620244679999999	1
2019-10-25 13:22:30	2019-10-25 21:36:43	1.86759879999999989	01	19-29岁	22.6212390248265898	114.144531623124678	440307	V0440300	27651	78	162	78	162	114.144494120000005	22.6180287200000016	114.146934450000003	22.620244679999999	1
2019-10-25 08:46:11	2019-10-25 21:19:40	1.86759879999999989	01	19-29岁	22.6224149355184387	114.219128727156416	440307	V0440300	27681	78	192	77	192	114.2177042	22.6180287200000016	114.220144540000007	22.620244679999999	1
2019-10-25 13:31:25	2019-10-25 15:12:09	1.86759879999999989	03	未知	22.6213110621067415	114.220016272690813	440307	V0440300	27681	78	192	77	192	114.2177042	22.6180287200000016	114.220144540000007	22.620244679999999	1
2019-10-25 10:12:39	2019-10-25 12:26:54	1.86759879999999989	01	30-39岁	22.6204930022949995	114.218127073009569	440307	V0440300	27681	78	192	77	192	114.2177042	22.6180287200000016	114.220144540000007	22.620244679999999	1
2019-10-25 10:38:03	2019-10-25 12:11:21	1.75727349999999993	01	40-49岁	22.6234446990525697	114.039243328940458	440309	V0440300	27964	79	118	80	118	114.037119329999996	22.620244679999999	114.039559659999995	22.6224606399999999	2
2019-10-25 12:12:51	2019-10-25 12:55:55	1.75727349999999993	01	40-49岁	22.6234446990525697	114.039243328940458	440309	V0440300	27964	79	118	80	118	114.037119329999996	22.620244679999999	114.039559659999995	22.6224606399999999	2
2019-10-25 10:38:16	2019-10-25 11:55:10	1.75727349999999993	02	30-39岁	22.6237802859855996	114.048141413972431	440309	V0440300	27968	79	122	80	122	114.046880669999993	22.620244679999999	114.04932101	22.6224606399999999	1
2019-10-25 13:32:15	2019-10-25 14:41:55	1.86759879999999989	02	40-49岁	22.6226806810010004	114.052636974641032	440307	V0440300	27970	79	124	80	124	114.051761350000007	22.620244679999999	114.054201680000006	22.6224606399999999	1
2019-10-25 22:41:42	2019-10-25 23:44:00	1.86759879999999989	01	30-39岁	22.6229846121294891	114.056898418277015	440307	V0440300	27972	79	126	80	126	114.056642019999998	22.620244679999999	114.059082349999997	22.6224606399999999	1
2019-10-25 11:19:56	2019-10-25 13:43:18	1.86759879999999989	01	19-29岁	22.6236426634736887	114.112436826933788	440307	V0440300	27994	79	148	79	148	114.110329410000006	22.620244679999999	114.112769749999998	22.6224606399999999	1
2019-10-25 16:39:58	2019-10-25 18:17:41	1.86759879999999989	01	19-29岁	22.6243980936808597	114.219497178378177	440307	V0440300	28038	79	192	78	192	114.2177042	22.620244679999999	114.220144540000007	22.6224606399999999	1
2019-10-25 08:49:16	2019-10-25 14:19:33	1.86759879999999989	01	30-39岁	22.6226513114026808	114.218705885343681	440307	V0440300	28038	79	192	78	192	114.2177042	22.620244679999999	114.220144540000007	22.6224606399999999	1
2019-10-25 18:30:01	2019-10-25 18:31:01	2.05558739999999984	02	40-49岁	22.6224868180954104	114.286537385963271	440310	V0440300	28066	79	220	78	220	114.286033610000004	22.620244679999999	114.288473949999997	22.6224606399999999	1
2019-10-25 16:46:28	2019-10-25 18:29:56	1.75727349999999993	02	50-59岁	22.6259777024516211	114.038586272466418	440309	V0440300	28321	80	118	81	118	114.037119329999996	22.6224606399999999	114.039559659999995	22.6246766000000008	1
2019-10-25 14:41:38	2019-10-25 21:25:36	1.86759879999999989	01	19-29岁	22.6267762414492104	114.216619868446031	440307	V0440300	28394	80	191	79	191	114.215263870000001	22.6224606399999999	114.2177042	22.6246766000000008	1
2019-10-25 08:51:28	2019-10-25 10:00:07	2.01503029999999983	01	19-29岁	22.6279346230331413	113.850577503148884	440306	V0440300	28601	81	41	83	40	113.849213449999993	22.6246766000000008	113.851653780000007	22.6268925500000009	1
2019-10-25 14:26:11	2019-10-25 20:57:34	1.75727349999999993	02	0-18岁	22.6271942789465506	114.032143598465268	440309	V0440300	28675	81	115	82	115	114.029798319999998	22.6246766000000008	114.032238660000004	22.6268925500000009	1
2019-10-25 12:49:17	2019-10-25 15:00:40	1.86759879999999989	02	30-39岁	22.6283451979959196	114.097453200510017	440307	V0440300	28702	81	142	81	142	114.095687400000003	22.6246766000000008	114.098127730000002	22.6268925500000009	1
2019-10-25 12:20:14	2019-10-25 16:44:52	1.86759879999999989	02	30-39岁	22.6286523989677093	114.137115415472451	440307	V0440300	28718	81	158	81	158	114.134732769999999	22.6246766000000008	114.137173110000006	22.6268925500000009	1
2019-10-25 11:33:48	2019-10-25 12:06:06	1.86759879999999989	01	19-29岁	22.6276622082586911	114.217739635743683	440307	V0440300	28752	81	192	80	192	114.2177042	22.6246766000000008	114.220144540000007	22.6268925500000009	1
2019-10-25 21:58:45	2019-10-25 23:42:43	1.86759879999999989	01	30-39岁	22.6280157165786413	114.218345081370131	440307	V0440300	28752	81	192	80	192	114.2177042	22.6246766000000008	114.220144540000007	22.6268925500000009	2
2019-10-25 00:53:23	2019-10-25 03:07:54	1.86759879999999989	01	30-39岁	22.6280157165786413	114.218345081370131	440307	V0440300	28752	81	192	80	192	114.2177042	22.6246766000000008	114.220144540000007	22.6268925500000009	2
2019-10-25 17:12:19	2019-10-25 17:12:19	1.86759879999999989	01	50-59岁	22.6277588312238187	114.221228339214733	440307	V0440300	28753	81	193	80	193	114.220144540000007	22.6246766000000008	114.222584870000006	22.6268925500000009	2
2019-10-25 08:20:12	2019-10-25 16:08:46	1.86759879999999989	01	50-59岁	22.6277588312238187	114.221228339214733	440307	V0440300	28753	81	193	80	193	114.220144540000007	22.6246766000000008	114.222584870000006	22.6268925500000009	2
2019-10-25 19:50:35	2019-10-25 19:50:35	2.29234759999999982	03	未知	22.6301409012512913	113.92232919190414	440305	V0440300	28987	82	70	84	70	113.919983189999996	22.6268925500000009	113.922423530000003	22.6291085099999982	1
2019-10-25 15:09:08	2019-10-25 16:03:47	1.86759879999999989	02	40-49岁	22.6293395284351604	114.055479660483869	440307	V0440300	29042	82	125	83	125	114.054201680000006	22.6268925500000009	114.056642019999998	22.6291085099999982	1
2019-10-25 18:39:56	2019-10-25 22:21:25	1.86759879999999989	02	19-29岁	22.6292728534052294	114.057746398015595	440307	V0440300	29043	82	126	83	126	114.056642019999998	22.6268925500000009	114.059082349999997	22.6291085099999982	1
2019-10-25 19:48:39	2019-10-25 20:36:23	1.86759879999999989	01	19-29岁	22.630758535408269	114.072833303789636	440307	V0440300	29049	82	132	82	132	114.071284030000001	22.6268925500000009	114.073724369999994	22.6291085099999982	1
2019-10-25 11:46:25	2019-10-25 12:31:27	1.86759879999999989	01	40-49岁	22.6295605366005788	114.07593101023015	440307	V0440300	29050	82	133	82	133	114.073724369999994	22.6268925500000009	114.07616471	22.6291085099999982	1
2019-10-25 17:58:56	2019-10-25 19:02:54	1.86759879999999989	03	未知	22.6302394439674117	114.099882960913391	440307	V0440300	29060	82	143	82	143	114.098127730000002	22.6268925500000009	114.100568069999994	22.6291085099999982	1
2019-10-25 16:25:49	2019-10-25 18:21:45	2.01503029999999983	01	19-29岁	22.6334648048199902	113.839952332395541	440306	V0440300	29311	83	37	85	36	113.839452100000003	22.6291085099999982	113.841892439999995	22.6313244699999991	1
2019-10-25 13:24:15	2019-10-25 13:24:15	1.86759879999999989	01	19-29岁	22.6314297439363408	114.213268724925499	440307	V0440300	29464	83	190	82	190	114.212823529999994	22.6291085099999982	114.215263870000001	22.6313244699999991	2
2019-10-25 11:48:53	2019-10-25 11:54:44	1.86759879999999989	01	19-29岁	22.6314297439363408	114.213268724925499	440307	V0440300	29464	83	190	82	190	114.212823529999994	22.6291085099999982	114.215263870000001	22.6313244699999991	2
2019-10-25 18:50:46	2019-10-25 20:35:26	1.86759879999999989	01	40-49岁	22.6320692892309303	114.216309010172608	440307	V0440300	29465	83	191	82	191	114.215263870000001	22.6291085099999982	114.2177042	22.6313244699999991	1
2019-10-25 08:56:47	2019-10-25 14:34:05	1.86759879999999989	01	40-49岁	22.6322614003105294	114.216976063521471	440307	V0440300	29465	83	191	82	191	114.215263870000001	22.6291085099999982	114.2177042	22.6313244699999991	1
2019-10-25 10:02:26	2019-10-25 17:57:24	1.86759879999999989	02	30-39岁	22.63281527902652	114.217684448425032	440307	V0440300	29465	83	191	82	191	114.215263870000001	22.6291085099999982	114.2177042	22.6313244699999991	1
2019-10-25 19:34:06	2019-10-25 20:50:20	1.86759879999999989	02	40-49岁	22.6320692892309303	114.216309010172608	440307	V0440300	29465	83	191	82	191	114.215263870000001	22.6291085099999982	114.2177042	22.6313244699999991	1
2019-10-25 19:20:11	2019-10-25 20:20:21	1.86759879999999989	01	30-39岁	22.6323257545974812	114.218083253557651	440307	V0440300	29466	83	192	82	192	114.2177042	22.6291085099999982	114.220144540000007	22.6313244699999991	1
2019-10-25 19:43:52	2019-10-25 21:45:04	1.75727349999999993	02	30-39岁	22.6340742711408005	113.97056001904113	440309	V0440300	29721	84	90	85	90	113.968789920000006	22.6313244699999991	113.971230250000005	22.63354043	1
2019-10-25 16:25:26	2019-10-25 20:05:55	1.86759879999999989	01	19-29岁	22.6351628527305806	114.141822654799455	440307	V0440300	29791	84	160	84	160	114.139613449999999	22.6313244699999991	114.142053779999998	22.63354043	1
2019-10-25 18:18:17	2019-10-25 19:11:59	1.86759879999999989	01	19-29岁	22.6341170378808805	114.216238561931661	440307	V0440300	29822	84	191	83	191	114.215263870000001	22.6313244699999991	114.2177042	22.63354043	1
2019-10-25 09:32:34	2019-10-25 14:20:18	1.75727349999999993	01	19-29岁	22.6370153622460712	114.007966046173848	440309	V0440300	30094	85	106	86	106	114.007835290000003	22.63354043	114.010275629999995	22.6357563800000001	1
2019-10-25 10:31:15	2019-10-25 10:33:23	1.75727349999999993	03	未知	22.6368545801967613	114.011440509695348	440309	V0440300	30095	85	107	86	107	114.010275629999995	22.63354043	114.012715970000002	22.6357563800000001	1
2019-10-25 18:31:38	2019-10-25 21:33:04	1.75727349999999993	01	19-29岁	22.6376802268035391	114.013610245110584	440309	V0440300	30096	85	108	86	108	114.012715970000002	22.63354043	114.015156300000001	22.6357563800000001	1
2019-10-25 08:04:26	2019-10-25 09:05:56	1.86759879999999989	01	30-39岁	22.6361425861534791	114.183389846149851	440307	V0440300	30165	85	177	85	177	114.181099160000002	22.63354043	114.183539499999995	22.6357563800000001	1
2019-10-25 10:32:46	2019-10-25 10:33:46	1.86759879999999989	01	30-39岁	22.6374928876613311	114.208974812807696	440307	V0440300	30176	85	188	84	188	114.207942860000003	22.63354043	114.210383190000002	22.6357563800000001	1
2019-10-25 21:15:41	2019-10-25 22:13:24	4.50522690000000026	01	40-49岁	22.6400261962341105	114.422156469281106	440343	V0440300	30620	86	275	84	276	114.420252099999999	22.6357563800000001	114.422692440000006	22.637972340000001	1
2019-10-25 13:10:46	2019-10-25 16:00:42	2.01503029999999983	01	19-29岁	22.6435757790639407	113.826460085014787	440306	V0440300	31090	88	31	90	30	113.82481009	22.6401882999999984	113.827250419999999	22.6424042599999993	1
2019-10-25 18:51:10	2019-10-25 20:35:13	1.75727349999999993	01	30-39岁	22.6441046556053287	114.003864785074512	440309	V0440300	31163	88	104	89	104	114.002954619999997	22.6401882999999984	114.005394960000004	22.6424042599999993	1
2019-10-25 14:11:59	2019-10-25 17:19:55	1.75727349999999993	01	30-39岁	22.6429178995867986	114.006039338165849	440309	V0440300	31164	88	105	89	105	114.005394960000004	22.6401882999999984	114.007835290000003	22.6424042599999993	1
2019-10-25 20:51:40	2019-10-25 22:59:26	1.86759879999999989	02	40-49岁	22.6438618182419802	114.226437455432716	440307	V0440300	31254	88	195	87	195	114.225025209999998	22.6401882999999984	114.227465550000005	22.6424042599999993	1
2019-10-25 18:11:29	2019-10-25 21:57:39	1.75727349999999993	01	19-29岁	22.6457315445782186	114.009303646658751	440309	V0440300	31522	89	106	90	106	114.007835290000003	22.6424042599999993	114.010275629999995	22.6446202099999994	1
2019-10-25 18:44:25	2019-10-25 18:57:07	1.86759879999999989	01	30-39岁	22.6465399263631184	114.184373786507166	440307	V0440300	31594	89	178	88	178	114.183539499999995	22.6424042599999993	114.185979829999994	22.6446202099999994	1
2019-10-25 08:29:33	2019-10-25 09:46:49	1.86759879999999989	01	30-39岁	22.6459870705046313	114.21003807356351	440307	V0440300	31604	89	188	88	188	114.207942860000003	22.6424042599999993	114.210383190000002	22.6446202099999994	2
2019-10-25 12:21:34	2019-10-25 13:50:55	1.86759879999999989	01	30-39岁	22.6459870705046313	114.21003807356351	440307	V0440300	31604	89	188	88	188	114.207942860000003	22.6424042599999993	114.210383190000002	22.6446202099999994	2
2019-10-25 09:33:06	2019-10-25 10:12:37	1.86759879999999989	01	30-39岁	22.6467349208599202	114.21048000868042	440307	V0440300	31605	89	189	88	189	114.210383190000002	22.6424042599999993	114.212823529999994	22.6446202099999994	1
2019-10-25 14:54:31	2019-10-25 23:43:06	2.01503029999999983	01	19-29岁	22.647569735953919	113.824452950888116	440306	V0440300	31803	90	30	92	29	113.822369749999993	22.6446202099999994	113.82481009	22.6468361700000003	1
2019-10-25 11:43:41	2019-10-25 15:36:30	1.86759879999999989	01	30-39岁	22.6474612927644685	114.20192715165004	440307	V0440300	31958	90	185	89	185	114.200621850000005	22.6446202099999994	114.203062189999997	22.6468361700000003	1
2019-10-25 00:21:05	2019-10-25 12:21:56	1.86759879999999989	02	40-49岁	22.6477686109044107	114.231561671134642	440307	V0440300	31970	90	197	89	197	114.229905880000004	22.6446202099999994	114.232346219999997	22.6468361700000003	1
2019-10-25 19:50:25	2019-10-25 20:57:18	1.75727349999999993	01	40-49岁	22.6499516804259606	113.97117410428497	440309	V0440300	32220	91	90	92	90	113.968789920000006	22.6468361700000003	113.971230250000005	22.6490521300000012	1
2019-10-25 11:57:03	2019-10-25 14:31:06	1.75727349999999993	01	19-29岁	22.6493112085550585	114.039729002999266	440309	V0440300	32249	91	119	92	119	114.039559659999995	22.6468361700000003	114.042000000000002	22.6490521300000012	1
2019-10-25 19:21:39	2019-10-25 19:59:39	1.86759879999999989	01	30-39岁	22.6496681435145604	114.124213037087628	440307	V0440300	32283	91	153	91	153	114.122531089999995	22.6468361700000003	114.124971430000002	22.6490521300000012	1
2019-10-25 19:28:47	2019-10-25 22:47:28	2.01503029999999983	02	19-29岁	22.6516893266782304	113.824231728543197	440306	V0440300	32517	92	30	94	30	113.822369749999993	22.6490521300000012	113.82481009	22.6512680800000012	1
2019-10-25 03:30:46	2019-10-25 05:38:43	1.86759879999999989	01	30-39岁	22.6520324862915103	114.187208315087446	440307	V0440300	32666	92	179	91	179	114.185979829999994	22.6490521300000012	114.188420170000001	22.6512680800000012	2
2019-10-25 00:43:38	2019-10-25 03:18:58	1.86759879999999989	01	30-39岁	22.6520324862915103	114.187208315087446	440307	V0440300	32666	92	179	91	179	114.185979829999994	22.6490521300000012	114.188420170000001	22.6512680800000012	2
2019-10-25 16:33:40	2019-10-25 18:23:20	2.01503029999999983	01	30-39岁	22.6549368941892908	113.856183907650347	440306	V0440300	32887	93	43	95	43	113.854094119999999	22.6512680800000012	113.856534460000006	22.6534840399999986	1
2019-10-25 19:16:48	2019-10-25 20:07:26	1.75727349999999993	02	30-39岁	22.6538933022597213	113.988278967490473	440309	V0440300	32941	93	97	94	97	113.985872270000002	22.6512680800000012	113.988312609999994	22.6534840399999986	1
2019-10-25 12:23:10	2019-10-25 17:52:58	1.75727349999999993	02	40-49岁	22.6547074250844211	114.017792526587513	440309	V0440300	32954	93	110	94	110	114.017596639999994	22.6512680800000012	114.02003698	22.6534840399999986	1
2019-10-25 19:31:09	2019-10-25 19:59:21	1.86759879999999989	01	30-39岁	22.6537054237245492	114.152145483479472	440307	V0440300	33009	93	165	93	165	114.151815130000003	22.6512680800000012	114.154255460000002	22.6534840399999986	1
2019-10-25 17:17:24	2019-10-25 17:58:29	1.86759879999999989	03	未知	22.6572766022228684	114.062546386498923	440307	V0440300	33329	94	128	94	128	114.061522690000004	22.6534840399999986	114.063963029999996	22.6556999999999995	1
2019-10-25 11:32:46	2019-10-25 15:51:57	1.86759879999999989	01	30-39岁	22.6576611407434996	114.194202666979749	440307	V0440300	33383	94	182	93	182	114.193300840000006	22.6534840399999986	114.195741179999999	22.6556999999999995	1
2019-10-25 17:07:00	2019-10-25 17:44:36	1.75727349999999993	01	30-39岁	22.6610265770978003	114.019328476721839	440309	V0440300	34025	96	110	97	110	114.017596639999994	22.6579159600000004	114.02003698	22.6601319100000005	1
2019-10-25 17:49:01	2019-10-25 21:03:03	1.86759879999999989	02	19-29岁	22.6611573994197713	114.065984061796271	440307	V0440300	34044	96	129	96	129	114.063963029999996	22.6579159600000004	114.066403359999995	22.6601319100000005	1
2019-10-25 12:08:47	2019-10-25 12:44:58	1.86759879999999989	01	40-49岁	22.6632018168042997	114.058860890209914	440307	V0440300	34398	97	126	97	126	114.056642019999998	22.6601319100000005	114.059082349999997	22.6623478700000014	1
2019-10-25 12:28:33	2019-10-25 20:29:19	1.75727349999999993	01	19-29岁	22.6650464614460709	114.013231730639035	440309	V0440300	34737	98	108	99	108	114.012715970000002	22.6623478700000014	114.015156300000001	22.6645638299999987	1
2019-10-25 19:37:48	2019-10-25 19:37:48	1.75727349999999993	02	19-29岁	22.6657451191231587	114.026033796641315	440309	V0440300	34742	98	113	99	113	114.024917650000006	22.6623478700000014	114.027357980000005	22.6645638299999987	1
2019-10-25 18:49:26	2019-10-25 21:13:48	1.75727349999999993	03	未知	22.6685390439464207	114.00356734322726	440309	V0440300	35090	99	104	100	104	114.002954619999997	22.6645638299999987	114.005394960000004	22.6667797899999997	1
2019-10-25 12:04:51	2019-10-25 21:03:25	1.75727349999999993	02	60岁以上	22.670214596454759	114.001955476415986	440309	V0440300	35446	100	103	101	103	114.000514289999998	22.6667797899999997	114.002954619999997	22.6689957399999997	1
2019-10-25 15:54:31	2019-10-25 16:28:18	1.75727349999999993	01	19-29岁	22.6716011376370687	114.047896258758215	440309	V0440300	35822	101	122	101	122	114.046880669999993	22.6689957399999997	114.04932101	22.6712117000000006	2
2019-10-25 09:45:18	2019-10-25 10:19:05	1.75727349999999993	01	19-29岁	22.6716011376370687	114.047896258758215	440309	V0440300	35822	101	122	101	122	114.046880669999993	22.6689957399999997	114.04932101	22.6712117000000006	2
2019-10-25 15:16:10	2019-10-25 16:00:55	2.05558739999999984	03	未知	22.673052559197199	114.330452388777147	440310	V0440300	35938	101	238	99	239	114.32995966	22.6689957399999997	114.332400000000007	22.6712117000000006	1
2019-10-25 09:09:44	2019-10-25 11:57:04	2.01503029999999983	01	19-29岁	22.6753873201766396	113.793064725706103	440306	V0440300	36074	102	17	104	17	113.790645380000001	22.6712117000000006	113.79308571	22.6734276600000015	1
2019-10-25 12:29:44	2019-10-25 13:14:32	2.01503029999999983	01	40-49岁	22.6741529857111601	113.817111595156661	440306	V0440300	36084	102	27	104	27	113.815048739999995	22.6712117000000006	113.817489080000001	22.6734276600000015	1
2019-10-25 10:24:49	2019-10-25 12:02:44	2.01503029999999983	01	30-39岁	22.6757501294028003	113.794057850548654	440306	V0440300	36432	103	18	105	18	113.79308571	22.6734276600000015	113.795526050000007	22.6756436199999989	1
2019-10-25 20:14:52	2019-10-25 21:47:24	2.01503029999999983	01	19-29岁	22.6766260329336404	113.818950683390241	440306	V0440300	36442	103	28	105	28	113.817489080000001	22.6734276600000015	113.81992941	22.6756436199999989	1
2019-10-25 12:02:40	2019-10-25 12:32:52	1.75727349999999993	01	30-39岁	22.6771469571596107	114.011180000320735	440309	V0440300	36521	103	107	104	107	114.010275629999995	22.6734276600000015	114.012715970000002	22.6756436199999989	1
2019-10-25 09:46:55	2019-10-25 21:39:42	2.01503029999999983	03	未知	22.6783232734039402	113.811734954330376	440306	V0440300	36796	104	25	106	25	113.810168070000003	22.6756436199999989	113.812608400000002	22.677859569999999	1
2019-10-25 18:59:01	2019-10-25 20:58:21	2.01503029999999983	02	0-18岁	22.6783546675618197	113.933360882749639	440306	V0440300	36846	104	75	105	75	113.932184879999994	22.6756436199999989	113.934625209999993	22.677859569999999	1
2019-10-25 21:32:36	2019-10-25 23:39:51	1.75727349999999993	01	40-49岁	22.678909469758441	114.011803107705688	440309	V0440300	36878	104	107	105	107	114.010275629999995	22.6756436199999989	114.012715970000002	22.677859569999999	2
2019-10-25 00:00:43	2019-10-25 00:03:43	1.75727349999999993	01	40-49岁	22.678909469758441	114.011803107705688	440309	V0440300	36878	104	107	105	107	114.010275629999995	22.6756436199999989	114.012715970000002	22.677859569999999	2
2019-10-25 20:05:16	2019-10-25 23:48:11	2.01503029999999983	01	30-39岁	22.6817786009781202	113.799042318948878	440306	V0440300	37148	105	20	107	20	113.797966389999999	22.677859569999999	113.800406719999998	22.6800755299999999	1
2019-10-25 14:09:56	2019-10-25 16:22:58	1.75727349999999993	02	19-29岁	22.6805078877126682	114.022019393343598	440309	V0440300	37239	105	111	105	111	114.02003698	22.677859569999999	114.022477309999999	22.6800755299999999	1
2019-10-25 05:08:22	2019-10-25 06:12:42	2.05558739999999984	01	40-49岁	22.6817396149928712	114.315536957587767	440310	V0440300	37360	105	232	103	233	114.315317649999997	22.677859569999999	114.317757979999996	22.6800755299999999	1
2019-10-25 07:12:01	2019-10-25 08:08:36	1.86759879999999989	01	30-39岁	22.6845638203385889	114.239091014398994	440307	V0440300	38042	107	200	106	201	114.237226890000002	22.6822914900000008	114.239667229999995	22.6845074500000017	1
2019-10-25 18:00:49	2019-10-25 20:50:48	2.01503029999999983	02	19-29岁	22.6868320818893103	113.93117837223285	440306	V0440300	38273	108	74	109	74	113.929744540000002	22.6845074500000017	113.932184879999994	22.6867234000000018	1
2019-10-25 20:33:33	2019-10-25 21:51:59	1.75727349999999993	02	19-29岁	22.6879164471525208	113.995899875881875	440309	V0440300	38300	108	101	109	101	113.995633609999999	22.6845074500000017	113.998073950000006	22.6867234000000018	1
2019-10-25 18:25:30	2019-10-25 21:51:32	1.86759879999999989	02	19-29岁	22.690962075858959	114.231696070836335	440307	V0440300	38753	109	197	108	198	114.229905880000004	22.6867234000000018	114.232346219999997	22.6889393599999991	1
2019-10-25 20:17:52	2019-10-25 21:23:50	2.05558739999999984	01	30-39岁	22.6907343828049513	114.330343246377282	440310	V0440300	38794	109	238	107	239	114.32995966	22.6867234000000018	114.332400000000007	22.6889393599999991	1
2019-10-25 08:11:38	2019-10-25 12:19:05	2.01503029999999983	01	30-39岁	22.6930560341897696	113.848438073306752	440306	V0440300	38953	110	40	112	40	113.846773110000001	22.6889393599999991	113.849213449999993	22.69115532	1
2019-10-25 09:42:57	2019-10-25 18:11:07	1.75727349999999993	01	19-29岁	22.6919937877305493	113.997717303984643	440309	V0440300	39014	110	101	111	101	113.995633609999999	22.6889393599999991	113.998073950000006	22.69115532	1
2019-10-25 18:13:40	2019-10-25 19:25:18	2.01503029999999983	02	19-29岁	22.6948904667633613	113.795450311489589	440306	V0440300	39288	111	18	113	18	113.79308571	22.69115532	113.795526050000007	22.6933712800000009	1
2019-10-25 08:53:11	2019-10-25 10:04:51	2.01503029999999983	02	19-29岁	22.6948367899685195	113.804039066540156	440306	V0440300	39292	111	22	113	22	113.802847060000005	22.69115532	113.805287399999997	22.6933712800000009	1
2019-10-25 02:23:10	2019-10-25 19:37:48	1.86759879999999989	01	30-39岁	22.6979119344034892	114.126280101616871	440307	V0440300	40138	113	154	112	154	114.124971430000002	22.695587230000001	114.127411769999995	22.6978031899999984	1
2019-10-25 22:54:04	2019-10-25 22:54:04	1.75727349999999993	02	19-29岁	22.7020333061541315	114.029316218346182	440309	V0440300	40455	114	114	114	114	114.027357980000005	22.6978031899999984	114.029798319999998	22.7000191499999993	1
2019-10-25 12:20:16	2019-10-25 12:21:16	2.01503029999999983	01	30-39岁	22.7064430041662	113.800958619877477	440306	V0440300	41076	116	21	118	21	113.800406719999998	22.7022351100000002	113.802847060000005	22.7044510600000002	1
2019-10-25 16:43:14	2019-10-25 17:54:26	1.75727349999999993	02	30-39岁	22.7047097120937593	114.034929615957694	440309	V0440300	41172	116	117	116	117	114.034678990000003	22.7022351100000002	114.037119329999996	22.7044510600000002	1
2019-10-25 15:58:05	2019-10-25 20:19:40	1.86759879999999989	01	40-49岁	22.7065547819819393	114.271845474440525	440307	V0440300	41269	116	214	114	215	114.271391600000001	22.7022351100000002	114.27383193	22.7044510600000002	1
2019-10-25 21:06:41	2019-10-25 23:27:44	1.75727349999999993	01	19-29岁	22.7069406316474414	114.050630848180447	440309	V0440300	41535	117	123	117	123	114.04932101	22.7044510600000002	114.051761350000007	22.7066670200000011	2
2019-10-25 19:15:40	2019-10-25 19:51:18	1.75727349999999993	01	19-29岁	22.7069406316474414	114.050630848180447	440309	V0440300	41535	117	123	117	123	114.04932101	22.7044510600000002	114.051761350000007	22.7066670200000011	2
2019-10-25 23:10:44	2019-10-25 23:10:44	2.01503029999999983	02	30-39岁	22.7107777025083593	113.841038586567379	440306	V0440300	41806	118	37	120	37	113.839452100000003	22.7066670200000011	113.841892439999995	22.7088829799999985	1
2019-10-25 11:42:45	2019-10-25 13:32:56	1.75727349999999993	01	30-39岁	22.7121283056309515	114.04369043234	440309	V0440300	42246	119	120	119	120	114.042000000000002	22.7088829799999985	114.044440339999994	22.7110989399999994	1
2019-10-25 11:49:28	2019-10-25 15:38:03	2.05558739999999984	01	30-39岁	22.7112521122399507	114.335734518193902	440310	V0440300	42366	119	240	117	241	114.33484034	22.7088829799999985	114.337280669999998	22.7110989399999994	1
2019-10-25 19:23:49	2019-10-25 20:35:04	1.86759879999999989	01	60岁以上	22.7136929605704516	114.308472639416337	440307	V0440300	42712	120	229	118	230	114.307996639999999	22.7110989399999994	114.310436969999998	22.7133148899999995	1
2019-10-25 10:24:15	2019-10-25 11:22:54	2.01503029999999983	01	50-59岁	22.7157359403391403	113.805839347118805	440306	V0440300	42863	121	23	123	23	113.805287399999997	22.7133148899999995	113.807727729999996	22.7155308500000004	2
2019-10-25 19:21:41	2019-10-25 20:34:22	2.01503029999999983	01	50-59岁	22.7157359403391403	113.805839347118805	440306	V0440300	42863	121	23	123	23	113.805287399999997	22.7133148899999995	113.807727729999996	22.7155308500000004	2
2019-10-25 07:41:02	2019-10-25 10:23:28	1.75727349999999993	01	30-39岁	22.716222699349089	114.039137063912989	440309	V0440300	42958	121	118	121	119	114.037119329999996	22.7133148899999995	114.039559659999995	22.7155308500000004	1
2019-10-25 23:10:09	2019-10-25 23:22:01	1.86759879999999989	01	19-29岁	22.7166123257616412	114.250892376338427	440307	V0440300	43045	121	205	119	206	114.249428570000006	22.7133148899999995	114.251868909999999	22.7155308500000004	1
2019-10-25 15:38:50	2019-10-25 17:25:51	2.01503029999999983	02	30-39岁	22.7189414250708701	113.838146840560853	440306	V0440300	43233	122	36	124	36	113.837011770000004	22.7155308500000004	113.839452100000003	22.7177468100000013	1
2019-10-25 18:18:17	2019-10-25 20:41:57	1.86759879999999989	01	19-29岁	22.7201453840168597	114.208934704605383	440307	V0440300	43742	123	188	122	189	114.207942860000003	22.7177468100000013	114.210383190000002	22.7199627699999986	1
2019-10-25 20:46:54	2019-10-25 21:36:37	2.01503029999999983	02	30-39岁	22.728210757259891	113.82186304563939	440306	V0440300	44654	126	29	128	29	113.81992941	22.7243946799999996	113.822369749999993	22.7266106400000005	1
2019-10-25 17:35:38	2019-10-25 18:31:18	2.01503029999999983	01	19-29岁	22.7310207197878213	113.816603263154562	440306	V0440300	45009	127	27	129	27	113.815048739999995	22.7266106400000005	113.817489080000001	22.7288266000000014	1
2019-10-25 07:59:49	2019-10-25 08:38:47	1.75727349999999993	01	30-39岁	22.7310697468757112	114.013958622893938	440309	V0440300	45447	128	108	128	109	114.012715970000002	22.7288266000000014	114.015156300000001	22.7310425500000015	1
2019-10-25 19:19:37	2019-10-25 21:04:57	2.01503029999999983	01	19-29岁	22.7343826225307915	113.899403046885823	440306	V0440300	45757	129	61	130	61	113.898020169999995	22.7310425500000015	113.900460510000002	22.7332585099999989	2
2019-10-25 21:05:51	2019-10-25 22:14:03	2.01503029999999983	01	19-29岁	22.7343826225307915	113.899403046885823	440306	V0440300	45757	129	61	130	61	113.898020169999995	22.7310425500000015	113.900460510000002	22.7332585099999989	2
2019-10-25 17:03:00	2019-10-25 20:05:28	1.86759879999999989	01	30-39岁	22.7348306299316612	114.283244047599965	440307	V0440300	45914	129	218	127	219	114.281152939999998	22.7310425500000015	114.283593280000005	22.7332585099999989	1
2019-10-25 11:55:03	2019-10-25 14:59:29	2.01503029999999983	01	30-39岁	22.7366648622952816	113.920337141967337	440306	V0440300	46123	130	70	131	70	113.919983189999996	22.7332585099999989	113.922423530000003	22.7354744699999998	1
2019-10-25 19:15:06	2019-10-25 19:46:53	1.86759879999999989	02	30-39岁	22.736956612659899	114.270288548109775	440307	V0440300	46266	130	213	128	214	114.268951259999994	22.7332585099999989	114.271391600000001	22.7354744699999998	1
2019-10-25 19:35:46	2019-10-25 20:19:44	1.86759879999999989	01	40-49岁	22.736956612659899	114.270288548109775	440307	V0440300	46266	130	213	128	214	114.268951259999994	22.7332585099999989	114.271391600000001	22.7354744699999998	1
2019-10-25 17:42:49	2019-10-25 22:24:59	2.01503029999999983	01	19-29岁	22.7393552839113688	113.799278069771844	440306	V0440300	46430	131	20	133	20	113.797966389999999	22.7354744699999998	113.800406719999998	22.7376904300000007	1
2019-10-25 11:19:11	2019-10-25 11:20:11	2.01503029999999983	02	19-29岁	22.7381255095977686	113.838094560809694	440306	V0440300	46446	131	36	132	36	113.837011770000004	22.7354744699999998	113.839452100000003	22.7376904300000007	1
2019-10-25 16:51:50	2019-10-25 18:36:13	1.75727349999999993	01	40-49岁	22.7468341226067814	114.017206461453682	440309	V0440300	47947	135	109	135	110	114.015156300000001	22.744338299999999	114.017596639999994	22.7465542499999991	1
2019-10-25 19:42:11	2019-10-25 22:28:07	2.01503029999999983	01	30-39岁	22.7529802656866096	113.836789219626979	440306	V0440300	48587	137	35	138	35	113.834571429999997	22.74877021	113.837011770000004	22.7509861700000009	1
2019-10-25 21:12:24	2019-10-25 21:24:33	1.86759879999999989	01	50-59岁	22.7515387886439591	114.267906279670967	440307	V0440300	48764	137	212	135	213	114.266510920000002	22.74877021	114.268951259999994	22.7509861700000009	1
2019-10-25 15:23:58	2019-10-25 19:22:03	2.01503029999999983	01	19-29岁	22.7583674723362002	113.903016330922412	440306	V0440300	49686	140	63	141	64	113.902900840000001	22.7554180799999983	113.905341179999994	22.7576340399999992	1
2019-10-25 18:00:27	2019-10-25 21:28:42	2.01503029999999983	01	19-29岁	22.7582885011033902	113.911045850532602	440306	V0440300	49689	140	66	141	67	113.910221849999999	22.7554180799999983	113.912662190000006	22.7576340399999992	1
2019-10-25 12:26:53	2019-10-25 15:23:39	2.01503029999999983	01	19-29岁	22.7678125780212284	113.840271463445887	440306	V0440300	51088	144	37	145	38	113.839452100000003	22.7642819199999984	113.841892439999995	22.7664978699999985	1
2019-10-25 12:04:42	2019-10-25 22:24:11	2.01503029999999983	01	30-39岁	22.772085944069179	113.843257778158289	440306	V0440300	51803	146	38	147	39	113.841892439999995	22.7687138299999994	113.844332769999994	22.7709297900000003	1
2019-10-25 00:20:15	2019-10-25 03:45:00	2.01503029999999983	01	19-29岁	22.7715822118215989	113.870351331842841	440306	V0440300	51814	146	49	147	50	113.868736139999996	22.7687138299999994	113.871176469999995	22.7709297900000003	1
2019-10-25 11:35:05	2019-10-25 12:05:34	2.01503029999999983	01	30-39岁	22.7795884042133494	113.842977983989172	440306	V0440300	52874	149	38	150	39	113.841892439999995	22.7753617000000013	113.844332769999994	22.7775776599999986	1
2019-10-25 19:04:22	2019-10-25 19:05:22	2.01503029999999983	01	30-39岁	22.7804965265034198	113.842811092331445	440306	V0440300	53231	150	38	151	39	113.841892439999995	22.7775776599999986	113.844332769999994	22.7797936199999995	1
2019-10-25 16:59:08	2019-10-25 19:21:43	2.01503029999999983	03	未知	22.7806863344167709	113.917061956286346	440306	V0440300	53261	150	68	150	69	113.915102520000005	22.7775776599999986	113.917542859999998	22.7797936199999995	1
2019-10-25 15:11:48	2019-10-25 16:03:12	2.01503029999999983	01	19-29岁	22.7858941110819799	113.880915079681117	440306	V0440300	53960	152	53	153	54	113.878497479999993	22.7820095699999996	113.88093782	22.7842255300000005	1
2019-10-25 12:54:41	2019-10-25 16:30:34	2.01503029999999983	01	19-29岁	22.7855745951661888	113.880727704677994	440306	V0440300	53960	152	53	153	54	113.878497479999993	22.7820095699999996	113.88093782	22.7842255300000005	1
2019-10-25 12:23:27	2019-10-25 14:56:18	2.01503029999999983	01	19-29岁	22.7964357896715804	113.878679782059862	440306	V0440300	55745	157	53	158	54	113.878497479999993	22.7930893599999997	113.88093782	22.7953053200000006	1
