# Supplementary material for: Analysis of the influencing factors of vitality and built environment of shopping centers based on mobile-phone signaling data
Source: PLoS One. 2024 Feb 15;19(2):e0296261. doi: 10.1371/journal.pone.0296261 (PMC10868840; doi:10.1371/journal.pone.0296261)
Supplement: S1 Data — (ZIP) [file pone.0296261.s001.zip › μò░μì«Θçìμû░μƒÑΦ»ó/02μ╡╖σ▓╕σƒÄ/μ╡╖σ▓╕σƒÄ24-Φ«┐Θù«Φ«░σ╜ò.csv]

stime	etime	weight	gender	age	o_lat	o_lon	o_district	city	o_fnid	grow_4326	gcol_4326	grow_32650	gcol_32650	ext_min_x	ext_min_y	ext_max_x	ext_max_y	visit_time
2019-10-24 20:53:45	2019-10-24 22:58:09	2.29234759999999982	02	19-29岁	22.47479453830897	113.885943465569113	440305	V0440300	3983	12	56	15	54	113.885818490000005	22.4717755299999986	113.888258820000004	22.4739914899999995	1
2019-10-24 19:02:25	2019-10-24 19:58:36	2.29234759999999982	02	30-39岁	22.4844733310153018	113.88384285632425	440305	V0440300	5410	16	55	19	53	113.883378149999999	22.4806393600000014	113.885818490000005	22.4828553199999988	2
2019-10-24 08:49:28	2019-10-24 10:09:06	2.29234759999999982	02	30-39岁	22.4844733310153018	113.88384285632425	440305	V0440300	5410	16	55	19	53	113.883378149999999	22.4806393600000014	113.885818490000005	22.4828553199999988	2
2019-10-24 16:05:56	2019-10-24 17:25:36	2.29234759999999982	02	40-49岁	22.4846328839337595	113.924539083324788	440305	V0440300	5426	16	71	19	69	113.922423530000003	22.4806393600000014	113.924863869999996	22.4828553199999988	1
2019-10-24 20:20:37	2019-10-24 22:11:56	2.29234759999999982	02	30-39岁	22.4866782290072003	113.910693857239522	440305	V0440300	5778	17	66	20	64	113.910221849999999	22.4828553199999988	113.912662190000006	22.4850712799999997	1
2019-10-24 19:28:04	2019-10-24 22:17:36	2.29234759999999982	02	19-29岁	22.4872006349291311	113.915819624560072	440305	V0440300	5780	17	68	20	66	113.915102520000005	22.4828553199999988	113.917542859999998	22.4850712799999997	1
2019-10-24 07:47:33	2019-10-24 11:53:27	2.29234759999999982	01	30-39岁	22.488558368417749	113.910380167396951	440305	V0440300	6135	18	66	21	64	113.910221849999999	22.4850712799999997	113.912662190000006	22.4872872299999997	1
2019-10-24 13:51:42	2019-10-24 15:20:42	2.29234759999999982	01	60岁以上	22.4883745180603896	113.910675598367902	440305	V0440300	6135	18	66	21	64	113.910221849999999	22.4850712799999997	113.912662190000006	22.4872872299999997	2
2019-10-24 17:15:02	2019-10-24 18:11:11	2.29234759999999982	01	60岁以上	22.4883745180603896	113.910675598367902	440305	V0440300	6135	18	66	21	64	113.910221849999999	22.4850712799999997	113.912662190000006	22.4872872299999997	2
2019-10-24 19:24:50	2019-10-24 21:45:56	2.29234759999999982	02	19-29岁	22.4888587041748984	113.924183418783073	440305	V0440300	6140	18	71	21	69	113.922423530000003	22.4850712799999997	113.924863869999996	22.4872872299999997	1
2019-10-24 18:08:17	2019-10-24 20:43:35	2.29234759999999982	01	19-29岁	22.489830981955631	113.885558272583566	440305	V0440300	6481	19	55	22	53	113.883378149999999	22.4872872299999997	113.885818490000005	22.4895031900000006	1
2019-10-24 19:28:21	2019-10-24 22:51:26	2.29234759999999982	01	19-29岁	22.49007950177689	113.913463816408608	440305	V0440300	6493	19	67	22	65	113.912662190000006	22.4872872299999997	113.915102520000005	22.4895031900000006	1
2019-10-24 13:54:06	2019-10-24 16:07:20	2.29234759999999982	01	未知	22.4915818057755494	113.914625018454942	440305	V0440300	6493	19	67	22	65	113.912662190000006	22.4872872299999997	113.915102520000005	22.4895031900000006	1
2019-10-24 19:11:57	2019-10-24 22:20:46	2.29234759999999982	01	19-29岁	22.4910584884468392	113.916986878033683	440305	V0440300	6494	19	68	22	66	113.915102520000005	22.4872872299999997	113.917542859999998	22.4895031900000006	1
2019-10-24 16:46:53	2019-10-24 18:12:52	2.29234759999999982	02	50-59岁	22.4909442016283307	113.916202759339455	440305	V0440300	6494	19	68	22	66	113.915102520000005	22.4872872299999997	113.917542859999998	22.4895031900000006	1
2019-10-24 18:28:39	2019-10-24 21:51:06	2.29234759999999982	02	19-29岁	22.4909714392664988	113.91715390819094	440305	V0440300	6494	19	68	22	66	113.915102520000005	22.4872872299999997	113.917542859999998	22.4895031900000006	1
2019-10-24 19:07:04	2019-10-24 19:52:45	2.29234759999999982	02	19-29岁	22.4912773264494703	113.915690358507632	440305	V0440300	6494	19	68	22	66	113.915102520000005	22.4872872299999997	113.917542859999998	22.4895031900000006	1
2019-10-24 14:16:33	2019-10-24 16:36:59	2.29234759999999982	01	19-29岁	22.4902911398847216	113.917916793760355	440305	V0440300	6495	19	69	22	67	113.917542859999998	22.4872872299999997	113.919983189999996	22.4895031900000006	1
2019-10-24 11:31:06	2019-10-24 13:52:09	2.29234759999999982	01	19-29岁	22.4910517103733198	113.920405576073961	440305	V0440300	6496	19	70	22	68	113.919983189999996	22.4872872299999997	113.922423530000003	22.4895031900000006	1
2019-10-24 11:14:45	2019-10-24 16:02:58	2.29234759999999982	02	19-29岁	22.4911152385009991	113.924201487238946	440305	V0440300	6497	19	71	22	69	113.922423530000003	22.4872872299999997	113.924863869999996	22.4895031900000006	1
2019-10-24 20:55:17	2019-10-24 20:55:17	2.29234759999999982	01	30-39岁	22.4905245523403714	113.926351147093158	440305	V0440300	6498	19	72	22	70	113.924863869999996	22.4872872299999997	113.927304199999995	22.4895031900000006	1
2019-10-24 08:31:52	2019-10-24 09:11:43	2.29234759999999982	02	19-29岁	22.4911731993959414	113.925346201189924	440305	V0440300	6498	19	72	22	70	113.924863869999996	22.4872872299999997	113.927304199999995	22.4895031900000006	1
2019-10-24 11:54:38	2019-10-24 16:13:31	2.29234759999999982	01	40-49岁	22.4915190659841286	113.933545096589285	440305	V0440300	6501	19	75	22	73	113.932184879999994	22.4872872299999997	113.934625209999993	22.4895031900000006	1
2019-10-24 12:39:59	2019-10-24 14:46:10	2.29234759999999982	01	19-29岁	22.491327083793859	113.936734836739788	440305	V0440300	6502	19	76	22	74	113.934625209999993	22.4872872299999997	113.93706555	22.4895031900000006	1
2019-10-24 11:49:14	2019-10-24 13:31:57	2.29234759999999982	01	50-59岁	22.4932004458013814	113.909616610322715	440305	V0440300	6848	20	65	23	63	113.907781510000007	22.4895031900000006	113.910221849999999	22.4917191500000015	1
2019-10-24 02:31:01	2019-10-24 03:38:25	2.29234759999999982	03	未知	22.4929747683242809	113.910553965477533	440305	V0440300	6849	20	66	23	64	113.910221849999999	22.4895031900000006	113.912662190000006	22.4917191500000015	1
2019-10-24 12:11:39	2019-10-24 20:28:49	2.29234759999999982	02	30-39岁	22.4936267129066287	113.911607788800055	440305	V0440300	6849	20	66	23	64	113.910221849999999	22.4895031900000006	113.912662190000006	22.4917191500000015	1
2019-10-24 11:37:01	2019-10-24 14:46:00	2.29234759999999982	01	30-39岁	22.4917528292460105	113.915543845229934	440305	V0440300	6851	20	68	23	66	113.915102520000005	22.4895031900000006	113.917542859999998	22.4917191500000015	1
2019-10-24 19:10:40	2019-10-24 21:41:11	2.29234759999999982	02	19-29岁	22.4925026424168095	113.918411637645917	440305	V0440300	6852	20	69	23	67	113.917542859999998	22.4895031900000006	113.919983189999996	22.4917191500000015	1
2019-10-24 10:31:09	2019-10-24 14:11:25	2.29234759999999982	02	30-39岁	22.49263631491608	113.927295083051533	440305	V0440300	6855	20	72	23	70	113.924863869999996	22.4895031900000006	113.927304199999995	22.4917191500000015	1
2019-10-24 11:11:51	2019-10-24 14:01:27	2.29234759999999982	01	60岁以上	22.492479253177919	113.927104315357923	440305	V0440300	6855	20	72	23	70	113.924863869999996	22.4895031900000006	113.927304199999995	22.4917191500000015	1
2019-10-24 08:42:21	2019-10-24 10:49:07	2.29234759999999982	01	30-39岁	22.4924189243423491	113.931038987045383	440305	V0440300	6857	20	74	23	72	113.929744540000002	22.4895031900000006	113.932184879999994	22.4917191500000015	1
2019-10-24 11:53:55	2019-10-24 12:57:04	2.29234759999999982	02	30-39岁	22.4925253261515117	113.93852458339579	440305	V0440300	6860	20	77	23	75	113.93706555	22.4895031900000006	113.939505879999999	22.4917191500000015	1
2019-10-24 15:18:27	2019-10-24 16:35:05	2.29234759999999982	01	50-59岁	22.4956439848713003	113.915622620117603	440305	V0440300	7208	21	68	24	66	113.915102520000005	22.4917191500000015	113.917542859999998	22.4939351099999989	2
2019-10-24 12:03:01	2019-10-24 13:50:06	2.29234759999999982	01	50-59岁	22.4956439848713003	113.915622620117603	440305	V0440300	7208	21	68	24	66	113.915102520000005	22.4917191500000015	113.917542859999998	22.4939351099999989	2
2019-10-24 14:14:11	2019-10-24 15:14:18	2.29234759999999982	01	40-49岁	22.4960518146054902	113.919954892531223	440305	V0440300	7209	21	69	24	67	113.917542859999998	22.4917191500000015	113.919983189999996	22.4939351099999989	1
2019-10-24 22:25:07	2019-10-24 23:27:42	2.29234759999999982	02	19-29岁	22.4959785868098905	113.926512221926046	440305	V0440300	7212	21	72	24	70	113.924863869999996	22.4917191500000015	113.927304199999995	22.4939351099999989	1
2019-10-24 12:40:48	2019-10-24 13:36:13	2.29234759999999982	01	30-39岁	22.494108342279759	113.926874067525802	440305	V0440300	7212	21	72	24	70	113.924863869999996	22.4917191500000015	113.927304199999995	22.4939351099999989	1
2019-10-24 23:27:15	2019-10-24 23:36:15	2.29234759999999982	01	30-39岁	22.4949749106380494	113.926884048039085	440305	V0440300	7212	21	72	24	70	113.924863869999996	22.4917191500000015	113.927304199999995	22.4939351099999989	1
2019-10-24 15:17:43	2019-10-24 17:57:09	2.29234759999999982	02	30-39岁	22.4939365288205586	113.929694359295723	440305	V0440300	7213	21	73	24	71	113.927304199999995	22.4917191500000015	113.929744540000002	22.4939351099999989	2
2019-10-24 09:44:05	2019-10-24 15:17:39	2.29234759999999982	02	30-39岁	22.4939365288205586	113.929694359295723	440305	V0440300	7213	21	73	24	71	113.927304199999995	22.4917191500000015	113.929744540000002	22.4939351099999989	2
2019-10-24 20:57:16	2019-10-24 22:32:53	2.29234759999999982	03	未知	22.4954713058208	113.930670528749857	440305	V0440300	7214	21	74	24	72	113.929744540000002	22.4917191500000015	113.932184879999994	22.4939351099999989	1
2019-10-24 17:06:30	2019-10-24 18:17:53	2.29234759999999982	01	30-39岁	22.4954902731910487	113.930718670831865	440305	V0440300	7214	21	74	24	72	113.929744540000002	22.4917191500000015	113.932184879999994	22.4939351099999989	2
2019-10-24 18:18:04	2019-10-24 21:33:59	2.29234759999999982	01	30-39岁	22.4954902731910487	113.930718670831865	440305	V0440300	7214	21	74	24	72	113.929744540000002	22.4917191500000015	113.932184879999994	22.4939351099999989	2
2019-10-24 15:55:34	2019-10-24 17:23:40	2.29234759999999982	01	19-29岁	22.4978301616482099	113.875026067493792	440305	V0440300	7548	22	51	25	49	113.873616810000001	22.4939351099999989	113.87605714	22.496151059999999	1
2019-10-24 17:54:35	2019-10-24 19:36:31	2.29234759999999982	01	30-39岁	22.4979487491673709	113.887202276535632	440305	V0440300	7553	22	56	25	54	113.885818490000005	22.4939351099999989	113.888258820000004	22.496151059999999	1
2019-10-24 11:42:22	2019-10-24 19:26:26	2.29234759999999982	02	40-49岁	22.4972661852790594	113.88737295449738	440305	V0440300	7553	22	56	25	54	113.885818490000005	22.4939351099999989	113.888258820000004	22.496151059999999	1
2019-10-24 21:23:09	2019-10-24 21:31:25	2.29234759999999982	02	30-39岁	22.497627165467371	113.917860990069627	440305	V0440300	7566	22	69	25	67	113.917542859999998	22.4939351099999989	113.919983189999996	22.496151059999999	1
2019-10-24 18:18:40	2019-10-24 20:33:17	2.29234759999999982	01	19-29岁	22.4980314472093994	113.9234268774741	440305	V0440300	7568	22	71	25	69	113.922423530000003	22.4939351099999989	113.924863869999996	22.496151059999999	2
2019-10-24 20:34:02	2019-10-24 21:26:29	2.29234759999999982	01	19-29岁	22.4980314472093994	113.9234268774741	440305	V0440300	7568	22	71	25	69	113.922423530000003	22.4939351099999989	113.924863869999996	22.496151059999999	2
2019-10-24 07:38:53	2019-10-24 09:56:05	2.29234759999999982	01	40-49岁	22.4974310846679906	113.926013917190559	440305	V0440300	7569	22	72	25	70	113.924863869999996	22.4939351099999989	113.927304199999995	22.496151059999999	2
2019-10-24 15:56:21	2019-10-24 17:45:55	2.29234759999999982	01	40-49岁	22.4974310846679906	113.926013917190559	440305	V0440300	7569	22	72	25	70	113.924863869999996	22.4939351099999989	113.927304199999995	22.496151059999999	2
2019-10-24 09:01:59	2019-10-24 12:36:22	2.29234759999999982	02	19-29岁	22.4962967296527587	113.926631446517007	440305	V0440300	7569	22	72	25	70	113.924863869999996	22.4939351099999989	113.927304199999995	22.496151059999999	1
2019-10-24 23:36:53	2019-10-24 23:36:53	2.29234759999999982	01	30-39岁	22.4969445038168914	113.927471802701888	440305	V0440300	7570	22	73	25	71	113.927304199999995	22.4939351099999989	113.929744540000002	22.496151059999999	1
2019-10-24 12:38:41	2019-10-24 14:38:06	2.29234759999999982	02	30-39岁	22.4968635474404692	113.931271085864751	440305	V0440300	7571	22	74	25	72	113.929744540000002	22.4939351099999989	113.932184879999994	22.496151059999999	2
2019-10-24 11:30:10	2019-10-24 12:38:21	2.29234759999999982	02	30-39岁	22.4968635474404692	113.931271085864751	440305	V0440300	7571	22	74	25	72	113.929744540000002	22.4939351099999989	113.932184879999994	22.496151059999999	2
2019-10-24 19:59:03	2019-10-24 21:15:45	2.29234759999999982	02	19-29岁	22.4965313408015994	113.930414029708714	440305	V0440300	7571	22	74	25	72	113.929744540000002	22.4939351099999989	113.932184879999994	22.496151059999999	1
2019-10-24 14:43:25	2019-10-24 15:43:50	2.29234759999999982	02	40-49岁	22.4973436169140513	113.934679223263132	440305	V0440300	7573	22	76	25	74	113.934625209999993	22.4939351099999989	113.93706555	22.496151059999999	1
2019-10-24 10:56:12	2019-10-24 21:17:50	2.29234759999999982	01	19-29岁	22.5002888386964095	113.880351324468876	440305	V0440300	7907	23	53	26	51	113.878497479999993	22.496151059999999	113.88093782	22.4983670199999999	1
2019-10-24 15:52:30	2019-10-24 16:57:26	2.29234759999999982	02	19-29岁	22.5000851456122888	113.881482508500525	440305	V0440300	7908	23	54	26	52	113.88093782	22.496151059999999	113.883378149999999	22.4983670199999999	1
2019-10-24 21:35:34	2019-10-24 22:07:05	2.29234759999999982	01	30-39岁	22.4999196984463694	113.889255971253732	440305	V0440300	7911	23	57	26	55	113.888258820000004	22.496151059999999	113.890699159999997	22.4983670199999999	1
2019-10-24 18:33:25	2019-10-24 21:14:02	2.29234759999999982	01	19-29岁	22.5004697684667896	113.914554003268449	440305	V0440300	7921	23	67	26	65	113.912662190000006	22.496151059999999	113.915102520000005	22.4983670199999999	1
2019-10-24 16:50:38	2019-10-24 18:01:43	2.29234759999999982	02	50-59岁	22.5001498307024903	113.912929424596101	440305	V0440300	7921	23	67	26	65	113.912662190000006	22.496151059999999	113.915102520000005	22.4983670199999999	1
2019-10-24 15:29:06	2019-10-24 16:19:58	2.29234759999999982	01	40-49岁	22.5004176526128106	113.922674759969567	440305	V0440300	7925	23	71	26	69	113.922423530000003	22.496151059999999	113.924863869999996	22.4983670199999999	1
2019-10-24 18:47:19	2019-10-24 19:26:05	2.29234759999999982	02	19-29岁	22.4998818169739287	113.927222335308414	440305	V0440300	7926	23	72	26	70	113.924863869999996	22.496151059999999	113.927304199999995	22.4983670199999999	1
2019-10-24 18:49:39	2019-10-24 20:12:45	2.29234759999999982	02	40-49岁	22.4999058275535191	113.92942653444095	440305	V0440300	7927	23	73	26	71	113.927304199999995	22.496151059999999	113.929744540000002	22.4983670199999999	1
2019-10-24 00:03:37	2019-10-24 00:37:56	2.29234759999999982	02	30-39岁	22.5020784598284109	113.879563303420213	440305	V0440300	8264	24	53	27	51	113.878497479999993	22.4983670199999999	113.88093782	22.5005829800000008	2
2019-10-24 14:04:22	2019-10-24 17:37:41	2.29234759999999982	02	30-39岁	22.5020784598284109	113.879563303420213	440305	V0440300	8264	24	53	27	51	113.878497479999993	22.4983670199999999	113.88093782	22.5005829800000008	2
2019-10-24 11:55:22	2019-10-24 14:03:03	2.29234759999999982	01	40-49岁	22.5008390899718194	113.926783532213875	440305	V0440300	8283	24	72	27	70	113.924863869999996	22.4983670199999999	113.927304199999995	22.5005829800000008	1
2019-10-24 10:20:26	2019-10-24 10:51:49	2.29234759999999982	01	40-49岁	22.5022336923242783	113.927034358373902	440305	V0440300	8283	24	72	27	70	113.924863869999996	22.4983670199999999	113.927304199999995	22.5005829800000008	1
2019-10-24 16:39:11	2019-10-24 22:09:19	2.29234759999999982	02	19-29岁	22.5021514952803514	113.929347780363727	440305	V0440300	8284	24	73	27	71	113.927304199999995	22.4983670199999999	113.929744540000002	22.5005829800000008	1
2019-10-24 11:22:49	2019-10-24 12:12:59	2.29234759999999982	01	40-49岁	22.5040746336568098	113.893650146750858	440305	V0440300	8627	25	59	28	57	113.893139500000004	22.5005829800000008	113.895579830000003	22.5027989400000017	1
2019-10-24 15:50:59	2019-10-24 21:42:28	2.29234759999999982	01	19-29岁	22.5045902490114393	113.914355675651152	440305	V0440300	8635	25	67	28	65	113.912662190000006	22.5005829800000008	113.915102520000005	22.5027989400000017	1
2019-10-24 11:05:17	2019-10-24 20:28:36	2.29234759999999982	01	19-29岁	22.5046033737034001	113.915511196645255	440305	V0440300	8636	25	68	28	66	113.915102520000005	22.5005829800000008	113.917542859999998	22.5027989400000017	1
2019-10-24 19:14:29	2019-10-24 20:50:35	2.29234759999999982	02	19-29岁	22.5042686572217505	113.926319176899469	440305	V0440300	8640	25	72	28	70	113.924863869999996	22.5005829800000008	113.927304199999995	22.5027989400000017	1
2019-10-24 17:17:47	2019-10-24 20:45:52	2.29234759999999982	02	30-39岁	22.5039203471698706	113.929347545238116	440305	V0440300	8641	25	73	28	71	113.927304199999995	22.5005829800000008	113.929744540000002	22.5027989400000017	1
2019-10-24 16:16:27	2019-10-24 18:02:18	2.29234759999999982	03	未知	22.5039037084454314	113.930367752431451	440305	V0440300	8642	25	74	28	72	113.929744540000002	22.5005829800000008	113.932184879999994	22.5027989400000017	1
2019-10-24 10:00:55	2019-10-24 15:16:08	2.29234759999999982	01	30-39岁	22.5040167284566905	113.93392984603922	440305	V0440300	8643	25	75	28	73	113.932184879999994	22.5005829800000008	113.934625209999993	22.5027989400000017	1
2019-10-24 15:51:44	2019-10-24 17:52:27	2.29234759999999982	02	40-49岁	22.5037131262279395	113.938841501883914	440305	V0440300	8645	25	77	28	75	113.93706555	22.5005829800000008	113.939505879999999	22.5027989400000017	1
2019-10-24 16:45:26	2019-10-24 19:11:21	2.29234759999999982	02	19-29岁	22.5058201518930083	113.876128445504989	440305	V0440300	8977	26	52	29	50	113.87605714	22.5027989400000017	113.878497479999993	22.5050148900000018	1
2019-10-24 12:42:54	2019-10-24 14:09:39	2.29234759999999982	02	30-39岁	22.5051430059013384	113.889624672894755	440305	V0440300	8982	26	57	29	55	113.888258820000004	22.5027989400000017	113.890699159999997	22.5050148900000018	1
2019-10-24 19:36:42	2019-10-24 21:49:32	2.29234759999999982	02	19-29岁	22.5061371920742204	113.896245885773368	440305	V0440300	8985	26	60	29	58	113.895579830000003	22.5027989400000017	113.898020169999995	22.5050148900000018	1
2019-10-24 12:36:15	2019-10-24 16:51:18	2.29234759999999982	02	30-39岁	22.5061042088982894	113.8996849199509	440305	V0440300	8986	26	61	29	59	113.898020169999995	22.5027989400000017	113.900460510000002	22.5050148900000018	1
2019-10-24 09:56:48	2019-10-24 14:59:17	2.29234759999999982	02	40-49岁	22.5052569083726901	113.909591343142878	440305	V0440300	8990	26	65	29	63	113.907781510000007	22.5027989400000017	113.910221849999999	22.5050148900000018	2
2019-10-24 08:07:25	2019-10-24 09:56:44	2.29234759999999982	02	40-49岁	22.5052569083726901	113.909591343142878	440305	V0440300	8990	26	65	29	63	113.907781510000007	22.5027989400000017	113.910221849999999	22.5050148900000018	2
2019-10-24 20:25:30	2019-10-24 22:16:31	2.29234759999999982	01	30-39岁	22.5064262785133309	113.907982147560617	440305	V0440300	8990	26	65	29	63	113.907781510000007	22.5027989400000017	113.910221849999999	22.5050148900000018	1
2019-10-24 19:06:29	2019-10-24 21:29:30	2.29234759999999982	02	0-18岁	22.5057030203175117	113.912145589488162	440305	V0440300	8991	26	66	29	64	113.910221849999999	22.5027989400000017	113.912662190000006	22.5050148900000018	1
2019-10-24 22:01:32	2019-10-24 22:48:25	2.29234759999999982	01	30-39岁	22.5070163917030506	113.919459341127578	440305	V0440300	8994	26	69	29	67	113.917542859999998	22.5027989400000017	113.919983189999996	22.5050148900000018	1
2019-10-24 07:58:23	2019-10-24 08:58:11	2.29234759999999982	02	19-29岁	22.5071022877445586	113.921118345885631	440305	V0440300	8995	26	70	29	68	113.919983189999996	22.5027989400000017	113.922423530000003	22.5050148900000018	2
2019-10-24 17:59:18	2019-10-24 21:22:21	2.29234759999999982	02	19-29岁	22.5071022877445586	113.921118345885631	440305	V0440300	8995	26	70	29	68	113.919983189999996	22.5027989400000017	113.922423530000003	22.5050148900000018	2
2019-10-24 12:41:47	2019-10-24 13:32:35	2.29234759999999982	01	30-39岁	22.5065006446159011	113.9222195216974	440305	V0440300	8995	26	70	29	68	113.919983189999996	22.5027989400000017	113.922423530000003	22.5050148900000018	1
2019-10-24 20:45:51	2019-10-24 23:13:43	2.29234759999999982	02	30-39岁	22.5050942613397282	113.920881171600698	440305	V0440300	8995	26	70	29	68	113.919983189999996	22.5027989400000017	113.922423530000003	22.5050148900000018	1
2019-10-24 13:20:19	2019-10-24 18:18:39	2.29234759999999982	02	19-29岁	22.5068728645321983	113.920919458919784	440305	V0440300	8995	26	70	29	68	113.919983189999996	22.5027989400000017	113.922423530000003	22.5050148900000018	1
2019-10-24 19:06:23	2019-10-24 20:48:40	2.29234759999999982	01	40-49岁	22.5058110563079694	113.927693424151187	440305	V0440300	8998	26	73	29	71	113.927304199999995	22.5027989400000017	113.929744540000002	22.5050148900000018	1
2019-10-24 19:08:34	2019-10-24 20:14:23	2.29234759999999982	02	50-59岁	22.5053075665139204	113.931104055526063	440305	V0440300	8999	26	74	29	72	113.929744540000002	22.5027989400000017	113.932184879999994	22.5050148900000018	1
2019-10-24 00:01:26	2019-10-24 03:03:46	2.29234759999999982	03	未知	22.5051952417337411	113.930892853571336	440305	V0440300	8999	26	74	29	72	113.929744540000002	22.5027989400000017	113.932184879999994	22.5050148900000018	1
2019-10-24 20:32:29	2019-10-24 22:11:39	2.29234759999999982	01	30-39岁	22.5065033352289312	113.931339893801223	440305	V0440300	8999	26	74	29	72	113.929744540000002	22.5027989400000017	113.932184879999994	22.5050148900000018	1
2019-10-24 19:25:19	2019-10-24 20:41:44	2.29234759999999982	02	30-39岁	22.5053071442629289	113.934396729299408	440305	V0440300	9000	26	75	29	73	113.932184879999994	22.5027989400000017	113.934625209999993	22.5050148900000018	1
2019-10-24 12:23:05	2019-10-24 13:44:52	2.29234759999999982	01	30-39岁	22.5054229781024198	113.934792402343021	440305	V0440300	9001	26	76	29	74	113.934625209999993	22.5027989400000017	113.93706555	22.5050148900000018	1
2019-10-24 12:17:35	2019-10-24 12:27:40	2.29234759999999982	01	30-39岁	22.5076463284184385	113.905254817375663	440305	V0440300	9345	27	63	30	61	113.902900840000001	22.5050148900000018	113.905341179999994	22.5072308499999991	1
2019-10-24 19:20:11	2019-10-24 20:21:16	2.29234759999999982	01	19-29岁	22.5089954121443689	113.915355410843603	440305	V0440300	9350	27	68	30	66	113.915102520000005	22.5050148900000018	113.917542859999998	22.5072308499999991	1
2019-10-24 17:26:08	2019-10-24 18:02:47	2.29234759999999982	02	19-29岁	22.5090463821735405	113.916131321235056	440305	V0440300	9350	27	68	30	66	113.915102520000005	22.5050148900000018	113.917542859999998	22.5072308499999991	1
2019-10-24 10:04:38	2019-10-24 10:46:46	2.29234759999999982	01	19-29岁	22.5074137672158407	113.919945890081095	440305	V0440300	9351	27	69	30	67	113.917542859999998	22.5050148900000018	113.919983189999996	22.5072308499999991	2
2019-10-24 08:58:56	2019-10-24 10:04:17	2.29234759999999982	01	19-29岁	22.5074137672158407	113.919945890081095	440305	V0440300	9351	27	69	30	67	113.917542859999998	22.5050148900000018	113.919983189999996	22.5072308499999991	2
2019-10-24 20:50:50	2019-10-24 22:43:49	2.29234759999999982	01	19-29岁	22.5085324990342315	113.921815127411861	440305	V0440300	9352	27	70	30	68	113.919983189999996	22.5050148900000018	113.922423530000003	22.5072308499999991	1
2019-10-24 18:14:04	2019-10-24 20:30:07	2.29234759999999982	01	40-49岁	22.5079634448911001	113.924149142256979	440305	V0440300	9353	27	71	30	69	113.922423530000003	22.5050148900000018	113.924863869999996	22.5072308499999991	1
2019-10-24 12:24:34	2019-10-24 14:28:14	2.29234759999999982	02	0-18岁	22.5084975700843088	113.92707065850135	440305	V0440300	9354	27	72	30	70	113.924863869999996	22.5050148900000018	113.927304199999995	22.5072308499999991	1
2019-10-24 14:45:31	2019-10-24 16:08:31	2.29234759999999982	02	30-39岁	22.5083165606246602	113.933193895593448	440305	V0440300	9357	27	75	30	73	113.932184879999994	22.5050148900000018	113.934625209999993	22.5072308499999991	1
2019-10-24 12:51:50	2019-10-24 13:54:55	2.29234759999999982	01	30-39岁	22.5116067368632784	113.898619946759965	440305	V0440300	9700	28	61	31	59	113.898020169999995	22.5072308499999991	113.900460510000002	22.50944681	1
2019-10-24 17:10:36	2019-10-24 18:32:09	2.29234759999999982	01	30-39岁	22.5094588762539587	113.913169397543754	440305	V0440300	9706	28	67	31	65	113.912662190000006	22.5072308499999991	113.915102520000005	22.50944681	1
2019-10-24 20:15:48	2019-10-24 22:42:28	2.29234759999999982	02	40-49岁	22.5113771699042395	113.913903823925139	440305	V0440300	9706	28	67	31	65	113.912662190000006	22.5072308499999991	113.915102520000005	22.50944681	1
2019-10-24 21:56:25	2019-10-24 22:35:01	2.29234759999999982	02	19-29岁	22.5099460487319298	113.915985079149237	440305	V0440300	9707	28	68	31	66	113.915102520000005	22.5072308499999991	113.917542859999998	22.50944681	1
2019-10-24 17:44:58	2019-10-24 20:20:32	2.29234759999999982	02	19-29岁	22.5106917129882618	113.916279345169755	440305	V0440300	9707	28	68	31	66	113.915102520000005	22.5072308499999991	113.917542859999998	22.50944681	1
2019-10-24 20:46:49	2019-10-24 22:30:50	2.29234759999999982	02	19-29岁	22.5109990723208213	113.918661962983009	440305	V0440300	9708	28	69	31	67	113.917542859999998	22.5072308499999991	113.919983189999996	22.50944681	1
2019-10-24 12:30:22	2019-10-24 13:53:52	2.29234759999999982	01	30-39岁	22.5102508974101596	113.918707698441111	440305	V0440300	9708	28	69	31	67	113.917542859999998	22.5072308499999991	113.919983189999996	22.50944681	2
2019-10-24 19:35:02	2019-10-24 21:30:52	2.29234759999999982	01	30-39岁	22.5102508974101596	113.918707698441111	440305	V0440300	9708	28	69	31	67	113.917542859999998	22.5072308499999991	113.919983189999996	22.50944681	2
2019-10-24 19:53:51	2019-10-24 22:47:42	2.29234759999999982	02	19-29岁	22.5099301918358208	113.924115309912736	440305	V0440300	9710	28	71	31	69	113.922423530000003	22.5072308499999991	113.924863869999996	22.50944681	1
2019-10-24 21:24:30	2019-10-24 22:59:23	2.29234759999999982	02	40-49岁	22.510934184516131	113.924705011414304	440305	V0440300	9710	28	71	31	69	113.922423530000003	22.5072308499999991	113.924863869999996	22.50944681	1
2019-10-24 13:29:21	2019-10-24 13:30:21	2.29234759999999982	01	30-39岁	22.5099485619110915	113.925076504765798	440305	V0440300	9711	28	72	31	70	113.924863869999996	22.5072308499999991	113.927304199999995	22.50944681	1
2019-10-24 17:48:05	2019-10-24 17:48:05	2.29234759999999982	01	19-29岁	22.5099324442061608	113.925649937462936	440305	V0440300	9711	28	72	31	70	113.924863869999996	22.5072308499999991	113.927304199999995	22.50944681	1
2019-10-24 19:48:43	2019-10-24 23:30:16	2.29234759999999982	02	19-29岁	22.509632458282109	113.925064075438087	440305	V0440300	9711	28	72	31	70	113.924863869999996	22.5072308499999991	113.927304199999995	22.50944681	1
2019-10-24 20:32:08	2019-10-24 20:34:08	2.29234759999999982	01	30-39岁	22.5104202078973508	113.927562354966113	440305	V0440300	9712	28	73	31	71	113.927304199999995	22.5072308499999991	113.929744540000002	22.50944681	1
2019-10-24 18:51:57	2019-10-24 19:47:32	2.29234759999999982	01	0-18岁	22.5107510152236792	113.928817757720083	440305	V0440300	9712	28	73	31	71	113.927304199999995	22.5072308499999991	113.929744540000002	22.50944681	1
2019-10-24 17:50:47	2019-10-24 21:03:55	2.29234759999999982	02	30-39岁	22.5128855409366793	113.882603577093789	440305	V0440300	10050	29	54	32	52	113.88093782	22.50944681	113.883378149999999	22.5116627700000009	1
2019-10-24 18:07:03	2019-10-24 22:20:36	2.29234759999999982	03	未知	22.5130798397750205	113.899665219668137	440305	V0440300	10057	29	61	32	59	113.898020169999995	22.50944681	113.900460510000002	22.5116627700000009	1
2019-10-24 10:23:34	2019-10-24 13:23:20	2.29234759999999982	02	50-59岁	22.5136520732367096	113.899856424311551	440305	V0440300	10057	29	61	32	59	113.898020169999995	22.50944681	113.900460510000002	22.5116627700000009	2
2019-10-24 14:15:36	2019-10-24 15:33:51	2.29234759999999982	02	50-59岁	22.5136520732367096	113.899856424311551	440305	V0440300	10057	29	61	32	59	113.898020169999995	22.50944681	113.900460510000002	22.5116627700000009	2
2019-10-24 10:07:08	2019-10-24 12:03:58	2.29234759999999982	02	60岁以上	22.5129270526136196	113.903447067623134	440305	V0440300	10059	29	63	32	61	113.902900840000001	22.50944681	113.905341179999994	22.5116627700000009	1
2019-10-24 12:01:06	2019-10-24 13:50:51	2.29234759999999982	01	19-29岁	22.5119936970388999	113.917348037037598	440305	V0440300	10064	29	68	32	66	113.915102520000005	22.50944681	113.917542859999998	22.5116627700000009	1
2019-10-24 16:57:33	2019-10-24 20:15:54	2.29234759999999982	01	19-29岁	22.5123353247453792	113.924353451130557	440305	V0440300	10067	29	71	32	69	113.922423530000003	22.50944681	113.924863869999996	22.5116627700000009	1
2019-10-24 19:18:09	2019-10-24 19:53:28	3.05925700000000012	02	19-29岁	22.5127367536742895	114.045970179275997	440304	V0440300	10117	29	121	31	120	114.044440339999994	22.50944681	114.046880669999993	22.5116627700000009	1
2019-10-24 09:07:54	2019-10-24 14:24:02	2.29234759999999982	02	30-39岁	22.5151283503404507	113.901066780122562	440305	V0440300	10415	30	62	33	60	113.900460510000002	22.5116627700000009	113.902900840000001	22.513878720000001	1
2019-10-24 14:31:19	2019-10-24 20:41:58	2.29234759999999982	02	30-39岁	22.5157401250015603	113.909882636524941	440305	V0440300	10418	30	65	33	63	113.907781510000007	22.5116627700000009	113.910221849999999	22.513878720000001	1
2019-10-24 19:21:20	2019-10-24 20:07:58	2.29234759999999982	02	19-29岁	22.5138908618433895	113.909923782468979	440305	V0440300	10418	30	65	33	63	113.907781510000007	22.5116627700000009	113.910221849999999	22.513878720000001	2
2019-10-24 18:34:05	2019-10-24 19:21:02	2.29234759999999982	02	19-29岁	22.5138908618433895	113.909923782468979	440305	V0440300	10418	30	65	33	63	113.907781510000007	22.5116627700000009	113.910221849999999	22.513878720000001	2
2019-10-24 12:12:59	2019-10-24 13:53:14	2.29234759999999982	01	19-29岁	22.5159200267940101	113.910791700073773	440305	V0440300	10419	30	66	33	64	113.910221849999999	22.5116627700000009	113.912662190000006	22.513878720000001	1
2019-10-24 12:53:26	2019-10-24 21:44:46	2.29234759999999982	02	30-39岁	22.5147371773750216	113.913110374159146	440305	V0440300	10420	30	67	33	65	113.912662190000006	22.5116627700000009	113.915102520000005	22.513878720000001	1
2019-10-24 09:27:16	2019-10-24 11:34:51	2.29234759999999982	02	30-39岁	22.5142769880039388	113.919706286595414	440305	V0440300	10422	30	69	33	67	113.917542859999998	22.5116627700000009	113.919983189999996	22.513878720000001	1
2019-10-24 01:49:46	2019-10-24 04:46:38	2.29234759999999982	02	19-29岁	22.5140991561056794	113.924090983717932	440305	V0440300	10424	30	71	33	69	113.922423530000003	22.5116627700000009	113.924863869999996	22.513878720000001	1
2019-10-24 17:06:24	2019-10-24 17:57:51	2.29234759999999982	01	19-29岁	22.515609806724239	113.924747187859367	440305	V0440300	10424	30	71	33	69	113.922423530000003	22.5116627700000009	113.924863869999996	22.513878720000001	1
2019-10-24 13:25:03	2019-10-24 19:37:54	2.29234759999999982	01	19-29岁	22.5159034870312489	113.92500295095968	440305	V0440300	10425	30	72	33	70	113.924863869999996	22.5116627700000009	113.927304199999995	22.513878720000001	1
2019-10-24 20:06:21	2019-10-24 21:55:25	2.29234759999999982	02	19-29岁	22.5154212700096785	113.929996679597664	440305	V0440300	10427	30	74	33	72	113.929744540000002	22.5116627700000009	113.932184879999994	22.513878720000001	1
2019-10-24 19:01:26	2019-10-24 19:18:18	2.29234759999999982	03	未知	22.5154612235046407	113.931617963383246	440305	V0440300	10427	30	74	33	72	113.929744540000002	22.5116627700000009	113.932184879999994	22.513878720000001	1
2019-10-24 20:07:49	2019-10-24 22:27:33	2.29234759999999982	01	19-29岁	22.5150553009240895	113.930208753860313	440305	V0440300	10427	30	74	33	72	113.929744540000002	22.5116627700000009	113.932184879999994	22.513878720000001	1
2019-10-24 17:31:51	2019-10-24 19:20:56	2.29234759999999982	02	30-39岁	22.5177842653939706	113.897928321163548	440305	V0440300	10770	31	60	34	58	113.895579830000003	22.513878720000001	113.898020169999995	22.5160946799999984	1
2019-10-24 16:58:14	2019-10-24 18:15:04	2.29234759999999982	01	40-49岁	22.5167121517872815	113.899894962108291	440305	V0440300	10771	31	61	34	59	113.898020169999995	22.513878720000001	113.900460510000002	22.5160946799999984	1
2019-10-24 18:21:52	2019-10-24 21:02:51	2.29234759999999982	02	19-29岁	22.5169402750467995	113.912226037301238	440305	V0440300	10776	31	66	34	64	113.910221849999999	22.513878720000001	113.912662190000006	22.5160946799999984	1
2019-10-24 22:52:18	2019-10-24 22:52:18	2.29234759999999982	02	19-29岁	22.5163296185733692	113.911443107262798	440305	V0440300	10776	31	66	34	64	113.910221849999999	22.513878720000001	113.912662190000006	22.5160946799999984	1
2019-10-24 15:17:36	2019-10-24 17:27:06	2.29234759999999982	01	30-39岁	22.5172041901325706	113.911870480256781	440305	V0440300	10776	31	66	34	64	113.910221849999999	22.513878720000001	113.912662190000006	22.5160946799999984	1
2019-10-24 16:25:59	2019-10-24 20:00:38	2.29234759999999982	02	19-29岁	22.5169576782466905	113.916897879706042	440305	V0440300	10778	31	68	34	66	113.915102520000005	22.513878720000001	113.917542859999998	22.5160946799999984	1
2019-10-24 09:04:01	2019-10-24 09:41:32	2.29234759999999982	02	30-39岁	22.5178759948927194	113.941841789640037	440305	V0440300	10788	31	78	34	77	113.939505879999999	22.513878720000001	113.941946220000005	22.5160946799999984	1
2019-10-24 14:30:42	2019-10-24 15:24:25	2.29234759999999982	01	19-29岁	22.5188563476694803	113.898768881164841	440305	V0440300	11128	32	61	35	59	113.898020169999995	22.5160946799999984	113.900460510000002	22.5183106399999993	1
2019-10-24 20:48:11	2019-10-24 21:25:49	2.29234759999999982	01	19-29岁	22.5194051889003504	113.907120093357321	440305	V0440300	11131	32	64	35	62	113.905341179999994	22.5160946799999984	113.907781510000007	22.5183106399999993	1
2019-10-24 22:28:06	2019-10-24 23:28:44	2.29234759999999982	01	19-29岁	22.5195266286928799	113.908273319804593	440305	V0440300	11132	32	65	35	63	113.907781510000007	22.5160946799999984	113.910221849999999	22.5183106399999993	1
2019-10-24 11:49:23	2019-10-24 12:28:37	2.29234759999999982	01	30-39岁	22.5196618632876309	113.910145058377054	440305	V0440300	11132	32	65	35	63	113.907781510000007	22.5160946799999984	113.910221849999999	22.5183106399999993	1
2019-10-24 19:40:21	2019-10-24 20:38:46	2.29234759999999982	01	30-39岁	22.5202984332602014	113.908518405533627	440305	V0440300	11132	32	65	35	63	113.907781510000007	22.5160946799999984	113.910221849999999	22.5183106399999993	1
2019-10-24 12:11:11	2019-10-24 20:52:20	2.29234759999999982	02	30-39岁	22.5198803678224913	113.907896321034301	440305	V0440300	11132	32	65	35	63	113.907781510000007	22.5160946799999984	113.910221849999999	22.5183106399999993	1
2019-10-24 10:01:22	2019-10-24 10:55:57	2.29234759999999982	01	30-39岁	22.5203367595453301	113.912393352468399	440305	V0440300	11133	32	66	35	64	113.910221849999999	22.5160946799999984	113.912662190000006	22.5183106399999993	2
2019-10-24 00:00:04	2019-10-24 00:02:55	2.29234759999999982	01	30-39岁	22.5203367595453301	113.912393352468399	440305	V0440300	11133	32	66	35	64	113.910221849999999	22.5160946799999984	113.912662190000006	22.5183106399999993	2
2019-10-24 21:00:33	2019-10-24 23:40:11	2.29234759999999982	02	19-29岁	22.519672587787209	113.919644884259071	440305	V0440300	11136	32	69	35	67	113.917542859999998	22.5160946799999984	113.919983189999996	22.5183106399999993	1
2019-10-24 02:32:42	2019-10-24 15:47:39	2.29234759999999982	02	50-59岁	22.5193490405961789	113.920186319825561	440305	V0440300	11137	32	70	35	68	113.919983189999996	22.5160946799999984	113.922423530000003	22.5183106399999993	1
2019-10-24 19:46:11	2019-10-24 23:36:46	2.29234759999999982	01	19-29岁	22.5201741933066799	113.931251545771886	440305	V0440300	11141	32	74	35	73	113.929744540000002	22.5160946799999984	113.932184879999994	22.5183106399999993	1
2019-10-24 00:46:10	2019-10-24 08:37:54	2.29234759999999982	01	50-59岁	22.5201741933066799	113.931251545771886	440305	V0440300	11141	32	74	35	73	113.929744540000002	22.5160946799999984	113.932184879999994	22.5183106399999993	1
2019-10-24 00:21:53	2019-10-24 10:13:58	2.29234759999999982	01	19-29岁	22.5200413411061788	113.931856743904362	440305	V0440300	11141	32	74	35	73	113.929744540000002	22.5160946799999984	113.932184879999994	22.5183106399999993	1
2019-10-24 18:55:52	2019-10-24 22:00:06	2.29234759999999982	01	40-49岁	22.5201777266735306	113.930017801758453	440305	V0440300	11141	32	74	35	73	113.929744540000002	22.5160946799999984	113.932184879999994	22.5183106399999993	1
2019-10-24 18:00:35	2019-10-24 19:45:26	2.29234759999999982	01	19-29岁	22.5194620144506104	113.932238672036078	440305	V0440300	11142	32	75	35	74	113.932184879999994	22.5160946799999984	113.934625209999993	22.5183106399999993	1
2019-10-24 21:01:19	2019-10-24 23:29:28	2.29234759999999982	01	40-49岁	22.5204874947451117	113.946767562261243	440305	V0440300	11147	32	80	34	79	113.944386559999998	22.5160946799999984	113.946826889999997	22.5183106399999993	1
2019-10-24 18:11:02	2019-10-24 22:30:48	3.05925700000000012	01	19-29岁	22.5192328044708105	114.034563148323244	440304	V0440300	11183	32	116	34	115	114.032238660000004	22.5160946799999984	114.034678990000003	22.5183106399999993	1
2019-10-24 06:13:49	2019-10-24 07:21:34	3.05925700000000012	01	40-49岁	22.518741602920219	114.048096230951089	440304	V0440300	11189	32	122	34	121	114.046880669999993	22.5160946799999984	114.04932101	22.5183106399999993	1
2019-10-24 10:07:10	2019-10-24 11:32:08	3.05925700000000012	02	19-29岁	22.5197021582583794	114.056187537005499	440304	V0440300	11192	32	125	34	124	114.054201680000006	22.5160946799999984	114.056642019999998	22.5183106399999993	1
2019-10-24 07:16:49	2019-10-24 10:44:25	2.29234759999999982	01	50-59岁	22.5206743672983691	113.913056098504214	440305	V0440300	11491	33	67	36	65	113.912662190000006	22.5183106399999993	113.915102520000005	22.5205266000000002	1
2019-10-24 11:18:06	2019-10-24 13:57:51	2.29234759999999982	02	30-39岁	22.5214993439585385	113.921255724041572	440305	V0440300	11494	33	70	36	69	113.919983189999996	22.5183106399999993	113.922423530000003	22.5205266000000002	1
2019-10-24 19:33:17	2019-10-24 20:35:18	2.29234759999999982	02	30-39岁	22.5226036937798284	113.921901501096926	440305	V0440300	11494	33	70	36	69	113.919983189999996	22.5183106399999993	113.922423530000003	22.5205266000000002	1
2019-10-24 16:38:31	2019-10-24 20:10:15	2.29234759999999982	02	19-29岁	22.521363247382709	113.923104389374117	440305	V0440300	11495	33	71	36	70	113.922423530000003	22.5183106399999993	113.924863869999996	22.5205266000000002	1
2019-10-24 23:30:20	2019-10-24 23:30:20	2.29234759999999982	02	30-39岁	22.5210420710124311	113.929911264419999	440305	V0440300	11498	33	74	36	73	113.929744540000002	22.5183106399999993	113.932184879999994	22.5205266000000002	1
2019-10-24 17:23:47	2019-10-24 20:10:15	2.29234759999999982	01	30-39岁	22.5226384046465888	113.947876248632994	440305	V0440300	11505	33	81	35	80	113.946826889999997	22.5183106399999993	113.949267230000004	22.5205266000000002	1
2019-10-24 20:22:04	2019-10-24 23:04:53	3.05925700000000012	01	19-29岁	22.5215786194062701	114.03598967889117	440304	V0440300	11541	33	117	35	116	114.034678990000003	22.5183106399999993	114.037119329999996	22.5205266000000002	1
2019-10-24 15:39:30	2019-10-24 18:05:54	3.05925700000000012	02	30-39岁	22.5225192615566208	114.038058268143601	440304	V0440300	11542	33	118	35	117	114.037119329999996	22.5183106399999993	114.039559659999995	22.5205266000000002	1
2019-10-24 19:17:37	2019-10-24 21:32:26	3.05925700000000012	02	未知	22.5210590607081897	114.048474412485334	440304	V0440300	11546	33	122	35	121	114.046880669999993	22.5183106399999993	114.04932101	22.5205266000000002	1
2019-10-24 11:06:13	2019-10-24 15:38:57	3.05925700000000012	02	19-29岁	22.5208311617157904	114.06809335423209	440304	V0440300	11554	33	130	34	129	114.066403359999995	22.5183106399999993	114.068843700000002	22.5205266000000002	1
2019-10-24 17:32:54	2019-10-24 19:01:35	2.29234759999999982	01	19-29岁	22.5227751212701683	113.889530900198721	440305	V0440300	11838	34	57	37	55	113.888258820000004	22.5205266000000002	113.890699159999997	22.5227425500000003	1
2019-10-24 17:03:04	2019-10-24 17:56:14	2.29234759999999982	01	30-39岁	22.5245809240801016	113.910647564032089	440305	V0440300	11847	34	66	37	65	113.910221849999999	22.5205266000000002	113.912662190000006	22.5227425500000003	2
2019-10-24 17:56:19	2019-10-24 19:17:33	2.29234759999999982	01	30-39岁	22.5245809240801016	113.910647564032089	440305	V0440300	11847	34	66	37	65	113.910221849999999	22.5205266000000002	113.912662190000006	22.5227425500000003	2
2019-10-24 20:20:45	2019-10-24 21:30:57	2.29234759999999982	02	19-29岁	22.5228456922197786	113.910987313087304	440305	V0440300	11847	34	66	37	65	113.910221849999999	22.5205266000000002	113.912662190000006	22.5227425500000003	1
2019-10-24 11:38:15	2019-10-24 15:15:57	2.29234759999999982	01	40-49岁	22.5233955957030005	113.913306439696314	440305	V0440300	11848	34	67	37	66	113.912662190000006	22.5205266000000002	113.915102520000005	22.5227425500000003	1
2019-10-24 09:06:58	2019-10-24 10:51:37	2.29234759999999982	01	19-29岁	22.5231258751110204	113.915711796690232	440305	V0440300	11849	34	68	37	67	113.915102520000005	22.5205266000000002	113.917542859999998	22.5227425500000003	2
2019-10-24 08:11:47	2019-10-24 08:54:20	2.29234759999999982	01	19-29岁	22.5231258751110204	113.915711796690232	440305	V0440300	11849	34	68	37	67	113.915102520000005	22.5205266000000002	113.917542859999998	22.5227425500000003	2
2019-10-24 18:53:26	2019-10-24 19:45:36	2.29234759999999982	01	30-39岁	22.5238663453363692	113.916676466336099	440305	V0440300	11849	34	68	37	67	113.915102520000005	22.5205266000000002	113.917542859999998	22.5227425500000003	1
2019-10-24 17:19:16	2019-10-24 18:24:19	2.29234759999999982	02	40-49岁	22.5234642373252889	113.91924019357073	440305	V0440300	11850	34	69	37	68	113.917542859999998	22.5205266000000002	113.919983189999996	22.5227425500000003	1
2019-10-24 21:22:18	2019-10-24 23:15:25	2.29234759999999982	01	19-29岁	22.5245951509826483	113.930716682873054	440305	V0440300	11855	34	74	37	73	113.929744540000002	22.5205266000000002	113.932184879999994	22.5227425500000003	1
2019-10-24 15:11:41	2019-10-24 17:30:11	3.05925700000000012	01	19-29岁	22.5232104479032991	114.037363486552763	440304	V0440300	11899	34	118	36	117	114.037119329999996	22.5205266000000002	114.039559659999995	22.5227425500000003	1
2019-10-24 13:59:41	2019-10-24 15:32:01	3.05925700000000012	01	19-29岁	22.5233869827678603	114.039108385812526	440304	V0440300	11899	34	118	36	117	114.037119329999996	22.5205266000000002	114.039559659999995	22.5227425500000003	1
2019-10-24 01:21:25	2019-10-24 03:09:08	3.05925700000000012	02	19-29岁	22.5238834620801995	114.052873520548488	440304	V0440300	11905	34	124	36	123	114.051761350000007	22.5205266000000002	114.054201680000006	22.5227425500000003	1
2019-10-24 11:51:07	2019-10-24 14:02:24	3.05925700000000012	01	30-39岁	22.5248532649273692	114.062470819648553	440304	V0440300	11909	34	128	35	127	114.061522690000004	22.5205266000000002	114.063963029999996	22.5227425500000003	1
2019-10-24 11:35:36	2019-10-24 14:01:59	2.29234759999999982	01	19-29岁	22.5259348133482398	113.897998765788287	440305	V0440300	12198	35	60	38	59	113.895579830000003	22.5227425500000003	113.898020169999995	22.5249585100000012	1
2019-10-24 20:30:29	2019-10-24 21:57:58	2.29234759999999982	01	19-29岁	22.5271045728314796	113.910008539928668	440305	V0440300	12203	35	65	38	64	113.907781510000007	22.5227425500000003	113.910221849999999	22.5249585100000012	1
2019-10-24 12:40:13	2019-10-24 16:22:33	2.29234759999999982	02	30-39岁	22.525113828024999	113.911140838357042	440305	V0440300	12204	35	66	38	65	113.910221849999999	22.5227425500000003	113.912662190000006	22.5249585100000012	1
2019-10-24 13:42:55	2019-10-24 15:03:29	2.29234759999999982	01	30-39岁	22.5265881425560401	113.913662874417554	440305	V0440300	12205	35	67	38	66	113.912662190000006	22.5227425500000003	113.915102520000005	22.5249585100000012	1
2019-10-24 13:03:38	2019-10-24 22:58:09	2.29234759999999982	01	19-29岁	22.5251753366298892	113.914345135855243	440305	V0440300	12205	35	67	38	66	113.912662190000006	22.5227425500000003	113.915102520000005	22.5249585100000012	1
2019-10-24 12:55:36	2019-10-24 22:41:00	2.29234759999999982	02	60岁以上	22.5264040160602512	113.919592662060367	440305	V0440300	12207	35	69	38	68	113.917542859999998	22.5227425500000003	113.919983189999996	22.5249585100000012	1
2019-10-24 17:52:01	2019-10-24 20:24:18	2.29234759999999982	02	40-49岁	22.5253542478974609	113.919441103031161	440305	V0440300	12207	35	69	38	68	113.917542859999998	22.5227425500000003	113.919983189999996	22.5249585100000012	1
2019-10-24 17:54:37	2019-10-24 22:22:51	2.29234759999999982	01	30-39岁	22.5260691002126805	113.922368657730956	440305	V0440300	12208	35	70	38	69	113.919983189999996	22.5227425500000003	113.922423530000003	22.5249585100000012	1
2019-10-24 17:54:40	2019-10-24 21:35:44	2.29234759999999982	02	30-39岁	22.5267919698243801	113.922886917189999	440305	V0440300	12209	35	71	38	70	113.922423530000003	22.5227425500000003	113.924863869999996	22.5249585100000012	1
2019-10-24 19:01:58	2019-10-24 19:02:58	2.29234759999999982	01	19-29岁	22.5269983114136814	113.929905822549316	440305	V0440300	12212	35	74	38	73	113.929744540000002	22.5227425500000003	113.932184879999994	22.5249585100000012	1
2019-10-24 20:35:17	2019-10-24 22:07:45	2.29234759999999982	01	19-29岁	22.5265272443426099	113.93028538710854	440305	V0440300	12212	35	74	38	73	113.929744540000002	22.5227425500000003	113.932184879999994	22.5249585100000012	1
2019-10-24 18:18:49	2019-10-24 19:25:07	2.29234759999999982	01	40-49岁	22.5254046872984404	113.931048497111092	440305	V0440300	12212	35	74	38	73	113.929744540000002	22.5227425500000003	113.932184879999994	22.5249585100000012	1
2019-10-24 06:41:31	2019-10-24 07:46:46	2.29234759999999982	01	30-39岁	22.5262976673804687	113.93338933961347	440305	V0440300	12213	35	75	37	74	113.932184879999994	22.5227425500000003	113.934625209999993	22.5249585100000012	1
2019-10-24 19:08:58	2019-10-24 20:20:54	2.29234759999999982	01	19-29岁	22.5256018455408693	113.944721918557846	440305	V0440300	12218	35	80	37	79	113.944386559999998	22.5227425500000003	113.946826889999997	22.5249585100000012	1
2019-10-24 08:33:52	2019-10-24 12:36:09	3.05925700000000012	03	未知	22.5265915715367484	114.036688996925577	440304	V0440300	12255	35	117	37	116	114.034678990000003	22.5227425500000003	114.037119329999996	22.5249585100000012	1
2019-10-24 09:46:35	2019-10-24 11:36:46	3.05925700000000012	01	50-59岁	22.525085687722509	114.042647257219869	440304	V0440300	12258	35	120	37	119	114.042000000000002	22.5227425500000003	114.044440339999994	22.5249585100000012	1
2019-10-24 12:00:43	2019-10-24 13:34:07	3.05925700000000012	01	19-29岁	22.52539109744	114.046497603436464	440304	V0440300	12259	35	121	37	120	114.044440339999994	22.5227425500000003	114.046880669999993	22.5249585100000012	1
2019-10-24 14:45:30	2019-10-24 15:45:48	3.05925700000000012	01	19-29岁	22.5254998592523386	114.047505651149535	440304	V0440300	12260	35	122	37	121	114.046880669999993	22.5227425500000003	114.04932101	22.5249585100000012	1
2019-10-24 08:15:38	2019-10-24 18:21:30	3.05925700000000012	01	19-29岁	22.5252554483682204	114.055836628557344	440304	V0440300	12263	35	125	36	124	114.054201680000006	22.5227425500000003	114.056642019999998	22.5249585100000012	1
2019-10-24 10:04:38	2019-10-24 15:25:54	3.05925700000000012	02	19-29岁	22.5250956128147095	114.068333613170751	440304	V0440300	12268	35	130	36	129	114.066403359999995	22.5227425500000003	114.068843700000002	22.5249585100000012	1
2019-10-24 19:53:17	2019-10-24 22:59:17	2.29234759999999982	02	30-39岁	22.5282970917879695	113.900695108855118	440305	V0440300	12557	36	62	39	61	113.900460510000002	22.5249585100000012	113.902900840000001	22.5271744699999985	1
2019-10-24 08:39:33	2019-10-24 10:32:50	2.29234759999999982	01	30-39岁	22.5283816071913314	113.913535564079226	440305	V0440300	12562	36	67	39	66	113.912662190000006	22.5249585100000012	113.915102520000005	22.5271744699999985	2
2019-10-24 10:33:44	2019-10-24 13:05:11	2.29234759999999982	01	30-39岁	22.5283816071913314	113.913535564079226	440305	V0440300	12562	36	67	39	66	113.912662190000006	22.5249585100000012	113.915102520000005	22.5271744699999985	2
2019-10-24 01:01:14	2019-10-24 09:34:30	2.29234759999999982	01	30-39岁	22.529147664786521	113.914421969379219	440305	V0440300	12562	36	67	39	66	113.912662190000006	22.5249585100000012	113.915102520000005	22.5271744699999985	1
2019-10-24 21:14:21	2019-10-24 23:37:41	2.29234759999999982	02	19-29岁	22.5288777854924192	113.914466827218533	440305	V0440300	12562	36	67	39	66	113.912662190000006	22.5249585100000012	113.915102520000005	22.5271744699999985	1
2019-10-24 19:55:44	2019-10-24 21:46:06	2.29234759999999982	02	19-29岁	22.5289753895931	113.91626182569172	440305	V0440300	12563	36	68	39	67	113.915102520000005	22.5249585100000012	113.917542859999998	22.5271744699999985	1
2019-10-24 20:57:16	2019-10-24 23:02:11	2.29234759999999982	02	19-29岁	22.5288331214036717	113.917314144539361	440305	V0440300	12563	36	68	39	67	113.915102520000005	22.5249585100000012	113.917542859999998	22.5271744699999985	1
2019-10-24 00:43:14	2019-10-24 09:25:21	2.29234759999999982	02	30-39岁	22.5272539300336412	113.919204655199394	440305	V0440300	12564	36	69	39	68	113.917542859999998	22.5249585100000012	113.919983189999996	22.5271744699999985	1
2019-10-24 17:29:55	2019-10-24 18:39:50	2.29234759999999982	02	19-29岁	22.5285600906330608	113.920963116284156	440305	V0440300	12565	36	70	39	69	113.919983189999996	22.5249585100000012	113.922423530000003	22.5271744699999985	1
2019-10-24 16:50:55	2019-10-24 17:23:28	2.29234759999999982	02	40-49岁	22.5272847903810209	113.92175884122905	440305	V0440300	12565	36	70	39	69	113.919983189999996	22.5249585100000012	113.922423530000003	22.5271744699999985	1
2019-10-24 19:06:13	2019-10-24 19:51:06	2.29234759999999982	02	40-49岁	22.5284351745487115	113.922452194933797	440305	V0440300	12566	36	71	39	70	113.922423530000003	22.5249585100000012	113.924863869999996	22.5271744699999985	1
2019-10-24 17:44:28	2019-10-24 18:59:10	2.29234759999999982	02	50-59岁	22.5292325701326384	113.938696653797365	440305	V0440300	12572	36	77	38	76	113.93706555	22.5249585100000012	113.939505879999999	22.5271744699999985	1
2019-10-24 00:00:05	2019-10-24 01:31:40	2.29234759999999982	01	30-39岁	22.5275058642389787	113.94518516261401	440305	V0440300	12575	36	80	38	79	113.944386559999998	22.5249585100000012	113.946826889999997	22.5271744699999985	1
2019-10-24 15:36:13	2019-10-24 20:15:05	3.05925700000000012	02	30-39岁	22.5291478237639105	114.02116788844107	440304	V0440300	12606	36	111	38	110	114.02003698	22.5249585100000012	114.022477309999999	22.5271744699999985	1
2019-10-24 12:17:40	2019-10-24 12:55:27	3.05925700000000012	01	19-29岁	22.5277536231691293	114.020935504893245	440304	V0440300	12606	36	111	38	110	114.02003698	22.5249585100000012	114.022477309999999	22.5271744699999985	2
2019-10-24 18:12:31	2019-10-24 19:12:11	3.05925700000000012	01	19-29岁	22.5277536231691293	114.020935504893245	440304	V0440300	12606	36	111	38	110	114.02003698	22.5249585100000012	114.022477309999999	22.5271744699999985	2
2019-10-24 18:29:50	2019-10-24 21:27:27	3.05925700000000012	02	19-29岁	22.5282360699616788	114.048078940346414	440304	V0440300	12617	36	122	38	121	114.046880669999993	22.5249585100000012	114.04932101	22.5271744699999985	1
2019-10-24 20:22:01	2019-10-24 22:46:43	3.05925700000000012	01	30-39岁	22.5292367709958796	114.071219069181438	440304	V0440300	12626	36	131	37	130	114.068843700000002	22.5249585100000012	114.071284030000001	22.5271744699999985	1
2019-10-24 07:30:07	2019-10-24 08:10:24	2.29234759999999982	01	19-29岁	22.5293908936560392	113.912988538574538	440305	V0440300	12919	37	67	40	66	113.912662190000006	22.5271744699999985	113.915102520000005	22.5293904199999986	1
2019-10-24 20:20:36	2019-10-24 22:29:07	2.29234759999999982	01	19-29岁	22.53157131829661	113.912804030676469	440305	V0440300	12919	37	67	40	66	113.912662190000006	22.5271744699999985	113.915102520000005	22.5293904199999986	1
2019-10-24 16:07:16	2019-10-24 17:12:51	2.29234759999999982	01	30-39岁	22.5300071728492206	113.915005157951569	440305	V0440300	12919	37	67	40	66	113.912662190000006	22.5271744699999985	113.915102520000005	22.5293904199999986	1
2019-10-24 18:51:17	2019-10-24 20:39:58	2.29234759999999982	01	19-29岁	22.5306118013413617	113.916886052812515	440305	V0440300	12920	37	68	40	67	113.915102520000005	22.5271744699999985	113.917542859999998	22.5293904199999986	1
2019-10-24 11:47:26	2019-10-24 12:40:44	2.29234759999999982	01	40-49岁	22.5308229589657891	113.915191028378743	440305	V0440300	12920	37	68	40	67	113.915102520000005	22.5271744699999985	113.917542859999998	22.5293904199999986	1
2019-10-24 10:43:56	2019-10-24 11:33:52	2.29234759999999982	02	19-29岁	22.5304429666759489	113.915141188109061	440305	V0440300	12920	37	68	40	67	113.915102520000005	22.5271744699999985	113.917542859999998	22.5293904199999986	1
2019-10-24 18:43:11	2019-10-24 23:07:46	2.29234759999999982	02	19-29岁	22.5297906164060606	113.916418572055306	440305	V0440300	12920	37	68	40	67	113.915102520000005	22.5271744699999985	113.917542859999998	22.5293904199999986	1
2019-10-24 15:37:10	2019-10-24 16:28:45	2.29234759999999982	01	19-29岁	22.5315896178457713	113.919875862663744	440305	V0440300	12921	37	69	40	68	113.917542859999998	22.5271744699999985	113.919983189999996	22.5293904199999986	1
2019-10-24 11:54:54	2019-10-24 12:25:16	2.29234759999999982	01	50-59岁	22.5310181269129188	113.917838768906336	440305	V0440300	12921	37	69	40	68	113.917542859999998	22.5271744699999985	113.919983189999996	22.5293904199999986	1
2019-10-24 16:47:38	2019-10-24 17:54:14	2.29234759999999982	01	19-29岁	22.5303067952873803	113.919807190144226	440305	V0440300	12921	37	69	40	68	113.917542859999998	22.5271744699999985	113.919983189999996	22.5293904199999986	1
2019-10-24 00:00:01	2019-10-24 01:02:10	2.29234759999999982	02	19-29岁	22.5296586699261816	113.922250202534073	440305	V0440300	12922	37	70	40	69	113.919983189999996	22.5271744699999985	113.922423530000003	22.5293904199999986	1
2019-10-24 00:14:14	2019-10-24 00:45:35	2.29234759999999982	03	19-29岁	22.5294425403914502	113.922274424633102	440305	V0440300	12922	37	70	40	69	113.919983189999996	22.5271744699999985	113.922423530000003	22.5293904199999986	1
2019-10-24 15:38:19	2019-10-24 16:33:21	2.29234759999999982	02	19-29岁	22.5295210068814384	113.923545285490789	440305	V0440300	12923	37	71	40	70	113.922423530000003	22.5271744699999985	113.924863869999996	22.5293904199999986	1
2019-10-24 20:09:50	2019-10-24 22:11:08	2.29234759999999982	02	19-29岁	22.5296131545324307	113.924116399697851	440305	V0440300	12923	37	71	40	70	113.922423530000003	22.5271744699999985	113.924863869999996	22.5293904199999986	1
2019-10-24 19:25:32	2019-10-24 22:06:50	2.29234759999999982	01	19-29岁	22.5300547797319695	113.92502949474742	440305	V0440300	12924	37	72	40	71	113.924863869999996	22.5271744699999985	113.927304199999995	22.5293904199999986	1
2019-10-24 00:00:03	2019-10-24 00:54:35	2.29234759999999982	01	19-29岁	22.5303803165458483	113.926479470133501	440305	V0440300	12924	37	72	40	71	113.924863869999996	22.5271744699999985	113.927304199999995	22.5293904199999986	1
2019-10-24 04:43:11	2019-10-24 06:19:30	2.29234759999999982	01	19-29岁	22.5313041907596094	113.928071642602774	440305	V0440300	12925	37	73	39	72	113.927304199999995	22.5271744699999985	113.929744540000002	22.5293904199999986	1
2019-10-24 17:44:22	2019-10-24 19:52:46	2.29234759999999982	02	40-49岁	22.5314933835968212	113.94558313043801	440305	V0440300	12932	37	80	39	79	113.944386559999998	22.5271744699999985	113.946826889999997	22.5293904199999986	1
2019-10-24 21:22:58	2019-10-24 23:03:36	2.29234759999999982	01	19-29岁	22.5310741327926891	113.944416871970574	440305	V0440300	12932	37	80	39	79	113.944386559999998	22.5271744699999985	113.946826889999997	22.5293904199999986	1
2019-10-24 19:03:12	2019-10-24 20:56:11	2.29234759999999982	01	60岁以上	22.529531808278481	113.947316655119366	440305	V0440300	12933	37	81	39	80	113.946826889999997	22.5271744699999985	113.949267230000004	22.5293904199999986	1
2019-10-24 16:08:08	2019-10-24 17:48:55	2.29234759999999982	01	30-39岁	22.5312850473658983	113.959829652953132	440305	V0440300	12938	37	86	39	85	113.959028570000001	22.5271744699999985	113.961468909999994	22.5293904199999986	1
2019-10-24 18:49:47	2019-10-24 20:04:34	2.29234759999999982	01	50-59岁	22.5302040881277215	113.963758686890287	440305	V0440300	12939	37	87	39	86	113.961468909999994	22.5271744699999985	113.963909240000007	22.5293904199999986	1
2019-10-24 17:04:21	2019-10-24 17:51:37	3.05925700000000012	03	未知	22.5300490997890286	114.00748906920856	440304	V0440300	12957	37	105	39	104	114.005394960000004	22.5271744699999985	114.007835290000003	22.5293904199999986	1
2019-10-24 14:59:04	2019-10-24 22:47:34	3.05925700000000012	01	19-29岁	22.5295637763877501	114.027551536613331	440304	V0440300	12966	37	114	39	113	114.027357980000005	22.5271744699999985	114.029798319999998	22.5293904199999986	1
2019-10-24 19:25:16	2019-10-24 21:51:55	2.29234759999999982	01	40-49岁	22.5321398536051198	113.905291706665864	440305	V0440300	13272	38	63	41	62	113.902900840000001	22.5293904199999986	113.905341179999994	22.5316063799999995	1
2019-10-24 19:00:51	2019-10-24 20:42:05	2.29234759999999982	02	19-29岁	22.5327644766261415	113.905860653515134	440305	V0440300	13273	38	64	41	63	113.905341179999994	22.5293904199999986	113.907781510000007	22.5316063799999995	1
2019-10-24 19:34:46	2019-10-24 20:41:22	2.29234759999999982	02	19-29岁	22.5328921746388389	113.90827675270441	440305	V0440300	13274	38	65	41	64	113.907781510000007	22.5293904199999986	113.910221849999999	22.5316063799999995	1
2019-10-24 14:40:05	2019-10-24 22:33:35	2.29234759999999982	01	19-29岁	22.5335409244067897	113.911040703747332	440305	V0440300	13275	38	66	41	65	113.910221849999999	22.5293904199999986	113.912662190000006	22.5316063799999995	1
2019-10-24 12:02:22	2019-10-24 13:04:58	2.29234759999999982	01	19-29岁	22.5329117585905614	113.91211360987819	440305	V0440300	13275	38	66	41	65	113.910221849999999	22.5293904199999986	113.912662190000006	22.5316063799999995	1
2019-10-24 17:25:30	2019-10-24 18:01:31	2.29234759999999982	01	40-49岁	22.5331877605664808	113.913797826306094	440305	V0440300	13276	38	67	41	66	113.912662190000006	22.5293904199999986	113.915102520000005	22.5316063799999995	1
2019-10-24 14:48:01	2019-10-24 16:06:28	2.29234759999999982	03	未知	22.5323345446486591	113.91495341757016	440305	V0440300	13276	38	67	41	66	113.912662190000006	22.5293904199999986	113.915102520000005	22.5316063799999995	2
2019-10-24 16:06:40	2019-10-24 17:08:28	2.29234759999999982	03	未知	22.5323345446486591	113.91495341757016	440305	V0440300	13276	38	67	41	66	113.912662190000006	22.5293904199999986	113.915102520000005	22.5316063799999995	2
2019-10-24 15:55:01	2019-10-24 17:29:53	2.29234759999999982	01	40-49岁	22.533610359361699	113.914186731131593	440305	V0440300	13276	38	67	41	66	113.912662190000006	22.5293904199999986	113.915102520000005	22.5316063799999995	1
2019-10-24 20:07:21	2019-10-24 21:18:13	2.29234759999999982	02	30-39岁	22.532551593009309	113.921097992443123	440305	V0440300	13279	38	70	41	69	113.919983189999996	22.5293904199999986	113.922423530000003	22.5316063799999995	4
2019-10-24 21:36:50	2019-10-24 23:12:11	2.29234759999999982	02	30-39岁	22.532551593009309	113.921097992443123	440305	V0440300	13279	38	70	41	69	113.919983189999996	22.5293904199999986	113.922423530000003	22.5316063799999995	4
2019-10-24 00:08:15	2019-10-24 09:12:10	2.29234759999999982	02	30-39岁	22.532551593009309	113.921097992443123	440305	V0440300	13279	38	70	41	69	113.919983189999996	22.5293904199999986	113.922423530000003	22.5316063799999995	4
2019-10-24 17:52:20	2019-10-24 20:07:11	2.29234759999999982	02	30-39岁	22.532551593009309	113.921097992443123	440305	V0440300	13279	38	70	41	69	113.919983189999996	22.5293904199999986	113.922423530000003	22.5316063799999995	4
2019-10-24 21:04:39	2019-10-24 22:55:11	2.29234759999999982	01	30-39岁	22.5325933433589789	113.921864528786628	440305	V0440300	13279	38	70	41	69	113.919983189999996	22.5293904199999986	113.922423530000003	22.5316063799999995	1
2019-10-24 16:33:31	2019-10-24 20:12:00	2.29234759999999982	01	30-39岁	22.5332477506339295	113.923520952497981	440305	V0440300	13280	38	71	41	70	113.922423530000003	22.5293904199999986	113.924863869999996	22.5316063799999995	2
2019-10-24 20:12:38	2019-10-24 22:28:04	2.29234759999999982	01	30-39岁	22.5332477506339295	113.923520952497981	440305	V0440300	13280	38	71	41	70	113.922423530000003	22.5293904199999986	113.924863869999996	22.5316063799999995	2
2019-10-24 13:26:30	2019-10-24 15:20:40	2.29234759999999982	01	19-29岁	22.5326137788425314	113.928596392887485	440305	V0440300	13282	38	73	40	72	113.927304199999995	22.5293904199999986	113.929744540000002	22.5316063799999995	1
2019-10-24 11:54:35	2019-10-24 11:54:35	2.29234759999999982	01	19-29岁	22.5332738672451107	113.930553889979009	440305	V0440300	13283	38	74	40	73	113.929744540000002	22.5293904199999986	113.932184879999994	22.5316063799999995	1
2019-10-24 18:40:13	2019-10-24 21:59:54	2.29234759999999982	02	19-29岁	22.5327000405192699	113.935482272345808	440305	V0440300	13285	38	76	40	75	113.934625209999993	22.5293904199999986	113.93706555	22.5316063799999995	1
2019-10-24 12:06:43	2019-10-24 15:47:57	2.29234759999999982	02	30-39岁	22.5317510605253091	113.943945370833546	440305	V0440300	13288	38	79	40	78	113.941946220000005	22.5293904199999986	113.944386559999998	22.5316063799999995	1
2019-10-24 18:33:41	2019-10-24 21:41:36	2.29234759999999982	01	50-59岁	22.5319344064201807	113.949323351079698	440305	V0440300	13291	38	82	40	81	113.949267230000004	22.5293904199999986	113.951707560000003	22.5316063799999995	1
2019-10-24 13:38:48	2019-10-24 15:58:05	3.05925700000000012	01	30-39岁	22.5320349463380012	114.040177196786033	440304	V0440300	13328	38	119	40	118	114.039559659999995	22.5293904199999986	114.042000000000002	22.5316063799999995	1
2019-10-24 09:27:54	2019-10-24 11:14:19	3.05925700000000012	02	30-39岁	22.5323635045039907	114.07490332983653	440304	V0440300	13342	38	133	39	132	114.073724369999994	22.5293904199999986	114.07616471	22.5316063799999995	1
2019-10-24 19:20:59	2019-10-24 23:19:46	2.29234759999999982	03	未知	22.5352658865805502	113.903599612112814	440305	V0440300	13629	39	63	42	62	113.902900840000001	22.5316063799999995	113.905341179999994	22.5338223400000004	1
2019-10-24 19:26:42	2019-10-24 21:14:33	2.29234759999999982	02	19-29岁	22.5341452294542108	113.915253176568072	440305	V0440300	13634	39	68	42	67	113.915102520000005	22.5316063799999995	113.917542859999998	22.5338223400000004	1
2019-10-24 20:25:08	2019-10-24 21:22:54	2.29234759999999982	02	30-39岁	22.5344244003750305	113.91992951381657	440305	V0440300	13635	39	69	42	68	113.917542859999998	22.5316063799999995	113.919983189999996	22.5338223400000004	1
2019-10-24 17:19:43	2019-10-24 20:20:43	2.29234759999999982	02	50-59岁	22.5344816830352492	113.919151055135828	440305	V0440300	13635	39	69	42	68	113.917542859999998	22.5316063799999995	113.919983189999996	22.5338223400000004	1
2019-10-24 12:34:02	2019-10-24 13:52:19	2.29234759999999982	01	30-39岁	22.5339048490115914	113.924847029362496	440305	V0440300	13637	39	71	42	70	113.922423530000003	22.5316063799999995	113.924863869999996	22.5338223400000004	1
2019-10-24 17:58:50	2019-10-24 22:50:09	2.29234759999999982	01	19-29岁	22.53398224671826	113.928896406680209	440305	V0440300	13639	39	73	41	72	113.927304199999995	22.5316063799999995	113.929744540000002	22.5338223400000004	1
2019-10-24 20:20:03	2019-10-24 21:32:29	2.29234759999999982	01	0-18岁	22.5347756662148591	113.929801762487216	440305	V0440300	13640	39	74	41	73	113.929744540000002	22.5316063799999995	113.932184879999994	22.5338223400000004	3
2019-10-24 21:32:30	2019-10-24 22:18:17	2.29234759999999982	01	0-18岁	22.5347756662148591	113.929801762487216	440305	V0440300	13640	39	74	41	73	113.929744540000002	22.5316063799999995	113.932184879999994	22.5338223400000004	3
2019-10-24 18:35:33	2019-10-24 20:19:53	2.29234759999999982	01	0-18岁	22.5347756662148591	113.929801762487216	440305	V0440300	13640	39	74	41	73	113.929744540000002	22.5316063799999995	113.932184879999994	22.5338223400000004	3
2019-10-24 13:44:24	2019-10-24 16:05:57	2.29234759999999982	01	19-29岁	22.5349203110082286	113.93217872281538	440305	V0440300	13640	39	74	41	73	113.929744540000002	22.5316063799999995	113.932184879999994	22.5338223400000004	1
2019-10-24 22:32:30	2019-10-24 23:33:36	2.29234759999999982	01	19-29岁	22.5354097324772589	113.931342127478658	440305	V0440300	13640	39	74	41	73	113.929744540000002	22.5316063799999995	113.932184879999994	22.5338223400000004	1
2019-10-24 14:33:22	2019-10-24 15:34:04	2.29234759999999982	01	19-29岁	22.5359890295037388	113.933796931749299	440305	V0440300	13641	39	75	41	74	113.932184879999994	22.5316063799999995	113.934625209999993	22.5338223400000004	1
2019-10-24 19:23:33	2019-10-24 20:46:41	2.29234759999999982	02	19-29岁	22.5354795399522416	113.933108711748545	440305	V0440300	13641	39	75	41	74	113.932184879999994	22.5316063799999995	113.934625209999993	22.5338223400000004	2
2019-10-24 20:46:53	2019-10-24 21:41:51	2.29234759999999982	02	19-29岁	22.5354795399522416	113.933108711748545	440305	V0440300	13641	39	75	41	74	113.932184879999994	22.5316063799999995	113.934625209999993	22.5338223400000004	2
2019-10-24 18:05:21	2019-10-24 21:08:59	2.29234759999999982	02	19-29岁	22.5349428568364196	113.932887415992269	440305	V0440300	13641	39	75	41	74	113.932184879999994	22.5316063799999995	113.934625209999993	22.5338223400000004	1
2019-10-24 17:48:06	2019-10-24 19:25:10	2.29234759999999982	01	19-29岁	22.5340562437654413	113.936559819891414	440305	V0440300	13642	39	76	41	75	113.934625209999993	22.5316063799999995	113.93706555	22.5338223400000004	1
2019-10-24 01:03:24	2019-10-24 02:27:34	2.29234759999999982	01	19-29岁	22.5341805472447199	113.936926242710726	440305	V0440300	13642	39	76	41	75	113.934625209999993	22.5316063799999995	113.93706555	22.5338223400000004	1
2019-10-24 14:31:05	2019-10-24 16:09:04	2.29234759999999982	02	30-39岁	22.5344676798861201	113.940631019204233	440305	V0440300	13644	39	78	41	77	113.939505879999999	22.5316063799999995	113.941946220000005	22.5338223400000004	1
2019-10-24 17:15:52	2019-10-24 21:23:29	2.29234759999999982	01	19-29岁	22.5356925066062885	113.955711004173466	440305	V0440300	13650	39	84	41	83	113.954147899999995	22.5316063799999995	113.956588240000002	22.5338223400000004	1
2019-10-24 11:15:46	2019-10-24 14:08:01	2.29234759999999982	02	30-39岁	22.5368981274968085	113.930833167112183	440305	V0440300	13997	40	74	42	73	113.929744540000002	22.5338223400000004	113.932184879999994	22.5360383000000013	1
2019-10-24 22:06:02	2019-10-24 23:03:51	2.29234759999999982	02	40-49岁	22.537280769563111	113.93291345148883	440305	V0440300	13998	40	75	42	74	113.932184879999994	22.5338223400000004	113.934625209999993	22.5360383000000013	1
2019-10-24 19:53:54	2019-10-24 22:08:22	2.29234759999999982	02	19-29岁	22.5366591448307503	113.935336535637163	440305	V0440300	13999	40	76	42	75	113.934625209999993	22.5338223400000004	113.93706555	22.5360383000000013	2
2019-10-24 17:39:35	2019-10-24 19:53:28	2.29234759999999982	02	19-29岁	22.5366591448307503	113.935336535637163	440305	V0440300	13999	40	76	42	75	113.934625209999993	22.5338223400000004	113.93706555	22.5360383000000013	2
2019-10-24 07:44:22	2019-10-24 09:21:02	2.29234759999999982	01	40-49岁	22.5368315897775204	113.954384168421214	440305	V0440300	14007	40	84	42	83	113.954147899999995	22.5338223400000004	113.956588240000002	22.5360383000000013	1
2019-10-24 12:25:56	2019-10-24 13:46:55	2.29234759999999982	02	30-39岁	22.5373503943592191	113.954615660629273	440305	V0440300	14007	40	84	42	83	113.954147899999995	22.5338223400000004	113.956588240000002	22.5360383000000013	1
2019-10-24 12:39:48	2019-10-24 13:26:41	2.29234759999999982	02	19-29岁	22.5377518942329296	113.956277878408414	440305	V0440300	14007	40	84	42	83	113.954147899999995	22.5338223400000004	113.956588240000002	22.5360383000000013	1
2019-10-24 11:16:31	2019-10-24 16:54:19	2.29234759999999982	02	19-29岁	22.5368707773468309	113.963612805428099	440305	V0440300	14010	40	87	42	86	113.961468909999994	22.5338223400000004	113.963909240000007	22.5360383000000013	1
2019-10-24 11:36:05	2019-10-24 17:21:03	3.05925700000000012	02	19-29岁	22.5368171471392316	114.008897598464969	440304	V0440300	14029	40	106	42	105	114.007835290000003	22.5338223400000004	114.010275629999995	22.5360383000000013	1
2019-10-24 10:57:54	2019-10-24 13:25:57	3.05925700000000012	02	40-49岁	22.5375105684567387	114.009786201664994	440304	V0440300	14029	40	106	42	105	114.007835290000003	22.5338223400000004	114.010275629999995	22.5360383000000013	1
2019-10-24 13:37:10	2019-10-24 14:38:03	3.05925700000000012	01	19-29岁	22.5379150737672909	114.021854090578046	440304	V0440300	14034	40	111	42	110	114.02003698	22.5338223400000004	114.022477309999999	22.5360383000000013	1
2019-10-24 15:56:23	2019-10-24 21:40:22	3.05925700000000012	01	30-39岁	22.5377182891543804	114.02048839925925	440304	V0440300	14034	40	111	42	110	114.02003698	22.5338223400000004	114.022477309999999	22.5360383000000013	1
2019-10-24 19:07:03	2019-10-24 21:22:51	3.05925700000000012	01	30-39岁	22.5368791301934088	114.050848693671412	440304	V0440300	14046	40	123	41	122	114.04932101	22.5338223400000004	114.051761350000007	22.5360383000000013	1
2019-10-24 11:59:03	2019-10-24 15:33:51	2.29234759999999982	01	40-49岁	22.5383134000402592	113.90532886880311	440305	V0440300	14343	41	63	44	62	113.902900840000001	22.5360383000000013	113.905341179999994	22.5382542599999987	1
2019-10-24 09:21:15	2019-10-24 13:13:05	2.29234759999999982	01	40-49岁	22.5396791712868989	113.923825230622001	440305	V0440300	14351	41	71	43	70	113.922423530000003	22.5360383000000013	113.924863869999996	22.5382542599999987	1
2019-10-24 11:46:53	2019-10-24 15:05:44	2.29234759999999982	02	19-29岁	22.5384457519083412	113.934374121538255	440305	V0440300	14355	41	75	43	74	113.932184879999994	22.5360383000000013	113.934625209999993	22.5382542599999987	1
2019-10-24 13:25:25	2019-10-24 13:26:25	2.29234759999999982	02	19-29岁	22.5388043686642803	113.934249613479949	440305	V0440300	14355	41	75	43	74	113.932184879999994	22.5360383000000013	113.934625209999993	22.5382542599999987	1
2019-10-24 12:25:40	2019-10-24 14:12:00	2.29234759999999982	01	50-59岁	22.5400520846053105	113.96146405382467	440305	V0440300	14366	41	86	43	85	113.959028570000001	22.5360383000000013	113.961468909999994	22.5382542599999987	1
2019-10-24 16:36:45	2019-10-24 18:11:05	2.29234759999999982	01	30-39岁	22.5386794894871088	113.962854276763082	440305	V0440300	14367	41	87	43	86	113.961468909999994	22.5360383000000013	113.963909240000007	22.5382542599999987	1
2019-10-24 13:42:29	2019-10-24 15:03:37	2.29234759999999982	01	30-39岁	22.5399671039531597	113.974183549857372	440305	V0440300	14372	41	92	43	91	113.973670589999998	22.5360383000000013	113.976110930000004	22.5382542599999987	1
2019-10-24 18:47:26	2019-10-24 20:43:45	2.29234759999999982	02	30-39岁	22.5391079419751783	113.980808854784243	440305	V0440300	14374	41	94	43	93	113.978551260000003	22.5360383000000013	113.980991599999996	22.5382542599999987	1
2019-10-24 00:06:51	2019-10-24 00:49:47	3.05925700000000012	01	30-39岁	22.5400146644109114	114.006127666951684	440304	V0440300	14385	41	105	43	104	114.005394960000004	22.5360383000000013	114.007835290000003	22.5382542599999987	1
2019-10-24 16:00:03	2019-10-24 19:08:35	3.05925700000000012	02	19-29岁	22.5403899454446197	114.01417399227239	440304	V0440300	14388	41	108	43	107	114.012715970000002	22.5360383000000013	114.015156300000001	22.5382542599999987	1
2019-10-24 12:24:37	2019-10-24 15:54:19	3.05925700000000012	02	19-29岁	22.5390444578864084	114.014134942305773	440304	V0440300	14388	41	108	43	107	114.012715970000002	22.5360383000000013	114.015156300000001	22.5382542599999987	1
2019-10-24 22:58:57	2019-10-24 23:19:21	3.05925700000000012	01	19-29岁	22.5394209928021816	114.016429481526004	440304	V0440300	14389	41	109	43	108	114.015156300000001	22.5360383000000013	114.017596639999994	22.5382542599999987	1
2019-10-24 15:29:05	2019-10-24 17:30:04	3.05925700000000012	01	30-39岁	22.5393008424543595	114.015305033826337	440304	V0440300	14389	41	109	43	108	114.015156300000001	22.5360383000000013	114.017596639999994	22.5382542599999987	1
2019-10-24 00:00:14	2019-10-24 04:14:49	3.05925700000000012	01	50-59岁	22.540198783274171	114.063574243352349	440304	V0440300	14408	41	128	42	127	114.061522690000004	22.5360383000000013	114.063963029999996	22.5382542599999987	1
2019-10-24 20:41:48	2019-10-24 21:51:56	3.05925700000000012	01	19-29岁	22.539807844438041	114.063912866894512	440304	V0440300	14408	41	128	42	127	114.061522690000004	22.5360383000000013	114.063963029999996	22.5382542599999987	1
2019-10-24 18:31:22	2019-10-24 20:10:45	3.05925700000000012	02	40-49岁	22.539269613093289	114.097396539249345	440304	V0440300	14422	41	142	42	141	114.095687400000003	22.5360383000000013	114.098127730000002	22.5382542599999987	1
2019-10-24 18:21:25	2019-10-24 21:03:53	2.29234759999999982	01	40-49岁	22.542114359684291	113.922333343617098	440305	V0440300	14707	42	70	44	69	113.919983189999996	22.5382542599999987	113.922423530000003	22.5404702099999987	1
2019-10-24 18:44:27	2019-10-24 19:56:58	2.29234759999999982	01	30-39岁	22.54172396993334	113.961106813723589	440305	V0440300	14723	42	86	44	85	113.959028570000001	22.5382542599999987	113.961468909999994	22.5404702099999987	1
2019-10-24 16:11:14	2019-10-24 17:50:34	2.29234759999999982	02	19-29岁	22.5417141903640612	113.964410340457349	440305	V0440300	14725	42	88	44	87	113.963909240000007	22.5382542599999987	113.966349579999999	22.5404702099999987	1
2019-10-24 18:24:32	2019-10-24 21:29:18	2.29234759999999982	02	19-29岁	22.5421314016664986	113.964041729814966	440305	V0440300	14725	42	88	44	87	113.963909240000007	22.5382542599999987	113.966349579999999	22.5404702099999987	1
2019-10-24 11:47:09	2019-10-24 12:30:22	2.29234759999999982	02	19-29岁	22.5416158699011611	113.96876510008579	440305	V0440300	14726	42	89	44	88	113.966349579999999	22.5382542599999987	113.968789920000006	22.5404702099999987	1
2019-10-24 17:03:18	2019-10-24 19:36:19	3.05925700000000012	02	30-39岁	22.5408503304841616	114.080019776043699	440304	V0440300	14772	42	135	43	134	114.078605039999999	22.5382542599999987	114.081045380000006	22.5404702099999987	1
2019-10-24 08:32:29	2019-10-24 10:35:19	3.17181930000000012	02	19-29岁	22.5418674766808103	114.119389018926029	440303	V0440300	14788	42	151	43	150	114.117650420000004	22.5382542599999987	114.120090759999997	22.5404702099999987	1
2019-10-24 17:48:50	2019-10-24 22:07:46	2.29234759999999982	01	19-29岁	22.5446818110730902	113.92869837499471	440305	V0440300	15067	43	73	45	72	113.927304199999995	22.5404702099999987	113.929744540000002	22.5426861699999996	1
2019-10-24 19:29:23	2019-10-24 21:54:28	2.29234759999999982	01	19-29岁	22.5442964219166413	113.932146232076761	440305	V0440300	15068	43	74	45	73	113.929744540000002	22.5404702099999987	113.932184879999994	22.5426861699999996	1
2019-10-24 19:42:04	2019-10-24 22:48:51	2.29234759999999982	01	19-29岁	22.5444460466849783	113.940469231812628	440305	V0440300	15072	43	78	45	77	113.939505879999999	22.5404702099999987	113.941946220000005	22.5426861699999996	1
2019-10-24 17:30:50	2019-10-24 22:25:56	2.29234759999999982	02	30-39岁	22.5443906376205589	113.965634249184646	440305	V0440300	15082	43	88	45	87	113.963909240000007	22.5404702099999987	113.966349579999999	22.5426861699999996	1
2019-10-24 15:46:54	2019-10-24 16:37:33	2.29234759999999982	02	50-59岁	22.5432497192475196	113.979329334986744	440305	V0440300	15088	43	94	45	93	113.978551260000003	22.5404702099999987	113.980991599999996	22.5426861699999996	2
2019-10-24 13:56:57	2019-10-24 15:46:42	2.29234759999999982	02	50-59岁	22.5432497192475196	113.979329334986744	440305	V0440300	15088	43	94	45	93	113.978551260000003	22.5404702099999987	113.980991599999996	22.5426861699999996	2
2019-10-24 11:50:55	2019-10-24 13:24:59	3.05925700000000012	01	30-39岁	22.5437938535393698	114.042073610372128	440304	V0440300	15114	43	120	44	119	114.042000000000002	22.5404702099999987	114.044440339999994	22.5426861699999996	1
2019-10-24 08:52:30	2019-10-24 11:12:26	3.05925700000000012	01	40-49岁	22.5440300975594994	114.06629146526015	440304	V0440300	15123	43	129	44	128	114.063963029999996	22.5404702099999987	114.066403359999995	22.5426861699999996	1
2019-10-24 17:38:32	2019-10-24 21:33:08	3.05925700000000012	01	50-59岁	22.5440828340600703	114.090047228752979	440304	V0440300	15133	43	139	44	138	114.088366390000004	22.5404702099999987	114.090806720000003	22.5426861699999996	1
2019-10-24 12:42:47	2019-10-24 21:05:10	3.17181930000000012	02	19-29岁	22.5427926507233494	114.105572185571958	440303	V0440300	15140	43	146	44	145	114.10544874	22.5404702099999987	114.107889080000007	22.5426861699999996	1
2019-10-24 17:23:22	2019-10-24 18:15:29	2.29234759999999982	01	40-49岁	22.5463041587176392	113.917275652481152	440305	V0440300	15419	44	68	46	67	113.915102520000005	22.5426861699999996	113.917542859999998	22.5449021300000005	1
2019-10-24 17:16:45	2019-10-24 21:25:39	2.29234759999999982	02	30-39岁	22.5455516646773191	113.919449246244625	440305	V0440300	15420	44	69	46	68	113.917542859999998	22.5426861699999996	113.919983189999996	22.5449021300000005	1
2019-10-24 12:30:54	2019-10-24 12:31:54	2.29234759999999982	01	19-29岁	22.5462669348727296	113.922396637524656	440305	V0440300	15421	44	70	46	69	113.919983189999996	22.5426861699999996	113.922423530000003	22.5449021300000005	1
2019-10-24 08:05:21	2019-10-24 18:19:14	2.29234759999999982	01	40-49岁	22.5466692395635384	113.923611889008299	440305	V0440300	15422	44	71	46	70	113.922423530000003	22.5426861699999996	113.924863869999996	22.5449021300000005	2
2019-10-24 21:36:10	2019-10-24 23:19:17	2.29234759999999982	01	40-49岁	22.5466692395635384	113.923611889008299	440305	V0440300	15422	44	71	46	70	113.922423530000003	22.5426861699999996	113.924863869999996	22.5449021300000005	2
2019-10-24 19:11:34	2019-10-24 21:00:58	2.29234759999999982	01	19-29岁	22.5470261723810701	113.92764572612532	440305	V0440300	15424	44	73	46	72	113.927304199999995	22.5426861699999996	113.929744540000002	22.5449021300000005	1
2019-10-24 19:47:03	2019-10-24 20:55:14	2.29234759999999982	02	19-29岁	22.5457226590677493	113.936894817022377	440305	V0440300	15427	44	76	46	75	113.934625209999993	22.5426861699999996	113.93706555	22.5449021300000005	1
2019-10-24 23:06:37	2019-10-24 23:31:59	2.29234759999999982	01	30-39岁	22.5455762422020705	113.938209675390937	440305	V0440300	15428	44	77	46	76	113.93706555	22.5426861699999996	113.939505879999999	22.5449021300000005	1
2019-10-24 11:33:37	2019-10-24 14:09:05	2.29234759999999982	01	30-39岁	22.5462343125816602	113.93722356722995	440305	V0440300	15428	44	77	46	76	113.93706555	22.5426861699999996	113.939505879999999	22.5449021300000005	1
2019-10-24 15:50:50	2019-10-24 17:06:13	2.29234759999999982	01	50-59岁	22.5451925294688884	113.942230741802803	440305	V0440300	15430	44	79	46	78	113.941946220000005	22.5426861699999996	113.944386559999998	22.5449021300000005	1
2019-10-24 12:39:22	2019-10-24 16:43:49	2.29234759999999982	01	30-39岁	22.5469670511993598	113.948701253956941	440305	V0440300	15432	44	81	46	80	113.946826889999997	22.5426861699999996	113.949267230000004	22.5449021300000005	1
2019-10-24 08:17:21	2019-10-24 11:19:32	2.29234759999999982	01	19-29岁	22.5451910232889787	113.961662375366302	440305	V0440300	15438	44	87	46	86	113.961468909999994	22.5426861699999996	113.963909240000007	22.5449021300000005	1
2019-10-24 18:55:46	2019-10-24 19:32:12	2.29234759999999982	01	19-29岁	22.5451492290123703	113.975236407257512	440305	V0440300	15443	44	92	46	91	113.973670589999998	22.5426861699999996	113.976110930000004	22.5449021300000005	1
2019-10-24 19:00:49	2019-10-24 21:23:28	2.29234759999999982	01	19-29岁	22.5471164843200107	113.97858441370704	440305	V0440300	15445	44	94	46	93	113.978551260000003	22.5426861699999996	113.980991599999996	22.5449021300000005	1
2019-10-24 19:37:25	2019-10-24 21:25:22	2.29234759999999982	01	50-59岁	22.5467236487404001	113.984578089014533	440305	V0440300	15447	44	96	46	95	113.983431929999995	22.5426861699999996	113.985872270000002	22.5449021300000005	1
2019-10-24 18:23:58	2019-10-24 20:46:05	3.05925700000000012	03	未知	22.54511236115356	113.994921839462037	440304	V0440300	15451	44	100	46	99	113.99319328	22.5426861699999996	113.995633609999999	22.5449021300000005	1
2019-10-24 13:57:42	2019-10-24 13:58:42	3.05925700000000012	01	19-29岁	22.5464813484754316	114.037060903113655	440304	V0440300	15468	44	117	45	116	114.034678990000003	22.5426861699999996	114.037119329999996	22.5449021300000005	1
2019-10-24 12:04:43	2019-10-24 13:08:17	3.05925700000000012	02	19-29岁	22.5465150464612911	114.040849596014993	440304	V0440300	15470	44	119	45	118	114.039559659999995	22.5426861699999996	114.042000000000002	22.5449021300000005	1
2019-10-24 17:51:04	2019-10-24 20:41:20	3.05925700000000012	02	30-39岁	22.5468545047509998	114.04262046900952	440304	V0440300	15471	44	120	45	119	114.042000000000002	22.5426861699999996	114.044440339999994	22.5449021300000005	1
2019-10-24 17:56:31	2019-10-24 19:51:27	3.05925700000000012	01	40-49岁	22.5450631705002884	114.042386611350537	440304	V0440300	15471	44	120	45	119	114.042000000000002	22.5426861699999996	114.044440339999994	22.5449021300000005	1
2019-10-24 13:43:50	2019-10-24 17:10:59	3.17181930000000012	02	30-39岁	22.5455957640567703	114.108865983079014	440303	V0440300	15498	44	147	45	146	114.107889080000007	22.5426861699999996	114.110329410000006	22.5449021300000005	2
2019-10-24 17:11:26	2019-10-24 20:19:25	3.17181930000000012	02	30-39岁	22.5455957640567703	114.108865983079014	440303	V0440300	15498	44	147	45	146	114.107889080000007	22.5426861699999996	114.110329410000006	22.5449021300000005	2
2019-10-24 02:41:43	2019-10-24 02:43:19	3.17181930000000012	01	40-49岁	22.5459704509040684	114.116660809960337	440303	V0440300	15501	44	150	45	149	114.115210079999997	22.5426861699999996	114.117650420000004	22.5449021300000005	1
2019-10-24 12:38:16	2019-10-24 17:02:18	3.17181930000000012	01	30-39岁	22.5453650993688086	114.119646751193088	440303	V0440300	15502	44	151	45	150	114.117650420000004	22.5426861699999996	114.120090759999997	22.5449021300000005	1
2019-10-24 16:29:47	2019-10-24 18:20:40	3.17181930000000012	01	未知	22.5460515499266201	114.125219725456986	440303	V0440300	15505	44	154	45	153	114.124971430000002	22.5426861699999996	114.127411769999995	22.5449021300000005	3
2019-10-24 18:20:41	2019-10-24 18:51:31	3.17181930000000012	01	未知	22.5460515499266201	114.125219725456986	440303	V0440300	15505	44	154	45	153	114.124971430000002	22.5426861699999996	114.127411769999995	22.5449021300000005	3
2019-10-24 18:51:40	2019-10-24 20:10:45	3.17181930000000012	01	未知	22.5460515499266201	114.125219725456986	440303	V0440300	15505	44	154	45	153	114.124971430000002	22.5426861699999996	114.127411769999995	22.5449021300000005	3
2019-10-24 12:33:13	2019-10-24 15:23:15	2.29234759999999982	03	19-29岁	22.5479772987385516	113.904316533214541	440305	V0440300	15771	45	63	48	62	113.902900840000001	22.5449021300000005	113.905341179999994	22.5471180900000014	1
2019-10-24 00:10:32	2019-10-24 01:28:33	2.29234759999999982	02	19-29岁	22.5489436463388984	113.915147496381763	440305	V0440300	15776	45	68	47	67	113.915102520000005	22.5449021300000005	113.917542859999998	22.5471180900000014	1
2019-10-24 20:27:46	2019-10-24 22:30:44	2.29234759999999982	01	19-29岁	22.5485618600685385	113.923006377828941	440305	V0440300	15779	45	71	47	70	113.922423530000003	22.5449021300000005	113.924863869999996	22.5471180900000014	1
2019-10-24 17:58:52	2019-10-24 18:41:36	2.29234759999999982	01	0-18岁	22.5482827541888398	113.928229982254891	440305	V0440300	15781	45	73	47	72	113.927304199999995	22.5449021300000005	113.929744540000002	22.5471180900000014	1
2019-10-24 15:12:56	2019-10-24 16:38:44	2.29234759999999982	02	19-29岁	22.5474379437602011	113.928413866686697	440305	V0440300	15781	45	73	47	72	113.927304199999995	22.5449021300000005	113.929744540000002	22.5471180900000014	1
2019-10-24 22:41:02	2019-10-24 23:28:41	2.29234759999999982	02	30-39岁	22.5478534272764009	113.946427646265462	440305	V0440300	15788	45	80	47	79	113.944386559999998	22.5449021300000005	113.946826889999997	22.5471180900000014	1
2019-10-24 19:52:36	2019-10-24 20:31:31	2.29234759999999982	01	19-29岁	22.5486832018085614	113.946875740842131	440305	V0440300	15789	45	81	47	80	113.946826889999997	22.5449021300000005	113.949267230000004	22.5471180900000014	2
2019-10-24 19:01:40	2019-10-24 19:52:34	2.29234759999999982	01	19-29岁	22.5486832018085614	113.946875740842131	440305	V0440300	15789	45	81	47	80	113.946826889999997	22.5449021300000005	113.949267230000004	22.5471180900000014	2
2019-10-24 10:29:15	2019-10-24 13:00:59	2.29234759999999982	01	未知	22.547766849687509	113.984380512073329	440305	V0440300	15804	45	96	47	95	113.983431929999995	22.5449021300000005	113.985872270000002	22.5471180900000014	1
2019-10-24 17:41:24	2019-10-24 19:53:17	3.17181930000000012	03	未知	22.5480445198751092	114.131183578102636	440303	V0440300	15864	45	156	46	155	114.129852099999994	22.5449021300000005	114.132292440000001	22.5471180900000014	1
2019-10-24 13:34:40	2019-10-24 14:46:15	2.29234759999999982	01	30-39岁	22.5514610922048	113.910427805897854	440305	V0440300	16131	46	66	48	65	113.910221849999999	22.5471180900000014	113.912662190000006	22.5493340400000015	1
2019-10-24 13:18:37	2019-10-24 16:15:28	2.29234759999999982	01	19-29岁	22.5515464654592286	113.922872124434676	440305	V0440300	16136	46	71	48	70	113.922423530000003	22.5471180900000014	113.924863869999996	22.5493340400000015	1
2019-10-24 14:13:56	2019-10-24 17:42:52	2.29234759999999982	02	19-29岁	22.5508478063831603	113.949655480105349	440305	V0440300	16147	46	82	48	81	113.949267230000004	22.5471180900000014	113.951707560000003	22.5493340400000015	1
2019-10-24 15:00:16	2019-10-24 15:01:16	2.29234759999999982	01	19-29岁	22.5512625922802705	113.949636637562747	440305	V0440300	16147	46	82	48	81	113.949267230000004	22.5471180900000014	113.951707560000003	22.5493340400000015	1
2019-10-24 09:54:22	2019-10-24 11:21:59	2.29234759999999982	02	40-49岁	22.5501250557569399	113.955802274059806	440305	V0440300	16149	46	84	48	83	113.954147899999995	22.5471180900000014	113.956588240000002	22.5493340400000015	1
2019-10-24 18:36:32	2019-10-24 21:38:26	3.05925700000000012	01	30-39岁	22.5511349556060914	114.002321612716855	440304	V0440300	16168	46	103	48	102	114.000514289999998	22.5471180900000014	114.002954619999997	22.5493340400000015	1
2019-10-24 20:33:44	2019-10-24 21:16:42	3.05925700000000012	01	19-29岁	22.5494510940707187	114.036103515713862	440304	V0440300	16182	46	117	47	116	114.034678990000003	22.5471180900000014	114.037119329999996	22.5493340400000015	1
2019-10-24 17:26:15	2019-10-24 20:32:22	3.05925700000000012	01	19-29岁	22.5497960213135684	114.035231360283433	440304	V0440300	16182	46	117	47	116	114.034678990000003	22.5471180900000014	114.037119329999996	22.5493340400000015	2
2019-10-24 20:33:04	2019-10-24 21:33:20	3.05925700000000012	01	19-29岁	22.5497960213135684	114.035231360283433	440304	V0440300	16182	46	117	47	116	114.034678990000003	22.5471180900000014	114.037119329999996	22.5493340400000015	2
2019-10-24 19:30:44	2019-10-24 21:55:35	3.05925700000000012	02	19-29岁	22.5502685055114398	114.088722232569566	440304	V0440300	16204	46	139	47	138	114.088366390000004	22.5471180900000014	114.090806720000003	22.5493340400000015	1
2019-10-24 19:20:07	2019-10-24 21:20:50	2.29234759999999982	02	30-39岁	22.5528448867559597	113.919986757131156	440305	V0440300	16492	47	70	49	69	113.919983189999996	22.5493340400000015	113.922423530000003	22.5515499999999989	1
2019-10-24 20:33:24	2019-10-24 22:21:29	2.29234759999999982	02	19-29岁	22.5516641071493886	113.921946486980772	440305	V0440300	16492	47	70	49	69	113.919983189999996	22.5493340400000015	113.922423530000003	22.5515499999999989	1
2019-10-24 21:56:28	2019-10-24 21:56:28	2.29234759999999982	01	19-29岁	22.5525806542328091	113.938744845313849	440305	V0440300	16499	47	77	49	76	113.93706555	22.5493340400000015	113.939505879999999	22.5515499999999989	1
2019-10-24 16:30:38	2019-10-24 18:40:38	2.29234759999999982	01	30-39岁	22.5528951831152789	113.939622079191153	440305	V0440300	16500	47	78	49	77	113.939505879999999	22.5493340400000015	113.941946220000005	22.5515499999999989	1
2019-10-24 09:48:40	2019-10-24 19:44:24	3.05925700000000012	01	19-29岁	22.5517875678874411	114.008283212739983	440304	V0440300	16528	47	106	49	105	114.007835290000003	22.5493340400000015	114.010275629999995	22.5515499999999989	1
2019-10-24 19:01:07	2019-10-24 20:44:09	3.05925700000000012	01	50-59岁	22.5529593312260097	114.04085781195073	440304	V0440300	16541	47	119	48	118	114.039559659999995	22.5493340400000015	114.042000000000002	22.5515499999999989	1
2019-10-24 18:21:15	2019-10-24 20:39:22	3.05925700000000012	02	30-39岁	22.5528488606613813	114.042210819764861	440304	V0440300	16542	47	120	48	119	114.042000000000002	22.5493340400000015	114.044440339999994	22.5515499999999989	1
2019-10-24 12:01:03	2019-10-24 12:58:05	3.05925700000000012	02	19-29岁	22.5533691469204598	114.065666318555316	440304	V0440300	16551	47	129	48	128	114.063963029999996	22.5493340400000015	114.066403359999995	22.5515499999999989	1
2019-10-24 16:49:02	2019-10-24 16:49:02	3.05925700000000012	01	50-59岁	22.5528829563735016	114.085071974226778	440304	V0440300	16559	47	137	48	136	114.083485710000005	22.5493340400000015	114.085926049999998	22.5515499999999989	1
2019-10-24 00:01:12	2019-10-24 08:41:42	2.01503029999999983	01	30-39岁	22.5539040918074001	113.883654197450682	440306	V0440300	16834	48	55	51	54	113.883378149999999	22.5515499999999989	113.885818490000005	22.5537659599999998	4
2019-10-24 13:29:21	2019-10-24 14:47:32	2.01503029999999983	01	30-39岁	22.5539040918074001	113.883654197450682	440306	V0440300	16834	48	55	51	54	113.883378149999999	22.5515499999999989	113.885818490000005	22.5537659599999998	4
2019-10-24 08:42:31	2019-10-24 13:28:04	2.01503029999999983	01	30-39岁	22.5539040918074001	113.883654197450682	440306	V0440300	16834	48	55	51	54	113.883378149999999	22.5515499999999989	113.885818490000005	22.5537659599999998	4
2019-10-24 14:48:12	2019-10-24 22:31:33	2.01503029999999983	01	30-39岁	22.5539040918074001	113.883654197450682	440306	V0440300	16834	48	55	51	54	113.883378149999999	22.5515499999999989	113.885818490000005	22.5537659599999998	4
2019-10-24 09:06:28	2019-10-24 10:26:45	2.01503029999999983	01	30-39岁	22.5551653347428704	113.911112825546383	440306	V0440300	16845	48	66	50	65	113.910221849999999	22.5515499999999989	113.912662190000006	22.5537659599999998	1
2019-10-24 17:56:26	2019-10-24 20:29:45	3.05925700000000012	01	30-39岁	22.5548292676943412	113.996683727609806	440304	V0440300	16880	48	101	50	100	113.995633609999999	22.5515499999999989	113.998073950000006	22.5537659599999998	1
2019-10-24 15:27:24	2019-10-24 19:14:02	3.05925700000000012	02	50-59岁	22.5549395527728009	113.998721861306024	440304	V0440300	16881	48	102	50	101	113.998073950000006	22.5515499999999989	114.000514289999998	22.5537659599999998	1
2019-10-24 19:46:52	2019-10-24 21:31:42	3.17181930000000012	01	19-29岁	22.5545623306993903	114.102071170321096	440303	V0440300	16923	48	144	49	143	114.100568069999994	22.5515499999999989	114.103008399999993	22.5537659599999998	1
2019-10-24 22:03:24	2019-10-24 22:25:17	3.17181930000000012	01	30-39岁	22.5553185005493404	114.12003274869825	440303	V0440300	16930	48	151	49	150	114.117650420000004	22.5515499999999989	114.120090759999997	22.5537659599999998	1
2019-10-24 09:56:52	2019-10-24 13:40:59	3.17181930000000012	02	30-39岁	22.55554141055255	114.128453278309223	440303	V0440300	16934	48	155	49	154	114.127411769999995	22.5515499999999989	114.129852099999994	22.5537659599999998	1
2019-10-24 13:34:58	2019-10-24 16:13:56	4.98298400000000008	02	19-29岁	22.5552022561375516	114.231013402731037	440308	V0440300	16976	48	197	48	196	114.229905880000004	22.5515499999999989	114.232346219999997	22.5537659599999998	1
2019-10-24 17:09:54	2019-10-24 17:51:38	2.01503029999999983	02	30-39岁	22.5581661648563099	113.863844182961159	440306	V0440300	17182	49	46	52	45	113.861415129999997	22.5537659599999998	113.863855459999996	22.5559819099999999	1
2019-10-24 11:41:57	2019-10-24 13:52:22	2.01503029999999983	01	19-29岁	22.55793270877734	113.8805904425422	440306	V0440300	17189	49	53	52	52	113.878497479999993	22.5537659599999998	113.88093782	22.5559819099999999	1
2019-10-24 14:20:30	2019-10-24 23:04:29	2.01503029999999983	01	30-39岁	22.5573385473746697	113.881594868400711	440306	V0440300	17190	49	54	52	53	113.88093782	22.5537659599999998	113.883378149999999	22.5559819099999999	1
2019-10-24 02:02:59	2019-10-24 05:03:22	2.01503029999999983	01	19-29岁	22.5580647482015983	113.896259853562327	440306	V0440300	17196	49	60	52	59	113.895579830000003	22.5537659599999998	113.898020169999995	22.5559819099999999	2
2019-10-24 05:03:25	2019-10-24 07:20:24	2.01503029999999983	01	19-29岁	22.5580647482015983	113.896259853562327	440306	V0440300	17196	49	60	52	59	113.895579830000003	22.5537659599999998	113.898020169999995	22.5559819099999999	2
2019-10-24 12:30:28	2019-10-24 15:06:30	2.29234759999999982	02	30-39岁	22.5574605242041102	113.923965106984042	440305	V0440300	17207	49	71	51	70	113.922423530000003	22.5537659599999998	113.924863869999996	22.5559819099999999	1
2019-10-24 09:32:08	2019-10-24 16:50:01	2.29234759999999982	03	未知	22.5577915972332192	113.939883197230586	440305	V0440300	17214	49	78	51	77	113.939505879999999	22.5537659599999998	113.941946220000005	22.5559819099999999	1
2019-10-24 08:06:25	2019-10-24 08:48:53	2.29234759999999982	01	30-39岁	22.5572215617821605	113.955957357955782	440305	V0440300	17220	49	84	51	83	113.954147899999995	22.5537659599999998	113.956588240000002	22.5559819099999999	3
2019-10-24 19:03:16	2019-10-24 20:06:01	2.29234759999999982	01	30-39岁	22.5572215617821605	113.955957357955782	440305	V0440300	17220	49	84	51	83	113.954147899999995	22.5537659599999998	113.956588240000002	22.5559819099999999	3
2019-10-24 20:06:22	2019-10-24 23:23:09	2.29234759999999982	01	30-39岁	22.5572215617821605	113.955957357955782	440305	V0440300	17220	49	84	51	83	113.954147899999995	22.5537659599999998	113.956588240000002	22.5559819099999999	3
2019-10-24 19:58:46	2019-10-24 20:55:30	2.29234759999999982	01	19-29岁	22.5575994983466401	113.982689647310238	440305	V0440300	17231	49	95	51	94	113.980991599999996	22.5537659599999998	113.983431929999995	22.5559819099999999	1
2019-10-24 21:13:35	2019-10-24 23:08:38	3.05925700000000012	01	40-49岁	22.5566841861373497	114.033373828981894	440304	V0440300	17252	49	116	50	115	114.032238660000004	22.5537659599999998	114.034678990000003	22.5559819099999999	1
2019-10-24 12:14:53	2019-10-24 14:06:58	3.17181930000000012	01	30-39岁	22.5560272833817201	114.123322013866613	440303	V0440300	17289	49	153	50	152	114.122531089999995	22.5537659599999998	114.124971430000002	22.5559819099999999	1
2019-10-24 11:19:45	2019-10-24 15:06:55	4.98298400000000008	02	30-39岁	22.5568987545511384	114.229414865160848	440308	V0440300	17332	49	196	49	195	114.227465550000005	22.5537659599999998	114.229905880000004	22.5559819099999999	1
2019-10-24 08:48:43	2019-10-24 09:23:39	2.29234759999999982	02	40-49岁	22.5586694534259102	113.90421376997287	440305	V0440300	17556	50	63	52	62	113.902900840000001	22.5559819099999999	113.905341179999994	22.5581978700000008	2
2019-10-24 09:23:43	2019-10-24 17:29:28	2.29234759999999982	02	40-49岁	22.5586694534259102	113.90421376997287	440305	V0440300	17556	50	63	52	62	113.902900840000001	22.5559819099999999	113.905341179999994	22.5581978700000008	2
2019-10-24 19:12:58	2019-10-24 21:42:39	2.29234759999999982	02	19-29岁	22.5599552388674205	113.960678016693464	440305	V0440300	17579	50	86	52	85	113.959028570000001	22.5559819099999999	113.961468909999994	22.5581978700000008	1
2019-10-24 18:00:50	2019-10-24 19:12:34	2.29234759999999982	01	19-29岁	22.5600437760470314	113.964883498893741	440305	V0440300	17581	50	88	52	87	113.963909240000007	22.5559819099999999	113.966349579999999	22.5581978700000008	1
2019-10-24 10:04:36	2019-10-24 12:39:38	3.05925700000000012	03	未知	22.5590389392219599	114.030884388111545	440304	V0440300	17608	50	115	51	114	114.029798319999998	22.5559819099999999	114.032238660000004	22.5581978700000008	1
2019-10-24 19:24:07	2019-10-24 19:24:07	3.05925700000000012	01	30-39岁	22.5597376737115987	114.040382706585717	440304	V0440300	17612	50	119	51	118	114.039559659999995	22.5559819099999999	114.042000000000002	22.5581978700000008	1
2019-10-24 18:00:51	2019-10-24 20:24:00	3.17181930000000012	02	19-29岁	22.5593631070441312	114.13472961919048	440303	V0440300	17650	50	157	51	156	114.132292440000001	22.5559819099999999	114.134732769999999	22.5581978700000008	1
2019-10-24 16:59:24	2019-10-24 19:28:00	4.98298400000000008	01	30-39岁	22.5584096985475888	114.222299945791377	440308	V0440300	17686	50	193	50	192	114.220144540000007	22.5559819099999999	114.222584870000006	22.5581978700000008	1
2019-10-24 00:48:25	2019-10-24 23:22:18	2.01503029999999983	01	40-49岁	22.5606847307443488	113.893140467981951	440306	V0440300	17909	51	59	54	58	113.893139500000004	22.5581978700000008	113.895579830000003	22.5604138300000017	1
2019-10-24 19:44:59	2019-10-24 21:22:33	2.01503029999999983	02	19-29岁	22.5621257416836514	113.895323545909989	440306	V0440300	17909	51	59	54	58	113.893139500000004	22.5581978700000008	113.895579830000003	22.5604138300000017	1
2019-10-24 12:37:06	2019-10-24 12:38:06	2.01503029999999983	01	19-29岁	22.5620982230913398	113.898103119493996	440306	V0440300	17911	51	61	53	60	113.898020169999995	22.5581978700000008	113.900460510000002	22.5604138300000017	1
2019-10-24 19:53:48	2019-10-24 21:42:57	2.29234759999999982	01	40-49岁	22.5620758223108702	113.917566178246801	440305	V0440300	17919	51	69	53	68	113.917542859999998	22.5581978700000008	113.919983189999996	22.5604138300000017	5
2019-10-24 14:47:36	2019-10-24 15:39:14	2.29234759999999982	01	40-49岁	22.5620758223108702	113.917566178246801	440305	V0440300	17919	51	69	53	68	113.917542859999998	22.5581978700000008	113.919983189999996	22.5604138300000017	5
2019-10-24 18:41:40	2019-10-24 19:52:21	2.29234759999999982	01	40-49岁	22.5620758223108702	113.917566178246801	440305	V0440300	17919	51	69	53	68	113.917542859999998	22.5581978700000008	113.919983189999996	22.5604138300000017	5
2019-10-24 15:40:17	2019-10-24 18:40:49	2.29234759999999982	01	40-49岁	22.5620758223108702	113.917566178246801	440305	V0440300	17919	51	69	53	68	113.917542859999998	22.5581978700000008	113.919983189999996	22.5604138300000017	5
2019-10-24 10:08:01	2019-10-24 11:53:56	2.29234759999999982	01	40-49岁	22.5620758223108702	113.917566178246801	440305	V0440300	17919	51	69	53	68	113.917542859999998	22.5581978700000008	113.919983189999996	22.5604138300000017	5
2019-10-24 14:39:31	2019-10-24 15:59:13	2.29234759999999982	01	19-29岁	22.5620816595823683	113.939108275674982	440305	V0440300	17927	51	77	53	76	113.93706555	22.5581978700000008	113.939505879999999	22.5604138300000017	1
2019-10-24 08:52:09	2019-10-24 09:34:10	3.05925700000000012	01	19-29岁	22.5624088526344195	114.034981002181198	440304	V0440300	17967	51	117	52	116	114.034678990000003	22.5581978700000008	114.037119329999996	22.5604138300000017	1
2019-10-24 18:11:27	2019-10-24 19:05:11	3.05925700000000012	01	40-49岁	22.5606788440310986	114.084946893838477	440304	V0440300	17987	51	137	52	136	114.083485710000005	22.5581978700000008	114.085926049999998	22.5604138300000017	1
2019-10-24 19:39:31	2019-10-24 21:59:09	3.17181930000000012	02	30-39岁	22.5608806449136701	114.180198749353622	440303	V0440300	18026	51	176	51	175	114.178658819999995	22.5581978700000008	114.181099160000002	22.5604138300000017	1
2019-10-24 11:23:21	2019-10-24 11:24:21	4.98298400000000008	01	19-29岁	22.5619842752846615	114.230149013114413	440308	V0440300	18047	51	197	51	197	114.229905880000004	22.5581978700000008	114.232346219999997	22.5604138300000017	2
2019-10-24 09:48:53	2019-10-24 09:49:53	4.98298400000000008	01	19-29岁	22.5619842752846615	114.230149013114413	440308	V0440300	18047	51	197	51	197	114.229905880000004	22.5581978700000008	114.232346219999997	22.5604138300000017	2
2019-10-24 11:42:05	2019-10-24 13:51:58	2.01503029999999983	01	19-29岁	22.5626474388168887	113.889170937990443	440306	V0440300	18264	52	57	55	56	113.888258820000004	22.5604138300000017	113.890699159999997	22.562629789999999	1
2019-10-24 23:21:39	2019-10-24 23:21:39	2.29234759999999982	01	19-29岁	22.5643038884676912	113.955364500704022	440305	V0440300	18291	52	84	54	83	113.954147899999995	22.5604138300000017	113.956588240000002	22.562629789999999	1
2019-10-24 14:15:25	2019-10-24 19:42:26	2.29234759999999982	01	30-39岁	22.5646300293851603	113.967834256764363	440305	V0440300	18296	52	89	54	88	113.966349579999999	22.5604138300000017	113.968789920000006	22.562629789999999	1
2019-10-24 11:03:08	2019-10-24 13:25:35	2.29234759999999982	01	30-39岁	22.5633375788974	113.976831524537502	440305	V0440300	18300	52	93	54	92	113.976110930000004	22.5604138300000017	113.978551260000003	22.562629789999999	1
2019-10-24 14:30:39	2019-10-24 16:39:55	2.29234759999999982	01	30-39岁	22.5644766117138609	113.983171526126526	440305	V0440300	18302	52	95	54	94	113.980991599999996	22.5604138300000017	113.983431929999995	22.562629789999999	1
2019-10-24 11:06:27	2019-10-24 14:05:14	3.05925700000000012	02	50-59岁	22.5631992886879296	114.011884977671826	440304	V0440300	18314	52	107	54	106	114.010275629999995	22.5604138300000017	114.012715970000002	22.562629789999999	1
2019-10-24 09:50:02	2019-10-24 19:06:32	3.05925700000000012	02	19-29岁	22.563098316416589	114.029310624493817	440304	V0440300	18321	52	114	53	113	114.027357980000005	22.5604138300000017	114.029798319999998	22.562629789999999	1
2019-10-24 15:44:41	2019-10-24 17:05:25	3.05925700000000012	01	60岁以上	22.5629876776465004	114.044841706310464	440304	V0440300	18328	52	121	53	120	114.044440339999994	22.5604138300000017	114.046880669999993	22.562629789999999	1
2019-10-24 17:48:54	2019-10-24 20:04:34	3.05925700000000012	01	30-39岁	22.5641279670139596	114.052377790045966	440304	V0440300	18331	52	124	53	123	114.051761350000007	22.5604138300000017	114.054201680000006	22.562629789999999	1
2019-10-24 08:22:25	2019-10-24 09:00:41	3.17181930000000012	02	19-29岁	22.5642494013004296	114.131878317549521	440303	V0440300	18363	52	156	53	155	114.129852099999994	22.5604138300000017	114.132292440000001	22.562629789999999	1
2019-10-24 19:55:13	2019-10-24 19:56:13	4.98298400000000008	01	19-29岁	22.5646502381647416	114.231903436425625	440308	V0440300	18404	52	197	52	197	114.229905880000004	22.5604138300000017	114.232346219999997	22.562629789999999	1
2019-10-24 03:24:17	2019-10-24 12:51:47	4.98298400000000008	02	19-29岁	22.5639309466610705	114.238886221600438	440308	V0440300	18407	52	200	52	200	114.237226890000002	22.5604138300000017	114.239667229999995	22.562629789999999	1
2019-10-24 20:18:20	2019-10-24 21:48:58	2.01503029999999983	02	19-29岁	22.5662750232610811	113.859482452949564	440306	V0440300	18609	53	45	56	44	113.858974790000005	22.562629789999999	113.861415129999997	22.5648457399999991	1
2019-10-24 17:44:36	2019-10-24 22:04:05	2.01503029999999983	01	19-29岁	22.5662314241102102	113.88923621366142	440306	V0440300	18621	53	57	56	56	113.888258820000004	22.562629789999999	113.890699159999997	22.5648457399999991	1
2019-10-24 14:12:17	2019-10-24 18:19:38	2.01503029999999983	01	40-49岁	22.5651873058999115	113.894973149954026	440306	V0440300	18623	53	59	55	58	113.893139500000004	22.562629789999999	113.895579830000003	22.5648457399999991	1
2019-10-24 16:46:52	2019-10-24 17:31:35	2.01503029999999983	01	30-39岁	22.5658913579425402	113.899184221956475	440306	V0440300	18625	53	61	55	60	113.898020169999995	22.562629789999999	113.900460510000002	22.5648457399999991	1
2019-10-24 18:45:34	2019-10-24 19:41:12	2.29234759999999982	01	40-49岁	22.5650161798713498	113.936818227502428	440305	V0440300	18640	53	76	55	75	113.934625209999993	22.562629789999999	113.93706555	22.5648457399999991	1
2019-10-24 11:44:50	2019-10-24 14:56:47	2.29234759999999982	02	19-29岁	22.564965802314191	113.975591045219616	440305	V0440300	18656	53	92	55	91	113.973670589999998	22.562629789999999	113.976110930000004	22.5648457399999991	1
2019-10-24 17:44:13	2019-10-24 21:15:29	3.05925700000000012	01	30-39岁	22.5650205231042698	114.063165064116447	440304	V0440300	18692	53	128	54	127	114.061522690000004	22.562629789999999	114.063963029999996	22.5648457399999991	1
2019-10-24 12:35:38	2019-10-24 13:51:14	3.05925700000000012	01	30-39岁	22.5654909648081912	114.091998167664983	440304	V0440300	18704	53	140	54	139	114.090806720000003	22.562629789999999	114.093247059999996	22.5648457399999991	1
2019-10-24 09:56:12	2019-10-24 17:29:57	3.17181930000000012	01	30-39岁	22.5651795610844488	114.107242732207084	440303	V0440300	18710	53	146	54	145	114.10544874	22.562629789999999	114.107889080000007	22.5648457399999991	1
2019-10-24 08:15:48	2019-10-24 08:26:21	3.17181930000000012	01	30-39岁	22.5668461542407002	114.133243456075292	440303	V0440300	18721	53	157	54	156	114.132292440000001	22.562629789999999	114.134732769999999	22.5648457399999991	1
2019-10-24 17:46:49	2019-10-24 21:33:48	4.98298400000000008	01	30-39岁	22.5657708234197187	114.241949923529262	440308	V0440300	18765	53	201	53	201	114.239667229999995	22.562629789999999	114.242107559999994	22.5648457399999991	1
2019-10-24 12:01:02	2019-10-24 12:37:00	2.01503029999999983	01	30-39岁	22.5683860510318688	113.868228348703397	440306	V0440300	18969	54	48	57	47	113.866295800000003	22.5648457399999991	113.868736139999996	22.5670617	1
2019-10-24 18:53:42	2019-10-24 21:04:14	2.01503029999999983	01	30-39岁	22.5679464690623313	113.88972241666454	440306	V0440300	18978	54	57	57	56	113.888258820000004	22.5648457399999991	113.890699159999997	22.5670617	1
2019-10-24 00:45:31	2019-10-24 01:10:55	2.01503029999999983	01	30-39岁	22.567434001238631	113.894951941870076	440306	V0440300	18980	54	59	56	58	113.893139500000004	22.5648457399999991	113.895579830000003	22.5670617	1
2019-10-24 20:04:45	2019-10-24 23:31:23	2.01503029999999983	01	19-29岁	22.5685050759198482	113.899475528770182	440306	V0440300	18982	54	61	56	60	113.898020169999995	22.5648457399999991	113.900460510000002	22.5670617	1
2019-10-24 11:45:33	2019-10-24 13:29:22	2.01503029999999983	01	30-39岁	22.5676433635069813	113.900651145595859	440306	V0440300	18983	54	62	56	61	113.900460510000002	22.5648457399999991	113.902900840000001	22.5670617	1
2019-10-24 18:06:27	2019-10-24 20:56:51	2.29234759999999982	02	19-29岁	22.5683532285995199	113.928202925507193	440305	V0440300	18994	54	73	56	72	113.927304199999995	22.5648457399999991	113.929744540000002	22.5670617	1
2019-10-24 16:08:55	2019-10-24 17:13:15	2.29234759999999982	01	40-49岁	22.5676686298694094	113.96625182233376	440305	V0440300	19009	54	88	56	87	113.963909240000007	22.5648457399999991	113.966349579999999	22.5670617	1
2019-10-24 15:41:07	2019-10-24 18:52:04	3.05925700000000012	01	30-39岁	22.568110992348501	114.042711082126416	440304	V0440300	19041	54	120	55	119	114.042000000000002	22.5648457399999991	114.044440339999994	22.5670617	1
2019-10-24 15:29:38	2019-10-24 18:42:49	3.05925700000000012	01	30-39岁	22.5676407350635593	114.046093254478322	440304	V0440300	19042	54	121	55	120	114.044440339999994	22.5648457399999991	114.046880669999993	22.5670617	1
2019-10-24 09:26:15	2019-10-24 13:03:12	3.05925700000000012	01	50-59岁	22.5677596305665809	114.05158138907548	440304	V0440300	19044	54	123	55	122	114.04932101	22.5648457399999991	114.051761350000007	22.5670617	1
2019-10-24 13:23:40	2019-10-24 16:24:32	3.05925700000000012	01	19-29岁	22.5677153654404989	114.050153783841878	440304	V0440300	19044	54	123	55	122	114.04932101	22.5648457399999991	114.051761350000007	22.5670617	1
2019-10-24 12:23:49	2019-10-24 13:41:13	3.17181930000000012	01	30-39岁	22.5682475019560513	114.113719164742548	440303	V0440300	19070	54	149	55	148	114.112769749999998	22.5648457399999991	114.115210079999997	22.5670617	2
2019-10-24 13:41:18	2019-10-24 14:18:47	3.17181930000000012	01	30-39岁	22.5682475019560513	114.113719164742548	440303	V0440300	19070	54	149	55	148	114.112769749999998	22.5648457399999991	114.115210079999997	22.5670617	2
2019-10-24 16:51:22	2019-10-24 19:31:12	2.01503029999999983	01	19-29岁	22.5707328320517213	113.841988056559387	440306	V0440300	19316	55	38	58	37	113.841892439999995	22.5670617	113.844332769999994	22.5692776600000009	1
2019-10-24 09:27:47	2019-10-24 20:58:47	2.01503029999999983	01	30-39岁	22.5697144730994488	113.872026807500262	440306	V0440300	19328	55	50	58	49	113.871176469999995	22.5670617	113.873616810000001	22.5692776600000009	1
2019-10-24 10:58:29	2019-10-24 11:56:14	2.01503029999999983	02	30-39岁	22.5703557771187988	113.885985511328741	440306	V0440300	19334	55	56	58	55	113.885818490000005	22.5670617	113.888258820000004	22.5692776600000009	3
2019-10-24 16:16:49	2019-10-24 17:33:00	2.01503029999999983	02	30-39岁	22.5703557771187988	113.885985511328741	440306	V0440300	19334	55	56	58	55	113.885818490000005	22.5670617	113.888258820000004	22.5692776600000009	3
2019-10-24 11:58:04	2019-10-24 14:32:22	2.01503029999999983	02	30-39岁	22.5703557771187988	113.885985511328741	440306	V0440300	19334	55	56	58	55	113.885818490000005	22.5670617	113.888258820000004	22.5692776600000009	3
2019-10-24 12:46:47	2019-10-24 14:00:28	2.01503029999999983	03	19-29岁	22.5708704116660712	113.888325499610247	440306	V0440300	19335	55	57	57	56	113.888258820000004	22.5670617	113.890699159999997	22.5692776600000009	2
2019-10-24 14:01:23	2019-10-24 15:03:12	2.01503029999999983	03	19-29岁	22.5708704116660712	113.888325499610247	440306	V0440300	19335	55	57	57	56	113.888258820000004	22.5670617	113.890699159999997	22.5692776600000009	2
2019-10-24 08:37:45	2019-10-24 09:13:49	2.01503029999999983	02	40-49岁	22.5698923164483993	113.904021282972835	440306	V0440300	19341	55	63	57	62	113.902900840000001	22.5670617	113.905341179999994	22.5692776600000009	2
2019-10-24 15:59:45	2019-10-24 17:12:48	2.01503029999999983	02	40-49岁	22.5698923164483993	113.904021282972835	440306	V0440300	19341	55	63	57	62	113.902900840000001	22.5670617	113.905341179999994	22.5692776600000009	2
2019-10-24 21:08:51	2019-10-24 21:52:23	2.29234759999999982	01	30-39岁	22.5693070059326004	113.950308329744729	440305	V0440300	19360	55	82	57	81	113.949267230000004	22.5670617	113.951707560000003	22.5692776600000009	1
2019-10-24 19:02:25	2019-10-24 20:28:54	3.17181930000000012	01	19-29岁	22.5707441475384094	114.137730597268614	440303	V0440300	19437	55	159	55	158	114.137173110000006	22.5670617	114.139613449999999	22.5692776600000009	1
2019-10-24 18:34:41	2019-10-24 22:52:32	4.98298400000000008	01	30-39岁	22.5713774910402485	114.25519283100931	440308	V0440300	19485	55	207	55	207	114.254309239999998	22.5670617	114.256749580000005	22.5692776600000009	1
2019-10-24 12:00:34	2019-10-24 14:59:55	2.01503029999999983	01	19-29岁	22.5726522296209104	113.853799093623934	440306	V0440300	19677	56	42	59	41	113.851653780000007	22.5692776600000009	113.854094119999999	22.5714936199999983	1
2019-10-24 17:23:07	2019-10-24 18:08:15	2.01503029999999983	01	19-29岁	22.5732268219692891	113.855029832727027	440306	V0440300	19678	56	43	59	42	113.854094119999999	22.5692776600000009	113.856534460000006	22.5714936199999983	1
2019-10-24 03:55:42	2019-10-24 05:21:33	2.01503029999999983	01	30-39岁	22.5733946530261207	113.864995855506137	440306	V0440300	19682	56	47	59	46	113.863855459999996	22.5692776600000009	113.866295800000003	22.5714936199999983	1
2019-10-24 19:11:35	2019-10-24 23:13:08	2.01503029999999983	01	30-39岁	22.5716643141294391	113.866502309892354	440306	V0440300	19683	56	48	59	47	113.866295800000003	22.5692776600000009	113.868736139999996	22.5714936199999983	1
2019-10-24 00:00:22	2019-10-24 00:16:05	2.01503029999999983	01	19-29岁	22.5716206497603089	113.868427285982889	440306	V0440300	19683	56	48	59	47	113.866295800000003	22.5692776600000009	113.868736139999996	22.5714936199999983	1
2019-10-24 14:29:10	2019-10-24 17:33:27	2.01503029999999983	01	30-39岁	22.5728705881836405	113.882110061934299	440306	V0440300	19689	56	54	59	53	113.88093782	22.5692776600000009	113.883378149999999	22.5714936199999983	1
2019-10-24 08:45:37	2019-10-24 20:20:54	2.01503029999999983	01	19-29岁	22.5728768149140109	113.89360552794011	440306	V0440300	19694	56	59	58	58	113.893139500000004	22.5692776600000009	113.895579830000003	22.5714936199999983	1
2019-10-24 12:45:10	2019-10-24 15:45:42	2.01503029999999983	02	30-39岁	22.5715364485110896	113.907385604470946	440306	V0440300	19699	56	64	58	63	113.905341179999994	22.5692776600000009	113.907781510000007	22.5714936199999983	1
2019-10-24 18:29:01	2019-10-24 21:49:49	2.29234759999999982	02	60岁以上	22.5734133992689188	113.936564493046447	440305	V0440300	19711	56	76	58	75	113.934625209999993	22.5692776600000009	113.93706555	22.5714936199999983	2
2019-10-24 21:50:10	2019-10-24 22:34:37	2.29234759999999982	02	60岁以上	22.5734133992689188	113.936564493046447	440305	V0440300	19711	56	76	58	75	113.934625209999993	22.5692776600000009	113.93706555	22.5714936199999983	2
2019-10-24 13:33:35	2019-10-24 17:40:47	2.29234759999999982	02	19-29岁	22.5731304172550189	113.957279245552925	440305	V0440300	19720	56	85	58	84	113.956588240000002	22.5692776600000009	113.959028570000001	22.5714936199999983	1
2019-10-24 18:22:09	2019-10-24 20:34:06	2.29234759999999982	02	19-29岁	22.5731921927809189	113.961971595512694	440305	V0440300	19722	56	87	58	86	113.961468909999994	22.5692776600000009	113.963909240000007	22.5714936199999983	1
2019-10-24 17:56:49	2019-10-24 17:57:49	3.17181930000000012	01	19-29岁	22.5721146982308589	114.087952256175654	440303	V0440300	19773	56	138	57	137	114.085926049999998	22.5692776600000009	114.088366390000004	22.5714936199999983	1
2019-10-24 18:06:55	2019-10-24 18:42:43	3.17181930000000012	01	50-59岁	22.5718231395488509	114.095276453787562	440303	V0440300	19776	56	141	57	140	114.093247059999996	22.5692776600000009	114.095687400000003	22.5714936199999983	1
2019-10-24 10:48:48	2019-10-24 12:54:21	2.01503029999999983	01	30-39岁	22.5756642966970915	113.844499243477571	440306	V0440300	20031	57	39	60	38	113.844332769999994	22.5714936199999983	113.846773110000001	22.5737095799999992	1
2019-10-24 21:04:33	2019-10-24 23:33:23	2.01503029999999983	02	30-39岁	22.5747957241874815	113.850359077004626	440306	V0440300	20033	57	41	60	40	113.849213449999993	22.5714936199999983	113.851653780000007	22.5737095799999992	1
2019-10-24 07:31:20	2019-10-24 07:38:27	2.01503029999999983	02	19-29岁	22.5746317899644708	113.871050893616214	440306	V0440300	20041	57	49	60	48	113.868736139999996	22.5714936199999983	113.871176469999995	22.5737095799999992	1
2019-10-24 14:46:09	2019-10-24 18:33:55	2.01503029999999983	01	50-59岁	22.57398231185093	113.888245858842424	440306	V0440300	20048	57	56	59	55	113.885818490000005	22.5714936199999983	113.888258820000004	22.5737095799999992	1
2019-10-24 12:01:15	2019-10-24 14:13:01	2.01503029999999983	01	19-29岁	22.5744780942025685	113.889148158129544	440306	V0440300	20049	57	57	59	56	113.888258820000004	22.5714936199999983	113.890699159999997	22.5737095799999992	1
2019-10-24 16:54:57	2019-10-24 18:42:46	2.01503029999999983	01	19-29岁	22.5738758038866116	113.905146918996806	440306	V0440300	20055	57	63	59	62	113.902900840000001	22.5714936199999983	113.905341179999994	22.5737095799999992	1
2019-10-24 15:24:56	2019-10-24 19:51:04	2.29234759999999982	02	19-29岁	22.5750196759942696	113.937976911262197	440305	V0440300	20069	57	77	59	76	113.93706555	22.5714936199999983	113.939505879999999	22.5737095799999992	1
2019-10-24 16:20:46	2019-10-24 21:24:28	2.29234759999999982	02	30-39岁	22.5758986209276884	113.949541222588024	440305	V0440300	20074	57	82	59	81	113.949267230000004	22.5714936199999983	113.951707560000003	22.5737095799999992	1
2019-10-24 14:13:58	2019-10-24 15:17:14	2.29234759999999982	03	未知	22.5755545232282309	113.957566110188907	440305	V0440300	20077	57	85	59	84	113.956588240000002	22.5714936199999983	113.959028570000001	22.5737095799999992	1
2019-10-24 17:16:45	2019-10-24 18:59:17	2.01503029999999983	01	30-39岁	22.5763180412920015	113.843784699478945	440306	V0440300	20387	58	38	61	37	113.841892439999995	22.5737095799999992	113.844332769999994	22.5759255299999992	1
2019-10-24 09:08:22	2019-10-24 15:24:04	2.01503029999999983	02	19-29岁	22.5760023321596606	113.86035992503507	440306	V0440300	20394	58	45	61	44	113.858974790000005	22.5737095799999992	113.861415129999997	22.5759255299999992	2
2019-10-24 15:24:50	2019-10-24 16:38:01	2.01503029999999983	02	19-29岁	22.5760023321596606	113.86035992503507	440306	V0440300	20394	58	45	61	44	113.858974790000005	22.5737095799999992	113.861415129999997	22.5759255299999992	2
2019-10-24 20:59:54	2019-10-24 22:48:02	2.29234759999999982	02	19-29岁	22.5775844969394406	113.942332165444014	440305	V0440300	20428	58	79	60	78	113.941946220000005	22.5737095799999992	113.944386559999998	22.5759255299999992	1
2019-10-24 12:40:32	2019-10-24 14:19:01	2.29234759999999982	02	30-39岁	22.5773764640674983	113.947049999151162	440305	V0440300	20430	58	81	60	80	113.946826889999997	22.5737095799999992	113.949267230000004	22.5759255299999992	1
2019-10-24 18:23:58	2019-10-24 19:12:38	4.98298400000000008	01	19-29岁	22.5761676768125099	114.248692547702618	440308	V0440300	20553	58	204	58	204	114.246988239999993	22.5737095799999992	114.249428570000006	22.5759255299999992	1
2019-10-24 17:48:12	2019-10-24 20:08:52	2.01503029999999983	01	19-29岁	22.5782988338419592	113.906602908340176	440306	V0440300	20770	59	64	61	63	113.905341179999994	22.5759255299999992	113.907781510000007	22.5781414900000001	1
2019-10-24 02:01:43	2019-10-24 03:23:14	2.01503029999999983	02	19-29岁	22.5799184661506409	113.915264310810045	440306	V0440300	20774	59	68	61	67	113.915102520000005	22.5759255299999992	113.917542859999998	22.5781414900000001	1
2019-10-24 22:35:21	2019-10-24 23:32:46	2.29234759999999982	01	19-29岁	22.5786654480066815	113.936545473303383	440305	V0440300	20782	59	76	61	75	113.934625209999993	22.5759255299999992	113.93706555	22.5781414900000001	1
2019-10-24 22:06:36	2019-10-24 22:07:36	4.98298400000000008	01	19-29岁	22.5801979883771011	114.251061930462399	440308	V0440300	20911	59	205	58	205	114.249428570000006	22.5759255299999992	114.251868909999999	22.5781414900000001	1
2019-10-24 18:24:03	2019-10-24 19:13:42	4.98298400000000008	01	19-29岁	22.5788380196364216	114.252294208752446	440308	V0440300	20912	59	206	58	206	114.251868909999999	22.5759255299999992	114.254309239999998	22.5781414900000001	1
2019-10-24 18:50:52	2019-10-24 19:10:14	4.98298400000000008	01	40-49岁	22.5788383591659993	114.265532892181469	440308	V0440300	20917	59	211	58	211	114.264070590000003	22.5759255299999992	114.266510920000002	22.5781414900000001	1
2019-10-24 12:49:10	2019-10-24 17:03:15	2.01503029999999983	01	19-29岁	22.5813168827483786	113.892784490015998	440306	V0440300	21121	60	58	62	57	113.890699159999997	22.5781414900000001	113.893139500000004	22.5803574500000011	1
2019-10-24 11:38:11	2019-10-24 17:08:34	2.01503029999999983	01	19-29岁	22.5804751404188409	113.896855754744095	440306	V0440300	21123	60	60	62	59	113.895579830000003	22.5781414900000001	113.898020169999995	22.5803574500000011	2
2019-10-24 17:09:05	2019-10-24 17:16:44	2.01503029999999983	01	19-29岁	22.5804751404188409	113.896855754744095	440306	V0440300	21123	60	60	62	59	113.895579830000003	22.5781414900000001	113.898020169999995	22.5803574500000011	2
2019-10-24 12:29:05	2019-10-24 14:28:41	2.01503029999999983	01	19-29岁	22.5806817979003185	113.899611020488166	440306	V0440300	21124	60	61	62	60	113.898020169999995	22.5781414900000001	113.900460510000002	22.5803574500000011	1
2019-10-24 18:21:30	2019-10-24 20:53:12	2.01503029999999983	01	19-29岁	22.5821710910399602	113.901025656052624	440306	V0440300	21125	60	62	62	61	113.900460510000002	22.5781414900000001	113.902900840000001	22.5803574500000011	1
2019-10-24 11:59:22	2019-10-24 14:02:22	2.01503029999999983	02	19-29岁	22.5817180135629201	113.9004624351102	440306	V0440300	21125	60	62	62	61	113.900460510000002	22.5781414900000001	113.902900840000001	22.5803574500000011	1
2019-10-24 11:49:53	2019-10-24 14:03:49	2.29234759999999982	03	19-29岁	22.5810440473937817	113.933975819431978	440305	V0440300	21138	60	75	62	74	113.932184879999994	22.5781414900000001	113.934625209999993	22.5803574500000011	1
2019-10-24 20:57:26	2019-10-24 21:49:40	4.98298400000000008	01	30-39岁	22.5816462296927192	114.232380237594313	440308	V0440300	21261	60	198	60	198	114.232346219999997	22.5781414900000001	114.234786549999995	22.5803574500000011	1
2019-10-24 18:25:00	2019-10-24 19:23:45	4.98298400000000008	01	30-39岁	22.5809310744904508	114.24485565891878	440308	V0440300	21266	60	203	60	203	114.244547900000001	22.5781414900000001	114.246988239999993	22.5803574500000011	1
2019-10-24 13:05:40	2019-10-24 20:01:23	2.01503029999999983	01	30-39岁	22.583968592404851	113.861170472944067	440306	V0440300	21465	61	45	64	44	113.858974790000005	22.5803574500000011	113.861415129999997	22.5825734000000011	2
2019-10-24 20:01:24	2019-10-24 21:41:03	2.01503029999999983	01	30-39岁	22.583968592404851	113.861170472944067	440306	V0440300	21465	61	45	64	44	113.858974790000005	22.5803574500000011	113.861415129999997	22.5825734000000011	2
2019-10-24 08:58:47	2019-10-24 18:19:53	2.01503029999999983	02	30-39岁	22.5844836774542692	113.883899032002333	440306	V0440300	21475	61	55	63	54	113.883378149999999	22.5803574500000011	113.885818490000005	22.5825734000000011	1
2019-10-24 19:45:01	2019-10-24 21:14:57	2.01503029999999983	02	19-29岁	22.5847297449724884	113.90501116762772	440306	V0440300	21483	61	63	63	62	113.902900840000001	22.5803574500000011	113.905341179999994	22.5825734000000011	1
2019-10-24 18:19:14	2019-10-24 20:45:39	2.29234759999999982	02	19-29岁	22.5830284654716102	113.950977944696277	440305	V0440300	21502	61	82	63	81	113.949267230000004	22.5803574500000011	113.951707560000003	22.5825734000000011	1
2019-10-24 18:22:54	2019-10-24 21:51:33	2.29234759999999982	02	50-59岁	22.5840539884602514	113.963657526452124	440305	V0440300	21507	61	87	63	86	113.961468909999994	22.5803574500000011	113.963909240000007	22.5825734000000011	1
2019-10-24 13:29:54	2019-10-24 14:47:18	3.17181930000000012	02	19-29岁	22.5843384209196287	114.187331894811066	440303	V0440300	21599	61	179	61	179	114.185979829999994	22.5803574500000011	114.188420170000001	22.5825734000000011	1
2019-10-24 20:06:22	2019-10-24 20:40:43	3.17181930000000012	02	50-59岁	22.5846229110095003	114.2020617403128	440303	V0440300	21605	61	185	61	185	114.200621850000005	22.5803574500000011	114.203062189999997	22.5825734000000011	1
2019-10-24 16:02:56	2019-10-24 16:03:56	4.98298400000000008	01	40-49岁	22.5843100575063502	114.254518503384745	440308	V0440300	21627	61	207	60	207	114.254309239999998	22.5803574500000011	114.256749580000005	22.5825734000000011	1
2019-10-24 08:22:21	2019-10-24 14:18:10	4.98298400000000008	03	未知	22.5828742632037809	114.260826300270878	440308	V0440300	21629	61	209	60	209	114.259189919999997	22.5803574500000011	114.261630249999996	22.5825734000000011	1
2019-10-24 18:37:59	2019-10-24 20:34:29	4.98298400000000008	02	19-29岁	22.5838404888245208	114.264024638138295	440308	V0440300	21630	61	210	60	210	114.261630249999996	22.5803574500000011	114.264070590000003	22.5825734000000011	1
2019-10-24 19:42:41	2019-10-24 20:33:29	4.98298400000000008	01	19-29岁	22.5827845573408403	114.266154822057047	440308	V0440300	21631	61	211	60	211	114.264070590000003	22.5803574500000011	114.266510920000002	22.5825734000000011	1
2019-10-24 16:47:11	2019-10-24 20:28:13	2.29234759999999982	02	19-29岁	22.5850227916360886	113.946696708911574	440305	V0440300	21857	62	80	64	79	113.944386559999998	22.5825734000000011	113.946826889999997	22.5847893599999985	1
2019-10-24 14:04:26	2019-10-24 15:53:38	2.29234759999999982	01	19-29岁	22.5868363975946913	113.962848136056962	440305	V0440300	21864	62	87	64	86	113.961468909999994	22.5825734000000011	113.963909240000007	22.5847893599999985	1
2019-10-24 20:20:35	2019-10-24 20:21:35	4.98298400000000008	02	19-29岁	22.5862402702711194	114.238645547544905	440308	V0440300	21977	62	200	62	200	114.237226890000002	22.5825734000000011	114.239667229999995	22.5847893599999985	1
2019-10-24 14:16:45	2019-10-24 18:30:58	4.98298400000000008	01	19-29岁	22.5866887672882797	114.239005978315504	440308	V0440300	21977	62	200	62	200	114.237226890000002	22.5825734000000011	114.239667229999995	22.5847893599999985	1
2019-10-24 19:01:15	2019-10-24 19:41:19	4.98298400000000008	01	19-29岁	22.5849450377199403	114.250481652018237	440308	V0440300	21982	62	205	61	205	114.249428570000006	22.5825734000000011	114.251868909999999	22.5847893599999985	1
2019-10-24 09:25:24	2019-10-24 09:26:24	4.98298400000000008	02	30-39岁	22.5865351589596308	114.257954333285042	440308	V0440300	21985	62	208	61	208	114.256749580000005	22.5825734000000011	114.259189919999997	22.5847893599999985	1
2019-10-24 11:16:54	2019-10-24 12:24:25	4.98298400000000008	02	30-39岁	22.5854936732788403	114.261454906827367	440308	V0440300	21986	62	209	61	209	114.259189919999997	22.5825734000000011	114.261630249999996	22.5847893599999985	1
2019-10-24 12:30:46	2019-10-24 12:30:46	4.98298400000000008	03	未知	22.5864761195518113	114.259782970848846	440308	V0440300	21986	62	209	61	209	114.259189919999997	22.5825734000000011	114.261630249999996	22.5847893599999985	1
2019-10-24 18:51:07	2019-10-24 20:12:57	2.01503029999999983	02	30-39岁	22.5870965660507217	113.886007383664776	440306	V0440300	22190	63	56	65	55	113.885818490000005	22.5847893599999985	113.888258820000004	22.5870053199999994	2
2019-10-24 17:49:11	2019-10-24 18:41:31	2.01503029999999983	02	30-39岁	22.5870965660507217	113.886007383664776	440306	V0440300	22190	63	56	65	55	113.885818490000005	22.5847893599999985	113.888258820000004	22.5870053199999994	2
2019-10-24 19:00:00	2019-10-24 20:53:17	2.29234759999999982	01	30-39岁	22.5888874419134105	113.926474133296324	440305	V0440300	22206	63	72	65	71	113.924863869999996	22.5847893599999985	113.927304199999995	22.5870053199999994	1
2019-10-24 09:27:04	2019-10-24 09:30:01	2.29234759999999982	02	19-29岁	22.5873635228528293	113.947344816260738	440305	V0440300	22215	63	81	65	80	113.946826889999997	22.5847893599999985	113.949267230000004	22.5870053199999994	1
2019-10-24 07:55:22	2019-10-24 18:56:34	2.29234759999999982	02	19-29岁	22.5892208986744407	113.963903765680669	440305	V0440300	22221	63	87	65	86	113.961468909999994	22.5847893599999985	113.963909240000007	22.5870053199999994	1
2019-10-24 18:14:37	2019-10-24 20:48:03	2.29234759999999982	02	19-29岁	22.5883811785652497	113.964359540736766	440305	V0440300	22222	63	88	65	87	113.963909240000007	22.5847893599999985	113.966349579999999	22.5870053199999994	1
2019-10-24 07:52:32	2019-10-24 07:53:32	3.17181930000000012	02	19-29岁	22.5887238405790498	114.1276291756989	440303	V0440300	22289	63	155	63	155	114.127411769999995	22.5847893599999985	114.129852099999994	22.5870053199999994	1
2019-10-24 16:53:17	2019-10-24 18:03:20	4.98298400000000008	01	30-39岁	22.5888894411621095	114.236804100534584	440308	V0440300	22333	63	199	63	199	114.234786549999995	22.5847893599999985	114.237226890000002	22.5870053199999994	1
2019-10-24 21:10:32	2019-10-24 22:44:58	4.98298400000000008	02	50-59岁	22.58914373051363	114.23532148776097	440308	V0440300	22333	63	199	63	199	114.234786549999995	22.5847893599999985	114.237226890000002	22.5870053199999994	1
2019-10-24 19:24:55	2019-10-24 21:21:36	4.98298400000000008	02	19-29岁	22.5888859526713404	114.238174777697481	440308	V0440300	22334	63	200	63	200	114.237226890000002	22.5847893599999985	114.239667229999995	22.5870053199999994	1
2019-10-24 18:59:50	2019-10-24 19:22:41	4.98298400000000008	02	40-49岁	22.5890619109908002	114.238433723632625	440308	V0440300	22334	63	200	63	200	114.237226890000002	22.5847893599999985	114.239667229999995	22.5870053199999994	1
2019-10-24 20:57:31	2019-10-24 20:58:31	4.98298400000000008	02	50-59岁	22.5885655018930294	114.246317335981672	440308	V0440300	22337	63	203	62	203	114.244547900000001	22.5847893599999985	114.246988239999993	22.5870053199999994	1
2019-10-24 19:39:27	2019-10-24 20:14:31	4.98298400000000008	01	19-29岁	22.5884670776915293	114.246367897423909	440308	V0440300	22337	63	203	62	203	114.244547900000001	22.5847893599999985	114.246988239999993	22.5870053199999994	1
2019-10-24 07:56:03	2019-10-24 15:09:58	4.98298400000000008	02	30-39岁	22.5884226050027799	114.246932579410583	440308	V0440300	22337	63	203	62	203	114.244547900000001	22.5847893599999985	114.246988239999993	22.5870053199999994	1
2019-10-24 00:45:37	2019-10-24 11:34:57	4.98298400000000008	01	30-39岁	22.5885509087231391	114.247571590416456	440308	V0440300	22338	63	204	62	204	114.246988239999993	22.5847893599999985	114.249428570000006	22.5870053199999994	1
2019-10-24 06:13:17	2019-10-24 08:50:36	4.98298400000000008	02	30-39岁	22.5887208405138296	114.250639944724611	440308	V0440300	22339	63	205	62	205	114.249428570000006	22.5847893599999985	114.251868909999999	22.5870053199999994	1
2019-10-24 09:42:20	2019-10-24 09:43:20	4.98298400000000008	01	50-59岁	22.5888833932438402	114.251171354041887	440308	V0440300	22339	63	205	62	205	114.249428570000006	22.5847893599999985	114.251868909999999	22.5870053199999994	1
2019-10-24 18:48:07	2019-10-24 19:36:19	4.98298400000000008	02	19-29岁	22.5881117742629804	114.250389586137672	440308	V0440300	22339	63	205	62	205	114.249428570000006	22.5847893599999985	114.251868909999999	22.5870053199999994	1
2019-10-24 10:18:23	2019-10-24 19:51:25	4.98298400000000008	01	19-29岁	22.5878342639087286	114.252105929327428	440308	V0440300	22340	63	206	62	206	114.251868909999999	22.5847893599999985	114.254309239999998	22.5870053199999994	1
2019-10-24 16:35:07	2019-10-24 17:01:36	4.98298400000000008	01	40-49岁	22.5886603906625503	114.252381148334322	440308	V0440300	22340	63	206	62	206	114.251868909999999	22.5847893599999985	114.254309239999998	22.5870053199999994	1
2019-10-24 09:48:48	2019-10-24 10:59:14	4.98298400000000008	01	30-39岁	22.5884530572655393	114.251870068538608	440308	V0440300	22340	63	206	62	206	114.251868909999999	22.5847893599999985	114.254309239999998	22.5870053199999994	1
2019-10-24 08:11:45	2019-10-24 20:55:11	4.98298400000000008	02	19-29岁	22.5891800924966191	114.252156975025429	440308	V0440300	22340	63	206	62	206	114.251868909999999	22.5847893599999985	114.254309239999998	22.5870053199999994	1
2019-10-24 19:35:55	2019-10-24 20:56:07	4.98298400000000008	01	30-39岁	22.5885455381845901	114.253054155643682	440308	V0440300	22340	63	206	62	206	114.251868909999999	22.5847893599999985	114.254309239999998	22.5870053199999994	1
2019-10-24 14:22:36	2019-10-24 18:18:23	4.98298400000000008	02	40-49岁	22.5891340159139808	114.253684044055476	440308	V0440300	22340	63	206	62	206	114.251868909999999	22.5847893599999985	114.254309239999998	22.5870053199999994	1
2019-10-24 17:00:44	2019-10-24 22:29:45	4.98298400000000008	02	30-39岁	22.5891395911702411	114.252954878660788	440308	V0440300	22340	63	206	62	206	114.251868909999999	22.5847893599999985	114.254309239999998	22.5870053199999994	1
2019-10-24 13:43:48	2019-10-24 23:09:57	4.98298400000000008	02	19-29岁	22.5871850136485897	114.254782261375894	440308	V0440300	22341	63	207	62	207	114.254309239999998	22.5847893599999985	114.256749580000005	22.5870053199999994	1
2019-10-24 18:29:35	2019-10-24 22:13:54	4.98298400000000008	01	19-29岁	22.5891228643046986	114.256726856924985	440308	V0440300	22341	63	207	62	207	114.254309239999998	22.5847893599999985	114.256749580000005	22.5870053199999994	1
2019-10-24 16:30:01	2019-10-24 22:10:01	4.98298400000000008	01	19-29岁	22.5890311735567906	114.254531788020998	440308	V0440300	22341	63	207	62	207	114.254309239999998	22.5847893599999985	114.256749580000005	22.5870053199999994	1
2019-10-24 21:12:06	2019-10-24 21:50:57	4.98298400000000008	01	0-18岁	22.588981304422461	114.255310435530419	440308	V0440300	22341	63	207	62	207	114.254309239999998	22.5847893599999985	114.256749580000005	22.5870053199999994	1
2019-10-24 19:42:45	2019-10-24 20:31:49	4.98298400000000008	01	40-49岁	22.5874442546822998	114.258859784731357	440308	V0440300	22342	63	208	62	208	114.256749580000005	22.5847893599999985	114.259189919999997	22.5870053199999994	1
2019-10-24 19:52:42	2019-10-24 23:36:30	4.98298400000000008	01	19-29岁	22.5877888700587093	114.258425250606052	440308	V0440300	22342	63	208	62	208	114.256749580000005	22.5847893599999985	114.259189919999997	22.5870053199999994	1
2019-10-24 19:56:59	2019-10-24 19:57:59	4.98298400000000008	02	40-49岁	22.589061020744051	114.258390330827169	440308	V0440300	22342	63	208	62	208	114.256749580000005	22.5847893599999985	114.259189919999997	22.5870053199999994	1
2019-10-24 12:05:45	2019-10-24 21:20:00	4.98298400000000008	01	19-29岁	22.588796799603621	114.25719019399402	440308	V0440300	22342	63	208	62	208	114.256749580000005	22.5847893599999985	114.259189919999997	22.5870053199999994	1
2019-10-24 10:07:37	2019-10-24 10:08:37	4.98298400000000008	01	40-49岁	22.5879618506199513	114.259568864510669	440308	V0440300	22343	63	209	62	209	114.259189919999997	22.5847893599999985	114.261630249999996	22.5870053199999994	1
2019-10-24 08:16:49	2019-10-24 17:50:01	4.98298400000000008	02	19-29岁	22.5880091570715891	114.260753852049007	440308	V0440300	22343	63	209	62	209	114.259189919999997	22.5847893599999985	114.261630249999996	22.5870053199999994	1
2019-10-24 16:00:59	2019-10-24 16:57:27	4.98298400000000008	01	50-59岁	22.5872093481971596	114.2599045441128	440308	V0440300	22343	63	209	62	209	114.259189919999997	22.5847893599999985	114.261630249999996	22.5870053199999994	1
2019-10-24 18:58:09	2019-10-24 19:39:59	4.98298400000000008	01	50-59岁	22.58741812797156	114.264206663080671	440308	V0440300	22345	63	211	62	211	114.264070590000003	22.5847893599999985	114.266510920000002	22.5870053199999994	1
2019-10-24 14:34:12	2019-10-24 15:27:21	4.98298400000000008	02	40-49岁	22.589117537098101	114.266467180407687	440308	V0440300	22345	63	211	62	211	114.264070590000003	22.5847893599999985	114.266510920000002	22.5870053199999994	1
2019-10-24 18:58:13	2019-10-24 19:39:03	4.98298400000000008	01	50-59岁	22.5887587321359291	114.267660202415357	440308	V0440300	22346	63	212	62	212	114.266510920000002	22.5847893599999985	114.268951259999994	22.5870053199999994	1
2019-10-24 12:29:12	2019-10-24 17:55:54	2.29234759999999982	01	30-39岁	22.5894394682091395	113.962577187624106	440305	V0440300	22578	64	87	66	86	113.961468909999994	22.5870053199999994	113.963909240000007	22.5892212800000003	1
2019-10-24 15:11:23	2019-10-24 15:12:23	4.98298400000000008	01	40-49岁	22.5900009758149594	114.236354197479571	440308	V0440300	22690	64	199	64	199	114.234786549999995	22.5870053199999994	114.237226890000002	22.5892212800000003	1
2019-10-24 19:12:50	2019-10-24 20:09:12	4.98298400000000008	02	50-59岁	22.5894177920884189	114.236035340984458	440308	V0440300	22690	64	199	64	199	114.234786549999995	22.5870053199999994	114.237226890000002	22.5892212800000003	1
2019-10-24 20:45:35	2019-10-24 20:46:35	4.98298400000000008	01	30-39岁	22.5898370785390803	114.237844735264034	440308	V0440300	22691	64	200	63	200	114.237226890000002	22.5870053199999994	114.239667229999995	22.5892212800000003	1
2019-10-24 12:18:41	2019-10-24 13:17:52	4.98298400000000008	01	0-18岁	22.5896313806359004	114.237955768079942	440308	V0440300	22691	64	200	63	200	114.237226890000002	22.5870053199999994	114.239667229999995	22.5892212800000003	1
2019-10-24 09:10:51	2019-10-24 09:11:51	4.98298400000000008	02	30-39岁	22.5913615375045715	114.238834992134386	440308	V0440300	22691	64	200	63	200	114.237226890000002	22.5870053199999994	114.239667229999995	22.5892212800000003	1
2019-10-24 14:05:00	2019-10-24 18:23:11	4.98298400000000008	01	19-29岁	22.5894029536613807	114.237795075656564	440308	V0440300	22691	64	200	63	200	114.237226890000002	22.5870053199999994	114.239667229999995	22.5892212800000003	1
2019-10-24 19:45:08	2019-10-24 19:46:08	4.98298400000000008	02	50-59岁	22.5892830937529112	114.244475568018643	440308	V0440300	22693	64	202	63	202	114.242107559999994	22.5870053199999994	114.244547900000001	22.5892212800000003	1
2019-10-24 20:54:02	2019-10-24 21:51:01	4.98298400000000008	01	40-49岁	22.5904118803373706	114.243451854404611	440308	V0440300	22693	64	202	63	202	114.242107559999994	22.5870053199999994	114.244547900000001	22.5892212800000003	1
2019-10-24 09:38:52	2019-10-24 10:08:09	4.98298400000000008	01	60岁以上	22.5904941608381407	114.24666779298164	440308	V0440300	22694	64	203	63	203	114.244547900000001	22.5870053199999994	114.246988239999993	22.5892212800000003	1
2019-10-24 09:41:26	2019-10-24 09:41:26	4.98298400000000008	02	50-59岁	22.5892788530038189	114.246332305051951	440308	V0440300	22694	64	203	63	203	114.244547900000001	22.5870053199999994	114.246988239999993	22.5892212800000003	1
2019-10-24 09:53:30	2019-10-24 10:40:42	4.98298400000000008	01	30-39岁	22.58966229151196	114.247636974501447	440308	V0440300	22695	64	204	63	204	114.246988239999993	22.5870053199999994	114.249428570000006	22.5892212800000003	1
2019-10-24 19:14:49	2019-10-24 19:14:49	4.98298400000000008	01	40-49岁	22.5908819555039706	114.247700205104991	440308	V0440300	22695	64	204	63	204	114.246988239999993	22.5870053199999994	114.249428570000006	22.5892212800000003	2
2019-10-24 08:31:00	2019-10-24 18:26:07	4.98298400000000008	01	40-49岁	22.5908819555039706	114.247700205104991	440308	V0440300	22695	64	204	63	204	114.246988239999993	22.5870053199999994	114.249428570000006	22.5892212800000003	2
2019-10-24 08:17:35	2019-10-24 10:54:43	4.98298400000000008	02	40-49岁	22.5911094581783409	114.249387106873556	440308	V0440300	22695	64	204	63	204	114.246988239999993	22.5870053199999994	114.249428570000006	22.5892212800000003	1
2019-10-24 19:31:44	2019-10-24 20:44:27	4.98298400000000008	02	19-29岁	22.5893463044965586	114.24763353789271	440308	V0440300	22695	64	204	63	204	114.246988239999993	22.5870053199999994	114.249428570000006	22.5892212800000003	1
2019-10-24 11:06:13	2019-10-24 19:58:37	4.98298400000000008	02	19-29岁	22.5896677318290706	114.251641813718777	440308	V0440300	22696	64	205	63	205	114.249428570000006	22.5870053199999994	114.251868909999999	22.5892212800000003	1
2019-10-24 10:02:49	2019-10-24 17:06:56	4.98298400000000008	01	19-29岁	22.5893153173243597	114.251619649845892	440308	V0440300	22696	64	205	63	205	114.249428570000006	22.5870053199999994	114.251868909999999	22.5892212800000003	1
2019-10-24 18:49:23	2019-10-24 18:50:23	4.98298400000000008	01	19-29岁	22.5904172660253195	114.252715659960245	440308	V0440300	22697	64	206	63	206	114.251868909999999	22.5870053199999994	114.254309239999998	22.5892212800000003	1
2019-10-24 16:05:37	2019-10-24 19:27:57	4.98298400000000008	01	19-29岁	22.5905288315076902	114.253432786396786	440308	V0440300	22697	64	206	63	206	114.251868909999999	22.5870053199999994	114.254309239999998	22.5892212800000003	1
2019-10-24 03:48:23	2019-10-24 03:49:23	4.98298400000000008	01	30-39岁	22.5894110383038793	114.254047935617464	440308	V0440300	22697	64	206	63	206	114.251868909999999	22.5870053199999994	114.254309239999998	22.5892212800000003	1
2019-10-24 17:46:21	2019-10-24 21:06:01	4.98298400000000008	01	19-29岁	22.5913867700571487	114.252929714692186	440308	V0440300	22697	64	206	63	206	114.251868909999999	22.5870053199999994	114.254309239999998	22.5892212800000003	1
2019-10-24 08:35:32	2019-10-24 08:36:33	4.98298400000000008	02	19-29岁	22.589807526298749	114.254535828832488	440308	V0440300	22698	64	207	63	207	114.254309239999998	22.5870053199999994	114.256749580000005	22.5892212800000003	1
2019-10-24 18:55:07	2019-10-24 19:58:13	4.98298400000000008	01	30-39岁	22.5896776078588815	114.258553091006107	440308	V0440300	22699	64	208	63	208	114.256749580000005	22.5870053199999994	114.259189919999997	22.5892212800000003	1
2019-10-24 00:18:00	2019-10-24 00:18:00	4.98298400000000008	01	30-39岁	22.5904301644696197	114.257692469891339	440308	V0440300	22699	64	208	63	208	114.256749580000005	22.5870053199999994	114.259189919999997	22.5892212800000003	1
2019-10-24 11:03:44	2019-10-24 12:48:53	4.98298400000000008	01	50-59岁	22.5909049116119007	114.259063427960101	440308	V0440300	22699	64	208	63	208	114.256749580000005	22.5870053199999994	114.259189919999997	22.5892212800000003	1
2019-10-24 21:17:24	2019-10-24 21:18:24	4.98298400000000008	01	19-29岁	22.5913911861644401	114.258995471182601	440308	V0440300	22699	64	208	63	208	114.256749580000005	22.5870053199999994	114.259189919999997	22.5892212800000003	1
2019-10-24 00:06:41	2019-10-24 00:06:41	4.98298400000000008	01	19-29岁	22.5897261054327991	114.258221623119553	440308	V0440300	22699	64	208	63	208	114.256749580000005	22.5870053199999994	114.259189919999997	22.5892212800000003	2
2019-10-24 18:04:26	2019-10-24 23:10:16	4.98298400000000008	01	19-29岁	22.5897261054327991	114.258221623119553	440308	V0440300	22699	64	208	63	208	114.256749580000005	22.5870053199999994	114.259189919999997	22.5892212800000003	2
2019-10-24 12:20:35	2019-10-24 13:45:27	4.98298400000000008	02	19-29岁	22.5914143334354414	114.25823678086735	440308	V0440300	22699	64	208	63	208	114.256749580000005	22.5870053199999994	114.259189919999997	22.5892212800000003	1
2019-10-24 17:00:22	2019-10-24 23:36:13	4.98298400000000008	02	50-59岁	22.5910478611250696	114.256863675239174	440308	V0440300	22699	64	208	63	208	114.256749580000005	22.5870053199999994	114.259189919999997	22.5892212800000003	1
2019-10-24 13:30:29	2019-10-24 13:31:29	4.98298400000000008	01	40-49岁	22.5904188644765611	114.25861617438531	440308	V0440300	22699	64	208	63	208	114.256749580000005	22.5870053199999994	114.259189919999997	22.5892212800000003	1
2019-10-24 17:53:21	2019-10-24 18:54:11	4.98298400000000008	01	50-59岁	22.5907900506248716	114.258151940443256	440308	V0440300	22699	64	208	63	208	114.256749580000005	22.5870053199999994	114.259189919999997	22.5892212800000003	1
2019-10-24 15:13:42	2019-10-24 15:14:42	4.98298400000000008	01	40-49岁	22.5908971111142201	114.258606700821773	440308	V0440300	22699	64	208	63	208	114.256749580000005	22.5870053199999994	114.259189919999997	22.5892212800000003	1
2019-10-24 19:04:21	2019-10-24 20:27:27	4.98298400000000008	01	19-29岁	22.5899177353988492	114.259928690747174	440308	V0440300	22700	64	209	63	209	114.259189919999997	22.5870053199999994	114.261630249999996	22.5892212800000003	1
2019-10-24 15:49:09	2019-10-24 17:15:19	4.98298400000000008	02	19-29岁	22.5910069281821393	114.259751591099757	440308	V0440300	22700	64	209	63	209	114.259189919999997	22.5870053199999994	114.261630249999996	22.5892212800000003	1
2019-10-24 17:33:33	2019-10-24 17:34:33	4.98298400000000008	02	40-49岁	22.5913878049981385	114.259326049510832	440308	V0440300	22700	64	209	63	209	114.259189919999997	22.5870053199999994	114.261630249999996	22.5892212800000003	1
2019-10-24 13:40:42	2019-10-24 13:41:42	4.98298400000000008	02	19-29岁	22.5913843585314282	114.260181559207041	440308	V0440300	22700	64	209	63	209	114.259189919999997	22.5870053199999994	114.261630249999996	22.5892212800000003	1
2019-10-24 22:10:43	2019-10-24 22:11:43	4.98298400000000008	01	19-29岁	22.5904896351975495	114.26064643260419	440308	V0440300	22700	64	209	63	209	114.259189919999997	22.5870053199999994	114.261630249999996	22.5892212800000003	1
2019-10-24 19:15:00	2019-10-24 19:16:00	4.98298400000000008	01	30-39岁	22.5903682118474194	114.261465388411253	440308	V0440300	22700	64	209	63	209	114.259189919999997	22.5870053199999994	114.261630249999996	22.5892212800000003	1
2019-10-24 19:18:26	2019-10-24 20:39:01	4.98298400000000008	01	19-29岁	22.5907922888157202	114.260397419606022	440308	V0440300	22700	64	209	63	209	114.259189919999997	22.5870053199999994	114.261630249999996	22.5892212800000003	1
2019-10-24 18:14:54	2019-10-24 18:56:11	4.98298400000000008	02	40-49岁	22.59059704499467	114.262180205487951	440308	V0440300	22701	64	210	63	210	114.261630249999996	22.5870053199999994	114.264070590000003	22.5892212800000003	1
2019-10-24 20:51:58	2019-10-24 23:06:56	4.98298400000000008	02	50-59岁	22.5911241294674205	114.261858708543031	440308	V0440300	22701	64	210	63	210	114.261630249999996	22.5870053199999994	114.264070590000003	22.5892212800000003	1
2019-10-24 21:54:57	2019-10-24 21:54:57	4.98298400000000008	01	19-29岁	22.5912722465663407	114.262604289649943	440308	V0440300	22701	64	210	63	210	114.261630249999996	22.5870053199999994	114.264070590000003	22.5892212800000003	1
2019-10-24 15:13:31	2019-10-24 16:02:39	4.98298400000000008	02	19-29岁	22.5906160270932013	114.263822660375652	440308	V0440300	22701	64	210	63	210	114.261630249999996	22.5870053199999994	114.264070590000003	22.5892212800000003	1
2019-10-24 14:28:17	2019-10-24 14:57:47	4.98298400000000008	03	未知	22.5896818851344108	114.266213012935182	440308	V0440300	22702	64	211	63	211	114.264070590000003	22.5870053199999994	114.266510920000002	22.5892212800000003	1
2019-10-24 19:53:32	2019-10-24 22:14:44	4.98298400000000008	02	19-29岁	22.5899615901633695	114.268326637196736	440308	V0440300	22703	64	212	63	212	114.266510920000002	22.5870053199999994	114.268951259999994	22.5892212800000003	1
2019-10-24 08:11:02	2019-10-24 09:32:33	4.98298400000000008	02	30-39岁	22.5901549072411214	114.267486825320333	440308	V0440300	22703	64	212	63	212	114.266510920000002	22.5870053199999994	114.268951259999994	22.5892212800000003	1
2019-10-24 19:08:33	2019-10-24 20:06:09	4.98298400000000008	01	40-49岁	22.5898151084230392	114.269797379565745	440308	V0440300	22704	64	213	63	213	114.268951259999994	22.5870053199999994	114.271391600000001	22.5892212800000003	1
2019-10-24 17:28:38	2019-10-24 18:37:43	4.98298400000000008	02	19-29岁	22.5899431903969088	114.27361516364742	440308	V0440300	22705	64	214	63	214	114.271391600000001	22.5870053199999994	114.27383193	22.5892212800000003	1
2019-10-24 17:36:01	2019-10-24 22:32:14	2.01503029999999983	02	19-29岁	22.5925848104869402	113.837631255541183	440306	V0440300	22884	65	36	68	35	113.837011770000004	22.5892212800000003	113.839452100000003	22.5914372300000004	1
2019-10-24 13:52:49	2019-10-24 14:28:20	2.01503029999999983	01	30-39岁	22.5925253724962687	113.840110805317707	440306	V0440300	22885	65	37	68	36	113.839452100000003	22.5892212800000003	113.841892439999995	22.5914372300000004	3
2019-10-24 19:09:12	2019-10-24 20:25:09	2.01503029999999983	01	30-39岁	22.5925253724962687	113.840110805317707	440306	V0440300	22885	65	37	68	36	113.839452100000003	22.5892212800000003	113.841892439999995	22.5914372300000004	3
2019-10-24 11:31:22	2019-10-24 13:52:47	2.01503029999999983	01	30-39岁	22.5925253724962687	113.840110805317707	440306	V0440300	22885	65	37	68	36	113.839452100000003	22.5892212800000003	113.841892439999995	22.5914372300000004	3
2019-10-24 20:22:19	2019-10-24 22:01:10	2.01503029999999983	01	40-49岁	22.5922036811632196	113.885970193906999	440306	V0440300	22904	65	56	67	55	113.885818490000005	22.5892212800000003	113.888258820000004	22.5914372300000004	1
2019-10-24 15:34:42	2019-10-24 17:33:37	2.01503029999999983	01	30-39岁	22.5915110742568714	113.893070685197742	440306	V0440300	22906	65	58	67	57	113.890699159999997	22.5892212800000003	113.893139500000004	22.5914372300000004	2
2019-10-24 10:42:00	2019-10-24 11:57:26	2.01503029999999983	01	30-39岁	22.5915110742568714	113.893070685197742	440306	V0440300	22906	65	58	67	57	113.890699159999997	22.5892212800000003	113.893139500000004	22.5914372300000004	2
2019-10-24 19:55:29	2019-10-24 21:02:17	2.29234759999999982	03	未知	22.5924715114239483	113.922302838892193	440305	V0440300	22918	65	70	67	69	113.919983189999996	22.5892212800000003	113.922423530000003	22.5914372300000004	1
2019-10-24 17:58:29	2019-10-24 19:41:59	2.01503029999999983	01	30-39岁	22.5915716625619005	113.920087516184211	440306	V0440300	22918	65	70	67	69	113.919983189999996	22.5892212800000003	113.922423530000003	22.5914372300000004	1
2019-10-24 19:01:19	2019-10-24 22:01:50	2.01503029999999983	01	30-39岁	22.5915716625619005	113.920087516184211	440306	V0440300	22918	65	70	67	69	113.919983189999996	22.5892212800000003	113.922423530000003	22.5914372300000004	1
2019-10-24 19:21:04	2019-10-24 22:34:58	2.29234759999999982	02	30-39岁	22.5931746595847507	113.934047219185885	440305	V0440300	22923	65	75	67	74	113.932184879999994	22.5892212800000003	113.934625209999993	22.5914372300000004	1
2019-10-24 14:52:14	2019-10-24 16:56:12	2.29234759999999982	03	未知	22.5932710973311508	113.959509263853079	440305	V0440300	22934	65	86	67	85	113.959028570000001	22.5892212800000003	113.961468909999994	22.5914372300000004	1
2019-10-24 08:26:03	2019-10-24 13:55:54	2.29234759999999982	01	40-49岁	22.5918918153516906	113.995043998397378	440305	V0440300	22948	65	100	66	99	113.99319328	22.5892212800000003	113.995633609999999	22.5914372300000004	1
2019-10-24 17:04:29	2019-10-24 19:32:01	2.29234759999999982	01	19-29岁	22.5923336097655785	113.996949125207905	440305	V0440300	22949	65	101	66	100	113.995633609999999	22.5892212800000003	113.998073950000006	22.5914372300000004	1
2019-10-24 12:48:26	2019-10-24 12:49:26	4.98298400000000008	01	19-29岁	22.591827896740071	114.2376105828275	440308	V0440300	23048	65	200	64	200	114.237226890000002	22.5892212800000003	114.239667229999995	22.5914372300000004	1
2019-10-24 11:17:36	2019-10-24 18:14:28	4.98298400000000008	01	19-29岁	22.5930973627645599	114.238469844497502	440308	V0440300	23048	65	200	64	200	114.237226890000002	22.5892212800000003	114.239667229999995	22.5914372300000004	1
2019-10-24 11:02:26	2019-10-24 11:03:26	4.98298400000000008	01	19-29岁	22.5924654013980408	114.239512869856256	440308	V0440300	23048	65	200	64	200	114.237226890000002	22.5892212800000003	114.239667229999995	22.5914372300000004	1
2019-10-24 16:20:22	2019-10-24 17:47:08	4.98298400000000008	02	50-59岁	22.5916369087786393	114.238051832068862	440308	V0440300	23048	65	200	64	200	114.237226890000002	22.5892212800000003	114.239667229999995	22.5914372300000004	1
2019-10-24 05:17:50	2019-10-24 05:17:50	4.98298400000000008	02	40-49岁	22.5922394071214008	114.245272142352135	440308	V0440300	23051	65	203	64	203	114.244547900000001	22.5892212800000003	114.246988239999993	22.5914372300000004	2
2019-10-24 19:21:11	2019-10-24 19:21:11	4.98298400000000008	02	40-49岁	22.5922394071214008	114.245272142352135	440308	V0440300	23051	65	203	64	203	114.244547900000001	22.5892212800000003	114.246988239999993	22.5914372300000004	2
2019-10-24 10:46:48	2019-10-24 11:28:10	4.98298400000000008	01	40-49岁	22.5931689506190096	114.24631322319874	440308	V0440300	23051	65	203	64	203	114.244547900000001	22.5892212800000003	114.246988239999993	22.5914372300000004	1
2019-10-24 13:23:31	2019-10-24 14:30:32	4.98298400000000008	02	30-39岁	22.5914596458919483	114.24717351017155	440308	V0440300	23052	65	204	64	204	114.246988239999993	22.5892212800000003	114.249428570000006	22.5914372300000004	2
2019-10-24 17:34:42	2019-10-24 23:31:46	4.98298400000000008	02	30-39岁	22.5914596458919483	114.24717351017155	440308	V0440300	23052	65	204	64	204	114.246988239999993	22.5892212800000003	114.249428570000006	22.5914372300000004	2
2019-10-24 19:52:42	2019-10-24 20:47:24	4.98298400000000008	02	50-59岁	22.5935631983190603	114.248774513581935	440308	V0440300	23052	65	204	64	204	114.246988239999993	22.5892212800000003	114.249428570000006	22.5914372300000004	1
2019-10-24 14:07:22	2019-10-24 14:08:22	4.98298400000000008	01	40-49岁	22.5933198985249604	114.248798793072694	440308	V0440300	23052	65	204	64	204	114.246988239999993	22.5892212800000003	114.249428570000006	22.5914372300000004	1
2019-10-24 19:52:22	2019-10-24 21:19:01	4.98298400000000008	01	60岁以上	22.5919116509614106	114.247213122990146	440308	V0440300	23052	65	204	64	204	114.246988239999993	22.5892212800000003	114.249428570000006	22.5914372300000004	1
2019-10-24 23:17:59	2019-10-24 23:17:59	4.98298400000000008	01	40-49岁	22.5917298253612202	114.247663900390194	440308	V0440300	23052	65	204	64	204	114.246988239999993	22.5892212800000003	114.249428570000006	22.5914372300000004	1
2019-10-24 16:35:07	2019-10-24 23:14:23	4.98298400000000008	02	30-39岁	22.5934197077909182	114.247776103315914	440308	V0440300	23052	65	204	64	204	114.246988239999993	22.5892212800000003	114.249428570000006	22.5914372300000004	1
2019-10-24 13:17:41	2019-10-24 15:49:10	4.98298400000000008	01	30-39岁	22.5925161975785898	114.247726027189856	440308	V0440300	23052	65	204	64	204	114.246988239999993	22.5892212800000003	114.249428570000006	22.5914372300000004	1
2019-10-24 00:10:49	2019-10-24 03:11:21	4.98298400000000008	01	30-39岁	22.5917249142374885	114.248956875564076	440308	V0440300	23052	65	204	64	204	114.246988239999993	22.5892212800000003	114.249428570000006	22.5914372300000004	1
2019-10-24 12:16:33	2019-10-24 14:15:05	4.98298400000000008	01	40-49岁	22.5932076188383704	114.248567721712874	440308	V0440300	23052	65	204	64	204	114.246988239999993	22.5892212800000003	114.249428570000006	22.5914372300000004	3
2019-10-24 18:07:15	2019-10-24 18:07:15	4.98298400000000008	01	40-49岁	22.5932076188383704	114.248567721712874	440308	V0440300	23052	65	204	64	204	114.246988239999993	22.5892212800000003	114.249428570000006	22.5914372300000004	3
2019-10-24 08:18:18	2019-10-24 08:18:52	4.98298400000000008	01	40-49岁	22.5932076188383704	114.248567721712874	440308	V0440300	23052	65	204	64	204	114.246988239999993	22.5892212800000003	114.249428570000006	22.5914372300000004	3
2019-10-24 09:37:13	2019-10-24 10:53:44	4.98298400000000008	01	19-29岁	22.5922309470978391	114.2479358398909	440308	V0440300	23052	65	204	64	204	114.246988239999993	22.5892212800000003	114.249428570000006	22.5914372300000004	1
2019-10-24 12:51:56	2019-10-24 12:52:56	4.98298400000000008	01	40-49岁	22.5922349620938689	114.250803433061549	440308	V0440300	23053	65	205	64	205	114.249428570000006	22.5892212800000003	114.251868909999999	22.5914372300000004	1
2019-10-24 20:27:22	2019-10-24 20:27:22	4.98298400000000008	02	30-39岁	22.5924669727726091	114.249593426294069	440308	V0440300	23053	65	205	64	205	114.249428570000006	22.5892212800000003	114.251868909999999	22.5914372300000004	1
2019-10-24 14:58:39	2019-10-24 15:27:44	4.98298400000000008	02	50-59岁	22.5933953888786405	114.249516646574222	440308	V0440300	23053	65	205	64	205	114.249428570000006	22.5892212800000003	114.251868909999999	22.5914372300000004	1
2019-10-24 19:37:41	2019-10-24 19:38:41	4.98298400000000008	02	19-29岁	22.5927960812680197	114.250889494864751	440308	V0440300	23053	65	205	64	205	114.249428570000006	22.5892212800000003	114.251868909999999	22.5914372300000004	1
2019-10-24 08:41:28	2019-10-24 23:09:56	4.98298400000000008	02	30-39岁	22.5924450648109207	114.249895210952587	440308	V0440300	23053	65	205	64	205	114.249428570000006	22.5892212800000003	114.251868909999999	22.5914372300000004	1
2019-10-24 12:37:32	2019-10-24 12:38:32	4.98298400000000008	02	19-29岁	22.5927055792849707	114.249821986776666	440308	V0440300	23053	65	205	64	205	114.249428570000006	22.5892212800000003	114.251868909999999	22.5914372300000004	1
2019-10-24 00:23:12	2019-10-24 19:24:50	4.98298400000000008	02	30-39岁	22.593350937822251	114.249556414167273	440308	V0440300	23053	65	205	64	205	114.249428570000006	22.5892212800000003	114.251868909999999	22.5914372300000004	1
2019-10-24 12:30:01	2019-10-24 18:35:19	4.98298400000000008	01	19-29岁	22.5935059380943599	114.25070041348873	440308	V0440300	23053	65	205	64	205	114.249428570000006	22.5892212800000003	114.251868909999999	22.5914372300000004	1
2019-10-24 12:45:32	2019-10-24 14:08:43	4.98298400000000008	02	50-59岁	22.5929788069422806	114.254181282356953	440308	V0440300	23054	65	206	64	206	114.251868909999999	22.5892212800000003	114.254309239999998	22.5914372300000004	1
2019-10-24 08:05:21	2019-10-24 08:54:30	4.98298400000000008	02	40-49岁	22.5919705928423298	114.253287520442328	440308	V0440300	23054	65	206	64	206	114.251868909999999	22.5892212800000003	114.254309239999998	22.5914372300000004	1
2019-10-24 10:03:50	2019-10-24 16:46:30	4.98298400000000008	01	50-59岁	22.5932258957713792	114.25279599455682	440308	V0440300	23054	65	206	64	206	114.251868909999999	22.5892212800000003	114.254309239999998	22.5914372300000004	1
2019-10-24 18:37:32	2019-10-24 21:35:22	4.98298400000000008	01	40-49岁	22.5923683329586993	114.252793577900363	440308	V0440300	23054	65	206	64	206	114.251868909999999	22.5892212800000003	114.254309239999998	22.5914372300000004	1
2019-10-24 12:34:28	2019-10-24 21:27:56	4.98298400000000008	01	19-29岁	22.5934243708377593	114.253316989752619	440308	V0440300	23054	65	206	64	206	114.251868909999999	22.5892212800000003	114.254309239999998	22.5914372300000004	1
2019-10-24 08:47:03	2019-10-24 09:46:29	4.98298400000000008	01	19-29岁	22.5920671044840589	114.252070488203429	440308	V0440300	23054	65	206	64	206	114.251868909999999	22.5892212800000003	114.254309239999998	22.5914372300000004	1
2019-10-24 08:21:58	2019-10-24 08:22:58	4.98298400000000008	01	30-39岁	22.5931680118182108	114.253633150914496	440308	V0440300	23054	65	206	64	206	114.251868909999999	22.5892212800000003	114.254309239999998	22.5914372300000004	2
2019-10-24 12:35:09	2019-10-24 21:43:20	4.98298400000000008	01	30-39岁	22.5931680118182108	114.253633150914496	440308	V0440300	23054	65	206	64	206	114.251868909999999	22.5892212800000003	114.254309239999998	22.5914372300000004	2
2019-10-24 20:46:07	2019-10-24 21:56:23	4.98298400000000008	01	50-59岁	22.5921915636678392	114.252486017112702	440308	V0440300	23054	65	206	64	206	114.251868909999999	22.5892212800000003	114.254309239999998	22.5914372300000004	1
2019-10-24 15:41:08	2019-10-24 17:29:02	4.98298400000000008	01	40-49岁	22.5915848906988792	114.255540706010493	440308	V0440300	23055	65	207	64	207	114.254309239999998	22.5892212800000003	114.256749580000005	22.5914372300000004	1
2019-10-24 19:49:48	2019-10-24 19:50:48	4.98298400000000008	01	19-29岁	22.5936075468108086	114.25663795436742	440308	V0440300	23055	65	207	64	207	114.254309239999998	22.5892212800000003	114.256749580000005	22.5914372300000004	1
2019-10-24 18:43:09	2019-10-24 23:37:49	4.98298400000000008	02	19-29岁	22.5921984884780294	114.255528536879908	440308	V0440300	23055	65	207	64	207	114.254309239999998	22.5892212800000003	114.256749580000005	22.5914372300000004	1
2019-10-24 18:38:59	2019-10-24 18:39:59	4.98298400000000008	02	40-49岁	22.5923432932010115	114.254495242625751	440308	V0440300	23055	65	207	64	207	114.254309239999998	22.5892212800000003	114.256749580000005	22.5914372300000004	1
2019-10-24 18:22:21	2019-10-24 19:46:37	4.98298400000000008	01	19-29岁	22.5933269726606589	114.255010382343386	440308	V0440300	23055	65	207	64	207	114.254309239999998	22.5892212800000003	114.256749580000005	22.5914372300000004	1
2019-10-24 19:15:46	2019-10-24 20:55:32	4.98298400000000008	02	30-39岁	22.5920391713079098	114.256241325866341	440308	V0440300	23055	65	207	64	207	114.254309239999998	22.5892212800000003	114.256749580000005	22.5914372300000004	1
2019-10-24 08:56:58	2019-10-24 08:57:58	4.98298400000000008	02	30-39岁	22.5915327502406988	114.257242900458778	440308	V0440300	23056	65	208	64	208	114.256749580000005	22.5892212800000003	114.259189919999997	22.5914372300000004	1
2019-10-24 08:13:11	2019-10-24 20:08:44	4.98298400000000008	02	19-29岁	22.5918268046946196	114.259132657119395	440308	V0440300	23056	65	208	64	208	114.256749580000005	22.5892212800000003	114.259189919999997	22.5914372300000004	1
2019-10-24 09:58:08	2019-10-24 11:16:44	4.98298400000000008	01	19-29岁	22.5917774322273388	114.258355959216843	440308	V0440300	23056	65	208	64	208	114.256749580000005	22.5892212800000003	114.259189919999997	22.5914372300000004	1
2019-10-24 20:31:06	2019-10-24 20:32:06	4.98298400000000008	01	40-49岁	22.5914450989492295	114.259509612459766	440308	V0440300	23057	65	209	64	209	114.259189919999997	22.5892212800000003	114.261630249999996	22.5914372300000004	1
2019-10-24 19:18:30	2019-10-24 22:47:22	4.98298400000000008	02	0-18岁	22.5931137875365806	114.259437681315262	440308	V0440300	23057	65	209	64	209	114.259189919999997	22.5892212800000003	114.261630249999996	22.5914372300000004	1
2019-10-24 09:46:36	2019-10-24 10:49:41	4.98298400000000008	01	30-39岁	22.5923762834453292	114.260123036243655	440308	V0440300	23057	65	209	64	209	114.259189919999997	22.5892212800000003	114.261630249999996	22.5914372300000004	1
2019-10-24 09:36:07	2019-10-24 10:37:00	4.98298400000000008	01	40-49岁	22.5916692304110889	114.260477268597896	440308	V0440300	23057	65	209	64	209	114.259189919999997	22.5892212800000003	114.261630249999996	22.5914372300000004	1
2019-10-24 10:22:05	2019-10-24 23:14:18	4.98298400000000008	01	50-59岁	22.5921594509845107	114.259582954514869	440308	V0440300	23057	65	209	64	209	114.259189919999997	22.5892212800000003	114.261630249999996	22.5914372300000004	1
2019-10-24 11:06:22	2019-10-24 18:12:42	4.98298400000000008	02	19-29岁	22.5936237513162013	114.259699771450869	440308	V0440300	23057	65	209	64	209	114.259189919999997	22.5892212800000003	114.261630249999996	22.5914372300000004	1
2019-10-24 20:46:38	2019-10-24 21:47:30	4.98298400000000008	01	40-49岁	22.5925542991655917	114.261033286758945	440308	V0440300	23057	65	209	64	209	114.259189919999997	22.5892212800000003	114.261630249999996	22.5914372300000004	1
2019-10-24 21:30:44	2019-10-24 22:46:09	4.98298400000000008	01	19-29岁	22.5927493615752404	114.259240757425871	440308	V0440300	23057	65	209	64	209	114.259189919999997	22.5892212800000003	114.261630249999996	22.5914372300000004	1
2019-10-24 20:29:38	2019-10-24 20:30:38	4.98298400000000008	01	19-29岁	22.593141658339821	114.261070266089462	440308	V0440300	23057	65	209	64	209	114.259189919999997	22.5892212800000003	114.261630249999996	22.5914372300000004	1
2019-10-24 09:41:10	2019-10-24 14:46:18	4.98298400000000008	01	19-29岁	22.5925542991655917	114.261033286758945	440308	V0440300	23057	65	209	64	209	114.259189919999997	22.5892212800000003	114.261630249999996	22.5914372300000004	1
2019-10-24 21:42:19	2019-10-24 22:28:33	4.98298400000000008	02	19-29岁	22.5930324079771303	114.262073696902036	440308	V0440300	23058	65	210	64	210	114.261630249999996	22.5892212800000003	114.264070590000003	22.5914372300000004	1
2019-10-24 20:38:28	2019-10-24 21:30:02	4.98298400000000008	01	40-49岁	22.5934940415016783	114.267974994297347	440308	V0440300	23060	65	212	64	212	114.266510920000002	22.5892212800000003	114.268951259999994	22.5914372300000004	1
2019-10-24 14:45:11	2019-10-24 14:49:21	4.98298400000000008	01	40-49岁	22.5931051856600291	114.27643032353852	440308	V0440300	23064	65	216	64	216	114.276272270000007	22.5892212800000003	114.278712600000006	22.5914372300000004	1
2019-10-24 08:41:07	2019-10-24 14:40:12	2.01503029999999983	02	19-29岁	22.5940894610076199	113.837052623568326	440306	V0440300	23241	66	36	69	35	113.837011770000004	22.5914372300000004	113.839452100000003	22.5936531900000013	1
2019-10-24 20:38:23	2019-10-24 20:39:23	2.01503029999999983	02	19-29岁	22.5953895287574191	113.840288345273805	440306	V0440300	23242	66	37	69	36	113.839452100000003	22.5914372300000004	113.841892439999995	22.5936531900000013	1
2019-10-24 10:35:10	2019-10-24 15:13:17	2.01503029999999983	02	40-49岁	22.5956513571892117	113.9074493206044	440306	V0440300	23269	66	64	68	63	113.905341179999994	22.5914372300000004	113.907781510000007	22.5936531900000013	1
2019-10-24 12:11:05	2019-10-24 15:54:13	2.29234759999999982	01	19-29岁	22.5958485906400099	113.944591699271982	440305	V0440300	23285	66	80	68	79	113.944386559999998	22.5914372300000004	113.946826889999997	22.5936531900000013	1
2019-10-24 15:22:15	2019-10-24 16:27:12	2.29234759999999982	02	19-29岁	22.5940034125776315	113.955294443478579	440305	V0440300	23289	66	84	68	83	113.954147899999995	22.5914372300000004	113.956588240000002	22.5936531900000013	1
2019-10-24 19:03:59	2019-10-24 19:04:59	4.98298400000000008	02	50-59岁	22.5944872234768503	114.235311939977194	440308	V0440300	23404	66	199	65	199	114.234786549999995	22.5914372300000004	114.237226890000002	22.5936531900000013	1
2019-10-24 23:08:54	2019-10-24 23:08:54	4.98298400000000008	01	19-29岁	22.5953573939754406	114.239717642334611	440308	V0440300	23406	66	201	65	201	114.239667229999995	22.5914372300000004	114.242107559999994	22.5936531900000013	1
2019-10-24 09:05:49	2019-10-24 12:12:15	4.98298400000000008	01	30-39岁	22.5953712632548189	114.241574094980166	440308	V0440300	23406	66	201	65	201	114.239667229999995	22.5914372300000004	114.242107559999994	22.5936531900000013	1
2019-10-24 20:29:49	2019-10-24 21:23:40	4.98298400000000008	01	40-49岁	22.5954964177247497	114.242028492023934	440308	V0440300	23406	66	201	65	201	114.239667229999995	22.5914372300000004	114.242107559999994	22.5936531900000013	1
2019-10-24 19:20:27	2019-10-24 20:17:53	4.98298400000000008	02	0-18岁	22.5950839794890896	114.244292006322965	440308	V0440300	23407	66	202	65	202	114.242107559999994	22.5914372300000004	114.244547900000001	22.5936531900000013	1
2019-10-24 18:26:43	2019-10-24 19:07:42	4.98298400000000008	02	19-29岁	22.5950619466005804	114.243009261053047	440308	V0440300	23407	66	202	65	202	114.242107559999994	22.5914372300000004	114.244547900000001	22.5936531900000013	1
2019-10-24 19:31:24	2019-10-24 20:37:16	4.98298400000000008	01	40-49岁	22.5942882715512106	114.243160771586446	440308	V0440300	23407	66	202	65	202	114.242107559999994	22.5914372300000004	114.244547900000001	22.5936531900000013	1
2019-10-24 19:04:59	2019-10-24 19:38:53	4.98298400000000008	02	50-59岁	22.5956464063434304	114.245505667975124	440308	V0440300	23408	66	203	65	203	114.244547900000001	22.5914372300000004	114.246988239999993	22.5936531900000013	1
2019-10-24 08:38:36	2019-10-24 19:40:21	4.98298400000000008	01	40-49岁	22.5954619185148111	114.245800974810678	440308	V0440300	23408	66	203	65	203	114.244547900000001	22.5914372300000004	114.246988239999993	22.5936531900000013	1
2019-10-24 19:12:25	2019-10-24 19:33:39	4.98298400000000008	02	50-59岁	22.5941674156450993	114.245058780647284	440308	V0440300	23408	66	203	65	203	114.244547900000001	22.5914372300000004	114.246988239999993	22.5936531900000013	1
2019-10-24 07:36:01	2019-10-24 19:30:22	4.98298400000000008	02	40-49岁	22.5958402349223597	114.245754559187148	440308	V0440300	23408	66	203	65	203	114.244547900000001	22.5914372300000004	114.246988239999993	22.5936531900000013	1
2019-10-24 21:00:20	2019-10-24 21:01:20	4.98298400000000008	02	19-29岁	22.595146432421231	114.245826697159075	440308	V0440300	23408	66	203	65	203	114.244547900000001	22.5914372300000004	114.246988239999993	22.5936531900000013	1
2019-10-24 00:05:32	2019-10-24 08:04:23	4.98298400000000008	01	19-29岁	22.5955857272971805	114.246177634759846	440308	V0440300	23408	66	203	65	203	114.244547900000001	22.5914372300000004	114.246988239999993	22.5936531900000013	1
2019-10-24 19:44:49	2019-10-24 21:13:51	4.98298400000000008	01	19-29岁	22.5945767715698906	114.246294926933317	440308	V0440300	23408	66	203	65	203	114.244547900000001	22.5914372300000004	114.246988239999993	22.5936531900000013	1
2019-10-24 05:41:46	2019-10-24 20:00:15	4.98298400000000008	01	40-49岁	22.5953284607186298	114.248544990353722	440308	V0440300	23409	66	204	65	204	114.246988239999993	22.5914372300000004	114.249428570000006	22.5936531900000013	1
2019-10-24 07:37:09	2019-10-24 10:22:05	4.98298400000000008	02	30-39岁	22.5942880991828297	114.248410141728002	440308	V0440300	23409	66	204	65	204	114.246988239999993	22.5914372300000004	114.249428570000006	22.5936531900000013	1
2019-10-24 10:22:26	2019-10-24 10:23:26	4.98298400000000008	01	30-39岁	22.5953915980832107	114.24906867659233	440308	V0440300	23409	66	204	65	204	114.246988239999993	22.5914372300000004	114.249428570000006	22.5936531900000013	1
2019-10-24 20:24:38	2019-10-24 20:24:38	4.98298400000000008	02	19-29岁	22.5942678861646797	114.2482841698735	440308	V0440300	23409	66	204	65	204	114.246988239999993	22.5914372300000004	114.249428570000006	22.5936531900000013	2
2019-10-24 08:51:12	2019-10-24 11:18:01	4.98298400000000008	02	19-29岁	22.5942678861646797	114.2482841698735	440308	V0440300	23409	66	204	65	204	114.246988239999993	22.5914372300000004	114.249428570000006	22.5936531900000013	2
2019-10-24 14:43:34	2019-10-24 23:28:26	4.98298400000000008	01	30-39岁	22.5955772845327907	114.248316455535047	440308	V0440300	23409	66	204	65	204	114.246988239999993	22.5914372300000004	114.249428570000006	22.5936531900000013	1
2019-10-24 08:49:55	2019-10-24 21:11:10	4.98298400000000008	02	0-18岁	22.59374750393836	114.251628833861176	440308	V0440300	23410	66	205	65	205	114.249428570000006	22.5914372300000004	114.251868909999999	22.5936531900000013	1
2019-10-24 16:17:47	2019-10-24 19:40:00	4.98298400000000008	01	30-39岁	22.5946298744141814	114.250444774870004	440308	V0440300	23410	66	205	65	205	114.249428570000006	22.5914372300000004	114.251868909999999	22.5936531900000013	1
2019-10-24 08:33:55	2019-10-24 08:34:55	4.98298400000000008	01	19-29岁	22.594861517915021	114.24974025137	440308	V0440300	23410	66	205	65	205	114.249428570000006	22.5914372300000004	114.251868909999999	22.5936531900000013	1
2019-10-24 16:47:25	2019-10-24 17:38:00	4.98298400000000008	01	30-39岁	22.5956327042617708	114.249443008137206	440308	V0440300	23410	66	205	65	205	114.249428570000006	22.5914372300000004	114.251868909999999	22.5936531900000013	1
2019-10-24 00:08:11	2019-10-24 22:20:58	4.98298400000000008	01	19-29岁	22.5943075595722611	114.250072057841791	440308	V0440300	23410	66	205	65	205	114.249428570000006	22.5914372300000004	114.251868909999999	22.5936531900000013	1
2019-10-24 19:39:09	2019-10-24 22:56:42	4.98298400000000008	02	19-29岁	22.5942849692520795	114.252969389363813	440308	V0440300	23411	66	206	65	206	114.251868909999999	22.5914372300000004	114.254309239999998	22.5936531900000013	1
2019-10-24 20:58:40	2019-10-24 21:33:49	4.98298400000000008	01	50-59岁	22.5956504197490311	114.252057651806666	440308	V0440300	23411	66	206	65	206	114.251868909999999	22.5914372300000004	114.254309239999998	22.5936531900000013	1
2019-10-24 23:28:55	2019-10-24 23:28:55	4.98298400000000008	01	19-29岁	22.5938140851018794	114.252881527284629	440308	V0440300	23411	66	206	65	206	114.251868909999999	22.5914372300000004	114.254309239999998	22.5936531900000013	2
2019-10-24 12:49:32	2019-10-24 13:50:12	4.98298400000000008	01	19-29岁	22.5938140851018794	114.252881527284629	440308	V0440300	23411	66	206	65	206	114.251868909999999	22.5914372300000004	114.254309239999998	22.5936531900000013	2
2019-10-24 02:49:33	2019-10-24 02:50:33	4.98298400000000008	01	40-49岁	22.5943641920125415	114.256545183774961	440308	V0440300	23412	66	207	65	207	114.254309239999998	22.5914372300000004	114.256749580000005	22.5936531900000013	1
2019-10-24 17:06:03	2019-10-24 19:17:19	4.98298400000000008	01	30-39岁	22.5950397916361787	114.256463739900568	440308	V0440300	23412	66	207	65	207	114.254309239999998	22.5914372300000004	114.256749580000005	22.5936531900000013	1
2019-10-24 09:04:52	2019-10-24 09:05:52	4.98298400000000008	02	60岁以上	22.5945906618521306	114.25606435796449	440308	V0440300	23412	66	207	65	207	114.254309239999998	22.5914372300000004	114.256749580000005	22.5936531900000013	1
2019-10-24 08:00:26	2019-10-24 23:32:19	4.98298400000000008	01	19-29岁	22.5938489571599597	114.255447196620182	440308	V0440300	23412	66	207	65	207	114.254309239999998	22.5914372300000004	114.256749580000005	22.5936531900000013	1
2019-10-24 09:42:16	2019-10-24 09:43:16	4.98298400000000008	02	30-39岁	22.5946356630548415	114.255528803285898	440308	V0440300	23412	66	207	65	207	114.254309239999998	22.5914372300000004	114.256749580000005	22.5936531900000013	1
2019-10-24 19:45:19	2019-10-24 19:46:19	4.98298400000000008	01	40-49岁	22.5941179505174716	114.255869589262332	440308	V0440300	23412	66	207	65	207	114.254309239999998	22.5914372300000004	114.256749580000005	22.5936531900000013	1
2019-10-24 09:26:45	2019-10-24 10:38:24	4.98298400000000008	01	30-39岁	22.5940158670943099	114.255706355295658	440308	V0440300	23412	66	207	65	207	114.254309239999998	22.5914372300000004	114.256749580000005	22.5936531900000013	1
2019-10-24 19:07:39	2019-10-24 20:03:00	4.98298400000000008	01	19-29岁	22.5956956304549799	114.258394978354659	440308	V0440300	23413	66	208	65	208	114.256749580000005	22.5914372300000004	114.259189919999997	22.5936531900000013	1
2019-10-24 20:59:58	2019-10-24 21:00:58	4.98298400000000008	02	30-39岁	22.5941072662340616	114.25894166996396	440308	V0440300	23413	66	208	65	208	114.256749580000005	22.5914372300000004	114.259189919999997	22.5936531900000013	1
2019-10-24 21:34:59	2019-10-24 21:49:19	4.98298400000000008	01	19-29岁	22.5941961735390997	114.258862139762613	440308	V0440300	23413	66	208	65	208	114.256749580000005	22.5914372300000004	114.259189919999997	22.5936531900000013	1
2019-10-24 18:37:19	2019-10-24 20:07:48	4.98298400000000008	02	19-29岁	22.5956956304549799	114.258394978354659	440308	V0440300	23413	66	208	65	208	114.256749580000005	22.5914372300000004	114.259189919999997	22.5936531900000013	1
2019-10-24 17:50:46	2019-10-24 22:31:16	4.98298400000000008	01	30-39岁	22.5940769812182509	114.259282508810799	440308	V0440300	23414	66	209	65	209	114.259189919999997	22.5914372300000004	114.261630249999996	22.5936531900000013	1
2019-10-24 18:54:31	2019-10-24 22:05:45	2.01503029999999983	02	30-39岁	22.5973246499808305	113.842780733602922	440306	V0440300	23600	67	38	70	37	113.841892439999995	22.5936531900000013	113.844332769999994	22.5958691499999986	1
2019-10-24 19:28:18	2019-10-24 20:55:06	2.01503029999999983	01	19-29岁	22.5974507935247502	113.855635842982181	440306	V0440300	23605	67	43	70	42	113.854094119999999	22.5936531900000013	113.856534460000006	22.5958691499999986	1
2019-10-24 20:08:07	2019-10-24 21:48:29	1.86759879999999989	01	19-29岁	22.5964810595242902	114.104751480585676	440307	V0440300	23707	67	145	67	145	114.103008399999993	22.5936531900000013	114.10544874	22.5958691499999986	1
2019-10-24 21:17:49	2019-10-24 22:04:55	1.86759879999999989	01	30-39岁	22.5970754915290684	114.108685530597	440307	V0440300	23709	67	147	67	147	114.107889080000007	22.5936531900000013	114.110329410000006	22.5958691499999986	1
2019-10-24 18:53:57	2019-10-24 20:00:46	4.98298400000000008	01	30-39岁	22.5961121396477793	114.236893176695006	440308	V0440300	23761	67	199	66	199	114.234786549999995	22.5936531900000013	114.237226890000002	22.5958691499999986	1
2019-10-24 17:12:06	2019-10-24 20:06:14	4.98298400000000008	01	40-49岁	22.5973527320567307	114.240270827620591	440308	V0440300	23763	67	201	66	201	114.239667229999995	22.5936531900000013	114.242107559999994	22.5958691499999986	1
2019-10-24 17:06:06	2019-10-24 17:07:06	4.98298400000000008	01	40-49岁	22.5972534354327088	114.244472383535012	440308	V0440300	23764	67	202	66	202	114.242107559999994	22.5936531900000013	114.244547900000001	22.5958691499999986	1
2019-10-24 15:26:41	2019-10-24 15:27:41	4.98298400000000008	02	30-39岁	22.5967904046757688	114.244316345242339	440308	V0440300	23764	67	202	66	202	114.242107559999994	22.5936531900000013	114.244547900000001	22.5958691499999986	1
2019-10-24 08:46:18	2019-10-24 09:48:47	4.98298400000000008	02	40-49岁	22.5975381790622691	114.244233401551142	440308	V0440300	23764	67	202	66	202	114.242107559999994	22.5936531900000013	114.244547900000001	22.5958691499999986	1
2019-10-24 20:37:49	2019-10-24 20:48:42	4.98298400000000008	02	19-29岁	22.5973475076304808	114.244694098760888	440308	V0440300	23765	67	203	66	203	114.244547900000001	22.5936531900000013	114.246988239999993	22.5958691499999986	1
2019-10-24 13:54:21	2019-10-24 15:17:10	4.98298400000000008	01	19-29岁	22.597275625455989	114.245764868631625	440308	V0440300	23765	67	203	66	203	114.244547900000001	22.5936531900000013	114.246988239999993	22.5958691499999986	1
2019-10-24 09:51:16	2019-10-24 11:04:42	4.98298400000000008	02	50-59岁	22.5964205993701412	114.244858376711761	440308	V0440300	23765	67	203	66	203	114.244547900000001	22.5936531900000013	114.246988239999993	22.5958691499999986	1
2019-10-24 10:09:26	2019-10-24 10:50:09	4.98298400000000008	01	30-39岁	22.5959909768744289	114.249280346499845	440308	V0440300	23766	67	204	66	204	114.246988239999993	22.5936531900000013	114.249428570000006	22.5958691499999986	1
2019-10-24 21:34:41	2019-10-24 21:49:47	4.98298400000000008	01	19-29岁	22.5962329155361985	114.249703269464135	440308	V0440300	23767	67	205	66	205	114.249428570000006	22.5936531900000013	114.251868909999999	22.5958691499999986	1
2019-10-24 16:31:23	2019-10-24 20:24:14	4.98298400000000008	01	30-39岁	22.5970018400066017	114.261411868124512	440308	V0440300	23771	67	209	66	209	114.259189919999997	22.5936531900000013	114.261630249999996	22.5958691499999986	1
2019-10-24 18:29:45	2019-10-24 19:14:49	4.98298400000000008	01	40-49岁	22.5978453068755414	114.273838596724431	440308	V0440300	23777	67	215	66	215	114.27383193	22.5936531900000013	114.276272270000007	22.5958691499999986	1
2019-10-24 14:11:50	2019-10-24 14:52:05	2.01503029999999983	01	30-39岁	22.5998077044454995	113.833238398382136	440306	V0440300	23953	68	34	71	33	113.832131090000004	22.5958691499999986	113.834571429999997	22.5980851099999995	2
2019-10-24 13:22:12	2019-10-24 14:11:47	2.01503029999999983	01	30-39岁	22.5998077044454995	113.833238398382136	440306	V0440300	23953	68	34	71	33	113.832131090000004	22.5958691499999986	113.834571429999997	22.5980851099999995	2
2019-10-24 17:43:53	2019-10-24 21:14:34	2.01503029999999983	02	19-29岁	22.5998098140311114	113.833345257681614	440306	V0440300	23953	68	34	71	33	113.832131090000004	22.5958691499999986	113.834571429999997	22.5980851099999995	2
2019-10-24 17:03:02	2019-10-24 17:43:31	2.01503029999999983	02	19-29岁	22.5998098140311114	113.833345257681614	440306	V0440300	23953	68	34	71	33	113.832131090000004	22.5958691499999986	113.834571429999997	22.5980851099999995	2
2019-10-24 05:56:45	2019-10-24 09:00:27	2.01503029999999983	01	40-49岁	22.6000282411399098	113.854537306553283	440306	V0440300	23962	68	43	71	42	113.854094119999999	22.5958691499999986	113.856534460000006	22.5980851099999995	1
2019-10-24 18:57:08	2019-10-24 19:52:12	1.75727349999999993	02	19-29岁	22.5997279047873896	114.024218477156921	440309	V0440300	24031	68	112	69	111	114.022477309999999	22.5958691499999986	114.024917650000006	22.5980851099999995	1
2019-10-24 12:27:46	2019-10-24 22:58:32	3.17181930000000012	01	19-29岁	22.5981042534835304	114.189443446371484	440303	V0440300	24099	68	180	68	180	114.188420170000001	22.5958691499999986	114.190860499999999	22.5980851099999995	1
2019-10-24 19:06:57	2019-10-24 19:07:57	4.98298400000000008	01	50-59岁	22.5989428183017189	114.233016162639146	440308	V0440300	24117	68	198	67	198	114.232346219999997	22.5958691499999986	114.234786549999995	22.5980851099999995	1
2019-10-24 18:51:48	2019-10-24 18:53:43	4.98298400000000008	01	19-29岁	22.5982979909875006	114.243800249116461	440308	V0440300	24121	68	202	67	202	114.242107559999994	22.5958691499999986	114.244547900000001	22.5980851099999995	1
2019-10-24 09:33:05	2019-10-24 09:34:05	4.98298400000000008	02	60岁以上	22.599696361018669	114.286654111653064	440308	V0440300	24139	68	220	67	220	114.286033610000004	22.5958691499999986	114.288473949999997	22.5980851099999995	1
2019-10-24 15:18:31	2019-10-24 17:08:07	2.29234759999999982	03	未知	22.6021116432216402	113.975537455045384	440305	V0440300	24368	69	92	70	91	113.973670589999998	22.5980851099999995	113.976110930000004	22.6003010599999996	1
2019-10-24 14:24:50	2019-10-24 15:38:04	1.75727349999999993	02	19-29岁	22.6006514849309212	114.047828504158275	440309	V0440300	24398	69	122	70	122	114.046880669999993	22.5980851099999995	114.04932101	22.6003010599999996	1
2019-10-24 16:05:08	2019-10-24 17:21:35	1.75727349999999993	03	未知	22.6010085336205293	114.049084527075365	440309	V0440300	24398	69	122	70	122	114.046880669999993	22.5980851099999995	114.04932101	22.6003010599999996	1
2019-10-24 18:57:58	2019-10-24 23:22:42	3.17181930000000012	02	50-59岁	22.6020246510463103	114.082929139674064	440303	V0440300	24412	69	136	70	136	114.081045380000006	22.5980851099999995	114.083485710000005	22.6003010599999996	1
2019-10-24 08:59:47	2019-10-24 19:21:21	1.86759879999999989	01	30-39岁	22.6011692712635295	114.119506643801017	440307	V0440300	24427	69	151	69	151	114.117650420000004	22.5980851099999995	114.120090759999997	22.6003010599999996	1
2019-10-24 10:47:58	2019-10-24 11:33:17	1.86759879999999989	02	30-39岁	22.6011381184858386	114.12229716030113	440307	V0440300	24428	69	152	69	152	114.120090759999997	22.5980851099999995	114.122531089999995	22.6003010599999996	1
2019-10-24 17:57:17	2019-10-24 17:57:17	4.98298400000000008	01	19-29岁	22.6009802113157185	114.236008501824472	440308	V0440300	24475	69	199	68	199	114.234786549999995	22.5980851099999995	114.237226890000002	22.6003010599999996	1
2019-10-24 20:04:26	2019-10-24 20:05:26	4.98298400000000008	01	30-39岁	22.6009393491790505	114.243076835897199	440308	V0440300	24478	69	202	68	202	114.242107559999994	22.5980851099999995	114.244547900000001	22.6003010599999996	1
2019-10-24 19:04:05	2019-10-24 20:22:17	4.98298400000000008	02	19-29岁	22.6009393491790505	114.243076835897199	440308	V0440300	24478	69	202	68	202	114.242107559999994	22.5980851099999995	114.244547900000001	22.6003010599999996	1
2019-10-24 11:14:15	2019-10-24 20:06:01	4.98298400000000008	02	19-29岁	22.6012629993371696	114.279487612651877	440308	V0440300	24493	69	217	68	217	114.278712600000006	22.5980851099999995	114.281152939999998	22.6003010599999996	1
2019-10-24 19:37:16	2019-10-24 20:45:55	4.98298400000000008	01	40-49岁	22.6010426019515798	114.301715942937747	440308	V0440300	24502	69	226	68	226	114.300675630000001	22.5980851099999995	114.303115969999993	22.6003010599999996	1
2019-10-24 13:59:27	2019-10-24 15:51:06	4.98298400000000008	01	30-39岁	22.6020849399094494	114.32136316481305	440308	V0440300	24510	69	234	68	234	114.320198320000003	22.5980851099999995	114.322638659999996	22.6003010599999996	1
2019-10-24 11:48:47	2019-10-24 13:23:53	2.01503029999999983	01	19-29岁	22.6033907919932986	113.842418696931929	440306	V0440300	24671	70	38	73	37	113.841892439999995	22.6003010599999996	113.844332769999994	22.6025170200000005	1
2019-10-24 09:15:28	2019-10-24 11:41:38	2.01503029999999983	01	19-29岁	22.6034644425166213	113.847539038086595	440306	V0440300	24673	70	40	73	39	113.846773110000001	22.6003010599999996	113.849213449999993	22.6025170200000005	1
2019-10-24 11:48:28	2019-10-24 13:52:06	2.29234759999999982	01	19-29岁	22.602650304266799	113.96153866014383	440305	V0440300	24720	70	87	72	86	113.961468909999994	22.6003010599999996	113.963909240000007	22.6025170200000005	1
2019-10-24 17:20:09	2019-10-24 17:21:09	1.75727349999999993	01	30-39岁	22.6043499845883886	114.033538139136397	440309	V0440300	24749	70	116	71	115	114.032238660000004	22.6003010599999996	114.034678990000003	22.6025170200000005	2
2019-10-24 15:12:42	2019-10-24 15:13:42	1.75727349999999993	01	30-39岁	22.6043499845883886	114.033538139136397	440309	V0440300	24749	70	116	71	115	114.032238660000004	22.6003010599999996	114.034678990000003	22.6025170200000005	2
2019-10-24 16:42:36	2019-10-24 17:15:36	1.86759879999999989	02	30-39岁	22.6026358390233106	114.120253770377829	440307	V0440300	24785	70	152	70	152	114.120090759999997	22.6003010599999996	114.122531089999995	22.6025170200000005	1
2019-10-24 15:13:15	2019-10-24 15:48:45	4.98298400000000008	01	40-49岁	22.604721844979359	114.254152343094631	440308	V0440300	24839	70	206	69	206	114.251868909999999	22.6003010599999996	114.254309239999998	22.6025170200000005	1
2019-10-24 10:11:45	2019-10-24 10:42:31	4.98298400000000008	01	40-49岁	22.6037193460338983	114.304687279130292	440308	V0440300	24860	70	227	69	227	114.303115969999993	22.6003010599999996	114.305556300000006	22.6025170200000005	1
2019-10-24 13:18:30	2019-10-24 13:58:28	1.75727349999999993	01	40-49岁	22.605993104245961	114.029177227612493	440309	V0440300	25104	71	114	72	114	114.027357980000005	22.6025170200000005	114.029798319999998	22.6047329800000014	2
2019-10-24 13:59:36	2019-10-24 15:45:53	1.75727349999999993	01	40-49岁	22.605993104245961	114.029177227612493	440309	V0440300	25104	71	114	72	114	114.027357980000005	22.6025170200000005	114.029798319999998	22.6047329800000014	2
2019-10-24 18:29:46	2019-10-24 20:03:17	1.75727349999999993	02	30-39岁	22.6053307623162816	114.034353066056937	440309	V0440300	25106	71	116	72	116	114.032238660000004	22.6025170200000005	114.034678990000003	22.6047329800000014	1
2019-10-24 18:56:44	2019-10-24 21:48:34	1.75727349999999993	02	19-29岁	22.6050385534184208	114.0390543597792	440309	V0440300	25108	71	118	72	118	114.037119329999996	22.6025170200000005	114.039559659999995	22.6047329800000014	1
2019-10-24 16:29:18	2019-10-24 17:32:06	1.75727349999999993	01	19-29岁	22.6052033144831306	114.044562409154111	440309	V0440300	25111	71	121	72	121	114.044440339999994	22.6025170200000005	114.046880669999993	22.6047329800000014	1
2019-10-24 10:18:20	2019-10-24 10:51:19	2.29234759999999982	01	30-39岁	22.6083960925383209	113.997795959724243	440305	V0440300	25448	72	101	73	100	113.995633609999999	22.6047329800000014	113.998073950000006	22.6069489399999988	1
2019-10-24 06:33:53	2019-10-24 07:04:35	1.75727349999999993	01	19-29岁	22.6072193843520886	114.031551883450717	440309	V0440300	25462	72	115	73	115	114.029798319999998	22.6047329800000014	114.032238660000004	22.6069489399999988	1
2019-10-24 20:54:07	2019-10-24 23:29:49	1.75727349999999993	03	未知	22.6103951168273696	114.022239148287724	440309	V0440300	25815	73	111	74	111	114.02003698	22.6069489399999988	114.022477309999999	22.6091648899999988	1
2019-10-24 10:19:00	2019-10-24 18:25:33	1.75727349999999993	01	19-29岁	22.6106993746472504	114.03476283458555	440309	V0440300	25821	73	117	74	117	114.034678990000003	22.6069489399999988	114.037119329999996	22.6091648899999988	1
2019-10-24 19:33:17	2019-10-24 22:47:05	1.86759879999999989	02	19-29岁	22.6106470328716895	114.137692577187636	440307	V0440300	25863	73	159	73	159	114.137173110000006	22.6069489399999988	114.139613449999999	22.6091648899999988	1
2019-10-24 16:34:22	2019-10-24 16:35:22	1.86759879999999989	01	40-49岁	22.6110533213815792	114.215633767752877	440307	V0440300	25895	73	191	72	191	114.215263870000001	22.6069489399999988	114.2177042	22.6091648899999988	1
2019-10-24 20:08:09	2019-10-24 21:16:10	2.01503029999999983	01	19-29岁	22.6128314587717512	113.852127050724093	440306	V0440300	26103	74	42	76	41	113.851653780000007	22.6091648899999988	113.854094119999999	22.6113808499999998	1
2019-10-24 17:30:17	2019-10-24 20:12:32	1.86759879999999989	01	30-39岁	22.6126208729215286	114.119890251145264	440307	V0440300	26212	74	151	74	151	114.117650420000004	22.6091648899999988	114.120090759999997	22.6113808499999998	1
2019-10-24 19:31:43	2019-10-24 20:02:55	3.17181930000000012	02	30-39岁	22.6120619353077998	114.192718001708187	440303	V0440300	26242	74	181	74	181	114.190860499999999	22.6091648899999988	114.193300840000006	22.6113808499999998	1
2019-10-24 20:52:54	2019-10-24 22:57:45	2.01503029999999983	03	未知	22.6155520715661211	113.921128065710576	440306	V0440300	26488	75	70	77	69	113.919983189999996	22.6113808499999998	113.922423530000003	22.6135968100000007	1
2019-10-24 10:58:09	2019-10-24 12:36:37	1.75727349999999993	02	30-39岁	22.6157946835991588	114.047262096871123	440309	V0440300	26540	75	122	76	122	114.046880669999993	22.6113808499999998	114.04932101	22.6135968100000007	1
2019-10-24 09:29:05	2019-10-24 13:07:02	1.86759879999999989	03	未知	22.6146883747191687	114.052865768022599	440307	V0440300	26542	75	124	76	124	114.051761350000007	22.6113808499999998	114.054201680000006	22.6135968100000007	1
2019-10-24 18:12:46	2019-10-24 22:56:36	1.86759879999999989	02	40-49岁	22.6153957310661688	114.107573296932642	440307	V0440300	26564	75	146	75	146	114.10544874	22.6113808499999998	114.107889080000007	22.6135968100000007	1
2019-10-24 12:30:52	2019-10-24 14:45:28	1.75727349999999993	01	19-29岁	22.6159613071909504	114.01580044091537	440309	V0440300	26884	76	109	77	109	114.015156300000001	22.6135968100000007	114.017596639999994	22.6158127700000016	1
2019-10-24 15:11:57	2019-10-24 16:15:58	1.86759879999999989	01	60岁以上	22.6172449865256908	114.066285323540683	440307	V0440300	26904	76	129	77	129	114.063963029999996	22.6135968100000007	114.066403359999995	22.6158127700000016	1
2019-10-24 12:53:37	2019-10-24 12:54:37	1.86759879999999989	01	19-29岁	22.6169214954439894	114.215175275411994	440307	V0440300	26965	76	190	75	190	114.212823529999994	22.6135968100000007	114.215263870000001	22.6158127700000016	1
2019-10-24 12:58:29	2019-10-24 18:06:12	2.01503029999999983	02	30-39岁	22.6194784507023314	113.831776802849973	440306	V0440300	27165	77	33	80	32	113.829690760000005	22.6158127700000016	113.832131090000004	22.6180287200000016	1
2019-10-24 09:10:03	2019-10-24 20:26:20	2.01503029999999983	01	30-39岁	22.6194784507023314	113.831776802849973	440306	V0440300	27165	77	33	80	32	113.829690760000005	22.6158127700000016	113.832131090000004	22.6180287200000016	1
2019-10-24 18:39:03	2019-10-24 20:49:39	1.86759879999999989	02	50-59岁	22.6184363776612614	114.067766892023982	440307	V0440300	27262	77	130	78	130	114.066403359999995	22.6158127700000016	114.068843700000002	22.6180287200000016	1
2019-10-24 00:00:34	2019-10-24 05:11:52	1.86759879999999989	01	19-29岁	22.6184188526098318	114.142276028123206	440307	V0440300	27293	77	161	77	161	114.142053779999998	22.6158127700000016	114.144494120000005	22.6180287200000016	1
2019-10-24 10:36:30	2019-10-24 10:37:30	1.86759879999999989	01	40-49岁	22.6193690665273905	114.216817695235733	440307	V0440300	27323	77	191	76	191	114.215263870000001	22.6158127700000016	114.2177042	22.6180287200000016	1
2019-10-24 10:37:24	2019-10-24 15:20:15	1.86759879999999989	02	50-59岁	22.618489084708159	114.21968413826626	440307	V0440300	27324	77	192	76	192	114.2177042	22.6158127700000016	114.220144540000007	22.6180287200000016	1
2019-10-24 07:51:32	2019-10-24 10:11:28	4.98298400000000008	02	30-39岁	22.6197933635215094	114.302915408682182	440308	V0440300	27358	77	226	76	226	114.300675630000001	22.6158127700000016	114.303115969999993	22.6180287200000016	1
2019-10-24 10:06:21	2019-10-24 12:05:28	1.75727349999999993	01	30-39岁	22.6212409089317887	114.021616584585132	440309	V0440300	27600	78	111	79	111	114.02003698	22.6180287200000016	114.022477309999999	22.620244679999999	1
2019-10-24 11:40:58	2019-10-24 13:33:18	1.86759879999999989	01	30-39岁	22.6223101482027502	114.051137990189204	440307	V0440300	27612	78	123	79	123	114.04932101	22.6180287200000016	114.051761350000007	22.620244679999999	1
2019-10-24 10:06:31	2019-10-24 10:45:30	1.86759879999999989	01	40-49岁	22.6214897946049902	114.060527345295682	440307	V0440300	27616	78	127	79	127	114.059082349999997	22.6180287200000016	114.061522690000004	22.620244679999999	1
2019-10-24 12:26:34	2019-10-24 15:00:25	1.86759879999999989	01	50-59岁	22.6206952475237912	114.065930137992581	440307	V0440300	27618	78	129	79	129	114.063963029999996	22.6180287200000016	114.066403359999995	22.620244679999999	1
2019-10-24 10:41:05	2019-10-24 11:46:20	1.86759879999999989	01	19-29岁	22.6212390248265898	114.144531623124678	440307	V0440300	27651	78	162	78	162	114.144494120000005	22.6180287200000016	114.146934450000003	22.620244679999999	1
2019-10-24 18:56:26	2019-10-24 19:37:07	1.86759879999999989	01	19-29岁	22.6219383925775084	114.219235546460297	440307	V0440300	27681	78	192	77	192	114.2177042	22.6180287200000016	114.220144540000007	22.620244679999999	1
2019-10-24 18:20:44	2019-10-24 18:20:44	1.86759879999999989	01	50-59岁	22.6207735586378718	114.219210374057226	440307	V0440300	27681	78	192	77	192	114.2177042	22.6180287200000016	114.220144540000007	22.620244679999999	1
2019-10-24 10:03:13	2019-10-24 20:20:28	1.86759879999999989	03	未知	22.6213110621067415	114.220016272690813	440307	V0440300	27681	78	192	77	192	114.2177042	22.6180287200000016	114.220144540000007	22.620244679999999	1
2019-10-24 10:34:45	2019-10-24 13:18:51	1.86759879999999989	01	30-39岁	22.6206091183368301	114.219097010214497	440307	V0440300	27681	78	192	77	192	114.2177042	22.6180287200000016	114.220144540000007	22.620244679999999	1
2019-10-24 18:56:19	2019-10-24 19:51:39	1.86759879999999989	01	19-29岁	22.6215609359512513	114.219330648034713	440307	V0440300	27681	78	192	77	192	114.2177042	22.6180287200000016	114.220144540000007	22.620244679999999	1
2019-10-24 11:46:19	2019-10-24 13:27:55	1.86759879999999989	02	40-49岁	22.6226806810010004	114.052636974641032	440307	V0440300	27970	79	124	80	124	114.051761350000007	22.620244679999999	114.054201680000006	22.6224606399999999	1
2019-10-24 12:50:21	2019-10-24 14:56:39	1.86759879999999989	02	19-29岁	22.6224854528286308	114.14154052175968	440307	V0440300	28006	79	160	79	160	114.139613449999999	22.620244679999999	114.142053779999998	22.6224606399999999	1
2019-10-24 08:45:28	2019-10-24 13:36:33	1.86759879999999989	01	30-39岁	22.6226513114026808	114.218705885343681	440307	V0440300	28038	79	192	78	192	114.2177042	22.620244679999999	114.220144540000007	22.6224606399999999	1
2019-10-24 18:10:34	2019-10-24 19:01:02	2.29234759999999982	01	30-39岁	22.62570679186571	113.97191988011609	440305	V0440300	28294	80	91	81	91	113.971230250000005	22.6224606399999999	113.973670589999998	22.6246766000000008	1
2019-10-24 09:40:31	2019-10-24 19:29:55	1.75727349999999993	01	19-29岁	22.6252741180954011	114.025933651664687	440309	V0440300	28316	80	113	81	113	114.024917650000006	22.6224606399999999	114.027357980000005	22.6246766000000008	1
2019-10-24 08:48:59	2019-10-24 09:58:15	2.01503029999999983	01	19-29岁	22.6279346230331413	113.850577503148884	440306	V0440300	28601	81	41	83	40	113.849213449999993	22.6246766000000008	113.851653780000007	22.6268925500000009	1
2019-10-24 12:10:20	2019-10-24 13:20:45	2.29234759999999982	01	30-39岁	22.6273960609726714	113.936389249640925	440305	V0440300	28636	81	76	83	76	113.934625209999993	22.6246766000000008	113.93706555	22.6268925500000009	1
2019-10-24 11:13:28	2019-10-24 18:00:24	1.86759879999999989	01	19-29岁	22.6284087440347683	114.111462158430044	440307	V0440300	28708	81	148	81	148	114.110329410000006	22.6246766000000008	114.112769749999998	22.6268925500000009	1
2019-10-24 09:55:48	2019-10-24 15:57:12	1.86759879999999989	01	50-59岁	22.6278742028417099	114.130947869689948	440307	V0440300	28716	81	156	81	156	114.129852099999994	22.6246766000000008	114.132292440000001	22.6268925500000009	1
2019-10-24 19:21:58	2019-10-24 22:53:15	1.86759879999999989	01	30-39岁	22.6280157165786413	114.218345081370131	440307	V0440300	28752	81	192	80	192	114.2177042	22.6246766000000008	114.220144540000007	22.6268925500000009	2
2019-10-24 00:07:14	2019-10-24 03:33:43	1.86759879999999989	01	30-39岁	22.6280157165786413	114.218345081370131	440307	V0440300	28752	81	192	80	192	114.2177042	22.6246766000000008	114.220144540000007	22.6268925500000009	2
2019-10-24 08:17:14	2019-10-24 15:30:27	1.86759879999999989	01	50-59岁	22.6277588312238187	114.221228339214733	440307	V0440300	28753	81	193	80	193	114.220144540000007	22.6246766000000008	114.222584870000006	22.6268925500000009	2
2019-10-24 16:04:53	2019-10-24 17:04:43	1.86759879999999989	01	50-59岁	22.6277588312238187	114.221228339214733	440307	V0440300	28753	81	193	80	193	114.220144540000007	22.6246766000000008	114.222584870000006	22.6268925500000009	2
2019-10-24 07:50:16	2019-10-24 09:31:24	1.86759879999999989	01	40-49岁	22.6284909025243586	114.220241280702055	440307	V0440300	28753	81	193	80	193	114.220144540000007	22.6246766000000008	114.222584870000006	22.6268925500000009	1
2019-10-24 00:00:09	2019-10-24 00:56:30	1.75727349999999993	01	19-29岁	22.6292079386274985	114.031711439604166	440309	V0440300	29032	82	115	83	115	114.029798319999998	22.6268925500000009	114.032238660000004	22.6291085099999982	1
2019-10-24 00:09:32	2019-10-24 00:50:29	2.01503029999999983	01	40-49岁	22.6328651171414812	113.833345899780866	440306	V0440300	29308	83	34	85	33	113.832131090000004	22.6291085099999982	113.834571429999997	22.6313244699999991	1
2019-10-24 16:04:17	2019-10-24 16:49:18	1.86759879999999989	02	19-29岁	22.6325095236061884	114.063462410262929	440307	V0440300	29402	83	128	84	128	114.061522690000004	22.6291085099999982	114.063963029999996	22.6313244699999991	1
2019-10-24 18:38:05	2019-10-24 19:19:07	1.86759879999999989	01	30-39岁	22.6324350883586689	114.184544762709706	440307	V0440300	29452	83	178	83	178	114.183539499999995	22.6291085099999982	114.185979829999994	22.6313244699999991	1
2019-10-24 11:46:55	2019-10-24 13:24:28	1.86759879999999989	01	19-29岁	22.6314297439363408	114.213268724925499	440307	V0440300	29464	83	190	82	190	114.212823529999994	22.6291085099999982	114.215263870000001	22.6313244699999991	1
2019-10-24 11:36:30	2019-10-24 11:37:30	1.86759879999999989	01	30-39岁	22.6325214598120397	114.216358237480151	440307	V0440300	29465	83	191	82	191	114.215263870000001	22.6291085099999982	114.2177042	22.6313244699999991	2
2019-10-24 17:13:15	2019-10-24 18:23:28	1.86759879999999989	01	30-39岁	22.6325214598120397	114.216358237480151	440307	V0440300	29465	83	191	82	191	114.215263870000001	22.6291085099999982	114.2177042	22.6313244699999991	2
2019-10-24 12:50:50	2019-10-24 12:51:50	1.86759879999999989	02	40-49岁	22.6325441394515288	114.216104967342631	440307	V0440300	29465	83	191	82	191	114.215263870000001	22.6291085099999982	114.2177042	22.6313244699999991	1
2019-10-24 12:04:43	2019-10-24 19:49:51	1.86759879999999989	02	30-39岁	22.63281527902652	114.217684448425032	440307	V0440300	29465	83	191	82	191	114.215263870000001	22.6291085099999982	114.2177042	22.6313244699999991	1
2019-10-24 14:34:34	2019-10-24 20:55:49	1.86759879999999989	01	40-49岁	22.6331574043230894	114.218154013453784	440307	V0440300	29466	83	192	82	192	114.2177042	22.6291085099999982	114.220144540000007	22.6313244699999991	1
2019-10-24 20:04:11	2019-10-24 20:31:13	1.86759879999999989	01	40-49岁	22.6332024701911187	114.225961202574425	440307	V0440300	29469	83	195	82	195	114.225025209999998	22.6291085099999982	114.227465550000005	22.6313244699999991	1
2019-10-24 12:19:27	2019-10-24 13:17:51	1.86759879999999989	01	40-49岁	22.6317396506042492	114.228538164581352	440307	V0440300	29470	83	196	82	196	114.227465550000005	22.6291085099999982	114.229905880000004	22.6313244699999991	1
2019-10-24 10:12:36	2019-10-24 14:08:27	1.86759879999999989	02	30-39岁	22.6343687324306799	114.124677620066819	440307	V0440300	29784	84	153	84	153	114.122531089999995	22.6313244699999991	114.124971430000002	22.63354043	1
2019-10-24 09:43:36	2019-10-24 10:10:10	1.86759879999999989	01	30-39岁	22.6337737966877697	114.215185602143109	440307	V0440300	29821	84	190	83	190	114.212823529999994	22.6313244699999991	114.215263870000001	22.63354043	1
2019-10-24 11:51:29	2019-10-24 11:52:29	1.86759879999999989	01	19-29岁	22.6335670692814901	114.220955901336467	440307	V0440300	29824	84	193	83	193	114.220144540000007	22.6313244699999991	114.222584870000006	22.63354043	1
2019-10-24 23:26:54	2019-10-24 23:35:50	2.01503029999999983	01	19-29岁	22.6366484957745513	113.827076271601342	440306	V0440300	30019	85	31	87	30	113.82481009	22.63354043	113.827250419999999	22.6357563800000001	1
2019-10-24 21:18:28	2019-10-24 22:11:02	2.29234759999999982	01	30-39岁	22.636441536022641	113.928517810453073	440305	V0440300	30061	85	73	87	73	113.927304199999995	22.63354043	113.929744540000002	22.6357563800000001	1
2019-10-24 12:43:01	2019-10-24 13:24:54	1.75727349999999993	01	19-29岁	22.6376802268035391	114.013610245110584	440309	V0440300	30096	85	108	86	108	114.012715970000002	22.63354043	114.015156300000001	22.6357563800000001	1
2019-10-24 18:55:52	2019-10-24 20:37:30	1.86759879999999989	01	19-29岁	22.6373698012095197	114.064204942102336	440307	V0440300	30117	85	129	85	129	114.063963029999996	22.63354043	114.066403359999995	22.6357563800000001	1
2019-10-24 07:58:38	2019-10-24 09:08:43	1.86759879999999989	01	30-39岁	22.6361425861534791	114.183389846149851	440307	V0440300	30165	85	177	85	177	114.181099160000002	22.63354043	114.183539499999995	22.6357563800000001	1
2019-10-24 15:34:44	2019-10-24 18:04:05	1.86759879999999989	01	30-39岁	22.639995159215129	114.056769225300656	440307	V0440300	30471	86	126	86	126	114.056642019999998	22.6357563800000001	114.059082349999997	22.637972340000001	1
2019-10-24 15:50:32	2019-10-24 19:58:04	1.75727349999999993	01	30-39岁	22.6423815600845408	114.003902191746434	440309	V0440300	30806	87	104	88	104	114.002954619999997	22.637972340000001	114.005394960000004	22.6401882999999984	1
2019-10-24 11:52:25	2019-10-24 17:13:24	1.86759879999999989	01	40-49岁	22.6421678625025784	114.208938642096527	440307	V0440300	30890	87	188	86	188	114.207942860000003	22.637972340000001	114.210383190000002	22.6401882999999984	1
2019-10-24 12:41:11	2019-10-24 15:01:25	2.01503029999999983	01	40-49岁	22.6429834486071115	113.860510399472858	440306	V0440300	31104	88	45	90	45	113.858974790000005	22.6401882999999984	113.861415129999997	22.6424042599999993	1
2019-10-24 13:42:20	2019-10-24 20:00:11	1.75727349999999993	01	19-29岁	22.6432195867311599	114.015435018351639	440309	V0440300	31168	88	109	89	109	114.015156300000001	22.6401882999999984	114.017596639999994	22.6424042599999993	2
2019-10-24 21:13:32	2019-10-24 22:26:07	1.75727349999999993	01	19-29岁	22.6432195867311599	114.015435018351639	440309	V0440300	31168	88	109	89	109	114.015156300000001	22.6401882999999984	114.017596639999994	22.6424042599999993	2
2019-10-24 17:35:51	2019-10-24 19:14:56	2.01503029999999983	02	19-29岁	22.6446964238117516	113.855367268769868	440306	V0440300	31459	89	43	91	43	113.854094119999999	22.6424042599999993	113.856534460000006	22.6446202099999994	1
2019-10-24 21:08:09	2019-10-24 22:29:52	1.75727349999999993	01	19-29岁	22.6455122544718606	114.014481171354248	440309	V0440300	31524	89	108	90	108	114.012715970000002	22.6424042599999993	114.015156300000001	22.6446202099999994	2
2019-10-24 19:41:03	2019-10-24 21:08:05	1.75727349999999993	01	19-29岁	22.6455122544718606	114.014481171354248	440309	V0440300	31524	89	108	90	108	114.012715970000002	22.6424042599999993	114.015156300000001	22.6446202099999994	2
2019-10-24 10:58:29	2019-10-24 17:49:40	1.86759879999999989	02	40-49岁	22.6461158132684908	114.209656215507621	440307	V0440300	31604	89	188	88	188	114.207942860000003	22.6424042599999993	114.210383190000002	22.6446202099999994	1
2019-10-24 11:51:27	2019-10-24 18:43:11	1.86759879999999989	01	30-39岁	22.6459870705046313	114.21003807356351	440307	V0440300	31604	89	188	88	188	114.207942860000003	22.6424042599999993	114.210383190000002	22.6446202099999994	1
2019-10-24 20:26:16	2019-10-24 21:28:17	1.86759879999999989	01	19-29岁	22.6474158142255391	114.202424025589096	440307	V0440300	31958	90	185	89	185	114.200621850000005	22.6446202099999994	114.203062189999997	22.6468361700000003	1
2019-10-24 11:55:37	2019-10-24 13:50:05	1.86759879999999989	01	50-59岁	22.6474142421331486	114.210096742737989	440307	V0440300	31961	90	188	89	188	114.207942860000003	22.6446202099999994	114.210383190000002	22.6468361700000003	1
2019-10-24 12:39:30	2019-10-24 13:03:52	1.86759879999999989	02	40-49岁	22.64785337328804	114.209397416853307	440307	V0440300	31961	90	188	89	188	114.207942860000003	22.6446202099999994	114.210383190000002	22.6468361700000003	1
2019-10-24 16:14:10	2019-10-24 18:04:58	1.86759879999999989	02	19-29岁	22.6484822789871494	114.209229104287928	440307	V0440300	31961	90	188	89	188	114.207942860000003	22.6446202099999994	114.210383190000002	22.6468361700000003	1
2019-10-24 15:59:01	2019-10-24 17:19:59	2.01503029999999983	01	19-29岁	22.6499605006045996	113.917716071229421	440306	V0440300	32199	91	69	93	69	113.917542859999998	22.6468361700000003	113.919983189999996	22.6490521300000012	1
2019-10-24 08:44:05	2019-10-24 21:52:42	1.86759879999999989	01	30-39岁	22.6505207291333193	114.192616889612367	440307	V0440300	32311	91	181	90	181	114.190860499999999	22.6468361700000003	114.193300840000006	22.6490521300000012	1
2019-10-24 14:39:23	2019-10-24 16:27:35	1.86759879999999989	01	40-49岁	22.6504115675765014	114.237732612595408	440307	V0440300	32330	91	200	90	200	114.237226890000002	22.6468361700000003	114.239667229999995	22.6490521300000012	1
2019-10-24 11:08:44	2019-10-24 13:35:19	1.75727349999999993	01	30-39岁	22.6541947881374703	114.007729674523858	440309	V0440300	32949	93	105	94	105	114.005394960000004	22.6512680800000012	114.007835290000003	22.6534840399999986	1
2019-10-24 14:19:13	2019-10-24 17:13:59	1.75727349999999993	02	19-29岁	22.6552580044090703	114.019248944783016	440309	V0440300	32954	93	110	94	110	114.017596639999994	22.6512680800000012	114.02003698	22.6534840399999986	1
2019-10-24 20:19:43	2019-10-24 20:50:06	2.01503029999999983	01	50-59岁	22.6557816407825214	113.912578460886039	440306	V0440300	33267	94	66	96	66	113.910221849999999	22.6534840399999986	113.912662190000006	22.6556999999999995	1
2019-10-24 14:14:57	2019-10-24 16:50:00	1.75727349999999993	01	19-29岁	22.6573540259685196	114.018396543230622	440309	V0440300	33311	94	110	95	110	114.017596639999994	22.6534840399999986	114.02003698	22.6556999999999995	1
2019-10-24 23:36:21	2019-10-24 23:36:21	1.86759879999999989	03	未知	22.6574009435506092	114.180417676979346	440307	V0440300	33377	94	176	93	176	114.178658819999995	22.6534840399999986	114.181099160000002	22.6556999999999995	1
2019-10-24 18:33:12	2019-10-24 22:09:27	1.75727349999999993	01	30-39岁	22.6592772734310408	114.018928695027213	440309	V0440300	33668	95	110	96	110	114.017596639999994	22.6556999999999995	114.02003698	22.6579159600000004	1
2019-10-24 12:13:20	2019-10-24 13:02:11	1.86759879999999989	01	19-29岁	22.6584422355726716	114.214123718314795	440307	V0440300	33748	95	190	94	190	114.212823529999994	22.6556999999999995	114.215263870000001	22.6579159600000004	1
2019-10-24 23:25:51	2019-10-24 23:25:51	1.75727349999999993	02	19-29岁	22.6633612223476391	114.020143494767453	440309	V0440300	34383	97	111	98	111	114.02003698	22.6601319100000005	114.022477309999999	22.6623478700000014	1
2019-10-24 13:28:59	2019-10-24 14:23:01	1.86759879999999989	01	19-29岁	22.6644106167648403	114.06472839598905	440307	V0440300	34401	97	129	97	129	114.063963029999996	22.6601319100000005	114.066403359999995	22.6623478700000014	1
2019-10-24 10:11:12	2019-10-24 10:55:29	2.01503029999999983	01	19-29岁	22.665508776096619	113.812614828209306	440306	V0440300	34655	98	26	100	26	113.812608400000002	22.6623478700000014	113.815048739999995	22.6645638299999987	1
2019-10-24 16:44:38	2019-10-24 18:15:21	2.01503029999999983	01	40-49岁	22.6669781588243993	113.937318989852187	440306	V0440300	35063	99	77	100	77	113.93706555	22.6645638299999987	113.939505879999999	22.6667797899999997	1
2019-10-24 16:31:02	2019-10-24 22:25:01	1.75727349999999993	03	未知	22.6682376416979885	114.029519910663254	440309	V0440300	35100	99	114	99	114	114.027357980000005	22.6645638299999987	114.029798319999998	22.6667797899999997	1
2019-10-24 16:06:20	2019-10-24 19:13:36	1.75727349999999993	02	30-39岁	22.6700890141950211	113.991416416562018	440309	V0440300	35442	100	99	101	99	113.990752939999993	22.6667797899999997	113.99319328	22.6689957399999997	1
2019-10-24 16:16:06	2019-10-24 19:52:20	1.75727349999999993	01	30-39岁	22.6693915685501786	113.998491873889478	440309	V0440300	35445	100	102	101	102	113.998073950000006	22.6667797899999997	114.000514289999998	22.6689957399999997	1
2019-10-24 12:55:41	2019-10-24 20:08:48	1.75727349999999993	02	60岁以上	22.670214596454759	114.001955476415986	440309	V0440300	35446	100	103	101	103	114.000514289999998	22.6667797899999997	114.002954619999997	22.6689957399999997	1
2019-10-24 10:24:52	2019-10-24 20:48:25	1.86759879999999989	01	19-29岁	22.66924777324299	114.048996980649605	440307	V0440300	35465	100	122	100	122	114.046880669999993	22.6667797899999997	114.04932101	22.6689957399999997	2
2019-10-24 09:41:15	2019-10-24 10:21:40	1.86759879999999989	01	19-29岁	22.66924777324299	114.048996980649605	440307	V0440300	35465	100	122	100	122	114.046880669999993	22.6667797899999997	114.04932101	22.6689957399999997	2
2019-10-24 09:06:40	2019-10-24 10:25:46	1.75727349999999993	01	30-39岁	22.6727667898318686	114.041617864810576	440309	V0440300	35819	101	119	101	119	114.039559659999995	22.6689957399999997	114.042000000000002	22.6712117000000006	1
2019-10-24 08:32:02	2019-10-24 10:16:45	1.75727349999999993	01	30-39岁	22.6716577593041997	114.0402120535053	440309	V0440300	35819	101	119	101	119	114.039559659999995	22.6689957399999997	114.042000000000002	22.6712117000000006	1
2019-10-24 10:05:51	2019-10-24 12:41:16	1.75727349999999993	01	19-29岁	22.6716011376370687	114.047896258758215	440309	V0440300	35822	101	122	101	122	114.046880669999993	22.6689957399999997	114.04932101	22.6712117000000006	1
2019-10-24 18:10:08	2019-10-24 20:46:13	1.75727349999999993	01	30-39岁	22.6734451230680705	113.991352876588621	440309	V0440300	36156	102	99	103	99	113.990752939999993	22.6712117000000006	113.99319328	22.6734276600000015	1
2019-10-24 15:46:06	2019-10-24 19:54:12	1.75727349999999993	01	30-39岁	22.6734845732239698	114.041388497145419	440309	V0440300	36176	102	119	102	119	114.039559659999995	22.6712117000000006	114.042000000000002	22.6734276600000015	1
2019-10-24 15:45:00	2019-10-24 19:53:09	1.75727349999999993	01	30-39岁	22.6745323842472501	114.040947805207267	440309	V0440300	36176	102	119	102	119	114.039559659999995	22.6712117000000006	114.042000000000002	22.6734276600000015	1
2019-10-24 00:04:49	2019-10-24 04:38:04	2.01503029999999983	02	19-29岁	22.675970712499911	113.815494291515478	440306	V0440300	36441	103	27	105	27	113.815048739999995	22.6734276600000015	113.817489080000001	22.6756436199999989	1
2019-10-24 00:00:03	2019-10-24 04:26:52	2.01503029999999983	01	19-29岁	22.6763576933606004	113.818616532502972	440306	V0440300	36442	103	28	105	28	113.817489080000001	22.6734276600000015	113.81992941	22.6756436199999989	1
2019-10-24 11:51:13	2019-10-24 17:25:38	2.01503029999999983	01	60岁以上	22.6764998209478996	113.929346868975571	440306	V0440300	36487	103	73	104	73	113.927304199999995	22.6734276600000015	113.929744540000002	22.6756436199999989	1
2019-10-24 10:04:20	2019-10-24 11:08:21	2.01503029999999983	02	19-29岁	22.6791712171944084	113.816703925656569	440306	V0440300	36798	104	27	106	27	113.815048739999995	22.6756436199999989	113.817489080000001	22.677859569999999	1
2019-10-24 11:22:20	2019-10-24 11:59:34	2.01503029999999983	01	19-29岁	22.6816584020300205	113.80025094279317	440306	V0440300	37148	105	20	107	20	113.797966389999999	22.677859569999999	113.800406719999998	22.6800755299999999	3
2019-10-24 08:36:57	2019-10-24 10:42:09	2.01503029999999983	01	19-29岁	22.6816584020300205	113.80025094279317	440306	V0440300	37148	105	20	107	20	113.797966389999999	22.677859569999999	113.800406719999998	22.6800755299999999	3
2019-10-24 10:42:26	2019-10-24 11:21:50	2.01503029999999983	01	19-29岁	22.6816584020300205	113.80025094279317	440306	V0440300	37148	105	20	107	20	113.797966389999999	22.677859569999999	113.800406719999998	22.6800755299999999	3
2019-10-24 17:43:52	2019-10-24 19:37:42	1.75727349999999993	01	30-39岁	22.6816280069149805	114.003224351549335	440309	V0440300	37232	105	104	106	104	114.002954619999997	22.677859569999999	114.005394960000004	22.6800755299999999	1
2019-10-24 04:37:33	2019-10-24 06:42:48	2.05558739999999984	01	40-49岁	22.6817396149928712	114.315536957587767	440310	V0440300	37360	105	232	103	233	114.315317649999997	22.677859569999999	114.317757979999996	22.6800755299999999	1
2019-10-24 00:12:17	2019-10-24 00:28:50	2.01503029999999983	01	19-29岁	22.684921755387041	113.79332896972852	440306	V0440300	37860	107	18	109	18	113.79308571	22.6822914900000008	113.795526050000007	22.6845074500000017	1
2019-10-24 13:51:28	2019-10-24 15:28:42	1.86759879999999989	01	30-39岁	22.686196697439339	114.131319935125049	440307	V0440300	37998	107	156	107	156	114.129852099999994	22.6822914900000008	114.132292440000001	22.6845074500000017	1
2019-10-24 15:39:33	2019-10-24 16:38:08	1.86759879999999989	01	19-29岁	22.6851578226996189	114.143879460905282	440307	V0440300	38003	107	161	106	161	114.142053779999998	22.6822914900000008	114.144494120000005	22.6845074500000017	1
2019-10-24 07:30:24	2019-10-24 08:19:34	1.86759879999999989	01	30-39岁	22.6845638203385889	114.239091014398994	440307	V0440300	38042	107	200	106	201	114.237226890000002	22.6822914900000008	114.239667229999995	22.6845074500000017	1
2019-10-24 15:54:23	2019-10-24 16:52:15	2.05558739999999984	02	30-39岁	22.6883177374254004	114.363699680014307	440310	V0440300	38450	108	251	106	252	114.361684030000006	22.6845074500000017	114.364124369999999	22.6867234000000018	1
2019-10-24 13:49:51	2019-10-24 14:43:09	2.01503029999999983	02	30-39岁	22.6897326626095186	113.934663677378424	440306	V0440300	38632	109	76	110	76	113.934625209999993	22.6867234000000018	113.93706555	22.6889393599999991	1
2019-10-24 20:54:07	2019-10-24 21:50:44	2.01503029999999983	01	19-29岁	22.6904116195498311	113.937128680100784	440306	V0440300	38633	109	77	110	77	113.93706555	22.6867234000000018	113.939505879999999	22.6889393599999991	1
2019-10-24 15:13:02	2019-10-24 19:21:20	2.01503029999999983	02	19-29岁	22.6948904667633613	113.795450311489589	440306	V0440300	39288	111	18	113	18	113.79308571	22.69115532	113.795526050000007	22.6933712800000009	1
2019-10-24 15:28:22	2019-10-24 17:34:02	2.01503029999999983	01	19-29岁	22.6942032419299586	113.796730600334584	440306	V0440300	39289	111	19	113	19	113.795526050000007	22.69115532	113.797966389999999	22.6933712800000009	1
2019-10-24 18:01:23	2019-10-24 18:39:35	2.01503029999999983	02	19-29岁	22.6962926496071695	113.804190046490618	440306	V0440300	39649	112	22	114	22	113.802847060000005	22.6933712800000009	113.805287399999997	22.695587230000001	1
2019-10-24 15:23:31	2019-10-24 16:00:51	2.01503029999999983	01	19-29岁	22.6970391448656308	113.804065731838804	440306	V0440300	39649	112	22	114	22	113.802847060000005	22.6933712800000009	113.805287399999997	22.695587230000001	2
2019-10-24 16:00:57	2019-10-24 17:27:11	2.01503029999999983	01	19-29岁	22.6970391448656308	113.804065731838804	440306	V0440300	39649	112	22	114	22	113.802847060000005	22.6933712800000009	113.805287399999997	22.695587230000001	2
2019-10-24 16:55:59	2019-10-24 20:55:48	2.01503029999999983	01	19-29岁	22.6959432948213795	113.803867491831468	440306	V0440300	39649	112	22	114	22	113.802847060000005	22.6933712800000009	113.805287399999997	22.695587230000001	1
2019-10-24 20:53:32	2019-10-24 21:51:41	2.01503029999999983	02	19-29岁	22.6968697051809514	113.93741295544811	440306	V0440300	39704	112	77	113	77	113.93706555	22.6933712800000009	113.939505879999999	22.695587230000001	1
2019-10-24 11:24:39	2019-10-24 13:01:10	2.05558739999999984	01	40-49岁	22.6965776010417812	114.407886633348681	440310	V0440300	39896	112	269	109	270	114.405610080000002	22.6933712800000009	114.408050419999995	22.695587230000001	1
2019-10-24 17:11:29	2019-10-24 17:44:11	2.01503029999999983	02	30-39岁	22.6989462936296214	113.822782428867427	440306	V0440300	40014	113	30	115	30	113.822369749999993	22.695587230000001	113.82481009	22.6978031899999984	2
2019-10-24 12:26:52	2019-10-24 17:11:28	2.01503029999999983	02	30-39岁	22.6989462936296214	113.822782428867427	440306	V0440300	40014	113	30	115	30	113.822369749999993	22.695587230000001	113.82481009	22.6978031899999984	2
2019-10-24 13:26:12	2019-10-24 14:40:47	2.01503029999999983	01	30-39岁	22.6978916711502698	113.823750173766228	440306	V0440300	40014	113	30	115	30	113.822369749999993	22.695587230000001	113.82481009	22.6978031899999984	1
2019-10-24 19:38:44	2019-10-24 20:56:17	1.75727349999999993	02	19-29岁	22.697861510692011	114.017082109844822	440309	V0440300	40093	113	109	113	109	114.015156300000001	22.695587230000001	114.017596639999994	22.6978031899999984	1
2019-10-24 13:26:00	2019-10-24 15:02:11	2.01503029999999983	01	30-39岁	22.7013746224544697	113.823280743866235	440306	V0440300	40371	114	30	116	30	113.822369749999993	22.6978031899999984	113.82481009	22.7000191499999993	1
2019-10-24 21:34:07	2019-10-24 22:16:21	1.86759879999999989	01	19-29岁	22.7010543162657896	114.218739097646704	440307	V0440300	40533	114	192	113	193	114.2177042	22.6978031899999984	114.220144540000007	22.7000191499999993	1
2019-10-24 14:39:13	2019-10-24 21:20:24	1.86759879999999989	02	19-29岁	22.7027717087010892	114.240233838731598	440307	V0440300	40899	115	201	113	202	114.239667229999995	22.7000191499999993	114.242107559999994	22.7022351100000002	1
2019-10-24 15:52:47	2019-10-24 19:27:27	1.86759879999999989	01	40-49岁	22.7065547819819393	114.271845474440525	440307	V0440300	41269	116	214	114	215	114.271391600000001	22.7022351100000002	114.27383193	22.7044510600000002	1
2019-10-24 14:19:18	2019-10-24 16:17:54	2.01503029999999983	02	19-29岁	22.7085089175886203	113.827638837462132	440306	V0440300	41444	117	32	119	32	113.827250419999999	22.7044510600000002	113.829690760000005	22.7066670200000011	1
2019-10-24 08:49:02	2019-10-24 10:12:24	2.01503029999999983	01	30-39岁	22.7117241139052091	113.960564607255478	440306	V0440300	42212	119	86	120	86	113.959028570000001	22.7088829799999985	113.961468909999994	22.7110989399999994	1
2019-10-24 14:36:23	2019-10-24 15:39:48	2.05558739999999984	02	30-39岁	22.7128699910567313	114.337483766874286	440310	V0440300	42367	119	241	117	242	114.337280669999998	22.7088829799999985	114.339721010000005	22.7110989399999994	1
2019-10-24 07:52:20	2019-10-24 08:30:24	2.01503029999999983	03	未知	22.7133834834094515	113.812303920460081	440306	V0440300	42508	120	25	122	25	113.810168070000003	22.7110989399999994	113.812608400000002	22.7133148899999995	1
2019-10-24 19:29:02	2019-10-24 21:35:19	2.01503029999999983	02	19-29岁	22.719683402927231	113.806944082809281	440306	V0440300	43220	122	23	124	23	113.805287399999997	22.7155308500000004	113.807727729999996	22.7177468100000013	1
2019-10-24 19:06:43	2019-10-24 21:41:34	2.01503029999999983	02	30-39岁	22.7212567154144303	113.815691316329406	440306	V0440300	43581	123	27	125	27	113.815048739999995	22.7177468100000013	113.817489080000001	22.7199627699999986	1
2019-10-24 12:42:27	2019-10-24 14:13:56	2.01503029999999983	02	19-29岁	22.7205553500190192	113.823975796907732	440306	V0440300	43584	123	30	125	30	113.822369749999993	22.7177468100000013	113.82481009	22.7199627699999986	1
2019-10-24 21:01:24	2019-10-24 23:23:06	2.01503029999999983	02	19-29岁	22.7278958647357712	113.81873795729706	440306	V0440300	44653	126	28	128	28	113.817489080000001	22.7243946799999996	113.81992941	22.7266106400000005	1
2019-10-24 18:27:46	2019-10-24 21:09:02	1.75727349999999993	02	0-18岁	22.7272499691438306	114.022544840361803	440309	V0440300	44737	126	112	126	113	114.022477309999999	22.7243946799999996	114.024917650000006	22.7266106400000005	1
2019-10-24 09:18:02	2019-10-24 10:41:52	2.01503029999999983	01	30-39岁	22.7310036318637287	113.853989054214068	440306	V0440300	45024	127	42	128	42	113.851653780000007	22.7266106400000005	113.854094119999999	22.7288266000000014	1
2019-10-24 09:20:13	2019-10-24 10:16:46	2.01503029999999983	01	19-29岁	22.7325781177215092	113.83912697343581	440306	V0440300	45375	128	36	130	36	113.837011770000004	22.7288266000000014	113.839452100000003	22.7310425500000015	2
2019-10-24 10:17:06	2019-10-24 11:34:20	2.01503029999999983	01	19-29岁	22.7325781177215092	113.83912697343581	440306	V0440300	45375	128	36	130	36	113.837011770000004	22.7288266000000014	113.839452100000003	22.7310425500000015	2
2019-10-24 20:03:40	2019-10-24 20:51:12	2.01503029999999983	01	30-39岁	22.7339633371938596	113.830252000811313	440306	V0440300	45729	129	33	131	33	113.829690760000005	22.7310425500000015	113.832131090000004	22.7332585099999989	1
2019-10-24 13:19:20	2019-10-24 15:00:04	2.01503029999999983	02	30-39岁	22.7462315270895701	113.83776198082802	440306	V0440300	47517	134	36	135	36	113.837011770000004	22.7421223400000017	113.839452100000003	22.744338299999999	1
2019-10-24 00:47:56	2019-10-24 01:11:53	2.01503029999999983	01	19-29岁	22.7494520973798799	113.928739328268051	440306	V0440300	48268	136	73	137	74	113.927304199999995	22.7465542499999991	113.929744540000002	22.74877021	1
2019-10-24 12:31:30	2019-10-24 14:23:59	2.01503029999999983	01	30-39岁	22.7490589567645785	113.930820630222541	440306	V0440300	48269	136	74	137	75	113.929744540000002	22.7465542499999991	113.932184879999994	22.74877021	1
2019-10-24 00:00:38	2019-10-24 00:40:14	2.01503029999999983	01	19-29岁	22.7570469210531705	113.929007267772491	440306	V0440300	49339	139	73	140	74	113.927304199999995	22.7532021299999982	113.929744540000002	22.7554180799999983	1
2019-10-24 13:03:09	2019-10-24 14:41:20	2.01503029999999983	01	19-29岁	22.7583674723362002	113.903016330922412	440306	V0440300	49686	140	63	141	64	113.902900840000001	22.7554180799999983	113.905341179999994	22.7576340399999992	1
2019-10-24 16:09:19	2019-10-24 18:23:12	2.01503029999999983	01	19-29岁	22.7582885011033902	113.911045850532602	440306	V0440300	49689	140	66	141	67	113.910221849999999	22.7554180799999983	113.912662190000006	22.7576340399999992	1
2019-10-24 12:46:37	2019-10-24 13:49:39	1.86759879999999989	01	30-39岁	22.7578622877245387	114.27347410251096	440307	V0440300	49837	140	214	138	215	114.271391600000001	22.7554180799999983	114.27383193	22.7576340399999992	1
2019-10-24 12:30:25	2019-10-24 12:31:25	1.86759879999999989	01	19-29岁	22.7583545873310484	114.273230735558414	440307	V0440300	49837	140	214	138	215	114.271391600000001	22.7554180799999983	114.27383193	22.7576340399999992	1
2019-10-24 02:30:10	2019-10-24 22:16:12	2.01503029999999983	01	30-39岁	22.7621835390107705	113.833998510249032	440306	V0440300	50371	142	34	143	35	113.832131090000004	22.7598500000000001	113.834571429999997	22.762065960000001	1
2019-10-24 19:31:22	2019-10-24 20:36:10	1.86759879999999989	01	30-39岁	22.7691328163818305	114.316380238233492	440307	V0440300	51640	145	232	142	233	114.315317649999997	22.7664978699999985	114.317757979999996	22.7687138299999994	1
2019-10-24 01:10:27	2019-10-24 19:33:08	2.01503029999999983	02	40-49岁	22.7724551600923704	113.824584987749617	440306	V0440300	51795	146	30	147	31	113.822369749999993	22.7687138299999994	113.82481009	22.7709297900000003	1
2019-10-24 00:01:56	2019-10-24 04:27:27	2.01503029999999983	01	19-29岁	22.7715822118215989	113.870351331842841	440306	V0440300	51814	146	49	147	50	113.868736139999996	22.7687138299999994	113.871176469999995	22.7709297900000003	2
2019-10-24 17:18:19	2019-10-24 23:32:11	2.01503029999999983	01	19-29岁	22.7715822118215989	113.870351331842841	440306	V0440300	51814	146	49	147	50	113.868736139999996	22.7687138299999994	113.871176469999995	22.7709297900000003	2
2019-10-24 12:18:41	2019-10-24 15:12:13	2.01503029999999983	01	30-39岁	22.7795884042133494	113.842977983989172	440306	V0440300	52874	149	38	150	39	113.841892439999995	22.7753617000000013	113.844332769999994	22.7775776599999986	1
2019-10-24 13:12:31	2019-10-24 13:19:43	2.01503029999999983	03	未知	22.7837576874448793	113.876885901573843	440306	V0440300	53602	151	52	152	53	113.87605714	22.7797936199999995	113.878497479999993	22.7820095699999996	1
2019-10-24 13:53:09	2019-10-24 16:48:38	2.01503029999999983	02	19-29岁	22.7844353023493191	113.817164261768724	440306	V0440300	53934	152	27	153	28	113.815048739999995	22.7820095699999996	113.817489080000001	22.7842255300000005	1
2019-10-24 18:31:27	2019-10-24 22:49:03	2.01503029999999983	01	19-29岁	22.7960721307334389	113.935257909624838	440306	V0440300	55768	157	76	157	77	113.934625209999993	22.7930893599999997	113.93706555	22.7953053200000006	1
