# Supplementary material for: Analysis of the influencing factors of vitality and built environment of shopping centers based on mobile-phone signaling data
Source: PLoS One. 2024 Feb 15;19(2):e0296261. doi: 10.1371/journal.pone.0296261 (PMC10868840; doi:10.1371/journal.pone.0296261)
Supplement: S1 Data — (ZIP) [file pone.0296261.s001.zip › μò░μì«Θçìμû░μƒÑΦ»ó/02μ╡╖σ▓╕σƒÄ/μ╡╖σ▓╕21-Φ«┐Θù«Φ«░σ╜ò.csv]

stime	etime	weight	gender	age	o_lat	o_lon	o_district	city	o_fnid	grow_4326	gcol_4326	grow_32650	gcol_32650	ext_min_x	ext_min_y	ext_max_x	ext_max_y	visit_time
2019-10-21 19:19:27	2019-10-21 21:52:13	2.29234759999999982	01	30-39岁	22.4805114206604983	113.898798946241016	440305	V0440300	4702	14	61	17	59	113.898020169999995	22.4762074500000004	113.900460510000002	22.4784234000000005	1
2019-10-21 16:56:35	2019-10-21 18:49:21	2.29234759999999982	02	30-39岁	22.4844733310153018	113.88384285632425	440305	V0440300	5410	16	55	19	53	113.883378149999999	22.4806393600000014	113.885818490000005	22.4828553199999988	2
2019-10-21 08:58:22	2019-10-21 10:08:54	2.29234759999999982	02	30-39岁	22.4844733310153018	113.88384285632425	440305	V0440300	5410	16	55	19	53	113.883378149999999	22.4806393600000014	113.885818490000005	22.4828553199999988	2
2019-10-21 10:35:30	2019-10-21 12:37:21	2.29234759999999982	01	50-59岁	22.4871210545844491	113.926290411281485	440305	V0440300	5784	17	72	20	70	113.924863869999996	22.4828553199999988	113.927304199999995	22.4850712799999997	1
2019-10-21 13:54:35	2019-10-21 16:01:21	2.29234759999999982	01	60岁以上	22.4883745180603896	113.910675598367902	440305	V0440300	6135	18	66	21	64	113.910221849999999	22.4850712799999997	113.912662190000006	22.4872872299999997	1
2019-10-21 18:59:05	2019-10-21 22:11:07	2.29234759999999982	01	19-29岁	22.4883540027053712	113.912899998915321	440305	V0440300	6136	18	67	21	65	113.912662190000006	22.4850712799999997	113.915102520000005	22.4872872299999997	1
2019-10-21 13:50:21	2019-10-21 14:57:22	2.29234759999999982	01	19-29岁	22.48789245814989	113.914716589318303	440305	V0440300	6136	18	67	21	65	113.912662190000006	22.4850712799999997	113.915102520000005	22.4872872299999997	1
2019-10-21 10:00:16	2019-10-21 18:51:07	2.29234759999999982	01	19-29岁	22.4886500445441406	113.926489696949858	440305	V0440300	6141	18	72	21	70	113.924863869999996	22.4850712799999997	113.927304199999995	22.4872872299999997	1
2019-10-21 09:59:45	2019-10-21 11:43:04	2.29234759999999982	02	30-39岁	22.487704704070179	113.925189813030926	440305	V0440300	6141	18	72	21	70	113.924863869999996	22.4850712799999997	113.927304199999995	22.4872872299999997	1
2019-10-21 19:36:35	2019-10-21 20:59:34	2.29234759999999982	01	60岁以上	22.4876031263747187	113.932640862097742	440305	V0440300	6144	18	75	21	73	113.932184879999994	22.4850712799999997	113.934625209999993	22.4872872299999997	1
2019-10-21 20:16:46	2019-10-21 22:18:49	2.29234759999999982	02	30-39岁	22.4915339016097313	113.906953786479392	440305	V0440300	6490	19	64	22	62	113.905341179999994	22.4872872299999997	113.907781510000007	22.4895031900000006	1
2019-10-21 23:40:47	2019-10-21 23:40:47	2.29234759999999982	01	19-29岁	22.4912012846269391	113.910311731982503	440305	V0440300	6492	19	66	22	64	113.910221849999999	22.4872872299999997	113.912662190000006	22.4895031900000006	1
2019-10-21 14:19:57	2019-10-21 17:05:52	2.29234759999999982	01	未知	22.4915818057755494	113.914625018454942	440305	V0440300	6493	19	67	22	65	113.912662190000006	22.4872872299999997	113.915102520000005	22.4895031900000006	1
2019-10-21 17:11:25	2019-10-21 18:49:06	2.29234759999999982	02	50-59岁	22.4909442016283307	113.916202759339455	440305	V0440300	6494	19	68	22	66	113.915102520000005	22.4872872299999997	113.917542859999998	22.4895031900000006	1
2019-10-21 21:43:49	2019-10-21 23:45:44	2.29234759999999982	01	50-59岁	22.4911834648412103	113.917858167544935	440305	V0440300	6495	19	69	22	67	113.917542859999998	22.4872872299999997	113.919983189999996	22.4895031900000006	1
2019-10-21 15:49:47	2019-10-21 18:48:43	2.29234759999999982	02	19-29岁	22.4899472684151291	113.926839783666793	440305	V0440300	6498	19	72	22	70	113.924863869999996	22.4872872299999997	113.927304199999995	22.4895031900000006	1
2019-10-21 17:37:11	2019-10-21 22:38:04	2.29234759999999982	02	19-29岁	22.4916252351936805	113.925860646250413	440305	V0440300	6498	19	72	22	70	113.924863869999996	22.4872872299999997	113.927304199999995	22.4895031900000006	1
2019-10-21 11:04:58	2019-10-21 12:11:59	2.29234759999999982	01	未知	22.4914093222227294	113.935839528107351	440305	V0440300	6502	19	76	22	74	113.934625209999993	22.4872872299999997	113.93706555	22.4895031900000006	1
2019-10-21 18:38:13	2019-10-21 23:32:47	2.29234759999999982	02	30-39岁	22.4915693872389788	113.937137399964101	440305	V0440300	6503	19	77	22	75	113.93706555	22.4872872299999997	113.939505879999999	22.4895031900000006	1
2019-10-21 18:33:44	2019-10-21 21:22:19	2.29234759999999982	02	19-29岁	22.4923416743214588	113.887522060498029	440305	V0440300	6839	20	56	23	54	113.885818490000005	22.4895031900000006	113.888258820000004	22.4917191500000015	1
2019-10-21 11:55:00	2019-10-21 12:54:16	2.29234759999999982	01	19-29岁	22.4934009188697992	113.908776931912072	440305	V0440300	6848	20	65	23	63	113.907781510000007	22.4895031900000006	113.910221849999999	22.4917191500000015	1
2019-10-21 15:40:50	2019-10-21 20:54:03	2.29234759999999982	02	40-49岁	22.4936619981239012	113.909684045965946	440305	V0440300	6848	20	65	23	63	113.907781510000007	22.4895031900000006	113.910221849999999	22.4917191500000015	1
2019-10-21 16:07:10	2019-10-21 21:52:53	2.29234759999999982	02	19-29岁	22.4933645603683807	113.918178870830261	440305	V0440300	6852	20	69	23	67	113.917542859999998	22.4895031900000006	113.919983189999996	22.4917191500000015	1
2019-10-21 18:25:11	2019-10-21 19:34:34	2.29234759999999982	02	19-29岁	22.4930955998064412	113.921574297856878	440305	V0440300	6853	20	70	23	68	113.919983189999996	22.4895031900000006	113.922423530000003	22.4917191500000015	2
2019-10-21 10:41:51	2019-10-21 12:22:59	2.29234759999999982	02	19-29岁	22.4930955998064412	113.921574297856878	440305	V0440300	6853	20	70	23	68	113.919983189999996	22.4895031900000006	113.922423530000003	22.4917191500000015	2
2019-10-21 20:40:05	2019-10-21 23:43:50	2.29234759999999982	02	30-39岁	22.4919022282541796	113.925242673134932	440305	V0440300	6855	20	72	23	70	113.924863869999996	22.4895031900000006	113.927304199999995	22.4917191500000015	1
2019-10-21 18:20:57	2019-10-21 18:59:31	2.29234759999999982	02	50-59岁	22.4925685432964606	113.925635839050614	440305	V0440300	6855	20	72	23	70	113.924863869999996	22.4895031900000006	113.927304199999995	22.4917191500000015	1
2019-10-21 19:30:22	2019-10-21 20:04:09	2.29234759999999982	02	30-39岁	22.4924361654061791	113.92863004222545	440305	V0440300	6856	20	73	23	71	113.927304199999995	22.4895031900000006	113.929744540000002	22.4917191500000015	1
2019-10-21 17:55:59	2019-10-21 20:09:44	2.29234759999999982	01	19-29岁	22.493646658890821	113.930584556422545	440305	V0440300	6857	20	74	23	72	113.929744540000002	22.4895031900000006	113.932184879999994	22.4917191500000015	1
2019-10-21 20:39:16	2019-10-21 21:29:52	2.29234759999999982	01	30-39岁	22.4924189243423491	113.931038987045383	440305	V0440300	6857	20	74	23	72	113.929744540000002	22.4895031900000006	113.932184879999994	22.4917191500000015	1
2019-10-21 18:06:15	2019-10-21 21:26:19	2.29234759999999982	01	40-49岁	22.4937722807213909	113.935758315188053	440305	V0440300	6859	20	76	23	74	113.934625209999993	22.4895031900000006	113.93706555	22.4917191500000015	2
2019-10-21 12:27:56	2019-10-21 14:13:44	2.29234759999999982	01	40-49岁	22.4937722807213909	113.935758315188053	440305	V0440300	6859	20	76	23	74	113.934625209999993	22.4895031900000006	113.93706555	22.4917191500000015	2
2019-10-21 11:00:37	2019-10-21 11:44:28	2.29234759999999982	02	19-29岁	22.4945635512341617	113.919997578379892	440305	V0440300	7210	21	70	24	68	113.919983189999996	22.4917191500000015	113.922423530000003	22.4939351099999989	1
2019-10-21 10:06:44	2019-10-21 12:41:53	2.29234759999999982	02	30-39岁	22.4951536636859295	113.925374718070969	440305	V0440300	7212	21	72	24	70	113.924863869999996	22.4917191500000015	113.927304199999995	22.4939351099999989	1
2019-10-21 11:34:35	2019-10-21 14:21:03	2.29234759999999982	01	19-29岁	22.4946180898071191	113.926629709421064	440305	V0440300	7212	21	72	24	70	113.924863869999996	22.4917191500000015	113.927304199999995	22.4939351099999989	1
2019-10-21 07:33:31	2019-10-21 08:54:40	2.29234759999999982	03	未知	22.4949348087511609	113.927147161479624	440305	V0440300	7212	21	72	24	70	113.924863869999996	22.4917191500000015	113.927304199999995	22.4939351099999989	1
2019-10-21 18:26:01	2019-10-21 21:14:43	2.29234759999999982	01	40-49岁	22.4956517257043096	113.930666545245586	440305	V0440300	7214	21	74	24	72	113.929744540000002	22.4917191500000015	113.932184879999994	22.4939351099999989	1
2019-10-21 18:53:02	2019-10-21 23:47:57	2.29234759999999982	01	30-39岁	22.4959603664692089	113.933602531696891	440305	V0440300	7215	21	75	24	73	113.932184879999994	22.4917191500000015	113.934625209999993	22.4939351099999989	1
2019-10-21 09:21:37	2019-10-21 10:12:18	2.29234759999999982	01	40-49岁	22.4958297478567388	113.934800015844431	440305	V0440300	7216	21	76	24	74	113.934625209999993	22.4917191500000015	113.93706555	22.4939351099999989	1
2019-10-21 22:03:07	2019-10-21 23:44:57	2.29234759999999982	02	30-39岁	22.4953931437500287	113.936043091582391	440305	V0440300	7216	21	76	24	74	113.934625209999993	22.4917191500000015	113.93706555	22.4939351099999989	1
2019-10-21 15:07:12	2019-10-21 16:14:19	2.29234759999999982	03	未知	22.4978301616482099	113.875026067493792	440305	V0440300	7548	22	51	25	49	113.873616810000001	22.4939351099999989	113.87605714	22.496151059999999	1
2019-10-21 17:28:05	2019-10-21 18:43:06	2.29234759999999982	01	19-29岁	22.4981289976463614	113.916732951332236	440305	V0440300	7565	22	68	25	66	113.915102520000005	22.4939351099999989	113.917542859999998	22.496151059999999	1
2019-10-21 18:15:45	2019-10-21 22:09:30	2.29234759999999982	02	30-39岁	22.497627165467371	113.917860990069627	440305	V0440300	7566	22	69	25	67	113.917542859999998	22.4939351099999989	113.919983189999996	22.496151059999999	1
2019-10-21 17:34:58	2019-10-21 20:33:59	2.29234759999999982	01	40-49岁	22.4982440196337201	113.921800216059268	440305	V0440300	7567	22	70	25	68	113.919983189999996	22.4939351099999989	113.922423530000003	22.496151059999999	1
2019-10-21 16:20:35	2019-10-21 17:55:12	2.29234759999999982	02	19-29岁	22.4969091026597994	113.927035533959156	440305	V0440300	7569	22	72	25	70	113.924863869999996	22.4939351099999989	113.927304199999995	22.496151059999999	1
2019-10-21 12:26:40	2019-10-21 13:41:03	2.29234759999999982	03	未知	22.4965565527294302	113.930316350528457	440305	V0440300	7571	22	74	25	72	113.929744540000002	22.4939351099999989	113.932184879999994	22.496151059999999	1
2019-10-21 08:41:51	2019-10-21 20:07:14	2.29234759999999982	01	19-29岁	22.5002888386964095	113.880351324468876	440305	V0440300	7907	23	53	26	51	113.878497479999993	22.496151059999999	113.88093782	22.4983670199999999	1
2019-10-21 12:37:47	2019-10-21 14:44:21	2.29234759999999982	02	30-39岁	22.4985210200891714	113.881799253655927	440305	V0440300	7908	23	54	26	52	113.88093782	22.496151059999999	113.883378149999999	22.4983670199999999	1
2019-10-21 13:15:45	2019-10-21 15:17:00	2.29234759999999982	02	19-29岁	22.5003091149829793	113.888392578149919	440305	V0440300	7911	23	57	26	55	113.888258820000004	22.496151059999999	113.890699159999997	22.4983670199999999	1
2019-10-21 11:45:31	2019-10-21 13:18:17	2.29234759999999982	01	30-39岁	22.4999660598230413	113.91935339766647	440305	V0440300	7923	23	69	26	67	113.917542859999998	22.496151059999999	113.919983189999996	22.4983670199999999	1
2019-10-21 14:20:39	2019-10-21 16:25:02	2.29234759999999982	01	50-59岁	22.5004634398671399	113.917992343223929	440305	V0440300	7923	23	69	26	67	113.917542859999998	22.496151059999999	113.919983189999996	22.4983670199999999	1
2019-10-21 12:03:23	2019-10-21 13:36:09	2.29234759999999982	01	30-39岁	22.4985375152798106	113.922046236834248	440305	V0440300	7924	23	70	26	68	113.919983189999996	22.496151059999999	113.922423530000003	22.4983670199999999	2
2019-10-21 18:13:48	2019-10-21 20:23:25	2.29234759999999982	01	30-39岁	22.4985375152798106	113.922046236834248	440305	V0440300	7924	23	70	26	68	113.919983189999996	22.496151059999999	113.922423530000003	22.4983670199999999	2
2019-10-21 10:26:09	2019-10-21 17:30:59	2.29234759999999982	02	19-29岁	22.4995277150853497	113.926637705629417	440305	V0440300	7926	23	72	26	70	113.924863869999996	22.496151059999999	113.927304199999995	22.4983670199999999	1
2019-10-21 16:34:07	2019-10-21 17:57:17	2.29234759999999982	02	19-29岁	22.5006160137433184	113.880004053208765	440305	V0440300	8264	24	53	27	51	113.878497479999993	22.4983670199999999	113.88093782	22.5005829800000008	1
2019-10-21 18:58:43	2019-10-21 20:09:04	2.29234759999999982	02	19-29岁	22.5017033756435509	113.919120636692725	440305	V0440300	8280	24	69	27	67	113.917542859999998	22.4983670199999999	113.919983189999996	22.5005829800000008	1
2019-10-21 19:57:00	2019-10-21 23:36:40	2.29234759999999982	01	19-29岁	22.5013285149336291	113.917924596512478	440305	V0440300	8280	24	69	27	67	113.917542859999998	22.4983670199999999	113.919983189999996	22.5005829800000008	1
2019-10-21 17:10:44	2019-10-21 19:43:27	2.29234759999999982	01	50-59岁	22.5011358731916999	113.922950232322862	440305	V0440300	8282	24	71	27	69	113.922423530000003	22.4983670199999999	113.924863869999996	22.5005829800000008	1
2019-10-21 17:54:14	2019-10-21 19:23:18	2.29234759999999982	02	19-29岁	22.5017665953544501	113.922897417125711	440305	V0440300	8282	24	71	27	69	113.922423530000003	22.4983670199999999	113.924863869999996	22.5005829800000008	1
2019-10-21 17:14:26	2019-10-21 17:55:10	2.29234759999999982	03	未知	22.5007217361083889	113.929146270024731	440305	V0440300	8284	24	73	27	71	113.927304199999995	22.4983670199999999	113.929744540000002	22.5005829800000008	1
2019-10-21 11:13:35	2019-10-21 13:37:54	2.29234759999999982	01	40-49岁	22.5010423786308884	113.936501317489984	440305	V0440300	8287	24	76	27	74	113.934625209999993	22.4983670199999999	113.93706555	22.5005829800000008	1
2019-10-21 18:57:15	2019-10-21 23:03:23	2.29234759999999982	02	19-29岁	22.5030598021985391	113.889700441033128	440305	V0440300	8625	25	57	28	55	113.888258820000004	22.5005829800000008	113.890699159999997	22.5027989400000017	1
2019-10-21 14:43:06	2019-10-21 15:46:57	2.29234759999999982	02	30-39岁	22.5034890475201905	113.913875072225892	440305	V0440300	8635	25	67	28	65	113.912662190000006	22.5005829800000008	113.915102520000005	22.5027989400000017	1
2019-10-21 18:14:07	2019-10-21 21:40:02	2.29234759999999982	01	30-39岁	22.5030347209647914	113.92314129168787	440305	V0440300	8639	25	71	28	69	113.922423530000003	22.5005829800000008	113.924863869999996	22.5027989400000017	1
2019-10-21 09:02:13	2019-10-21 16:35:04	2.29234759999999982	02	19-29岁	22.5032267629420808	113.934151243549337	440305	V0440300	8643	25	75	28	73	113.932184879999994	22.5005829800000008	113.934625209999993	22.5027989400000017	2
2019-10-21 00:13:00	2019-10-21 08:55:15	2.29234759999999982	02	19-29岁	22.5032267629420808	113.934151243549337	440305	V0440300	8643	25	75	28	73	113.932184879999994	22.5005829800000008	113.934625209999993	22.5027989400000017	2
2019-10-21 20:55:53	2019-10-21 23:21:20	2.29234759999999982	02	19-29岁	22.5043599509542389	113.932523628040073	440305	V0440300	8643	25	75	28	73	113.932184879999994	22.5005829800000008	113.934625209999993	22.5027989400000017	1
2019-10-21 15:50:42	2019-10-21 18:47:51	2.29234759999999982	01	30-39岁	22.503602064103589	113.935376484951206	440305	V0440300	8644	25	76	28	74	113.934625209999993	22.5005829800000008	113.93706555	22.5027989400000017	1
2019-10-21 20:33:16	2019-10-21 23:44:17	2.29234759999999982	01	19-29岁	22.5052550767860495	113.898237256687324	440305	V0440300	8986	26	61	29	59	113.898020169999995	22.5027989400000017	113.900460510000002	22.5050148900000018	1
2019-10-21 00:10:27	2019-10-21 07:48:46	2.29234759999999982	01	40-49岁	22.5069404697297202	113.912671720651346	440305	V0440300	8992	26	67	29	65	113.912662190000006	22.5027989400000017	113.915102520000005	22.5050148900000018	1
2019-10-21 12:25:04	2019-10-21 13:45:16	2.29234759999999982	02	30-39岁	22.5062258133723105	113.919175771357118	440305	V0440300	8994	26	69	29	67	113.917542859999998	22.5027989400000017	113.919983189999996	22.5050148900000018	1
2019-10-21 10:15:52	2019-10-21 10:21:34	2.29234759999999982	01	19-29岁	22.506395101423351	113.921891621702443	440305	V0440300	8995	26	70	29	68	113.919983189999996	22.5027989400000017	113.922423530000003	22.5050148900000018	1
2019-10-21 14:47:25	2019-10-21 16:05:04	2.29234759999999982	02	50-59岁	22.5053075665139204	113.931104055526063	440305	V0440300	8999	26	74	29	72	113.929744540000002	22.5027989400000017	113.932184879999994	22.5050148900000018	1
2019-10-21 15:44:22	2019-10-21 16:17:41	2.29234759999999982	01	19-29岁	22.5053752437758092	113.934181543266078	440305	V0440300	9000	26	75	29	73	113.932184879999994	22.5027989400000017	113.934625209999993	22.5050148900000018	1
2019-10-21 18:49:01	2019-10-21 19:57:37	2.29234759999999982	01	30-39岁	22.5062871058293403	113.934200274812213	440305	V0440300	9000	26	75	29	73	113.932184879999994	22.5027989400000017	113.934625209999993	22.5050148900000018	1
2019-10-21 08:35:38	2019-10-21 08:50:45	2.29234759999999982	02	19-29岁	22.5083643691284792	113.886337618470648	440305	V0440300	9338	27	56	30	54	113.885818490000005	22.5050148900000018	113.888258820000004	22.5072308499999991	1
2019-10-21 18:09:25	2019-10-21 19:08:49	2.29234759999999982	02	19-29岁	22.508749180509799	113.889903313525025	440305	V0440300	9339	27	57	30	55	113.888258820000004	22.5050148900000018	113.890699159999997	22.5072308499999991	1
2019-10-21 18:39:25	2019-10-21 20:43:52	2.29234759999999982	02	40-49岁	22.5088896251265602	113.896242672090537	440305	V0440300	9342	27	60	30	58	113.895579830000003	22.5050148900000018	113.898020169999995	22.5072308499999991	1
2019-10-21 18:19:46	2019-10-21 22:04:48	2.29234759999999982	02	30-39岁	22.5088465066877603	113.899623723499559	440305	V0440300	9343	27	61	30	59	113.898020169999995	22.5050148900000018	113.900460510000002	22.5072308499999991	1
2019-10-21 18:32:03	2019-10-21 20:34:03	2.29234759999999982	02	未知	22.5090990866924407	113.899618086507402	440305	V0440300	9343	27	61	30	59	113.898020169999995	22.5050148900000018	113.900460510000002	22.5072308499999991	1
2019-10-21 16:38:57	2019-10-21 19:32:58	2.29234759999999982	01	30-39岁	22.5082150566355494	113.899637815628012	440305	V0440300	9343	27	61	30	59	113.898020169999995	22.5050148900000018	113.900460510000002	22.5072308499999991	1
2019-10-21 18:50:01	2019-10-21 20:40:27	2.29234759999999982	02	19-29岁	22.5073136883579217	113.902037568670934	440305	V0440300	9344	27	62	30	60	113.900460510000002	22.5050148900000018	113.902900840000001	22.5072308499999991	2
2019-10-21 20:41:00	2019-10-21 22:45:57	2.29234759999999982	02	19-29岁	22.5073136883579217	113.902037568670934	440305	V0440300	9344	27	62	30	60	113.900460510000002	22.5050148900000018	113.902900840000001	22.5072308499999991	2
2019-10-21 12:25:35	2019-10-21 12:26:35	2.29234759999999982	02	30-39岁	22.5087389646580291	113.902005786020169	440305	V0440300	9344	27	62	30	60	113.900460510000002	22.5050148900000018	113.902900840000001	22.5072308499999991	1
2019-10-21 16:45:08	2019-10-21 17:38:05	2.29234759999999982	02	19-29岁	22.5078238500802605	113.909796494307557	440305	V0440300	9347	27	65	30	63	113.907781510000007	22.5050148900000018	113.910221849999999	22.5072308499999991	1
2019-10-21 00:13:55	2019-10-21 01:49:56	2.29234759999999982	02	40-49岁	22.5073965286733895	113.921403213692514	440305	V0440300	9352	27	70	30	68	113.919983189999996	22.5050148900000018	113.922423530000003	22.5072308499999991	1
2019-10-21 10:53:26	2019-10-21 12:02:40	2.29234759999999982	01	40-49岁	22.5079634448911001	113.924149142256979	440305	V0440300	9353	27	71	30	69	113.922423530000003	22.5050148900000018	113.924863869999996	22.5072308499999991	1
2019-10-21 00:47:11	2019-10-21 07:01:09	2.29234759999999982	02	40-49岁	22.5077784804521102	113.92580444688393	440305	V0440300	9354	27	72	30	70	113.924863869999996	22.5050148900000018	113.927304199999995	22.5072308499999991	1
2019-10-21 10:30:15	2019-10-21 12:13:19	2.29234759999999982	01	30-39岁	22.5076457704970814	113.927361463211028	440305	V0440300	9355	27	73	30	71	113.927304199999995	22.5050148900000018	113.929744540000002	22.5072308499999991	1
2019-10-21 21:23:23	2019-10-21 22:49:16	2.29234759999999982	02	19-29岁	22.5095054541883215	113.882349198346049	440305	V0440300	9693	28	54	31	52	113.88093782	22.5072308499999991	113.883378149999999	22.50944681	1
2019-10-21 14:29:09	2019-10-21 15:29:22	2.29234759999999982	01	60岁以上	22.5111135214977303	113.901593445392436	440305	V0440300	9701	28	62	31	60	113.900460510000002	22.5072308499999991	113.902900840000001	22.50944681	1
2019-10-21 19:13:34	2019-10-21 19:44:59	2.29234759999999982	01	30-39岁	22.5101334401071007	113.91870059067611	440305	V0440300	9708	28	69	31	67	113.917542859999998	22.5072308499999991	113.919983189999996	22.50944681	1
2019-10-21 20:36:03	2019-10-21 23:12:55	2.29234759999999982	01	30-39岁	22.5102508974101596	113.918707698441111	440305	V0440300	9708	28	69	31	67	113.917542859999998	22.5072308499999991	113.919983189999996	22.50944681	1
2019-10-21 22:49:51	2019-10-21 23:34:41	2.29234759999999982	01	30-39岁	22.5102845639829816	113.91858068094632	440305	V0440300	9708	28	69	31	67	113.917542859999998	22.5072308499999991	113.919983189999996	22.50944681	1
2019-10-21 13:53:13	2019-10-21 18:16:46	2.29234759999999982	02	50-59岁	22.5113313127847796	113.921403432820043	440305	V0440300	9709	28	70	31	68	113.919983189999996	22.5072308499999991	113.922423530000003	22.50944681	1
2019-10-21 12:37:48	2019-10-21 13:56:11	2.29234759999999982	02	19-29岁	22.5102732446422102	113.924593372388529	440305	V0440300	9710	28	71	31	69	113.922423530000003	22.5072308499999991	113.924863869999996	22.50944681	1
2019-10-21 14:26:00	2019-10-21 18:27:11	2.29234759999999982	01	30-39岁	22.5095549304476208	113.926202227315301	440305	V0440300	9711	28	72	31	70	113.924863869999996	22.5072308499999991	113.927304199999995	22.50944681	1
2019-10-21 17:44:00	2019-10-21 23:18:58	2.29234759999999982	02	19-29岁	22.5110373979230189	113.926800784369732	440305	V0440300	9711	28	72	31	70	113.924863869999996	22.5072308499999991	113.927304199999995	22.50944681	2
2019-10-21 15:26:39	2019-10-21 16:08:15	2.29234759999999982	02	19-29岁	22.5110373979230189	113.926800784369732	440305	V0440300	9711	28	72	31	70	113.924863869999996	22.5072308499999991	113.927304199999995	22.50944681	2
2019-10-21 18:20:40	2019-10-21 19:43:25	2.29234759999999982	01	50-59岁	22.5097223200065706	113.927878898049613	440305	V0440300	9712	28	73	31	71	113.927304199999995	22.5072308499999991	113.929744540000002	22.50944681	1
2019-10-21 13:53:31	2019-10-21 15:48:32	2.29234759999999982	01	0-18岁	22.5107510152236792	113.928817757720083	440305	V0440300	9712	28	73	31	71	113.927304199999995	22.5072308499999991	113.929744540000002	22.50944681	1
2019-10-21 18:19:46	2019-10-21 20:01:08	3.05925700000000012	03	未知	22.5103791127432586	114.04193074694841	440304	V0440300	9758	28	119	30	118	114.039559659999995	22.5072308499999991	114.042000000000002	22.50944681	1
2019-10-21 17:51:17	2019-10-21 18:38:01	2.29234759999999982	02	40-49岁	22.5130996051857295	113.899285963456336	440305	V0440300	10057	29	61	32	59	113.898020169999995	22.50944681	113.900460510000002	22.5116627700000009	1
2019-10-21 00:28:34	2019-10-21 01:25:49	2.29234759999999982	02	30-39岁	22.5125207719360603	113.909070360124176	440305	V0440300	10061	29	65	32	63	113.907781510000007	22.50944681	113.910221849999999	22.5116627700000009	1
2019-10-21 16:28:20	2019-10-21 19:03:38	2.29234759999999982	02	19-29岁	22.5117159588717399	113.910865780876975	440305	V0440300	10062	29	66	32	64	113.910221849999999	22.50944681	113.912662190000006	22.5116627700000009	2
2019-10-21 19:04:24	2019-10-21 20:16:29	2.29234759999999982	02	19-29岁	22.5117159588717399	113.910865780876975	440305	V0440300	10062	29	66	32	64	113.910221849999999	22.50944681	113.912662190000006	22.5116627700000009	2
2019-10-21 19:19:56	2019-10-21 21:00:56	2.29234759999999982	02	19-29岁	22.5137110090665189	113.91748476326535	440305	V0440300	10064	29	68	32	66	113.915102520000005	22.50944681	113.917542859999998	22.5116627700000009	1
2019-10-21 19:45:35	2019-10-21 21:08:03	2.29234759999999982	02	40-49岁	22.5132910215384214	113.919116212373794	440305	V0440300	10065	29	69	32	67	113.917542859999998	22.50944681	113.919983189999996	22.5116627700000009	1
2019-10-21 16:58:35	2019-10-21 19:15:31	2.29234759999999982	02	19-29岁	22.5136080591587202	113.918234976909631	440305	V0440300	10065	29	69	32	67	113.917542859999998	22.50944681	113.919983189999996	22.5116627700000009	1
2019-10-21 22:08:54	2019-10-21 23:07:43	2.29234759999999982	02	19-29岁	22.5137229127934795	113.918106154652875	440305	V0440300	10065	29	69	32	67	113.917542859999998	22.50944681	113.919983189999996	22.5116627700000009	1
2019-10-21 19:51:28	2019-10-21 23:10:32	2.29234759999999982	02	40-49岁	22.5119538007445108	113.917620893240638	440305	V0440300	10065	29	69	32	67	113.917542859999998	22.50944681	113.919983189999996	22.5116627700000009	1
2019-10-21 18:25:04	2019-10-21 21:36:34	2.29234759999999982	02	40-49岁	22.5131104070223493	113.920052699059056	440305	V0440300	10066	29	70	32	68	113.919983189999996	22.50944681	113.922423530000003	22.5116627700000009	1
2019-10-21 00:00:05	2019-10-21 00:53:16	2.29234759999999982	02	19-29岁	22.5131074765295693	113.922257693811588	440305	V0440300	10066	29	70	32	68	113.919983189999996	22.50944681	113.922423530000003	22.5116627700000009	1
2019-10-21 18:30:24	2019-10-21 20:54:08	2.29234759999999982	01	40-49岁	22.5123784143996204	113.92000093750768	440305	V0440300	10066	29	70	32	68	113.919983189999996	22.50944681	113.922423530000003	22.5116627700000009	1
2019-10-21 12:35:37	2019-10-21 18:02:17	2.29234759999999982	01	19-29岁	22.5116866571795313	113.921580108936283	440305	V0440300	10066	29	70	32	68	113.919983189999996	22.50944681	113.922423530000003	22.5116627700000009	1
2019-10-21 16:10:01	2019-10-21 17:15:49	2.29234759999999982	01	19-29岁	22.5125221657647714	113.924213327331543	440305	V0440300	10067	29	71	32	69	113.922423530000003	22.50944681	113.924863869999996	22.5116627700000009	1
2019-10-21 06:39:22	2019-10-21 10:25:52	2.29234759999999982	02	40-49岁	22.5127110482842703	113.924180004647354	440305	V0440300	10067	29	71	32	69	113.922423530000003	22.50944681	113.924863869999996	22.5116627700000009	1
2019-10-21 12:02:00	2019-10-21 14:01:51	2.29234759999999982	02	19-29岁	22.5129153341083708	113.924952549239194	440305	V0440300	10068	29	72	32	70	113.924863869999996	22.50944681	113.927304199999995	22.5116627700000009	1
2019-10-21 00:00:16	2019-10-21 00:22:32	2.29234759999999982	01	19-29岁	22.512273355108011	113.933873896481529	440305	V0440300	10071	29	75	32	73	113.932184879999994	22.50944681	113.934625209999993	22.5116627700000009	1
2019-10-21 18:15:09	2019-10-21 21:08:33	3.05925700000000012	02	19-29岁	22.5127367536742895	114.045970179275997	440304	V0440300	10117	29	121	31	120	114.044440339999994	22.50944681	114.046880669999993	22.5116627700000009	1
2019-10-21 13:11:34	2019-10-21 22:23:05	2.29234759999999982	01	19-29岁	22.5150658925401288	113.899698591537486	440305	V0440300	10414	30	61	33	59	113.898020169999995	22.5116627700000009	113.900460510000002	22.513878720000001	1
2019-10-21 14:04:43	2019-10-21 20:32:44	2.29234759999999982	02	30-39岁	22.5157401250015603	113.909882636524941	440305	V0440300	10418	30	65	33	63	113.907781510000007	22.5116627700000009	113.910221849999999	22.513878720000001	1
2019-10-21 17:02:12	2019-10-21 19:27:19	2.29234759999999982	02	19-29岁	22.5160347630264006	113.912537576157888	440305	V0440300	10419	30	66	33	64	113.910221849999999	22.5116627700000009	113.912662190000006	22.513878720000001	1
2019-10-21 20:08:36	2019-10-21 23:00:13	2.29234759999999982	02	19-29岁	22.5158443588768407	113.911551034282027	440305	V0440300	10419	30	66	33	64	113.910221849999999	22.5116627700000009	113.912662190000006	22.513878720000001	1
2019-10-21 20:07:22	2019-10-21 23:00:40	2.29234759999999982	01	50-59岁	22.5145414073433301	113.910433830702985	440305	V0440300	10419	30	66	33	64	113.910221849999999	22.5116627700000009	113.912662190000006	22.513878720000001	1
2019-10-21 08:26:44	2019-10-21 08:51:27	2.29234759999999982	02	30-39岁	22.5147554765830513	113.917830692381969	440305	V0440300	10422	30	69	33	67	113.917542859999998	22.5116627700000009	113.919983189999996	22.513878720000001	1
2019-10-21 08:46:06	2019-10-21 18:38:57	2.29234759999999982	02	30-39岁	22.5153876621355309	113.923984738222771	440305	V0440300	10424	30	71	33	69	113.922423530000003	22.5116627700000009	113.924863869999996	22.513878720000001	1
2019-10-21 02:44:36	2019-10-21 02:44:36	2.29234759999999982	01	40-49岁	22.5148114705729192	113.923113573170781	440305	V0440300	10424	30	71	33	69	113.922423530000003	22.5116627700000009	113.924863869999996	22.513878720000001	1
2019-10-21 13:41:03	2019-10-21 17:42:06	2.29234759999999982	02	30-39岁	22.5177842653939706	113.897928321163548	440305	V0440300	10770	31	60	34	58	113.895579830000003	22.513878720000001	113.898020169999995	22.5160946799999984	1
2019-10-21 09:29:22	2019-10-21 12:44:05	2.29234759999999982	01	19-29岁	22.5180814382196495	113.908208362209777	440305	V0440300	10775	31	65	34	63	113.907781510000007	22.513878720000001	113.910221849999999	22.5160946799999984	1
2019-10-21 00:01:25	2019-10-21 02:03:55	2.29234759999999982	02	19-29岁	22.5169576782466905	113.916897879706042	440305	V0440300	10778	31	68	34	66	113.915102520000005	22.513878720000001	113.917542859999998	22.5160946799999984	2
2019-10-21 22:05:44	2019-10-21 23:42:07	2.29234759999999982	02	19-29岁	22.5169576782466905	113.916897879706042	440305	V0440300	10778	31	68	34	66	113.915102520000005	22.513878720000001	113.917542859999998	22.5160946799999984	2
2019-10-21 18:45:49	2019-10-21 19:49:16	2.29234759999999982	02	19-29岁	22.5164535043579797	113.924505091932787	440305	V0440300	10781	31	71	34	69	113.922423530000003	22.513878720000001	113.924863869999996	22.5160946799999984	1
2019-10-21 14:10:18	2019-10-21 15:26:08	2.29234759999999982	01	19-29岁	22.5175674592633897	113.929434406969534	440305	V0440300	10783	31	73	34	71	113.927304199999995	22.513878720000001	113.929744540000002	22.5160946799999984	1
2019-10-21 16:10:52	2019-10-21 16:44:12	2.29234759999999982	02	19-29岁	22.5181850249983384	113.928692219505166	440305	V0440300	10783	31	73	34	71	113.927304199999995	22.513878720000001	113.929744540000002	22.5160946799999984	1
2019-10-21 12:57:40	2019-10-21 21:57:54	2.29234759999999982	01	19-29岁	22.5195266286928799	113.908273319804593	440305	V0440300	11132	32	65	35	63	113.907781510000007	22.5160946799999984	113.910221849999999	22.5183106399999993	1
2019-10-21 15:11:37	2019-10-21 17:19:04	2.29234759999999982	01	30-39岁	22.5202984332602014	113.908518405533627	440305	V0440300	11132	32	65	35	63	113.907781510000007	22.5160946799999984	113.910221849999999	22.5183106399999993	1
2019-10-21 00:00:23	2019-10-21 00:02:26	2.29234759999999982	01	30-39岁	22.5186820344715386	113.908466971610991	440305	V0440300	11132	32	65	35	63	113.907781510000007	22.5160946799999984	113.910221849999999	22.5183106399999993	1
2019-10-21 10:05:50	2019-10-21 10:18:28	2.29234759999999982	02	19-29岁	22.5197683153423505	113.909579292436277	440305	V0440300	11132	32	65	35	63	113.907781510000007	22.5160946799999984	113.910221849999999	22.5183106399999993	1
2019-10-21 17:43:56	2019-10-21 20:27:15	2.29234759999999982	01	30-39岁	22.5198850578358609	113.915191250778534	440305	V0440300	11135	32	68	35	66	113.915102520000005	22.5160946799999984	113.917542859999998	22.5183106399999993	1
2019-10-21 15:07:49	2019-10-21 16:11:45	2.29234759999999982	02	30-39岁	22.5190556995107194	113.915238817649936	440305	V0440300	11135	32	68	35	66	113.915102520000005	22.5160946799999984	113.917542859999998	22.5183106399999993	1
2019-10-21 00:26:42	2019-10-21 08:12:01	2.29234759999999982	02	19-29岁	22.5201741933066799	113.931251545771886	440305	V0440300	11141	32	74	35	73	113.929744540000002	22.5160946799999984	113.932184879999994	22.5183106399999993	1
2019-10-21 20:50:12	2019-10-21 20:51:52	2.29234759999999982	01	50-59岁	22.5201741933066799	113.931251545771886	440305	V0440300	11141	32	74	35	73	113.929744540000002	22.5160946799999984	113.932184879999994	22.5183106399999993	1
2019-10-21 18:40:20	2019-10-21 23:13:07	2.29234759999999982	01	40-49岁	22.5201777266735306	113.930017801758453	440305	V0440300	11141	32	74	35	73	113.929744540000002	22.5160946799999984	113.932184879999994	22.5183106399999993	1
2019-10-21 18:42:59	2019-10-21 20:26:39	2.29234759999999982	01	40-49岁	22.5204874947451117	113.946767562261243	440305	V0440300	11147	32	80	34	79	113.944386559999998	22.5160946799999984	113.946826889999997	22.5183106399999993	1
2019-10-21 15:43:13	2019-10-21 16:45:53	3.05925700000000012	01	40-49岁	22.518741602920219	114.048096230951089	440304	V0440300	11189	32	122	34	121	114.046880669999993	22.5160946799999984	114.04932101	22.5183106399999993	1
2019-10-21 17:23:37	2019-10-21 18:14:37	3.05925700000000012	02	19-29岁	22.5197021582583794	114.056187537005499	440304	V0440300	11192	32	125	34	124	114.054201680000006	22.5160946799999984	114.056642019999998	22.5183106399999993	2
2019-10-21 15:25:52	2019-10-21 17:23:30	3.05925700000000012	02	19-29岁	22.5197021582583794	114.056187537005499	440304	V0440300	11192	32	125	34	124	114.054201680000006	22.5160946799999984	114.056642019999998	22.5183106399999993	2
2019-10-21 11:23:18	2019-10-21 11:24:18	3.05925700000000012	01	30-39岁	22.5202530068362989	114.058177089418677	440304	V0440300	11193	32	126	34	125	114.056642019999998	22.5160946799999984	114.059082349999997	22.5183106399999993	1
2019-10-21 14:47:03	2019-10-21 15:41:03	2.29234759999999982	02	30-39岁	22.5208257430449699	113.907311866542074	440305	V0440300	11488	33	64	36	62	113.905341179999994	22.5183106399999993	113.907781510000007	22.5205266000000002	1
2019-10-21 17:05:20	2019-10-21 20:24:05	2.29234759999999982	02	30-39岁	22.5220268764738201	113.908295354324892	440305	V0440300	11489	33	65	36	63	113.907781510000007	22.5183106399999993	113.910221849999999	22.5205266000000002	1
2019-10-21 10:56:20	2019-10-21 15:17:31	2.29234759999999982	02	30-39岁	22.5226317011573798	113.909243564590966	440305	V0440300	11489	33	65	36	63	113.907781510000007	22.5183106399999993	113.910221849999999	22.5205266000000002	1
2019-10-21 17:59:23	2019-10-21 19:59:36	2.29234759999999982	02	19-29岁	22.5215773805787691	113.913084590199176	440305	V0440300	11491	33	67	36	65	113.912662190000006	22.5183106399999993	113.915102520000005	22.5205266000000002	1
2019-10-21 07:30:08	2019-10-21 10:35:37	2.29234759999999982	01	50-59岁	22.5206743672983691	113.913056098504214	440305	V0440300	11491	33	67	36	65	113.912662190000006	22.5183106399999993	113.915102520000005	22.5205266000000002	1
2019-10-21 18:11:41	2019-10-21 20:24:25	2.29234759999999982	01	60岁以上	22.5217977156162803	113.913749950743394	440305	V0440300	11491	33	67	36	65	113.912662190000006	22.5183106399999993	113.915102520000005	22.5205266000000002	1
2019-10-21 16:26:21	2019-10-21 20:47:18	2.29234759999999982	02	19-29岁	22.521363247382709	113.923104389374117	440305	V0440300	11495	33	71	36	70	113.922423530000003	22.5183106399999993	113.924863869999996	22.5205266000000002	1
2019-10-21 09:28:52	2019-10-21 10:32:44	3.05925700000000012	02	40-49岁	22.5223559130138504	114.045862708583712	440304	V0440300	11545	33	121	35	120	114.044440339999994	22.5183106399999993	114.046880669999993	22.5205266000000002	1
2019-10-21 11:49:09	2019-10-21 14:15:49	3.05925700000000012	02	19-29岁	22.5224513756340485	114.046637861219779	440304	V0440300	11545	33	121	35	120	114.044440339999994	22.5183106399999993	114.046880669999993	22.5205266000000002	1
2019-10-21 16:28:12	2019-10-21 21:38:23	3.05925700000000012	02	未知	22.5210590607081897	114.048474412485334	440304	V0440300	11546	33	122	35	121	114.046880669999993	22.5183106399999993	114.04932101	22.5205266000000002	1
2019-10-21 16:47:47	2019-10-21 20:08:20	2.29234759999999982	01	30-39岁	22.5245809240801016	113.910647564032089	440305	V0440300	11847	34	66	37	65	113.910221849999999	22.5205266000000002	113.912662190000006	22.5227425500000003	1
2019-10-21 13:44:28	2019-10-21 23:09:29	2.29234759999999982	02	19-29岁	22.5227632827686008	113.912805658236749	440305	V0440300	11848	34	67	37	66	113.912662190000006	22.5205266000000002	113.915102520000005	22.5227425500000003	1
2019-10-21 12:49:47	2019-10-21 13:52:55	2.29234759999999982	01	30-39岁	22.5234806454089203	113.914917077584889	440305	V0440300	11848	34	67	37	66	113.912662190000006	22.5205266000000002	113.915102520000005	22.5227425500000003	1
2019-10-21 09:31:25	2019-10-21 10:01:32	2.29234759999999982	02	19-29岁	22.5248804026591607	113.91684822539095	440305	V0440300	11849	34	68	37	67	113.915102520000005	22.5205266000000002	113.917542859999998	22.5227425500000003	1
2019-10-21 14:27:35	2019-10-21 14:47:27	2.29234759999999982	02	19-29岁	22.5236680562517897	113.915748321064839	440305	V0440300	11849	34	68	37	67	113.915102520000005	22.5205266000000002	113.917542859999998	22.5227425500000003	1
2019-10-21 09:04:26	2019-10-21 10:36:43	2.29234759999999982	01	30-39岁	22.5247634170571907	113.917336530699316	440305	V0440300	11849	34	68	37	67	113.915102520000005	22.5205266000000002	113.917542859999998	22.5227425500000003	1
2019-10-21 09:34:56	2019-10-21 18:29:49	2.29234759999999982	01	19-29岁	22.5238447545322487	113.925448778670287	440305	V0440300	11853	34	72	37	71	113.924863869999996	22.5205266000000002	113.927304199999995	22.5227425500000003	1
2019-10-21 16:19:25	2019-10-21 18:43:18	2.29234759999999982	01	19-29岁	22.5233514970479298	113.928917924582279	440305	V0440300	11854	34	73	37	72	113.927304199999995	22.5205266000000002	113.929744540000002	22.5227425500000003	1
2019-10-21 22:21:43	2019-10-21 22:21:43	2.29234759999999982	01	19-29岁	22.5248263494667995	113.927700162054663	440305	V0440300	11854	34	73	37	72	113.927304199999995	22.5205266000000002	113.929744540000002	22.5227425500000003	1
2019-10-21 21:18:58	2019-10-21 22:49:47	2.29234759999999982	01	19-29岁	22.5245951509826483	113.930716682873054	440305	V0440300	11855	34	74	37	73	113.929744540000002	22.5205266000000002	113.932184879999994	22.5227425500000003	1
2019-10-21 10:38:05	2019-10-21 22:19:46	2.29234759999999982	01	19-29岁	22.5246448709195093	113.93237671594558	440305	V0440300	11856	34	75	37	74	113.932184879999994	22.5205266000000002	113.934625209999993	22.5227425500000003	1
2019-10-21 19:07:30	2019-10-21 20:20:14	2.29234759999999982	01	30-39岁	22.5232209406140704	113.942909192675955	440305	V0440300	11860	34	79	36	78	113.941946220000005	22.5205266000000002	113.944386559999998	22.5227425500000003	1
2019-10-21 00:02:03	2019-10-21 00:29:01	2.29234759999999982	01	19-29岁	22.5228493249971713	113.945200208003087	440305	V0440300	11861	34	80	36	79	113.944386559999998	22.5205266000000002	113.946826889999997	22.5227425500000003	1
2019-10-21 11:41:45	2019-10-21 15:40:44	2.29234759999999982	02	40-49岁	22.524038319211229	113.958890655627087	440305	V0440300	11866	34	85	36	84	113.956588240000002	22.5205266000000002	113.959028570000001	22.5227425500000003	1
2019-10-21 12:06:35	2019-10-21 18:24:44	3.05925700000000012	02	19-29岁	22.5249535682424593	114.026669059468759	440304	V0440300	11894	34	113	36	112	114.024917650000006	22.5205266000000002	114.027357980000005	22.5227425500000003	1
2019-10-21 15:41:06	2019-10-21 16:33:57	3.05925700000000012	01	30-39岁	22.5236304917747603	114.041551333055949	440304	V0440300	11900	34	119	36	118	114.039559659999995	22.5205266000000002	114.042000000000002	22.5227425500000003	1
2019-10-21 19:50:36	2019-10-21 21:04:58	3.05925700000000012	02	19-29岁	22.5235661768152617	114.040017758559131	440304	V0440300	11900	34	119	36	118	114.039559659999995	22.5205266000000002	114.042000000000002	22.5227425500000003	1
2019-10-21 13:41:13	2019-10-21 16:33:57	3.05925700000000012	02	30-39岁	22.5236256691278918	114.04128913487412	440304	V0440300	11900	34	119	36	118	114.039559659999995	22.5205266000000002	114.042000000000002	22.5227425500000003	1
2019-10-21 21:50:25	2019-10-21 23:35:38	3.05925700000000012	01	19-29岁	22.5227554293157688	114.048943522644691	440304	V0440300	11903	34	122	36	121	114.046880669999993	22.5205266000000002	114.04932101	22.5227425500000003	2
2019-10-21 00:03:40	2019-10-21 01:22:54	3.05925700000000012	01	19-29岁	22.5227554293157688	114.048943522644691	440304	V0440300	11903	34	122	36	121	114.046880669999993	22.5205266000000002	114.04932101	22.5227425500000003	2
2019-10-21 00:01:48	2019-10-21 00:51:25	3.05925700000000012	02	19-29岁	22.5238834620801995	114.052873520548488	440304	V0440300	11905	34	124	36	123	114.051761350000007	22.5205266000000002	114.054201680000006	22.5227425500000003	1
2019-10-21 16:15:36	2019-10-21 18:02:13	3.05925700000000012	01	19-29岁	22.5240801397122183	114.054248869381922	440304	V0440300	11906	34	125	36	124	114.054201680000006	22.5205266000000002	114.056642019999998	22.5227425500000003	1
2019-10-21 09:01:33	2019-10-21 10:47:23	2.29234759999999982	01	30-39岁	22.5268413919284285	113.911811534356758	440305	V0440300	12204	35	66	38	65	113.910221849999999	22.5227425500000003	113.912662190000006	22.5249585100000012	1
2019-10-21 23:11:56	2019-10-21 23:47:45	2.29234759999999982	01	30-39岁	22.5259607070176493	113.914356819894806	440305	V0440300	12205	35	67	38	66	113.912662190000006	22.5227425500000003	113.915102520000005	22.5249585100000012	1
2019-10-21 08:10:58	2019-10-21 08:54:38	2.29234759999999982	02	19-29岁	22.5252998287495387	113.917072049697012	440305	V0440300	12206	35	68	38	67	113.915102520000005	22.5227425500000003	113.917542859999998	22.5249585100000012	1
2019-10-21 17:57:55	2019-10-21 19:31:02	2.29234759999999982	02	19-29岁	22.5259395257358186	113.915134427293978	440305	V0440300	12206	35	68	38	67	113.915102520000005	22.5227425500000003	113.917542859999998	22.5249585100000012	1
2019-10-21 17:43:24	2019-10-21 20:25:03	2.29234759999999982	02	40-49岁	22.5253542478974609	113.919441103031161	440305	V0440300	12207	35	69	38	68	113.917542859999998	22.5227425500000003	113.919983189999996	22.5249585100000012	1
2019-10-21 10:10:31	2019-10-21 11:15:57	2.29234759999999982	01	40-49岁	22.5267801784846498	113.921799175306703	440305	V0440300	12208	35	70	38	69	113.919983189999996	22.5227425500000003	113.922423530000003	22.5249585100000012	1
2019-10-21 20:09:23	2019-10-21 22:05:24	2.29234759999999982	01	30-39岁	22.5260691002126805	113.922368657730956	440305	V0440300	12208	35	70	38	69	113.919983189999996	22.5227425500000003	113.922423530000003	22.5249585100000012	1
2019-10-21 20:50:01	2019-10-21 22:39:25	2.29234759999999982	02	40-49岁	22.5268093937415905	113.920496809935045	440305	V0440300	12208	35	70	38	69	113.919983189999996	22.5227425500000003	113.922423530000003	22.5249585100000012	1
2019-10-21 00:10:23	2019-10-21 17:03:23	2.29234759999999982	02	30-39岁	22.5267919698243801	113.922886917189999	440305	V0440300	12209	35	71	38	70	113.922423530000003	22.5227425500000003	113.924863869999996	22.5249585100000012	1
2019-10-21 00:03:26	2019-10-21 00:03:28	2.29234759999999982	01	19-29岁	22.5263819697187095	113.925042866301155	440305	V0440300	12210	35	72	38	71	113.924863869999996	22.5227425500000003	113.927304199999995	22.5249585100000012	1
2019-10-21 00:00:42	2019-10-21 00:25:22	2.29234759999999982	01	19-29岁	22.5254905088129398	113.928452888956713	440305	V0440300	12211	35	73	38	72	113.927304199999995	22.5227425500000003	113.929744540000002	22.5249585100000012	1
2019-10-21 20:40:25	2019-10-21 23:42:33	2.29234759999999982	01	19-29岁	22.5250341999550194	113.931969827764803	440305	V0440300	12212	35	74	38	73	113.929744540000002	22.5227425500000003	113.932184879999994	22.5249585100000012	1
2019-10-21 10:28:42	2019-10-21 14:04:55	2.29234759999999982	02	30-39岁	22.5266176821807598	113.943562968911763	440305	V0440300	12217	35	79	37	78	113.941946220000005	22.5227425500000003	113.944386559999998	22.5249585100000012	1
2019-10-21 18:44:17	2019-10-21 23:16:37	2.29234759999999982	01	40-49岁	22.5262632561323493	113.949613151978383	440305	V0440300	12220	35	82	37	81	113.949267230000004	22.5227425500000003	113.951707560000003	22.5249585100000012	1
2019-10-21 08:57:32	2019-10-21 10:54:55	2.29234759999999982	01	40-49岁	22.5259907780246706	113.958575875922421	440305	V0440300	12223	35	85	37	84	113.956588240000002	22.5227425500000003	113.959028570000001	22.5249585100000012	1
2019-10-21 08:46:37	2019-10-21 19:16:09	3.05925700000000012	03	未知	22.5265915715367484	114.036688996925577	440304	V0440300	12255	35	117	37	116	114.034678990000003	22.5227425500000003	114.037119329999996	22.5249585100000012	1
2019-10-21 22:29:09	2019-10-21 23:27:29	3.05925700000000012	02	19-29岁	22.5258541631686207	114.04075588932858	440304	V0440300	12257	35	119	37	118	114.039559659999995	22.5227425500000003	114.042000000000002	22.5249585100000012	1
2019-10-21 13:09:22	2019-10-21 14:22:58	3.05925700000000012	01	30-39岁	22.5250548944151703	114.045882997591278	440304	V0440300	12259	35	121	37	120	114.044440339999994	22.5227425500000003	114.046880669999993	22.5249585100000012	1
2019-10-21 09:27:44	2019-10-21 10:20:53	3.05925700000000012	02	30-39岁	22.5264260875982387	114.047320794697214	440304	V0440300	12260	35	122	37	121	114.046880669999993	22.5227425500000003	114.04932101	22.5249585100000012	2
2019-10-21 10:21:57	2019-10-21 12:25:00	3.05925700000000012	02	30-39岁	22.5264260875982387	114.047320794697214	440304	V0440300	12260	35	122	37	121	114.046880669999993	22.5227425500000003	114.04932101	22.5249585100000012	2
2019-10-21 10:04:21	2019-10-21 14:17:33	3.05925700000000012	01	0-18岁	22.5270571359698017	114.055157214380614	440304	V0440300	12263	35	125	36	124	114.054201680000006	22.5227425500000003	114.056642019999998	22.5249585100000012	1
2019-10-21 16:42:30	2019-10-21 22:52:24	2.29234759999999982	01	19-29岁	22.5273968418570512	113.890991311759123	440305	V0440300	12553	36	58	39	57	113.890699159999997	22.5249585100000012	113.893139500000004	22.5271744699999985	1
2019-10-21 18:08:58	2019-10-21 20:28:23	2.29234759999999982	02	19-29岁	22.5276387175946908	113.911036078217919	440305	V0440300	12561	36	66	39	65	113.910221849999999	22.5249585100000012	113.912662190000006	22.5271744699999985	1
2019-10-21 07:10:10	2019-10-21 17:09:54	2.29234759999999982	01	50-59岁	22.5292984486666299	113.91287402171271	440305	V0440300	12562	36	67	39	66	113.912662190000006	22.5249585100000012	113.915102520000005	22.5271744699999985	1
2019-10-21 09:53:14	2019-10-21 11:37:31	2.29234759999999982	01	19-29岁	22.5278360886277902	113.917559720055735	440305	V0440300	12564	36	69	39	68	113.917542859999998	22.5249585100000012	113.919983189999996	22.5271744699999985	1
2019-10-21 21:14:47	2019-10-21 23:39:00	2.29234759999999982	01	19-29岁	22.5279818232105917	113.918100488163631	440305	V0440300	12564	36	69	39	68	113.917542859999998	22.5249585100000012	113.919983189999996	22.5271744699999985	1
2019-10-21 14:04:03	2019-10-21 15:12:26	2.29234759999999982	01	30-39岁	22.5275430629371094	113.919693669270004	440305	V0440300	12564	36	69	39	68	113.917542859999998	22.5249585100000012	113.919983189999996	22.5271744699999985	1
2019-10-21 08:58:07	2019-10-21 18:59:46	2.29234759999999982	02	19-29岁	22.52760665452222	113.922072277070185	440305	V0440300	12565	36	70	39	69	113.919983189999996	22.5249585100000012	113.922423530000003	22.5271744699999985	1
2019-10-21 09:37:52	2019-10-21 10:45:14	2.29234759999999982	03	未知	22.5287595755458199	113.920540969564058	440305	V0440300	12565	36	70	39	69	113.919983189999996	22.5249585100000012	113.922423530000003	22.5271744699999985	1
2019-10-21 19:19:20	2019-10-21 21:20:23	2.29234759999999982	02	40-49岁	22.5276509291386304	113.921556433468524	440305	V0440300	12565	36	70	39	69	113.919983189999996	22.5249585100000012	113.922423530000003	22.5271744699999985	1
2019-10-21 09:52:14	2019-10-21 12:00:06	2.29234759999999982	02	19-29岁	22.5284419782718288	113.921393171289907	440305	V0440300	12565	36	70	39	69	113.919983189999996	22.5249585100000012	113.922423530000003	22.5271744699999985	1
2019-10-21 16:09:55	2019-10-21 21:50:44	2.29234759999999982	01	30-39岁	22.5288695891546986	113.921101966743805	440305	V0440300	12565	36	70	39	69	113.919983189999996	22.5249585100000012	113.922423530000003	22.5271744699999985	1
2019-10-21 16:45:37	2019-10-21 21:02:05	2.29234759999999982	02	30-39岁	22.528589272956669	113.922487635667352	440305	V0440300	12566	36	71	39	70	113.922423530000003	22.5249585100000012	113.924863869999996	22.5271744699999985	1
2019-10-21 09:35:04	2019-10-21 13:00:45	2.29234759999999982	02	19-29岁	22.5291735684248415	113.92331012503125	440305	V0440300	12566	36	71	39	70	113.922423530000003	22.5249585100000012	113.924863869999996	22.5271744699999985	1
2019-10-21 08:35:08	2019-10-21 14:09:06	2.29234759999999982	01	30-39岁	22.5287493599949791	113.92897335540124	440305	V0440300	12568	36	73	39	72	113.927304199999995	22.5249585100000012	113.929744540000002	22.5271744699999985	2
2019-10-21 21:43:50	2019-10-21 23:13:16	2.29234759999999982	01	30-39岁	22.5287493599949791	113.92897335540124	440305	V0440300	12568	36	73	39	72	113.927304199999995	22.5249585100000012	113.929744540000002	22.5271744699999985	2
2019-10-21 00:13:55	2019-10-21 00:23:23	2.29234759999999982	01	19-29岁	22.5290354339180503	113.92883102200787	440305	V0440300	12568	36	73	39	72	113.927304199999995	22.5249585100000012	113.929744540000002	22.5271744699999985	1
2019-10-21 19:15:03	2019-10-21 20:00:43	2.29234759999999982	01	40-49岁	22.5293050108135589	113.948205677463051	440305	V0440300	12576	36	81	38	80	113.946826889999997	22.5249585100000012	113.949267230000004	22.5271744699999985	1
2019-10-21 18:27:41	2019-10-21 22:01:04	2.29234759999999982	01	19-29岁	22.5283899756869488	113.959931930366608	440305	V0440300	12581	36	86	38	85	113.959028570000001	22.5249585100000012	113.961468909999994	22.5271744699999985	1
2019-10-21 13:43:40	2019-10-21 16:14:30	3.05925700000000012	02	30-39岁	22.5291478237639105	114.02116788844107	440304	V0440300	12606	36	111	38	110	114.02003698	22.5249585100000012	114.022477309999999	22.5271744699999985	1
2019-10-21 16:27:28	2019-10-21 22:05:28	3.05925700000000012	02	19-29岁	22.5278479774759113	114.021156925236397	440304	V0440300	12606	36	111	38	110	114.02003698	22.5249585100000012	114.022477309999999	22.5271744699999985	1
2019-10-21 16:32:53	2019-10-21 17:41:07	2.29234759999999982	03	19-29岁	22.5310068073409084	113.914895504586838	440305	V0440300	12919	37	67	40	66	113.912662190000006	22.5271744699999985	113.915102520000005	22.5293904199999986	1
2019-10-21 19:25:32	2019-10-21 20:09:06	2.29234759999999982	01	50-59岁	22.5299975616149588	113.914033922562652	440305	V0440300	12919	37	67	40	66	113.912662190000006	22.5271744699999985	113.915102520000005	22.5293904199999986	1
2019-10-21 19:10:57	2019-10-21 21:23:00	2.29234759999999982	01	19-29岁	22.5306118013413617	113.916886052812515	440305	V0440300	12920	37	68	40	67	113.915102520000005	22.5271744699999985	113.917542859999998	22.5293904199999986	1
2019-10-21 11:46:56	2019-10-21 12:46:36	2.29234759999999982	01	40-49岁	22.5308229589657891	113.915191028378743	440305	V0440300	12920	37	68	40	67	113.915102520000005	22.5271744699999985	113.917542859999998	22.5293904199999986	1
2019-10-21 18:50:49	2019-10-21 22:47:07	2.29234759999999982	02	19-29岁	22.5313662001708117	113.916694429251706	440305	V0440300	12920	37	68	40	67	113.915102520000005	22.5271744699999985	113.917542859999998	22.5293904199999986	1
2019-10-21 14:35:48	2019-10-21 16:00:40	2.29234759999999982	01	50-59岁	22.5310181269129188	113.917838768906336	440305	V0440300	12921	37	69	40	68	113.917542859999998	22.5271744699999985	113.919983189999996	22.5293904199999986	1
2019-10-21 11:22:43	2019-10-21 15:49:27	2.29234759999999982	01	30-39岁	22.5296155236229012	113.921882007915841	440305	V0440300	12922	37	70	40	69	113.919983189999996	22.5271744699999985	113.922423530000003	22.5293904199999986	1
2019-10-21 20:09:41	2019-10-21 23:45:05	2.29234759999999982	02	19-29岁	22.5296586699261816	113.922250202534073	440305	V0440300	12922	37	70	40	69	113.919983189999996	22.5271744699999985	113.922423530000003	22.5293904199999986	1
2019-10-21 20:09:05	2019-10-21 21:40:52	2.29234759999999982	02	19-29岁	22.5307987460477399	113.921933480269175	440305	V0440300	12922	37	70	40	69	113.919983189999996	22.5271744699999985	113.922423530000003	22.5293904199999986	1
2019-10-21 21:27:53	2019-10-21 23:41:20	2.29234759999999982	03	19-29岁	22.5294425403914502	113.922274424633102	440305	V0440300	12922	37	70	40	69	113.919983189999996	22.5271744699999985	113.922423530000003	22.5293904199999986	1
2019-10-21 13:41:21	2019-10-21 14:26:31	2.29234759999999982	02	60岁以上	22.5296129911356999	113.923164380108489	440305	V0440300	12923	37	71	40	70	113.922423530000003	22.5271744699999985	113.924863869999996	22.5293904199999986	1
2019-10-21 00:03:25	2019-10-21 09:14:33	2.29234759999999982	02	30-39岁	22.5299996173482704	113.925448443087504	440305	V0440300	12924	37	72	40	71	113.924863869999996	22.5271744699999985	113.927304199999995	22.5293904199999986	1
2019-10-21 19:01:21	2019-10-21 20:56:24	2.29234759999999982	01	19-29岁	22.5315734498605593	113.927521659520892	440305	V0440300	12925	37	73	39	72	113.927304199999995	22.5271744699999985	113.929744540000002	22.5293904199999986	1
2019-10-21 21:27:33	2019-10-21 23:09:54	2.29234759999999982	01	19-29岁	22.5314773933075898	113.929107279781789	440305	V0440300	12925	37	73	39	72	113.927304199999995	22.5271744699999985	113.929744540000002	22.5293904199999986	2
2019-10-21 23:43:23	2019-10-21 23:43:23	2.29234759999999982	01	19-29岁	22.5314773933075898	113.929107279781789	440305	V0440300	12925	37	73	39	72	113.927304199999995	22.5271744699999985	113.929744540000002	22.5293904199999986	2
2019-10-21 18:39:01	2019-10-21 21:58:56	2.29234759999999982	01	19-29岁	22.5296249876545609	113.959380281335839	440305	V0440300	12938	37	86	39	85	113.959028570000001	22.5271744699999985	113.961468909999994	22.5293904199999986	1
2019-10-21 00:58:01	2019-10-21 04:16:54	2.29234759999999982	01	50-59岁	22.5302040881277215	113.963758686890287	440305	V0440300	12939	37	87	39	86	113.961468909999994	22.5271744699999985	113.963909240000007	22.5293904199999986	1
2019-10-21 13:28:20	2019-10-21 14:23:54	2.29234759999999982	02	50-59岁	22.5307007832054111	113.96808065242881	440305	V0440300	12941	37	89	39	88	113.966349579999999	22.5271744699999985	113.968789920000006	22.5293904199999986	2
2019-10-21 14:24:45	2019-10-21 16:13:44	2.29234759999999982	02	50-59岁	22.5307007832054111	113.96808065242881	440305	V0440300	12941	37	89	39	88	113.966349579999999	22.5271744699999985	113.968789920000006	22.5293904199999986	2
2019-10-21 20:18:14	2019-10-21 21:37:57	2.29234759999999982	03	未知	22.5308713532339304	113.968990126465002	440305	V0440300	12942	37	90	39	89	113.968789920000006	22.5271744699999985	113.971230250000005	22.5293904199999986	1
2019-10-21 19:52:15	2019-10-21 23:15:13	3.05925700000000012	02	19-29岁	22.5302219167530495	114.026536773044299	440304	V0440300	12965	37	113	39	112	114.024917650000006	22.5271744699999985	114.027357980000005	22.5293904199999986	1
2019-10-21 07:52:31	2019-10-21 22:31:38	3.05925700000000012	01	19-29岁	22.5295637763877501	114.027551536613331	440304	V0440300	12966	37	114	39	113	114.027357980000005	22.5271744699999985	114.029798319999998	22.5293904199999986	1
2019-10-21 17:15:19	2019-10-21 18:35:22	3.05925700000000012	01	30-39岁	22.5310009816082797	114.030600502232289	440304	V0440300	12967	37	115	39	114	114.029798319999998	22.5271744699999985	114.032238660000004	22.5293904199999986	1
2019-10-21 20:15:54	2019-10-21 21:03:15	3.05925700000000012	02	19-29岁	22.5310550863738115	114.061552611540051	440304	V0440300	12980	37	128	38	127	114.061522690000004	22.5271744699999985	114.063963029999996	22.5293904199999986	1
2019-10-21 14:23:16	2019-10-21 18:18:27	2.29234759999999982	01	40-49岁	22.5326985565585609	113.907125025107732	440305	V0440300	13273	38	64	41	63	113.905341179999994	22.5293904199999986	113.907781510000007	22.5316063799999995	1
2019-10-21 06:39:20	2019-10-21 07:00:21	2.29234759999999982	01	40-49岁	22.5327728337568587	113.912398426932683	440305	V0440300	13275	38	66	41	65	113.910221849999999	22.5293904199999986	113.912662190000006	22.5316063799999995	2
2019-10-21 10:48:23	2019-10-21 11:46:28	2.29234759999999982	01	40-49岁	22.5327728337568587	113.912398426932683	440305	V0440300	13275	38	66	41	65	113.910221849999999	22.5293904199999986	113.912662190000006	22.5316063799999995	2
2019-10-21 15:44:48	2019-10-21 22:46:48	2.29234759999999982	01	19-29岁	22.5335409244067897	113.911040703747332	440305	V0440300	13275	38	66	41	65	113.910221849999999	22.5293904199999986	113.912662190000006	22.5316063799999995	1
2019-10-21 19:11:18	2019-10-21 20:57:12	2.29234759999999982	02	30-39岁	22.5334221808892998	113.915667555673181	440305	V0440300	13277	38	68	41	67	113.915102520000005	22.5293904199999986	113.917542859999998	22.5316063799999995	1
2019-10-21 18:56:33	2019-10-21 21:02:34	2.29234759999999982	02	30-39岁	22.5322812726275892	113.915469478689104	440305	V0440300	13277	38	68	41	67	113.915102520000005	22.5293904199999986	113.917542859999998	22.5316063799999995	1
2019-10-21 18:55:04	2019-10-21 21:48:17	2.29234759999999982	01	40-49岁	22.5330240667886912	113.91608442305693	440305	V0440300	13277	38	68	41	67	113.915102520000005	22.5293904199999986	113.917542859999998	22.5316063799999995	1
2019-10-21 00:54:02	2019-10-21 03:10:51	2.29234759999999982	01	19-29岁	22.5330288444192917	113.917745533831265	440305	V0440300	13278	38	69	41	68	113.917542859999998	22.5293904199999986	113.919983189999996	22.5316063799999995	1
2019-10-21 12:44:41	2019-10-21 14:09:46	2.29234759999999982	01	19-29岁	22.532136711660641	113.917813923866021	440305	V0440300	13278	38	69	41	68	113.917542859999998	22.5293904199999986	113.919983189999996	22.5316063799999995	1
2019-10-21 07:17:30	2019-10-21 08:23:33	2.29234759999999982	02	40-49岁	22.5318318642846904	113.917917841440271	440305	V0440300	13278	38	69	41	68	113.917542859999998	22.5293904199999986	113.919983189999996	22.5316063799999995	1
2019-10-21 20:11:40	2019-10-21 20:53:36	2.29234759999999982	02	19-29岁	22.5316434557454386	113.91844661612933	440305	V0440300	13278	38	69	41	68	113.917542859999998	22.5293904199999986	113.919983189999996	22.5316063799999995	2
2019-10-21 15:10:16	2019-10-21 20:11:22	2.29234759999999982	02	19-29岁	22.5316434557454386	113.91844661612933	440305	V0440300	13278	38	69	41	68	113.917542859999998	22.5293904199999986	113.919983189999996	22.5316063799999995	2
2019-10-21 11:26:31	2019-10-21 12:46:33	2.29234759999999982	01	30-39岁	22.5332477506339295	113.923520952497981	440305	V0440300	13280	38	71	41	70	113.922423530000003	22.5293904199999986	113.924863869999996	22.5316063799999995	1
2019-10-21 15:50:02	2019-10-21 16:21:08	2.29234759999999982	01	30-39岁	22.5318481612124408	113.92536862884316	440305	V0440300	13281	38	72	40	71	113.924863869999996	22.5293904199999986	113.927304199999995	22.5316063799999995	1
2019-10-21 17:35:20	2019-10-21 20:27:33	2.29234759999999982	02	19-29岁	22.532251339552019	113.92899300487484	440305	V0440300	13282	38	73	40	72	113.927304199999995	22.5293904199999986	113.929744540000002	22.5316063799999995	1
2019-10-21 12:32:59	2019-10-21 13:48:50	2.29234759999999982	03	19-29岁	22.5330255883421415	113.928422126084811	440305	V0440300	13282	38	73	40	72	113.927304199999995	22.5293904199999986	113.929744540000002	22.5316063799999995	1
2019-10-21 12:27:04	2019-10-21 13:54:06	2.29234759999999982	03	19-29岁	22.5320841170793393	113.927325772915253	440305	V0440300	13282	38	73	40	72	113.927304199999995	22.5293904199999986	113.929744540000002	22.5316063799999995	1
2019-10-21 00:03:16	2019-10-21 01:34:05	2.29234759999999982	02	40-49岁	22.5316295168796294	113.929511930776911	440305	V0440300	13282	38	73	40	72	113.927304199999995	22.5293904199999986	113.929744540000002	22.5316063799999995	1
2019-10-21 18:52:24	2019-10-21 22:42:03	2.29234759999999982	02	0-18岁	22.5327824083606814	113.929865296711256	440305	V0440300	13283	38	74	40	73	113.929744540000002	22.5293904199999986	113.932184879999994	22.5316063799999995	1
2019-10-21 15:01:09	2019-10-21 17:13:50	2.29234759999999982	02	19-29岁	22.5326205774689612	113.932734738417864	440305	V0440300	13284	38	75	40	74	113.932184879999994	22.5293904199999986	113.934625209999993	22.5316063799999995	1
2019-10-21 17:40:13	2019-10-21 18:12:29	2.29234759999999982	01	19-29岁	22.5334028000730484	113.935894205812005	440305	V0440300	13285	38	76	40	75	113.934625209999993	22.5293904199999986	113.93706555	22.5316063799999995	2
2019-10-21 18:12:33	2019-10-21 20:37:18	2.29234759999999982	01	19-29岁	22.5334028000730484	113.935894205812005	440305	V0440300	13285	38	76	40	75	113.934625209999993	22.5293904199999986	113.93706555	22.5316063799999995	2
2019-10-21 19:03:03	2019-10-21 20:17:14	2.29234759999999982	01	30-39岁	22.5335771841033896	113.940786662571341	440305	V0440300	13287	38	78	40	77	113.939505879999999	22.5293904199999986	113.941946220000005	22.5316063799999995	1
2019-10-21 19:03:52	2019-10-21 21:13:13	2.29234759999999982	01	50-59岁	22.5319951425705014	113.94824366726364	440305	V0440300	13290	38	81	40	80	113.946826889999997	22.5293904199999986	113.949267230000004	22.5316063799999995	1
2019-10-21 07:03:55	2019-10-21 07:35:56	2.29234759999999982	02	50-59岁	22.5316319011967892	113.967205394073446	440305	V0440300	13298	38	89	40	88	113.966349579999999	22.5293904199999986	113.968789920000006	22.5316063799999995	1
2019-10-21 18:06:14	2019-10-21 20:03:15	3.05925700000000012	02	19-29岁	22.5326152615771598	114.014933938854824	440304	V0440300	13317	38	108	40	107	114.012715970000002	22.5293904199999986	114.015156300000001	22.5316063799999995	1
2019-10-21 19:01:18	2019-10-21 21:54:43	3.05925700000000012	02	30-39岁	22.5325302571821098	114.064737243493084	440304	V0440300	13338	38	129	39	128	114.063963029999996	22.5293904199999986	114.066403359999995	22.5316063799999995	1
2019-10-21 12:22:24	2019-10-21 15:09:48	2.29234759999999982	01	未知	22.5342012189283594	113.912998102038443	440305	V0440300	13633	39	67	42	66	113.912662190000006	22.5316063799999995	113.915102520000005	22.5338223400000004	1
2019-10-21 17:31:00	2019-10-21 19:38:01	2.29234759999999982	02	19-29岁	22.5356796961943004	113.920445682308397	440305	V0440300	13636	39	70	42	69	113.919983189999996	22.5316063799999995	113.922423530000003	22.5338223400000004	1
2019-10-21 16:53:33	2019-10-21 17:45:15	2.29234759999999982	01	30-39岁	22.5339048490115914	113.924847029362496	440305	V0440300	13637	39	71	42	70	113.922423530000003	22.5316063799999995	113.924863869999996	22.5338223400000004	1
2019-10-21 17:35:30	2019-10-21 19:17:03	2.29234759999999982	02	0-18岁	22.5356512789265011	113.927450791298668	440305	V0440300	13639	39	73	41	72	113.927304199999995	22.5316063799999995	113.929744540000002	22.5338223400000004	1
2019-10-21 20:05:13	2019-10-21 21:01:32	2.29234759999999982	02	40-49岁	22.5359577805368509	113.929795033606183	440305	V0440300	13640	39	74	41	73	113.929744540000002	22.5316063799999995	113.932184879999994	22.5338223400000004	1
2019-10-21 15:36:39	2019-10-21 16:34:28	2.29234759999999982	01	19-29岁	22.535361537555211	113.931654072717677	440305	V0440300	13640	39	74	41	73	113.929744540000002	22.5316063799999995	113.932184879999994	22.5338223400000004	1
2019-10-21 12:13:44	2019-10-21 13:25:25	2.29234759999999982	03	未知	22.5353625267633788	113.930760273083578	440305	V0440300	13640	39	74	41	73	113.929744540000002	22.5316063799999995	113.932184879999994	22.5338223400000004	1
2019-10-21 17:11:39	2019-10-21 20:11:32	2.29234759999999982	01	0-18岁	22.5353663558977892	113.931906555627364	440305	V0440300	13640	39	74	41	73	113.929744540000002	22.5316063799999995	113.932184879999994	22.5338223400000004	1
2019-10-21 16:42:26	2019-10-21 17:40:13	2.29234759999999982	02	19-29岁	22.5342405941961488	113.935341383755855	440305	V0440300	13642	39	76	41	75	113.934625209999993	22.5316063799999995	113.93706555	22.5338223400000004	1
2019-10-21 22:33:32	2019-10-21 23:17:02	2.29234759999999982	02	19-29岁	22.5341639407050387	113.936528297311355	440305	V0440300	13642	39	76	41	75	113.934625209999993	22.5316063799999995	113.93706555	22.5338223400000004	1
2019-10-21 18:38:03	2019-10-21 19:38:11	2.29234759999999982	02	未知	22.5341068991892399	113.936850149174774	440305	V0440300	13642	39	76	41	75	113.934625209999993	22.5316063799999995	113.93706555	22.5338223400000004	1
2019-10-21 14:21:36	2019-10-21 15:28:36	2.29234759999999982	01	30-39岁	22.5341649620010784	113.939899357774053	440305	V0440300	13644	39	78	41	77	113.939505879999999	22.5316063799999995	113.941946220000005	22.5338223400000004	1
2019-10-21 13:40:23	2019-10-21 17:54:39	2.29234759999999982	02	40-49岁	22.533922560393659	113.953272507295665	440305	V0440300	13649	39	83	41	82	113.951707560000003	22.5316063799999995	113.954147899999995	22.5338223400000004	1
2019-10-21 14:31:25	2019-10-21 17:36:36	3.05925700000000012	01	19-29岁	22.5346281232058807	114.028589492479782	440304	V0440300	13680	39	114	41	113	114.027357980000005	22.5316063799999995	114.029798319999998	22.5338223400000004	1
2019-10-21 21:51:03	2019-10-21 21:52:03	3.05925700000000012	01	19-29岁	22.5352038136923412	114.027508450249343	440304	V0440300	13680	39	114	41	113	114.027357980000005	22.5316063799999995	114.029798319999998	22.5338223400000004	1
2019-10-21 17:57:24	2019-10-21 20:30:08	3.05925700000000012	01	30-39岁	22.5353851093685584	114.064395095391475	440304	V0440300	13695	39	129	40	128	114.063963029999996	22.5316063799999995	114.066403359999995	22.5338223400000004	1
2019-10-21 14:46:54	2019-10-21 16:13:58	2.29234759999999982	01	30-39岁	22.5362126425227096	113.917645659907379	440305	V0440300	13992	40	69	43	68	113.917542859999998	22.5338223400000004	113.919983189999996	22.5360383000000013	1
2019-10-21 18:29:48	2019-10-21 20:56:38	2.29234759999999982	01	30-39岁	22.5371705565614704	113.920538884131645	440305	V0440300	13993	40	70	43	69	113.919983189999996	22.5338223400000004	113.922423530000003	22.5360383000000013	1
2019-10-21 00:02:09	2019-10-21 02:16:29	2.29234759999999982	02	0-18岁	22.5363445752631506	113.931146579519137	440305	V0440300	13997	40	74	42	73	113.929744540000002	22.5338223400000004	113.932184879999994	22.5360383000000013	1
2019-10-21 11:39:12	2019-10-21 12:25:10	2.29234759999999982	02	30-39岁	22.5368981274968085	113.930833167112183	440305	V0440300	13997	40	74	42	73	113.929744540000002	22.5338223400000004	113.932184879999994	22.5360383000000013	1
2019-10-21 07:48:47	2019-10-21 10:52:44	2.29234759999999982	01	40-49岁	22.5368315897775204	113.954384168421214	440305	V0440300	14007	40	84	42	83	113.954147899999995	22.5338223400000004	113.956588240000002	22.5360383000000013	2
2019-10-21 17:51:19	2019-10-21 18:54:54	2.29234759999999982	01	40-49岁	22.5368315897775204	113.954384168421214	440305	V0440300	14007	40	84	42	83	113.954147899999995	22.5338223400000004	113.956588240000002	22.5360383000000013	2
2019-10-21 15:17:55	2019-10-21 17:10:51	2.29234759999999982	02	30-39岁	22.5373374120012109	113.958220313232971	440305	V0440300	14008	40	85	42	84	113.956588240000002	22.5338223400000004	113.959028570000001	22.5360383000000013	2
2019-10-21 20:55:25	2019-10-21 22:40:10	2.29234759999999982	02	30-39岁	22.5373374120012109	113.958220313232971	440305	V0440300	14008	40	85	42	84	113.956588240000002	22.5338223400000004	113.959028570000001	22.5360383000000013	2
2019-10-21 19:20:57	2019-10-21 21:34:17	2.29234759999999982	02	19-29岁	22.5382309225829012	113.956791996655099	440305	V0440300	14008	40	85	42	84	113.956588240000002	22.5338223400000004	113.959028570000001	22.5360383000000013	1
2019-10-21 16:10:19	2019-10-21 18:54:53	2.29234759999999982	03	未知	22.5375304466876685	113.960314587398514	440305	V0440300	14009	40	86	42	85	113.959028570000001	22.5338223400000004	113.961468909999994	22.5360383000000013	1
2019-10-21 19:02:40	2019-10-21 23:37:01	2.29234759999999982	02	19-29岁	22.537305755633799	113.961796236747787	440305	V0440300	14010	40	87	42	86	113.961468909999994	22.5338223400000004	113.963909240000007	22.5360383000000013	1
2019-10-21 10:41:08	2019-10-21 11:26:02	2.29234759999999982	02	19-29岁	22.5368707773468309	113.963612805428099	440305	V0440300	14010	40	87	42	86	113.961468909999994	22.5338223400000004	113.963909240000007	22.5360383000000013	1
2019-10-21 17:43:53	2019-10-21 22:46:20	2.29234759999999982	01	30-39岁	22.536211313227799	113.974110022258188	440305	V0440300	14015	40	92	42	91	113.973670589999998	22.5338223400000004	113.976110930000004	22.5360383000000013	2
2019-10-21 00:01:52	2019-10-21 02:13:48	2.29234759999999982	01	30-39岁	22.536211313227799	113.974110022258188	440305	V0440300	14015	40	92	42	91	113.973670589999998	22.5338223400000004	113.976110930000004	22.5360383000000013	2
2019-10-21 14:21:38	2019-10-21 17:35:07	2.29234759999999982	03	未知	22.5363642579452907	113.976962993646694	440305	V0440300	14016	40	93	42	92	113.976110930000004	22.5338223400000004	113.978551260000003	22.5360383000000013	1
2019-10-21 12:29:31	2019-10-21 16:45:27	3.05925700000000012	02	19-29岁	22.5368171471392316	114.008897598464969	440304	V0440300	14029	40	106	42	105	114.007835290000003	22.5338223400000004	114.010275629999995	22.5360383000000013	1
2019-10-21 18:43:10	2019-10-21 22:33:50	3.05925700000000012	01	19-29岁	22.5372736486026106	114.04972298319673	440304	V0440300	14046	40	123	41	122	114.04932101	22.5338223400000004	114.051761350000007	22.5360383000000013	1
2019-10-21 12:53:22	2019-10-21 15:00:41	3.17181930000000012	02	30-39岁	22.5375144502384401	114.112201909045666	440303	V0440300	14071	40	148	41	147	114.110329410000006	22.5338223400000004	114.112769749999998	22.5360383000000013	1
2019-10-21 00:00:15	2019-10-21 00:14:34	3.05925700000000012	01	19-29岁	22.5387626144789017	114.014995994201783	440304	V0440300	14388	41	108	43	107	114.012715970000002	22.5360383000000013	114.015156300000001	22.5382542599999987	1
2019-10-21 15:46:27	2019-10-21 19:14:54	3.05925700000000012	01	30-39岁	22.5393008424543595	114.015305033826337	440304	V0440300	14389	41	109	43	108	114.015156300000001	22.5360383000000013	114.017596639999994	22.5382542599999987	1
2019-10-21 15:45:40	2019-10-21 18:54:11	3.05925700000000012	01	50-59岁	22.5388813757299999	114.048804640183874	440304	V0440300	14402	41	122	42	121	114.046880669999993	22.5360383000000013	114.04932101	22.5382542599999987	1
2019-10-21 12:34:06	2019-10-21 14:47:57	3.05925700000000012	01	30-39岁	22.5387021140348089	114.048380951661144	440304	V0440300	14402	41	122	42	121	114.046880669999993	22.5360383000000013	114.04932101	22.5382542599999987	1
2019-10-21 10:26:29	2019-10-21 15:48:46	3.05925700000000012	02	19-29岁	22.5394672617111809	114.063055342383052	440304	V0440300	14408	41	128	42	127	114.061522690000004	22.5360383000000013	114.063963029999996	22.5382542599999987	1
2019-10-21 10:06:52	2019-10-21 17:45:28	2.29234759999999982	01	30-39岁	22.5408034609619889	113.910451519888653	440305	V0440300	14703	42	66	45	65	113.910221849999999	22.5382542599999987	113.912662190000006	22.5404702099999987	1
2019-10-21 18:07:24	2019-10-21 19:54:24	2.29234759999999982	02	19-29岁	22.5422791337497586	113.91539290443302	440305	V0440300	14705	42	68	45	67	113.915102520000005	22.5382542599999987	113.917542859999998	22.5404702099999987	1
2019-10-21 18:01:33	2019-10-21 20:16:55	2.29234759999999982	01	19-29岁	22.5407072291005299	113.91671999147006	440305	V0440300	14705	42	68	45	67	113.915102520000005	22.5382542599999987	113.917542859999998	22.5404702099999987	2
2019-10-21 15:20:46	2019-10-21 18:00:29	2.29234759999999982	01	19-29岁	22.5407072291005299	113.91671999147006	440305	V0440300	14705	42	68	45	67	113.915102520000005	22.5382542599999987	113.917542859999998	22.5404702099999987	2
2019-10-21 10:15:47	2019-10-21 12:55:01	2.29234759999999982	01	30-39岁	22.5425533785194716	113.918398575524805	440305	V0440300	14706	42	69	44	68	113.917542859999998	22.5382542599999987	113.919983189999996	22.5404702099999987	1
2019-10-21 18:38:29	2019-10-21 19:43:44	2.29234759999999982	01	30-39岁	22.54172396993334	113.961106813723589	440305	V0440300	14723	42	86	44	85	113.959028570000001	22.5382542599999987	113.961468909999994	22.5404702099999987	1
2019-10-21 06:07:33	2019-10-21 07:28:05	2.29234759999999982	01	30-39岁	22.5425370677877304	113.975507124334911	440305	V0440300	14729	42	92	44	91	113.973670589999998	22.5382542599999987	113.976110930000004	22.5404702099999987	1
2019-10-21 11:47:29	2019-10-21 14:11:16	3.05925700000000012	03	未知	22.5411977373506289	114.011989956874189	440304	V0440300	14744	42	107	44	106	114.010275629999995	22.5382542599999987	114.012715970000002	22.5404702099999987	1
2019-10-21 16:18:24	2019-10-21 18:01:33	3.05925700000000012	01	30-39岁	22.5415728639027115	114.013235231078866	440304	V0440300	14745	42	108	44	107	114.012715970000002	22.5382542599999987	114.015156300000001	22.5404702099999987	1
2019-10-21 12:05:16	2019-10-21 14:10:42	2.29234759999999982	01	30-39岁	22.5431446493535717	113.89940158880826	440305	V0440300	15055	43	61	46	60	113.898020169999995	22.5404702099999987	113.900460510000002	22.5426861699999996	1
2019-10-21 09:53:20	2019-10-21 10:25:17	2.29234759999999982	02	30-39岁	22.5440469334110283	113.901732539735477	440305	V0440300	15056	43	62	46	61	113.900460510000002	22.5404702099999987	113.902900840000001	22.5426861699999996	1
2019-10-21 14:48:54	2019-10-21 17:37:50	2.29234759999999982	01	30-39岁	22.5427589966550812	113.902334515693553	440305	V0440300	15056	43	62	46	61	113.900460510000002	22.5404702099999987	113.902900840000001	22.5426861699999996	1
2019-10-21 12:35:08	2019-10-21 12:36:08	2.29234759999999982	01	40-49岁	22.5440111573235207	113.920532741954716	440305	V0440300	15064	43	70	45	69	113.919983189999996	22.5404702099999987	113.922423530000003	22.5426861699999996	1
2019-10-21 19:05:39	2019-10-21 20:07:08	2.29234759999999982	01	30-39岁	22.5428071004139099	113.92316321496088	440305	V0440300	15065	43	71	45	70	113.922423530000003	22.5404702099999987	113.924863869999996	22.5426861699999996	1
2019-10-21 11:35:54	2019-10-21 13:05:31	2.29234759999999982	01	19-29岁	22.5446839238931105	113.926920371728272	440305	V0440300	15066	43	72	45	71	113.924863869999996	22.5404702099999987	113.927304199999995	22.5426861699999996	1
2019-10-21 14:09:30	2019-10-21 15:12:53	2.29234759999999982	01	50-59岁	22.5434133324958985	113.964062247552278	440305	V0440300	15082	43	88	45	87	113.963909240000007	22.5404702099999987	113.966349579999999	22.5426861699999996	1
2019-10-21 09:16:13	2019-10-21 19:15:23	2.29234759999999982	01	30-39岁	22.54360300216441	113.965981818533166	440305	V0440300	15082	43	88	45	87	113.963909240000007	22.5404702099999987	113.966349579999999	22.5426861699999996	1
2019-10-21 18:58:38	2019-10-21 22:50:36	3.05925700000000012	02	19-29岁	22.5430282219636986	114.073221009285206	440304	V0440300	15126	43	132	44	131	114.071284030000001	22.5404702099999987	114.073724369999994	22.5426861699999996	1
2019-10-21 12:58:32	2019-10-21 14:11:37	2.29234759999999982	01	19-29岁	22.545319340959221	113.902665944997182	440305	V0440300	15413	44	62	47	61	113.900460510000002	22.5426861699999996	113.902900840000001	22.5449021300000005	1
2019-10-21 11:58:50	2019-10-21 13:03:09	2.29234759999999982	02	19-29岁	22.5466122752555798	113.910292963086818	440305	V0440300	15417	44	66	47	65	113.910221849999999	22.5426861699999996	113.912662190000006	22.5449021300000005	2
2019-10-21 13:04:12	2019-10-21 22:19:03	2.29234759999999982	02	19-29岁	22.5466122752555798	113.910292963086818	440305	V0440300	15417	44	66	47	65	113.910221849999999	22.5426861699999996	113.912662190000006	22.5449021300000005	2
2019-10-21 18:23:51	2019-10-21 20:53:35	2.29234759999999982	02	19-29岁	22.5450219219017214	113.918178558303609	440305	V0440300	15420	44	69	46	68	113.917542859999998	22.5426861699999996	113.919983189999996	22.5449021300000005	1
2019-10-21 22:32:54	2019-10-21 22:40:45	2.29234759999999982	02	40-49岁	22.5469719312475796	113.919155369814447	440305	V0440300	15420	44	69	46	68	113.917542859999998	22.5426861699999996	113.919983189999996	22.5449021300000005	1
2019-10-21 12:03:19	2019-10-21 13:43:03	2.29234759999999982	02	19-29岁	22.5469322895538689	113.91802922850232	440305	V0440300	15420	44	69	46	68	113.917542859999998	22.5426861699999996	113.919983189999996	22.5449021300000005	1
2019-10-21 17:58:21	2019-10-21 19:05:17	2.29234759999999982	01	19-29岁	22.5451658985914101	113.92475282119554	440305	V0440300	15422	44	71	46	70	113.922423530000003	22.5426861699999996	113.924863869999996	22.5449021300000005	1
2019-10-21 14:03:13	2019-10-21 15:32:28	2.29234759999999982	02	19-29岁	22.5457226590677493	113.936894817022377	440305	V0440300	15427	44	76	46	75	113.934625209999993	22.5426861699999996	113.93706555	22.5449021300000005	1
2019-10-21 23:02:55	2019-10-21 23:44:51	2.29234759999999982	01	30-39岁	22.5457463215103395	113.953809496762958	440305	V0440300	15434	44	83	46	82	113.951707560000003	22.5426861699999996	113.954147899999995	22.5449021300000005	2
2019-10-21 22:00:38	2019-10-21 23:02:51	2.29234759999999982	01	30-39岁	22.5457463215103395	113.953809496762958	440305	V0440300	15434	44	83	46	82	113.951707560000003	22.5426861699999996	113.954147899999995	22.5449021300000005	2
2019-10-21 18:38:43	2019-10-21 19:31:18	2.29234759999999982	02	50-59岁	22.5465175806120897	113.9635667866349	440305	V0440300	15438	44	87	46	86	113.961468909999994	22.5426861699999996	113.963909240000007	22.5449021300000005	1
2019-10-21 19:45:02	2019-10-21 20:58:31	2.29234759999999982	02	19-29岁	22.5451203919202108	113.984748975028552	440305	V0440300	15447	44	96	46	95	113.983431929999995	22.5426861699999996	113.985872270000002	22.5449021300000005	1
2019-10-21 20:58:17	2019-10-21 20:58:17	2.29234759999999982	01	30-39岁	22.5459359346495098	113.990220827382814	440305	V0440300	15449	44	98	46	97	113.988312609999994	22.5426861699999996	113.990752939999993	22.5449021300000005	1
2019-10-21 12:07:09	2019-10-21 14:06:07	3.05925700000000012	01	19-29岁	22.5457654312747486	114.00718890513356	440304	V0440300	15456	44	105	46	104	114.005394960000004	22.5426861699999996	114.007835290000003	22.5449021300000005	1
2019-10-21 18:08:45	2019-10-21 21:04:01	3.05925700000000012	01	30-39岁	22.5456821373655814	114.07373828355594	440304	V0440300	15484	44	133	45	132	114.073724369999994	22.5426861699999996	114.07616471	22.5449021300000005	1
2019-10-21 18:50:11	2019-10-21 20:14:46	3.17181930000000012	02	19-29岁	22.5469907386794404	114.115172337613856	440303	V0440300	15500	44	149	45	148	114.112769749999998	22.5426861699999996	114.115210079999997	22.5449021300000005	1
2019-10-21 18:20:24	2019-10-21 20:04:02	3.17181930000000012	01	19-29岁	22.5453648613181592	114.116109823619425	440303	V0440300	15501	44	150	45	149	114.115210079999997	22.5426861699999996	114.117650420000004	22.5449021300000005	1
2019-10-21 20:04:02	2019-10-21 22:52:23	3.17181930000000012	01	30-39岁	22.5453650993688086	114.119646751193088	440303	V0440300	15502	44	151	45	150	114.117650420000004	22.5426861699999996	114.120090759999997	22.5449021300000005	1
2019-10-21 11:46:37	2019-10-21 13:46:56	2.29234759999999982	03	19-29岁	22.5479772987385516	113.904316533214541	440305	V0440300	15771	45	63	48	62	113.902900840000001	22.5449021300000005	113.905341179999994	22.5471180900000014	1
2019-10-21 17:39:52	2019-10-21 19:45:30	2.29234759999999982	01	19-29岁	22.5486960584353291	113.916824125216607	440305	V0440300	15776	45	68	47	67	113.915102520000005	22.5449021300000005	113.917542859999998	22.5471180900000014	1
2019-10-21 15:24:17	2019-10-21 20:01:23	2.29234759999999982	01	30-39岁	22.5475433434225003	113.931569174786205	440305	V0440300	15782	45	74	47	73	113.929744540000002	22.5449021300000005	113.932184879999994	22.5471180900000014	1
2019-10-21 21:13:22	2019-10-21 23:28:11	2.29234759999999982	01	19-29岁	22.5484520440098599	113.937572934352843	440305	V0440300	15785	45	77	47	76	113.93706555	22.5449021300000005	113.939505879999999	22.5471180900000014	1
2019-10-21 14:37:11	2019-10-21 18:12:14	2.29234759999999982	02	30-39岁	22.5489803378260198	113.960646596966825	440305	V0440300	15794	45	86	47	85	113.959028570000001	22.5449021300000005	113.961468909999994	22.5471180900000014	1
2019-10-21 09:10:23	2019-10-21 16:35:55	3.05925700000000012	01	19-29岁	22.5476070978383198	114.001406822951296	440304	V0440300	15811	45	103	47	102	114.000514289999998	22.5449021300000005	114.002954619999997	22.5471180900000014	1
2019-10-21 20:26:11	2019-10-21 21:53:23	2.29234759999999982	02	50-59岁	22.5496231074136091	113.926587438206795	440305	V0440300	16137	46	72	48	71	113.924863869999996	22.5471180900000014	113.927304199999995	22.5493340400000015	1
2019-10-21 17:46:53	2019-10-21 20:55:30	2.29234759999999982	01	19-29岁	22.5510640836013287	113.948212724774962	440305	V0440300	16146	46	81	48	80	113.946826889999997	22.5471180900000014	113.949267230000004	22.5493340400000015	1
2019-10-21 14:15:33	2019-10-21 15:17:03	2.29234759999999982	01	19-29岁	22.5515105864416512	113.949864370485798	440305	V0440300	16147	46	82	48	81	113.949267230000004	22.5471180900000014	113.951707560000003	22.5493340400000015	1
2019-10-21 14:46:10	2019-10-21 22:57:32	2.29234759999999982	02	19-29岁	22.5500642017562001	113.963557131874808	440305	V0440300	16152	46	87	48	86	113.961468909999994	22.5471180900000014	113.963909240000007	22.5493340400000015	1
2019-10-21 13:03:55	2019-10-21 19:25:00	2.29234759999999982	02	50-59岁	22.5497558368565407	113.970170912688559	440305	V0440300	16155	46	90	48	89	113.968789920000006	22.5471180900000014	113.971230250000005	22.5493340400000015	1
2019-10-21 16:16:51	2019-10-21 20:23:29	3.05925700000000012	02	19-29岁	22.5501840767402086	114.00844412846196	440304	V0440300	16171	46	106	48	105	114.007835290000003	22.5471180900000014	114.010275629999995	22.5493340400000015	1
2019-10-21 16:42:50	2019-10-21 18:36:01	3.05925700000000012	02	40-49岁	22.5498772474863109	114.011355981653864	440304	V0440300	16172	46	107	48	106	114.010275629999995	22.5471180900000014	114.012715970000002	22.5493340400000015	1
2019-10-21 16:22:07	2019-10-21 22:54:23	3.05925700000000012	01	19-29岁	22.5497960213135684	114.035231360283433	440304	V0440300	16182	46	117	47	116	114.034678990000003	22.5471180900000014	114.037119329999996	22.5493340400000015	1
2019-10-21 09:07:10	2019-10-21 10:40:17	3.05925700000000012	01	30-39岁	22.5508854551164184	114.087902762789597	440304	V0440300	16203	46	138	47	137	114.085926049999998	22.5471180900000014	114.088366390000004	22.5493340400000015	1
2019-10-21 12:18:55	2019-10-21 13:29:21	3.17181930000000012	02	30-39岁	22.5500909529298106	114.108383577636388	440303	V0440300	16212	46	147	47	146	114.107889080000007	22.5471180900000014	114.110329410000006	22.5493340400000015	1
2019-10-21 19:01:16	2019-10-21 22:02:47	2.29234759999999982	02	19-29岁	22.5516641071493886	113.921946486980772	440305	V0440300	16492	47	70	49	69	113.919983189999996	22.5493340400000015	113.922423530000003	22.5515499999999989	1
2019-10-21 20:00:09	2019-10-21 22:02:48	2.29234759999999982	01	19-29岁	22.5527410963417196	113.925877046775526	440305	V0440300	16494	47	72	49	71	113.924863869999996	22.5493340400000015	113.927304199999995	22.5515499999999989	1
2019-10-21 17:17:45	2019-10-21 17:18:45	2.29234759999999982	02	19-29岁	22.5533412859918414	113.94884273829598	440305	V0440300	16503	47	81	49	80	113.946826889999997	22.5493340400000015	113.949267230000004	22.5515499999999989	1
2019-10-21 17:24:30	2019-10-21 19:24:55	3.05925700000000012	01	19-29岁	22.5517875678874411	114.008283212739983	440304	V0440300	16528	47	106	49	105	114.007835290000003	22.5493340400000015	114.010275629999995	22.5515499999999989	1
2019-10-21 08:42:42	2019-10-21 17:29:48	2.01503029999999983	02	40-49岁	22.5550312122012784	113.8701430404967	440306	V0440300	16828	48	49	51	48	113.868736139999996	22.5515499999999989	113.871176469999995	22.5537659599999998	1
2019-10-21 17:18:54	2019-10-21 18:25:53	2.29234759999999982	01	19-29岁	22.5539893133402991	113.91942693683194	440305	V0440300	16848	48	69	50	68	113.917542859999998	22.5515499999999989	113.919983189999996	22.5537659599999998	3
2019-10-21 18:35:46	2019-10-21 20:54:18	2.29234759999999982	01	19-29岁	22.5539893133402991	113.91942693683194	440305	V0440300	16848	48	69	50	68	113.917542859999998	22.5515499999999989	113.919983189999996	22.5537659599999998	3
2019-10-21 12:45:24	2019-10-21 17:18:33	2.29234759999999982	01	19-29岁	22.5539893133402991	113.91942693683194	440305	V0440300	16848	48	69	50	68	113.917542859999998	22.5515499999999989	113.919983189999996	22.5537659599999998	3
2019-10-21 18:38:20	2019-10-21 18:39:20	2.29234759999999982	03	未知	22.5541831500000498	113.921064671574513	440305	V0440300	16849	48	70	50	69	113.919983189999996	22.5515499999999989	113.922423530000003	22.5537659599999998	1
2019-10-21 18:40:50	2019-10-21 22:57:26	2.29234759999999982	01	19-29岁	22.5552996061833291	113.924226825278495	440305	V0440300	16850	48	71	50	70	113.922423530000003	22.5515499999999989	113.924863869999996	22.5537659599999998	1
2019-10-21 09:18:37	2019-10-21 10:22:47	2.29234759999999982	02	50-59岁	22.5554025580355599	113.92253389844663	440305	V0440300	16850	48	71	50	70	113.922423530000003	22.5515499999999989	113.924863869999996	22.5537659599999998	1
2019-10-21 16:13:09	2019-10-21 17:35:55	2.29234759999999982	01	19-29岁	22.5553295182155402	113.953268566712353	440305	V0440300	16862	48	83	50	82	113.951707560000003	22.5515499999999989	113.954147899999995	22.5537659599999998	1
2019-10-21 12:15:18	2019-10-21 18:16:12	3.05925700000000012	01	19-29岁	22.5554011300208614	113.990588630313013	440304	V0440300	16877	48	98	50	97	113.988312609999994	22.5515499999999989	113.990752939999993	22.5537659599999998	1
2019-10-21 12:31:47	2019-10-21 15:55:17	2.01503029999999983	01	40-49岁	22.5576806852785801	113.870879931000488	440306	V0440300	17185	49	49	52	48	113.868736139999996	22.5537659599999998	113.871176469999995	22.5559819099999999	1
2019-10-21 08:05:45	2019-10-21 09:47:42	2.01503029999999983	01	19-29岁	22.5578902915940596	113.874693656856451	440306	V0440300	17187	49	51	52	50	113.873616810000001	22.5537659599999998	113.87605714	22.5559819099999999	1
2019-10-21 18:01:59	2019-10-21 20:29:39	2.01503029999999983	01	40-49岁	22.5567153740734305	113.885291317701245	440306	V0440300	17191	49	55	52	54	113.883378149999999	22.5537659599999998	113.885818490000005	22.5559819099999999	1
2019-10-21 13:40:58	2019-10-21 14:53:23	2.01503029999999983	02	40-49岁	22.5579116464967484	113.889743635901965	440306	V0440300	17193	49	57	52	56	113.888258820000004	22.5537659599999998	113.890699159999997	22.5559819099999999	1
2019-10-21 14:10:17	2019-10-21 17:45:54	2.01503029999999983	02	19-29岁	22.5572601463440598	113.901796735656092	440306	V0440300	17198	49	62	51	61	113.900460510000002	22.5537659599999998	113.902900840000001	22.5559819099999999	1
2019-10-21 08:16:17	2019-10-21 08:45:56	2.29234759999999982	01	30-39岁	22.5572215617821605	113.955957357955782	440305	V0440300	17220	49	84	51	83	113.954147899999995	22.5537659599999998	113.956588240000002	22.5559819099999999	1
2019-10-21 11:42:17	2019-10-21 12:49:55	2.29234759999999982	02	30-39岁	22.5579979935121102	113.967425518942505	440305	V0440300	17225	49	89	51	88	113.966349579999999	22.5537659599999998	113.968789920000006	22.5559819099999999	1
2019-10-21 14:43:43	2019-10-21 22:17:28	3.05925700000000012	01	40-49岁	22.5560761122471689	114.043473206524055	440304	V0440300	17256	49	120	50	119	114.042000000000002	22.5537659599999998	114.044440339999994	22.5559819099999999	1
2019-10-21 18:19:31	2019-10-21 19:27:04	3.05925700000000012	01	30-39岁	22.5567763518165698	114.084261294723262	440304	V0440300	17273	49	137	50	136	114.083485710000005	22.5537659599999998	114.085926049999998	22.5559819099999999	1
2019-10-21 16:08:24	2019-10-21 16:47:08	3.17181930000000012	01	30-39岁	22.5577062218579307	114.102734263824559	440303	V0440300	17280	49	144	50	143	114.100568069999994	22.5537659599999998	114.103008399999993	22.5559819099999999	1
2019-10-21 14:13:02	2019-10-21 15:39:27	3.17181930000000012	01	40-49岁	22.5570009905850597	114.102165950786144	440303	V0440300	17280	49	144	50	143	114.100568069999994	22.5537659599999998	114.103008399999993	22.5559819099999999	1
2019-10-21 19:21:19	2019-10-21 22:08:55	3.17181930000000012	01	19-29岁	22.5575267746044403	114.13652650459268	440303	V0440300	17294	49	158	50	157	114.134732769999999	22.5537659599999998	114.137173110000006	22.5559819099999999	1
2019-10-21 14:04:47	2019-10-21 15:45:17	4.98298400000000008	01	60岁以上	22.5576640314555696	114.221459675336945	440308	V0440300	17329	49	193	49	192	114.220144540000007	22.5537659599999998	114.222584870000006	22.5559819099999999	1
2019-10-21 11:12:34	2019-10-21 11:50:45	4.98298400000000008	01	50-59岁	22.5571391780814494	114.22870062121865	440308	V0440300	17332	49	196	49	195	114.227465550000005	22.5537659599999998	114.229905880000004	22.5559819099999999	2
2019-10-21 13:19:03	2019-10-21 14:26:51	4.98298400000000008	01	50-59岁	22.5571391780814494	114.22870062121865	440308	V0440300	17332	49	196	49	195	114.227465550000005	22.5537659599999998	114.229905880000004	22.5559819099999999	2
2019-10-21 15:32:20	2019-10-21 17:55:24	2.01503029999999983	01	30-39岁	22.5585192415523892	113.878264768206748	440306	V0440300	17545	50	52	53	51	113.87605714	22.5559819099999999	113.878497479999993	22.5581978700000008	1
2019-10-21 10:42:18	2019-10-21 11:12:57	2.01503029999999983	01	30-39岁	22.5587291001565688	113.900286999126095	440306	V0440300	17554	50	61	52	60	113.898020169999995	22.5559819099999999	113.900460510000002	22.5581978700000008	1
2019-10-21 12:10:52	2019-10-21 13:38:34	2.29234759999999982	01	19-29岁	22.5601340349242392	113.977328965838254	440305	V0440300	17586	50	93	52	92	113.976110930000004	22.5559819099999999	113.978551260000003	22.5581978700000008	2
2019-10-21 10:29:21	2019-10-21 11:04:36	2.29234759999999982	01	19-29岁	22.5601340349242392	113.977328965838254	440305	V0440300	17586	50	93	52	92	113.976110930000004	22.5559819099999999	113.978551260000003	22.5581978700000008	2
2019-10-21 17:56:42	2019-10-21 21:33:52	3.05925700000000012	01	40-49岁	22.5593163000704386	114.025874047785067	440304	V0440300	17606	50	113	51	112	114.024917650000006	22.5559819099999999	114.027357980000005	22.5581978700000008	1
2019-10-21 16:35:14	2019-10-21 19:10:09	3.05925700000000012	02	19-29岁	22.5599150060684508	114.033848843746341	440304	V0440300	17609	50	116	51	115	114.032238660000004	22.5559819099999999	114.034678990000003	22.5581978700000008	1
2019-10-21 13:55:23	2019-10-21 16:19:21	3.05925700000000012	02	19-29岁	22.55841669427722	114.03922540747682	440304	V0440300	17611	50	118	51	117	114.037119329999996	22.5559819099999999	114.039559659999995	22.5581978700000008	1
2019-10-21 10:26:46	2019-10-21 12:03:31	4.98298400000000008	01	40-49岁	22.5590821566371211	114.219429252480666	440308	V0440300	17685	50	192	50	191	114.2177042	22.5559819099999999	114.220144540000007	22.5581978700000008	1
2019-10-21 16:19:07	2019-10-21 19:43:59	4.98298400000000008	02	19-29岁	22.5583343648142289	114.224731052571627	440308	V0440300	17687	50	194	50	194	114.222584870000006	22.5559819099999999	114.225025209999998	22.5581978700000008	1
2019-10-21 11:24:18	2019-10-21 13:08:27	4.98298400000000008	02	50-59岁	22.5589528592598114	114.233377820336315	440308	V0440300	17691	50	198	50	198	114.232346219999997	22.5559819099999999	114.234786549999995	22.5581978700000008	1
2019-10-21 16:26:37	2019-10-21 22:04:36	2.01503029999999983	02	19-29岁	22.5617711301580393	113.894719346030925	440306	V0440300	17909	51	59	54	58	113.893139500000004	22.5581978700000008	113.895579830000003	22.5604138300000017	1
2019-10-21 00:59:38	2019-10-21 22:52:30	2.01503029999999983	01	40-49岁	22.5606847307443488	113.893140467981951	440306	V0440300	17909	51	59	54	58	113.893139500000004	22.5581978700000008	113.895579830000003	22.5604138300000017	1
2019-10-21 12:09:58	2019-10-21 13:38:01	2.01503029999999983	01	30-39岁	22.5611973636844994	113.900523283576419	440306	V0440300	17912	51	62	53	61	113.900460510000002	22.5581978700000008	113.902900840000001	22.5604138300000017	1
2019-10-21 10:33:36	2019-10-21 11:37:27	2.29234759999999982	01	40-49岁	22.5620758223108702	113.917566178246801	440305	V0440300	17919	51	69	53	68	113.917542859999998	22.5581978700000008	113.919983189999996	22.5604138300000017	1
2019-10-21 23:17:52	2019-10-21 23:43:36	2.29234759999999982	01	30-39岁	22.5620590036669597	113.943131580081783	440305	V0440300	17929	51	79	53	78	113.941946220000005	22.5581978700000008	113.944386559999998	22.5604138300000017	1
2019-10-21 00:00:38	2019-10-21 00:09:30	2.29234759999999982	01	40-49岁	22.5618936676765003	113.942979756945235	440305	V0440300	17929	51	79	53	78	113.941946220000005	22.5581978700000008	113.944386559999998	22.5604138300000017	1
2019-10-21 16:06:18	2019-10-21 18:35:44	2.29234759999999982	02	19-29岁	22.5618021536066493	113.949084008748628	440305	V0440300	17931	51	81	53	80	113.946826889999997	22.5581978700000008	113.949267230000004	22.5604138300000017	1
2019-10-21 19:08:31	2019-10-21 20:15:54	2.29234759999999982	02	19-29岁	22.5623757556234104	113.97080844343742	440305	V0440300	17940	51	90	53	89	113.968789920000006	22.5581978700000008	113.971230250000005	22.5604138300000017	2
2019-10-21 09:13:09	2019-10-21 10:22:24	2.29234759999999982	02	19-29岁	22.5623757556234104	113.97080844343742	440305	V0440300	17940	51	90	53	89	113.968789920000006	22.5581978700000008	113.971230250000005	22.5604138300000017	2
2019-10-21 11:48:51	2019-10-21 12:20:02	3.05925700000000012	01	30-39岁	22.5615478676730099	114.058350695052823	440304	V0440300	17976	51	126	52	125	114.056642019999998	22.5581978700000008	114.059082349999997	22.5604138300000017	1
2019-10-21 16:26:36	2019-10-21 19:33:56	3.05925700000000012	01	40-49岁	22.5606788440310986	114.084946893838477	440304	V0440300	17987	51	137	52	136	114.083485710000005	22.5581978700000008	114.085926049999998	22.5604138300000017	1
2019-10-21 00:30:45	2019-10-21 00:47:16	3.17181930000000012	01	30-39岁	22.5608654671076501	114.179334128669879	440303	V0440300	18026	51	176	51	175	114.178658819999995	22.5581978700000008	114.181099160000002	22.5604138300000017	1
2019-10-21 18:05:07	2019-10-21 20:37:40	2.01503029999999983	01	30-39岁	22.5647700147381087	113.875782211072092	440306	V0440300	18258	52	51	55	50	113.873616810000001	22.5604138300000017	113.87605714	22.562629789999999	1
2019-10-21 11:46:12	2019-10-21 14:36:21	2.01503029999999983	02	19-29岁	22.5632914805621105	113.889807494263337	440306	V0440300	18264	52	57	55	56	113.888258820000004	22.5604138300000017	113.890699159999997	22.562629789999999	2
2019-10-21 14:37:07	2019-10-21 16:45:25	2.01503029999999983	02	19-29岁	22.5632914805621105	113.889807494263337	440306	V0440300	18264	52	57	55	56	113.888258820000004	22.5604138300000017	113.890699159999997	22.562629789999999	2
2019-10-21 12:28:47	2019-10-21 19:09:28	2.29234759999999982	02	30-39岁	22.5635823693674098	113.953485519655644	440305	V0440300	18290	52	83	54	82	113.951707560000003	22.5604138300000017	113.954147899999995	22.562629789999999	1
2019-10-21 20:18:04	2019-10-21 21:27:36	2.29234759999999982	01	40-49岁	22.5643489840232192	113.971115124384468	440305	V0440300	18297	52	90	54	89	113.968789920000006	22.5604138300000017	113.971230250000005	22.562629789999999	1
2019-10-21 22:41:31	2019-10-21 23:36:20	2.29234759999999982	02	19-29岁	22.5628148663337491	113.970643368994203	440305	V0440300	18297	52	90	54	89	113.968789920000006	22.5604138300000017	113.971230250000005	22.562629789999999	1
2019-10-21 12:18:22	2019-10-21 18:45:41	2.29234759999999982	01	19-29岁	22.5645153490733996	113.971801414560076	440305	V0440300	18298	52	91	54	90	113.971230250000005	22.5604138300000017	113.973670589999998	22.562629789999999	1
2019-10-21 19:21:24	2019-10-21 19:57:23	2.29234759999999982	01	19-29岁	22.5642674913516217	113.973973784586676	440305	V0440300	18299	52	92	54	91	113.973670589999998	22.5604138300000017	113.976110930000004	22.562629789999999	2
2019-10-21 21:51:11	2019-10-21 22:46:40	2.29234759999999982	01	19-29岁	22.5642674913516217	113.973973784586676	440305	V0440300	18299	52	92	54	91	113.973670589999998	22.5604138300000017	113.976110930000004	22.562629789999999	2
2019-10-21 19:37:12	2019-10-21 22:03:27	2.29234759999999982	01	30-39岁	22.5648248759293004	113.982493443567805	440305	V0440300	18302	52	95	54	94	113.980991599999996	22.5604138300000017	113.983431929999995	22.562629789999999	1
2019-10-21 15:43:25	2019-10-21 20:18:46	3.05925700000000012	02	19-29岁	22.5636988206825109	114.029083962696447	440304	V0440300	18321	52	114	53	113	114.027357980000005	22.5604138300000017	114.029798319999998	22.562629789999999	1
2019-10-21 00:00:37	2019-10-21 00:17:52	3.05925700000000012	02	19-29岁	22.5645118904716995	114.0423311744687	440304	V0440300	18327	52	120	53	119	114.042000000000002	22.5604138300000017	114.044440339999994	22.562629789999999	1
2019-10-21 22:29:58	2019-10-21 23:42:34	2.01503029999999983	02	19-29岁	22.5668758639836611	113.86575556524501	440306	V0440300	18611	53	47	56	46	113.863855459999996	22.562629789999999	113.866295800000003	22.5648457399999991	2
2019-10-21 20:53:03	2019-10-21 22:28:46	2.01503029999999983	02	19-29岁	22.5668758639836611	113.86575556524501	440306	V0440300	18611	53	47	56	46	113.863855459999996	22.562629789999999	113.866295800000003	22.5648457399999991	2
2019-10-21 19:14:52	2019-10-21 22:24:00	2.01503029999999983	01	50-59岁	22.5662814354285395	113.876933573449463	440306	V0440300	18616	53	52	56	51	113.87605714	22.562629789999999	113.878497479999993	22.5648457399999991	1
2019-10-21 19:05:35	2019-10-21 23:36:43	2.01503029999999983	01	19-29岁	22.5659052452347701	113.885444253965986	440306	V0440300	18619	53	55	56	54	113.883378149999999	22.562629789999999	113.885818490000005	22.5648457399999991	1
2019-10-21 15:45:13	2019-10-21 16:53:15	2.01503029999999983	01	19-29岁	22.5663425778112803	113.899183838837615	440306	V0440300	18625	53	61	55	60	113.898020169999995	22.562629789999999	113.900460510000002	22.5648457399999991	1
2019-10-21 15:09:10	2019-10-21 18:56:58	2.01503029999999983	02	19-29岁	22.5665488248008614	113.904261202065157	440306	V0440300	18627	53	63	55	62	113.902900840000001	22.562629789999999	113.905341179999994	22.5648457399999991	1
2019-10-21 13:31:00	2019-10-21 14:38:15	3.05925700000000012	02	19-29岁	22.5669289228348795	114.023669906359544	440304	V0440300	18676	53	112	54	111	114.022477309999999	22.562629789999999	114.024917650000006	22.5648457399999991	1
2019-10-21 17:43:26	2019-10-21 19:31:31	4.98298400000000008	02	0-18岁	22.5651117947455404	114.241418778930623	440308	V0440300	18765	53	201	53	201	114.239667229999995	22.562629789999999	114.242107559999994	22.5648457399999991	1
2019-10-21 20:12:18	2019-10-21 20:13:34	2.01503029999999983	02	19-29岁	22.5679286415549889	113.893930282922284	440306	V0440300	18980	54	59	56	58	113.893139500000004	22.5648457399999991	113.895579830000003	22.5670617	1
2019-10-21 19:12:34	2019-10-21 22:21:53	2.01503029999999983	01	19-29岁	22.5685050759198482	113.899475528770182	440306	V0440300	18982	54	61	56	60	113.898020169999995	22.5648457399999991	113.900460510000002	22.5670617	1
2019-10-21 18:46:47	2019-10-21 20:14:19	2.29234759999999982	01	30-39岁	22.5684620684209705	113.934371000638393	440305	V0440300	18996	54	75	56	74	113.932184879999994	22.5648457399999991	113.934625209999993	22.5670617	1
2019-10-21 08:56:39	2019-10-21 15:03:36	2.29234759999999982	02	19-29岁	22.567668565088109	113.958613908620904	440305	V0440300	19006	54	85	56	84	113.956588240000002	22.5648457399999991	113.959028570000001	22.5670617	1
2019-10-21 14:20:37	2019-10-21 17:49:21	3.05925700000000012	01	30-39岁	22.5676407350635593	114.046093254478322	440304	V0440300	19042	54	121	55	120	114.044440339999994	22.5648457399999991	114.046880669999993	22.5670617	1
2019-10-21 13:41:06	2019-10-21 17:47:32	3.05925700000000012	01	19-29岁	22.5677153654404989	114.050153783841878	440304	V0440300	19044	54	123	55	122	114.04932101	22.5648457399999991	114.051761350000007	22.5670617	1
2019-10-21 17:09:20	2019-10-21 17:45:31	3.17181930000000012	01	19-29岁	22.5676880693415498	114.105703447729965	440303	V0440300	19067	54	146	55	145	114.10544874	22.5648457399999991	114.107889080000007	22.5670617	2
2019-10-21 15:13:41	2019-10-21 17:08:02	3.17181930000000012	01	19-29岁	22.5676880693415498	114.105703447729965	440303	V0440300	19067	54	146	55	145	114.10544874	22.5648457399999991	114.107889080000007	22.5670617	2
2019-10-21 14:29:25	2019-10-21 15:31:33	3.17181930000000012	02	19-29岁	22.5687463098071888	114.116867277092453	440303	V0440300	19071	54	150	55	149	114.115210079999997	22.5648457399999991	114.117650420000004	22.5670617	4
2019-10-21 17:05:51	2019-10-21 20:19:28	3.17181930000000012	02	19-29岁	22.5687463098071888	114.116867277092453	440303	V0440300	19071	54	150	55	149	114.115210079999997	22.5648457399999991	114.117650420000004	22.5670617	4
2019-10-21 20:58:28	2019-10-21 21:59:25	3.17181930000000012	02	19-29岁	22.5687463098071888	114.116867277092453	440303	V0440300	19071	54	150	55	149	114.115210079999997	22.5648457399999991	114.117650420000004	22.5670617	4
2019-10-21 20:20:15	2019-10-21 20:57:41	3.17181930000000012	02	19-29岁	22.5687463098071888	114.116867277092453	440303	V0440300	19071	54	150	55	149	114.115210079999997	22.5648457399999991	114.117650420000004	22.5670617	4
2019-10-21 13:32:56	2019-10-21 14:58:17	3.17181930000000012	01	30-39岁	22.5688973973596703	114.120761254639433	440303	V0440300	19073	54	152	55	151	114.120090759999997	22.5648457399999991	114.122531089999995	22.5670617	1
2019-10-21 11:55:20	2019-10-21 15:47:41	3.17181930000000012	01	19-29岁	22.5687466099737399	114.134030209620576	440303	V0440300	19078	54	157	54	156	114.132292440000001	22.5648457399999991	114.134732769999999	22.5670617	1
2019-10-21 19:19:34	2019-10-21 21:10:22	2.01503029999999983	02	30-39岁	22.5703557771187988	113.885985511328741	440306	V0440300	19334	55	56	58	55	113.885818490000005	22.5670617	113.888258820000004	22.5692776600000009	1
2019-10-21 08:58:14	2019-10-21 09:32:55	2.01503029999999983	02	40-49岁	22.5698923164483993	113.904021282972835	440306	V0440300	19341	55	63	57	62	113.902900840000001	22.5670617	113.905341179999994	22.5692776600000009	2
2019-10-21 15:57:02	2019-10-21 17:48:38	2.01503029999999983	02	40-49岁	22.5698923164483993	113.904021282972835	440306	V0440300	19341	55	63	57	62	113.902900840000001	22.5670617	113.905341179999994	22.5692776600000009	2
2019-10-21 10:18:01	2019-10-21 14:53:56	3.17181930000000012	01	30-39岁	22.5701893927927983	114.092278558997577	440303	V0440300	19418	55	140	56	139	114.090806720000003	22.5670617	114.093247059999996	22.5692776600000009	1
2019-10-21 16:31:56	2019-10-21 17:07:57	4.98298400000000008	01	40-49岁	22.5701959575705011	114.253136290294819	440308	V0440300	19484	55	206	55	206	114.251868909999999	22.5670617	114.254309239999998	22.5692776600000009	1
2019-10-21 14:50:32	2019-10-21 15:40:53	2.01503029999999983	01	19-29岁	22.57204836944668	113.857524731243657	440306	V0440300	19679	56	44	59	43	113.856534460000006	22.5692776600000009	113.858974790000005	22.5714936199999983	1
2019-10-21 21:37:51	2019-10-21 22:15:34	2.01503029999999983	01	19-29岁	22.5735190412730908	113.864895867145009	440306	V0440300	19682	56	47	59	46	113.863855459999996	22.5692776600000009	113.866295800000003	22.5714936199999983	1
2019-10-21 12:12:10	2019-10-21 12:59:39	2.01503029999999983	02	19-29岁	22.5727333438890696	113.863941938052264	440306	V0440300	19682	56	47	59	46	113.863855459999996	22.5692776600000009	113.866295800000003	22.5714936199999983	1
2019-10-21 18:14:15	2019-10-21 18:46:05	2.01503029999999983	01	19-29岁	22.5726889512459614	113.883445419846836	440306	V0440300	19690	56	55	59	54	113.883378149999999	22.5692776600000009	113.885818490000005	22.5714936199999983	1
2019-10-21 08:59:25	2019-10-21 18:23:40	2.01503029999999983	02	19-29岁	22.5730713422790394	113.904144564718152	440306	V0440300	19698	56	63	58	62	113.902900840000001	22.5692776600000009	113.905341179999994	22.5714936199999983	1
2019-10-21 16:50:06	2019-10-21 19:16:08	2.29234759999999982	02	30-39岁	22.5733871498584193	113.931881156251862	440305	V0440300	19709	56	74	58	73	113.929744540000002	22.5692776600000009	113.932184879999994	22.5714936199999983	1
2019-10-21 17:39:41	2019-10-21 22:47:44	2.29234759999999982	01	19-29岁	22.5731296824805696	113.943460611620438	440305	V0440300	19714	56	79	58	78	113.941946220000005	22.5692776600000009	113.944386559999998	22.5714936199999983	1
2019-10-21 08:52:13	2019-10-21 10:06:04	2.29234759999999982	02	30-39岁	22.5716242286489184	113.948294342745911	440305	V0440300	19716	56	81	58	80	113.946826889999997	22.5692776600000009	113.949267230000004	22.5714936199999983	1
2019-10-21 16:38:08	2019-10-21 17:37:34	2.29234759999999982	01	19-29岁	22.5726195053605601	113.959370073948335	440305	V0440300	19721	56	86	58	85	113.959028570000001	22.5692776600000009	113.961468909999994	22.5714936199999983	1
2019-10-21 12:32:21	2019-10-21 13:46:27	3.05925700000000012	02	30-39岁	22.5729155513753597	114.05023740354207	440304	V0440300	19758	56	123	57	122	114.04932101	22.5692776600000009	114.051761350000007	22.5714936199999983	1
2019-10-21 20:06:15	2019-10-21 21:40:25	2.01503029999999983	02	19-29岁	22.5750858658503297	113.862411625087731	440306	V0440300	20038	57	46	60	45	113.861415129999997	22.5714936199999983	113.863855459999996	22.5737095799999992	2
2019-10-21 17:08:15	2019-10-21 19:37:19	2.01503029999999983	02	19-29岁	22.5750858658503297	113.862411625087731	440306	V0440300	20038	57	46	60	45	113.861415129999997	22.5714936199999983	113.863855459999996	22.5737095799999992	2
2019-10-21 00:01:28	2019-10-21 00:18:42	2.01503029999999983	01	19-29岁	22.5747802008418006	113.863856712626614	440306	V0440300	20039	57	47	60	46	113.863855459999996	22.5714936199999983	113.866295800000003	22.5737095799999992	1
2019-10-21 17:15:48	2019-10-21 19:39:08	2.01503029999999983	02	19-29岁	22.5742263635582496	113.866920482789681	440306	V0440300	20040	57	48	60	47	113.866295800000003	22.5714936199999983	113.868736139999996	22.5737095799999992	1
2019-10-21 09:39:18	2019-10-21 10:32:24	2.01503029999999983	01	30-39岁	22.5737277000419496	113.87745559200772	440306	V0440300	20044	57	52	60	51	113.87605714	22.5714936199999983	113.878497479999993	22.5737095799999992	1
2019-10-21 14:31:48	2019-10-21 19:13:00	2.01503029999999983	01	50-59岁	22.57398231185093	113.888245858842424	440306	V0440300	20048	57	56	59	55	113.885818490000005	22.5714936199999983	113.888258820000004	22.5737095799999992	2
2019-10-21 14:18:21	2019-10-21 14:30:30	2.01503029999999983	01	50-59岁	22.57398231185093	113.888245858842424	440306	V0440300	20048	57	56	59	55	113.885818490000005	22.5714936199999983	113.888258820000004	22.5737095799999992	2
2019-10-21 19:51:36	2019-10-21 21:48:25	2.29234759999999982	01	19-29岁	22.5758123819640097	113.923266039920023	440305	V0440300	20063	57	71	59	70	113.922423530000003	22.5714936199999983	113.924863869999996	22.5737095799999992	1
2019-10-21 13:37:25	2019-10-21 16:57:55	2.29234759999999982	02	19-29岁	22.5737641497186594	113.938393382669162	440305	V0440300	20069	57	77	59	76	113.93706555	22.5714936199999983	113.939505879999999	22.5737095799999992	1
2019-10-21 07:05:37	2019-10-21 08:10:22	2.29234759999999982	01	19-29岁	22.5740169294610986	113.950253203915693	440305	V0440300	20074	57	82	59	81	113.949267230000004	22.5714936199999983	113.951707560000003	22.5737095799999992	1
2019-10-21 10:40:11	2019-10-21 11:11:55	2.29234759999999982	01	19-29岁	22.5755692296065291	113.959771768919623	440305	V0440300	20078	57	86	59	85	113.959028570000001	22.5714936199999983	113.961468909999994	22.5737095799999992	1
2019-10-21 00:48:01	2019-10-21 01:59:58	3.05925700000000012	02	30-39岁	22.5757141986760388	114.058642687288753	440304	V0440300	20118	57	126	58	125	114.056642019999998	22.5714936199999983	114.059082349999997	22.5737095799999992	1
2019-10-21 14:47:53	2019-10-21 14:48:53	4.98298400000000008	03	19-29岁	22.5750699277488387	114.253642257018299	440308	V0440300	20198	57	206	57	206	114.251868909999999	22.5714936199999983	114.254309239999998	22.5737095799999992	1
2019-10-21 18:02:47	2019-10-21 22:20:22	2.01503029999999983	01	40-49岁	22.5780217128843113	113.890856598873981	440306	V0440300	20407	58	58	60	57	113.890699159999997	22.5737095799999992	113.893139500000004	22.5759255299999992	1
2019-10-21 18:57:43	2019-10-21 20:05:15	3.17181930000000012	01	60岁以上	22.5771849261127215	114.115330936837168	440303	V0440300	20499	58	150	59	149	114.115210079999997	22.5737095799999992	114.117650420000004	22.5759255299999992	1
2019-10-21 08:43:57	2019-10-21 09:38:17	4.98298400000000008	02	50-59岁	22.5770995077376284	114.243551679037296	440308	V0440300	20551	58	202	58	202	114.242107559999994	22.5737095799999992	114.244547900000001	22.5759255299999992	1
2019-10-21 19:25:22	2019-10-21 20:42:32	4.98298400000000008	01	19-29岁	22.5761535494139309	114.24365798531791	440308	V0440300	20551	58	202	58	202	114.242107559999994	22.5737095799999992	114.244547900000001	22.5759255299999992	1
2019-10-21 17:52:12	2019-10-21 21:26:43	2.01503029999999983	01	19-29岁	22.5782217088293784	113.86217536271667	440306	V0440300	20752	59	46	62	45	113.861415129999997	22.5759255299999992	113.863855459999996	22.5781414900000001	1
2019-10-21 08:07:56	2019-10-21 09:10:30	2.01503029999999983	01	30-39岁	22.5791709125355986	113.864107089005401	440306	V0440300	20753	59	47	62	46	113.863855459999996	22.5759255299999992	113.866295800000003	22.5781414900000001	1
2019-10-21 14:59:25	2019-10-21 16:54:40	2.01503029999999983	02	19-29岁	22.5794378805566112	113.865762759007055	440306	V0440300	20753	59	47	62	46	113.863855459999996	22.5759255299999992	113.866295800000003	22.5781414900000001	2
2019-10-21 13:17:20	2019-10-21 14:59:04	2.01503029999999983	02	19-29岁	22.5794378805566112	113.865762759007055	440306	V0440300	20753	59	47	62	46	113.863855459999996	22.5759255299999992	113.866295800000003	22.5781414900000001	2
2019-10-21 12:23:25	2019-10-21 13:21:35	2.01503029999999983	01	30-39岁	22.5802627767940791	113.897074309293245	440306	V0440300	20766	59	60	61	59	113.895579830000003	22.5759255299999992	113.898020169999995	22.5781414900000001	1
2019-10-21 15:07:36	2019-10-21 23:08:56	2.01503029999999983	01	19-29岁	22.5783880646573998	113.900935421889713	440306	V0440300	20768	59	62	61	61	113.900460510000002	22.5759255299999992	113.902900840000001	22.5781414900000001	1
2019-10-21 07:20:59	2019-10-21 08:17:50	4.98298400000000008	01	50-59岁	22.5781710720626201	114.244978615169217	440308	V0440300	20909	59	203	59	203	114.244547900000001	22.5759255299999992	114.246988239999993	22.5781414900000001	1
2019-10-21 09:55:42	2019-10-21 09:56:42	4.98298400000000008	01	19-29岁	22.5788905299795601	114.24956184834673	440308	V0440300	20911	59	205	58	205	114.249428570000006	22.5759255299999992	114.251868909999999	22.5781414900000001	1
2019-10-21 19:21:49	2019-10-21 20:20:02	4.98298400000000008	01	50-59岁	22.5795967558302912	114.26289348294334	440308	V0440300	20916	59	210	58	210	114.261630249999996	22.5759255299999992	114.264070590000003	22.5781414900000001	1
2019-10-21 15:58:08	2019-10-21 17:28:27	2.01503029999999983	02	19-29岁	22.5811682878685112	113.86472264952134	440306	V0440300	21110	60	47	63	46	113.863855459999996	22.5781414900000001	113.866295800000003	22.5803574500000011	1
2019-10-21 17:34:32	2019-10-21 18:50:09	2.01503029999999983	01	30-39岁	22.5819563290960694	113.88526785435306	440306	V0440300	21118	60	55	62	54	113.883378149999999	22.5781414900000001	113.885818490000005	22.5803574500000011	2
2019-10-21 18:50:41	2019-10-21 21:23:43	2.01503029999999983	01	30-39岁	22.5819563290960694	113.88526785435306	440306	V0440300	21118	60	55	62	54	113.883378149999999	22.5781414900000001	113.885818490000005	22.5803574500000011	2
2019-10-21 19:32:46	2019-10-21 23:08:22	2.01503029999999983	01	19-29岁	22.5816682508647908	113.899287667502804	440306	V0440300	21124	60	61	62	60	113.898020169999995	22.5781414900000001	113.900460510000002	22.5803574500000011	1
2019-10-21 12:39:40	2019-10-21 13:10:30	2.01503029999999983	01	19-29岁	22.5806817979003185	113.899611020488166	440306	V0440300	21124	60	61	62	60	113.898020169999995	22.5781414900000001	113.900460510000002	22.5803574500000011	2
2019-10-21 15:14:36	2019-10-21 16:29:29	2.01503029999999983	01	19-29岁	22.5806817979003185	113.899611020488166	440306	V0440300	21124	60	61	62	60	113.898020169999995	22.5781414900000001	113.900460510000002	22.5803574500000011	2
2019-10-21 19:16:06	2019-10-21 22:15:56	2.01503029999999983	01	19-29岁	22.5823681333833797	113.916881249825906	440306	V0440300	21131	60	68	62	67	113.915102520000005	22.5781414900000001	113.917542859999998	22.5803574500000011	1
2019-10-21 20:41:54	2019-10-21 22:50:45	2.29234759999999982	02	19-29岁	22.5820782167973206	113.953690872655415	440305	V0440300	21146	60	83	62	82	113.951707560000003	22.5781414900000001	113.954147899999995	22.5803574500000011	1
2019-10-21 11:02:53	2019-10-21 13:36:38	2.29234759999999982	02	19-29岁	22.582457287012069	113.953692248815614	440305	V0440300	21146	60	83	62	82	113.951707560000003	22.5781414900000001	113.954147899999995	22.5803574500000011	1
2019-10-21 09:44:13	2019-10-21 12:34:47	4.98298400000000008	01	50-59岁	22.5806000942204292	114.243452834049549	440308	V0440300	21265	60	202	60	202	114.242107559999994	22.5781414900000001	114.244547900000001	22.5803574500000011	1
2019-10-21 20:39:57	2019-10-21 21:30:13	4.98298400000000008	01	30-39岁	22.5810025949290107	114.244815355301995	440308	V0440300	21266	60	203	60	203	114.244547900000001	22.5781414900000001	114.246988239999993	22.5803574500000011	1
2019-10-21 08:07:55	2019-10-21 14:18:06	4.98298400000000008	02	60岁以上	22.5812466773375817	114.269140146840286	440308	V0440300	21276	60	213	59	213	114.268951259999994	22.5781414900000001	114.271391600000001	22.5803574500000011	1
2019-10-21 00:24:32	2019-10-21 00:35:11	2.01503029999999983	02	30-39岁	22.5830195046660513	113.855098902292482	440306	V0440300	21463	61	43	64	42	113.854094119999999	22.5803574500000011	113.856534460000006	22.5825734000000011	1
2019-10-21 19:17:47	2019-10-21 20:59:56	2.01503029999999983	01	30-39岁	22.583968592404851	113.861170472944067	440306	V0440300	21465	61	45	64	44	113.858974790000005	22.5803574500000011	113.861415129999997	22.5825734000000011	2
2019-10-21 13:08:44	2019-10-21 19:17:26	2.01503029999999983	01	30-39岁	22.583968592404851	113.861170472944067	440306	V0440300	21465	61	45	64	44	113.858974790000005	22.5803574500000011	113.861415129999997	22.5825734000000011	2
2019-10-21 15:16:23	2019-10-21 17:47:22	2.01503029999999983	01	19-29岁	22.5829049840739593	113.880212579277583	440306	V0440300	21473	61	53	63	52	113.878497479999993	22.5803574500000011	113.88093782	22.5825734000000011	1
2019-10-21 17:14:20	2019-10-21 19:11:50	2.01503029999999983	01	19-29岁	22.5834085138576306	113.897810397555574	440306	V0440300	21480	61	60	63	59	113.895579830000003	22.5803574500000011	113.898020169999995	22.5825734000000011	1
2019-10-21 12:24:20	2019-10-21 13:22:06	3.17181930000000012	02	19-29岁	22.5846568774567587	114.082294189516645	440303	V0440300	21556	61	136	62	135	114.081045380000006	22.5803574500000011	114.083485710000005	22.5825734000000011	1
2019-10-21 19:30:48	2019-10-21 21:38:52	3.17181930000000012	01	19-29岁	22.5830710668892003	114.138603266649483	440303	V0440300	21579	61	159	61	159	114.137173110000006	22.5803574500000011	114.139613449999999	22.5825734000000011	1
2019-10-21 09:02:39	2019-10-21 09:03:39	4.98298400000000008	02	19-29岁	22.584262700803329	114.245430899166593	440308	V0440300	21623	61	203	60	203	114.244547900000001	22.5803574500000011	114.246988239999993	22.5825734000000011	1
2019-10-21 18:14:28	2019-10-21 18:24:54	4.98298400000000008	01	40-49岁	22.5847599028540209	114.254431818348692	440308	V0440300	21627	61	207	60	207	114.254309239999998	22.5803574500000011	114.256749580000005	22.5825734000000011	1
2019-10-21 10:06:33	2019-10-21 10:07:33	4.98298400000000008	01	30-39岁	22.5838550468708696	114.259057223322202	440308	V0440300	21628	61	208	60	208	114.256749580000005	22.5803574500000011	114.259189919999997	22.5825734000000011	1
2019-10-21 10:03:13	2019-10-21 11:58:14	4.98298400000000008	03	未知	22.5828742632037809	114.260826300270878	440308	V0440300	21629	61	209	60	209	114.259189919999997	22.5803574500000011	114.261630249999996	22.5825734000000011	1
2019-10-21 19:47:55	2019-10-21 20:58:08	2.01503029999999983	03	未知	22.5854869308827588	113.859901845871988	440306	V0440300	21822	62	45	65	44	113.858974790000005	22.5825734000000011	113.861415129999997	22.5847893599999985	1
2019-10-21 13:33:47	2019-10-21 16:07:50	2.29234759999999982	02	30-39岁	22.5867049750053717	113.961626452763369	440305	V0440300	21864	62	87	64	86	113.961468909999994	22.5825734000000011	113.963909240000007	22.5847893599999985	1
2019-10-21 20:23:24	2019-10-21 20:24:24	4.98298400000000008	01	40-49岁	22.5863371479577602	114.250599808319507	440308	V0440300	21982	62	205	61	205	114.249428570000006	22.5825734000000011	114.251868909999999	22.5847893599999985	1
2019-10-21 19:32:34	2019-10-21 20:31:27	4.98298400000000008	01	50-59岁	22.5849283494077895	114.259006810873132	440308	V0440300	21985	62	208	61	208	114.256749580000005	22.5825734000000011	114.259189919999997	22.5847893599999985	1
2019-10-21 11:03:35	2019-10-21 13:28:25	2.01503029999999983	01	30-39岁	22.5892136448508509	113.851595618915226	440306	V0440300	22175	63	41	66	40	113.849213449999993	22.5847893599999985	113.851653780000007	22.5870053199999994	1
2019-10-21 13:35:30	2019-10-21 17:30:07	2.01503029999999983	01	19-29岁	22.5879337386028496	113.882645424730114	440306	V0440300	22188	63	54	65	53	113.88093782	22.5847893599999985	113.883378149999999	22.5870053199999994	1
2019-10-21 10:48:20	2019-10-21 12:06:54	2.01503029999999983	01	40-49岁	22.5890506358176886	113.889977140000809	440306	V0440300	22191	63	57	65	56	113.888258820000004	22.5847893599999985	113.890699159999997	22.5870053199999994	1
2019-10-21 12:17:28	2019-10-21 12:18:28	2.29234759999999982	01	19-29岁	22.5885086530233288	113.955842985455234	440305	V0440300	22218	63	84	65	83	113.954147899999995	22.5847893599999985	113.956588240000002	22.5870053199999994	1
2019-10-21 17:00:56	2019-10-21 23:46:10	2.29234759999999982	02	19-29岁	22.587601896433501	113.963239528205264	440305	V0440300	22221	63	87	65	86	113.961468909999994	22.5847893599999985	113.963909240000007	22.5870053199999994	1
2019-10-21 11:33:04	2019-10-21 13:48:44	2.29234759999999982	01	19-29岁	22.5879826090391198	113.963804588192033	440305	V0440300	22221	63	87	65	86	113.961468909999994	22.5847893599999985	113.963909240000007	22.5870053199999994	1
2019-10-21 07:21:57	2019-10-21 18:31:44	3.17181930000000012	01	50-59岁	22.5873791639335693	114.109539358772437	440303	V0440300	22281	63	147	64	147	114.107889080000007	22.5847893599999985	114.110329410000006	22.5870053199999994	1
2019-10-21 18:14:58	2019-10-21 20:17:22	4.98298400000000008	03	未知	22.5873668546538795	114.238545308322529	440308	V0440300	22334	63	200	63	200	114.237226890000002	22.5847893599999985	114.239667229999995	22.5870053199999994	1
2019-10-21 07:50:28	2019-10-21 10:13:09	4.98298400000000008	02	40-49岁	22.5889974173994084	114.239931988804841	440308	V0440300	22335	63	201	62	201	114.239667229999995	22.5847893599999985	114.242107559999994	22.5870053199999994	1
2019-10-21 15:35:13	2019-10-21 16:30:53	4.98298400000000008	02	40-49岁	22.5882862362945005	114.241093201579986	440308	V0440300	22335	63	201	62	201	114.239667229999995	22.5847893599999985	114.242107559999994	22.5870053199999994	1
2019-10-21 15:00:10	2019-10-21 17:21:17	4.98298400000000008	02	50-59岁	22.5870288291624597	114.246717288702442	440308	V0440300	22337	63	203	62	203	114.244547900000001	22.5847893599999985	114.246988239999993	22.5870053199999994	1
2019-10-21 21:47:58	2019-10-21 22:14:32	4.98298400000000008	01	40-49岁	22.5884726403223901	114.251432249395137	440308	V0440300	22339	63	205	62	205	114.249428570000006	22.5847893599999985	114.251868909999999	22.5870053199999994	2
2019-10-21 14:35:06	2019-10-21 14:36:06	4.98298400000000008	01	40-49岁	22.5884726403223901	114.251432249395137	440308	V0440300	22339	63	205	62	205	114.249428570000006	22.5847893599999985	114.251868909999999	22.5870053199999994	2
2019-10-21 19:24:08	2019-10-21 19:42:35	4.98298400000000008	01	19-29岁	22.5873513065543108	114.250258884428888	440308	V0440300	22339	63	205	62	205	114.249428570000006	22.5847893599999985	114.251868909999999	22.5870053199999994	1
2019-10-21 16:31:46	2019-10-21 16:43:52	4.98298400000000008	01	19-29岁	22.5885681964147196	114.253850802580317	440308	V0440300	22340	63	206	62	206	114.251868909999999	22.5847893599999985	114.254309239999998	22.5870053199999994	1
2019-10-21 11:05:43	2019-10-21 12:02:59	4.98298400000000008	01	30-39岁	22.5885455381845901	114.253054155643682	440308	V0440300	22340	63	206	62	206	114.251868909999999	22.5847893599999985	114.254309239999998	22.5870053199999994	1
2019-10-21 20:48:41	2019-10-21 22:14:49	4.98298400000000008	01	19-29岁	22.5883300482186797	114.254176310078932	440308	V0440300	22340	63	206	62	206	114.251868909999999	22.5847893599999985	114.254309239999998	22.5870053199999994	1
2019-10-21 23:19:13	2019-10-21 23:27:31	4.98298400000000008	02	30-39岁	22.587327179327751	114.255177986849702	440308	V0440300	22341	63	207	62	207	114.254309239999998	22.5847893599999985	114.256749580000005	22.5870053199999994	1
2019-10-21 18:13:05	2019-10-21 23:02:33	4.98298400000000008	01	19-29岁	22.5890311735567906	114.254531788020998	440308	V0440300	22341	63	207	62	207	114.254309239999998	22.5847893599999985	114.256749580000005	22.5870053199999994	1
2019-10-21 20:22:07	2019-10-21 23:11:00	4.98298400000000008	01	50-59岁	22.5880043908699903	114.257303103865652	440308	V0440300	22342	63	208	62	208	114.256749580000005	22.5847893599999985	114.259189919999997	22.5870053199999994	1
2019-10-21 09:46:11	2019-10-21 11:41:38	4.98298400000000008	02	50-59岁	22.5884367458828592	114.260949524801632	440308	V0440300	22343	63	209	62	209	114.259189919999997	22.5847893599999985	114.261630249999996	22.5870053199999994	1
2019-10-21 20:35:12	2019-10-21 21:49:24	4.98298400000000008	02	19-29岁	22.5880498639721417	114.259965670209652	440308	V0440300	22343	63	209	62	209	114.259189919999997	22.5847893599999985	114.261630249999996	22.5870053199999994	1
2019-10-21 11:50:18	2019-10-21 14:32:19	4.98298400000000008	02	30-39岁	22.5875708174607794	114.260986102313467	440308	V0440300	22343	63	209	62	209	114.259189919999997	22.5847893599999985	114.261630249999996	22.5870053199999994	1
2019-10-21 21:29:42	2019-10-21 21:30:42	4.98298400000000008	01	30-39岁	22.5881106238302785	114.264056885345326	440308	V0440300	22344	63	210	62	210	114.261630249999996	22.5847893599999985	114.264070590000003	22.5870053199999994	1
2019-10-21 14:11:38	2019-10-21 18:05:47	4.98298400000000008	02	50-59岁	22.5890135628983515	114.264602841952666	440308	V0440300	22345	63	211	62	211	114.264070590000003	22.5847893599999985	114.266510920000002	22.5870053199999994	1
2019-10-21 14:39:57	2019-10-21 22:04:36	4.98298400000000008	01	40-49岁	22.587408242842411	114.268396472824065	440308	V0440300	22346	63	212	62	212	114.266510920000002	22.5847893599999985	114.268951259999994	22.5870053199999994	1
2019-10-21 15:51:48	2019-10-21 17:28:04	4.98298400000000008	01	40-49岁	22.5882892479332114	114.268184670650825	440308	V0440300	22346	63	212	62	212	114.266510920000002	22.5847893599999985	114.268951259999994	22.5870053199999994	1
2019-10-21 18:10:37	2019-10-21 19:28:39	4.98298400000000008	02	40-49岁	22.5888060005019007	114.267785639525187	440308	V0440300	22346	63	212	62	212	114.266510920000002	22.5847893599999985	114.268951259999994	22.5870053199999994	1
2019-10-21 16:53:16	2019-10-21 19:15:20	2.01503029999999983	01	19-29岁	22.5907705201005093	113.852755550574784	440306	V0440300	22533	64	42	67	41	113.851653780000007	22.5870053199999994	113.854094119999999	22.5892212800000003	1
2019-10-21 19:12:33	2019-10-21 20:39:50	2.01503029999999983	01	30-39岁	22.58976779217884	113.890660755891403	440306	V0440300	22548	64	57	66	56	113.888258820000004	22.5870053199999994	113.890699159999997	22.5892212800000003	1
2019-10-21 22:10:48	2019-10-21 23:34:14	2.29234759999999982	01	19-29岁	22.5894434274464508	113.946142386587525	440305	V0440300	22571	64	80	66	79	113.944386559999998	22.5870053199999994	113.946826889999997	22.5892212800000003	1
2019-10-21 14:08:24	2019-10-21 14:44:43	3.17181930000000012	01	40-49岁	22.5902483479584006	114.125060597943161	440303	V0440300	22645	64	154	64	154	114.124971430000002	22.5870053199999994	114.127411769999995	22.5892212800000003	1
2019-10-21 12:25:30	2019-10-21 23:33:20	4.98298400000000008	01	19-29岁	22.5913412717569493	114.236084411926115	440308	V0440300	22690	64	199	64	199	114.234786549999995	22.5870053199999994	114.237226890000002	22.5892212800000003	1
2019-10-21 15:45:20	2019-10-21 16:29:23	4.98298400000000008	02	30-39岁	22.5913615375045715	114.238834992134386	440308	V0440300	22691	64	200	63	200	114.237226890000002	22.5870053199999994	114.239667229999995	22.5892212800000003	1
2019-10-21 06:27:17	2019-10-21 06:28:17	4.98298400000000008	01	30-39岁	22.5901777922958011	114.237711565811537	440308	V0440300	22691	64	200	63	200	114.237226890000002	22.5870053199999994	114.239667229999995	22.5892212800000003	1
2019-10-21 18:19:37	2019-10-21 18:20:37	4.98298400000000008	02	50-59岁	22.5902106002402796	114.246449856807132	440308	V0440300	22694	64	203	63	203	114.244547900000001	22.5870053199999994	114.246988239999993	22.5892212800000003	1
2019-10-21 15:21:47	2019-10-21 17:42:16	4.98298400000000008	01	19-29岁	22.5905139679438598	114.248349096181599	440308	V0440300	22695	64	204	63	204	114.246988239999993	22.5870053199999994	114.249428570000006	22.5892212800000003	1
2019-10-21 07:23:19	2019-10-21 07:34:37	4.98298400000000008	01	50-59岁	22.5895542603011492	114.249233322870197	440308	V0440300	22695	64	204	63	204	114.246988239999993	22.5870053199999994	114.249428570000006	22.5892212800000003	1
2019-10-21 08:38:59	2019-10-21 08:38:59	4.98298400000000008	01	40-49岁	22.5908819555039706	114.247700205104991	440308	V0440300	22695	64	204	63	204	114.246988239999993	22.5870053199999994	114.249428570000006	22.5892212800000003	1
2019-10-21 18:43:00	2019-10-21 20:10:25	4.98298400000000008	02	40-49岁	22.5911094581783409	114.249387106873556	440308	V0440300	22695	64	204	63	204	114.246988239999993	22.5870053199999994	114.249428570000006	22.5892212800000003	2
2019-10-21 08:13:09	2019-10-21 09:15:12	4.98298400000000008	02	40-49岁	22.5911094581783409	114.249387106873556	440308	V0440300	22695	64	204	63	204	114.246988239999993	22.5870053199999994	114.249428570000006	22.5892212800000003	2
2019-10-21 12:59:17	2019-10-21 22:58:15	4.98298400000000008	02	19-29岁	22.5893947276528486	114.248351907981117	440308	V0440300	22695	64	204	63	204	114.246988239999993	22.5870053199999994	114.249428570000006	22.5892212800000003	1
2019-10-21 21:01:21	2019-10-21 21:01:21	4.98298400000000008	02	40-49岁	22.5899503617589694	114.250751610561124	440308	V0440300	22696	64	205	63	205	114.249428570000006	22.5870053199999994	114.251868909999999	22.5892212800000003	1
2019-10-21 07:25:17	2019-10-21 07:25:17	4.98298400000000008	01	40-49岁	22.5914196878259617	114.250634933101509	440308	V0440300	22696	64	205	63	205	114.249428570000006	22.5870053199999994	114.251868909999999	22.5892212800000003	1
2019-10-21 15:12:10	2019-10-21 15:13:10	4.98298400000000008	01	50-59岁	22.5912561975776107	114.253739139640942	440308	V0440300	22697	64	206	63	206	114.251868909999999	22.5870053199999994	114.254309239999998	22.5892212800000003	1
2019-10-21 19:38:58	2019-10-21 20:36:21	4.98298400000000008	01	30-39岁	22.5894110383038793	114.254047935617464	440308	V0440300	22697	64	206	63	206	114.251868909999999	22.5870053199999994	114.254309239999998	22.5892212800000003	1
2019-10-21 10:17:39	2019-10-21 15:24:38	4.98298400000000008	02	60岁以上	22.5901155390318706	114.251963427728455	440308	V0440300	22697	64	206	63	206	114.251868909999999	22.5870053199999994	114.254309239999998	22.5892212800000003	1
2019-10-21 09:57:26	2019-10-21 09:58:26	4.98298400000000008	01	40-49岁	22.5902416614392116	114.252476125844836	440308	V0440300	22697	64	206	63	206	114.251868909999999	22.5870053199999994	114.254309239999998	22.5892212800000003	1
2019-10-21 21:32:20	2019-10-21 22:10:09	4.98298400000000008	02	19-29岁	22.589807526298749	114.254535828832488	440308	V0440300	22698	64	207	63	207	114.254309239999998	22.5870053199999994	114.256749580000005	22.5892212800000003	3
2019-10-21 18:03:21	2019-10-21 21:05:10	4.98298400000000008	02	19-29岁	22.589807526298749	114.254535828832488	440308	V0440300	22698	64	207	63	207	114.254309239999998	22.5870053199999994	114.256749580000005	22.5892212800000003	3
2019-10-21 08:38:48	2019-10-21 08:39:08	4.98298400000000008	02	19-29岁	22.589807526298749	114.254535828832488	440308	V0440300	22698	64	207	63	207	114.254309239999998	22.5870053199999994	114.256749580000005	22.5892212800000003	3
2019-10-21 19:57:13	2019-10-21 23:23:02	4.98298400000000008	01	40-49岁	22.5895124242001586	114.2562817004723	440308	V0440300	22698	64	207	63	207	114.254309239999998	22.5870053199999994	114.256749580000005	22.5892212800000003	1
2019-10-21 00:12:00	2019-10-21 00:12:00	4.98298400000000008	01	19-29岁	22.5897261054327991	114.258221623119553	440308	V0440300	22699	64	208	63	208	114.256749580000005	22.5870053199999994	114.259189919999997	22.5892212800000003	1
2019-10-21 08:25:23	2019-10-21 10:26:14	4.98298400000000008	01	40-49岁	22.5907218522234494	114.256802091287554	440308	V0440300	22699	64	208	63	208	114.256749580000005	22.5870053199999994	114.259189919999997	22.5892212800000003	1
2019-10-21 15:36:28	2019-10-21 16:42:46	4.98298400000000008	01	19-29岁	22.5902236769169598	114.257229961633357	440308	V0440300	22699	64	208	63	208	114.256749580000005	22.5870053199999994	114.259189919999997	22.5892212800000003	1
2019-10-21 19:01:55	2019-10-21 19:02:55	4.98298400000000008	02	50-59岁	22.5910478611250696	114.256863675239174	440308	V0440300	22699	64	208	63	208	114.256749580000005	22.5870053199999994	114.259189919999997	22.5892212800000003	1
2019-10-21 19:16:53	2019-10-21 19:17:53	4.98298400000000008	01	30-39岁	22.5897377237847508	114.258901849129558	440308	V0440300	22699	64	208	63	208	114.256749580000005	22.5870053199999994	114.259189919999997	22.5892212800000003	1
2019-10-21 09:00:44	2019-10-21 09:57:51	4.98298400000000008	01	50-59岁	22.5907900506248716	114.258151940443256	440308	V0440300	22699	64	208	63	208	114.256749580000005	22.5870053199999994	114.259189919999997	22.5892212800000003	1
2019-10-21 16:36:38	2019-10-21 16:37:38	4.98298400000000008	01	40-49岁	22.5908971111142201	114.258606700821773	440308	V0440300	22699	64	208	63	208	114.256749580000005	22.5870053199999994	114.259189919999997	22.5892212800000003	1
2019-10-21 01:53:21	2019-10-21 23:18:37	4.98298400000000008	01	19-29岁	22.5904447498942389	114.260132115330919	440308	V0440300	22700	64	209	63	209	114.259189919999997	22.5870053199999994	114.261630249999996	22.5892212800000003	2
2019-10-21 00:23:16	2019-10-21 00:23:16	4.98298400000000008	01	19-29岁	22.5904447498942389	114.260132115330919	440308	V0440300	22700	64	209	63	209	114.259189919999997	22.5870053199999994	114.261630249999996	22.5892212800000003	2
2019-10-21 20:06:03	2019-10-21 20:07:03	4.98298400000000008	01	19-29岁	22.5908214157693301	114.259988565694371	440308	V0440300	22700	64	209	63	209	114.259189919999997	22.5870053199999994	114.261630249999996	22.5892212800000003	1
2019-10-21 12:41:01	2019-10-21 14:44:25	4.98298400000000008	02	19-29岁	22.5913226201344699	114.260795199816656	440308	V0440300	22700	64	209	63	209	114.259189919999997	22.5870053199999994	114.261630249999996	22.5892212800000003	1
2019-10-21 19:29:41	2019-10-21 19:30:41	4.98298400000000008	02	19-29岁	22.5909338762074015	114.26128893950721	440308	V0440300	22700	64	209	63	209	114.259189919999997	22.5870053199999994	114.261630249999996	22.5892212800000003	1
2019-10-21 19:47:34	2019-10-21 19:48:34	4.98298400000000008	01	30-39岁	22.590362874547111	114.260094852851452	440308	V0440300	22700	64	209	63	209	114.259189919999997	22.5870053199999994	114.261630249999996	22.5892212800000003	1
2019-10-21 23:19:28	2019-10-21 23:19:28	4.98298400000000008	01	19-29岁	22.5907325720990286	114.259543164256485	440308	V0440300	22700	64	209	63	209	114.259189919999997	22.5870053199999994	114.261630249999996	22.5892212800000003	1
2019-10-21 14:10:19	2019-10-21 16:38:11	4.98298400000000008	01	19-29岁	22.5904993221525885	114.260685124333378	440308	V0440300	22700	64	209	63	209	114.259189919999997	22.5870053199999994	114.261630249999996	22.5892212800000003	1
2019-10-21 08:23:57	2019-10-21 08:24:57	4.98298400000000008	01	19-29岁	22.5907858944990707	114.26319716396452	440308	V0440300	22701	64	210	63	210	114.261630249999996	22.5870053199999994	114.264070590000003	22.5892212800000003	1
2019-10-21 18:49:53	2019-10-21 19:50:41	4.98298400000000008	02	19-29岁	22.5908710666438388	114.262369202534231	440308	V0440300	22701	64	210	63	210	114.261630249999996	22.5870053199999994	114.264070590000003	22.5892212800000003	1
2019-10-21 08:47:59	2019-10-21 08:48:59	4.98298400000000008	01	19-29岁	22.591341377793789	114.262952876020734	440308	V0440300	22701	64	210	63	210	114.261630249999996	22.5870053199999994	114.264070590000003	22.5892212800000003	1
2019-10-21 00:02:47	2019-10-21 00:37:17	4.98298400000000008	01	19-29岁	22.5910017298540211	114.265798103712527	440308	V0440300	22702	64	211	63	211	114.264070590000003	22.5870053199999994	114.266510920000002	22.5892212800000003	1
2019-10-21 15:15:22	2019-10-21 15:41:33	4.98298400000000008	02	30-39岁	22.5898322205522497	114.266559994101584	440308	V0440300	22703	64	212	63	212	114.266510920000002	22.5870053199999994	114.268951259999994	22.5892212800000003	1
2019-10-21 17:14:11	2019-10-21 20:09:03	4.98298400000000008	02	19-29岁	22.5893848475167793	114.266792408846854	440308	V0440300	22703	64	212	63	212	114.266510920000002	22.5870053199999994	114.268951259999994	22.5892212800000003	1
2019-10-21 10:40:47	2019-10-21 17:30:06	4.98298400000000008	01	40-49岁	22.5911569450870395	114.266961550773999	440308	V0440300	22703	64	212	63	212	114.266510920000002	22.5870053199999994	114.268951259999994	22.5892212800000003	1
2019-10-21 18:22:15	2019-10-21 19:10:15	4.98298400000000008	01	50-59岁	22.58961009272954	114.267828090858288	440308	V0440300	22703	64	212	63	212	114.266510920000002	22.5870053199999994	114.268951259999994	22.5892212800000003	1
2019-10-21 10:47:09	2019-10-21 16:14:21	4.98298400000000008	01	19-29岁	22.5899000529783294	114.273732664249493	440308	V0440300	22705	64	214	63	214	114.271391600000001	22.5870053199999994	114.27383193	22.5892212800000003	1
2019-10-21 18:16:53	2019-10-21 18:17:53	4.98298400000000008	02	19-29岁	22.5899431903969088	114.27361516364742	440308	V0440300	22705	64	214	63	214	114.271391600000001	22.5870053199999994	114.27383193	22.5892212800000003	1
2019-10-21 11:56:58	2019-10-21 23:03:35	2.01503029999999983	02	19-29岁	22.5925848104869402	113.837631255541183	440306	V0440300	22884	65	36	68	35	113.837011770000004	22.5892212800000003	113.839452100000003	22.5914372300000004	1
2019-10-21 21:28:52	2019-10-21 23:43:49	2.01503029999999983	01	19-29岁	22.5928281402789395	113.841279819782713	440306	V0440300	22885	65	37	68	36	113.839452100000003	22.5892212800000003	113.841892439999995	22.5914372300000004	1
2019-10-21 18:52:36	2019-10-21 20:52:20	2.01503029999999983	02	19-29岁	22.5923703363578703	113.851504348193288	440306	V0440300	22889	65	41	68	40	113.849213449999993	22.5892212800000003	113.851653780000007	22.5914372300000004	1
2019-10-21 19:50:03	2019-10-21 22:18:04	2.01503029999999983	01	30-39岁	22.5932651568304514	113.872340100993526	440306	V0440300	22898	65	50	67	49	113.871176469999995	22.5892212800000003	113.873616810000001	22.5914372300000004	1
2019-10-21 20:07:22	2019-10-21 22:58:32	2.01503029999999983	02	19-29岁	22.5915716625619005	113.920087516184211	440306	V0440300	22918	65	70	67	69	113.919983189999996	22.5892212800000003	113.922423530000003	22.5914372300000004	1
2019-10-21 08:46:18	2019-10-21 15:35:13	2.29234759999999982	01	19-29岁	22.5918386838931511	113.944913516267988	440305	V0440300	22928	65	80	67	79	113.944386559999998	22.5892212800000003	113.946826889999997	22.5914372300000004	1
2019-10-21 13:44:57	2019-10-21 18:10:49	2.29234759999999982	03	未知	22.5932710973311508	113.959509263853079	440305	V0440300	22934	65	86	67	85	113.959028570000001	22.5892212800000003	113.961468909999994	22.5914372300000004	1
2019-10-21 16:02:43	2019-10-21 21:36:01	2.29234759999999982	01	30-39岁	22.593102931474359	113.98023448406029	440305	V0440300	22942	65	94	67	93	113.978551260000003	22.5892212800000003	113.980991599999996	22.5914372300000004	1
2019-10-21 18:28:52	2019-10-21 21:06:26	2.29234759999999982	03	未知	22.5926997151900686	113.984228213950786	440305	V0440300	22944	65	96	66	95	113.983431929999995	22.5892212800000003	113.985872270000002	22.5914372300000004	1
2019-10-21 13:02:48	2019-10-21 15:36:22	2.29234759999999982	02	19-29岁	22.5925831575020304	113.995816255991542	440305	V0440300	22949	65	101	66	100	113.995633609999999	22.5892212800000003	113.998073950000006	22.5914372300000004	2
2019-10-21 11:29:47	2019-10-21 13:02:47	2.29234759999999982	02	19-29岁	22.5925831575020304	113.995816255991542	440305	V0440300	22949	65	101	66	100	113.995633609999999	22.5892212800000003	113.998073950000006	22.5914372300000004	2
2019-10-21 19:25:58	2019-10-21 19:26:58	4.98298400000000008	01	19-29岁	22.5936437614157413	114.243474963471201	440308	V0440300	23050	65	202	64	202	114.242107559999994	22.5892212800000003	114.244547900000001	22.5914372300000004	1
2019-10-21 21:11:54	2019-10-21 23:30:39	4.98298400000000008	01	19-29岁	22.5918966267345311	114.246863469887955	440308	V0440300	23051	65	203	64	203	114.244547900000001	22.5892212800000003	114.246988239999993	22.5914372300000004	1
2019-10-21 14:40:37	2019-10-21 17:00:08	4.98298400000000008	02	40-49岁	22.5916891279083991	114.245817744183427	440308	V0440300	23051	65	203	64	203	114.244547900000001	22.5892212800000003	114.246988239999993	22.5914372300000004	1
2019-10-21 16:19:32	2019-10-21 16:20:32	4.98298400000000008	01	50-59岁	22.5924796868508402	114.245597870340276	440308	V0440300	23051	65	203	64	203	114.244547900000001	22.5892212800000003	114.246988239999993	22.5914372300000004	1
2019-10-21 12:50:49	2019-10-21 18:20:13	4.98298400000000008	01	30-39岁	22.5929290232099618	114.245481995748747	440308	V0440300	23051	65	203	64	203	114.244547900000001	22.5892212800000003	114.246988239999993	22.5914372300000004	1
2019-10-21 17:47:18	2019-10-21 17:48:18	4.98298400000000008	01	0-18岁	22.5920247884332213	114.246967849939182	440308	V0440300	23051	65	203	64	203	114.244547900000001	22.5892212800000003	114.246988239999993	22.5914372300000004	1
2019-10-21 12:23:21	2019-10-21 12:24:21	4.98298400000000008	01	19-29岁	22.592784655207101	114.249169110521592	440308	V0440300	23052	65	204	64	204	114.246988239999993	22.5892212800000003	114.249428570000006	22.5914372300000004	1
2019-10-21 19:37:46	2019-10-21 22:58:18	4.98298400000000008	01	19-29岁	22.5927721611101191	114.24844028688986	440308	V0440300	23052	65	204	64	204	114.246988239999993	22.5892212800000003	114.249428570000006	22.5914372300000004	1
2019-10-21 17:04:11	2019-10-21 22:18:23	4.98298400000000008	01	50-59岁	22.5930297001680493	114.24766720884692	440308	V0440300	23052	65	204	64	204	114.246988239999993	22.5892212800000003	114.249428570000006	22.5914372300000004	1
2019-10-21 06:31:28	2019-10-21 23:20:43	4.98298400000000008	01	19-29岁	22.5925875268747198	114.248200934647372	440308	V0440300	23052	65	204	64	204	114.246988239999993	22.5892212800000003	114.249428570000006	22.5914372300000004	1
2019-10-21 10:00:53	2019-10-21 17:11:35	4.98298400000000008	02	30-39岁	22.5916071633683515	114.247880199218685	440308	V0440300	23052	65	204	64	204	114.246988239999993	22.5892212800000003	114.249428570000006	22.5914372300000004	1
2019-10-21 00:17:49	2019-10-21 00:28:03	4.98298400000000008	01	19-29岁	22.5922553748239814	114.24725488991109	440308	V0440300	23052	65	204	64	204	114.246988239999993	22.5892212800000003	114.249428570000006	22.5914372300000004	1
2019-10-21 11:27:21	2019-10-21 14:02:30	4.98298400000000008	01	40-49岁	22.5932076188383704	114.248567721712874	440308	V0440300	23052	65	204	64	204	114.246988239999993	22.5892212800000003	114.249428570000006	22.5914372300000004	2
2019-10-21 14:55:10	2019-10-21 18:24:10	4.98298400000000008	01	40-49岁	22.5932076188383704	114.248567721712874	440308	V0440300	23052	65	204	64	204	114.246988239999993	22.5892212800000003	114.249428570000006	22.5914372300000004	2
2019-10-21 20:11:20	2019-10-21 20:11:20	4.98298400000000008	01	40-49岁	22.5932224139417599	114.249957529733081	440308	V0440300	23053	65	205	64	205	114.249428570000006	22.5892212800000003	114.251868909999999	22.5914372300000004	1
2019-10-21 18:39:37	2019-10-21 22:57:57	4.98298400000000008	01	40-49岁	22.5932758565560015	114.250442517790361	440308	V0440300	23053	65	205	64	205	114.249428570000006	22.5892212800000003	114.251868909999999	22.5914372300000004	2
2019-10-21 12:17:11	2019-10-21 12:57:28	4.98298400000000008	01	40-49岁	22.5932758565560015	114.250442517790361	440308	V0440300	23053	65	205	64	205	114.249428570000006	22.5892212800000003	114.251868909999999	22.5914372300000004	2
2019-10-21 00:09:45	2019-10-21 23:14:24	4.98298400000000008	02	50-59岁	22.5933953888786405	114.249516646574222	440308	V0440300	23053	65	205	64	205	114.249428570000006	22.5892212800000003	114.251868909999999	22.5914372300000004	1
2019-10-21 10:57:13	2019-10-21 20:07:08	4.98298400000000008	01	40-49岁	22.5917967711179983	114.251570369095248	440308	V0440300	23053	65	205	64	205	114.249428570000006	22.5892212800000003	114.251868909999999	22.5914372300000004	1
2019-10-21 10:09:45	2019-10-21 12:29:05	4.98298400000000008	01	30-39岁	22.5934385058697487	114.254142997189589	440308	V0440300	23054	65	206	64	206	114.251868909999999	22.5892212800000003	114.254309239999998	22.5914372300000004	1
2019-10-21 10:20:10	2019-10-21 10:21:10	4.98298400000000008	01	30-39岁	22.5914938011115609	114.25390940059718	440308	V0440300	23054	65	206	64	206	114.251868909999999	22.5892212800000003	114.254309239999998	22.5914372300000004	1
2019-10-21 16:05:54	2019-10-21 23:06:12	4.98298400000000008	01	40-49岁	22.5923683329586993	114.252793577900363	440308	V0440300	23054	65	206	64	206	114.251868909999999	22.5892212800000003	114.254309239999998	22.5914372300000004	1
2019-10-21 16:55:47	2019-10-21 20:42:02	4.98298400000000008	02	60岁以上	22.5929833410825509	114.253918725242599	440308	V0440300	23054	65	206	64	206	114.251868909999999	22.5892212800000003	114.254309239999998	22.5914372300000004	1
2019-10-21 18:52:11	2019-10-21 20:26:09	4.98298400000000008	02	19-29岁	22.5931038051139694	114.251991575132664	440308	V0440300	23054	65	206	64	206	114.251868909999999	22.5892212800000003	114.254309239999998	22.5914372300000004	1
2019-10-21 10:36:33	2019-10-21 14:11:49	4.98298400000000008	01	40-49岁	22.5928061968673184	114.254116660536937	440308	V0440300	23054	65	206	64	206	114.251868909999999	22.5892212800000003	114.254309239999998	22.5914372300000004	1
2019-10-21 02:13:56	2019-10-21 03:53:03	4.98298400000000008	02	50-59岁	22.59306754538758	114.254092032385401	440308	V0440300	23054	65	206	64	206	114.251868909999999	22.5892212800000003	114.254309239999998	22.5914372300000004	1
2019-10-21 20:01:14	2019-10-21 21:45:17	4.98298400000000008	01	50-59岁	22.5917535608368887	114.254847175226658	440308	V0440300	23055	65	207	64	207	114.254309239999998	22.5892212800000003	114.256749580000005	22.5914372300000004	1
2019-10-21 16:39:52	2019-10-21 16:40:52	4.98298400000000008	02	40-49岁	22.5924617806360999	114.256145457672389	440308	V0440300	23055	65	207	64	207	114.254309239999998	22.5892212800000003	114.256749580000005	22.5914372300000004	1
2019-10-21 00:04:01	2019-10-21 01:17:38	4.98298400000000008	02	19-29岁	22.5921984884780294	114.255528536879908	440308	V0440300	23055	65	207	64	207	114.254309239999998	22.5892212800000003	114.256749580000005	22.5914372300000004	2
2019-10-21 17:46:17	2019-10-21 23:11:41	4.98298400000000008	02	19-29岁	22.5921984884780294	114.255528536879908	440308	V0440300	23055	65	207	64	207	114.254309239999998	22.5892212800000003	114.256749580000005	22.5914372300000004	2
2019-10-21 18:47:05	2019-10-21 18:48:05	4.98298400000000008	02	40-49岁	22.5925478100212906	114.256425660465879	440308	V0440300	23055	65	207	64	207	114.254309239999998	22.5892212800000003	114.256749580000005	22.5914372300000004	1
2019-10-21 20:00:28	2019-10-21 20:01:28	4.98298400000000008	01	30-39岁	22.5933659396981206	114.254649930970345	440308	V0440300	23055	65	207	64	207	114.254309239999998	22.5892212800000003	114.256749580000005	22.5914372300000004	1
2019-10-21 00:02:29	2019-10-21 00:54:19	4.98298400000000008	01	19-29岁	22.5927228483253586	114.255576463192497	440308	V0440300	23055	65	207	64	207	114.254309239999998	22.5892212800000003	114.256749580000005	22.5914372300000004	1
2019-10-21 02:01:12	2019-10-21 02:58:46	4.98298400000000008	01	30-39岁	22.5927904311796688	114.254778000973928	440308	V0440300	23055	65	207	64	207	114.254309239999998	22.5892212800000003	114.256749580000005	22.5914372300000004	2
2019-10-21 15:43:08	2019-10-21 17:51:27	4.98298400000000008	01	30-39岁	22.5927904311796688	114.254778000973928	440308	V0440300	23055	65	207	64	207	114.254309239999998	22.5892212800000003	114.256749580000005	22.5914372300000004	2
2019-10-21 19:05:58	2019-10-21 19:06:58	4.98298400000000008	02	40-49岁	22.5934883603280205	114.257058322815311	440308	V0440300	23056	65	208	64	208	114.256749580000005	22.5892212800000003	114.259189919999997	22.5914372300000004	1
2019-10-21 11:40:21	2019-10-21 11:41:21	4.98298400000000008	01	0-18岁	22.5932364770036003	114.257636857337559	440308	V0440300	23056	65	208	64	208	114.256749580000005	22.5892212800000003	114.259189919999997	22.5914372300000004	1
2019-10-21 09:05:41	2019-10-21 09:48:35	4.98298400000000008	01	19-29岁	22.5921050402839505	114.259039657501873	440308	V0440300	23056	65	208	64	208	114.256749580000005	22.5892212800000003	114.259189919999997	22.5914372300000004	1
2019-10-21 08:37:53	2019-10-21 11:34:12	4.98298400000000008	01	19-29岁	22.5934581888006214	114.257933816177996	440308	V0440300	23056	65	208	64	208	114.256749580000005	22.5892212800000003	114.259189919999997	22.5914372300000004	1
2019-10-21 18:21:44	2019-10-21 20:02:58	4.98298400000000008	01	19-29岁	22.5923950154688491	114.258577027252585	440308	V0440300	23056	65	208	64	208	114.256749580000005	22.5892212800000003	114.259189919999997	22.5914372300000004	1
2019-10-21 19:35:12	2019-10-21 20:15:29	4.98298400000000008	01	30-39岁	22.591561637320531	114.25893376945929	440308	V0440300	23056	65	208	64	208	114.256749580000005	22.5892212800000003	114.259189919999997	22.5914372300000004	1
2019-10-21 12:20:36	2019-10-21 17:54:52	4.98298400000000008	02	30-39岁	22.5927810388121806	114.256868202572676	440308	V0440300	23056	65	208	64	208	114.256749580000005	22.5892212800000003	114.259189919999997	22.5914372300000004	1
2019-10-21 08:23:38	2019-10-21 08:55:21	4.98298400000000008	01	40-49岁	22.5916696276998614	114.259971771422684	440308	V0440300	23057	65	209	64	209	114.259189919999997	22.5892212800000003	114.261630249999996	22.5914372300000004	1
2019-10-21 00:43:58	2019-10-21 21:06:53	4.98298400000000008	02	30-39岁	22.5917666271375097	114.259308826101247	440308	V0440300	23057	65	209	64	209	114.259189919999997	22.5892212800000003	114.261630249999996	22.5914372300000004	1
2019-10-21 20:35:03	2019-10-21 22:00:28	4.98298400000000008	01	19-29岁	22.5918402452426008	114.259919788369928	440308	V0440300	23057	65	209	64	209	114.259189919999997	22.5892212800000003	114.261630249999996	22.5914372300000004	1
2019-10-21 18:16:24	2019-10-21 19:40:28	4.98298400000000008	02	19-29岁	22.5933667781280789	114.259452112834609	440308	V0440300	23057	65	209	64	209	114.259189919999997	22.5892212800000003	114.261630249999996	22.5914372300000004	1
2019-10-21 17:55:26	2019-10-21 17:56:26	4.98298400000000008	01	30-39岁	22.5920401905660917	114.260528250688807	440308	V0440300	23057	65	209	64	209	114.259189919999997	22.5892212800000003	114.261630249999996	22.5914372300000004	1
2019-10-21 19:59:02	2019-10-21 22:22:25	4.98298400000000008	01	40-49岁	22.5916410639447491	114.259884848486195	440308	V0440300	23057	65	209	64	209	114.259189919999997	22.5892212800000003	114.261630249999996	22.5914372300000004	1
2019-10-21 14:27:01	2019-10-21 23:42:08	4.98298400000000008	02	30-39岁	22.5914862047647915	114.260860008412905	440308	V0440300	23057	65	209	64	209	114.259189919999997	22.5892212800000003	114.261630249999996	22.5914372300000004	1
2019-10-21 11:37:29	2019-10-21 12:05:43	4.98298400000000008	01	40-49岁	22.5917074571171099	114.263246985548491	440308	V0440300	23058	65	210	64	210	114.261630249999996	22.5892212800000003	114.264070590000003	22.5914372300000004	1
2019-10-21 19:55:37	2019-10-21 19:55:37	4.98298400000000008	02	40-49岁	22.5916453830974184	114.264900777830618	440308	V0440300	23059	65	211	64	211	114.264070590000003	22.5892212800000003	114.266510920000002	22.5914372300000004	1
2019-10-21 16:17:17	2019-10-21 19:42:14	4.98298400000000008	01	40-49岁	22.5929225890339289	114.264632507150665	440308	V0440300	23059	65	211	64	211	114.264070590000003	22.5892212800000003	114.266510920000002	22.5914372300000004	1
2019-10-21 18:46:44	2019-10-21 20:44:37	2.01503029999999983	02	19-29岁	22.5936727904297392	113.873808127883009	440306	V0440300	23256	66	51	68	50	113.873616810000001	22.5914372300000004	113.87605714	22.5936531900000013	1
2019-10-21 18:35:57	2019-10-21 21:52:32	2.01503029999999983	01	19-29岁	22.5950185603065385	113.880357359011498	440306	V0440300	23258	66	53	68	52	113.878497479999993	22.5914372300000004	113.88093782	22.5936531900000013	1
2019-10-21 19:05:38	2019-10-21 20:37:29	2.29234759999999982	01	19-29岁	22.5946885627753105	113.985846893911358	440305	V0440300	23301	66	96	67	95	113.983431929999995	22.5914372300000004	113.985872270000002	22.5936531900000013	1
2019-10-21 10:18:55	2019-10-21 14:45:02	1.86759879999999989	02	19-29岁	22.5941334285204185	114.106200319622516	440307	V0440300	23351	66	146	66	146	114.10544874	22.5914372300000004	114.107889080000007	22.5936531900000013	2
2019-10-21 14:45:14	2019-10-21 20:08:39	1.86759879999999989	02	19-29岁	22.5941334285204185	114.106200319622516	440307	V0440300	23351	66	146	66	146	114.10544874	22.5914372300000004	114.107889080000007	22.5936531900000013	2
2019-10-21 10:05:26	2019-10-21 11:16:57	4.98298400000000008	02	30-39岁	22.5951712453441687	114.241490592907553	440308	V0440300	23406	66	201	65	201	114.239667229999995	22.5914372300000004	114.242107559999994	22.5936531900000013	1
2019-10-21 09:15:37	2019-10-21 13:19:35	4.98298400000000008	01	30-39岁	22.5953712632548189	114.241574094980166	440308	V0440300	23406	66	201	65	201	114.239667229999995	22.5914372300000004	114.242107559999994	22.5936531900000013	1
2019-10-21 10:35:35	2019-10-21 18:00:38	4.98298400000000008	02	30-39岁	22.5951095752968598	114.242629189476233	440308	V0440300	23407	66	202	65	202	114.242107559999994	22.5914372300000004	114.244547900000001	22.5936531900000013	1
2019-10-21 17:21:24	2019-10-21 20:26:40	4.98298400000000008	02	50-59岁	22.5941674156450993	114.245058780647284	440308	V0440300	23408	66	203	65	203	114.244547900000001	22.5914372300000004	114.246988239999993	22.5936531900000013	1
2019-10-21 11:08:56	2019-10-21 16:45:08	4.98298400000000008	01	19-29岁	22.5945920165979999	114.245079489738799	440308	V0440300	23408	66	203	65	203	114.244547900000001	22.5914372300000004	114.246988239999993	22.5936531900000013	1
2019-10-21 13:20:07	2019-10-21 18:53:09	4.98298400000000008	01	19-29岁	22.5955760538538186	114.245614001126754	440308	V0440300	23408	66	203	65	203	114.244547900000001	22.5914372300000004	114.246988239999993	22.5936531900000013	1
2019-10-21 10:38:23	2019-10-21 11:47:49	4.98298400000000008	02	30-39岁	22.5940026261038192	114.245975838283186	440308	V0440300	23408	66	203	65	203	114.244547900000001	22.5914372300000004	114.246988239999993	22.5936531900000013	1
2019-10-21 00:03:23	2019-10-21 00:50:37	4.98298400000000008	01	19-29岁	22.5951259459955303	114.248315710643439	440308	V0440300	23409	66	204	65	204	114.246988239999993	22.5914372300000004	114.249428570000006	22.5936531900000013	1
2019-10-21 00:00:10	2019-10-21 01:01:02	4.98298400000000008	02	19-29岁	22.5955822833787714	114.248607990801489	440308	V0440300	23409	66	204	65	204	114.246988239999993	22.5914372300000004	114.249428570000006	22.5936531900000013	1
2019-10-21 23:04:38	2019-10-21 23:04:38	4.98298400000000008	02	40-49岁	22.5947816023368908	114.247185190639655	440308	V0440300	23409	66	204	65	204	114.246988239999993	22.5914372300000004	114.249428570000006	22.5936531900000013	1
2019-10-21 00:15:04	2019-10-21 21:29:34	4.98298400000000008	01	30-39岁	22.594127535452369	114.247995329495865	440308	V0440300	23409	66	204	65	204	114.246988239999993	22.5914372300000004	114.249428570000006	22.5936531900000013	1
2019-10-21 19:07:01	2019-10-21 20:15:44	4.98298400000000008	02	40-49岁	22.5944811397854615	114.247560569243788	440308	V0440300	23409	66	204	65	204	114.246988239999993	22.5914372300000004	114.249428570000006	22.5936531900000013	1
2019-10-21 14:44:06	2019-10-21 23:43:35	4.98298400000000008	01	30-39岁	22.5955772845327907	114.248316455535047	440308	V0440300	23409	66	204	65	204	114.246988239999993	22.5914372300000004	114.249428570000006	22.5936531900000013	1
2019-10-21 08:25:38	2019-10-21 17:53:34	4.98298400000000008	03	未知	22.5946724411863187	114.24818863448732	440308	V0440300	23409	66	204	65	204	114.246988239999993	22.5914372300000004	114.249428570000006	22.5936531900000013	1
2019-10-21 00:11:54	2019-10-21 02:31:22	4.98298400000000008	01	19-29岁	22.5942545844927096	114.250141158188796	440308	V0440300	23410	66	205	65	205	114.249428570000006	22.5914372300000004	114.251868909999999	22.5936531900000013	1
2019-10-21 08:36:17	2019-10-21 08:37:17	4.98298400000000008	01	30-39岁	22.5955909889229396	114.251222811113763	440308	V0440300	23410	66	205	65	205	114.249428570000006	22.5914372300000004	114.251868909999999	22.5936531900000013	1
2019-10-21 10:31:05	2019-10-21 11:05:31	4.98298400000000008	01	30-39岁	22.5956327042617708	114.249443008137206	440308	V0440300	23410	66	205	65	205	114.249428570000006	22.5914372300000004	114.251868909999999	22.5936531900000013	1
2019-10-21 19:12:53	2019-10-21 22:00:31	4.98298400000000008	02	19-29岁	22.59576876963283	114.253698183143285	440308	V0440300	23411	66	206	65	206	114.251868909999999	22.5914372300000004	114.254309239999998	22.5936531900000013	1
2019-10-21 20:18:51	2019-10-21 20:18:51	4.98298400000000008	01	30-39岁	22.59544454591164	114.254268447110348	440308	V0440300	23411	66	206	65	206	114.251868909999999	22.5914372300000004	114.254309239999998	22.5936531900000013	1
2019-10-21 09:35:36	2019-10-21 09:36:36	4.98298400000000008	01	30-39岁	22.5937576153246802	114.252746553668075	440308	V0440300	23411	66	206	65	206	114.251868909999999	22.5914372300000004	114.254309239999998	22.5936531900000013	1
2019-10-21 11:28:54	2019-10-21 12:56:33	4.98298400000000008	01	30-39岁	22.5941632980483789	114.25324399525779	440308	V0440300	23411	66	206	65	206	114.251868909999999	22.5914372300000004	114.254309239999998	22.5936531900000013	1
2019-10-21 19:50:02	2019-10-21 23:11:10	4.98298400000000008	01	50-59岁	22.5940876172076095	114.253041354976858	440308	V0440300	23411	66	206	65	206	114.251868909999999	22.5914372300000004	114.254309239999998	22.5936531900000013	1
2019-10-21 08:50:08	2019-10-21 09:20:30	4.98298400000000008	01	30-39岁	22.5948215930034699	114.254261367159344	440308	V0440300	23411	66	206	65	206	114.251868909999999	22.5914372300000004	114.254309239999998	22.5936531900000013	1
2019-10-21 18:06:14	2019-10-21 18:07:14	4.98298400000000008	03	未知	22.5956218137774094	114.252495673101606	440308	V0440300	23411	66	206	65	206	114.251868909999999	22.5914372300000004	114.254309239999998	22.5936531900000013	1
2019-10-21 19:59:58	2019-10-21 20:59:15	4.98298400000000008	01	19-29岁	22.5939784619710515	114.253519854464443	440308	V0440300	23411	66	206	65	206	114.251868909999999	22.5914372300000004	114.254309239999998	22.5936531900000013	1
2019-10-21 19:56:06	2019-10-21 20:57:44	4.98298400000000008	01	19-29岁	22.5938140851018794	114.252881527284629	440308	V0440300	23411	66	206	65	206	114.251868909999999	22.5914372300000004	114.254309239999998	22.5936531900000013	1
2019-10-21 06:38:18	2019-10-21 07:33:51	4.98298400000000008	02	50-59岁	22.5938641060198186	114.252112570581318	440308	V0440300	23411	66	206	65	206	114.251868909999999	22.5914372300000004	114.254309239999998	22.5936531900000013	1
2019-10-21 08:39:12	2019-10-21 09:16:08	4.98298400000000008	01	19-29岁	22.5936742006727087	114.253146772765533	440308	V0440300	23411	66	206	65	206	114.251868909999999	22.5914372300000004	114.254309239999998	22.5936531900000013	1
2019-10-21 08:53:56	2019-10-21 12:06:34	4.98298400000000008	01	19-29岁	22.5957272209044397	114.254962763899755	440308	V0440300	23412	66	207	65	207	114.254309239999998	22.5914372300000004	114.256749580000005	22.5936531900000013	1
2019-10-21 23:17:20	2019-10-21 23:32:15	4.98298400000000008	01	40-49岁	22.5943641920125415	114.256545183774961	440308	V0440300	23412	66	207	65	207	114.254309239999998	22.5914372300000004	114.256749580000005	22.5936531900000013	1
2019-10-21 19:48:11	2019-10-21 21:50:12	4.98298400000000008	01	50-59岁	22.5941802841358488	114.255819747549097	440308	V0440300	23412	66	207	65	207	114.254309239999998	22.5914372300000004	114.256749580000005	22.5936531900000013	1
2019-10-21 11:24:45	2019-10-21 20:43:55	4.98298400000000008	02	40-49岁	22.5940495842794604	114.256094530216714	440308	V0440300	23412	66	207	65	207	114.254309239999998	22.5914372300000004	114.256749580000005	22.5936531900000013	1
2019-10-21 21:13:18	2019-10-21 22:15:15	4.98298400000000008	02	0-18岁	22.5946790676295102	114.259124765506257	440308	V0440300	23413	66	208	65	208	114.256749580000005	22.5914372300000004	114.259189919999997	22.5936531900000013	1
2019-10-21 21:13:21	2019-10-21 21:14:21	4.98298400000000008	02	0-18岁	22.5951446389838289	114.258901676711446	440308	V0440300	23413	66	208	65	208	114.256749580000005	22.5914372300000004	114.259189919999997	22.5936531900000013	1
2019-10-21 08:33:29	2019-10-21 08:34:29	4.98298400000000008	01	19-29岁	22.5954311827361103	114.257710013199699	440308	V0440300	23413	66	208	65	208	114.256749580000005	22.5914372300000004	114.259189919999997	22.5936531900000013	1
2019-10-21 21:25:18	2019-10-21 22:05:06	4.98298400000000008	02	30-39岁	22.5941072662340616	114.25894166996396	440308	V0440300	23413	66	208	65	208	114.256749580000005	22.5914372300000004	114.259189919999997	22.5936531900000013	1
2019-10-21 08:55:26	2019-10-21 09:58:02	4.98298400000000008	02	19-29岁	22.5946428707569282	114.25700627284229	440308	V0440300	23413	66	208	65	208	114.256749580000005	22.5914372300000004	114.259189919999997	22.5936531900000013	2
2019-10-21 21:26:11	2019-10-21 21:30:07	4.98298400000000008	02	19-29岁	22.5946428707569282	114.25700627284229	440308	V0440300	23413	66	208	65	208	114.256749580000005	22.5914372300000004	114.259189919999997	22.5936531900000013	2
2019-10-21 19:15:19	2019-10-21 20:40:58	4.98298400000000008	01	30-39岁	22.5940769812182509	114.259282508810799	440308	V0440300	23414	66	209	65	209	114.259189919999997	22.5914372300000004	114.261630249999996	22.5936531900000013	1
2019-10-21 07:56:14	2019-10-21 10:59:32	4.98298400000000008	02	40-49岁	22.5943744255295798	114.259257174886955	440308	V0440300	23414	66	209	65	209	114.259189919999997	22.5914372300000004	114.261630249999996	22.5936531900000013	1
2019-10-21 15:59:18	2019-10-21 18:25:23	2.01503029999999983	02	30-39岁	22.5959201914346615	113.866886115106979	440306	V0440300	23610	67	48	69	47	113.866295800000003	22.5936531900000013	113.868736139999996	22.5958691499999986	1
2019-10-21 15:18:27	2019-10-21 17:53:50	2.29234759999999982	01	19-29岁	22.5980213084650714	113.993676440511251	440305	V0440300	23662	67	100	68	99	113.99319328	22.5936531900000013	113.995633609999999	22.5958691499999986	1
2019-10-21 21:29:08	2019-10-21 23:27:14	1.86759879999999989	02	19-29岁	22.5964572820433389	114.12350267265731	440307	V0440300	23715	67	153	67	153	114.122531089999995	22.5936531900000013	114.124971430000002	22.5958691499999986	1
2019-10-21 18:13:26	2019-10-21 18:14:26	4.98298400000000008	01	40-49岁	22.5970038278210907	114.241502660364787	440308	V0440300	23763	67	201	66	201	114.239667229999995	22.5936531900000013	114.242107559999994	22.5958691499999986	1
2019-10-21 07:46:10	2019-10-21 08:35:14	4.98298400000000008	01	40-49岁	22.5971423530676105	114.240109763581316	440308	V0440300	23763	67	201	66	201	114.239667229999995	22.5936531900000013	114.242107559999994	22.5958691499999986	1
2019-10-21 16:59:32	2019-10-21 17:00:32	4.98298400000000008	01	40-49岁	22.5972534354327088	114.244472383535012	440308	V0440300	23764	67	202	66	202	114.242107559999994	22.5936531900000013	114.244547900000001	22.5958691499999986	1
2019-10-21 18:09:19	2019-10-21 18:43:40	4.98298400000000008	01	19-29岁	22.5974691503453506	114.244944429057625	440308	V0440300	23765	67	203	66	203	114.244547900000001	22.5936531900000013	114.246988239999993	22.5958691499999986	1
2019-10-21 19:14:02	2019-10-21 21:08:37	4.98298400000000008	02	30-39岁	22.596046450179351	114.249357013144845	440308	V0440300	23766	67	204	66	204	114.246988239999993	22.5936531900000013	114.249428570000006	22.5958691499999986	1
2019-10-21 20:35:03	2019-10-21 21:18:11	4.98298400000000008	01	40-49岁	22.5963575483645691	114.25012852553931	440308	V0440300	23767	67	205	66	205	114.249428570000006	22.5936531900000013	114.251868909999999	22.5958691499999986	1
2019-10-21 19:26:00	2019-10-21 20:07:11	4.98298400000000008	02	40-49岁	22.59625212832157	114.249770936010492	440308	V0440300	23767	67	205	66	205	114.249428570000006	22.5936531900000013	114.251868909999999	22.5958691499999986	1
2019-10-21 08:49:01	2019-10-21 08:50:01	4.98298400000000008	02	50-59岁	22.5974435559760209	114.252401167096906	440308	V0440300	23768	67	206	66	206	114.251868909999999	22.5936531900000013	114.254309239999998	22.5958691499999986	1
2019-10-21 10:46:32	2019-10-21 20:22:44	4.98298400000000008	01	40-49岁	22.5959773849322403	114.254811982215756	440308	V0440300	23769	67	207	66	207	114.254309239999998	22.5936531900000013	114.256749580000005	22.5958691499999986	1
2019-10-21 13:15:04	2019-10-21 13:20:25	4.98298400000000008	01	19-29岁	22.5963983008218001	114.256728439110631	440308	V0440300	23769	67	207	66	207	114.254309239999998	22.5936531900000013	114.256749580000005	22.5958691499999986	1
2019-10-21 19:25:00	2019-10-21 21:21:57	4.98298400000000008	01	40-49岁	22.59754666945841	114.257901393821541	440308	V0440300	23770	67	208	66	208	114.256749580000005	22.5936531900000013	114.259189919999997	22.5958691499999986	1
2019-10-21 07:59:11	2019-10-21 08:17:45	4.98298400000000008	01	50-59岁	22.5967410776711404	114.259356112836173	440308	V0440300	23771	67	209	66	209	114.259189919999997	22.5936531900000013	114.261630249999996	22.5958691499999986	2
2019-10-21 18:25:41	2019-10-21 21:24:28	4.98298400000000008	01	50-59岁	22.5967410776711404	114.259356112836173	440308	V0440300	23771	67	209	66	209	114.259189919999997	22.5936531900000013	114.261630249999996	22.5958691499999986	2
2019-10-21 13:04:21	2019-10-21 13:05:21	4.98298400000000008	01	0-18岁	22.5979220785194101	114.297052105700004	440308	V0440300	23786	67	224	66	224	114.295794959999995	22.5936531900000013	114.298235289999994	22.5958691499999986	1
2019-10-21 14:45:38	2019-10-21 15:43:30	2.01503029999999983	01	30-39岁	22.5998077044454995	113.833238398382136	440306	V0440300	23953	68	34	71	33	113.832131090000004	22.5958691499999986	113.834571429999997	22.5980851099999995	1
2019-10-21 06:09:20	2019-10-21 09:14:46	2.01503029999999983	01	40-49岁	22.6000282411399098	113.854537306553283	440306	V0440300	23962	68	43	71	42	113.854094119999999	22.5958691499999986	113.856534460000006	22.5980851099999995	1
2019-10-21 15:31:59	2019-10-21 17:42:25	2.01503029999999983	01	19-29岁	22.5994678012496912	113.874804568020238	440306	V0440300	23970	68	51	70	50	113.873616810000001	22.5958691499999986	113.87605714	22.5980851099999995	2
2019-10-21 12:47:52	2019-10-21 15:31:41	2.01503029999999983	01	19-29岁	22.5994678012496912	113.874804568020238	440306	V0440300	23970	68	51	70	50	113.873616810000001	22.5958691499999986	113.87605714	22.5980851099999995	2
2019-10-21 17:00:58	2019-10-21 18:59:38	2.01503029999999983	01	40-49岁	22.5996633900565307	113.892304417747326	440306	V0440300	23977	68	58	70	57	113.890699159999997	22.5958691499999986	113.893139500000004	22.5980851099999995	1
2019-10-21 00:34:21	2019-10-21 00:36:01	2.01503029999999983	02	19-29岁	22.6001226549300789	113.891322169470953	440306	V0440300	23977	68	58	70	57	113.890699159999997	22.5958691499999986	113.893139500000004	22.5980851099999995	1
2019-10-21 18:16:22	2019-10-21 19:13:27	4.98298400000000008	02	30-39岁	22.5987924558601598	114.239483842511845	440308	V0440300	24119	68	200	67	200	114.237226890000002	22.5958691499999986	114.239667229999995	22.5980851099999995	1
2019-10-21 19:33:29	2019-10-21 20:47:36	4.98298400000000008	02	30-39岁	22.5983918865705888	114.244537199401705	440308	V0440300	24121	68	202	67	202	114.242107559999994	22.5958691499999986	114.244547900000001	22.5980851099999995	1
2019-10-21 09:23:32	2019-10-21 09:24:32	4.98298400000000008	02	60岁以上	22.599696361018669	114.286654111653064	440308	V0440300	24139	68	220	67	220	114.286033610000004	22.5958691499999986	114.288473949999997	22.5980851099999995	1
2019-10-21 00:10:48	2019-10-21 00:26:00	2.01503029999999983	01	30-39岁	22.6005116314138306	113.839646500729202	440306	V0440300	24313	69	37	72	36	113.839452100000003	22.5980851099999995	113.841892439999995	22.6003010599999996	1
2019-10-21 08:45:45	2019-10-21 09:48:14	1.75727349999999993	01	30-39岁	22.602462007734001	114.024188808624174	440309	V0440300	24388	69	112	70	111	114.022477309999999	22.5980851099999995	114.024917650000006	22.6003010599999996	2
2019-10-21 18:10:39	2019-10-21 23:33:43	1.75727349999999993	01	30-39岁	22.602462007734001	114.024188808624174	440309	V0440300	24388	69	112	70	111	114.022477309999999	22.5980851099999995	114.024917650000006	22.6003010599999996	2
2019-10-21 16:02:50	2019-10-21 22:01:17	1.75727349999999993	02	19-29岁	22.6011310901015499	114.025908762115549	440309	V0440300	24389	69	113	70	112	114.024917650000006	22.5980851099999995	114.027357980000005	22.6003010599999996	1
2019-10-21 09:00:38	2019-10-21 10:50:07	1.86759879999999989	01	40-49岁	22.6015882670308415	114.112187880003532	440307	V0440300	24424	69	148	69	148	114.110329410000006	22.5980851099999995	114.112769749999998	22.6003010599999996	1
2019-10-21 17:07:36	2019-10-21 17:08:36	4.98298400000000008	02	40-49岁	22.6021934586230984	114.303054562775557	440308	V0440300	24502	69	226	68	226	114.300675630000001	22.5980851099999995	114.303115969999993	22.6003010599999996	1
2019-10-21 15:44:14	2019-10-21 17:07:13	4.98298400000000008	02	19-29岁	22.6006555673958296	114.303930347007665	440308	V0440300	24503	69	227	68	227	114.303115969999993	22.5980851099999995	114.305556300000006	22.6003010599999996	1
2019-10-21 19:48:03	2019-10-21 23:41:50	2.01503029999999983	02	19-29岁	22.6042245158352095	113.846724727815115	440306	V0440300	24672	70	39	73	38	113.844332769999994	22.6003010599999996	113.846773110000001	22.6025170200000005	1
2019-10-21 12:12:44	2019-10-21 12:48:31	2.01503029999999983	01	19-29岁	22.6036566000327994	113.844920183928309	440306	V0440300	24672	70	39	73	38	113.844332769999994	22.6003010599999996	113.846773110000001	22.6025170200000005	1
2019-10-21 13:59:38	2019-10-21 15:31:05	2.01503029999999983	02	30-39岁	22.6039125816168607	113.880613544357814	440306	V0440300	24686	70	53	72	52	113.878497479999993	22.6003010599999996	113.88093782	22.6025170200000005	1
2019-10-21 00:58:26	2019-10-21 14:03:41	1.75727349999999993	01	30-39岁	22.60376565679789	114.036593175725486	440309	V0440300	24750	70	117	71	116	114.034678990000003	22.6003010599999996	114.037119329999996	22.6025170200000005	1
2019-10-21 11:34:55	2019-10-21 14:22:52	4.50522690000000026	01	30-39岁	22.6029173027369303	114.471686126948597	440343	V0440300	24929	70	296	68	296	114.471499159999993	22.6003010599999996	114.4739395	22.6025170200000005	2
2019-10-21 14:23:47	2019-10-21 18:19:26	4.50522690000000026	01	30-39岁	22.6029173027369303	114.471686126948597	440343	V0440300	24929	70	296	68	296	114.471499159999993	22.6003010599999996	114.4739395	22.6025170200000005	2
2019-10-21 10:55:04	2019-10-21 15:57:20	2.01503029999999983	02	19-29岁	22.6052498169196205	113.835553296139324	440306	V0440300	25025	71	35	74	34	113.834571429999997	22.6025170200000005	113.837011770000004	22.6047329800000014	1
2019-10-21 18:59:31	2019-10-21 23:45:01	2.01503029999999983	02	19-29岁	22.6054290500007085	113.843732854617514	440306	V0440300	25028	71	38	74	37	113.841892439999995	22.6025170200000005	113.844332769999994	22.6047329800000014	1
2019-10-21 18:22:22	2019-10-21 21:55:33	1.75727349999999993	01	40-49岁	22.6062783559635214	114.038745911556148	440309	V0440300	25108	71	118	72	118	114.037119329999996	22.6025170200000005	114.039559659999995	22.6047329800000014	1
2019-10-21 13:49:31	2019-10-21 17:37:02	1.86759879999999989	01	50-59岁	22.6085631123966699	114.096575761016382	440307	V0440300	25489	72	142	72	142	114.095687400000003	22.6047329800000014	114.098127730000002	22.6069489399999988	1
2019-10-21 08:44:41	2019-10-21 09:35:30	1.86759879999999989	01	19-29岁	22.6084793046788803	114.147740820841861	440307	V0440300	25510	72	163	72	163	114.146934450000003	22.6047329800000014	114.149374789999996	22.6069489399999988	1
2019-10-21 19:13:37	2019-10-21 20:20:35	1.75727349999999993	02	30-39岁	22.6093245558082714	114.030699854637561	440309	V0440300	25819	73	115	74	115	114.029798319999998	22.6069489399999988	114.032238660000004	22.6091648899999988	1
2019-10-21 21:49:31	2019-10-21 22:49:49	1.86759879999999989	01	40-49岁	22.6104718440895986	114.115822858218507	440307	V0440300	25854	73	150	73	150	114.115210079999997	22.6069489399999988	114.117650420000004	22.6091648899999988	1
2019-10-21 06:55:00	2019-10-21 12:06:04	1.75727349999999993	01	19-29岁	22.6123872302630815	114.030867372277172	440309	V0440300	26176	74	115	75	115	114.029798319999998	22.6091648899999988	114.032238660000004	22.6113808499999998	2
2019-10-21 13:43:40	2019-10-21 15:54:48	1.75727349999999993	01	19-29岁	22.6123872302630815	114.030867372277172	440309	V0440300	26176	74	115	75	115	114.029798319999998	22.6091648899999988	114.032238660000004	22.6113808499999998	2
2019-10-21 10:51:05	2019-10-21 11:41:02	1.75727349999999993	01	30-39岁	22.6127137469316288	114.038763597938129	440309	V0440300	26179	74	118	75	118	114.037119329999996	22.6091648899999988	114.039559659999995	22.6113808499999998	1
2019-10-21 09:18:00	2019-10-21 09:41:53	3.17181930000000012	01	30-39岁	22.6129801303982809	114.168958262024461	440303	V0440300	26233	74	172	74	172	114.168897479999998	22.6091648899999988	114.171337820000005	22.6113808499999998	1
2019-10-21 21:10:30	2019-10-21 22:06:27	1.75727349999999993	01	30-39岁	22.616811873475001	114.037820308689589	440309	V0440300	26893	76	118	77	118	114.037119329999996	22.6135968100000007	114.039559659999995	22.6158127700000016	2
2019-10-21 19:21:32	2019-10-21 21:09:26	1.75727349999999993	01	30-39岁	22.616811873475001	114.037820308689589	440309	V0440300	26893	76	118	77	118	114.037119329999996	22.6135968100000007	114.039559659999995	22.6158127700000016	2
2019-10-21 16:12:57	2019-10-21 19:30:54	1.75727349999999993	01	30-39岁	22.6177433546868194	114.03889886695292	440309	V0440300	26893	76	118	77	118	114.037119329999996	22.6135968100000007	114.039559659999995	22.6158127700000016	1
2019-10-21 07:20:51	2019-10-21 08:26:47	1.75727349999999993	01	0-18岁	22.6159361311556388	114.038782048645388	440309	V0440300	26893	76	118	77	118	114.037119329999996	22.6135968100000007	114.039559659999995	22.6158127700000016	1
2019-10-21 14:36:03	2019-10-21 15:06:03	1.86759879999999989	02	30-39岁	22.61676681069277	114.057429434121673	440307	V0440300	26901	76	126	77	126	114.056642019999998	22.6135968100000007	114.059082349999997	22.6158127700000016	2
2019-10-21 12:21:37	2019-10-21 14:35:50	1.86759879999999989	02	30-39岁	22.61676681069277	114.057429434121673	440307	V0440300	26901	76	126	77	126	114.056642019999998	22.6135968100000007	114.059082349999997	22.6158127700000016	2
2019-10-21 10:23:27	2019-10-21 10:55:39	1.86759879999999989	01	50-59岁	22.6176915641377398	114.113766706748407	440307	V0440300	26924	76	149	76	149	114.112769749999998	22.6135968100000007	114.115210079999997	22.6158127700000016	2
2019-10-21 08:10:40	2019-10-21 10:22:11	1.86759879999999989	01	50-59岁	22.6176915641377398	114.113766706748407	440307	V0440300	26924	76	149	76	149	114.112769749999998	22.6135968100000007	114.115210079999997	22.6158127700000016	2
2019-10-21 09:07:30	2019-10-21 19:28:20	1.86759879999999989	01	19-29岁	22.6169214954439894	114.215175275411994	440307	V0440300	26965	76	190	75	190	114.212823529999994	22.6135968100000007	114.215263870000001	22.6158127700000016	1
2019-10-21 19:49:35	2019-10-21 22:28:06	2.01503029999999983	01	30-39岁	22.6194457926398798	113.859927665609646	440306	V0440300	27177	77	45	79	44	113.858974790000005	22.6158127700000016	113.861415129999997	22.6180287200000016	1
2019-10-21 17:40:08	2019-10-21 19:35:48	1.86759879999999989	01	19-29岁	22.61861067748438	114.062989844966708	440307	V0440300	27260	77	128	78	128	114.061522690000004	22.6158127700000016	114.063963029999996	22.6180287200000016	1
2019-10-21 14:03:15	2019-10-21 17:22:27	1.86759879999999989	02	30-39岁	22.6185096610403491	114.139270009357801	440307	V0440300	27291	77	159	77	159	114.137173110000006	22.6158127700000016	114.139613449999999	22.6180287200000016	1
2019-10-21 00:01:49	2019-10-21 01:47:02	1.86759879999999989	01	19-29岁	22.6184188526098318	114.142276028123206	440307	V0440300	27293	77	161	77	161	114.142053779999998	22.6158127700000016	114.144494120000005	22.6180287200000016	2
2019-10-21 17:40:37	2019-10-21 23:46:49	1.86759879999999989	01	19-29岁	22.6184188526098318	114.142276028123206	440307	V0440300	27293	77	161	77	161	114.142053779999998	22.6158127700000016	114.144494120000005	22.6180287200000016	2
2019-10-21 11:06:33	2019-10-21 12:06:04	1.86759879999999989	01	40-49岁	22.6183877678349603	114.22165014243717	440307	V0440300	27325	77	193	76	193	114.220144540000007	22.6158127700000016	114.222584870000006	22.6180287200000016	1
2019-10-21 20:32:09	2019-10-21 21:23:33	2.29234759999999982	03	未知	22.6218140078208592	113.935667313715356	440305	V0440300	27565	78	76	80	75	113.934625209999993	22.6180287200000016	113.93706555	22.620244679999999	1
2019-10-21 11:13:28	2019-10-21 15:58:06	2.29234759999999982	02	19-29岁	22.6203877308322987	113.969353410842956	440305	V0440300	27579	78	90	79	90	113.968789920000006	22.6180287200000016	113.971230250000005	22.620244679999999	1
2019-10-21 10:14:43	2019-10-21 10:15:43	1.86759879999999989	01	30-39岁	22.6205546565989906	114.13955823058491	440307	V0440300	27648	78	159	78	159	114.137173110000006	22.6180287200000016	114.139613449999999	22.620244679999999	1
2019-10-21 14:52:46	2019-10-21 19:47:28	1.86759879999999989	01	19-29岁	22.6212390248265898	114.144531623124678	440307	V0440300	27651	78	162	78	162	114.144494120000005	22.6180287200000016	114.146934450000003	22.620244679999999	1
2019-10-21 09:48:39	2019-10-21 11:54:11	1.86759879999999989	02	30-39岁	22.62104863675102	114.148541166931551	440307	V0440300	27652	78	163	78	163	114.146934450000003	22.6180287200000016	114.149374789999996	22.620244679999999	1
2019-10-21 08:43:01	2019-10-21 09:23:45	1.86759879999999989	01	19-29岁	22.6224149355184387	114.219128727156416	440307	V0440300	27681	78	192	77	192	114.2177042	22.6180287200000016	114.220144540000007	22.620244679999999	1
2019-10-21 16:01:06	2019-10-21 16:46:47	1.86759879999999989	03	未知	22.6213110621067415	114.220016272690813	440307	V0440300	27681	78	192	77	192	114.2177042	22.6180287200000016	114.220144540000007	22.620244679999999	1
2019-10-21 09:50:08	2019-10-21 10:33:19	1.86759879999999989	01	40-49岁	22.6216694706929111	114.218822876958939	440307	V0440300	27681	78	192	77	192	114.2177042	22.6180287200000016	114.220144540000007	22.620244679999999	1
2019-10-21 12:31:30	2019-10-21 12:32:30	1.86759879999999989	01	30-39岁	22.6203431495205507	114.218334267028865	440307	V0440300	27681	78	192	77	192	114.2177042	22.6180287200000016	114.220144540000007	22.620244679999999	1
2019-10-21 17:57:57	2019-10-21 20:02:55	2.01503029999999983	02	19-29岁	22.62305259256987	113.855636630742396	440306	V0440300	27889	79	43	81	42	113.854094119999999	22.620244679999999	113.856534460000006	22.6224606399999999	1
2019-10-21 09:00:54	2019-10-21 10:07:15	1.86759879999999989	01	19-29岁	22.624607788796709	114.053383345237705	440307	V0440300	27970	79	124	80	124	114.051761350000007	22.620244679999999	114.054201680000006	22.6224606399999999	1
2019-10-21 14:33:00	2019-10-21 15:51:51	1.86759879999999989	02	30-39岁	22.6225837240040697	114.108268672321913	440307	V0440300	27993	79	147	79	147	114.107889080000007	22.620244679999999	114.110329410000006	22.6224606399999999	1
2019-10-21 18:51:51	2019-10-21 20:20:56	1.86759879999999989	01	19-29岁	22.6244608525642583	114.149579121369229	440307	V0440300	28010	79	164	79	164	114.149374789999996	22.620244679999999	114.151815130000003	22.6224606399999999	1
2019-10-21 13:17:09	2019-10-21 13:48:08	2.01503029999999983	01	40-49岁	22.6265757514823207	113.828347847797488	440306	V0440300	28235	80	32	83	31	113.827250419999999	22.6224606399999999	113.829690760000005	22.6246766000000008	1
2019-10-21 16:07:56	2019-10-21 19:40:14	2.29234759999999982	02	30-39岁	22.6259103992077613	113.936568023587981	440305	V0440300	28279	80	76	82	75	113.934625209999993	22.6224606399999999	113.93706555	22.6246766000000008	1
2019-10-21 14:59:17	2019-10-21 16:34:21	1.86759879999999989	01	19-29岁	22.62531720672931	114.054661251058604	440307	V0440300	28328	80	125	81	125	114.054201680000006	22.6224606399999999	114.056642019999998	22.6246766000000008	1
2019-10-21 08:40:48	2019-10-21 09:50:21	2.01503029999999983	01	19-29岁	22.6279346230331413	113.850577503148884	440306	V0440300	28601	81	41	83	40	113.849213449999993	22.6246766000000008	113.851653780000007	22.6268925500000009	1
2019-10-21 19:38:08	2019-10-21 21:08:51	1.75727349999999993	02	19-29岁	22.6281346437458204	114.03321227405776	440309	V0440300	28676	81	116	82	116	114.032238660000004	22.6246766000000008	114.034678990000003	22.6268925500000009	1
2019-10-21 09:44:39	2019-10-21 11:24:59	1.75727349999999993	01	30-39岁	22.6289972243141193	114.03446735682752	440309	V0440300	28676	81	116	82	116	114.032238660000004	22.6246766000000008	114.034678990000003	22.6268925500000009	1
2019-10-21 12:50:11	2019-10-21 16:03:46	1.86759879999999989	02	30-39岁	22.6283451979959196	114.097453200510017	440307	V0440300	28702	81	142	81	142	114.095687400000003	22.6246766000000008	114.098127730000002	22.6268925500000009	1
2019-10-21 12:13:00	2019-10-21 17:51:12	1.86759879999999989	01	19-29岁	22.6282220217918315	114.106614469344152	440307	V0440300	28706	81	146	81	146	114.10544874	22.6246766000000008	114.107889080000007	22.6268925500000009	1
2019-10-21 11:51:05	2019-10-21 12:55:10	1.86759879999999989	02	30-39岁	22.6274378947361505	114.219377656333663	440307	V0440300	28752	81	192	80	192	114.2177042	22.6246766000000008	114.220144540000007	22.6268925500000009	1
2019-10-21 19:49:15	2019-10-21 22:46:44	1.86759879999999989	01	30-39岁	22.6280157165786413	114.218345081370131	440307	V0440300	28752	81	192	80	192	114.2177042	22.6246766000000008	114.220144540000007	22.6268925500000009	2
2019-10-21 00:15:20	2019-10-21 03:15:31	1.86759879999999989	01	30-39岁	22.6280157165786413	114.218345081370131	440307	V0440300	28752	81	192	80	192	114.2177042	22.6246766000000008	114.220144540000007	22.6268925500000009	2
2019-10-21 18:44:31	2019-10-21 22:12:03	1.86759879999999989	02	19-29岁	22.6292728534052294	114.057746398015595	440307	V0440300	29043	82	126	83	126	114.056642019999998	22.6268925500000009	114.059082349999997	22.6291085099999982	1
2019-10-21 18:55:04	2019-10-21 19:30:50	1.86759879999999989	01	19-29岁	22.630758535408269	114.072833303789636	440307	V0440300	29049	82	132	82	132	114.071284030000001	22.6268925500000009	114.073724369999994	22.6291085099999982	2
2019-10-21 12:24:34	2019-10-21 13:30:06	1.86759879999999989	01	19-29岁	22.630758535408269	114.072833303789636	440307	V0440300	29049	82	132	82	132	114.071284030000001	22.6268925500000009	114.073724369999994	22.6291085099999982	2
2019-10-21 11:41:33	2019-10-21 14:46:15	1.86759879999999989	01	19-29岁	22.6300532618550712	114.077213679286174	440307	V0440300	29051	82	134	82	134	114.07616471	22.6268925500000009	114.078605039999999	22.6291085099999982	1
2019-10-21 10:35:48	2019-10-21 20:23:35	1.86759879999999989	03	未知	22.6302394439674117	114.099882960913391	440307	V0440300	29060	82	143	82	143	114.098127730000002	22.6268925500000009	114.100568069999994	22.6291085099999982	1
2019-10-21 18:43:53	2019-10-21 21:33:49	1.86759879999999989	01	19-29岁	22.6292744866922	114.217541863644826	440307	V0440300	29108	82	191	81	191	114.215263870000001	22.6268925500000009	114.2177042	22.6291085099999982	1
2019-10-21 11:07:00	2019-10-21 12:50:51	1.86759879999999989	01	19-29岁	22.6303791124916103	114.218258591813338	440307	V0440300	29109	82	192	81	192	114.2177042	22.6268925500000009	114.220144540000007	22.6291085099999982	1
2019-10-21 09:51:15	2019-10-21 10:44:38	1.86759879999999989	03	未知	22.6297367195980499	114.223376317467597	440307	V0440300	29111	82	194	81	194	114.222584870000006	22.6268925500000009	114.225025209999998	22.6291085099999982	1
2019-10-21 15:38:56	2019-10-21 17:48:39	1.75727349999999993	01	30-39岁	22.6333764031421296	114.01125329089335	440309	V0440300	29381	83	107	84	107	114.010275629999995	22.6291085099999982	114.012715970000002	22.6313244699999991	1
2019-10-21 09:09:23	2019-10-21 12:34:27	1.86759879999999989	01	30-39岁	22.6322059125755892	114.098324900012656	440307	V0440300	29417	83	143	83	143	114.098127730000002	22.6291085099999982	114.100568069999994	22.6313244699999991	1
2019-10-21 12:18:46	2019-10-21 12:19:46	1.86759879999999989	01	30-39岁	22.6325214598120397	114.216358237480151	440307	V0440300	29465	83	191	82	191	114.215263870000001	22.6291085099999982	114.2177042	22.6313244699999991	1
2019-10-21 10:13:38	2019-10-21 20:25:08	1.86759879999999989	02	30-39岁	22.63281527902652	114.217684448425032	440307	V0440300	29465	83	191	82	191	114.215263870000001	22.6291085099999982	114.2177042	22.6313244699999991	1
2019-10-21 14:30:54	2019-10-21 17:05:55	1.86759879999999989	01	40-49岁	22.6317244943388793	114.218805182713837	440307	V0440300	29466	83	192	82	192	114.2177042	22.6291085099999982	114.220144540000007	22.6313244699999991	1
2019-10-21 18:41:10	2019-10-21 18:45:04	1.86759879999999989	02	30-39岁	22.6316231286898102	114.218165471329385	440307	V0440300	29466	83	192	82	192	114.2177042	22.6291085099999982	114.220144540000007	22.6313244699999991	1
2019-10-21 09:12:25	2019-10-21 10:57:51	1.86759879999999989	01	19-29岁	22.6325320319651304	114.224253587474351	440307	V0440300	29468	83	194	82	194	114.222584870000006	22.6291085099999982	114.225025209999998	22.6313244699999991	1
2019-10-21 18:41:16	2019-10-21 20:49:03	2.01503029999999983	03	未知	22.63378315376697	113.858435108118002	440306	V0440300	29675	84	44	86	43	113.856534460000006	22.6313244699999991	113.858974790000005	22.63354043	1
2019-10-21 19:27:58	2019-10-21 21:39:00	2.01503029999999983	02	19-29岁	22.6337140403973507	113.858592223712151	440306	V0440300	29675	84	44	86	43	113.856534460000006	22.6313244699999991	113.858974790000005	22.63354043	1
2019-10-21 10:06:57	2019-10-21 11:07:12	1.86759879999999989	01	19-29岁	22.6346623373265317	114.088453059092402	440307	V0440300	29770	84	139	84	139	114.088366390000004	22.6313244699999991	114.090806720000003	22.63354043	1
2019-10-21 17:49:50	2019-10-21 18:37:20	1.86759879999999989	02	19-29岁	22.6351322855053887	114.211813237941954	440307	V0440300	29820	84	189	83	189	114.210383190000002	22.6313244699999991	114.212823529999994	22.63354043	1
2019-10-21 08:16:02	2019-10-21 20:17:41	1.86759879999999989	01	30-39岁	22.6337737966877697	114.215185602143109	440307	V0440300	29821	84	190	83	190	114.212823529999994	22.6313244699999991	114.215263870000001	22.63354043	1
2019-10-21 18:51:47	2019-10-21 19:33:17	1.86759879999999989	02	19-29岁	22.6350586535118588	114.216404331004682	440307	V0440300	29822	84	191	83	191	114.215263870000001	22.6313244699999991	114.2177042	22.63354043	1
2019-10-21 17:01:16	2019-10-21 17:49:32	2.29234759999999982	03	未知	22.6373488946356787	113.943401749685307	440305	V0440300	30067	85	79	86	79	113.941946220000005	22.63354043	113.944386559999998	22.6357563800000001	1
2019-10-21 16:29:17	2019-10-21 18:32:32	1.86759879999999989	01	19-29岁	22.6373038479453186	114.058148926745019	440307	V0440300	30114	85	126	86	126	114.056642019999998	22.63354043	114.059082349999997	22.6357563800000001	1
2019-10-21 08:07:56	2019-10-21 09:16:54	1.86759879999999989	01	30-39岁	22.6361425861534791	114.183389846149851	440307	V0440300	30165	85	177	85	177	114.181099160000002	22.63354043	114.183539499999995	22.6357563800000001	1
2019-10-21 09:10:18	2019-10-21 17:55:44	1.86759879999999989	01	19-29岁	22.6399622922783088	114.062846902066511	440307	V0440300	30473	86	128	86	128	114.061522690000004	22.6357563800000001	114.063963029999996	22.637972340000001	1
2019-10-21 11:46:30	2019-10-21 19:02:03	1.86759879999999989	01	19-29岁	22.6400747387873693	114.187315883265384	440307	V0440300	30524	86	179	85	179	114.185979829999994	22.6357563800000001	114.188420170000001	22.637972340000001	1
2019-10-21 13:09:14	2019-10-21 17:45:31	2.29234759999999982	02	19-29岁	22.6418599022466509	113.947589512082502	440305	V0440300	30783	87	81	88	81	113.946826889999997	22.637972340000001	113.949267230000004	22.6401882999999984	1
2019-10-21 15:30:06	2019-10-21 20:05:13	1.86759879999999989	02	19-29岁	22.6418107539813889	114.04900052849267	440307	V0440300	30824	87	122	88	122	114.046880669999993	22.637972340000001	114.04932101	22.6401882999999984	1
2019-10-21 16:39:14	2019-10-21 17:18:49	1.86759879999999989	02	40-49岁	22.6407947844151103	114.222901122815401	440307	V0440300	30896	87	194	86	194	114.222584870000006	22.637972340000001	114.225025209999998	22.6401882999999984	1
2019-10-21 16:12:50	2019-10-21 19:11:44	1.75727349999999993	01	30-39岁	22.6429178995867986	114.006039338165849	440309	V0440300	31164	88	105	89	105	114.005394960000004	22.6401882999999984	114.007835290000003	22.6424042599999993	1
2019-10-21 14:35:20	2019-10-21 15:21:10	1.86759879999999989	01	19-29岁	22.6437329616423604	114.081503855153642	440307	V0440300	31195	88	136	88	136	114.081045380000006	22.6401882999999984	114.083485710000005	22.6424042599999993	1
2019-10-21 10:42:08	2019-10-21 13:55:07	1.86759879999999989	01	30-39岁	22.6467349208599202	114.21048000868042	440307	V0440300	31605	89	189	88	189	114.210383190000002	22.6424042599999993	114.212823529999994	22.6446202099999994	3
2019-10-21 16:49:46	2019-10-21 19:17:01	1.86759879999999989	01	30-39岁	22.6467349208599202	114.21048000868042	440307	V0440300	31605	89	189	88	189	114.210383190000002	22.6424042599999993	114.212823529999994	22.6446202099999994	3
2019-10-21 15:31:03	2019-10-21 15:32:03	1.86759879999999989	01	30-39岁	22.6467349208599202	114.21048000868042	440307	V0440300	31605	89	189	88	189	114.210383190000002	22.6424042599999993	114.212823529999994	22.6446202099999994	3
2019-10-21 09:52:53	2019-10-21 18:23:20	2.01503029999999983	01	19-29岁	22.6498017745009896	113.823244614778588	440306	V0440300	32160	91	30	93	30	113.822369749999993	22.6468361700000003	113.82481009	22.6490521300000012	1
2019-10-21 11:24:11	2019-10-21 19:44:14	1.86759879999999989	01	19-29岁	22.6507469786638893	114.073654072584773	440307	V0440300	32262	91	132	91	132	114.071284030000001	22.6468361700000003	114.073724369999994	22.6490521300000012	1
2019-10-21 08:23:40	2019-10-21 12:30:23	1.86759879999999989	01	30-39岁	22.6505207291333193	114.192616889612367	440307	V0440300	32311	91	181	90	181	114.190860499999999	22.6468361700000003	114.193300840000006	22.6490521300000012	2
2019-10-21 22:51:04	2019-10-21 23:06:21	1.86759879999999989	01	30-39岁	22.6505207291333193	114.192616889612367	440307	V0440300	32311	91	181	90	181	114.190860499999999	22.6468361700000003	114.193300840000006	22.6490521300000012	2
2019-10-21 00:09:13	2019-10-21 01:18:02	1.75727349999999993	01	19-29岁	22.6525305662730716	114.004158276027525	440309	V0440300	32591	92	104	93	104	114.002954619999997	22.6490521300000012	114.005394960000004	22.6512680800000012	1
2019-10-21 13:02:35	2019-10-21 13:49:42	2.01503029999999983	01	30-39岁	22.6549368941892908	113.856183907650347	440306	V0440300	32887	93	43	95	43	113.854094119999999	22.6512680800000012	113.856534460000006	22.6534840399999986	1
2019-10-21 20:41:09	2019-10-21 23:25:03	1.75727349999999993	01	19-29岁	22.6541082618307499	114.003103011537448	440309	V0440300	32948	93	104	94	104	114.002954619999997	22.6512680800000012	114.005394960000004	22.6534840399999986	1
2019-10-21 23:33:08	2019-10-21 23:33:08	1.86759879999999989	01	19-29岁	22.6551532232039001	114.069311080442219	440307	V0440300	32975	93	131	93	131	114.068843700000002	22.6512680800000012	114.071284030000001	22.6534840399999986	1
2019-10-21 16:48:57	2019-10-21 23:04:34	2.01503029999999983	01	50-59岁	22.6557816407825214	113.912578460886039	440306	V0440300	33267	94	66	96	66	113.910221849999999	22.6534840399999986	113.912662190000006	22.6556999999999995	1
2019-10-21 14:27:03	2019-10-21 15:18:01	1.75727349999999993	01	30-39岁	22.6572829195348291	114.002022732767614	440309	V0440300	33304	94	103	95	103	114.000514289999998	22.6534840399999986	114.002954619999997	22.6556999999999995	1
2019-10-21 20:09:28	2019-10-21 20:43:10	1.86759879999999989	03	未知	22.6572766022228684	114.062546386498923	440307	V0440300	33329	94	128	94	128	114.061522690000004	22.6534840399999986	114.063963029999996	22.6556999999999995	1
2019-10-21 15:15:50	2019-10-21 16:36:44	2.01503029999999983	02	50-59岁	22.6598006797999787	113.813271836138554	440306	V0440300	33584	95	26	97	26	113.812608400000002	22.6556999999999995	113.815048739999995	22.6579159600000004	1
2019-10-21 14:24:25	2019-10-21 14:59:21	1.86759879999999989	01	30-39岁	22.6604415767966003	114.209201120708443	440307	V0440300	34103	96	188	95	188	114.207942860000003	22.6579159600000004	114.210383190000002	22.6601319100000005	2
2019-10-21 14:59:41	2019-10-21 15:34:27	1.86759879999999989	01	30-39岁	22.6604415767966003	114.209201120708443	440307	V0440300	34103	96	188	95	188	114.207942860000003	22.6579159600000004	114.210383190000002	22.6601319100000005	2
2019-10-21 10:25:13	2019-10-21 13:48:20	1.75727349999999993	01	19-29岁	22.6650464614460709	114.013231730639035	440309	V0440300	34737	98	108	99	108	114.012715970000002	22.6623478700000014	114.015156300000001	22.6645638299999987	1
2019-10-21 17:16:37	2019-10-21 20:03:27	1.75727349999999993	01	19-29岁	22.6677822501372894	113.990649891126566	440309	V0440300	35084	99	98	100	98	113.988312609999994	22.6645638299999987	113.990752939999993	22.6667797899999997	1
2019-10-21 00:00:26	2019-10-21 00:22:47	1.75727349999999993	01	30-39岁	22.6677507125718591	113.992332953004819	440309	V0440300	35085	99	99	100	99	113.990752939999993	22.6645638299999987	113.99319328	22.6667797899999997	1
2019-10-21 21:04:40	2019-10-21 23:24:38	1.75727349999999993	01	19-29岁	22.6677103451686506	114.024454864476184	440309	V0440300	35098	99	112	100	112	114.022477309999999	22.6645638299999987	114.024917650000006	22.6667797899999997	1
2019-10-21 08:56:58	2019-10-21 08:57:58	1.86759879999999989	01	30-39岁	22.6705350503221617	114.215542571155837	440307	V0440300	35534	100	191	99	191	114.215263870000001	22.6667797899999997	114.2177042	22.6689957399999997	1
2019-10-21 17:15:41	2019-10-21 21:30:30	2.05558739999999984	01	19-29岁	22.6705987905970794	114.297730221213882	440310	V0440300	35567	100	224	98	225	114.295794959999995	22.6667797899999997	114.298235289999994	22.6689957399999997	1
2019-10-21 12:51:06	2019-10-21 15:20:08	2.01503029999999983	01	19-29岁	22.6737182434413214	113.79758626745506	440306	V0440300	36076	102	19	104	19	113.795526050000007	22.6712117000000006	113.797966389999999	22.6734276600000015	1
2019-10-21 15:15:23	2019-10-21 20:29:04	1.75727349999999993	01	30-39岁	22.6734845732239698	114.041388497145419	440309	V0440300	36176	102	119	102	119	114.039559659999995	22.6712117000000006	114.042000000000002	22.6734276600000015	1
2019-10-21 15:14:59	2019-10-21 20:38:30	1.75727349999999993	01	30-39岁	22.6745323842472501	114.040947805207267	440309	V0440300	36176	102	119	102	119	114.039559659999995	22.6712117000000006	114.042000000000002	22.6734276600000015	1
2019-10-21 14:38:55	2019-10-21 16:30:43	2.01503029999999983	01	50-59岁	22.6782324232446513	113.920419585807039	440306	V0440300	36841	104	70	105	70	113.919983189999996	22.6756436199999989	113.922423530000003	22.677859569999999	2
2019-10-21 16:32:34	2019-10-21 17:19:50	2.01503029999999983	01	50-59岁	22.6782324232446513	113.920419585807039	440306	V0440300	36841	104	70	105	70	113.919983189999996	22.6756436199999989	113.922423530000003	22.677859569999999	2
2019-10-21 15:37:16	2019-10-21 17:08:25	1.75727349999999993	02	19-29岁	22.6781528374448307	114.046880578722408	440309	V0440300	36892	104	121	104	121	114.044440339999994	22.6756436199999989	114.046880669999993	22.677859569999999	1
2019-10-21 19:24:34	2019-10-21 23:46:28	2.05558739999999984	02	19-29岁	22.6778937063293604	114.318199361805412	440310	V0440300	37004	104	233	102	234	114.317757979999996	22.6756436199999989	114.320198320000003	22.677859569999999	1
2019-10-21 10:38:54	2019-10-21 16:36:40	2.01503029999999983	01	19-29岁	22.6816584020300205	113.80025094279317	440306	V0440300	37148	105	20	107	20	113.797966389999999	22.677859569999999	113.800406719999998	22.6800755299999999	1
2019-10-21 12:55:21	2019-10-21 14:44:54	2.01503029999999983	02	19-29岁	22.6801831415130302	113.926123540274716	440306	V0440300	37200	105	72	106	72	113.924863869999996	22.677859569999999	113.927304199999995	22.6800755299999999	1
2019-10-21 11:39:54	2019-10-21 12:18:19	1.75727349999999993	02	30-39岁	22.6820661212336994	113.992905517804985	440309	V0440300	37227	105	99	106	99	113.990752939999993	22.677859569999999	113.99319328	22.6800755299999999	1
2019-10-21 19:53:48	2019-10-21 23:31:47	1.86759879999999989	02	19-29岁	22.6802121318704195	114.118236100252318	440307	V0440300	37279	105	151	105	151	114.117650420000004	22.677859569999999	114.120090759999997	22.6800755299999999	1
2019-10-21 20:54:05	2019-10-21 21:59:28	2.01503029999999983	02	30-39岁	22.6850580675404316	113.936557236380409	440306	V0440300	37918	107	76	108	76	113.934625209999993	22.6822914900000008	113.93706555	22.6845074500000017	1
2019-10-21 07:18:57	2019-10-21 08:10:09	1.86759879999999989	01	30-39岁	22.6845638203385889	114.239091014398994	440307	V0440300	38042	107	200	106	201	114.237226890000002	22.6822914900000008	114.239667229999995	22.6845074500000017	1
2019-10-21 19:03:51	2019-10-21 21:37:59	2.01503029999999983	01	19-29岁	22.6897681694458591	113.802824406485783	440306	V0440300	38577	109	21	111	21	113.800406719999998	22.6867234000000018	113.802847060000005	22.6889393599999991	1
2019-10-21 20:53:01	2019-10-21 21:37:48	2.01503029999999983	01	19-29岁	22.6911217053887988	113.924284328583639	440306	V0440300	38627	109	71	110	71	113.922423530000003	22.6867234000000018	113.924863869999996	22.6889393599999991	1
2019-10-21 15:29:56	2019-10-21 17:43:51	1.86759879999999989	03	未知	22.6891138466192004	114.264350415192482	440307	V0440300	38767	109	211	107	212	114.264070590000003	22.6867234000000018	114.266510920000002	22.6889393599999991	1
2019-10-21 09:49:01	2019-10-21 12:00:42	2.01503029999999983	01	19-29岁	22.6956860420050504	113.802735586912746	440306	V0440300	39648	112	21	114	21	113.800406719999998	22.6933712800000009	113.802847060000005	22.695587230000001	1
2019-10-21 20:35:32	2019-10-21 21:18:24	1.75727349999999993	01	30-39岁	22.6974922239930592	114.046290750205671	440309	V0440300	39748	112	121	112	121	114.044440339999994	22.6933712800000009	114.046880669999993	22.695587230000001	1
2019-10-21 12:52:17	2019-10-21 12:53:17	1.86759879999999989	01	19-29岁	22.7022660783649002	114.225621878617901	440307	V0440300	40893	115	195	114	196	114.225025209999998	22.7000191499999993	114.227465550000005	22.7022351100000002	1
2019-10-21 12:59:04	2019-10-21 14:13:08	2.01503029999999983	01	30-39岁	22.7076560517722505	113.792147594971581	440306	V0440300	41429	117	17	119	17	113.790645380000001	22.7044510600000002	113.79308571	22.7066670200000011	1
2019-10-21 17:15:50	2019-10-21 20:02:05	1.75727349999999993	02	30-39岁	22.7069238131739013	114.086128523580214	440309	V0440300	41550	117	138	117	139	114.085926049999998	22.7044510600000002	114.088366390000004	22.7066670200000011	1
2019-10-21 13:27:46	2019-10-21 15:34:56	2.01503029999999983	02	30-39岁	22.7131550620001512	113.781106108286977	440306	V0440300	42139	119	13	121	13	113.780884040000004	22.7088829799999985	113.783324370000003	22.7110989399999994	1
2019-10-21 14:34:06	2019-10-21 15:25:29	2.01503029999999983	01	30-39岁	22.7113035643282508	113.808014060146235	440306	V0440300	42150	119	24	121	24	113.807727729999996	22.7088829799999985	113.810168070000003	22.7110989399999994	3
2019-10-21 15:25:43	2019-10-21 17:52:29	2.01503029999999983	01	30-39岁	22.7113035643282508	113.808014060146235	440306	V0440300	42150	119	24	121	24	113.807727729999996	22.7088829799999985	113.810168070000003	22.7110989399999994	3
2019-10-21 09:29:31	2019-10-21 10:32:01	2.01503029999999983	01	30-39岁	22.7113035643282508	113.808014060146235	440306	V0440300	42150	119	24	121	24	113.807727729999996	22.7088829799999985	113.810168070000003	22.7110989399999994	3
2019-10-21 14:25:23	2019-10-21 18:39:58	1.75727349999999993	02	0-18岁	22.7158286813297501	114.027636881805776	440309	V0440300	42954	121	114	121	114	114.027357980000005	22.7133148899999995	114.029798319999998	22.7155308500000004	1
2019-10-21 12:11:57	2019-10-21 12:57:59	1.75727349999999993	01	30-39岁	22.7175352432975117	114.088462406487707	440309	V0440300	42979	121	139	121	140	114.088366390000004	22.7133148899999995	114.090806720000003	22.7155308500000004	1
2019-10-21 12:01:31	2019-10-21 15:52:10	1.75727349999999993	01	19-29岁	22.7189317179216594	114.102724703977159	440309	V0440300	43341	122	144	121	145	114.100568069999994	22.7155308500000004	114.103008399999993	22.7177468100000013	1
2019-10-21 18:22:04	2019-10-21 20:52:33	2.01503029999999983	02	30-39岁	22.7212567154144303	113.815691316329406	440306	V0440300	43581	123	27	125	27	113.815048739999995	22.7177468100000013	113.817489080000001	22.7199627699999986	1
2019-10-21 08:08:06	2019-10-21 12:35:56	1.86759879999999989	01	30-39岁	22.720354310215189	114.250136473144877	440307	V0440300	43759	123	205	121	206	114.249428570000006	22.7177468100000013	114.251868909999999	22.7199627699999986	1
2019-10-21 09:11:55	2019-10-21 19:11:37	1.86759879999999989	02	40-49岁	22.7216097640032686	114.290335995611073	440307	V0440300	43775	123	221	121	222	114.288473949999997	22.7177468100000013	114.290914290000003	22.7199627699999986	1
2019-10-21 13:39:27	2019-10-21 14:15:24	2.01503029999999983	01	19-29岁	22.7240758950644413	113.827668772687403	440306	V0440300	43943	124	32	126	32	113.827250419999999	22.7199627699999986	113.829690760000005	22.7221787199999987	2
2019-10-21 11:40:40	2019-10-21 13:38:43	2.01503029999999983	01	19-29岁	22.7240758950644413	113.827668772687403	440306	V0440300	43943	124	32	126	32	113.827250419999999	22.7199627699999986	113.829690760000005	22.7221787199999987	2
2019-10-21 11:37:34	2019-10-21 18:26:40	2.01503029999999983	01	19-29岁	22.7264278320387199	113.826593067681472	440306	V0440300	44299	125	31	127	31	113.82481009	22.7221787199999987	113.827250419999999	22.7243946799999996	1
2019-10-21 17:45:28	2019-10-21 17:46:28	2.01503029999999983	02	19-29岁	22.7287176316670596	113.836939417409241	440306	V0440300	44660	126	35	128	35	113.834571429999997	22.7243946799999996	113.837011770000004	22.7266106400000005	1
2019-10-21 19:07:11	2019-10-21 19:53:01	2.01503029999999983	01	40-49岁	22.7323805753169488	113.778671363970304	440306	V0440300	45351	128	12	130	12	113.778443699999997	22.7288266000000014	113.780884040000004	22.7310425500000015	1
2019-10-21 09:49:12	2019-10-21 09:55:17	2.01503029999999983	03	未知	22.7363845483690703	113.817237791248004	440306	V0440300	46080	130	27	132	27	113.815048739999995	22.7332585099999989	113.817489080000001	22.7354744699999998	1
2019-10-21 15:35:52	2019-10-21 16:47:36	2.01503029999999983	01	30-39岁	22.7398161827577105	113.925578729735392	440306	V0440300	46482	131	72	132	73	113.924863869999996	22.7354744699999998	113.927304199999995	22.7376904300000007	1
2019-10-21 16:43:08	2019-10-21 19:45:12	2.01503029999999983	01	30-39岁	22.7392195490854689	113.931624295456459	440306	V0440300	46484	131	74	132	75	113.929744540000002	22.7354744699999998	113.932184879999994	22.7376904300000007	1
2019-10-21 21:13:04	2019-10-21 23:04:44	2.01503029999999983	02	50-59岁	22.7418626556534704	113.796067533801363	440306	V0440300	46786	132	19	134	19	113.795526050000007	22.7376904300000007	113.797966389999999	22.7399063800000008	1
2019-10-21 13:09:27	2019-10-21 15:57:36	2.01503029999999983	02	30-39岁	22.741759786388279	113.8121126216177	440306	V0440300	46792	132	25	134	25	113.810168070000003	22.7376904300000007	113.812608400000002	22.7399063800000008	1
2019-10-21 16:13:42	2019-10-21 16:52:51	2.01503029999999983	01	40-49岁	22.7457514644657195	113.790207529634458	440306	V0440300	47497	134	16	136	16	113.788205039999994	22.7421223400000017	113.790645380000001	22.744338299999999	2
2019-10-21 18:00:11	2019-10-21 18:32:29	2.01503029999999983	01	40-49岁	22.7457514644657195	113.790207529634458	440306	V0440300	47497	134	16	136	16	113.788205039999994	22.7421223400000017	113.790645380000001	22.744338299999999	2
2019-10-21 14:37:41	2019-10-21 22:50:16	2.01503029999999983	01	40-49岁	22.7542901185142092	113.78493878774367	440306	V0440300	48923	138	14	140	14	113.783324370000003	22.7509861700000009	113.785764709999995	22.7532021299999982	1
2019-10-21 19:12:55	2019-10-21 21:08:20	2.01503029999999983	01	30-39岁	22.7559891272637103	113.847014212640275	440306	V0440300	49306	139	40	140	41	113.846773110000001	22.7532021299999982	113.849213449999993	22.7554180799999983	1
2019-10-21 12:50:57	2019-10-21 14:45:57	2.01503029999999983	02	19-29岁	22.7580395375444091	113.821192079175589	440306	V0440300	49652	140	29	141	30	113.81992941	22.7554180799999983	113.822369749999993	22.7576340399999992	2
2019-10-21 14:46:30	2019-10-21 18:12:20	2.01503029999999983	02	19-29岁	22.7580395375444091	113.821192079175589	440306	V0440300	49652	140	29	141	30	113.81992941	22.7554180799999983	113.822369749999993	22.7576340399999992	2
2019-10-21 13:18:51	2019-10-21 15:04:40	2.01503029999999983	01	19-29岁	22.7583674723362002	113.903016330922412	440306	V0440300	49686	140	63	141	64	113.902900840000001	22.7554180799999983	113.905341179999994	22.7576340399999992	1
2019-10-21 17:33:57	2019-10-21 21:32:08	2.01503029999999983	01	19-29岁	22.7621650284360015	113.798259655250106	440306	V0440300	50357	142	20	144	21	113.797966389999999	22.7598500000000001	113.800406719999998	22.762065960000001	1
2019-10-21 12:12:28	2019-10-21 14:22:33	2.01503029999999983	01	40-49岁	22.7732255195999684	113.901357366189899	440306	V0440300	52184	147	62	148	63	113.900460510000002	22.7709297900000003	113.902900840000001	22.7731457500000012	1
2019-10-21 11:43:58	2019-10-21 12:03:25	2.01503029999999983	01	30-39岁	22.7795884042133494	113.842977983989172	440306	V0440300	52874	149	38	150	39	113.841892439999995	22.7753617000000013	113.844332769999994	22.7775776599999986	1
2019-10-21 15:58:35	2019-10-21 19:27:18	2.01503029999999983	02	19-29岁	22.7854438138768209	113.880039684421561	440306	V0440300	53960	152	53	153	54	113.878497479999993	22.7820095699999996	113.88093782	22.7842255300000005	1
2019-10-21 14:19:43	2019-10-21 15:11:02	2.01503029999999983	01	19-29岁	22.7878249075367201	113.876287118821111	440306	V0440300	54316	153	52	154	53	113.87605714	22.7842255300000005	113.878497479999993	22.7864414900000014	1
