# Supplementary material for: Analysis of the influencing factors of vitality and built environment of shopping centers based on mobile-phone signaling data
Source: PLoS One. 2024 Feb 15;19(2):e0296261. doi: 10.1371/journal.pone.0296261 (PMC10868840; doi:10.1371/journal.pone.0296261)
Supplement: S1 Data — (ZIP) [file pone.0296261.s001.zip › μò░μì«Θçìμû░μƒÑΦ»ó/02μ╡╖σ▓╕σƒÄ/μ╡╖σ▓╕20-Φ«┐Θù«Φ«░σ╜ò.csv]

stime	etime	weight	gender	age	o_lat	o_lon	o_district	city	o_fnid	grow_4326	gcol_4326	grow_32650	gcol_32650	ext_min_x	ext_min_y	ext_max_x	ext_max_y	visit_time
2019-10-20 18:45:24	2019-10-20 19:43:58	2.29234759999999982	02	30-39岁	22.4844733310153018	113.88384285632425	440305	V0440300	5410	16	55	19	53	113.883378149999999	22.4806393600000014	113.885818490000005	22.4828553199999988	2
2019-10-20 08:02:15	2019-10-20 09:12:20	2.29234759999999982	02	30-39岁	22.4844733310153018	113.88384285632425	440305	V0440300	5410	16	55	19	53	113.883378149999999	22.4806393600000014	113.885818490000005	22.4828553199999988	2
2019-10-20 17:55:20	2019-10-20 20:54:00	2.29234759999999982	02	30-39岁	22.4835834380006396	113.901333043360623	440305	V0440300	5417	16	62	19	60	113.900460510000002	22.4806393600000014	113.902900840000001	22.4828553199999988	1
2019-10-20 18:52:39	2019-10-20 19:49:38	2.29234759999999982	01	19-29岁	22.4844955919684502	113.924911150804007	440305	V0440300	5427	16	72	19	70	113.924863869999996	22.4806393600000014	113.927304199999995	22.4828553199999988	1
2019-10-20 17:51:03	2019-10-20 18:48:56	2.29234759999999982	02	30-39岁	22.4866782290072003	113.910693857239522	440305	V0440300	5778	17	66	20	64	113.910221849999999	22.4828553199999988	113.912662190000006	22.4850712799999997	1
2019-10-20 19:12:23	2019-10-20 20:43:45	2.29234759999999982	01	0-18岁	22.4870929470575298	113.925290742659968	440305	V0440300	5784	17	72	20	70	113.924863869999996	22.4828553199999988	113.927304199999995	22.4850712799999997	1
2019-10-20 12:58:42	2019-10-20 15:23:46	2.29234759999999982	01	19-29岁	22.4878820731063698	113.909938752006667	440305	V0440300	6134	18	65	21	63	113.907781510000007	22.4850712799999997	113.910221849999999	22.4872872299999997	1
2019-10-20 16:34:05	2019-10-20 17:33:32	2.29234759999999982	01	60岁以上	22.4883745180603896	113.910675598367902	440305	V0440300	6135	18	66	21	64	113.910221849999999	22.4850712799999997	113.912662190000006	22.4872872299999997	1
2019-10-20 17:01:36	2019-10-20 17:42:44	2.29234759999999982	02	19-29岁	22.4887775259222806	113.914279354384448	440305	V0440300	6136	18	67	21	65	113.912662190000006	22.4850712799999997	113.915102520000005	22.4872872299999997	1
2019-10-20 10:12:42	2019-10-20 12:46:25	2.29234759999999982	02	30-39岁	22.488276541849519	113.914979991870936	440305	V0440300	6136	18	67	21	65	113.912662190000006	22.4850712799999997	113.915102520000005	22.4872872299999997	1
2019-10-20 16:15:45	2019-10-20 19:05:16	2.29234759999999982	02	19-29岁	22.4892046649544994	113.913492946352932	440305	V0440300	6136	18	67	21	65	113.912662190000006	22.4850712799999997	113.915102520000005	22.4872872299999997	1
2019-10-20 06:59:52	2019-10-20 19:51:25	2.29234759999999982	01	19-29岁	22.4884049468451899	113.929253224643318	440305	V0440300	6142	18	73	21	71	113.927304199999995	22.4850712799999997	113.929744540000002	22.4872872299999997	1
2019-10-20 17:22:48	2019-10-20 20:59:14	2.29234759999999982	01	60岁以上	22.4876031263747187	113.932640862097742	440305	V0440300	6144	18	75	21	73	113.932184879999994	22.4850712799999997	113.934625209999993	22.4872872299999997	1
2019-10-20 11:34:59	2019-10-20 14:24:50	2.29234759999999982	02	19-29岁	22.4916249395725814	113.886392134603327	440305	V0440300	6482	19	56	22	54	113.885818490000005	22.4872872299999997	113.888258820000004	22.4895031900000006	1
2019-10-20 19:24:51	2019-10-20 20:59:57	2.29234759999999982	01	19-29岁	22.4901589249991112	113.913840809274618	440305	V0440300	6493	19	67	22	65	113.912662190000006	22.4872872299999997	113.915102520000005	22.4895031900000006	1
2019-10-20 17:53:49	2019-10-20 19:27:12	2.29234759999999982	02	19-29岁	22.49118711773313	113.915692359542092	440305	V0440300	6494	19	68	22	66	113.915102520000005	22.4872872299999997	113.917542859999998	22.4895031900000006	1
2019-10-20 18:34:08	2019-10-20 19:50:22	2.29234759999999982	01	30-39岁	22.4909294943177898	113.917319938180938	440305	V0440300	6494	19	68	22	66	113.915102520000005	22.4872872299999997	113.917542859999998	22.4895031900000006	1
2019-10-20 18:47:30	2019-10-20 20:53:19	2.29234759999999982	02	30-39岁	22.4916699503262301	113.917342369045315	440305	V0440300	6494	19	68	22	66	113.915102520000005	22.4872872299999997	113.917542859999998	22.4895031900000006	1
2019-10-20 19:57:37	2019-10-20 20:51:48	2.29234759999999982	02	19-29岁	22.4900155199173	113.91577661746615	440305	V0440300	6494	19	68	22	66	113.915102520000005	22.4872872299999997	113.917542859999998	22.4895031900000006	1
2019-10-20 15:56:51	2019-10-20 16:36:11	2.29234759999999982	01	19-29岁	22.4912838693543407	113.919332135359795	440305	V0440300	6495	19	69	22	67	113.917542859999998	22.4872872299999997	113.919983189999996	22.4895031900000006	1
2019-10-20 17:14:39	2019-10-20 18:21:19	2.29234759999999982	03	19-29岁	22.49136035363804	113.920971737409062	440305	V0440300	6496	19	70	22	68	113.919983189999996	22.4872872299999997	113.922423530000003	22.4895031900000006	1
2019-10-20 13:51:37	2019-10-20 16:18:13	2.29234759999999982	02	50-59岁	22.4895039358932216	113.920167927654816	440305	V0440300	6496	19	70	22	68	113.919983189999996	22.4872872299999997	113.922423530000003	22.4895031900000006	1
2019-10-20 14:53:06	2019-10-20 16:47:50	2.29234759999999982	01	40-49岁	22.4901836249808014	113.921260011381619	440305	V0440300	6496	19	70	22	68	113.919983189999996	22.4872872299999997	113.922423530000003	22.4895031900000006	1
2019-10-20 13:15:05	2019-10-20 19:17:36	2.29234759999999982	01	19-29岁	22.4910517103733198	113.920405576073961	440305	V0440300	6496	19	70	22	68	113.919983189999996	22.4872872299999997	113.922423530000003	22.4895031900000006	2
2019-10-20 19:18:25	2019-10-20 20:54:18	2.29234759999999982	01	19-29岁	22.4910517103733198	113.920405576073961	440305	V0440300	6496	19	70	22	68	113.919983189999996	22.4872872299999997	113.922423530000003	22.4895031900000006	2
2019-10-20 18:54:12	2019-10-20 19:49:27	2.29234759999999982	01	19-29岁	22.4903666779907816	113.920449883188738	440305	V0440300	6496	19	70	22	68	113.919983189999996	22.4872872299999997	113.922423530000003	22.4895031900000006	1
2019-10-20 00:47:38	2019-10-20 05:39:17	2.29234759999999982	01	19-29岁	22.4905383960364205	113.925185425892565	440305	V0440300	6498	19	72	22	70	113.924863869999996	22.4872872299999997	113.927304199999995	22.4895031900000006	1
2019-10-20 18:18:10	2019-10-20 20:57:51	2.29234759999999982	01	19-29岁	22.4915458657585994	113.928795387008407	440305	V0440300	6499	19	73	22	71	113.927304199999995	22.4872872299999997	113.929744540000002	22.4895031900000006	1
2019-10-20 09:48:44	2019-10-20 10:59:21	2.29234759999999982	01	0-18岁	22.4904438620814595	113.933005521896774	440305	V0440300	6501	19	75	22	73	113.932184879999994	22.4872872299999997	113.934625209999993	22.4895031900000006	1
2019-10-20 18:12:32	2019-10-20 19:40:13	2.29234759999999982	01	19-29岁	22.4904051838224817	113.935240097737932	440305	V0440300	6502	19	76	22	74	113.934625209999993	22.4872872299999997	113.93706555	22.4895031900000006	1
2019-10-20 19:04:33	2019-10-20 21:44:50	2.29234759999999982	01	19-29岁	22.4902722274557796	113.937738972039753	440305	V0440300	6503	19	77	22	75	113.93706555	22.4872872299999997	113.939505879999999	22.4895031900000006	1
2019-10-20 11:23:47	2019-10-20 11:56:13	2.29234759999999982	01	30-39岁	22.4917528292460105	113.915543845229934	440305	V0440300	6851	20	68	23	66	113.915102520000005	22.4895031900000006	113.917542859999998	22.4917191500000015	1
2019-10-20 17:12:35	2019-10-20 18:22:37	2.29234759999999982	02	19-29岁	22.4922431069442297	113.924662132267741	440305	V0440300	6854	20	71	23	69	113.922423530000003	22.4895031900000006	113.924863869999996	22.4917191500000015	1
2019-10-20 00:44:25	2019-10-20 12:42:02	2.29234759999999982	03	未知	22.4938485637101486	113.922723065659099	440305	V0440300	6854	20	71	23	69	113.922423530000003	22.4895031900000006	113.924863869999996	22.4917191500000015	2
2019-10-20 12:53:04	2019-10-20 16:12:47	2.29234759999999982	03	未知	22.4938485637101486	113.922723065659099	440305	V0440300	6854	20	71	23	69	113.922423530000003	22.4895031900000006	113.924863869999996	22.4917191500000015	2
2019-10-20 16:35:58	2019-10-20 20:10:32	2.29234759999999982	01	19-29岁	22.4917730077186704	113.922730156842775	440305	V0440300	6854	20	71	23	69	113.922423530000003	22.4895031900000006	113.924863869999996	22.4917191500000015	1
2019-10-20 16:59:31	2019-10-20 19:33:59	2.29234759999999982	02	19-29岁	22.4931132568482894	113.926750383395628	440305	V0440300	6855	20	72	23	70	113.924863869999996	22.4895031900000006	113.927304199999995	22.4917191500000015	1
2019-10-20 14:55:14	2019-10-20 16:47:00	2.29234759999999982	01	30-39岁	22.49180960568928	113.926536401865533	440305	V0440300	6855	20	72	23	70	113.924863869999996	22.4895031900000006	113.927304199999995	22.4917191500000015	1
2019-10-20 13:04:53	2019-10-20 18:16:18	2.29234759999999982	01	40-49岁	22.4927739806696287	113.926942410084592	440305	V0440300	6855	20	72	23	70	113.924863869999996	22.4895031900000006	113.927304199999995	22.4917191500000015	1
2019-10-20 14:04:09	2019-10-20 19:43:42	2.29234759999999982	02	19-29岁	22.4922637077946987	113.9290514650246	440305	V0440300	6856	20	73	23	71	113.927304199999995	22.4895031900000006	113.929744540000002	22.4917191500000015	2
2019-10-20 19:44:16	2019-10-20 20:06:42	2.29234759999999982	02	19-29岁	22.4922637077946987	113.9290514650246	440305	V0440300	6856	20	73	23	71	113.927304199999995	22.4895031900000006	113.929744540000002	22.4917191500000015	2
2019-10-20 13:58:55	2019-10-20 16:30:04	2.29234759999999982	02	19-29岁	22.492126270819611	113.931783554252306	440305	V0440300	6857	20	74	23	72	113.929744540000002	22.4895031900000006	113.932184879999994	22.4917191500000015	1
2019-10-20 10:48:48	2019-10-20 13:23:01	2.29234759999999982	01	30-39岁	22.4917979963059693	113.93634569595396	440305	V0440300	6859	20	76	23	74	113.934625209999993	22.4895031900000006	113.93706555	22.4917191500000015	1
2019-10-20 11:35:32	2019-10-20 15:26:48	2.29234759999999982	02	30-39岁	22.4925253261515117	113.93852458339579	440305	V0440300	6860	20	77	23	75	113.93706555	22.4895031900000006	113.939505879999999	22.4917191500000015	1
2019-10-20 11:53:46	2019-10-20 14:18:49	2.29234759999999982	01	30-39岁	22.4947320443873195	113.909951619516605	440305	V0440300	7205	21	65	24	63	113.907781510000007	22.4917191500000015	113.910221849999999	22.4939351099999989	1
2019-10-20 11:20:46	2019-10-20 14:10:34	2.29234759999999982	01	40-49岁	22.4957190221488688	113.913416312239718	440305	V0440300	7207	21	67	24	65	113.912662190000006	22.4917191500000015	113.915102520000005	22.4939351099999989	1
2019-10-20 15:08:10	2019-10-20 19:29:16	2.29234759999999982	02	40-49岁	22.4949472392088694	113.915055356843027	440305	V0440300	7207	21	67	24	65	113.912662190000006	22.4917191500000015	113.915102520000005	22.4939351099999989	2
2019-10-20 11:11:00	2019-10-20 11:44:49	2.29234759999999982	02	40-49岁	22.4949472392088694	113.915055356843027	440305	V0440300	7207	21	67	24	65	113.912662190000006	22.4917191500000015	113.915102520000005	22.4939351099999989	2
2019-10-20 19:34:28	2019-10-20 22:44:18	2.29234759999999982	02	19-29岁	22.494697294287171	113.924161089476442	440305	V0440300	7211	21	71	24	69	113.922423530000003	22.4917191500000015	113.924863869999996	22.4939351099999989	1
2019-10-20 18:41:03	2019-10-20 21:48:55	2.29234759999999982	02	19-29岁	22.4953051538286211	113.923856276849378	440305	V0440300	7211	21	71	24	69	113.922423530000003	22.4917191500000015	113.924863869999996	22.4939351099999989	1
2019-10-20 14:30:09	2019-10-20 15:07:40	2.29234759999999982	01	30-39岁	22.4955791298050585	113.926860978962296	440305	V0440300	7212	21	72	24	70	113.924863869999996	22.4917191500000015	113.927304199999995	22.4939351099999989	1
2019-10-20 16:41:38	2019-10-20 18:09:20	2.29234759999999982	02	30-39岁	22.49570733452558	113.927431162505627	440305	V0440300	7213	21	73	24	71	113.927304199999995	22.4917191500000015	113.929744540000002	22.4939351099999989	1
2019-10-20 20:02:59	2019-10-20 21:36:21	2.29234759999999982	02	30-39岁	22.4942347811470107	113.931610765185184	440305	V0440300	7214	21	74	24	72	113.929744540000002	22.4917191500000015	113.932184879999994	22.4939351099999989	1
2019-10-20 12:13:43	2019-10-20 15:53:50	2.29234759999999982	03	19-29岁	22.4943790995090787	113.933501440714082	440305	V0440300	7215	21	75	24	73	113.932184879999994	22.4917191500000015	113.934625209999993	22.4939351099999989	1
2019-10-20 09:45:44	2019-10-20 12:52:33	2.29234759999999982	01	30-39岁	22.4983603238852616	113.875373492289881	440305	V0440300	7548	22	51	25	49	113.873616810000001	22.4939351099999989	113.87605714	22.496151059999999	1
2019-10-20 12:46:10	2019-10-20 16:28:05	2.29234759999999982	02	19-29岁	22.4968314792300212	113.916839429671739	440305	V0440300	7565	22	68	25	66	113.915102520000005	22.4939351099999989	113.917542859999998	22.496151059999999	1
2019-10-20 12:15:36	2019-10-20 13:45:49	2.29234759999999982	01	19-29岁	22.4980314472093994	113.9234268774741	440305	V0440300	7568	22	71	25	69	113.922423530000003	22.4939351099999989	113.924863869999996	22.496151059999999	1
2019-10-20 13:20:02	2019-10-20 21:27:17	2.29234759999999982	02	19-29岁	22.4962890651439587	113.927175499391197	440305	V0440300	7569	22	72	25	70	113.924863869999996	22.4939351099999989	113.927304199999995	22.496151059999999	1
2019-10-20 14:31:53	2019-10-20 15:17:24	2.29234759999999982	01	40-49岁	22.4974310846679906	113.926013917190559	440305	V0440300	7569	22	72	25	70	113.924863869999996	22.4939351099999989	113.927304199999995	22.496151059999999	1
2019-10-20 17:21:11	2019-10-20 21:57:09	2.29234759999999982	02	19-29岁	22.4966362500935588	113.92692501904601	440305	V0440300	7569	22	72	25	70	113.924863869999996	22.4939351099999989	113.927304199999995	22.496151059999999	1
2019-10-20 14:47:10	2019-10-20 16:57:02	2.29234759999999982	01	19-29岁	22.4969049034262589	113.925870157485747	440305	V0440300	7569	22	72	25	70	113.924863869999996	22.4939351099999989	113.927304199999995	22.496151059999999	4
2019-10-20 18:00:14	2019-10-20 19:49:49	2.29234759999999982	01	19-29岁	22.4969049034262589	113.925870157485747	440305	V0440300	7569	22	72	25	70	113.924863869999996	22.4939351099999989	113.927304199999995	22.496151059999999	4
2019-10-20 11:42:46	2019-10-20 14:46:15	2.29234759999999982	01	19-29岁	22.4969049034262589	113.925870157485747	440305	V0440300	7569	22	72	25	70	113.924863869999996	22.4939351099999989	113.927304199999995	22.496151059999999	4
2019-10-20 16:59:09	2019-10-20 18:00:07	2.29234759999999982	01	19-29岁	22.4969049034262589	113.925870157485747	440305	V0440300	7569	22	72	25	70	113.924863869999996	22.4939351099999989	113.927304199999995	22.496151059999999	4
2019-10-20 20:13:34	2019-10-20 22:11:26	2.29234759999999982	02	19-29岁	22.4974317492403699	113.928412837157296	440305	V0440300	7570	22	73	25	71	113.927304199999995	22.4939351099999989	113.929744540000002	22.496151059999999	1
2019-10-20 16:10:53	2019-10-20 18:02:50	2.29234759999999982	02	30-39岁	22.4978653662703785	113.928908296184233	440305	V0440300	7570	22	73	25	71	113.927304199999995	22.4939351099999989	113.929744540000002	22.496151059999999	1
2019-10-20 09:02:42	2019-10-20 10:41:01	2.29234759999999982	03	未知	22.4970104271659608	113.93092791345363	440305	V0440300	7571	22	74	25	72	113.929744540000002	22.4939351099999989	113.932184879999994	22.496151059999999	3
2019-10-20 15:37:55	2019-10-20 17:24:35	2.29234759999999982	03	未知	22.4970104271659608	113.93092791345363	440305	V0440300	7571	22	74	25	72	113.929744540000002	22.4939351099999989	113.932184879999994	22.496151059999999	3
2019-10-20 10:41:48	2019-10-20 11:54:23	2.29234759999999982	03	未知	22.4970104271659608	113.93092791345363	440305	V0440300	7571	22	74	25	72	113.929744540000002	22.4939351099999989	113.932184879999994	22.496151059999999	3
2019-10-20 13:33:38	2019-10-20 14:52:49	2.29234759999999982	03	19-29岁	22.4979262714811092	113.936841946508011	440305	V0440300	7573	22	76	25	74	113.934625209999993	22.4939351099999989	113.93706555	22.496151059999999	1
2019-10-20 14:29:15	2019-10-20 16:05:24	2.29234759999999982	02	40-49岁	22.4973436169140513	113.934679223263132	440305	V0440300	7573	22	76	25	74	113.934625209999993	22.4939351099999989	113.93706555	22.496151059999999	1
2019-10-20 17:38:55	2019-10-20 19:34:27	2.29234759999999982	01	40-49岁	22.499928580774931	113.88038854756249	440305	V0440300	7907	23	53	26	51	113.878497479999993	22.496151059999999	113.88093782	22.4983670199999999	1
2019-10-20 19:15:21	2019-10-20 22:05:05	2.29234759999999982	02	19-29岁	22.4987617479388788	113.881181991869809	440305	V0440300	7908	23	54	26	52	113.88093782	22.496151059999999	113.883378149999999	22.4983670199999999	1
2019-10-20 11:43:36	2019-10-20 15:29:50	2.29234759999999982	03	未知	22.4984240443631016	113.881451795157588	440305	V0440300	7908	23	54	26	52	113.88093782	22.496151059999999	113.883378149999999	22.4983670199999999	1
2019-10-20 17:39:52	2019-10-20 19:28:49	2.29234759999999982	01	40-49岁	22.4987326243975616	113.881541992280603	440305	V0440300	7908	23	54	26	52	113.88093782	22.496151059999999	113.883378149999999	22.4983670199999999	1
2019-10-20 17:17:16	2019-10-20 18:41:03	2.29234759999999982	01	30-39岁	22.500530864426409	113.888659556402999	440305	V0440300	7911	23	57	26	55	113.888258820000004	22.496151059999999	113.890699159999997	22.4983670199999999	1
2019-10-20 18:12:28	2019-10-20 21:05:22	2.29234759999999982	02	30-39岁	22.4998670081714387	113.899153925319752	440305	V0440300	7915	23	61	26	59	113.898020169999995	22.496151059999999	113.900460510000002	22.4983670199999999	1
2019-10-20 16:22:06	2019-10-20 17:45:06	2.29234759999999982	01	19-29岁	22.5004697684667896	113.914554003268449	440305	V0440300	7921	23	67	26	65	113.912662190000006	22.496151059999999	113.915102520000005	22.4983670199999999	1
2019-10-20 00:10:22	2019-10-20 01:06:48	2.29234759999999982	01	40-49岁	22.5004931426197707	113.926626069560612	440305	V0440300	7926	23	72	26	70	113.924863869999996	22.496151059999999	113.927304199999995	22.4983670199999999	1
2019-10-20 13:36:49	2019-10-20 16:18:55	2.29234759999999982	02	19-29岁	22.49873467325002	113.925751990845981	440305	V0440300	7926	23	72	26	70	113.924863869999996	22.496151059999999	113.927304199999995	22.4983670199999999	1
2019-10-20 17:34:12	2019-10-20 22:19:47	2.29234759999999982	02	40-49岁	22.4999058275535191	113.92942653444095	440305	V0440300	7927	23	73	26	71	113.927304199999995	22.496151059999999	113.929744540000002	22.4983670199999999	1
2019-10-20 19:53:49	2019-10-20 21:47:16	2.29234759999999982	02	19-29岁	22.4988238866130814	113.928061564480174	440305	V0440300	7927	23	73	26	71	113.927304199999995	22.496151059999999	113.929744540000002	22.4983670199999999	1
2019-10-20 12:34:07	2019-10-20 14:22:36	2.29234759999999982	01	19-29岁	22.5008187215053503	113.877891953100487	440305	V0440300	8263	24	52	27	50	113.87605714	22.4983670199999999	113.878497479999993	22.5005829800000008	1
2019-10-20 14:42:03	2019-10-20 20:54:41	2.29234759999999982	02	19-29岁	22.50103464291157	113.890445052279858	440305	V0440300	8268	24	57	27	55	113.888258820000004	22.4983670199999999	113.890699159999997	22.5005829800000008	1
2019-10-20 15:06:11	2019-10-20 18:06:32	2.29234759999999982	01	30-39岁	22.50251453126927	113.891839662257524	440305	V0440300	8269	24	58	27	56	113.890699159999997	22.4983670199999999	113.893139500000004	22.5005829800000008	1
2019-10-20 15:31:45	2019-10-20 17:01:48	2.29234759999999982	01	60岁以上	22.5009850103860494	113.894418497183608	440305	V0440300	8270	24	59	27	57	113.893139500000004	22.4983670199999999	113.895579830000003	22.5005829800000008	1
2019-10-20 15:46:52	2019-10-20 16:30:39	2.29234759999999982	02	40-49岁	22.5011194624000908	113.915491401040512	440305	V0440300	8279	24	68	27	66	113.915102520000005	22.4983670199999999	113.917542859999998	22.5005829800000008	1
2019-10-20 20:02:16	2019-10-20 22:54:30	2.29234759999999982	01	19-29岁	22.5013285149336291	113.917924596512478	440305	V0440300	8280	24	69	27	67	113.917542859999998	22.4983670199999999	113.919983189999996	22.5005829800000008	2
2019-10-20 00:05:40	2019-10-20 00:27:59	2.29234759999999982	01	19-29岁	22.5013285149336291	113.917924596512478	440305	V0440300	8280	24	69	27	67	113.917542859999998	22.4983670199999999	113.919983189999996	22.5005829800000008	2
2019-10-20 17:31:53	2019-10-20 22:19:00	2.29234759999999982	01	19-29岁	22.5017081039835105	113.919839259533731	440305	V0440300	8280	24	69	27	67	113.917542859999998	22.4983670199999999	113.919983189999996	22.5005829800000008	1
2019-10-20 14:22:09	2019-10-20 18:04:37	2.29234759999999982	01	19-29岁	22.5010981305129611	113.919561403828737	440305	V0440300	8280	24	69	27	67	113.917542859999998	22.4983670199999999	113.919983189999996	22.5005829800000008	1
2019-10-20 16:22:21	2019-10-20 18:12:14	2.29234759999999982	01	50-59岁	22.5011358731916999	113.922950232322862	440305	V0440300	8282	24	71	27	69	113.922423530000003	22.4983670199999999	113.924863869999996	22.5005829800000008	1
2019-10-20 18:25:38	2019-10-20 20:47:29	2.29234759999999982	01	19-29岁	22.5010489197171317	113.926429240960246	440305	V0440300	8283	24	72	27	70	113.924863869999996	22.4983670199999999	113.927304199999995	22.5005829800000008	1
2019-10-20 12:00:13	2019-10-20 19:06:29	2.29234759999999982	01	19-29岁	22.5012534978283405	113.926745230714943	440305	V0440300	8283	24	72	27	70	113.924863869999996	22.4983670199999999	113.927304199999995	22.5005829800000008	1
2019-10-20 18:16:20	2019-10-20 19:25:01	2.29234759999999982	01	30-39岁	22.5025454091119208	113.927289706857607	440305	V0440300	8283	24	72	27	70	113.924863869999996	22.4983670199999999	113.927304199999995	22.5005829800000008	1
2019-10-20 15:05:06	2019-10-20 18:51:16	2.29234759999999982	02	19-29岁	22.5027715889518092	113.929683734982092	440305	V0440300	8284	24	73	27	71	113.927304199999995	22.4983670199999999	113.929744540000002	22.5005829800000008	1
2019-10-20 14:58:14	2019-10-20 17:54:30	2.29234759999999982	01	30-39岁	22.5024621725781309	113.928602754211013	440305	V0440300	8284	24	73	27	71	113.927304199999995	22.4983670199999999	113.929744540000002	22.5005829800000008	1
2019-10-20 20:05:39	2019-10-20 22:29:34	2.29234759999999982	02	50-59岁	22.5026971987687503	113.929568826505417	440305	V0440300	8284	24	73	27	71	113.927304199999995	22.4983670199999999	113.929744540000002	22.5005829800000008	1
2019-10-20 14:39:27	2019-10-20 17:54:34	2.29234759999999982	02	30-39岁	22.5024890421035906	113.931904464949227	440305	V0440300	8285	24	74	27	72	113.929744540000002	22.4983670199999999	113.932184879999994	22.5005829800000008	1
2019-10-20 00:00:31	2019-10-20 02:49:12	2.29234759999999982	02	30-39岁	22.5032031558501906	113.877993780316544	440305	V0440300	8620	25	52	28	50	113.87605714	22.5005829800000008	113.878497479999993	22.5027989400000017	1
2019-10-20 17:29:16	2019-10-20 22:55:05	2.29234759999999982	02	19-29岁	22.5031897406333599	113.886152494178489	440305	V0440300	8624	25	56	28	54	113.885818490000005	22.5005829800000008	113.888258820000004	22.5027989400000017	1
2019-10-20 15:43:10	2019-10-20 17:22:28	2.29234759999999982	01	60岁以上	22.5031675332106502	113.892941989643717	440305	V0440300	8626	25	58	28	56	113.890699159999997	22.5005829800000008	113.893139500000004	22.5027989400000017	1
2019-10-20 16:20:59	2019-10-20 20:35:23	2.29234759999999982	01	30-39岁	22.5036876541099602	113.894173560643381	440305	V0440300	8627	25	59	28	57	113.893139500000004	22.5005829800000008	113.895579830000003	22.5027989400000017	1
2019-10-20 19:53:46	2019-10-20 21:29:07	2.29234759999999982	02	19-29岁	22.5031344552032095	113.914679380614444	440305	V0440300	8635	25	67	28	65	113.912662190000006	22.5005829800000008	113.915102520000005	22.5027989400000017	1
2019-10-20 11:57:52	2019-10-20 16:58:02	2.29234759999999982	02	19-29岁	22.5035358270814108	113.913961446958865	440305	V0440300	8635	25	67	28	65	113.912662190000006	22.5005829800000008	113.915102520000005	22.5027989400000017	1
2019-10-20 17:37:48	2019-10-20 19:36:17	2.29234759999999982	01	40-49岁	22.5047198101810793	113.915935971761002	440305	V0440300	8636	25	68	28	66	113.915102520000005	22.5005829800000008	113.917542859999998	22.5027989400000017	1
2019-10-20 14:58:57	2019-10-20 16:04:10	2.29234759999999982	01	未知	22.5041894071394601	113.919813398540313	440305	V0440300	8637	25	69	28	67	113.917542859999998	22.5005829800000008	113.919983189999996	22.5027989400000017	1
2019-10-20 18:17:47	2019-10-20 20:02:34	2.29234759999999982	02	30-39岁	22.5047281425665595	113.920141402623315	440305	V0440300	8638	25	70	28	68	113.919983189999996	22.5005829800000008	113.922423530000003	22.5027989400000017	1
2019-10-20 21:18:23	2019-10-20 23:19:57	2.29234759999999982	02	19-29岁	22.5029391098043803	113.925221916371228	440305	V0440300	8640	25	72	28	70	113.924863869999996	22.5005829800000008	113.927304199999995	22.5027989400000017	2
2019-10-20 19:47:06	2019-10-20 21:18:12	2.29234759999999982	02	19-29岁	22.5029391098043803	113.925221916371228	440305	V0440300	8640	25	72	28	70	113.924863869999996	22.5005829800000008	113.927304199999995	22.5027989400000017	2
2019-10-20 11:48:10	2019-10-20 13:59:40	2.29234759999999982	01	19-29岁	22.50291523680567	113.930117632175055	440305	V0440300	8642	25	74	28	72	113.929744540000002	22.5005829800000008	113.932184879999994	22.5027989400000017	1
2019-10-20 18:27:56	2019-10-20 20:20:38	2.29234759999999982	02	19-29岁	22.5043599509542389	113.932523628040073	440305	V0440300	8643	25	75	28	73	113.932184879999994	22.5005829800000008	113.934625209999993	22.5027989400000017	1
2019-10-20 12:28:59	2019-10-20 14:20:43	2.29234759999999982	02	30-39岁	22.5053369383198287	113.894058994603554	440305	V0440300	8984	26	59	29	57	113.893139500000004	22.5027989400000017	113.895579830000003	22.5050148900000018	1
2019-10-20 10:31:48	2019-10-20 12:34:26	2.29234759999999982	02	30-39岁	22.5062208921759499	113.897778623614258	440305	V0440300	8985	26	60	29	58	113.895579830000003	22.5027989400000017	113.898020169999995	22.5050148900000018	1
2019-10-20 16:50:03	2019-10-20 19:22:42	2.29234759999999982	02	30-39岁	22.5067410606027316	113.898077817137931	440305	V0440300	8986	26	61	29	59	113.898020169999995	22.5027989400000017	113.900460510000002	22.5050148900000018	1
2019-10-20 19:12:21	2019-10-20 21:55:11	2.29234759999999982	01	19-29岁	22.5069943270724089	113.913127028489299	440305	V0440300	8992	26	67	29	65	113.912662190000006	22.5027989400000017	113.915102520000005	22.5050148900000018	1
2019-10-20 19:25:37	2019-10-20 20:33:57	2.29234759999999982	01	19-29岁	22.5068112380958283	113.914403480622269	440305	V0440300	8992	26	67	29	65	113.912662190000006	22.5027989400000017	113.915102520000005	22.5050148900000018	1
2019-10-20 14:01:01	2019-10-20 17:30:17	2.29234759999999982	02	19-29岁	22.5063016159383515	113.915123834910247	440305	V0440300	8993	26	68	29	66	113.915102520000005	22.5027989400000017	113.917542859999998	22.5050148900000018	3
2019-10-20 17:30:23	2019-10-20 20:07:20	2.29234759999999982	02	19-29岁	22.5063016159383515	113.915123834910247	440305	V0440300	8993	26	68	29	66	113.915102520000005	22.5027989400000017	113.917542859999998	22.5050148900000018	3
2019-10-20 11:21:03	2019-10-20 14:00:55	2.29234759999999982	02	19-29岁	22.5063016159383515	113.915123834910247	440305	V0440300	8993	26	68	29	66	113.915102520000005	22.5027989400000017	113.917542859999998	22.5050148900000018	3
2019-10-20 13:52:21	2019-10-20 14:30:09	2.29234759999999982	02	30-39岁	22.5058896404458118	113.917172671503465	440305	V0440300	8993	26	68	29	66	113.915102520000005	22.5027989400000017	113.917542859999998	22.5050148900000018	1
2019-10-20 20:56:33	2019-10-20 22:16:38	2.29234759999999982	02	19-29岁	22.5051240494096909	113.919608137226589	440305	V0440300	8994	26	69	29	67	113.917542859999998	22.5027989400000017	113.919983189999996	22.5050148900000018	1
2019-10-20 14:23:42	2019-10-20 16:41:26	2.29234759999999982	02	19-29岁	22.5060271512479986	113.920112609043684	440305	V0440300	8995	26	70	29	68	113.919983189999996	22.5027989400000017	113.922423530000003	22.5050148900000018	1
2019-10-20 17:51:58	2019-10-20 22:12:58	2.29234759999999982	02	19-29岁	22.5071022877445586	113.921118345885631	440305	V0440300	8995	26	70	29	68	113.919983189999996	22.5027989400000017	113.922423530000003	22.5050148900000018	1
2019-10-20 18:14:08	2019-10-20 19:09:46	2.29234759999999982	01	19-29岁	22.506395101423351	113.921891621702443	440305	V0440300	8995	26	70	29	68	113.919983189999996	22.5027989400000017	113.922423530000003	22.5050148900000018	1
2019-10-20 18:58:04	2019-10-20 20:18:35	2.29234759999999982	02	40-49岁	22.5052403764586408	113.925219558404038	440305	V0440300	8997	26	72	29	70	113.924863869999996	22.5027989400000017	113.927304199999995	22.5050148900000018	1
2019-10-20 15:16:53	2019-10-20 17:25:22	2.29234759999999982	01	40-49岁	22.5053174841278683	113.925004169922161	440305	V0440300	8997	26	72	29	70	113.924863869999996	22.5027989400000017	113.927304199999995	22.5050148900000018	2
2019-10-20 09:00:40	2019-10-20 10:03:05	2.29234759999999982	01	40-49岁	22.5053174841278683	113.925004169922161	440305	V0440300	8997	26	72	29	70	113.924863869999996	22.5027989400000017	113.927304199999995	22.5050148900000018	2
2019-10-20 17:26:53	2019-10-20 18:25:15	2.29234759999999982	01	40-49岁	22.5066121827524412	113.92569427238675	440305	V0440300	8997	26	72	29	70	113.924863869999996	22.5027989400000017	113.927304199999995	22.5050148900000018	1
2019-10-20 13:22:47	2019-10-20 13:57:07	2.29234759999999982	01	19-29岁	22.5057233220762605	113.931609656216779	440305	V0440300	8999	26	74	29	72	113.929744540000002	22.5027989400000017	113.932184879999994	22.5050148900000018	2
2019-10-20 11:50:51	2019-10-20 13:22:43	2.29234759999999982	01	19-29岁	22.5057233220762605	113.931609656216779	440305	V0440300	8999	26	74	29	72	113.929744540000002	22.5027989400000017	113.932184879999994	22.5050148900000018	2
2019-10-20 11:01:44	2019-10-20 14:37:41	2.29234759999999982	01	30-39岁	22.5065033352289312	113.931339893801223	440305	V0440300	8999	26	74	29	72	113.929744540000002	22.5027989400000017	113.932184879999994	22.5050148900000018	1
2019-10-20 19:09:59	2019-10-20 23:37:26	2.29234759999999982	01	30-39岁	22.5065724489877717	113.934019145076533	440305	V0440300	9000	26	75	29	73	113.932184879999994	22.5027989400000017	113.934625209999993	22.5050148900000018	2
2019-10-20 15:23:25	2019-10-20 18:13:13	2.29234759999999982	01	30-39岁	22.5065724489877717	113.934019145076533	440305	V0440300	9000	26	75	29	73	113.932184879999994	22.5027989400000017	113.934625209999993	22.5050148900000018	2
2019-10-20 17:04:41	2019-10-20 18:12:43	2.29234759999999982	01	30-39岁	22.5062871058293403	113.934200274812213	440305	V0440300	9000	26	75	29	73	113.932184879999994	22.5027989400000017	113.934625209999993	22.5050148900000018	1
2019-10-20 17:12:49	2019-10-20 19:56:34	2.29234759999999982	03	未知	22.5064944450601097	113.934661922273818	440305	V0440300	9001	26	76	29	74	113.934625209999993	22.5027989400000017	113.93706555	22.5050148900000018	1
2019-10-20 18:43:56	2019-10-20 20:02:50	2.29234759999999982	01	50-59岁	22.5056185589766109	113.935584546573054	440305	V0440300	9001	26	76	29	74	113.934625209999993	22.5027989400000017	113.93706555	22.5050148900000018	1
2019-10-20 18:49:58	2019-10-20 20:49:11	2.29234759999999982	02	50-59岁	22.5067974027219684	113.938724987184557	440305	V0440300	9002	26	77	29	75	113.93706555	22.5027989400000017	113.939505879999999	22.5050148900000018	1
2019-10-20 15:05:34	2019-10-20 18:30:01	2.29234759999999982	02	19-29岁	22.508749180509799	113.889903313525025	440305	V0440300	9339	27	57	30	55	113.888258820000004	22.5050148900000018	113.890699159999997	22.5072308499999991	1
2019-10-20 17:04:29	2019-10-20 18:44:01	2.29234759999999982	01	30-39岁	22.5090990866924407	113.899618086507402	440305	V0440300	9343	27	61	30	59	113.898020169999995	22.5050148900000018	113.900460510000002	22.5072308499999991	1
2019-10-20 19:38:55	2019-10-20 21:31:26	2.29234759999999982	02	19-29岁	22.5085635455884514	113.902738165818278	440305	V0440300	9344	27	62	30	60	113.900460510000002	22.5050148900000018	113.902900840000001	22.5072308499999991	1
2019-10-20 15:16:14	2019-10-20 18:44:17	2.29234759999999982	01	19-29岁	22.5074679692915502	113.906773995423862	440305	V0440300	9346	27	64	30	62	113.905341179999994	22.5050148900000018	113.907781510000007	22.5072308499999991	1
2019-10-20 11:44:11	2019-10-20 13:26:58	2.29234759999999982	01	40-49岁	22.5091689222144389	113.910757300708823	440305	V0440300	9348	27	66	30	64	113.910221849999999	22.5050148900000018	113.912662190000006	22.5072308499999991	1
2019-10-20 16:52:24	2019-10-20 22:49:59	2.29234759999999982	01	30-39岁	22.5079596369945385	113.912639359858133	440305	V0440300	9348	27	66	30	64	113.910221849999999	22.5050148900000018	113.912662190000006	22.5072308499999991	2
2019-10-20 02:51:17	2019-10-20 03:31:07	2.29234759999999982	01	30-39岁	22.5079596369945385	113.912639359858133	440305	V0440300	9348	27	66	30	64	113.910221849999999	22.5050148900000018	113.912662190000006	22.5072308499999991	2
2019-10-20 19:37:31	2019-10-20 22:21:27	2.29234759999999982	01	30-39岁	22.5087696728957596	113.913466388421199	440305	V0440300	9349	27	67	30	65	113.912662190000006	22.5050148900000018	113.915102520000005	22.5072308499999991	1
2019-10-20 14:20:13	2019-10-20 16:20:08	2.29234759999999982	01	30-39岁	22.5081629378340686	113.912887378530328	440305	V0440300	9349	27	67	30	65	113.912662190000006	22.5050148900000018	113.915102520000005	22.5072308499999991	1
2019-10-20 17:39:46	2019-10-20 21:50:41	2.29234759999999982	02	19-29岁	22.5074004962517797	113.916896324702606	440305	V0440300	9350	27	68	30	66	113.915102520000005	22.5050148900000018	113.917542859999998	22.5072308499999991	2
2019-10-20 08:29:34	2019-10-20 11:44:03	2.29234759999999982	02	19-29岁	22.5074004962517797	113.916896324702606	440305	V0440300	9350	27	68	30	66	113.915102520000005	22.5050148900000018	113.917542859999998	22.5072308499999991	2
2019-10-20 18:20:07	2019-10-20 20:38:20	2.29234759999999982	01	19-29岁	22.5089954121443689	113.915355410843603	440305	V0440300	9350	27	68	30	66	113.915102520000005	22.5050148900000018	113.917542859999998	22.5072308499999991	1
2019-10-20 17:33:43	2019-10-20 20:11:03	2.29234759999999982	02	19-29岁	22.5090463821735405	113.916131321235056	440305	V0440300	9350	27	68	30	66	113.915102520000005	22.5050148900000018	113.917542859999998	22.5072308499999991	1
2019-10-20 10:30:27	2019-10-20 12:47:17	2.29234759999999982	02	30-39岁	22.5082376656435308	113.9181987118683	440305	V0440300	9351	27	69	30	67	113.917542859999998	22.5050148900000018	113.919983189999996	22.5072308499999991	1
2019-10-20 13:04:42	2019-10-20 15:59:36	2.29234759999999982	01	30-39岁	22.5091820472238595	113.919916399567114	440305	V0440300	9351	27	69	30	67	113.917542859999998	22.5050148900000018	113.919983189999996	22.5072308499999991	1
2019-10-20 01:28:24	2019-10-20 16:29:58	2.29234759999999982	02	40-49岁	22.5073965286733895	113.921403213692514	440305	V0440300	9352	27	70	30	68	113.919983189999996	22.5050148900000018	113.922423530000003	22.5072308499999991	2
2019-10-20 23:42:51	2019-10-20 23:42:51	2.29234759999999982	02	40-49岁	22.5073965286733895	113.921403213692514	440305	V0440300	9352	27	70	30	68	113.919983189999996	22.5050148900000018	113.922423530000003	22.5072308499999991	2
2019-10-20 17:43:02	2019-10-20 20:12:17	2.29234759999999982	01	30-39岁	22.5079271950065483	113.920837814542082	440305	V0440300	9352	27	70	30	68	113.919983189999996	22.5050148900000018	113.922423530000003	22.5072308499999991	1
2019-10-20 18:29:03	2019-10-20 20:15:43	2.29234759999999982	02	19-29岁	22.5075062013592202	113.923362801736772	440305	V0440300	9353	27	71	30	69	113.922423530000003	22.5050148900000018	113.924863869999996	22.5072308499999991	1
2019-10-20 17:47:32	2019-10-20 19:15:42	2.29234759999999982	01	30-39岁	22.5073358305068005	113.925309167036787	440305	V0440300	9354	27	72	30	70	113.924863869999996	22.5050148900000018	113.927304199999995	22.5072308499999991	1
2019-10-20 14:09:19	2019-10-20 22:24:49	2.29234759999999982	02	0-18岁	22.5084975700843088	113.92707065850135	440305	V0440300	9354	27	72	30	70	113.924863869999996	22.5050148900000018	113.927304199999995	22.5072308499999991	1
2019-10-20 00:00:02	2019-10-20 03:47:51	2.29234759999999982	01	19-29岁	22.5089972825772797	113.924883873048259	440305	V0440300	9354	27	72	30	70	113.924863869999996	22.5050148900000018	113.927304199999995	22.5072308499999991	1
2019-10-20 19:58:45	2019-10-20 21:10:41	2.29234759999999982	03	未知	22.5087161187225888	113.931902944493487	440305	V0440300	9356	27	74	30	72	113.929744540000002	22.5050148900000018	113.932184879999994	22.5072308499999991	2
2019-10-20 18:42:56	2019-10-20 19:58:41	2.29234759999999982	03	未知	22.5087161187225888	113.931902944493487	440305	V0440300	9356	27	74	30	72	113.929744540000002	22.5050148900000018	113.932184879999994	22.5072308499999991	2
2019-10-20 10:40:47	2019-10-20 21:33:16	2.29234759999999982	01	30-39岁	22.5075789186050095	113.931898919138575	440305	V0440300	9356	27	74	30	72	113.929744540000002	22.5050148900000018	113.932184879999994	22.5072308499999991	1
2019-10-20 17:11:55	2019-10-20 18:20:49	2.29234759999999982	02	30-39岁	22.5083165606246602	113.933193895593448	440305	V0440300	9357	27	75	30	73	113.932184879999994	22.5050148900000018	113.934625209999993	22.5072308499999991	1
2019-10-20 11:54:19	2019-10-20 13:46:39	2.29234759999999982	01	60岁以上	22.5092970741195195	113.933026553009398	440305	V0440300	9357	27	75	30	73	113.932184879999994	22.5050148900000018	113.934625209999993	22.5072308499999991	1
2019-10-20 09:26:58	2019-10-20 10:07:24	2.29234759999999982	02	40-49岁	22.5083308538842708	113.936787427503731	440305	V0440300	9358	27	76	30	74	113.934625209999993	22.5050148900000018	113.93706555	22.5072308499999991	1
2019-10-20 19:13:00	2019-10-20 20:29:49	2.29234759999999982	01	未知	22.508813263627431	113.947927524242942	440305	V0440300	9363	27	81	30	79	113.946826889999997	22.5050148900000018	113.949267230000004	22.5072308499999991	1
2019-10-20 18:12:15	2019-10-20 19:11:52	3.05925700000000012	01	30-39岁	22.5093548183578491	114.041690282484296	440304	V0440300	9401	27	119	29	118	114.039559659999995	22.5050148900000018	114.042000000000002	22.5072308499999991	2
2019-10-20 17:27:05	2019-10-20 18:12:07	3.05925700000000012	01	30-39岁	22.5093548183578491	114.041690282484296	440304	V0440300	9401	27	119	29	118	114.039559659999995	22.5050148900000018	114.042000000000002	22.5072308499999991	2
2019-10-20 18:00:21	2019-10-20 22:32:20	2.29234759999999982	01	60岁以上	22.5111135214977303	113.901593445392436	440305	V0440300	9701	28	62	31	60	113.900460510000002	22.5072308499999991	113.902900840000001	22.50944681	1
2019-10-20 09:55:09	2019-10-20 14:26:28	2.29234759999999982	01	19-29岁	22.5102183532016795	113.911831541293523	440305	V0440300	9705	28	66	31	64	113.910221849999999	22.5072308499999991	113.912662190000006	22.50944681	1
2019-10-20 15:48:09	2019-10-20 16:36:16	2.29234759999999982	01	30-39岁	22.5102845639829816	113.91858068094632	440305	V0440300	9708	28	69	31	67	113.917542859999998	22.5072308499999991	113.919983189999996	22.50944681	1
2019-10-20 18:57:13	2019-10-20 19:30:47	2.29234759999999982	02	19-29岁	22.5099471885528217	113.922172305968118	440305	V0440300	9709	28	70	31	68	113.919983189999996	22.5072308499999991	113.922423530000003	22.50944681	1
2019-10-20 11:01:37	2019-10-20 16:28:47	2.29234759999999982	02	19-29岁	22.5116331395050402	113.923028569396166	440305	V0440300	9710	28	71	31	69	113.922423530000003	22.5072308499999991	113.924863869999996	22.50944681	1
2019-10-20 14:17:49	2019-10-20 14:56:58	2.29234759999999982	02	30-39岁	22.50989098093903	113.925369173751605	440305	V0440300	9711	28	72	31	70	113.924863869999996	22.5072308499999991	113.927304199999995	22.50944681	1
2019-10-20 20:00:43	2019-10-20 20:33:08	2.29234759999999982	02	19-29岁	22.5107877129301883	113.926485772079928	440305	V0440300	9711	28	72	31	70	113.924863869999996	22.5072308499999991	113.927304199999995	22.50944681	2
2019-10-20 16:17:01	2019-10-20 19:04:56	2.29234759999999982	02	19-29岁	22.5107877129301883	113.926485772079928	440305	V0440300	9711	28	72	31	70	113.924863869999996	22.5072308499999991	113.927304199999995	22.50944681	2
2019-10-20 12:14:50	2019-10-20 13:08:09	2.29234759999999982	01	30-39岁	22.5098495171998394	113.925088410269936	440305	V0440300	9711	28	72	31	70	113.924863869999996	22.5072308499999991	113.927304199999995	22.50944681	1
2019-10-20 11:50:35	2019-10-20 12:22:48	2.29234759999999982	01	0-18岁	22.5107510152236792	113.928817757720083	440305	V0440300	9712	28	73	31	71	113.927304199999995	22.5072308499999991	113.929744540000002	22.50944681	1
2019-10-20 14:58:28	2019-10-20 14:59:28	2.29234759999999982	01	50-59岁	22.5104942282872713	113.932388188451782	440305	V0440300	9714	28	75	31	73	113.932184879999994	22.5072308499999991	113.934625209999993	22.50944681	1
2019-10-20 16:02:57	2019-10-20 19:21:28	2.29234759999999982	03	未知	22.5129684107600809	113.899502582615852	440305	V0440300	10057	29	61	32	59	113.898020169999995	22.50944681	113.900460510000002	22.5116627700000009	1
2019-10-20 22:51:45	2019-10-20 23:04:01	2.29234759999999982	01	30-39岁	22.5122988202764489	113.899410684901582	440305	V0440300	10057	29	61	32	59	113.898020169999995	22.50944681	113.900460510000002	22.5116627700000009	1
2019-10-20 12:28:48	2019-10-20 13:43:00	2.29234759999999982	02	50-59岁	22.5136520732367096	113.899856424311551	440305	V0440300	10057	29	61	32	59	113.898020169999995	22.50944681	113.900460510000002	22.5116627700000009	1
2019-10-20 00:00:09	2019-10-20 00:14:01	2.29234759999999982	01	19-29岁	22.5138355213605195	113.899541505251022	440305	V0440300	10057	29	61	32	59	113.898020169999995	22.50944681	113.900460510000002	22.5116627700000009	1
2019-10-20 16:44:17	2019-10-20 21:15:14	2.29234759999999982	01	19-29岁	22.5120891594736499	113.902581850171075	440305	V0440300	10058	29	62	32	60	113.900460510000002	22.50944681	113.902900840000001	22.5116627700000009	1
2019-10-20 13:31:44	2019-10-20 15:03:09	2.29234759999999982	02	40-49岁	22.5136592679883591	113.907733728022066	440305	V0440300	10060	29	64	32	62	113.905341179999994	22.50944681	113.907781510000007	22.5116627700000009	1
2019-10-20 10:27:26	2019-10-20 12:59:05	2.29234759999999982	01	40-49岁	22.5132218890970606	113.91409595655476	440305	V0440300	10063	29	67	32	65	113.912662190000006	22.50944681	113.915102520000005	22.5116627700000009	1
2019-10-20 17:25:44	2019-10-20 17:25:44	2.29234759999999982	01	40-49岁	22.5134357159659686	113.915363651750866	440305	V0440300	10064	29	68	32	66	113.915102520000005	22.50944681	113.917542859999998	22.5116627700000009	1
2019-10-20 06:28:31	2019-10-20 06:37:35	2.29234759999999982	02	50-59岁	22.5117499477381813	113.917343733327428	440305	V0440300	10064	29	68	32	66	113.915102520000005	22.50944681	113.917542859999998	22.5116627700000009	1
2019-10-20 16:59:41	2019-10-20 23:39:32	2.29234759999999982	01	19-29岁	22.5119936970388999	113.917348037037598	440305	V0440300	10064	29	68	32	66	113.915102520000005	22.50944681	113.917542859999998	22.5116627700000009	1
2019-10-20 13:22:18	2019-10-20 15:55:18	2.29234759999999982	02	19-29岁	22.5137110090665189	113.91748476326535	440305	V0440300	10064	29	68	32	66	113.915102520000005	22.50944681	113.917542859999998	22.5116627700000009	1
2019-10-20 20:37:02	2019-10-20 22:01:34	2.29234759999999982	02	40-49岁	22.5133728636962402	113.916792907541563	440305	V0440300	10064	29	68	32	66	113.915102520000005	22.50944681	113.917542859999998	22.5116627700000009	1
2019-10-20 13:31:28	2019-10-20 22:25:57	2.29234759999999982	02	30-39岁	22.5130129494246489	113.919676040209751	440305	V0440300	10065	29	69	32	67	113.917542859999998	22.50944681	113.919983189999996	22.5116627700000009	1
2019-10-20 20:31:12	2019-10-20 22:23:02	2.29234759999999982	02	19-29岁	22.5136080591587202	113.918234976909631	440305	V0440300	10065	29	69	32	67	113.917542859999998	22.50944681	113.919983189999996	22.5116627700000009	1
2019-10-20 15:55:52	2019-10-20 16:44:16	2.29234759999999982	01	30-39岁	22.5134069964638108	113.918103451278085	440305	V0440300	10065	29	69	32	67	113.917542859999998	22.50944681	113.919983189999996	22.5116627700000009	1
2019-10-20 00:03:25	2019-10-20 00:09:15	2.29234759999999982	02	19-29岁	22.5137229127934795	113.918106154652875	440305	V0440300	10065	29	69	32	67	113.917542859999998	22.50944681	113.919983189999996	22.5116627700000009	1
2019-10-20 20:22:09	2019-10-20 23:34:53	2.29234759999999982	02	40-49岁	22.5119538007445108	113.917620893240638	440305	V0440300	10065	29	69	32	67	113.917542859999998	22.50944681	113.919983189999996	22.5116627700000009	1
2019-10-20 14:19:41	2019-10-20 20:15:56	2.29234759999999982	03	未知	22.5120993894099293	113.921454402415208	440305	V0440300	10066	29	70	32	68	113.919983189999996	22.50944681	113.922423530000003	22.5116627700000009	1
2019-10-20 22:55:14	2019-10-20 23:43:35	2.29234759999999982	02	19-29岁	22.5131074765295693	113.922257693811588	440305	V0440300	10066	29	70	32	68	113.919983189999996	22.50944681	113.922423530000003	22.5116627700000009	2
2019-10-20 00:00:29	2019-10-20 00:39:29	2.29234759999999982	02	19-29岁	22.5131074765295693	113.922257693811588	440305	V0440300	10066	29	70	32	68	113.919983189999996	22.50944681	113.922423530000003	22.5116627700000009	2
2019-10-20 14:39:11	2019-10-20 19:06:22	2.29234759999999982	01	19-29岁	22.5125221657647714	113.924213327331543	440305	V0440300	10067	29	71	32	69	113.922423530000003	22.50944681	113.924863869999996	22.5116627700000009	1
2019-10-20 18:59:08	2019-10-20 23:06:48	2.29234759999999982	02	30-39岁	22.5127507260649189	113.922479292189976	440305	V0440300	10067	29	71	32	69	113.922423530000003	22.50944681	113.924863869999996	22.5116627700000009	1
2019-10-20 12:47:23	2019-10-20 13:36:45	2.29234759999999982	03	未知	22.5135060775754212	113.931787432668301	440305	V0440300	10070	29	74	32	72	113.929744540000002	22.50944681	113.932184879999994	22.5116627700000009	1
2019-10-20 16:14:19	2019-10-20 20:16:48	2.29234759999999982	02	30-39岁	22.5139264768305303	113.89957832784944	440305	V0440300	10414	30	61	33	59	113.898020169999995	22.5116627700000009	113.900460510000002	22.513878720000001	2
2019-10-20 11:24:49	2019-10-20 12:10:11	2.29234759999999982	02	30-39岁	22.5139264768305303	113.89957832784944	440305	V0440300	10414	30	61	33	59	113.898020169999995	22.5116627700000009	113.900460510000002	22.513878720000001	2
2019-10-20 13:03:17	2019-10-20 14:04:21	2.29234759999999982	02	30-39岁	22.5140446406339088	113.900090493547452	440305	V0440300	10414	30	61	33	59	113.898020169999995	22.5116627700000009	113.900460510000002	22.513878720000001	1
2019-10-20 11:01:36	2019-10-20 13:31:40	2.29234759999999982	01	30-39岁	22.5146887066017491	113.899794431544578	440305	V0440300	10414	30	61	33	59	113.898020169999995	22.5116627700000009	113.900460510000002	22.513878720000001	1
2019-10-20 19:48:30	2019-10-20 22:00:38	2.29234759999999982	01	30-39岁	22.5143602192212491	113.899607498294557	440305	V0440300	10414	30	61	33	59	113.898020169999995	22.5116627700000009	113.900460510000002	22.513878720000001	1
2019-10-20 11:07:43	2019-10-20 13:24:32	2.29234759999999982	01	30-39岁	22.5139681722810394	113.899868795103586	440305	V0440300	10414	30	61	33	59	113.898020169999995	22.5116627700000009	113.900460510000002	22.513878720000001	1
2019-10-20 19:13:44	2019-10-20 20:04:57	2.29234759999999982	02	30-39岁	22.5146859002070983	113.89964879441483	440305	V0440300	10414	30	61	33	59	113.898020169999995	22.5116627700000009	113.900460510000002	22.513878720000001	1
2019-10-20 13:20:19	2019-10-20 20:33:31	2.29234759999999982	02	30-39岁	22.5157401250015603	113.909882636524941	440305	V0440300	10418	30	65	33	63	113.907781510000007	22.5116627700000009	113.910221849999999	22.513878720000001	1
2019-10-20 00:50:09	2019-10-20 01:51:53	2.29234759999999982	02	40-49岁	22.5157710814376912	113.914787253481663	440305	V0440300	10420	30	67	33	65	113.912662190000006	22.5116627700000009	113.915102520000005	22.513878720000001	1
2019-10-20 13:18:50	2019-10-20 19:26:16	2.29234759999999982	02	30-39岁	22.5147371773750216	113.913110374159146	440305	V0440300	10420	30	67	33	65	113.912662190000006	22.5116627700000009	113.915102520000005	22.513878720000001	1
2019-10-20 19:57:28	2019-10-20 23:38:51	2.29234759999999982	02	30-39岁	22.5142769880039388	113.919706286595414	440305	V0440300	10422	30	69	33	67	113.917542859999998	22.5116627700000009	113.919983189999996	22.513878720000001	1
2019-10-20 09:10:36	2019-10-20 11:34:46	2.29234759999999982	02	30-39岁	22.5153876621355309	113.923984738222771	440305	V0440300	10424	30	71	33	69	113.922423530000003	22.5116627700000009	113.924863869999996	22.513878720000001	1
2019-10-20 18:17:11	2019-10-20 20:53:28	2.29234759999999982	02	19-29岁	22.5140452503359612	113.923159688384359	440305	V0440300	10424	30	71	33	69	113.922423530000003	22.5116627700000009	113.924863869999996	22.513878720000001	1
2019-10-20 00:14:27	2019-10-20 18:25:55	2.29234759999999982	02	0-18岁	22.5149453243895614	113.929647799833688	440305	V0440300	10426	30	73	33	71	113.927304199999995	22.5116627700000009	113.929744540000002	22.513878720000001	1
2019-10-20 19:17:01	2019-10-20 20:46:23	2.29234759999999982	02	40-49岁	22.5140128875522194	113.929969530704369	440305	V0440300	10427	30	74	33	72	113.929744540000002	22.5116627700000009	113.932184879999994	22.513878720000001	1
2019-10-20 19:21:28	2019-10-20 19:57:50	2.29234759999999982	01	19-29岁	22.5150553009240895	113.930208753860313	440305	V0440300	10427	30	74	33	72	113.929744540000002	22.5116627700000009	113.932184879999994	22.513878720000001	1
2019-10-20 11:04:06	2019-10-20 12:30:34	2.29234759999999982	01	19-29岁	22.5153068584561211	113.932515022532655	440305	V0440300	10428	30	75	33	73	113.932184879999994	22.5116627700000009	113.934625209999993	22.513878720000001	1
2019-10-20 09:12:28	2019-10-20 13:10:24	3.05925700000000012	01	30-39岁	22.515036346787241	114.046358414945146	440304	V0440300	10474	30	121	32	120	114.044440339999994	22.5116627700000009	114.046880669999993	22.513878720000001	1
2019-10-20 18:21:07	2019-10-20 20:00:24	2.29234759999999982	01	40-49岁	22.5171316440433387	113.908093519872821	440305	V0440300	10775	31	65	34	63	113.907781510000007	22.513878720000001	113.910221849999999	22.5160946799999984	2
2019-10-20 16:31:28	2019-10-20 18:21:01	2.29234759999999982	01	40-49岁	22.5171316440433387	113.908093519872821	440305	V0440300	10775	31	65	34	63	113.907781510000007	22.513878720000001	113.910221849999999	22.5160946799999984	2
2019-10-20 17:26:38	2019-10-20 21:30:22	2.29234759999999982	01	19-29岁	22.5162898588219704	113.917369242807126	440305	V0440300	10778	31	68	34	66	113.915102520000005	22.513878720000001	113.917542859999998	22.5160946799999984	1
2019-10-20 00:01:20	2019-10-20 02:09:26	2.29234759999999982	02	19-29岁	22.5169576782466905	113.916897879706042	440305	V0440300	10778	31	68	34	66	113.915102520000005	22.513878720000001	113.917542859999998	22.5160946799999984	2
2019-10-20 23:34:50	2019-10-20 23:34:50	2.29234759999999982	02	19-29岁	22.5169576782466905	113.916897879706042	440305	V0440300	10778	31	68	34	66	113.915102520000005	22.513878720000001	113.917542859999998	22.5160946799999984	2
2019-10-20 15:26:46	2019-10-20 20:54:25	2.29234759999999982	01	19-29岁	22.517834823084641	113.915576776329488	440305	V0440300	10778	31	68	34	66	113.915102520000005	22.513878720000001	113.917542859999998	22.5160946799999984	1
2019-10-20 12:02:28	2019-10-20 14:10:08	2.29234759999999982	02	19-29岁	22.5181850249983384	113.928692219505166	440305	V0440300	10783	31	73	34	71	113.927304199999995	22.513878720000001	113.929744540000002	22.5160946799999984	2
2019-10-20 10:23:37	2019-10-20 12:02:13	2.29234759999999982	02	19-29岁	22.5181850249983384	113.928692219505166	440305	V0440300	10783	31	73	34	71	113.927304199999995	22.513878720000001	113.929744540000002	22.5160946799999984	2
2019-10-20 10:08:06	2019-10-20 18:10:27	2.29234759999999982	02	30-39岁	22.5173769224008886	113.932692713268963	440305	V0440300	10785	31	75	34	74	113.932184879999994	22.513878720000001	113.934625209999993	22.5160946799999984	1
2019-10-20 21:01:13	2019-10-20 21:01:13	2.29234759999999982	02	50-59岁	22.5176521513441514	113.939088002650905	440305	V0440300	10787	31	77	34	76	113.93706555	22.513878720000001	113.939505879999999	22.5160946799999984	1
2019-10-20 13:56:15	2019-10-20 17:08:51	3.05925700000000012	01	30-39岁	22.5180540453050995	114.049976031375039	440304	V0440300	10833	31	123	33	122	114.04932101	22.513878720000001	114.051761350000007	22.5160946799999984	1
2019-10-20 14:59:04	2019-10-20 20:04:40	3.05925700000000012	01	19-29岁	22.5178369114842987	114.058820860896049	440304	V0440300	10836	31	126	33	125	114.056642019999998	22.513878720000001	114.059082349999997	22.5160946799999984	1
2019-10-20 09:07:40	2019-10-20 09:43:09	2.29234759999999982	01	19-29岁	22.5191956284740087	113.894837002471291	440305	V0440300	11126	32	59	35	57	113.893139500000004	22.5160946799999984	113.895579830000003	22.5183106399999993	1
2019-10-20 11:21:56	2019-10-20 12:56:34	2.29234759999999982	01	19-29岁	22.5188563476694803	113.898768881164841	440305	V0440300	11128	32	61	35	59	113.898020169999995	22.5160946799999984	113.900460510000002	22.5183106399999993	1
2019-10-20 19:35:26	2019-10-20 22:55:20	2.29234759999999982	02	30-39岁	22.5187687348662386	113.90499726790955	440305	V0440300	11130	32	63	35	61	113.902900840000001	22.5160946799999984	113.905341179999994	22.5183106399999993	1
2019-10-20 10:31:02	2019-10-20 11:32:02	2.29234759999999982	02	19-29岁	22.5185676178439707	113.909557448012194	440305	V0440300	11132	32	65	35	63	113.907781510000007	22.5160946799999984	113.910221849999999	22.5183106399999993	1
2019-10-20 12:16:11	2019-10-20 13:39:33	2.29234759999999982	02	30-39岁	22.5198803678224913	113.907896321034301	440305	V0440300	11132	32	65	35	63	113.907781510000007	22.5160946799999984	113.910221849999999	22.5183106399999993	2
2019-10-20 13:40:33	2019-10-20 17:33:47	2.29234759999999982	02	30-39岁	22.5198803678224913	113.907896321034301	440305	V0440300	11132	32	65	35	63	113.907781510000007	22.5160946799999984	113.910221849999999	22.5183106399999993	2
2019-10-20 12:50:09	2019-10-20 19:18:16	2.29234759999999982	02	19-29岁	22.5184988569903801	113.910676048590091	440305	V0440300	11133	32	66	35	64	113.910221849999999	22.5160946799999984	113.912662190000006	22.5183106399999993	1
2019-10-20 09:46:57	2019-10-20 13:24:52	2.29234759999999982	01	30-39岁	22.5183489741859795	113.91133019772154	440305	V0440300	11133	32	66	35	64	113.910221849999999	22.5160946799999984	113.912662190000006	22.5183106399999993	1
2019-10-20 14:20:13	2019-10-20 17:57:03	2.29234759999999982	01	19-29岁	22.5194189783634116	113.910655576840739	440305	V0440300	11133	32	66	35	64	113.910221849999999	22.5160946799999984	113.912662190000006	22.5183106399999993	1
2019-10-20 21:54:03	2019-10-20 23:43:46	2.29234759999999982	02	19-29岁	22.5189469738221497	113.914745833528045	440305	V0440300	11134	32	67	35	65	113.912662190000006	22.5160946799999984	113.915102520000005	22.5183106399999993	1
2019-10-20 17:46:55	2019-10-20 19:39:24	2.29234759999999982	01	30-39岁	22.5198850578358609	113.915191250778534	440305	V0440300	11135	32	68	35	66	113.915102520000005	22.5160946799999984	113.917542859999998	22.5183106399999993	2
2019-10-20 20:32:22	2019-10-20 22:49:50	2.29234759999999982	01	30-39岁	22.5198850578358609	113.915191250778534	440305	V0440300	11135	32	68	35	66	113.915102520000005	22.5160946799999984	113.917542859999998	22.5183106399999993	2
2019-10-20 20:03:04	2019-10-20 21:32:41	2.29234759999999982	02	30-39岁	22.5190556995107194	113.915238817649936	440305	V0440300	11135	32	68	35	66	113.915102520000005	22.5160946799999984	113.917542859999998	22.5183106399999993	1
2019-10-20 16:14:55	2019-10-20 16:50:15	2.29234759999999982	03	未知	22.5193364941802017	113.918117564793761	440305	V0440300	11136	32	69	35	67	113.917542859999998	22.5160946799999984	113.919983189999996	22.5183106399999993	2
2019-10-20 14:29:09	2019-10-20 16:14:40	2.29234759999999982	03	未知	22.5193364941802017	113.918117564793761	440305	V0440300	11136	32	69	35	67	113.917542859999998	22.5160946799999984	113.919983189999996	22.5183106399999993	2
2019-10-20 16:18:29	2019-10-20 17:04:13	2.29234759999999982	02	19-29岁	22.5194977368264091	113.92088241463091	440305	V0440300	11137	32	70	35	68	113.919983189999996	22.5160946799999984	113.922423530000003	22.5183106399999993	2
2019-10-20 17:04:14	2019-10-20 19:32:34	2.29234759999999982	02	19-29岁	22.5194977368264091	113.92088241463091	440305	V0440300	11137	32	70	35	68	113.919983189999996	22.5160946799999984	113.922423530000003	22.5183106399999993	2
2019-10-20 16:18:02	2019-10-20 18:18:17	2.29234759999999982	01	30-39岁	22.51993254953614	113.92757532604756	440305	V0440300	11140	32	73	35	72	113.927304199999995	22.5160946799999984	113.929744540000002	22.5183106399999993	1
2019-10-20 01:22:53	2019-10-20 10:52:07	2.29234759999999982	02	19-29岁	22.5201741933066799	113.931251545771886	440305	V0440300	11141	32	74	35	73	113.929744540000002	22.5160946799999984	113.932184879999994	22.5183106399999993	1
2019-10-20 15:17:03	2019-10-20 20:08:38	2.29234759999999982	01	19-29岁	22.5201741933066799	113.931251545771886	440305	V0440300	11141	32	74	35	73	113.929744540000002	22.5160946799999984	113.932184879999994	22.5183106399999993	1
2019-10-20 01:16:09	2019-10-20 13:32:34	2.29234759999999982	01	50-59岁	22.5201741933066799	113.931251545771886	440305	V0440300	11141	32	74	35	73	113.929744540000002	22.5160946799999984	113.932184879999994	22.5183106399999993	2
2019-10-20 00:43:11	2019-10-20 01:01:00	2.29234759999999982	01	50-59岁	22.5201741933066799	113.931251545771886	440305	V0440300	11141	32	74	35	73	113.929744540000002	22.5160946799999984	113.932184879999994	22.5183106399999993	2
2019-10-20 19:47:41	2019-10-20 22:11:44	2.29234759999999982	01	19-29岁	22.5200413411061788	113.931856743904362	440305	V0440300	11141	32	74	35	73	113.929744540000002	22.5160946799999984	113.932184879999994	22.5183106399999993	1
2019-10-20 22:05:50	2019-10-20 23:02:54	2.29234759999999982	01	40-49岁	22.5201777266735306	113.930017801758453	440305	V0440300	11141	32	74	35	73	113.929744540000002	22.5160946799999984	113.932184879999994	22.5183106399999993	5
2019-10-20 12:43:59	2019-10-20 13:43:44	2.29234759999999982	01	40-49岁	22.5201777266735306	113.930017801758453	440305	V0440300	11141	32	74	35	73	113.929744540000002	22.5160946799999984	113.932184879999994	22.5183106399999993	5
2019-10-20 09:20:50	2019-10-20 12:43:46	2.29234759999999982	01	40-49岁	22.5201777266735306	113.930017801758453	440305	V0440300	11141	32	74	35	73	113.929744540000002	22.5160946799999984	113.932184879999994	22.5183106399999993	5
2019-10-20 20:43:27	2019-10-20 21:43:11	2.29234759999999982	01	40-49岁	22.5201777266735306	113.930017801758453	440305	V0440300	11141	32	74	35	73	113.929744540000002	22.5160946799999984	113.932184879999994	22.5183106399999993	5
2019-10-20 13:44:27	2019-10-20 17:41:11	2.29234759999999982	01	40-49岁	22.5201777266735306	113.930017801758453	440305	V0440300	11141	32	74	35	73	113.929744540000002	22.5160946799999984	113.932184879999994	22.5183106399999993	5
2019-10-20 14:24:47	2019-10-20 16:14:37	2.29234759999999982	01	19-29岁	22.5189813618951895	113.932589275489278	440305	V0440300	11142	32	75	35	74	113.932184879999994	22.5160946799999984	113.934625209999993	22.5183106399999993	1
2019-10-20 20:44:33	2019-10-20 21:56:12	2.29234759999999982	01	40-49岁	22.5204874947451117	113.946767562261243	440305	V0440300	11147	32	80	34	79	113.944386559999998	22.5160946799999984	113.946826889999997	22.5183106399999993	1
2019-10-20 20:33:55	2019-10-20 22:55:48	3.05925700000000012	01	40-49岁	22.5199348970584303	114.037889962704014	440304	V0440300	11185	32	118	34	117	114.037119329999996	22.5160946799999984	114.039559659999995	22.5183106399999993	1
2019-10-20 16:04:02	2019-10-20 21:57:27	2.29234759999999982	02	30-39岁	22.5208257430449699	113.907311866542074	440305	V0440300	11488	33	64	36	62	113.905341179999994	22.5183106399999993	113.907781510000007	22.5205266000000002	1
2019-10-20 00:00:19	2019-10-20 00:59:26	2.29234759999999982	01	30-39岁	22.5207698778635788	113.907691949010641	440305	V0440300	11488	33	64	36	62	113.905341179999994	22.5183106399999993	113.907781510000007	22.5205266000000002	1
2019-10-20 09:29:17	2019-10-20 11:07:12	2.29234759999999982	01	30-39岁	22.5211778476495112	113.916250481777666	440305	V0440300	11492	33	68	36	67	113.915102520000005	22.5183106399999993	113.917542859999998	22.5205266000000002	1
2019-10-20 19:48:21	2019-10-20 19:48:21	2.29234759999999982	02	30-39岁	22.5226036937798284	113.921901501096926	440305	V0440300	11494	33	70	36	69	113.919983189999996	22.5183106399999993	113.922423530000003	22.5205266000000002	1
2019-10-20 09:28:43	2019-10-20 10:29:02	2.29234759999999982	01	19-29岁	22.5207767822444502	113.923583653498568	440305	V0440300	11495	33	71	36	70	113.922423530000003	22.5183106399999993	113.924863869999996	22.5205266000000002	1
2019-10-20 00:09:20	2019-10-20 09:32:28	2.29234759999999982	02	19-29岁	22.5207284918370796	113.930977018053852	440305	V0440300	11498	33	74	36	73	113.929744540000002	22.5183106399999993	113.932184879999994	22.5205266000000002	1
2019-10-20 18:31:31	2019-10-20 20:20:25	2.29234759999999982	02	40-49岁	22.522109571049139	113.935725805571906	440305	V0440300	11500	33	76	36	75	113.934625209999993	22.5183106399999993	113.93706555	22.5205266000000002	1
2019-10-20 13:34:44	2019-10-20 18:08:06	3.05925700000000012	01	30-39岁	22.5221785370959999	114.033771633320669	440304	V0440300	11540	33	116	35	115	114.032238660000004	22.5183106399999993	114.034678990000003	22.5205266000000002	1
2019-10-20 15:21:38	2019-10-20 18:06:27	3.05925700000000012	02	30-39岁	22.5205893337340903	114.035690215201399	440304	V0440300	11541	33	117	35	116	114.034678990000003	22.5183106399999993	114.037119329999996	22.5205266000000002	1
2019-10-20 10:22:37	2019-10-20 21:21:06	3.05925700000000012	02	未知	22.5210590607081897	114.048474412485334	440304	V0440300	11546	33	122	35	121	114.046880669999993	22.5183106399999993	114.04932101	22.5205266000000002	1
2019-10-20 13:24:58	2019-10-20 16:11:06	2.29234759999999982	01	30-39岁	22.5233351585764083	113.90265154771302	440305	V0440300	11843	34	62	37	60	113.900460510000002	22.5205266000000002	113.902900840000001	22.5227425500000003	2
2019-10-20 17:26:13	2019-10-20 19:54:35	2.29234759999999982	01	30-39岁	22.5233351585764083	113.90265154771302	440305	V0440300	11843	34	62	37	60	113.900460510000002	22.5205266000000002	113.902900840000001	22.5227425500000003	2
2019-10-20 00:01:29	2019-10-20 01:48:26	2.29234759999999982	02	19-29岁	22.5231883403197699	113.911912232009726	440305	V0440300	11847	34	66	37	65	113.910221849999999	22.5205266000000002	113.912662190000006	22.5227425500000003	1
2019-10-20 19:39:43	2019-10-20 22:01:38	2.29234759999999982	02	19-29岁	22.5232685507274191	113.910919620017779	440305	V0440300	11847	34	66	37	65	113.910221849999999	22.5205266000000002	113.912662190000006	22.5227425500000003	1
2019-10-20 11:37:17	2019-10-20 14:41:15	2.29234759999999982	01	30-39岁	22.5244704364128303	113.910533454040049	440305	V0440300	11847	34	66	37	65	113.910221849999999	22.5205266000000002	113.912662190000006	22.5227425500000003	1
2019-10-20 10:27:32	2019-10-20 19:29:21	2.29234759999999982	01	19-29岁	22.5248878945889111	113.91488580268333	440305	V0440300	11848	34	67	37	66	113.912662190000006	22.5205266000000002	113.915102520000005	22.5227425500000003	1
2019-10-20 16:01:26	2019-10-20 17:32:17	2.29234759999999982	02	30-39岁	22.5243488799382412	113.915014351270457	440305	V0440300	11848	34	67	37	66	113.912662190000006	22.5205266000000002	113.915102520000005	22.5227425500000003	1
2019-10-20 16:55:03	2019-10-20 19:35:03	2.29234759999999982	02	19-29岁	22.5244134338264885	113.915556906422836	440305	V0440300	11849	34	68	37	67	113.915102520000005	22.5205266000000002	113.917542859999998	22.5227425500000003	1
2019-10-20 11:07:53	2019-10-20 11:42:25	2.29234759999999982	01	30-39岁	22.5228164082783806	113.918399736736575	440305	V0440300	11850	34	69	37	68	113.917542859999998	22.5205266000000002	113.919983189999996	22.5227425500000003	1
2019-10-20 08:20:27	2019-10-20 12:31:21	2.29234759999999982	02	30-39岁	22.5235763928333412	113.918499435477159	440305	V0440300	11850	34	69	37	68	113.917542859999998	22.5205266000000002	113.919983189999996	22.5227425500000003	1
2019-10-20 00:44:39	2019-10-20 12:43:27	2.29234759999999982	01	40-49岁	22.5230441067160285	113.92322256158559	440305	V0440300	11852	34	71	37	70	113.922423530000003	22.5205266000000002	113.924863869999996	22.5227425500000003	1
2019-10-20 20:26:30	2019-10-20 21:29:44	2.29234759999999982	02	40-49岁	22.5232514512965203	113.924626507436102	440305	V0440300	11852	34	71	37	70	113.922423530000003	22.5205266000000002	113.924863869999996	22.5227425500000003	1
2019-10-20 19:14:10	2019-10-20 20:44:36	2.29234759999999982	02	50-59岁	22.5242846135655093	113.923437921128098	440305	V0440300	11852	34	71	37	70	113.922423530000003	22.5205266000000002	113.924863869999996	22.5227425500000003	2
2019-10-20 13:59:05	2019-10-20 16:00:52	2.29234759999999982	02	50-59岁	22.5242846135655093	113.923437921128098	440305	V0440300	11852	34	71	37	70	113.922423530000003	22.5205266000000002	113.924863869999996	22.5227425500000003	2
2019-10-20 18:41:14	2019-10-20 19:45:18	2.29234759999999982	01	19-29岁	22.5233514970479298	113.928917924582279	440305	V0440300	11854	34	73	37	72	113.927304199999995	22.5205266000000002	113.929744540000002	22.5227425500000003	1
2019-10-20 21:43:43	2019-10-20 23:11:23	2.29234759999999982	01	19-29岁	22.5245951509826483	113.930716682873054	440305	V0440300	11855	34	74	37	73	113.929744540000002	22.5205266000000002	113.932184879999994	22.5227425500000003	3
2019-10-20 09:23:59	2019-10-20 10:05:20	2.29234759999999982	01	19-29岁	22.5245951509826483	113.930716682873054	440305	V0440300	11855	34	74	37	73	113.929744540000002	22.5205266000000002	113.932184879999994	22.5227425500000003	3
2019-10-20 15:08:15	2019-10-20 16:27:05	2.29234759999999982	01	19-29岁	22.5245951509826483	113.930716682873054	440305	V0440300	11855	34	74	37	73	113.929744540000002	22.5205266000000002	113.932184879999994	22.5227425500000003	3
2019-10-20 16:08:26	2019-10-20 17:07:30	2.29234759999999982	01	19-29岁	22.5228493249971713	113.945200208003087	440305	V0440300	11861	34	80	36	79	113.944386559999998	22.5205266000000002	113.946826889999997	22.5227425500000003	2
2019-10-20 22:48:15	2019-10-20 23:23:58	2.29234759999999982	01	19-29岁	22.5228493249971713	113.945200208003087	440305	V0440300	11861	34	80	36	79	113.944386559999998	22.5205266000000002	113.946826889999997	22.5227425500000003	2
2019-10-20 11:29:09	2019-10-20 20:32:27	3.05925700000000012	01	19-29岁	22.5230916272522315	114.027010093375907	440304	V0440300	11894	34	113	36	112	114.024917650000006	22.5205266000000002	114.027357980000005	22.5227425500000003	1
2019-10-20 16:55:42	2019-10-20 19:39:26	3.05925700000000012	01	19-29岁	22.5248536955541709	114.027613538737867	440304	V0440300	11895	34	114	36	113	114.027357980000005	22.5205266000000002	114.029798319999998	22.5227425500000003	1
2019-10-20 14:30:19	2019-10-20 17:15:27	3.05925700000000012	01	19-29岁	22.5249324065869203	114.028942789206553	440304	V0440300	11895	34	114	36	113	114.027357980000005	22.5205266000000002	114.029798319999998	22.5227425500000003	1
2019-10-20 18:36:06	2019-10-20 19:56:16	3.05925700000000012	02	0-18岁	22.5232531726492304	114.031358840908652	440304	V0440300	11896	34	115	36	114	114.029798319999998	22.5205266000000002	114.032238660000004	22.5227425500000003	1
2019-10-20 18:21:46	2019-10-20 21:00:04	3.05925700000000012	01	30-39岁	22.5246288965531214	114.03597313192877	440304	V0440300	11898	34	117	36	116	114.034678990000003	22.5205266000000002	114.037119329999996	22.5227425500000003	1
2019-10-20 17:53:22	2019-10-20 20:55:54	3.05925700000000012	02	19-29岁	22.5232406745448586	114.039985839117264	440304	V0440300	11900	34	119	36	118	114.039559659999995	22.5205266000000002	114.042000000000002	22.5227425500000003	2
2019-10-20 17:18:19	2019-10-20 17:52:53	3.05925700000000012	02	19-29岁	22.5232406745448586	114.039985839117264	440304	V0440300	11900	34	119	36	118	114.039559659999995	22.5205266000000002	114.042000000000002	22.5227425500000003	2
2019-10-20 09:39:53	2019-10-20 15:02:13	3.05925700000000012	01	30-39岁	22.5236094984312984	114.046302349141612	440304	V0440300	11902	34	121	36	120	114.044440339999994	22.5205266000000002	114.046880669999993	22.5227425500000003	1
2019-10-20 22:56:33	2019-10-20 23:46:29	3.05925700000000012	02	19-29岁	22.5238834620801995	114.052873520548488	440304	V0440300	11905	34	124	36	123	114.051761350000007	22.5205266000000002	114.054201680000006	22.5227425500000003	1
2019-10-20 09:13:56	2019-10-20 10:41:42	2.29234759999999982	02	19-29岁	22.5265566825468717	113.912964148615018	440305	V0440300	12205	35	67	38	66	113.912662190000006	22.5227425500000003	113.915102520000005	22.5249585100000012	1
2019-10-20 08:30:00	2019-10-20 19:47:30	2.29234759999999982	01	19-29岁	22.5251753366298892	113.914345135855243	440305	V0440300	12205	35	67	38	66	113.912662190000006	22.5227425500000003	113.915102520000005	22.5249585100000012	1
2019-10-20 17:17:00	2019-10-20 18:21:31	2.29234759999999982	01	30-39岁	22.52631608448187	113.91547577094326	440305	V0440300	12206	35	68	38	67	113.915102520000005	22.5227425500000003	113.917542859999998	22.5249585100000012	1
2019-10-20 11:59:41	2019-10-20 15:16:50	2.29234759999999982	01	19-29岁	22.5267584323750292	113.918778510197569	440305	V0440300	12207	35	69	38	68	113.917542859999998	22.5227425500000003	113.919983189999996	22.5249585100000012	1
2019-10-20 15:59:48	2019-10-20 17:11:35	2.29234759999999982	01	19-29岁	22.5262229465988213	113.920033822141903	440305	V0440300	12208	35	70	38	69	113.919983189999996	22.5227425500000003	113.922423530000003	22.5249585100000012	1
2019-10-20 19:53:48	2019-10-20 21:01:48	2.29234759999999982	02	19-29岁	22.52538707036706	113.920683792521913	440305	V0440300	12208	35	70	38	69	113.919983189999996	22.5227425500000003	113.922423530000003	22.5249585100000012	1
2019-10-20 19:20:22	2019-10-20 21:15:02	2.29234759999999982	01	30-39岁	22.5260691002126805	113.922368657730956	440305	V0440300	12208	35	70	38	69	113.919983189999996	22.5227425500000003	113.922423530000003	22.5249585100000012	1
2019-10-20 13:27:26	2019-10-20 13:29:32	2.29234759999999982	01	50-59岁	22.526476712588039	113.922447048567392	440305	V0440300	12209	35	71	38	70	113.922423530000003	22.5227425500000003	113.924863869999996	22.5249585100000012	1
2019-10-20 16:25:20	2019-10-20 22:47:59	2.29234759999999982	02	30-39岁	22.5267919698243801	113.922886917189999	440305	V0440300	12209	35	71	38	70	113.922423530000003	22.5227425500000003	113.924863869999996	22.5249585100000012	1
2019-10-20 21:54:11	2019-10-20 23:02:58	2.29234759999999982	01	19-29岁	22.5263819697187095	113.925042866301155	440305	V0440300	12210	35	72	38	71	113.924863869999996	22.5227425500000003	113.927304199999995	22.5249585100000012	1
2019-10-20 22:52:00	2019-10-20 23:47:18	2.29234759999999982	01	19-29岁	22.5254905088129398	113.928452888956713	440305	V0440300	12211	35	73	38	72	113.927304199999995	22.5227425500000003	113.929744540000002	22.5249585100000012	1
2019-10-20 21:00:57	2019-10-20 21:00:57	2.29234759999999982	01	60岁以上	22.5254745716106406	113.92903609749753	440305	V0440300	12211	35	73	38	72	113.927304199999995	22.5227425500000003	113.929744540000002	22.5249585100000012	2
2019-10-20 17:37:03	2019-10-20 19:44:49	2.29234759999999982	01	60岁以上	22.5254745716106406	113.92903609749753	440305	V0440300	12211	35	73	38	72	113.927304199999995	22.5227425500000003	113.929744540000002	22.5249585100000012	2
2019-10-20 20:24:22	2019-10-20 21:43:01	2.29234759999999982	02	19-29岁	22.526812639394219	113.930580220817362	440305	V0440300	12212	35	74	38	73	113.929744540000002	22.5227425500000003	113.932184879999994	22.5249585100000012	1
2019-10-20 00:00:10	2019-10-20 00:49:45	2.29234759999999982	01	19-29岁	22.5262158907315211	113.93146770684892	440305	V0440300	12212	35	74	38	73	113.929744540000002	22.5227425500000003	113.932184879999994	22.5249585100000012	1
2019-10-20 19:47:18	2019-10-20 22:15:08	2.29234759999999982	02	60岁以上	22.5254198298879906	113.92995044955822	440305	V0440300	12212	35	74	38	73	113.929744540000002	22.5227425500000003	113.932184879999994	22.5249585100000012	1
2019-10-20 13:11:34	2019-10-20 15:15:06	2.29234759999999982	03	未知	22.5260555301304315	113.932996401408076	440305	V0440300	12213	35	75	37	74	113.932184879999994	22.5227425500000003	113.934625209999993	22.5249585100000012	1
2019-10-20 13:31:05	2019-10-20 14:30:04	2.29234759999999982	02	30-39岁	22.5266176821807598	113.943562968911763	440305	V0440300	12217	35	79	37	78	113.941946220000005	22.5227425500000003	113.944386559999998	22.5249585100000012	2
2019-10-20 14:30:08	2019-10-20 16:25:56	2.29234759999999982	02	30-39岁	22.5266176821807598	113.943562968911763	440305	V0440300	12217	35	79	37	78	113.941946220000005	22.5227425500000003	113.944386559999998	22.5249585100000012	2
2019-10-20 16:44:00	2019-10-20 19:51:24	2.29234759999999982	01	19-29岁	22.5252914394804797	113.944534463586919	440305	V0440300	12218	35	80	37	79	113.944386559999998	22.5227425500000003	113.946826889999997	22.5249585100000012	1
2019-10-20 16:15:24	2019-10-20 17:34:03	2.29234759999999982	03	未知	22.5265298188076812	113.947965548887765	440305	V0440300	12219	35	81	37	80	113.946826889999997	22.5227425500000003	113.949267230000004	22.5249585100000012	1
2019-10-20 18:47:36	2019-10-20 20:29:46	2.29234759999999982	02	30-39岁	22.5264116038310398	113.954583706169601	440305	V0440300	12222	35	84	37	83	113.954147899999995	22.5227425500000003	113.956588240000002	22.5249585100000012	1
2019-10-20 00:43:13	2019-10-20 03:33:46	3.05925700000000012	03	未知	22.5265915715367484	114.036688996925577	440304	V0440300	12255	35	117	37	116	114.034678990000003	22.5227425500000003	114.037119329999996	22.5249585100000012	1
2019-10-20 12:30:46	2019-10-20 22:37:12	3.05925700000000012	01	19-29岁	22.5252554483682204	114.055836628557344	440304	V0440300	12263	35	125	36	124	114.054201680000006	22.5227425500000003	114.056642019999998	22.5249585100000012	1
2019-10-20 13:52:57	2019-10-20 15:11:54	2.29234759999999982	01	19-29岁	22.5277782930566097	113.912664977114446	440305	V0440300	12562	36	67	39	66	113.912662190000006	22.5249585100000012	113.915102520000005	22.5271744699999985	1
2019-10-20 07:10:59	2019-10-20 17:48:46	2.29234759999999982	01	50-59岁	22.5292984486666299	113.91287402171271	440305	V0440300	12562	36	67	39	66	113.912662190000006	22.5249585100000012	113.915102520000005	22.5271744699999985	1
2019-10-20 12:13:19	2019-10-20 14:13:54	2.29234759999999982	01	40-49岁	22.5287387859104911	113.912867042090639	440305	V0440300	12562	36	67	39	66	113.912662190000006	22.5249585100000012	113.915102520000005	22.5271744699999985	1
2019-10-20 09:03:52	2019-10-20 12:26:32	2.29234759999999982	02	19-29岁	22.5281694692028616	113.913297422834134	440305	V0440300	12562	36	67	39	66	113.912662190000006	22.5249585100000012	113.915102520000005	22.5271744699999985	1
2019-10-20 12:54:24	2019-10-20 13:51:25	2.29234759999999982	01	30-39岁	22.5273398825871887	113.914743874657944	440305	V0440300	12562	36	67	39	66	113.912662190000006	22.5249585100000012	113.915102520000005	22.5271744699999985	1
2019-10-20 20:35:19	2019-10-20 21:16:24	2.29234759999999982	02	19-29岁	22.5287549120103101	113.917471312457153	440305	V0440300	12563	36	68	39	67	113.915102520000005	22.5249585100000012	113.917542859999998	22.5271744699999985	1
2019-10-20 18:12:57	2019-10-20 18:50:24	2.29234759999999982	03	未知	22.5272104068246009	113.919759337885054	440305	V0440300	12564	36	69	39	68	113.917542859999998	22.5249585100000012	113.919983189999996	22.5271744699999985	1
2019-10-20 08:58:58	2019-10-20 13:27:47	2.29234759999999982	02	50-59岁	22.5284506345455213	113.920431251380109	440305	V0440300	12565	36	70	39	69	113.919983189999996	22.5249585100000012	113.922423530000003	22.5271744699999985	1
2019-10-20 14:20:39	2019-10-20 15:58:59	2.29234759999999982	01	30-39岁	22.5281849321048	113.921165727266981	440305	V0440300	12565	36	70	39	69	113.919983189999996	22.5249585100000012	113.922423530000003	22.5271744699999985	1
2019-10-20 15:13:01	2019-10-20 16:27:44	2.29234759999999982	02	30-39岁	22.5274570371148108	113.920385297144932	440305	V0440300	12565	36	70	39	69	113.919983189999996	22.5249585100000012	113.922423530000003	22.5271744699999985	2
2019-10-20 16:27:56	2019-10-20 17:04:56	2.29234759999999982	02	30-39岁	22.5274570371148108	113.920385297144932	440305	V0440300	12565	36	70	39	69	113.919983189999996	22.5249585100000012	113.922423530000003	22.5271744699999985	2
2019-10-20 15:58:52	2019-10-20 19:26:24	2.29234759999999982	01	40-49岁	22.5281168548514295	113.92138095428875	440305	V0440300	12565	36	70	39	69	113.919983189999996	22.5249585100000012	113.922423530000003	22.5271744699999985	1
2019-10-20 18:24:52	2019-10-20 20:44:13	2.29234759999999982	01	19-29岁	22.5288055134474696	113.921054815983894	440305	V0440300	12565	36	70	39	69	113.919983189999996	22.5249585100000012	113.922423530000003	22.5271744699999985	1
2019-10-20 19:25:08	2019-10-20 21:28:21	2.29234759999999982	02	40-49岁	22.5272847903810209	113.92175884122905	440305	V0440300	12565	36	70	39	69	113.919983189999996	22.5249585100000012	113.922423530000003	22.5271744699999985	1
2019-10-20 16:39:25	2019-10-20 20:52:39	2.29234759999999982	02	40-49岁	22.5284351745487115	113.922452194933797	440305	V0440300	12566	36	71	39	70	113.922423530000003	22.5249585100000012	113.924863869999996	22.5271744699999985	1
2019-10-20 11:58:43	2019-10-20 13:33:27	2.29234759999999982	01	30-39岁	22.5278284434526483	113.922815366601583	440305	V0440300	12566	36	71	39	70	113.922423530000003	22.5249585100000012	113.924863869999996	22.5271744699999985	1
2019-10-20 17:52:48	2019-10-20 19:46:09	2.29234759999999982	01	40-49岁	22.5286522794786883	113.941400386985308	440305	V0440300	12573	36	78	38	77	113.939505879999999	22.5249585100000012	113.941946220000005	22.5271744699999985	1
2019-10-20 11:04:46	2019-10-20 17:03:06	2.29234759999999982	02	60岁以上	22.5278153114558783	113.944372045670477	440305	V0440300	12574	36	79	38	78	113.941946220000005	22.5249585100000012	113.944386559999998	22.5271744699999985	1
2019-10-20 11:43:51	2019-10-20 13:14:57	2.29234759999999982	03	未知	22.5292484253014003	113.945700542730194	440305	V0440300	12575	36	80	38	79	113.944386559999998	22.5249585100000012	113.946826889999997	22.5271744699999985	1
2019-10-20 17:20:00	2019-10-20 21:09:06	2.29234759999999982	01	19-29岁	22.5277696714900806	113.9448199187499	440305	V0440300	12575	36	80	38	79	113.944386559999998	22.5249585100000012	113.946826889999997	22.5271744699999985	1
2019-10-20 10:53:28	2019-10-20 17:57:56	2.29234759999999982	02	40-49岁	22.5276762363022591	113.94797919876622	440305	V0440300	12576	36	81	38	80	113.946826889999997	22.5249585100000012	113.949267230000004	22.5271744699999985	1
2019-10-20 15:35:36	2019-10-20 20:41:31	2.29234759999999982	01	40-49岁	22.527991442851679	113.94937116565157	440305	V0440300	12577	36	82	38	81	113.949267230000004	22.5249585100000012	113.951707560000003	22.5271744699999985	2
2019-10-20 11:13:37	2019-10-20 12:28:06	2.29234759999999982	01	40-49岁	22.527991442851679	113.94937116565157	440305	V0440300	12577	36	82	38	81	113.949267230000004	22.5249585100000012	113.951707560000003	22.5271744699999985	2
2019-10-20 11:47:11	2019-10-20 13:00:13	3.05925700000000012	02	19-29岁	22.5290765494471295	114.0212179936929	440304	V0440300	12606	36	111	38	110	114.02003698	22.5249585100000012	114.022477309999999	22.5271744699999985	2
2019-10-20 13:08:04	2019-10-20 14:44:08	3.05925700000000012	02	19-29岁	22.5290765494471295	114.0212179936929	440304	V0440300	12606	36	111	38	110	114.02003698	22.5249585100000012	114.022477309999999	22.5271744699999985	2
2019-10-20 18:31:12	2019-10-20 21:10:49	3.05925700000000012	03	未知	22.5285016223461803	114.028681806384512	440304	V0440300	12609	36	114	38	113	114.027357980000005	22.5249585100000012	114.029798319999998	22.5271744699999985	1
2019-10-20 20:21:59	2019-10-20 23:05:12	3.05925700000000012	01	30-39岁	22.5276574827435283	114.032333311283921	440304	V0440300	12611	36	116	38	115	114.032238660000004	22.5249585100000012	114.034678990000003	22.5271744699999985	1
2019-10-20 14:32:55	2019-10-20 18:03:16	3.05925700000000012	01	19-29岁	22.5291395547685696	114.033904628418497	440304	V0440300	12611	36	116	38	115	114.032238660000004	22.5249585100000012	114.034678990000003	22.5271744699999985	1
2019-10-20 16:21:51	2019-10-20 17:43:50	3.05925700000000012	01	0-18岁	22.5287549089453414	114.039479647043521	440304	V0440300	12613	36	118	38	117	114.037119329999996	22.5249585100000012	114.039559659999995	22.5271744699999985	1
2019-10-20 11:28:25	2019-10-20 17:03:55	3.05925700000000012	01	30-39岁	22.5284260246467696	114.041225679361148	440304	V0440300	12614	36	119	38	118	114.039559659999995	22.5249585100000012	114.042000000000002	22.5271744699999985	2
2019-10-20 09:31:05	2019-10-20 11:21:22	3.05925700000000012	01	30-39岁	22.5284260246467696	114.041225679361148	440304	V0440300	12614	36	119	38	118	114.039559659999995	22.5249585100000012	114.042000000000002	22.5271744699999985	2
2019-10-20 17:16:59	2019-10-20 18:45:57	3.05925700000000012	01	40-49岁	22.5281648167881485	114.064897574970686	440304	V0440300	12624	36	129	37	128	114.063963029999996	22.5249585100000012	114.066403359999995	22.5271744699999985	1
2019-10-20 17:00:53	2019-10-20 20:01:32	2.29234759999999982	02	30-39岁	22.5303359336454605	113.910976044834172	440305	V0440300	12918	37	66	40	65	113.910221849999999	22.5271744699999985	113.912662190000006	22.5293904199999986	1
2019-10-20 07:11:27	2019-10-20 14:46:34	2.29234759999999982	03	19-29岁	22.5305371672868304	113.912525887160584	440305	V0440300	12918	37	66	40	65	113.910221849999999	22.5271744699999985	113.912662190000006	22.5293904199999986	1
2019-10-20 11:05:40	2019-10-20 14:09:52	2.29234759999999982	01	19-29岁	22.5294785857011384	113.910975699418927	440305	V0440300	12918	37	66	40	65	113.910221849999999	22.5271744699999985	113.912662190000006	22.5293904199999986	1
2019-10-20 00:04:40	2019-10-20 00:30:50	2.29234759999999982	02	30-39岁	22.5308932064795897	113.916500932690013	440305	V0440300	12920	37	68	40	67	113.915102520000005	22.5271744699999985	113.917542859999998	22.5293904199999986	1
2019-10-20 13:41:14	2019-10-20 17:00:53	2.29234759999999982	01	30-39岁	22.5306363158822691	113.915340895411973	440305	V0440300	12920	37	68	40	67	113.915102520000005	22.5271744699999985	113.917542859999998	22.5293904199999986	1
2019-10-20 10:55:43	2019-10-20 13:41:42	2.29234759999999982	01	19-29岁	22.5310050770159407	113.916216724301108	440305	V0440300	12920	37	68	40	67	113.915102520000005	22.5271744699999985	113.917542859999998	22.5293904199999986	2
2019-10-20 16:44:40	2019-10-20 18:57:54	2.29234759999999982	01	19-29岁	22.5310050770159407	113.916216724301108	440305	V0440300	12920	37	68	40	67	113.915102520000005	22.5271744699999985	113.917542859999998	22.5293904199999986	2
2019-10-20 19:42:36	2019-10-20 20:31:04	2.29234759999999982	01	19-29岁	22.5294755283589403	113.915988422129871	440305	V0440300	12920	37	68	40	67	113.915102520000005	22.5271744699999985	113.917542859999998	22.5293904199999986	3
2019-10-20 20:32:11	2019-10-20 21:42:35	2.29234759999999982	01	19-29岁	22.5294755283589403	113.915988422129871	440305	V0440300	12920	37	68	40	67	113.915102520000005	22.5271744699999985	113.917542859999998	22.5293904199999986	3
2019-10-20 19:01:28	2019-10-20 19:42:15	2.29234759999999982	01	19-29岁	22.5294755283589403	113.915988422129871	440305	V0440300	12920	37	68	40	67	113.915102520000005	22.5271744699999985	113.917542859999998	22.5293904199999986	3
2019-10-20 19:54:40	2019-10-20 21:59:50	2.29234759999999982	02	19-29岁	22.5294916023816505	113.915414911640156	440305	V0440300	12920	37	68	40	67	113.915102520000005	22.5271744699999985	113.917542859999998	22.5293904199999986	1
2019-10-20 19:07:59	2019-10-20 22:30:35	2.29234759999999982	01	19-29岁	22.5307715966634916	113.918631124499285	440305	V0440300	12921	37	69	40	68	113.917542859999998	22.5271744699999985	113.919983189999996	22.5293904199999986	2
2019-10-20 00:00:07	2019-10-20 00:42:37	2.29234759999999982	01	19-29岁	22.5307715966634916	113.918631124499285	440305	V0440300	12921	37	69	40	68	113.917542859999998	22.5271744699999985	113.919983189999996	22.5293904199999986	2
2019-10-20 20:34:13	2019-10-20 21:39:01	2.29234759999999982	01	19-29岁	22.5303067952873803	113.919807190144226	440305	V0440300	12921	37	69	40	68	113.917542859999998	22.5271744699999985	113.919983189999996	22.5293904199999986	1
2019-10-20 20:19:49	2019-10-20 23:00:30	2.29234759999999982	02	19-29岁	22.5296586699261816	113.922250202534073	440305	V0440300	12922	37	70	40	69	113.919983189999996	22.5271744699999985	113.922423530000003	22.5293904199999986	1
2019-10-20 12:44:25	2019-10-20 19:40:53	2.29234759999999982	02	40-49岁	22.529698198529541	113.921957890345695	440305	V0440300	12922	37	70	40	69	113.919983189999996	22.5271744699999985	113.922423530000003	22.5293904199999986	1
2019-10-20 16:39:32	2019-10-20 17:49:20	2.29234759999999982	01	30-39岁	22.5296385837574213	113.922143788321549	440305	V0440300	12922	37	70	40	69	113.919983189999996	22.5271744699999985	113.922423530000003	22.5293904199999986	1
2019-10-20 08:42:21	2019-10-20 11:08:46	2.29234759999999982	01	30-39岁	22.5305417001669817	113.921706031841822	440305	V0440300	12922	37	70	40	69	113.919983189999996	22.5271744699999985	113.922423530000003	22.5293904199999986	1
2019-10-20 14:57:46	2019-10-20 16:54:01	2.29234759999999982	01	30-39岁	22.5305636455141602	113.921909551177578	440305	V0440300	12922	37	70	40	69	113.919983189999996	22.5271744699999985	113.922423530000003	22.5293904199999986	2
2019-10-20 17:55:59	2019-10-20 19:27:46	2.29234759999999982	01	30-39岁	22.5305636455141602	113.921909551177578	440305	V0440300	12922	37	70	40	69	113.919983189999996	22.5271744699999985	113.922423530000003	22.5293904199999986	2
2019-10-20 10:32:44	2019-10-20 13:35:43	2.29234759999999982	02	19-29岁	22.5300994911978307	113.921706126249831	440305	V0440300	12922	37	70	40	69	113.919983189999996	22.5271744699999985	113.922423530000003	22.5293904199999986	1
2019-10-20 08:16:41	2019-10-20 11:38:01	2.29234759999999982	01	40-49岁	22.5296907503629598	113.922511783118949	440305	V0440300	12923	37	71	40	70	113.922423530000003	22.5271744699999985	113.924863869999996	22.5293904199999986	1
2019-10-20 14:58:24	2019-10-20 19:15:59	2.29234759999999982	02	60岁以上	22.5296129911356999	113.923164380108489	440305	V0440300	12923	37	71	40	70	113.922423530000003	22.5271744699999985	113.924863869999996	22.5293904199999986	1
2019-10-20 17:54:44	2019-10-20 19:13:18	2.29234759999999982	01	19-29岁	22.5295173149951111	113.925711705788757	440305	V0440300	12924	37	72	40	71	113.924863869999996	22.5271744699999985	113.927304199999995	22.5293904199999986	1
2019-10-20 22:45:29	2019-10-20 23:14:35	2.29234759999999982	02	19-29岁	22.5310658641043418	113.925045949577253	440305	V0440300	12924	37	72	40	71	113.924863869999996	22.5271744699999985	113.927304199999995	22.5293904199999986	1
2019-10-20 00:22:12	2019-10-20 09:38:25	2.29234759999999982	02	30-39岁	22.5299996173482704	113.925448443087504	440305	V0440300	12924	37	72	40	71	113.924863869999996	22.5271744699999985	113.927304199999995	22.5293904199999986	1
2019-10-20 20:40:19	2019-10-20 21:32:16	2.29234759999999982	02	19-29岁	22.5297618644653888	113.92859151155443	440305	V0440300	12925	37	73	39	72	113.927304199999995	22.5271744699999985	113.929744540000002	22.5293904199999986	1
2019-10-20 16:35:20	2019-10-20 19:46:49	2.29234759999999982	01	19-29岁	22.5305817893424312	113.929467110568922	440305	V0440300	12925	37	73	39	72	113.927304199999995	22.5271744699999985	113.929744540000002	22.5293904199999986	1
2019-10-20 00:00:27	2019-10-20 23:24:38	2.29234759999999982	01	19-29岁	22.5314773933075898	113.929107279781789	440305	V0440300	12925	37	73	39	72	113.927304199999995	22.5271744699999985	113.929744540000002	22.5293904199999986	1
2019-10-20 18:15:03	2019-10-20 21:42:01	2.29234759999999982	02	19-29岁	22.5311207001005904	113.929804914469557	440305	V0440300	12926	37	74	39	73	113.929744540000002	22.5271744699999985	113.932184879999994	22.5293904199999986	1
2019-10-20 21:08:11	2019-10-20 22:17:15	2.29234759999999982	01	30-39岁	22.5296278454687915	113.941446889588107	440305	V0440300	12930	37	78	39	77	113.939505879999999	22.5271744699999985	113.941946220000005	22.5293904199999986	1
2019-10-20 11:03:08	2019-10-20 14:25:45	2.29234759999999982	02	30-39岁	22.529848967796859	113.941684882731465	440305	V0440300	12930	37	78	39	77	113.939505879999999	22.5271744699999985	113.941946220000005	22.5293904199999986	1
2019-10-20 10:47:05	2019-10-20 12:50:19	2.29234759999999982	02	19-29岁	22.5314371687341612	113.944049431351161	440305	V0440300	12931	37	79	39	78	113.941946220000005	22.5271744699999985	113.944386559999998	22.5293904199999986	1
2019-10-20 13:39:37	2019-10-20 13:46:46	2.29234759999999982	02	19-29岁	22.5313708607821503	113.943409716358929	440305	V0440300	12931	37	79	39	78	113.941946220000005	22.5271744699999985	113.944386559999998	22.5293904199999986	1
2019-10-20 11:20:54	2019-10-20 15:29:16	2.29234759999999982	01	40-49岁	22.5307946428998918	113.943956718463781	440305	V0440300	12931	37	79	39	78	113.941946220000005	22.5271744699999985	113.944386559999998	22.5293904199999986	1
2019-10-20 15:41:12	2019-10-20 18:02:46	2.29234759999999982	02	40-49岁	22.5314933835968212	113.94558313043801	440305	V0440300	12932	37	80	39	79	113.944386559999998	22.5271744699999985	113.946826889999997	22.5293904199999986	2
2019-10-20 09:08:35	2019-10-20 15:40:55	2.29234759999999982	02	40-49岁	22.5314933835968212	113.94558313043801	440305	V0440300	12932	37	80	39	79	113.944386559999998	22.5271744699999985	113.946826889999997	22.5293904199999986	2
2019-10-20 17:35:33	2019-10-20 18:43:11	2.29234759999999982	01	40-49岁	22.5297591388535992	113.945980743397755	440305	V0440300	12932	37	80	39	79	113.944386559999998	22.5271744699999985	113.946826889999997	22.5293904199999986	1
2019-10-20 13:39:55	2019-10-20 14:26:33	2.29234759999999982	01	50-59岁	22.5302040881277215	113.963758686890287	440305	V0440300	12939	37	87	39	86	113.961468909999994	22.5271744699999985	113.963909240000007	22.5293904199999986	2
2019-10-20 22:02:17	2019-10-20 22:05:27	2.29234759999999982	01	50-59岁	22.5302040881277215	113.963758686890287	440305	V0440300	12939	37	87	39	86	113.961468909999994	22.5271744699999985	113.963909240000007	22.5293904199999986	2
2019-10-20 19:56:52	2019-10-20 22:53:10	3.05925700000000012	01	未知	22.5310630632363988	114.018833984174904	440304	V0440300	12962	37	110	39	109	114.017596639999994	22.5271744699999985	114.02003698	22.5293904199999986	1
2019-10-20 10:50:31	2019-10-20 14:55:00	3.05925700000000012	01	30-39岁	22.5298901993549912	114.019830693236301	440304	V0440300	12962	37	110	39	109	114.017596639999994	22.5271744699999985	114.02003698	22.5293904199999986	1
2019-10-20 18:05:45	2019-10-20 20:31:49	3.05925700000000012	02	19-29岁	22.5308215175516402	114.021384561116648	440304	V0440300	12963	37	111	39	110	114.02003698	22.5271744699999985	114.022477309999999	22.5293904199999986	1
2019-10-20 11:14:11	2019-10-20 14:51:22	3.05925700000000012	01	19-29岁	22.5303836327277196	114.026008685860063	440304	V0440300	12965	37	113	39	112	114.024917650000006	22.5271744699999985	114.027357980000005	22.5293904199999986	1
2019-10-20 07:43:40	2019-10-20 22:45:40	3.05925700000000012	01	19-29岁	22.5295637763877501	114.027551536613331	440304	V0440300	12966	37	114	39	113	114.027357980000005	22.5271744699999985	114.029798319999998	22.5293904199999986	1
2019-10-20 16:40:23	2019-10-20 21:17:35	3.05925700000000012	02	19-29岁	22.5298431216966399	114.034861116812664	440304	V0440300	12969	37	117	39	116	114.034678990000003	22.5271744699999985	114.037119329999996	22.5293904199999986	1
2019-10-20 17:17:49	2019-10-20 18:36:44	3.05925700000000012	01	19-29岁	22.5314132206933593	114.038762295308914	440304	V0440300	12970	37	118	39	117	114.037119329999996	22.5271744699999985	114.039559659999995	22.5293904199999986	2
2019-10-20 15:59:00	2019-10-20 17:17:44	3.05925700000000012	01	19-29岁	22.5314132206933593	114.038762295308914	440304	V0440300	12970	37	118	39	117	114.037119329999996	22.5271744699999985	114.039559659999995	22.5293904199999986	2
2019-10-20 09:26:44	2019-10-20 18:13:01	2.29234759999999982	01	40-49岁	22.5326985565585609	113.907125025107732	440305	V0440300	13273	38	64	41	63	113.905341179999994	22.5293904199999986	113.907781510000007	22.5316063799999995	1
2019-10-20 17:46:18	2019-10-20 22:58:46	2.29234759999999982	02	0-18岁	22.5324422101585107	113.905527828447561	440305	V0440300	13273	38	64	41	63	113.905341179999994	22.5293904199999986	113.907781510000007	22.5316063799999995	1
2019-10-20 09:17:10	2019-10-20 11:25:50	2.29234759999999982	02	30-39岁	22.5337949417362786	113.91017043755825	440305	V0440300	13274	38	65	41	64	113.907781510000007	22.5293904199999986	113.910221849999999	22.5316063799999995	1
2019-10-20 07:48:18	2019-10-20 22:11:16	2.29234759999999982	01	19-29岁	22.5335409244067897	113.911040703747332	440305	V0440300	13275	38	66	41	65	113.910221849999999	22.5293904199999986	113.912662190000006	22.5316063799999995	1
2019-10-20 11:21:47	2019-10-20 13:13:11	2.29234759999999982	02	30-39岁	22.5336295055906817	113.911893627601017	440305	V0440300	13275	38	66	41	65	113.910221849999999	22.5293904199999986	113.912662190000006	22.5316063799999995	1
2019-10-20 17:54:39	2019-10-20 19:02:10	2.29234759999999982	02	30-39岁	22.5328791691390187	113.911356590476117	440305	V0440300	13275	38	66	41	65	113.910221849999999	22.5293904199999986	113.912662190000006	22.5316063799999995	1
2019-10-20 10:11:16	2019-10-20 12:56:11	2.29234759999999982	02	30-39岁	22.5319600331307193	113.914718878127559	440305	V0440300	13276	38	67	41	66	113.912662190000006	22.5293904199999986	113.915102520000005	22.5316063799999995	1
2019-10-20 13:05:36	2019-10-20 14:20:18	2.29234759999999982	01	40-49岁	22.533610359361699	113.914186731131593	440305	V0440300	13276	38	67	41	66	113.912662190000006	22.5293904199999986	113.915102520000005	22.5316063799999995	1
2019-10-20 14:36:32	2019-10-20 19:55:34	2.29234759999999982	02	19-29岁	22.5325610748385792	113.91876625267669	440305	V0440300	13278	38	69	41	68	113.917542859999998	22.5293904199999986	113.919983189999996	22.5316063799999995	2
2019-10-20 12:33:46	2019-10-20 14:36:11	2.29234759999999982	02	19-29岁	22.5325610748385792	113.91876625267669	440305	V0440300	13278	38	69	41	68	113.917542859999998	22.5293904199999986	113.919983189999996	22.5316063799999995	2
2019-10-20 12:11:36	2019-10-20 15:00:43	2.29234759999999982	02	19-29岁	22.5323130457018408	113.918538607911046	440305	V0440300	13278	38	69	41	68	113.917542859999998	22.5293904199999986	113.919983189999996	22.5316063799999995	1
2019-10-20 18:29:51	2019-10-20 20:32:08	2.29234759999999982	02	30-39岁	22.532551593009309	113.921097992443123	440305	V0440300	13279	38	70	41	69	113.919983189999996	22.5293904199999986	113.922423530000003	22.5316063799999995	3
2019-10-20 01:22:49	2019-10-20 13:05:32	2.29234759999999982	02	30-39岁	22.532551593009309	113.921097992443123	440305	V0440300	13279	38	70	41	69	113.919983189999996	22.5293904199999986	113.922423530000003	22.5316063799999995	3
2019-10-20 13:06:32	2019-10-20 15:34:14	2.29234759999999982	02	30-39岁	22.532551593009309	113.921097992443123	440305	V0440300	13279	38	70	41	69	113.919983189999996	22.5293904199999986	113.922423530000003	22.5316063799999995	3
2019-10-20 19:41:48	2019-10-20 19:41:48	2.29234759999999982	01	30-39岁	22.5325933433589789	113.921864528786628	440305	V0440300	13279	38	70	41	69	113.919983189999996	22.5293904199999986	113.922423530000003	22.5316063799999995	1
2019-10-20 13:03:32	2019-10-20 18:50:48	2.29234759999999982	02	30-39岁	22.533652140721351	113.920131237770221	440305	V0440300	13279	38	70	41	69	113.919983189999996	22.5293904199999986	113.922423530000003	22.5316063799999995	1
2019-10-20 17:43:36	2019-10-20 20:52:19	2.29234759999999982	01	30-39岁	22.5317222072676913	113.92303018305418	440305	V0440300	13280	38	71	41	70	113.922423530000003	22.5293904199999986	113.924863869999996	22.5316063799999995	1
2019-10-20 08:41:25	2019-10-20 16:40:51	2.29234759999999982	02	0-18岁	22.5323697799198897	113.925745660326768	440305	V0440300	13281	38	72	40	71	113.924863869999996	22.5293904199999986	113.927304199999995	22.5316063799999995	2
2019-10-20 16:41:24	2019-10-20 18:01:08	2.29234759999999982	02	0-18岁	22.5323697799198897	113.925745660326768	440305	V0440300	13281	38	72	40	71	113.924863869999996	22.5293904199999986	113.927304199999995	22.5316063799999995	2
2019-10-20 18:30:42	2019-10-20 20:59:07	2.29234759999999982	02	19-29岁	22.5331258141533191	113.928944506770492	440305	V0440300	13282	38	73	40	72	113.927304199999995	22.5293904199999986	113.929744540000002	22.5316063799999995	2
2019-10-20 20:59:55	2019-10-20 22:53:01	2.29234759999999982	02	19-29岁	22.5331258141533191	113.928944506770492	440305	V0440300	13282	38	73	40	72	113.927304199999995	22.5293904199999986	113.929744540000002	22.5316063799999995	2
2019-10-20 18:00:35	2019-10-20 18:35:25	2.29234759999999982	02	19-29岁	22.5327460739876102	113.929380361554337	440305	V0440300	13282	38	73	40	72	113.927304199999995	22.5293904199999986	113.929744540000002	22.5316063799999995	3
2019-10-20 18:35:47	2019-10-20 21:40:41	2.29234759999999982	02	19-29岁	22.5327460739876102	113.929380361554337	440305	V0440300	13282	38	73	40	72	113.927304199999995	22.5293904199999986	113.929744540000002	22.5316063799999995	3
2019-10-20 02:05:27	2019-10-20 03:17:35	2.29234759999999982	02	19-29岁	22.5327460739876102	113.929380361554337	440305	V0440300	13282	38	73	40	72	113.927304199999995	22.5293904199999986	113.929744540000002	22.5316063799999995	3
2019-10-20 19:25:42	2019-10-20 23:15:52	2.29234759999999982	02	未知	22.5321139175316816	113.928413162317995	440305	V0440300	13282	38	73	40	72	113.927304199999995	22.5293904199999986	113.929744540000002	22.5316063799999995	1
2019-10-20 22:22:58	2019-10-20 23:43:44	2.29234759999999982	03	19-29岁	22.5327757846864287	113.928573377397839	440305	V0440300	13282	38	73	40	72	113.927304199999995	22.5293904199999986	113.929744540000002	22.5316063799999995	1
2019-10-20 19:40:37	2019-10-20 22:35:54	2.29234759999999982	02	19-29岁	22.5334237572789995	113.929423653784866	440305	V0440300	13282	38	73	40	72	113.927304199999995	22.5293904199999986	113.929744540000002	22.5316063799999995	1
2019-10-20 17:02:01	2019-10-20 17:53:59	2.29234759999999982	02	19-29岁	22.5323146040455597	113.928525296963798	440305	V0440300	13282	38	73	40	72	113.927304199999995	22.5293904199999986	113.929744540000002	22.5316063799999995	1
2019-10-20 14:39:03	2019-10-20 16:10:23	2.29234759999999982	01	0-18岁	22.5337897873277591	113.929687569590868	440305	V0440300	13282	38	73	40	72	113.927304199999995	22.5293904199999986	113.929744540000002	22.5316063799999995	1
2019-10-20 09:44:21	2019-10-20 13:33:52	2.29234759999999982	01	19-29岁	22.5326589555705183	113.931908132697885	440305	V0440300	13283	38	74	40	73	113.929744540000002	22.5293904199999986	113.932184879999994	22.5316063799999995	1
2019-10-20 12:10:17	2019-10-20 23:17:40	2.29234759999999982	02	0-18岁	22.5327824083606814	113.929865296711256	440305	V0440300	13283	38	74	40	73	113.929744540000002	22.5293904199999986	113.932184879999994	22.5316063799999995	1
2019-10-20 18:53:10	2019-10-20 21:20:05	2.29234759999999982	01	19-29岁	22.5331911956434112	113.930478000212787	440305	V0440300	13283	38	74	40	73	113.929744540000002	22.5293904199999986	113.932184879999994	22.5316063799999995	1
2019-10-20 16:21:17	2019-10-20 19:34:13	2.29234759999999982	02	40-49岁	22.5321095445531192	113.931492831332207	440305	V0440300	13283	38	74	40	73	113.929744540000002	22.5293904199999986	113.932184879999994	22.5316063799999995	1
2019-10-20 14:14:11	2019-10-20 21:25:32	2.29234759999999982	01	19-29岁	22.5322346880152686	113.934268487252751	440305	V0440300	13284	38	75	40	74	113.932184879999994	22.5293904199999986	113.934625209999993	22.5316063799999995	1
2019-10-20 11:43:29	2019-10-20 13:16:39	2.29234759999999982	01	19-29岁	22.533461505486251	113.935659752522014	440305	V0440300	13285	38	76	40	75	113.934625209999993	22.5293904199999986	113.93706555	22.5316063799999995	1
2019-10-20 18:59:56	2019-10-20 20:16:13	2.29234759999999982	01	19-29岁	22.5324948703651913	113.936555432039739	440305	V0440300	13285	38	76	40	75	113.934625209999993	22.5293904199999986	113.93706555	22.5316063799999995	1
2019-10-20 19:20:46	2019-10-20 23:37:26	2.29234759999999982	02	19-29岁	22.532272858714439	113.934850530745706	440305	V0440300	13285	38	76	40	75	113.934625209999993	22.5293904199999986	113.93706555	22.5316063799999995	1
2019-10-20 19:05:16	2019-10-20 21:09:39	2.29234759999999982	01	50-59岁	22.5319951425705014	113.94824366726364	440305	V0440300	13290	38	81	40	80	113.946826889999997	22.5293904199999986	113.949267230000004	22.5316063799999995	1
2019-10-20 11:14:32	2019-10-20 12:04:26	2.29234759999999982	01	40-49岁	22.5321901227239287	113.949006853559823	440305	V0440300	13290	38	81	40	80	113.946826889999997	22.5293904199999986	113.949267230000004	22.5316063799999995	1
2019-10-20 12:04:09	2019-10-20 13:36:16	2.29234759999999982	01	50-59岁	22.5336035405301693	113.958826783918454	440305	V0440300	13294	38	85	40	84	113.956588240000002	22.5293904199999986	113.959028570000001	22.5316063799999995	1
2019-10-20 19:00:17	2019-10-20 20:42:40	2.29234759999999982	02	19-29岁	22.5331761940604487	113.959613350250692	440305	V0440300	13295	38	86	40	85	113.959028570000001	22.5293904199999986	113.961468909999994	22.5316063799999995	1
2019-10-20 07:37:37	2019-10-20 15:18:21	2.29234759999999982	02	50-59岁	22.5316319011967892	113.967205394073446	440305	V0440300	13298	38	89	40	88	113.966349579999999	22.5293904199999986	113.968789920000006	22.5316063799999995	1
2019-10-20 13:36:21	2019-10-20 13:37:21	3.05925700000000012	01	60岁以上	22.5322260522155204	114.020713203280451	440304	V0440300	13320	38	111	40	110	114.02003698	22.5293904199999986	114.022477309999999	22.5316063799999995	1
2019-10-20 12:09:57	2019-10-20 14:25:13	2.29234759999999982	01	19-29岁	22.5347957988359688	113.912003676805426	440305	V0440300	13632	39	66	42	65	113.910221849999999	22.5316063799999995	113.912662190000006	22.5338223400000004	1
2019-10-20 14:05:48	2019-10-20 15:11:03	2.29234759999999982	01	50-59岁	22.5356013574781002	113.917299789483366	440305	V0440300	13634	39	68	42	67	113.915102520000005	22.5316063799999995	113.917542859999998	22.5338223400000004	2
2019-10-20 12:41:22	2019-10-20 14:05:37	2.29234759999999982	01	50-59岁	22.5356013574781002	113.917299789483366	440305	V0440300	13634	39	68	42	67	113.915102520000005	22.5316063799999995	113.917542859999998	22.5338223400000004	2
2019-10-20 13:47:17	2019-10-20 16:36:11	2.29234759999999982	02	19-29岁	22.5340579849633613	113.919646203513153	440305	V0440300	13635	39	69	42	68	113.917542859999998	22.5316063799999995	113.919983189999996	22.5338223400000004	2
2019-10-20 16:36:30	2019-10-20 17:09:57	2.29234759999999982	02	19-29岁	22.5340579849633613	113.919646203513153	440305	V0440300	13635	39	69	42	68	113.917542859999998	22.5316063799999995	113.919983189999996	22.5338223400000004	2
2019-10-20 11:27:06	2019-10-20 12:14:54	2.29234759999999982	02	30-39岁	22.5344244003750305	113.91992951381657	440305	V0440300	13635	39	69	42	68	113.917542859999998	22.5316063799999995	113.919983189999996	22.5338223400000004	1
2019-10-20 19:40:40	2019-10-20 22:16:38	2.29234759999999982	02	40-49岁	22.5357394891663105	113.919327138277197	440305	V0440300	13635	39	69	42	68	113.917542859999998	22.5316063799999995	113.919983189999996	22.5338223400000004	1
2019-10-20 17:59:00	2019-10-20 21:26:56	2.29234759999999982	02	0-18岁	22.5338880270267694	113.924439379347419	440305	V0440300	13637	39	71	42	70	113.922423530000003	22.5316063799999995	113.924863869999996	22.5338223400000004	3
2019-10-20 10:37:18	2019-10-20 16:54:46	2.29234759999999982	02	0-18岁	22.5338880270267694	113.924439379347419	440305	V0440300	13637	39	71	42	70	113.922423530000003	22.5316063799999995	113.924863869999996	22.5338223400000004	3
2019-10-20 17:14:30	2019-10-20 17:58:42	2.29234759999999982	02	0-18岁	22.5338880270267694	113.924439379347419	440305	V0440300	13637	39	71	42	70	113.922423530000003	22.5316063799999995	113.924863869999996	22.5338223400000004	3
2019-10-20 16:23:28	2019-10-20 18:18:35	2.29234759999999982	01	30-39岁	22.53511420697183	113.924849370203233	440305	V0440300	13637	39	71	42	70	113.922423530000003	22.5316063799999995	113.924863869999996	22.5338223400000004	1
2019-10-20 13:03:52	2019-10-20 17:52:57	2.29234759999999982	02	30-39岁	22.5351749765749609	113.922837035917254	440305	V0440300	13637	39	71	42	70	113.922423530000003	22.5316063799999995	113.924863869999996	22.5338223400000004	2
2019-10-20 17:53:48	2019-10-20 19:14:12	2.29234759999999982	02	30-39岁	22.5351749765749609	113.922837035917254	440305	V0440300	13637	39	71	42	70	113.922423530000003	22.5316063799999995	113.924863869999996	22.5338223400000004	2
2019-10-20 20:36:31	2019-10-20 22:57:21	2.29234759999999982	02	0-18岁	22.5356512789265011	113.927450791298668	440305	V0440300	13639	39	73	41	72	113.927304199999995	22.5316063799999995	113.929744540000002	22.5338223400000004	1
2019-10-20 18:05:22	2019-10-20 20:56:10	2.29234759999999982	01	19-29岁	22.5357286664381817	113.929139484425761	440305	V0440300	13639	39	73	41	72	113.927304199999995	22.5316063799999995	113.929744540000002	22.5338223400000004	1
2019-10-20 18:12:23	2019-10-20 20:38:09	2.29234759999999982	02	19-29岁	22.5354896446545396	113.927493230693003	440305	V0440300	13639	39	73	41	72	113.927304199999995	22.5316063799999995	113.929744540000002	22.5338223400000004	1
2019-10-20 20:42:55	2019-10-20 23:37:41	2.29234759999999982	02	40-49岁	22.5359501767888588	113.929396886605645	440305	V0440300	13639	39	73	41	72	113.927304199999995	22.5316063799999995	113.929744540000002	22.5338223400000004	1
2019-10-20 17:53:00	2019-10-20 18:45:29	2.29234759999999982	02	40-49岁	22.53487847262776	113.929041723019026	440305	V0440300	13639	39	73	41	72	113.927304199999995	22.5316063799999995	113.929744540000002	22.5338223400000004	1
2019-10-20 18:16:11	2019-10-20 22:45:44	2.29234759999999982	01	19-29岁	22.5353057438312696	113.931567871849737	440305	V0440300	13640	39	74	41	73	113.929744540000002	22.5316063799999995	113.932184879999994	22.5338223400000004	1
2019-10-20 17:55:06	2019-10-20 20:20:17	2.29234759999999982	02	19-29岁	22.5346536378515587	113.930027905843161	440305	V0440300	13640	39	74	41	73	113.929744540000002	22.5316063799999995	113.932184879999994	22.5338223400000004	1
2019-10-20 13:58:42	2019-10-20 16:29:11	2.29234759999999982	01	19-29岁	22.5342927409104306	113.930978236013644	440305	V0440300	13640	39	74	41	73	113.929744540000002	22.5316063799999995	113.932184879999994	22.5338223400000004	1
2019-10-20 00:18:29	2019-10-20 00:52:49	2.29234759999999982	01	19-29岁	22.5355122378515098	113.931038695718328	440305	V0440300	13640	39	74	41	73	113.929744540000002	22.5316063799999995	113.932184879999994	22.5338223400000004	1
2019-10-20 16:23:57	2019-10-20 20:18:59	2.29234759999999982	01	40-49岁	22.5348970820602403	113.930488836226445	440305	V0440300	13640	39	74	41	73	113.929744540000002	22.5316063799999995	113.932184879999994	22.5338223400000004	1
2019-10-20 19:10:48	2019-10-20 20:15:24	2.29234759999999982	02	0-18岁	22.5355231734736883	113.931611638094878	440305	V0440300	13640	39	74	41	73	113.929744540000002	22.5316063799999995	113.932184879999994	22.5338223400000004	1
2019-10-20 19:11:31	2019-10-20 23:29:43	2.29234759999999982	02	0-18岁	22.5355311820933615	113.933923630394617	440305	V0440300	13641	39	75	41	74	113.932184879999994	22.5316063799999995	113.934625209999993	22.5338223400000004	1
2019-10-20 16:03:40	2019-10-20 18:10:15	2.29234759999999982	01	19-29岁	22.5359003199862897	113.935771044695429	440305	V0440300	13642	39	76	41	75	113.934625209999993	22.5316063799999995	113.93706555	22.5338223400000004	1
2019-10-20 18:14:18	2019-10-20 21:29:18	2.29234759999999982	02	19-29岁	22.53429384288048	113.935767664475691	440305	V0440300	13642	39	76	41	75	113.934625209999993	22.5316063799999995	113.93706555	22.5338223400000004	1
2019-10-20 00:00:17	2019-10-20 00:27:56	2.29234759999999982	02	19-29岁	22.5346188762081816	113.936722266819132	440305	V0440300	13642	39	76	41	75	113.934625209999993	22.5316063799999995	113.93706555	22.5338223400000004	1
2019-10-20 00:00:03	2019-10-20 00:26:35	2.29234759999999982	02	19-29岁	22.5342788532708589	113.936875497813219	440305	V0440300	13642	39	76	41	75	113.934625209999993	22.5316063799999995	113.93706555	22.5338223400000004	1
2019-10-20 17:32:14	2019-10-20 23:09:42	2.29234759999999982	01	19-29岁	22.5346872212226117	113.939363230342735	440305	V0440300	13643	39	77	41	76	113.93706555	22.5316063799999995	113.939505879999999	22.5338223400000004	1
2019-10-20 10:31:42	2019-10-20 12:34:03	2.29234759999999982	02	30-39岁	22.5344676798861201	113.940631019204233	440305	V0440300	13644	39	78	41	77	113.939505879999999	22.5316063799999995	113.941946220000005	22.5338223400000004	1
2019-10-20 15:26:08	2019-10-20 18:57:57	2.29234759999999982	02	40-49岁	22.5354301975915909	113.950917489143336	440305	V0440300	13648	39	82	41	81	113.949267230000004	22.5316063799999995	113.951707560000003	22.5338223400000004	1
2019-10-20 14:19:29	2019-10-20 16:08:33	2.29234759999999982	02	19-29岁	22.5352273368042901	113.964999182403929	440305	V0440300	13654	39	88	41	87	113.963909240000007	22.5316063799999995	113.966349579999999	22.5338223400000004	1
2019-10-20 16:11:26	2019-10-20 17:37:24	2.29234759999999982	02	60岁以上	22.5351764688994294	113.965651212282594	440305	V0440300	13654	39	88	41	87	113.963909240000007	22.5316063799999995	113.966349579999999	22.5338223400000004	1
2019-10-20 15:46:12	2019-10-20 17:35:55	2.29234759999999982	02	40-49岁	22.5342589196909699	113.967245128460519	440305	V0440300	13655	39	89	41	88	113.966349579999999	22.5316063799999995	113.968789920000006	22.5338223400000004	1
2019-10-20 20:05:46	2019-10-20 21:58:49	3.05925700000000012	01	19-29岁	22.53507593684526	114.02693797137195	440304	V0440300	13679	39	113	41	112	114.024917650000006	22.5316063799999995	114.027357980000005	22.5338223400000004	1
2019-10-20 00:00:52	2019-10-20 03:19:58	3.05925700000000012	01	30-39岁	22.5341533106663796	114.041997405764178	440304	V0440300	13685	39	119	41	118	114.039559659999995	22.5316063799999995	114.042000000000002	22.5338223400000004	1
2019-10-20 11:45:36	2019-10-20 12:49:29	3.05925700000000012	01	40-49岁	22.5356157817258911	114.064176466678774	440304	V0440300	13695	39	129	40	128	114.063963029999996	22.5316063799999995	114.066403359999995	22.5338223400000004	1
2019-10-20 15:25:20	2019-10-20 20:03:23	2.29234759999999982	01	19-29岁	22.5368139906392493	113.906197799903268	440305	V0440300	13987	40	64	43	63	113.905341179999994	22.5338223400000004	113.907781510000007	22.5360383000000013	1
2019-10-20 16:12:10	2019-10-20 19:29:19	2.29234759999999982	01	19-29岁	22.5366171583250505	113.913799261860603	440305	V0440300	13990	40	67	43	66	113.912662190000006	22.5338223400000004	113.915102520000005	22.5360383000000013	1
2019-10-20 11:54:25	2019-10-20 13:24:44	2.29234759999999982	01	19-29岁	22.5361857235477991	113.913420262551966	440305	V0440300	13990	40	67	43	66	113.912662190000006	22.5338223400000004	113.915102520000005	22.5360383000000013	1
2019-10-20 17:59:30	2019-10-20 19:57:29	2.29234759999999982	01	19-29岁	22.537184343937259	113.916079383794639	440305	V0440300	13991	40	68	43	67	113.915102520000005	22.5338223400000004	113.917542859999998	22.5360383000000013	1
2019-10-20 23:42:01	2019-10-20 23:44:33	2.29234759999999982	01	19-29岁	22.5378053164127117	113.916930219033304	440305	V0440300	13991	40	68	43	67	113.915102520000005	22.5338223400000004	113.917542859999998	22.5360383000000013	1
2019-10-20 12:25:00	2019-10-20 15:20:48	2.29234759999999982	01	30-39岁	22.5373305098383696	113.915230928370633	440305	V0440300	13991	40	68	43	67	113.915102520000005	22.5338223400000004	113.917542859999998	22.5360383000000013	1
2019-10-20 18:26:47	2019-10-20 20:02:54	2.29234759999999982	03	19-29岁	22.5372422735459494	113.915806075771883	440305	V0440300	13991	40	68	43	67	113.915102520000005	22.5338223400000004	113.917542859999998	22.5360383000000013	2
2019-10-20 20:03:27	2019-10-20 20:53:12	2.29234759999999982	03	19-29岁	22.5372422735459494	113.915806075771883	440305	V0440300	13991	40	68	43	67	113.915102520000005	22.5338223400000004	113.917542859999998	22.5360383000000013	2
2019-10-20 12:16:17	2019-10-20 13:46:02	2.29234759999999982	02	40-49岁	22.5369401929171715	113.919349050953784	440305	V0440300	13992	40	69	43	68	113.917542859999998	22.5338223400000004	113.919983189999996	22.5360383000000013	1
2019-10-20 00:00:49	2019-10-20 00:34:54	2.29234759999999982	01	19-29岁	22.5373383011687487	113.917989820813872	440305	V0440300	13992	40	69	43	68	113.917542859999998	22.5338223400000004	113.919983189999996	22.5360383000000013	1
2019-10-20 11:41:36	2019-10-20 14:25:18	2.29234759999999982	02	19-29岁	22.5377555073865601	113.919039493660719	440305	V0440300	13992	40	69	43	68	113.917542859999998	22.5338223400000004	113.919983189999996	22.5360383000000013	1
2019-10-20 14:20:52	2019-10-20 21:49:15	2.29234759999999982	01	30-39岁	22.5371705565614704	113.920538884131645	440305	V0440300	13993	40	70	43	69	113.919983189999996	22.5338223400000004	113.922423530000003	22.5360383000000013	1
2019-10-20 19:57:54	2019-10-20 23:13:50	2.29234759999999982	01	19-29岁	22.5368819806575402	113.920078969221507	440305	V0440300	13993	40	70	43	69	113.919983189999996	22.5338223400000004	113.922423530000003	22.5360383000000013	1
2019-10-20 15:54:22	2019-10-20 18:30:04	2.29234759999999982	02	19-29岁	22.5363460038114702	113.923665982366174	440305	V0440300	13994	40	71	42	70	113.922423530000003	22.5338223400000004	113.924863869999996	22.5360383000000013	1
2019-10-20 14:14:08	2019-10-20 16:43:32	2.29234759999999982	01	30-39岁	22.5382053784391587	113.9255677766118	440305	V0440300	13995	40	72	42	71	113.924863869999996	22.5338223400000004	113.927304199999995	22.5360383000000013	1
2019-10-20 12:43:04	2019-10-20 15:27:47	2.29234759999999982	01	50-59岁	22.5364422478096316	113.929172264894461	440305	V0440300	13996	40	73	42	72	113.927304199999995	22.5338223400000004	113.929744540000002	22.5360383000000013	1
2019-10-20 22:34:25	2019-10-20 23:10:25	2.29234759999999982	02	0-18岁	22.5363445752631506	113.931146579519137	440305	V0440300	13997	40	74	42	73	113.929744540000002	22.5338223400000004	113.932184879999994	22.5360383000000013	2
2019-10-20 10:46:21	2019-10-20 14:00:42	2.29234759999999982	02	0-18岁	22.5363445752631506	113.931146579519137	440305	V0440300	13997	40	74	42	73	113.929744540000002	22.5338223400000004	113.932184879999994	22.5360383000000013	2
2019-10-20 12:12:13	2019-10-20 16:46:34	2.29234759999999982	01	0-18岁	22.53652727778071	113.930316758461629	440305	V0440300	13997	40	74	42	73	113.929744540000002	22.5338223400000004	113.932184879999994	22.5360383000000013	1
2019-10-20 14:47:08	2019-10-20 16:43:05	2.29234759999999982	02	0-18岁	22.5365355593614396	113.931696113285057	440305	V0440300	13997	40	74	42	73	113.929744540000002	22.5338223400000004	113.932184879999994	22.5360383000000013	2
2019-10-20 12:12:04	2019-10-20 14:46:23	2.29234759999999982	02	0-18岁	22.5365355593614396	113.931696113285057	440305	V0440300	13997	40	74	42	73	113.929744540000002	22.5338223400000004	113.932184879999994	22.5360383000000013	2
2019-10-20 08:29:10	2019-10-20 10:30:06	2.29234759999999982	01	40-49岁	22.5368315897775204	113.954384168421214	440305	V0440300	14007	40	84	42	83	113.954147899999995	22.5338223400000004	113.956588240000002	22.5360383000000013	1
2019-10-20 11:52:35	2019-10-20 13:40:17	2.29234759999999982	01	30-39岁	22.5378523542283098	113.958247883885278	440305	V0440300	14008	40	85	42	84	113.956588240000002	22.5338223400000004	113.959028570000001	22.5360383000000013	1
2019-10-20 12:20:59	2019-10-20 23:18:53	2.29234759999999982	02	19-29岁	22.5368707773468309	113.963612805428099	440305	V0440300	14010	40	87	42	86	113.961468909999994	22.5338223400000004	113.963909240000007	22.5360383000000013	1
2019-10-20 21:22:45	2019-10-20 22:50:15	2.29234759999999982	01	19-29岁	22.5374396055616515	113.961715582898023	440305	V0440300	14010	40	87	42	86	113.961468909999994	22.5338223400000004	113.963909240000007	22.5360383000000013	1
2019-10-20 15:10:23	2019-10-20 16:15:56	2.29234759999999982	01	19-29岁	22.5369244486526696	113.966934264796365	440305	V0440300	14012	40	89	42	88	113.966349579999999	22.5338223400000004	113.968789920000006	22.5360383000000013	1
2019-10-20 21:22:08	2019-10-20 22:29:42	2.29234759999999982	01	30-39岁	22.536211313227799	113.974110022258188	440305	V0440300	14015	40	92	42	91	113.973670589999998	22.5338223400000004	113.976110930000004	22.5360383000000013	2
2019-10-20 14:58:40	2019-10-20 20:26:27	2.29234759999999982	01	30-39岁	22.536211313227799	113.974110022258188	440305	V0440300	14015	40	92	42	91	113.973670589999998	22.5338223400000004	113.976110930000004	22.5360383000000013	2
2019-10-20 09:12:48	2019-10-20 10:24:18	3.05925700000000012	01	30-39岁	22.5367994690684696	113.993916640383276	440304	V0440300	14023	40	100	42	99	113.99319328	22.5338223400000004	113.995633609999999	22.5360383000000013	1
2019-10-20 12:44:06	2019-10-20 15:44:24	2.29234759999999982	02	19-29岁	22.5396671928449095	113.913313653649752	440305	V0440300	14347	41	67	44	66	113.912662190000006	22.5360383000000013	113.915102520000005	22.5382542599999987	1
2019-10-20 17:54:50	2019-10-20 20:33:30	2.29234759999999982	01	19-29岁	22.5402112065521294	113.914855980638805	440305	V0440300	14347	41	67	44	66	113.912662190000006	22.5360383000000013	113.915102520000005	22.5382542599999987	1
2019-10-20 15:04:23	2019-10-20 16:03:40	2.29234759999999982	01	19-29岁	22.5388049228456104	113.942808749579982	440305	V0440300	14359	41	79	43	78	113.941946220000005	22.5360383000000013	113.944386559999998	22.5382542599999987	1
2019-10-20 19:05:00	2019-10-20 21:11:14	2.29234759999999982	03	未知	22.5390694043805304	113.944852852735409	440305	V0440300	14360	41	80	43	79	113.944386559999998	22.5360383000000013	113.946826889999997	22.5382542599999987	1
2019-10-20 18:25:06	2019-10-20 22:48:15	2.29234759999999982	01	19-29岁	22.5401536477176414	113.962540250701082	440305	V0440300	14367	41	87	43	86	113.961468909999994	22.5360383000000013	113.963909240000007	22.5382542599999987	1
2019-10-20 18:02:18	2019-10-20 19:17:55	3.05925700000000012	01	30-39岁	22.539938981276201	114.004487335240142	440304	V0440300	14384	41	104	43	103	114.002954619999997	22.5360383000000013	114.005394960000004	22.5382542599999987	1
2019-10-20 14:55:15	2019-10-20 14:55:15	3.05925700000000012	01	19-29岁	22.539264648052459	114.007047416881448	440304	V0440300	14385	41	105	43	104	114.005394960000004	22.5360383000000013	114.007835290000003	22.5382542599999987	1
2019-10-20 21:46:21	2019-10-20 23:28:01	3.05925700000000012	01	19-29岁	22.5387626144789017	114.014995994201783	440304	V0440300	14388	41	108	43	107	114.012715970000002	22.5360383000000013	114.015156300000001	22.5382542599999987	1
2019-10-20 10:18:15	2019-10-20 14:14:27	3.05925700000000012	03	未知	22.5398724311517711	114.07190789612055	440304	V0440300	14412	41	132	42	131	114.071284030000001	22.5360383000000013	114.073724369999994	22.5382542599999987	1
2019-10-20 16:38:13	2019-10-20 20:53:26	2.29234759999999982	01	19-29岁	22.5419019416974606	113.910320182675591	440305	V0440300	14703	42	66	45	65	113.910221849999999	22.5382542599999987	113.912662190000006	22.5404702099999987	1
2019-10-20 21:11:52	2019-10-20 22:30:20	2.29234759999999982	01	30-39岁	22.5424248267385288	113.912640217008104	440305	V0440300	14703	42	66	45	65	113.910221849999999	22.5382542599999987	113.912662190000006	22.5404702099999987	1
2019-10-20 11:27:08	2019-10-20 18:41:19	2.29234759999999982	01	40-49岁	22.5417420415464491	113.917503360428711	440305	V0440300	14705	42	68	45	67	113.915102520000005	22.5382542599999987	113.917542859999998	22.5404702099999987	1
2019-10-20 16:03:17	2019-10-20 17:51:38	2.29234759999999982	03	未知	22.5413131773125883	113.920553785338043	440305	V0440300	14707	42	70	44	69	113.919983189999996	22.5382542599999987	113.922423530000003	22.5404702099999987	1
2019-10-20 17:08:37	2019-10-20 18:44:13	2.29234759999999982	01	40-49岁	22.5412122757463109	113.921410973791339	440305	V0440300	14707	42	70	44	69	113.919983189999996	22.5382542599999987	113.922423530000003	22.5404702099999987	1
2019-10-20 14:40:52	2019-10-20 16:53:17	2.29234759999999982	03	19-29岁	22.5405974516133796	113.927010916720661	440305	V0440300	14709	42	72	44	71	113.924863869999996	22.5382542599999987	113.927304199999995	22.5404702099999987	1
2019-10-20 15:35:04	2019-10-20 18:06:11	2.29234759999999982	01	19-29岁	22.5406604467572009	113.937404950473578	440305	V0440300	14714	42	77	44	76	113.93706555	22.5382542599999987	113.939505879999999	22.5404702099999987	1
2019-10-20 14:48:56	2019-10-20 16:02:32	2.29234759999999982	01	30-39岁	22.5424433886777287	113.943360065280729	440305	V0440300	14716	42	79	44	78	113.941946220000005	22.5382542599999987	113.944386559999998	22.5404702099999987	3
2019-10-20 11:47:43	2019-10-20 13:21:09	2.29234759999999982	01	30-39岁	22.5424433886777287	113.943360065280729	440305	V0440300	14716	42	79	44	78	113.941946220000005	22.5382542599999987	113.944386559999998	22.5404702099999987	3
2019-10-20 13:21:51	2019-10-20 14:48:02	2.29234759999999982	01	30-39岁	22.5424433886777287	113.943360065280729	440305	V0440300	14716	42	79	44	78	113.941946220000005	22.5382542599999987	113.944386559999998	22.5404702099999987	3
2019-10-20 18:26:47	2019-10-20 19:28:34	2.29234759999999982	01	30-39岁	22.54172396993334	113.961106813723589	440305	V0440300	14723	42	86	44	85	113.959028570000001	22.5382542599999987	113.961468909999994	22.5404702099999987	1
2019-10-20 08:45:56	2019-10-20 19:13:34	2.29234759999999982	02	19-29岁	22.5421314016664986	113.964041729814966	440305	V0440300	14725	42	88	44	87	113.963909240000007	22.5382542599999987	113.966349579999999	22.5404702099999987	1
2019-10-20 13:39:31	2019-10-20 16:56:59	2.29234759999999982	01	19-29岁	22.5424953660824308	113.966588991051538	440305	V0440300	14726	42	89	44	88	113.966349579999999	22.5382542599999987	113.968789920000006	22.5404702099999987	2
2019-10-20 16:57:05	2019-10-20 19:11:10	2.29234759999999982	01	19-29岁	22.5424953660824308	113.966588991051538	440305	V0440300	14726	42	89	44	88	113.966349579999999	22.5382542599999987	113.968789920000006	22.5404702099999987	2
2019-10-20 18:47:28	2019-10-20 22:10:13	2.29234759999999982	01	19-29岁	22.5405926773362104	113.971459248568166	440305	V0440300	14728	42	91	44	90	113.971230250000005	22.5382542599999987	113.973670589999998	22.5404702099999987	1
2019-10-20 14:34:53	2019-10-20 15:14:05	2.29234759999999982	02	19-29岁	22.5411105229219295	113.982679260692123	440305	V0440300	14732	42	95	44	94	113.980991599999996	22.5382542599999987	113.983431929999995	22.5404702099999987	1
2019-10-20 16:25:37	2019-10-20 21:05:09	3.05925700000000012	01	19-29岁	22.5418472628757094	114.010032776819301	440304	V0440300	14743	42	106	44	105	114.007835290000003	22.5382542599999987	114.010275629999995	22.5404702099999987	1
2019-10-20 08:51:20	2019-10-20 11:13:22	3.05925700000000012	02	40-49岁	22.5413686132358499	114.0129287197434	440304	V0440300	14745	42	108	44	107	114.012715970000002	22.5382542599999987	114.015156300000001	22.5404702099999987	1
2019-10-20 14:45:59	2019-10-20 19:43:49	3.05925700000000012	01	未知	22.5414566041668216	114.073157007851336	440304	V0440300	14769	42	132	43	131	114.071284030000001	22.5382542599999987	114.073724369999994	22.5404702099999987	1
2019-10-20 14:31:20	2019-10-20 21:08:26	3.05925700000000012	02	0-18岁	22.5422216710780212	114.076016907726085	440304	V0440300	14770	42	133	43	132	114.073724369999994	22.5382542599999987	114.07616471	22.5404702099999987	1
2019-10-20 10:55:07	2019-10-20 12:31:42	3.05925700000000012	02	19-29岁	22.5411257245622707	114.076797880870544	440304	V0440300	14771	42	134	43	133	114.07616471	22.5382542599999987	114.078605039999999	22.5404702099999987	2
2019-10-20 12:31:46	2019-10-20 13:56:17	3.05925700000000012	02	19-29岁	22.5411257245622707	114.076797880870544	440304	V0440300	14771	42	134	43	133	114.07616471	22.5382542599999987	114.078605039999999	22.5404702099999987	2
2019-10-20 15:14:53	2019-10-20 20:01:38	3.17181930000000012	02	19-29岁	22.5415943295524315	114.101681442613682	440303	V0440300	14781	42	144	43	143	114.100568069999994	22.5382542599999987	114.103008399999993	22.5404702099999987	1
2019-10-20 14:10:39	2019-10-20 15:40:44	3.17181930000000012	02	30-39岁	22.5414827239800992	114.102499958720912	440303	V0440300	14781	42	144	43	143	114.100568069999994	22.5382542599999987	114.103008399999993	22.5404702099999987	1
2019-10-20 17:13:25	2019-10-20 20:02:43	3.17181930000000012	02	30-39岁	22.5409584069412894	114.107466304897528	440303	V0440300	14783	42	146	43	145	114.10544874	22.5382542599999987	114.107889080000007	22.5404702099999987	1
2019-10-20 17:52:14	2019-10-20 21:16:34	3.17181930000000012	02	30-39岁	22.5416040745075392	114.110746744977106	440303	V0440300	14785	42	148	43	147	114.110329410000006	22.5382542599999987	114.112769749999998	22.5404702099999987	1
2019-10-20 18:11:31	2019-10-20 21:16:37	3.17181930000000012	03	未知	22.5423445647345986	114.118310280779383	440303	V0440300	14788	42	151	43	150	114.117650420000004	22.5382542599999987	114.120090759999997	22.5404702099999987	1
2019-10-20 02:44:03	2019-10-20 02:45:03	2.29234759999999982	01	19-29岁	22.5430657004455384	113.902327665304441	440305	V0440300	15056	43	62	46	61	113.900460510000002	22.5404702099999987	113.902900840000001	22.5426861699999996	1
2019-10-20 18:54:26	2019-10-20 20:17:18	2.29234759999999982	02	19-29岁	22.5441927803000297	113.912124801246989	440305	V0440300	15060	43	66	46	65	113.910221849999999	22.5404702099999987	113.912662190000006	22.5426861699999996	1
2019-10-20 14:05:04	2019-10-20 16:52:51	2.29234759999999982	02	19-29岁	22.5436530175056511	113.920210367839985	440305	V0440300	15064	43	70	45	69	113.919983189999996	22.5404702099999987	113.922423530000003	22.5426861699999996	1
2019-10-20 11:13:45	2019-10-20 12:30:51	2.29234759999999982	02	19-29岁	22.5439381247890687	113.928034755818203	440305	V0440300	15067	43	73	45	72	113.927304199999995	22.5404702099999987	113.929744540000002	22.5426861699999996	2
2019-10-20 14:14:51	2019-10-20 21:55:05	2.29234759999999982	02	19-29岁	22.5439381247890687	113.928034755818203	440305	V0440300	15067	43	73	45	72	113.927304199999995	22.5404702099999987	113.929744540000002	22.5426861699999996	2
2019-10-20 11:37:45	2019-10-20 12:36:41	2.29234759999999982	01	19-29岁	22.5435612135408903	113.927673914511104	440305	V0440300	15067	43	73	45	72	113.927304199999995	22.5404702099999987	113.929744540000002	22.5426861699999996	1
2019-10-20 16:01:21	2019-10-20 18:28:38	2.29234759999999982	02	30-39岁	22.5441512708341101	113.930216039941456	440305	V0440300	15068	43	74	45	73	113.929744540000002	22.5404702099999987	113.932184879999994	22.5426861699999996	2
2019-10-20 18:29:21	2019-10-20 19:10:29	2.29234759999999982	02	30-39岁	22.5441512708341101	113.930216039941456	440305	V0440300	15068	43	74	45	73	113.929744540000002	22.5404702099999987	113.932184879999994	22.5426861699999996	2
2019-10-20 18:40:18	2019-10-20 20:05:58	2.29234759999999982	02	30-39岁	22.5428031410731506	113.93665811899875	440305	V0440300	15070	43	76	45	75	113.934625209999993	22.5404702099999987	113.93706555	22.5426861699999996	1
2019-10-20 13:28:56	2019-10-20 14:11:04	2.29234759999999982	02	19-29岁	22.5434208627286807	113.941609143078267	440305	V0440300	15072	43	78	45	77	113.939505879999999	22.5404702099999987	113.941946220000005	22.5426861699999996	1
2019-10-20 19:34:41	2019-10-20 22:10:09	2.29234759999999982	03	未知	22.5444600964510791	113.944054010203985	440305	V0440300	15073	43	79	45	78	113.941946220000005	22.5404702099999987	113.944386559999998	22.5426861699999996	1
2019-10-20 18:51:10	2019-10-20 21:11:54	2.29234759999999982	01	30-39岁	22.5447679048808887	113.947904372998096	440305	V0440300	15075	43	81	45	80	113.946826889999997	22.5404702099999987	113.949267230000004	22.5426861699999996	1
2019-10-20 15:17:35	2019-10-20 19:37:15	2.29234759999999982	01	19-29岁	22.5433700601928884	113.966550428738572	440305	V0440300	15083	43	89	45	88	113.966349579999999	22.5404702099999987	113.968789920000006	22.5426861699999996	1
2019-10-20 11:23:34	2019-10-20 18:26:58	2.29234759999999982	01	40-49岁	22.5438028599013407	113.975149181914105	440305	V0440300	15086	43	92	45	91	113.973670589999998	22.5404702099999987	113.976110930000004	22.5426861699999996	1
2019-10-20 14:41:45	2019-10-20 15:35:39	2.29234759999999982	01	30-39岁	22.5432174664594704	113.979534070014424	440305	V0440300	15088	43	94	45	93	113.978551260000003	22.5404702099999987	113.980991599999996	22.5426861699999996	1
2019-10-20 15:55:15	2019-10-20 17:17:12	2.29234759999999982	02	19-29岁	22.5434703624046087	113.986757175774102	440305	V0440300	15091	43	97	45	96	113.985872270000002	22.5404702099999987	113.988312609999994	22.5426861699999996	3
2019-10-20 15:19:48	2019-10-20 15:55:14	2.29234759999999982	02	19-29岁	22.5434703624046087	113.986757175774102	440305	V0440300	15091	43	97	45	96	113.985872270000002	22.5404702099999987	113.988312609999994	22.5426861699999996	3
2019-10-20 14:35:59	2019-10-20 15:19:31	2.29234759999999982	02	19-29岁	22.5434703624046087	113.986757175774102	440305	V0440300	15091	43	97	45	96	113.985872270000002	22.5404702099999987	113.988312609999994	22.5426861699999996	3
2019-10-20 10:41:31	2019-10-20 15:02:40	2.29234759999999982	02	50-59岁	22.5440304182096298	113.986783871450612	440305	V0440300	15091	43	97	45	96	113.985872270000002	22.5404702099999987	113.988312609999994	22.5426861699999996	1
2019-10-20 02:27:05	2019-10-20 03:28:58	3.05925700000000012	01	19-29岁	22.5433808151043991	114.000788937605307	440304	V0440300	15097	43	103	45	102	114.000514289999998	22.5404702099999987	114.002954619999997	22.5426861699999996	1
2019-10-20 13:39:55	2019-10-20 15:05:58	3.05925700000000012	02	19-29岁	22.5443333302715594	114.006860314822575	440304	V0440300	15099	43	105	45	104	114.005394960000004	22.5404702099999987	114.007835290000003	22.5426861699999996	3
2019-10-20 15:06:15	2019-10-20 17:17:56	3.05925700000000012	02	19-29岁	22.5443333302715594	114.006860314822575	440304	V0440300	15099	43	105	45	104	114.005394960000004	22.5404702099999987	114.007835290000003	22.5426861699999996	3
2019-10-20 17:18:13	2019-10-20 20:05:16	3.05925700000000012	02	19-29岁	22.5443333302715594	114.006860314822575	440304	V0440300	15099	43	105	45	104	114.005394960000004	22.5404702099999987	114.007835290000003	22.5426861699999996	3
2019-10-20 15:05:21	2019-10-20 18:33:43	3.05925700000000012	01	40-49岁	22.5436068695711214	114.015843921914495	440304	V0440300	15103	43	109	45	108	114.015156300000001	22.5404702099999987	114.017596639999994	22.5426861699999996	1
2019-10-20 10:47:15	2019-10-20 13:08:04	3.05925700000000012	01	40-49岁	22.5432618682004389	114.016706359379128	440304	V0440300	15103	43	109	45	108	114.015156300000001	22.5404702099999987	114.017596639999994	22.5426861699999996	1
2019-10-20 17:55:52	2019-10-20 22:08:18	3.05925700000000012	03	未知	22.5440212123167605	114.020178119936787	440304	V0440300	15105	43	111	45	110	114.02003698	22.5404702099999987	114.022477309999999	22.5426861699999996	1
2019-10-20 20:26:54	2019-10-20 22:39:40	3.05925700000000012	01	19-29岁	22.5435434393775616	114.039747051740974	440304	V0440300	15113	43	119	44	118	114.039559659999995	22.5404702099999987	114.042000000000002	22.5426861699999996	1
2019-10-20 09:03:02	2019-10-20 12:31:06	3.05925700000000012	01	19-29岁	22.5441950348361111	114.050644570332295	440304	V0440300	15117	43	123	44	122	114.04932101	22.5404702099999987	114.051761350000007	22.5426861699999996	1
2019-10-20 16:55:59	2019-10-20 21:18:13	3.05925700000000012	02	30-39岁	22.5435214893035898	114.07850607200767	440304	V0440300	15128	43	134	44	133	114.07616471	22.5404702099999987	114.078605039999999	22.5426861699999996	1
2019-10-20 14:45:43	2019-10-20 17:50:11	3.05925700000000012	01	30-39岁	22.5434963920335889	114.095549390933272	440304	V0440300	15135	43	141	44	140	114.093247059999996	22.5404702099999987	114.095687400000003	22.5426861699999996	1
2019-10-20 19:41:21	2019-10-20 20:43:04	3.17181930000000012	01	19-29岁	22.5432976810407695	114.104045853638723	440303	V0440300	15139	43	145	44	144	114.103008399999993	22.5404702099999987	114.10544874	22.5426861699999996	1
2019-10-20 15:41:56	2019-10-20 16:28:23	3.17181930000000012	01	19-29岁	22.5446270974202108	114.112219021425233	440303	V0440300	15142	43	148	44	147	114.110329410000006	22.5404702099999987	114.112769749999998	22.5426861699999996	2
2019-10-20 16:28:45	2019-10-20 19:27:46	3.17181930000000012	01	19-29岁	22.5446270974202108	114.112219021425233	440303	V0440300	15142	43	148	44	147	114.110329410000006	22.5404702099999987	114.112769749999998	22.5426861699999996	2
2019-10-20 18:10:46	2019-10-20 20:17:20	3.17181930000000012	02	19-29岁	22.5435861288638897	114.120101515144526	440303	V0440300	15146	43	152	44	151	114.120090759999997	22.5404702099999987	114.122531089999995	22.5426861699999996	1
2019-10-20 15:36:47	2019-10-20 17:51:07	3.17181930000000012	01	40-49岁	22.5436268509802602	114.122879659342985	440303	V0440300	15147	43	153	44	152	114.122531089999995	22.5404702099999987	114.124971430000002	22.5426861699999996	1
2019-10-20 12:11:55	2019-10-20 20:04:55	2.29234759999999982	01	19-29岁	22.545319340959221	113.902665944997182	440305	V0440300	15413	44	62	47	61	113.900460510000002	22.5426861699999996	113.902900840000001	22.5449021300000005	1
2019-10-20 17:32:30	2019-10-20 21:11:32	2.29234759999999982	02	19-29岁	22.5463947456830809	113.904147837804388	440305	V0440300	15414	44	63	47	62	113.902900840000001	22.5426861699999996	113.905341179999994	22.5449021300000005	1
2019-10-20 17:12:37	2019-10-20 19:18:50	2.29234759999999982	02	19-29岁	22.5459577199477792	113.916622691446236	440305	V0440300	15419	44	68	46	67	113.915102520000005	22.5426861699999996	113.917542859999998	22.5449021300000005	1
2019-10-20 10:18:40	2019-10-20 12:32:48	2.29234759999999982	01	30-39岁	22.5461455510670703	113.919358327728375	440305	V0440300	15420	44	69	46	68	113.917542859999998	22.5426861699999996	113.919983189999996	22.5449021300000005	1
2019-10-20 13:58:10	2019-10-20 18:36:32	2.29234759999999982	02	19-29岁	22.545755961243831	113.918337126363724	440305	V0440300	15420	44	69	46	68	113.917542859999998	22.5426861699999996	113.919983189999996	22.5449021300000005	1
2019-10-20 13:56:26	2019-10-20 17:02:10	2.29234759999999982	02	50-59岁	22.5449256127666686	113.920687316169605	440305	V0440300	15421	44	70	46	69	113.919983189999996	22.5426861699999996	113.922423530000003	22.5449021300000005	1
2019-10-20 08:28:25	2019-10-20 14:39:37	2.29234759999999982	01	50-59岁	22.5470001465973198	113.927228524685745	440305	V0440300	15423	44	72	46	71	113.924863869999996	22.5426861699999996	113.927304199999995	22.5449021300000005	1
2019-10-20 16:34:19	2019-10-20 18:44:38	2.29234759999999982	01	40-49岁	22.5454389691889183	113.929594878940335	440305	V0440300	15424	44	73	46	72	113.927304199999995	22.5426861699999996	113.929744540000002	22.5449021300000005	1
2019-10-20 15:09:36	2019-10-20 18:42:55	2.29234759999999982	01	19-29岁	22.5464041373237016	113.929097437003847	440305	V0440300	15424	44	73	46	72	113.927304199999995	22.5426861699999996	113.929744540000002	22.5449021300000005	1
2019-10-20 17:09:08	2019-10-20 19:31:32	2.29234759999999982	02	19-29岁	22.5455773970137194	113.932117893787733	440305	V0440300	15425	44	74	46	73	113.929744540000002	22.5426861699999996	113.932184879999994	22.5449021300000005	1
2019-10-20 16:25:17	2019-10-20 17:50:27	2.29234759999999982	01	40-49岁	22.5469390026452992	113.933477128886679	440305	V0440300	15426	44	75	46	74	113.932184879999994	22.5426861699999996	113.934625209999993	22.5449021300000005	1
2019-10-20 15:26:00	2019-10-20 17:48:03	2.29234759999999982	03	未知	22.5454292818330408	113.934287770861701	440305	V0440300	15426	44	75	46	74	113.932184879999994	22.5426861699999996	113.934625209999993	22.5449021300000005	1
2019-10-20 17:24:06	2019-10-20 17:24:06	2.29234759999999982	01	19-29岁	22.5458011902031217	113.932967925936055	440305	V0440300	15426	44	75	46	74	113.932184879999994	22.5426861699999996	113.934625209999993	22.5449021300000005	1
2019-10-20 12:34:53	2019-10-20 14:53:21	2.29234759999999982	02	30-39岁	22.5455585894009403	113.946769654398935	440305	V0440300	15431	44	80	46	79	113.944386559999998	22.5426861699999996	113.946826889999997	22.5449021300000005	1
2019-10-20 12:51:54	2019-10-20 18:47:29	2.29234759999999982	02	19-29岁	22.5470212745174905	113.946329381050475	440305	V0440300	15431	44	80	46	79	113.944386559999998	22.5426861699999996	113.946826889999997	22.5449021300000005	1
2019-10-20 18:03:27	2019-10-20 20:19:56	2.29234759999999982	01	30-39岁	22.5459973543158192	113.948013335604202	440305	V0440300	15432	44	81	46	80	113.946826889999997	22.5426861699999996	113.949267230000004	22.5449021300000005	2
2019-10-20 11:40:28	2019-10-20 13:33:34	2.29234759999999982	01	30-39岁	22.5459973543158192	113.948013335604202	440305	V0440300	15432	44	81	46	80	113.946826889999997	22.5426861699999996	113.949267230000004	22.5449021300000005	2
2019-10-20 14:17:18	2019-10-20 16:31:49	2.29234759999999982	02	30-39岁	22.545769649875151	113.957423285881262	440305	V0440300	15436	44	85	46	84	113.956588240000002	22.5426861699999996	113.959028570000001	22.5449021300000005	2
2019-10-20 13:05:36	2019-10-20 14:16:55	2.29234759999999982	02	30-39岁	22.545769649875151	113.957423285881262	440305	V0440300	15436	44	85	46	84	113.956588240000002	22.5426861699999996	113.959028570000001	22.5449021300000005	2
2019-10-20 18:29:12	2019-10-20 21:11:03	2.29234759999999982	01	19-29岁	22.5456953165466309	113.961126668075124	440305	V0440300	15437	44	86	46	85	113.959028570000001	22.5426861699999996	113.961468909999994	22.5449021300000005	1
2019-10-20 15:43:45	2019-10-20 16:49:41	2.29234759999999982	01	40-49岁	22.5464563008703394	113.967969466347157	440305	V0440300	15440	44	89	46	88	113.966349579999999	22.5426861699999996	113.968789920000006	22.5449021300000005	1
2019-10-20 16:08:59	2019-10-20 18:49:28	2.29234759999999982	01	19-29岁	22.5451492290123703	113.975236407257512	440305	V0440300	15443	44	92	46	91	113.973670589999998	22.5426861699999996	113.976110930000004	22.5449021300000005	1
2019-10-20 16:48:58	2019-10-20 18:28:53	2.29234759999999982	02	19-29岁	22.5451203919202108	113.984748975028552	440305	V0440300	15447	44	96	46	95	113.983431929999995	22.5426861699999996	113.985872270000002	22.5449021300000005	1
2019-10-20 17:20:57	2019-10-20 22:34:39	3.05925700000000012	01	30-39岁	22.5449255747694401	113.993138133794901	440304	V0440300	15450	44	99	46	98	113.990752939999993	22.5426861699999996	113.99319328	22.5449021300000005	1
2019-10-20 15:17:05	2019-10-20 16:25:38	3.17181930000000012	01	40-49岁	22.5452093219571914	114.105949290235131	440303	V0440300	15497	44	146	45	145	114.10544874	22.5426861699999996	114.107889080000007	22.5449021300000005	1
2019-10-20 00:01:40	2019-10-20 01:30:42	3.17181930000000012	02	19-29岁	22.5469907386794404	114.115172337613856	440303	V0440300	15500	44	149	45	148	114.112769749999998	22.5426861699999996	114.115210079999997	22.5449021300000005	1
2019-10-20 18:23:08	2019-10-20 20:26:47	2.29234759999999982	02	30-39岁	22.5475507088711105	113.917335380788245	440305	V0440300	15776	45	68	47	67	113.915102520000005	22.5449021300000005	113.917542859999998	22.5471180900000014	1
2019-10-20 16:39:50	2019-10-20 18:23:15	2.29234759999999982	02	19-29岁	22.5471733224772315	113.926845771677506	440305	V0440300	15780	45	72	47	71	113.924863869999996	22.5449021300000005	113.927304199999995	22.5471180900000014	1
2019-10-20 14:25:09	2019-10-20 17:24:44	2.29234759999999982	01	19-29岁	22.5491161595827094	113.926977596533575	440305	V0440300	15780	45	72	47	71	113.924863869999996	22.5449021300000005	113.927304199999995	22.5471180900000014	2
2019-10-20 17:25:06	2019-10-20 18:44:38	2.29234759999999982	01	19-29岁	22.5491161595827094	113.926977596533575	440305	V0440300	15780	45	72	47	71	113.924863869999996	22.5449021300000005	113.927304199999995	22.5471180900000014	2
2019-10-20 16:23:24	2019-10-20 17:36:21	2.29234759999999982	03	未知	22.5474688298872294	113.928141139869538	440305	V0440300	15781	45	73	47	72	113.927304199999995	22.5449021300000005	113.929744540000002	22.5471180900000014	1
2019-10-20 14:16:34	2019-10-20 17:14:29	2.29234759999999982	01	19-29岁	22.5485710145986609	113.929146605382371	440305	V0440300	15781	45	73	47	72	113.927304199999995	22.5449021300000005	113.929744540000002	22.5471180900000014	1
2019-10-20 17:44:06	2019-10-20 19:33:07	2.29234759999999982	01	19-29岁	22.549232920529299	113.932143888931918	440305	V0440300	15782	45	74	47	73	113.929744540000002	22.5449021300000005	113.932184879999994	22.5471180900000014	1
2019-10-20 14:01:20	2019-10-20 17:01:59	2.29234759999999982	01	19-29岁	22.5485937867184205	113.931283598966274	440305	V0440300	15782	45	74	47	73	113.929744540000002	22.5449021300000005	113.932184879999994	22.5471180900000014	1
2019-10-20 13:33:23	2019-10-20 15:29:48	2.29234759999999982	01	19-29岁	22.5471555069943186	113.932053831895232	440305	V0440300	15782	45	74	47	73	113.929744540000002	22.5449021300000005	113.932184879999994	22.5471180900000014	1
2019-10-20 20:54:20	2019-10-20 22:08:37	2.29234759999999982	01	19-29岁	22.5476862761919499	113.938590583795687	440305	V0440300	15785	45	77	47	76	113.93706555	22.5449021300000005	113.939505879999999	22.5471180900000014	1
2019-10-20 14:24:02	2019-10-20 18:47:30	2.29234759999999982	01	19-29岁	22.5492997288818984	113.946075164307601	440305	V0440300	15788	45	80	47	79	113.944386559999998	22.5449021300000005	113.946826889999997	22.5471180900000014	1
2019-10-20 00:00:29	2019-10-20 00:55:05	2.29234759999999982	02	30-39岁	22.5478534272764009	113.946427646265462	440305	V0440300	15788	45	80	47	79	113.944386559999998	22.5449021300000005	113.946826889999997	22.5471180900000014	1
2019-10-20 18:28:58	2019-10-20 21:49:09	2.29234759999999982	02	19-29岁	22.5472197114575614	113.952980421832166	440305	V0440300	15791	45	83	47	82	113.951707560000003	22.5449021300000005	113.954147899999995	22.5471180900000014	1
2019-10-20 00:00:09	2019-10-20 02:20:17	2.29234759999999982	02	19-29岁	22.5485468031251308	113.963493201797206	440305	V0440300	15795	45	87	47	86	113.961468909999994	22.5449021300000005	113.963909240000007	22.5471180900000014	1
2019-10-20 17:41:14	2019-10-20 20:45:23	2.29234759999999982	02	19-29岁	22.5486418155830606	113.963267650370895	440305	V0440300	15795	45	87	47	86	113.961468909999994	22.5449021300000005	113.963909240000007	22.5471180900000014	1
2019-10-20 11:13:55	2019-10-20 14:11:28	2.29234759999999982	01	30-39岁	22.5488931784875106	113.962241951480749	440305	V0440300	15795	45	87	47	86	113.961468909999994	22.5449021300000005	113.963909240000007	22.5471180900000014	1
2019-10-20 12:38:38	2019-10-20 16:04:10	2.29234759999999982	01	19-29岁	22.5473570733269497	113.964053637275896	440305	V0440300	15796	45	88	47	87	113.963909240000007	22.5449021300000005	113.966349579999999	22.5471180900000014	1
2019-10-20 14:18:51	2019-10-20 17:45:11	3.05925700000000012	01	30-39岁	22.5485236119286014	114.087563690578833	440304	V0440300	15846	45	138	46	137	114.085926049999998	22.5449021300000005	114.088366390000004	22.5471180900000014	1
2019-10-20 15:14:52	2019-10-20 20:46:42	3.17181930000000012	01	30-39岁	22.5473134616386908	114.12411497680759	440303	V0440300	15861	45	153	46	152	114.122531089999995	22.5449021300000005	114.124971430000002	22.5471180900000014	1
2019-10-20 14:37:33	2019-10-20 15:16:49	3.17181930000000012	01	0-18岁	22.5488043868807111	114.141409787377668	440303	V0440300	15868	45	160	46	159	114.139613449999999	22.5449021300000005	114.142053779999998	22.5471180900000014	2
2019-10-20 13:51:57	2019-10-20 14:37:29	3.17181930000000012	01	0-18岁	22.5488043868807111	114.141409787377668	440303	V0440300	15868	45	160	46	159	114.139613449999999	22.5449021300000005	114.142053779999998	22.5471180900000014	2
2019-10-20 18:12:54	2019-10-20 20:00:02	2.29234759999999982	01	30-39岁	22.5506520934894397	113.923766415934978	440305	V0440300	16136	46	71	48	70	113.922423530000003	22.5471180900000014	113.924863869999996	22.5493340400000015	1
2019-10-20 12:08:44	2019-10-20 15:49:29	2.29234759999999982	02	19-29岁	22.5506155250815397	113.935076694241161	440305	V0440300	16141	46	76	48	75	113.934625209999993	22.5471180900000014	113.93706555	22.5493340400000015	1
2019-10-20 13:08:31	2019-10-20 22:02:06	2.29234759999999982	01	30-39岁	22.5501303187816013	113.937555296718642	440305	V0440300	16142	46	77	48	76	113.93706555	22.5471180900000014	113.939505879999999	22.5493340400000015	1
2019-10-20 11:04:37	2019-10-20 14:13:50	2.29234759999999982	01	19-29岁	22.5512252659298191	113.942923572703876	440305	V0440300	16144	46	79	48	78	113.941946220000005	22.5471180900000014	113.944386559999998	22.5493340400000015	1
2019-10-20 10:34:30	2019-10-20 13:49:46	2.29234759999999982	01	40-49岁	22.5512202086833113	113.948355031004795	440305	V0440300	16146	46	81	48	80	113.946826889999997	22.5471180900000014	113.949267230000004	22.5493340400000015	1
2019-10-20 10:41:31	2019-10-20 17:02:02	2.29234759999999982	01	19-29岁	22.5512625922802705	113.949636637562747	440305	V0440300	16147	46	82	48	81	113.949267230000004	22.5471180900000014	113.951707560000003	22.5493340400000015	1
2019-10-20 12:31:21	2019-10-20 16:05:58	3.05925700000000012	01	30-39岁	22.551086811695729	114.020113732298739	440304	V0440300	16176	46	111	48	110	114.02003698	22.5471180900000014	114.022477309999999	22.5493340400000015	1
2019-10-20 19:26:24	2019-10-20 23:03:45	3.05925700000000012	01	19-29岁	22.5502044275783611	114.037311714838808	440304	V0440300	16183	46	118	47	117	114.037119329999996	22.5471180900000014	114.039559659999995	22.5493340400000015	1
2019-10-20 16:42:59	2019-10-20 18:08:12	3.05925700000000012	03	未知	22.5498761103167489	114.086991131756278	440304	V0440300	16203	46	138	47	137	114.085926049999998	22.5471180900000014	114.088366390000004	22.5493340400000015	1
2019-10-20 17:26:55	2019-10-20 17:59:01	3.17181930000000012	02	19-29岁	22.5501753835325012	114.13274284242388	440303	V0440300	16222	46	157	47	156	114.132292440000001	22.5471180900000014	114.134732769999999	22.5493340400000015	2
2019-10-20 17:59:01	2019-10-20 19:11:26	3.17181930000000012	02	19-29岁	22.5501753835325012	114.13274284242388	440303	V0440300	16222	46	157	47	156	114.132292440000001	22.5471180900000014	114.134732769999999	22.5493340400000015	2
2019-10-20 16:25:22	2019-10-20 19:26:55	2.29234759999999982	02	19-29岁	22.5529512690113911	113.912833331330532	440305	V0440300	16489	47	67	49	66	113.912662190000006	22.5493340400000015	113.915102520000005	22.5515499999999989	1
2019-10-20 00:05:46	2019-10-20 18:33:43	2.29234759999999982	01	19-29岁	22.5528462887938304	113.925243163026991	440305	V0440300	16494	47	72	49	71	113.924863869999996	22.5493340400000015	113.927304199999995	22.5515499999999989	1
2019-10-20 10:48:13	2019-10-20 16:13:44	2.29234759999999982	02	19-29岁	22.5529277081702304	113.929973140542955	440305	V0440300	16496	47	74	49	73	113.929744540000002	22.5493340400000015	113.932184879999994	22.5515499999999989	1
2019-10-20 15:24:03	2019-10-20 21:41:48	2.29234759999999982	01	30-39岁	22.5523799718256015	113.938632682306718	440305	V0440300	16499	47	77	49	76	113.93706555	22.5493340400000015	113.939505879999999	22.5515499999999989	1
2019-10-20 17:54:26	2019-10-20 20:08:16	2.29234759999999982	01	50-59岁	22.5532139705932408	113.946416456365796	440305	V0440300	16502	47	80	49	79	113.944386559999998	22.5493340400000015	113.946826889999997	22.5515499999999989	1
2019-10-20 14:59:21	2019-10-20 16:16:39	2.29234759999999982	02	19-29岁	22.5533412859918414	113.94884273829598	440305	V0440300	16503	47	81	49	80	113.946826889999997	22.5493340400000015	113.949267230000004	22.5515499999999989	1
2019-10-20 11:41:12	2019-10-20 14:27:59	2.29234759999999982	03	未知	22.5523681552569002	113.950350749511998	440305	V0440300	16504	47	82	49	81	113.949267230000004	22.5493340400000015	113.951707560000003	22.5515499999999989	1
2019-10-20 13:08:32	2019-10-20 20:14:51	2.29234759999999982	02	30-39岁	22.5531218831991893	113.950596509404704	440305	V0440300	16504	47	82	49	81	113.949267230000004	22.5493340400000015	113.951707560000003	22.5515499999999989	1
2019-10-20 00:03:20	2019-10-20 01:48:22	2.29234759999999982	02	19-29岁	22.5524513124397714	113.983443000641643	440305	V0440300	16518	47	96	49	95	113.983431929999995	22.5493340400000015	113.985872270000002	22.5515499999999989	1
2019-10-20 13:00:04	2019-10-20 15:54:03	3.05925700000000012	02	19-29岁	22.5535058076372898	114.051437654927057	440304	V0440300	16545	47	123	48	122	114.04932101	22.5493340400000015	114.051761350000007	22.5515499999999989	1
2019-10-20 08:56:03	2019-10-20 08:57:03	3.17181930000000012	02	40-49岁	22.5523593794808086	114.132221523622604	440303	V0440300	16578	47	156	48	155	114.129852099999994	22.5493340400000015	114.132292440000001	22.5515499999999989	1
2019-10-20 15:39:15	2019-10-20 19:11:09	3.17181930000000012	02	30-39岁	22.5519007779627998	114.132823770645658	440303	V0440300	16579	47	157	48	156	114.132292440000001	22.5493340400000015	114.134732769999999	22.5515499999999989	1
2019-10-20 11:37:09	2019-10-20 13:10:38	3.17181930000000012	01	19-29岁	22.5534269619783601	114.140974367816355	440303	V0440300	16582	47	160	48	159	114.139613449999999	22.5493340400000015	114.142053779999998	22.5515499999999989	1
2019-10-20 15:40:10	2019-10-20 16:40:03	4.98298400000000008	01	40-49岁	22.5520335827386589	114.224711416360535	440308	V0440300	16616	47	194	47	193	114.222584870000006	22.5493340400000015	114.225025209999998	22.5515499999999989	1
2019-10-20 18:18:29	2019-10-20 22:15:31	2.29234759999999982	02	19-29岁	22.554467334346171	113.919882692818064	440305	V0440300	16848	48	69	50	68	113.917542859999998	22.5515499999999989	113.919983189999996	22.5537659599999998	1
2019-10-20 17:39:28	2019-10-20 22:26:58	2.29234759999999982	01	19-29岁	22.5539732544829299	113.924712920448897	440305	V0440300	16850	48	71	50	70	113.922423530000003	22.5515499999999989	113.924863869999996	22.5537659599999998	1
2019-10-20 14:55:30	2019-10-20 17:51:11	2.29234759999999982	02	30-39岁	22.5540934009931284	113.925332095078687	440305	V0440300	16851	48	72	50	71	113.924863869999996	22.5515499999999989	113.927304199999995	22.5537659599999998	1
2019-10-20 20:52:46	2019-10-20 23:46:38	2.29234759999999982	02	30-39岁	22.554483900942941	113.9254594610358	440305	V0440300	16851	48	72	50	71	113.924863869999996	22.5515499999999989	113.927304199999995	22.5537659599999998	1
2019-10-20 12:39:09	2019-10-20 14:56:27	2.29234759999999982	01	19-29岁	22.5554528390921085	113.951205952888387	440305	V0440300	16861	48	82	50	81	113.949267230000004	22.5515499999999989	113.951707560000003	22.5537659599999998	1
2019-10-20 00:00:51	2019-10-20 00:48:43	2.29234759999999982	01	0-18岁	22.5552146220001717	113.951969079931871	440305	V0440300	16862	48	83	50	82	113.951707560000003	22.5515499999999989	113.954147899999995	22.5537659599999998	1
2019-10-20 12:15:59	2019-10-20 13:33:37	2.29234759999999982	01	40-49岁	22.5551187229869008	113.954526630119332	440305	V0440300	16863	48	84	50	83	113.954147899999995	22.5515499999999989	113.956588240000002	22.5537659599999998	1
2019-10-20 14:40:39	2019-10-20 20:11:39	2.29234759999999982	02	19-29岁	22.5549958306813885	113.959951150616732	440305	V0440300	16865	48	86	50	85	113.959028570000001	22.5515499999999989	113.961468909999994	22.5537659599999998	1
2019-10-20 12:18:45	2019-10-20 13:49:54	2.29234759999999982	01	0-18岁	22.5542612935366691	113.970276490890541	440305	V0440300	16869	48	90	50	89	113.968789920000006	22.5515499999999989	113.971230250000005	22.5537659599999998	2
2019-10-20 20:11:55	2019-10-20 22:29:57	2.29234759999999982	01	0-18岁	22.5542612935366691	113.970276490890541	440305	V0440300	16869	48	90	50	89	113.968789920000006	22.5515499999999989	113.971230250000005	22.5537659599999998	2
2019-10-20 12:59:00	2019-10-20 15:17:18	3.05925700000000012	02	19-29岁	22.5554629474438215	114.028337398159806	440304	V0440300	16893	48	114	49	113	114.027357980000005	22.5515499999999989	114.029798319999998	22.5537659599999998	1
2019-10-20 11:43:03	2019-10-20 13:36:41	3.05925700000000012	01	30-39岁	22.5555299114053192	114.028054169247469	440304	V0440300	16893	48	114	49	113	114.027357980000005	22.5515499999999989	114.029798319999998	22.5537659599999998	2
2019-10-20 13:37:00	2019-10-20 14:30:25	3.05925700000000012	01	30-39岁	22.5555299114053192	114.028054169247469	440304	V0440300	16893	48	114	49	113	114.027357980000005	22.5515499999999989	114.029798319999998	22.5537659599999998	2
2019-10-20 09:59:51	2019-10-20 14:10:55	3.05925700000000012	01	30-39岁	22.5549431432467209	114.037822616429963	440304	V0440300	16897	48	118	49	117	114.037119329999996	22.5515499999999989	114.039559659999995	22.5537659599999998	1
2019-10-20 19:55:31	2019-10-20 22:11:45	3.05925700000000012	01	19-29岁	22.5551833897948413	114.050391390590278	440304	V0440300	16902	48	123	49	122	114.04932101	22.5515499999999989	114.051761350000007	22.5537659599999998	1
2019-10-20 20:54:01	2019-10-20 21:36:38	3.05925700000000012	01	19-29岁	22.5543648669702712	114.087654765052193	440304	V0440300	16917	48	138	49	137	114.085926049999998	22.5515499999999989	114.088366390000004	22.5537659599999998	1
2019-10-20 16:32:32	2019-10-20 19:20:20	3.17181930000000012	02	0-18岁	22.55462603529039	114.117656628711771	440303	V0440300	16930	48	151	49	150	114.117650420000004	22.5515499999999989	114.120090759999997	22.5537659599999998	1
2019-10-20 10:41:31	2019-10-20 13:24:37	2.01503029999999983	02	30-39岁	22.5570798725091208	113.862285048104795	440306	V0440300	17182	49	46	52	45	113.861415129999997	22.5537659599999998	113.863855459999996	22.5559819099999999	1
2019-10-20 15:24:53	2019-10-20 16:24:06	2.01503029999999983	01	19-29岁	22.5578902915940596	113.874693656856451	440306	V0440300	17187	49	51	52	50	113.873616810000001	22.5537659599999998	113.87605714	22.5559819099999999	1
2019-10-20 14:20:21	2019-10-20 15:00:07	2.01503029999999983	01	50-59岁	22.5562820962897987	113.8736708707481	440306	V0440300	17187	49	51	52	50	113.873616810000001	22.5537659599999998	113.87605714	22.5559819099999999	1
2019-10-20 03:05:04	2019-10-20 14:27:06	2.01503029999999983	02	19-29岁	22.5579037352070699	113.902880298099376	440306	V0440300	17198	49	62	51	61	113.900460510000002	22.5537659599999998	113.902900840000001	22.5559819099999999	1
2019-10-20 13:40:56	2019-10-20 17:08:04	2.29234759999999982	01	19-29岁	22.5568770516492592	113.923657414473823	440305	V0440300	17207	49	71	51	70	113.922423530000003	22.5537659599999998	113.924863869999996	22.5559819099999999	1
2019-10-20 16:37:53	2019-10-20 18:58:05	2.29234759999999982	01	30-39岁	22.5579656762805385	113.925838900721104	440305	V0440300	17208	49	72	51	71	113.924863869999996	22.5537659599999998	113.927304199999995	22.5559819099999999	1
2019-10-20 16:46:30	2019-10-20 20:47:22	2.29234759999999982	02	19-29岁	22.5570497347768999	113.925606589648524	440305	V0440300	17208	49	72	51	71	113.924863869999996	22.5537659599999998	113.927304199999995	22.5559819099999999	1
2019-10-20 14:45:38	2019-10-20 16:00:36	2.29234759999999982	01	40-49岁	22.5578381306206808	113.94707248017292	440305	V0440300	17217	49	81	51	80	113.946826889999997	22.5537659599999998	113.949267230000004	22.5559819099999999	1
2019-10-20 18:46:14	2019-10-20 22:07:44	2.29234759999999982	02	30-39岁	22.5579979935121102	113.967425518942505	440305	V0440300	17225	49	89	51	88	113.966349579999999	22.5537659599999998	113.968789920000006	22.5559819099999999	1
2019-10-20 17:20:28	2019-10-20 19:09:07	2.29234759999999982	01	19-29岁	22.5575994983466401	113.982689647310238	440305	V0440300	17231	49	95	51	94	113.980991599999996	22.5537659599999998	113.983431929999995	22.5559819099999999	1
2019-10-20 12:32:21	2019-10-20 14:20:59	2.29234759999999982	03	19-29岁	22.5569154566232903	113.990487732777908	440305	V0440300	17234	49	98	51	97	113.988312609999994	22.5537659599999998	113.990752939999993	22.5559819099999999	1
2019-10-20 08:49:10	2019-10-20 11:24:47	3.05925700000000012	01	19-29岁	22.5568959424948297	114.063570455758381	440304	V0440300	17264	49	128	50	127	114.061522690000004	22.5537659599999998	114.063963029999996	22.5559819099999999	1
2019-10-20 11:43:04	2019-10-20 14:47:35	4.98298400000000008	02	30-39岁	22.5579925240736614	114.218012797417273	440308	V0440300	17328	49	192	49	191	114.2177042	22.5537659599999998	114.220144540000007	22.5559819099999999	1
2019-10-20 23:01:58	2019-10-20 23:01:58	4.98298400000000008	02	19-29岁	22.5572858167220396	114.227259375130814	440308	V0440300	17331	49	195	49	194	114.225025209999998	22.5537659599999998	114.227465550000005	22.5559819099999999	1
2019-10-20 14:26:08	2019-10-20 18:08:38	4.98298400000000008	02	19-29岁	22.5576091464998285	114.230829267568566	440308	V0440300	17333	49	197	49	196	114.229905880000004	22.5537659599999998	114.232346219999997	22.5559819099999999	1
2019-10-20 14:21:40	2019-10-20 16:50:27	2.01503029999999983	02	30-39岁	22.5588733231225085	113.881161963851753	440306	V0440300	17547	50	54	53	53	113.88093782	22.5559819099999999	113.883378149999999	22.5581978700000008	1
2019-10-20 08:48:02	2019-10-20 10:15:25	2.01503029999999983	01	40-49岁	22.5591117704425983	113.891601678805159	440306	V0440300	17551	50	58	53	57	113.890699159999997	22.5559819099999999	113.893139500000004	22.5581978700000008	1
2019-10-20 09:37:16	2019-10-20 10:09:49	2.01503029999999983	01	30-39岁	22.5587291001565688	113.900286999126095	440306	V0440300	17554	50	61	52	60	113.898020169999995	22.5559819099999999	113.900460510000002	22.5581978700000008	2
2019-10-20 10:11:23	2019-10-20 11:16:29	2.01503029999999983	01	30-39岁	22.5587291001565688	113.900286999126095	440306	V0440300	17554	50	61	52	60	113.898020169999995	22.5559819099999999	113.900460510000002	22.5581978700000008	2
2019-10-20 18:34:57	2019-10-20 21:07:33	2.01503029999999983	02	19-29岁	22.5589340198440205	113.89874721984701	440306	V0440300	17554	50	61	52	60	113.898020169999995	22.5559819099999999	113.900460510000002	22.5581978700000008	1
2019-10-20 17:57:45	2019-10-20 20:40:17	2.01503029999999983	02	19-29岁	22.5598252655431288	113.907996830365946	440306	V0440300	17558	50	65	52	64	113.907781510000007	22.5559819099999999	113.910221849999999	22.5581978700000008	1
2019-10-20 14:59:07	2019-10-20 17:15:42	2.29234759999999982	03	未知	22.5597954974633303	113.927139208838156	440305	V0440300	17565	50	72	52	71	113.924863869999996	22.5559819099999999	113.927304199999995	22.5581978700000008	1
2019-10-20 10:09:06	2019-10-20 17:14:40	2.29234759999999982	02	19-29岁	22.5594624755868907	113.947065846939367	440305	V0440300	17574	50	81	52	80	113.946826889999997	22.5559819099999999	113.949267230000004	22.5581978700000008	1
2019-10-20 18:29:45	2019-10-20 18:30:45	2.29234759999999982	02	30-39岁	22.5601794064226802	113.968242592411016	440305	V0440300	17582	50	89	52	88	113.966349579999999	22.5559819099999999	113.968789920000006	22.5581978700000008	1
2019-10-20 10:45:42	2019-10-20 13:48:07	2.29234759999999982	02	19-29岁	22.5594547430591383	113.978160007802529	440305	V0440300	17586	50	93	52	92	113.976110930000004	22.5559819099999999	113.978551260000003	22.5581978700000008	1
2019-10-20 11:12:42	2019-10-20 14:54:55	2.29234759999999982	01	30-39岁	22.5585534100474412	113.977742400542539	440305	V0440300	17586	50	93	52	92	113.976110930000004	22.5559819099999999	113.978551260000003	22.5581978700000008	1
2019-10-20 14:07:42	2019-10-20 14:53:59	2.29234759999999982	01	19-29岁	22.5601340349242392	113.977328965838254	440305	V0440300	17586	50	93	52	92	113.976110930000004	22.5559819099999999	113.978551260000003	22.5581978700000008	1
2019-10-20 08:50:25	2019-10-20 10:38:03	2.29234759999999982	01	50-59岁	22.5597353987228999	113.984450510965516	440305	V0440300	17589	50	96	52	95	113.983431929999995	22.5559819099999999	113.985872270000002	22.5581978700000008	1
2019-10-20 13:55:59	2019-10-20 13:56:59	3.05925700000000012	02	40-49岁	22.5592763649071415	114.023717674707797	440304	V0440300	17605	50	112	51	111	114.022477309999999	22.5559819099999999	114.024917650000006	22.5581978700000008	1
2019-10-20 14:30:24	2019-10-20 20:50:12	3.05925700000000012	02	未知	22.5592824776923315	114.029411860252338	440304	V0440300	17607	50	114	51	113	114.027357980000005	22.5559819099999999	114.029798319999998	22.5581978700000008	1
2019-10-20 08:17:32	2019-10-20 13:58:43	3.05925700000000012	03	未知	22.5590389392219599	114.030884388111545	440304	V0440300	17608	50	115	51	114	114.029798319999998	22.5559819099999999	114.032238660000004	22.5581978700000008	1
2019-10-20 16:29:14	2019-10-20 16:30:14	3.05925700000000012	01	0-18岁	22.5586249453199805	114.033390591343419	440304	V0440300	17609	50	116	51	115	114.032238660000004	22.5559819099999999	114.034678990000003	22.5581978700000008	1
2019-10-20 15:30:37	2019-10-20 18:25:33	3.17181930000000012	02	19-29岁	22.5604087041881698	114.100442673478867	440303	V0440300	17636	50	143	51	142	114.098127730000002	22.5559819099999999	114.100568069999994	22.5581978700000008	1
2019-10-20 11:29:41	2019-10-20 16:20:51	4.98298400000000008	01	19-29岁	22.5594104108241389	114.21857716314554	440308	V0440300	17685	50	192	50	191	114.2177042	22.5559819099999999	114.220144540000007	22.5581978700000008	1
2019-10-20 20:13:16	2019-10-20 20:13:16	4.98298400000000008	01	30-39岁	22.5595563057381092	114.229633863095643	440308	V0440300	17689	50	196	50	196	114.227465550000005	22.5559819099999999	114.229905880000004	22.5581978700000008	1
2019-10-20 12:53:00	2019-10-20 13:55:32	2.01503029999999983	01	30-39岁	22.5624310320156987	113.861347696015159	440306	V0440300	17895	51	45	54	44	113.858974790000005	22.5581978700000008	113.861415129999997	22.5604138300000017	1
2019-10-20 11:34:09	2019-10-20 19:10:50	2.01503029999999983	02	19-29岁	22.5621862163852001	113.887257409913573	440306	V0440300	17906	51	56	54	55	113.885818490000005	22.5581978700000008	113.888258820000004	22.5604138300000017	2
2019-10-20 08:04:14	2019-10-20 08:11:09	2.01503029999999983	02	19-29岁	22.5621862163852001	113.887257409913573	440306	V0440300	17906	51	56	54	55	113.885818490000005	22.5581978700000008	113.888258820000004	22.5604138300000017	2
2019-10-20 16:37:27	2019-10-20 22:04:52	2.01503029999999983	02	19-29岁	22.5605274026139284	113.895271910278538	440306	V0440300	17909	51	59	54	58	113.893139500000004	22.5581978700000008	113.895579830000003	22.5604138300000017	1
2019-10-20 15:48:44	2019-10-20 17:12:13	2.01503029999999983	02	30-39岁	22.5612541303271605	113.895051579060592	440306	V0440300	17909	51	59	54	58	113.893139500000004	22.5581978700000008	113.895579830000003	22.5604138300000017	1
2019-10-20 09:24:07	2019-10-20 12:19:23	2.29234759999999982	01	30-39岁	22.561163447753799	113.902039831320494	440305	V0440300	17912	51	62	53	61	113.900460510000002	22.5581978700000008	113.902900840000001	22.5604138300000017	1
2019-10-20 09:06:34	2019-10-20 10:08:33	2.29234759999999982	01	40-49岁	22.5607514935895708	113.91486525597243	440305	V0440300	17917	51	67	53	66	113.912662190000006	22.5581978700000008	113.915102520000005	22.5604138300000017	1
2019-10-20 14:57:44	2019-10-20 17:56:19	2.29234759999999982	02	40-49岁	22.5625680995906386	113.923472770362693	440305	V0440300	17921	51	71	53	70	113.922423530000003	22.5581978700000008	113.924863869999996	22.5604138300000017	1
2019-10-20 14:55:57	2019-10-20 16:29:12	2.29234759999999982	02	19-29岁	22.5621515802003287	113.942779727993909	440305	V0440300	17929	51	79	53	78	113.941946220000005	22.5581978700000008	113.944386559999998	22.5604138300000017	2
2019-10-20 12:14:30	2019-10-20 14:54:52	2.29234759999999982	02	19-29岁	22.5621515802003287	113.942779727993909	440305	V0440300	17929	51	79	53	78	113.941946220000005	22.5581978700000008	113.944386559999998	22.5604138300000017	2
2019-10-20 22:13:51	2019-10-20 23:41:12	2.29234759999999982	01	40-49岁	22.5618936676765003	113.942979756945235	440305	V0440300	17929	51	79	53	78	113.941946220000005	22.5581978700000008	113.944386559999998	22.5604138300000017	1
2019-10-20 15:08:50	2019-10-20 19:18:47	2.29234759999999982	02	19-29岁	22.5618464488735597	113.944292582761321	440305	V0440300	17929	51	79	53	78	113.941946220000005	22.5581978700000008	113.944386559999998	22.5604138300000017	1
2019-10-20 18:52:24	2019-10-20 22:09:23	2.29234759999999982	02	0-18岁	22.5611822491056309	113.944958260928658	440305	V0440300	17930	51	80	53	79	113.944386559999998	22.5581978700000008	113.946826889999997	22.5604138300000017	1
2019-10-20 09:30:11	2019-10-20 10:44:04	2.29234759999999982	01	19-29岁	22.5611077654795587	113.946261964962289	440305	V0440300	17930	51	80	53	79	113.944386559999998	22.5581978700000008	113.946826889999997	22.5604138300000017	1
2019-10-20 16:17:08	2019-10-20 19:24:28	2.29234759999999982	02	19-29岁	22.5618021536066493	113.949084008748628	440305	V0440300	17931	51	81	53	80	113.946826889999997	22.5581978700000008	113.949267230000004	22.5604138300000017	1
2019-10-20 17:46:00	2019-10-20 22:23:17	2.29234759999999982	01	19-29岁	22.5624672314751891	113.958456013237111	440305	V0440300	17935	51	85	53	84	113.956588240000002	22.5581978700000008	113.959028570000001	22.5604138300000017	1
2019-10-20 11:34:47	2019-10-20 13:53:23	2.29234759999999982	01	19-29岁	22.5604782906697103	113.964475586726707	440305	V0440300	17938	51	88	53	87	113.963909240000007	22.5581978700000008	113.966349579999999	22.5604138300000017	2
2019-10-20 13:53:45	2019-10-20 15:00:05	2.29234759999999982	01	19-29岁	22.5604782906697103	113.964475586726707	440305	V0440300	17938	51	88	53	87	113.963909240000007	22.5581978700000008	113.966349579999999	22.5604138300000017	2
2019-10-20 14:25:20	2019-10-20 18:20:19	2.29234759999999982	03	未知	22.5622181471618894	113.975855082096558	440305	V0440300	17942	51	92	53	91	113.973670589999998	22.5581978700000008	113.976110930000004	22.5604138300000017	1
2019-10-20 14:20:08	2019-10-20 15:19:12	2.29234759999999982	03	未知	22.5613764173771294	113.977165826313794	440305	V0440300	17943	51	93	53	92	113.976110930000004	22.5581978700000008	113.978551260000003	22.5604138300000017	1
2019-10-20 16:04:33	2019-10-20 19:01:26	2.29234759999999982	01	19-29岁	22.5607055737836717	113.979405667092067	440305	V0440300	17944	51	94	53	93	113.978551260000003	22.5581978700000008	113.980991599999996	22.5604138300000017	1
2019-10-20 15:08:58	2019-10-20 16:32:31	3.05925700000000012	01	40-49岁	22.5621184418428911	114.010061986602551	440304	V0440300	17956	51	106	53	105	114.007835290000003	22.5581978700000008	114.010275629999995	22.5604138300000017	1
2019-10-20 18:09:34	2019-10-20 21:17:53	3.05925700000000012	01	19-29岁	22.562153206853349	114.02359758199394	440304	V0440300	17962	51	112	52	111	114.022477309999999	22.5581978700000008	114.024917650000006	22.5604138300000017	1
2019-10-20 14:12:23	2019-10-20 14:54:40	3.05925700000000012	01	19-29岁	22.5624088526344195	114.034981002181198	440304	V0440300	17967	51	117	52	116	114.034678990000003	22.5581978700000008	114.037119329999996	22.5604138300000017	1
2019-10-20 23:43:18	2019-10-20 23:43:18	3.05925700000000012	02	40-49岁	22.5609973921143592	114.035769163539399	440304	V0440300	17967	51	117	52	116	114.034678990000003	22.5581978700000008	114.037119329999996	22.5604138300000017	1
2019-10-20 08:48:19	2019-10-20 20:31:22	4.98298400000000008	03	未知	22.561431506714861	114.230023999911907	440308	V0440300	18047	51	197	51	197	114.229905880000004	22.5581978700000008	114.232346219999997	22.5604138300000017	1
2019-10-20 09:14:48	2019-10-20 10:25:34	4.98298400000000008	01	19-29岁	22.5619842752846615	114.230149013114413	440308	V0440300	18047	51	197	51	197	114.229905880000004	22.5581978700000008	114.232346219999997	22.5604138300000017	1
2019-10-20 12:49:59	2019-10-20 13:55:45	4.98298400000000008	02	40-49岁	22.560476837935429	114.236962721691768	440308	V0440300	18049	51	199	51	199	114.234786549999995	22.5581978700000008	114.237226890000002	22.5604138300000017	1
2019-10-20 16:40:04	2019-10-20 23:47:50	2.01503029999999983	01	30-39岁	22.5631193651905484	113.87675222501224	440306	V0440300	18259	52	52	55	51	113.87605714	22.5604138300000017	113.878497479999993	22.562629789999999	1
2019-10-20 14:33:36	2019-10-20 15:13:06	2.01503029999999983	01	40-49岁	22.5642364040801517	113.892934507979263	440306	V0440300	18265	52	58	55	57	113.890699159999997	22.5604138300000017	113.893139500000004	22.562629789999999	1
2019-10-20 08:31:55	2019-10-20 11:31:30	2.01503029999999983	02	19-29岁	22.5627083416711507	113.894183358257777	440306	V0440300	18266	52	59	55	58	113.893139500000004	22.5604138300000017	113.895579830000003	22.562629789999999	1
2019-10-20 07:30:42	2019-10-20 12:52:58	2.01503029999999983	02	30-39岁	22.5643400772362703	113.896896628671669	440306	V0440300	18267	52	60	54	59	113.895579830000003	22.5604138300000017	113.898020169999995	22.562629789999999	1
2019-10-20 09:28:30	2019-10-20 10:34:32	2.01503029999999983	03	未知	22.563337533700949	113.905741892563995	440306	V0440300	18271	52	64	54	63	113.905341179999994	22.5604138300000017	113.907781510000007	22.562629789999999	1
2019-10-20 18:15:34	2019-10-20 20:02:52	2.01503029999999983	03	19-29岁	22.5627677475844486	113.909427549390912	440306	V0440300	18272	52	65	54	64	113.907781510000007	22.5604138300000017	113.910221849999999	22.562629789999999	2
2019-10-20 20:02:53	2019-10-20 20:43:01	2.01503029999999983	03	19-29岁	22.5627677475844486	113.909427549390912	440306	V0440300	18272	52	65	54	64	113.907781510000007	22.5604138300000017	113.910221849999999	22.562629789999999	2
2019-10-20 03:18:01	2019-10-20 04:19:06	2.29234759999999982	02	40-49岁	22.5645638599169587	113.912253968063325	440305	V0440300	18273	52	66	54	65	113.910221849999999	22.5604138300000017	113.912662190000006	22.562629789999999	2
2019-10-20 00:07:05	2019-10-20 03:18:01	2.29234759999999982	02	40-49岁	22.5645638599169587	113.912253968063325	440305	V0440300	18273	52	66	54	65	113.910221849999999	22.5604138300000017	113.912662190000006	22.562629789999999	2
2019-10-20 13:50:24	2019-10-20 16:55:40	2.29234759999999982	01	19-29岁	22.5629802374057995	113.945540506450428	440305	V0440300	18287	52	80	54	79	113.944386559999998	22.5604138300000017	113.946826889999997	22.562629789999999	1
2019-10-20 13:17:43	2019-10-20 14:19:51	2.29234759999999982	01	19-29岁	22.56369176096457	113.944990382208985	440305	V0440300	18287	52	80	54	79	113.944386559999998	22.5604138300000017	113.946826889999997	22.562629789999999	2
2019-10-20 14:20:13	2019-10-20 19:04:00	2.29234759999999982	01	19-29岁	22.56369176096457	113.944990382208985	440305	V0440300	18287	52	80	54	79	113.944386559999998	22.5604138300000017	113.946826889999997	22.562629789999999	2
2019-10-20 11:53:13	2019-10-20 16:42:57	2.29234759999999982	02	19-29岁	22.5636241847001102	113.948081898196008	440305	V0440300	18288	52	81	54	80	113.946826889999997	22.5604138300000017	113.949267230000004	22.562629789999999	1
2019-10-20 12:13:34	2019-10-20 14:38:00	2.29234759999999982	01	30-39岁	22.5630276674278107	113.970920514489265	440305	V0440300	18297	52	90	54	89	113.968789920000006	22.5604138300000017	113.971230250000005	22.562629789999999	1
2019-10-20 16:08:32	2019-10-20 20:13:50	2.29234759999999982	01	30-39岁	22.56313481489358	113.984289075972498	440305	V0440300	18303	52	96	54	95	113.983431929999995	22.5604138300000017	113.985872270000002	22.562629789999999	1
2019-10-20 12:18:39	2019-10-20 15:26:01	2.29234759999999982	02	30-39岁	22.5638592681337613	113.985381082695426	440305	V0440300	18303	52	96	54	95	113.983431929999995	22.5604138300000017	113.985872270000002	22.562629789999999	1
2019-10-20 12:18:45	2019-10-20 15:25:13	2.29234759999999982	02	30-39岁	22.5640353201866013	113.985144035999909	440305	V0440300	18303	52	96	54	95	113.983431929999995	22.5604138300000017	113.985872270000002	22.562629789999999	1
2019-10-20 16:00:22	2019-10-20 18:00:59	2.29234759999999982	01	19-29岁	22.5634456934914311	113.990277889851029	440305	V0440300	18305	52	98	54	97	113.988312609999994	22.5604138300000017	113.990752939999993	22.562629789999999	1
2019-10-20 15:49:13	2019-10-20 17:41:05	3.05925700000000012	02	40-49岁	22.5637027041962988	114.012262820392522	440304	V0440300	18314	52	107	54	106	114.010275629999995	22.5604138300000017	114.012715970000002	22.562629789999999	1
2019-10-20 15:53:42	2019-10-20 17:32:21	3.05925700000000012	02	19-29岁	22.5637482469024917	114.023466143558309	440304	V0440300	18319	52	112	53	111	114.022477309999999	22.5604138300000017	114.024917650000006	22.562629789999999	1
2019-10-20 20:02:58	2019-10-20 22:48:51	3.05925700000000012	01	19-29岁	22.5638823376374695	114.02632023072799	440304	V0440300	18320	52	113	53	112	114.024917650000006	22.5604138300000017	114.027357980000005	22.562629789999999	1
2019-10-20 12:39:10	2019-10-20 15:58:59	3.05925700000000012	01	30-39岁	22.5628787007284508	114.029636011607479	440304	V0440300	18321	52	114	53	113	114.027357980000005	22.5604138300000017	114.029798319999998	22.562629789999999	1
2019-10-20 17:54:21	2019-10-20 21:06:14	3.05925700000000012	01	30-39岁	22.5634537490837488	114.033403826106507	440304	V0440300	18323	52	116	53	115	114.032238660000004	22.5604138300000017	114.034678990000003	22.562629789999999	1
2019-10-20 20:37:40	2019-10-20 23:42:53	3.05925700000000012	02	19-29岁	22.5645118904716995	114.0423311744687	440304	V0440300	18327	52	120	53	119	114.042000000000002	22.5604138300000017	114.044440339999994	22.562629789999999	1
2019-10-20 09:08:17	2019-10-20 10:40:37	3.17181930000000012	01	30-39岁	22.563845398505169	114.170682328244141	440303	V0440300	18379	52	172	52	171	114.168897479999998	22.5604138300000017	114.171337820000005	22.562629789999999	1
2019-10-20 13:10:57	2019-10-20 18:16:23	4.98298400000000008	01	19-29岁	22.5639309466610705	114.238886221600438	440308	V0440300	18407	52	200	52	200	114.237226890000002	22.5604138300000017	114.239667229999995	22.562629789999999	1
2019-10-20 18:08:56	2019-10-20 20:21:37	2.01503029999999983	03	未知	22.5648923930146985	113.868627982886139	440306	V0440300	18612	53	48	56	47	113.866295800000003	22.562629789999999	113.868736139999996	22.5648457399999991	1
2019-10-20 16:00:20	2019-10-20 16:01:20	2.01503029999999983	02	19-29岁	22.5669144040026097	113.873751615699902	440306	V0440300	18615	53	51	56	50	113.873616810000001	22.562629789999999	113.87605714	22.5648457399999991	1
2019-10-20 16:31:33	2019-10-20 21:32:03	2.01503029999999983	01	19-29岁	22.56541635616367	113.878391153970909	440306	V0440300	18616	53	52	56	51	113.87605714	22.562629789999999	113.878497479999993	22.5648457399999991	1
2019-10-20 17:52:36	2019-10-20 21:30:10	2.01503029999999983	01	19-29岁	22.5651429233075298	113.876395670854507	440306	V0440300	18616	53	52	56	51	113.87605714	22.562629789999999	113.878497479999993	22.5648457399999991	1
2019-10-20 10:03:03	2019-10-20 12:17:48	2.01503029999999983	01	30-39岁	22.5658912554114508	113.888447070829329	440306	V0440300	18621	53	57	56	56	113.888258820000004	22.562629789999999	113.890699159999997	22.5648457399999991	1
2019-10-20 13:20:27	2019-10-20 18:19:31	2.01503029999999983	01	19-29岁	22.5662314241102102	113.88923621366142	440306	V0440300	18621	53	57	56	56	113.888258820000004	22.562629789999999	113.890699159999997	22.5648457399999991	1
2019-10-20 14:26:53	2019-10-20 17:11:34	2.01503029999999983	02	19-29岁	22.5659640238354413	113.894537914391165	440306	V0440300	18623	53	59	55	58	113.893139500000004	22.562629789999999	113.895579830000003	22.5648457399999991	1
2019-10-20 17:07:44	2019-10-20 18:32:12	2.01503029999999983	01	30-39岁	22.5658913579425402	113.899184221956475	440306	V0440300	18625	53	61	55	60	113.898020169999995	22.562629789999999	113.900460510000002	22.5648457399999991	1
2019-10-20 12:17:50	2019-10-20 14:17:46	2.29234759999999982	01	40-49岁	22.5655644043029895	113.922065281499371	440305	V0440300	18634	53	70	55	69	113.919983189999996	22.562629789999999	113.922423530000003	22.5648457399999991	1
2019-10-20 18:19:05	2019-10-20 20:28:27	2.29234759999999982	02	19-29岁	22.5648500931475589	113.967061775131214	440305	V0440300	18653	53	89	55	88	113.966349579999999	22.562629789999999	113.968789920000006	22.5648457399999991	1
2019-10-20 11:58:36	2019-10-20 12:50:31	2.29234759999999982	02	30-39岁	22.5652497339960689	113.97197970960076	440305	V0440300	18655	53	91	55	90	113.971230250000005	22.562629789999999	113.973670589999998	22.5648457399999991	1
2019-10-20 17:07:41	2019-10-20 18:05:59	2.29234759999999982	02	19-29岁	22.564965802314191	113.975591045219616	440305	V0440300	18656	53	92	55	91	113.973670589999998	22.562629789999999	113.976110930000004	22.5648457399999991	1
2019-10-20 17:46:45	2019-10-20 20:15:56	3.05925700000000012	01	40-49岁	22.5664974153019813	114.032541793892022	440304	V0440300	18680	53	116	54	115	114.032238660000004	22.562629789999999	114.034678990000003	22.5648457399999991	1
2019-10-20 15:39:41	2019-10-20 20:54:13	3.05925700000000012	01	19-29岁	22.5664315010728203	114.036304000752452	440304	V0440300	18681	53	117	54	116	114.034678990000003	22.562629789999999	114.037119329999996	22.5648457399999991	1
2019-10-20 10:07:16	2019-10-20 18:15:46	3.05925700000000012	02	40-49岁	22.5654836142052702	114.036781012786065	440304	V0440300	18681	53	117	54	116	114.034678990000003	22.562629789999999	114.037119329999996	22.5648457399999991	1
2019-10-20 09:58:43	2019-10-20 12:05:25	3.05925700000000012	01	19-29岁	22.5668848614735609	114.040822831472994	440304	V0440300	18683	53	119	54	118	114.039559659999995	22.562629789999999	114.042000000000002	22.5648457399999991	1
2019-10-20 17:22:06	2019-10-20 20:50:20	3.17181930000000012	02	30-39岁	22.5650698467814088	114.119217852106758	440303	V0440300	18715	53	151	54	150	114.117650420000004	22.562629789999999	114.120090759999997	22.5648457399999991	1
2019-10-20 13:48:52	2019-10-20 16:57:33	3.17181930000000012	02	19-29岁	22.565341232522389	114.161331702706192	440303	V0440300	18732	53	168	53	167	114.159136129999993	22.562629789999999	114.16157647	22.5648457399999991	1
2019-10-20 17:18:03	2019-10-20 18:17:45	2.01503029999999983	02	19-29岁	22.5675833058020991	113.853476987323944	440306	V0440300	18963	54	42	57	41	113.851653780000007	22.5648457399999991	113.854094119999999	22.5670617	1
2019-10-20 11:49:28	2019-10-20 15:40:42	2.01503029999999983	02	40-49岁	22.5675833058020991	113.853476987323944	440306	V0440300	18963	54	42	57	41	113.851653780000007	22.5648457399999991	113.854094119999999	22.5670617	1
2019-10-20 15:48:34	2019-10-20 16:46:01	2.01503029999999983	02	40-49岁	22.5675833058020991	113.853476987323944	440306	V0440300	18963	54	42	57	41	113.851653780000007	22.5648457399999991	113.854094119999999	22.5670617	1
2019-10-20 16:31:15	2019-10-20 17:29:21	2.01503029999999983	02	19-29岁	22.5675833058020991	113.853476987323944	440306	V0440300	18963	54	42	57	41	113.851653780000007	22.5648457399999991	113.854094119999999	22.5670617	1
2019-10-20 08:18:39	2019-10-20 11:15:30	2.01503029999999983	02	30-39岁	22.5673742657018508	113.8607790109197	440306	V0440300	18966	54	45	57	44	113.858974790000005	22.5648457399999991	113.861415129999997	22.5670617	1
2019-10-20 19:15:59	2019-10-20 21:24:59	2.01503029999999983	02	30-39岁	22.5683174596025786	113.877218044664815	440306	V0440300	18973	54	52	57	51	113.87605714	22.5648457399999991	113.878497479999993	22.5670617	1
2019-10-20 11:20:48	2019-10-20 17:08:29	2.01503029999999983	01	50-59岁	22.5692172840067897	113.877547569690236	440306	V0440300	18973	54	52	57	51	113.87605714	22.5648457399999991	113.878497479999993	22.5670617	1
2019-10-20 12:47:33	2019-10-20 14:04:06	2.01503029999999983	02	19-29岁	22.5686029031830095	113.877046420862143	440306	V0440300	18973	54	52	57	51	113.87605714	22.5648457399999991	113.878497479999993	22.5670617	2
2019-10-20 14:24:07	2019-10-20 19:00:45	2.01503029999999983	02	19-29岁	22.5686029031830095	113.877046420862143	440306	V0440300	18973	54	52	57	51	113.87605714	22.5648457399999991	113.878497479999993	22.5670617	2
2019-10-20 10:20:46	2019-10-20 16:38:09	2.01503029999999983	01	19-29岁	22.5683508981399896	113.890102016517559	440306	V0440300	18978	54	57	57	56	113.888258820000004	22.5648457399999991	113.890699159999997	22.5670617	1
2019-10-20 10:58:50	2019-10-20 13:20:19	2.01503029999999983	01	30-39岁	22.5676121717420699	113.893432095273909	440306	V0440300	18980	54	59	56	58	113.893139500000004	22.5648457399999991	113.895579830000003	22.5670617	1
2019-10-20 18:44:49	2019-10-20 20:54:16	2.01503029999999983	02	19-29岁	22.5681193608389101	113.904274688274995	440306	V0440300	18984	54	63	56	62	113.902900840000001	22.5648457399999991	113.905341179999994	22.5670617	1
2019-10-20 12:34:49	2019-10-20 14:33:14	2.29234759999999982	02	40-49岁	22.5685303315859116	113.913904932222778	440305	V0440300	18988	54	67	56	66	113.912662190000006	22.5648457399999991	113.915102520000005	22.5670617	2
2019-10-20 16:26:00	2019-10-20 18:02:13	2.29234759999999982	02	40-49岁	22.5685303315859116	113.913904932222778	440305	V0440300	18988	54	67	56	66	113.912662190000006	22.5648457399999991	113.915102520000005	22.5670617	2
2019-10-20 11:20:13	2019-10-20 16:21:39	2.29234759999999982	02	30-39岁	22.5685843466626714	113.930850623673564	440305	V0440300	18995	54	74	56	73	113.929744540000002	22.5648457399999991	113.932184879999994	22.5670617	1
2019-10-20 13:14:02	2019-10-20 16:07:21	2.29234759999999982	01	19-29岁	22.5692272066577502	113.93190528878408	440305	V0440300	18995	54	74	56	73	113.929744540000002	22.5648457399999991	113.932184879999994	22.5670617	1
2019-10-20 00:02:23	2019-10-20 13:44:07	2.29234759999999982	01	19-29岁	22.5688668844770106	113.94045483416798	440305	V0440300	18999	54	78	56	77	113.939505879999999	22.5648457399999991	113.941946220000005	22.5670617	1
2019-10-20 15:49:12	2019-10-20 18:48:59	2.29234759999999982	01	19-29岁	22.5681581337240686	113.948739970505059	440305	V0440300	19002	54	81	56	80	113.946826889999997	22.5648457399999991	113.949267230000004	22.5670617	1
2019-10-20 10:56:08	2019-10-20 13:23:07	3.05925700000000012	01	40-49岁	22.5671426469101384	114.021080382107229	440304	V0440300	19032	54	111	55	110	114.02003698	22.5648457399999991	114.022477309999999	22.5670617	2
2019-10-20 17:45:25	2019-10-20 18:43:08	3.05925700000000012	01	40-49岁	22.5671426469101384	114.021080382107229	440304	V0440300	19032	54	111	55	110	114.02003698	22.5648457399999991	114.022477309999999	22.5670617	2
2019-10-20 09:11:20	2019-10-20 16:15:55	3.05925700000000012	02	19-29岁	22.5687556683803088	114.056186005434839	440304	V0440300	19046	54	125	55	124	114.054201680000006	22.5648457399999991	114.056642019999998	22.5670617	1
2019-10-20 17:49:22	2019-10-20 19:46:47	2.01503029999999983	03	未知	22.5707574568451008	113.851053374421539	440306	V0440300	19319	55	41	58	40	113.849213449999993	22.5670617	113.851653780000007	22.5692776600000009	1
2019-10-20 17:08:05	2019-10-20 20:26:10	2.01503029999999983	03	未知	22.571456365087581	113.858169772083556	440306	V0440300	19322	55	44	58	43	113.856534460000006	22.5670617	113.858974790000005	22.5692776600000009	1
2019-10-20 18:07:46	2019-10-20 20:30:57	2.01503029999999983	02	19-29岁	22.5700406585811812	113.862380178091513	440306	V0440300	19324	55	46	58	45	113.861415129999997	22.5670617	113.863855459999996	22.5692776600000009	1
2019-10-20 15:22:32	2019-10-20 21:13:48	2.01503029999999983	02	30-39岁	22.5702300717574715	113.86329900042152	440306	V0440300	19324	55	46	58	45	113.861415129999997	22.5670617	113.863855459999996	22.5692776600000009	1
2019-10-20 13:01:48	2019-10-20 22:14:21	2.01503029999999983	02	19-29岁	22.569941421100431	113.863305537739734	440306	V0440300	19324	55	46	58	45	113.861415129999997	22.5670617	113.863855459999996	22.5692776600000009	1
2019-10-20 13:55:23	2019-10-20 17:20:23	2.01503029999999983	02	19-29岁	22.5708124504498606	113.865394406888271	440306	V0440300	19325	55	47	58	46	113.863855459999996	22.5670617	113.866295800000003	22.5692776600000009	1
2019-10-20 13:16:20	2019-10-20 16:16:48	2.01503029999999983	02	30-39岁	22.5699614221976113	113.864791781525156	440306	V0440300	19325	55	47	58	46	113.863855459999996	22.5670617	113.866295800000003	22.5692776600000009	2
2019-10-20 10:03:55	2019-10-20 11:34:07	2.01503029999999983	02	30-39岁	22.5699614221976113	113.864791781525156	440306	V0440300	19325	55	47	58	46	113.863855459999996	22.5670617	113.866295800000003	22.5692776600000009	2
2019-10-20 19:19:58	2019-10-20 20:33:45	2.01503029999999983	01	19-29岁	22.5705141005955987	113.865828708490909	440306	V0440300	19325	55	47	58	46	113.863855459999996	22.5670617	113.866295800000003	22.5692776600000009	1
2019-10-20 14:53:08	2019-10-20 23:00:40	2.01503029999999983	01	19-29岁	22.5698994544043785	113.892243887419284	440306	V0440300	19336	55	58	57	57	113.890699159999997	22.5670617	113.893139500000004	22.5692776600000009	1
2019-10-20 11:47:41	2019-10-20 15:34:41	2.29234759999999982	01	50-59岁	22.5698036177431582	113.931843933701131	440305	V0440300	19352	55	74	57	73	113.929744540000002	22.5670617	113.932184879999994	22.5692776600000009	1
2019-10-20 16:49:12	2019-10-20 16:50:12	2.29234759999999982	01	19-29岁	22.5714739430150715	113.9513101215353	440305	V0440300	19360	55	82	57	81	113.949267230000004	22.5670617	113.951707560000003	22.5692776600000009	1
2019-10-20 08:33:11	2019-10-20 11:51:54	2.29234759999999982	02	40-49岁	22.5711956387953414	113.953765091584231	440305	V0440300	19361	55	83	57	82	113.951707560000003	22.5670617	113.954147899999995	22.5692776600000009	1
2019-10-20 19:06:06	2019-10-20 21:03:26	2.29234759999999982	02	19-29岁	22.5696181472698782	113.96864824684215	440305	V0440300	19367	55	89	57	88	113.966349579999999	22.5670617	113.968789920000006	22.5692776600000009	1
2019-10-20 18:11:51	2019-10-20 20:13:49	3.05925700000000012	02	19-29岁	22.5703152616864493	114.042333605717573	440304	V0440300	19398	55	120	56	119	114.042000000000002	22.5670617	114.044440339999994	22.5692776600000009	1
2019-10-20 12:52:03	2019-10-20 18:05:55	3.05925700000000012	02	19-29岁	22.571066169943709	114.054708315085605	440304	V0440300	19403	55	125	56	124	114.054201680000006	22.5670617	114.056642019999998	22.5692776600000009	1
2019-10-20 09:12:34	2019-10-20 16:08:33	3.17181930000000012	02	19-29岁	22.5706302961934497	114.107196942435309	440303	V0440300	19424	55	146	56	145	114.10544874	22.5670617	114.107889080000007	22.5692776600000009	1
2019-10-20 12:56:25	2019-10-20 14:54:58	3.17181930000000012	01	30-39岁	22.5696693963800392	114.168755682788159	440303	V0440300	19449	55	171	55	170	114.166457140000006	22.5670617	114.168897479999998	22.5692776600000009	1
2019-10-20 13:12:41	2019-10-20 14:09:38	4.98298400000000008	01	30-39岁	22.5713774910402485	114.25519283100931	440308	V0440300	19485	55	207	55	207	114.254309239999998	22.5670617	114.256749580000005	22.5692776600000009	1
2019-10-20 11:32:35	2019-10-20 13:43:06	2.01503029999999983	02	19-29岁	22.5715553083314404	113.849402778215406	440306	V0440300	19676	56	41	59	40	113.849213449999993	22.5692776600000009	113.851653780000007	22.5714936199999983	1
2019-10-20 10:56:49	2019-10-20 13:02:15	2.01503029999999983	02	30-39岁	22.5725954818643402	113.854587467421396	440306	V0440300	19678	56	43	59	42	113.854094119999999	22.5692776600000009	113.856534460000006	22.5714936199999983	1
2019-10-20 14:19:33	2019-10-20 15:39:21	2.01503029999999983	02	19-29岁	22.5727412596954586	113.866196143365187	440306	V0440300	19682	56	47	59	46	113.863855459999996	22.5692776600000009	113.866295800000003	22.5714936199999983	1
2019-10-20 13:19:18	2019-10-20 20:12:04	2.01503029999999983	01	19-29岁	22.5718489500911907	113.864865656712922	440306	V0440300	19682	56	47	59	46	113.863855459999996	22.5692776600000009	113.866295800000003	22.5714936199999983	1
2019-10-20 09:56:00	2019-10-20 17:03:04	2.01503029999999983	01	19-29岁	22.5716882201927085	113.86911567392508	440306	V0440300	19684	56	49	59	48	113.868736139999996	22.5692776600000009	113.871176469999995	22.5714936199999983	1
2019-10-20 09:52:48	2019-10-20 13:02:16	2.01503029999999983	02	60岁以上	22.5734473170883412	113.889511423056803	440306	V0440300	19692	56	57	58	56	113.888258820000004	22.5692776600000009	113.890699159999997	22.5714936199999983	1
2019-10-20 11:58:45	2019-10-20 16:26:51	2.29234759999999982	01	30-39岁	22.5736849659802203	113.925276269796598	440305	V0440300	19707	56	72	58	71	113.924863869999996	22.5692776600000009	113.927304199999995	22.5714936199999983	1
2019-10-20 14:48:36	2019-10-20 17:53:36	2.29234759999999982	01	40-49岁	22.5730361494989715	113.932403967251886	440305	V0440300	19710	56	75	58	74	113.932184879999994	22.5692776600000009	113.934625209999993	22.5714936199999983	2
2019-10-20 14:01:17	2019-10-20 14:48:31	2.29234759999999982	01	40-49岁	22.5730361494989715	113.932403967251886	440305	V0440300	19710	56	75	58	74	113.932184879999994	22.5692776600000009	113.934625209999993	22.5714936199999983	2
2019-10-20 11:21:45	2019-10-20 15:01:18	2.29234759999999982	02	30-39岁	22.5716242286489184	113.948294342745911	440305	V0440300	19716	56	81	58	80	113.946826889999997	22.5692776600000009	113.949267230000004	22.5714936199999983	1
2019-10-20 14:12:57	2019-10-20 16:46:24	2.29234759999999982	02	19-29岁	22.5717631579993885	113.947057140786356	440305	V0440300	19716	56	81	58	80	113.946826889999997	22.5692776600000009	113.949267230000004	22.5714936199999983	1
2019-10-20 11:49:44	2019-10-20 13:27:54	2.29234759999999982	02	40-49岁	22.5729632497200292	113.956077913028551	440305	V0440300	19719	56	84	58	83	113.954147899999995	22.5692776600000009	113.956588240000002	22.5714936199999983	1
2019-10-20 12:15:56	2019-10-20 13:28:41	2.29234759999999982	02	40-49岁	22.5729639862934413	113.956116767965852	440305	V0440300	19719	56	84	58	83	113.954147899999995	22.5692776600000009	113.956588240000002	22.5714936199999983	2
2019-10-20 11:44:34	2019-10-20 12:15:26	2.29234759999999982	02	40-49岁	22.5729639862934413	113.956116767965852	440305	V0440300	19719	56	84	58	83	113.954147899999995	22.5692776600000009	113.956588240000002	22.5714936199999983	2
2019-10-20 00:10:41	2019-10-20 01:33:36	2.29234759999999982	01	19-29岁	22.5732879335332584	113.961784856213157	440305	V0440300	19722	56	87	58	86	113.961468909999994	22.5692776600000009	113.963909240000007	22.5714936199999983	1
2019-10-20 18:01:25	2019-10-20 21:11:22	2.29234759999999982	02	19-29岁	22.572127158247369	113.961489635452224	440305	V0440300	19722	56	87	58	86	113.961468909999994	22.5692776600000009	113.963909240000007	22.5714936199999983	1
2019-10-20 12:12:56	2019-10-20 13:55:02	2.29234759999999982	02	19-29岁	22.5731921927809189	113.961971595512694	440305	V0440300	19722	56	87	58	86	113.961468909999994	22.5692776600000009	113.963909240000007	22.5714936199999983	1
2019-10-20 08:32:07	2019-10-20 08:36:01	3.05925700000000012	01	19-29岁	22.5718265261295308	114.045984553626425	440304	V0440300	19756	56	121	57	120	114.044440339999994	22.5692776600000009	114.046880669999993	22.5714936199999983	2
2019-10-20 08:36:15	2019-10-20 16:23:33	3.05925700000000012	01	19-29岁	22.5718265261295308	114.045984553626425	440304	V0440300	19756	56	121	57	120	114.044440339999994	22.5692776600000009	114.046880669999993	22.5714936199999983	2
2019-10-20 04:17:33	2019-10-20 05:45:25	3.05925700000000012	01	40-49岁	22.5730929175710102	114.065336067123823	440304	V0440300	19764	56	129	57	128	114.063963029999996	22.5692776600000009	114.066403359999995	22.5714936199999983	1
2019-10-20 15:33:59	2019-10-20 16:15:33	3.17181930000000012	01	19-29岁	22.5716516690196904	114.08879778372669	440303	V0440300	19774	56	139	57	138	114.088366390000004	22.5692776600000009	114.090806720000003	22.5714936199999983	1
2019-10-20 17:29:28	2019-10-20 18:58:52	3.17181930000000012	02	19-29岁	22.572902819671949	114.093591922498675	440303	V0440300	19776	56	141	57	140	114.093247059999996	22.5692776600000009	114.095687400000003	22.5714936199999983	1
2019-10-20 14:24:25	2019-10-20 14:25:25	3.17181930000000012	03	未知	22.5727922070550413	114.132119356199581	440303	V0440300	19791	56	156	56	155	114.129852099999994	22.5692776600000009	114.132292440000001	22.5714936199999983	1
2019-10-20 19:13:31	2019-10-20 21:24:53	2.01503029999999983	01	30-39岁	22.5753647222056202	113.844408898537168	440306	V0440300	20031	57	39	60	38	113.844332769999994	22.5714936199999983	113.846773110000001	22.5737095799999992	1
2019-10-20 00:00:30	2019-10-20 00:08:08	2.01503029999999983	01	30-39岁	22.5740566784140313	113.852708010348536	440306	V0440300	20034	57	42	60	41	113.851653780000007	22.5714936199999983	113.854094119999999	22.5737095799999992	1
2019-10-20 17:02:52	2019-10-20 20:16:32	2.01503029999999983	01	19-29岁	22.5750330460071496	113.857865123763744	440306	V0440300	20036	57	44	60	43	113.856534460000006	22.5714936199999983	113.858974790000005	22.5737095799999992	1
2019-10-20 21:43:24	2019-10-20 23:28:47	2.01503029999999983	01	19-29岁	22.5739733339613302	113.860435083162699	440306	V0440300	20037	57	45	60	44	113.858974790000005	22.5714936199999983	113.861415129999997	22.5737095799999992	1
2019-10-20 00:00:34	2019-10-20 04:45:30	2.01503029999999983	01	30-39岁	22.5756603223186687	113.861329698216693	440306	V0440300	20037	57	45	60	44	113.858974790000005	22.5714936199999983	113.861415129999997	22.5737095799999992	1
2019-10-20 15:55:39	2019-10-20 18:06:23	2.01503029999999983	02	19-29岁	22.5752281937159083	113.862767941291622	440306	V0440300	20038	57	46	60	45	113.861415129999997	22.5714936199999983	113.863855459999996	22.5737095799999992	1
2019-10-20 21:33:23	2019-10-20 23:42:20	2.01503029999999983	01	19-29岁	22.5747802008418006	113.863856712626614	440306	V0440300	20039	57	47	60	46	113.863855459999996	22.5714936199999983	113.866295800000003	22.5737095799999992	1
2019-10-20 15:39:49	2019-10-20 20:54:20	2.01503029999999983	03	未知	22.5742357945852312	113.866016561483661	440306	V0440300	20039	57	47	60	46	113.863855459999996	22.5714936199999983	113.866295800000003	22.5737095799999992	1
2019-10-20 08:52:50	2019-10-20 11:21:51	2.01503029999999983	02	19-29岁	22.5737463890604388	113.866834170111588	440306	V0440300	20040	57	48	60	47	113.866295800000003	22.5714936199999983	113.868736139999996	22.5737095799999992	1
2019-10-20 19:42:45	2019-10-20 21:38:05	2.01503029999999983	02	19-29岁	22.5745092788796917	113.874027170660554	440306	V0440300	20043	57	51	60	50	113.873616810000001	22.5714936199999983	113.87605714	22.5737095799999992	1
2019-10-20 23:26:44	2019-10-20 23:46:43	2.01503029999999983	01	30-39岁	22.5741051563322515	113.886668876591301	440306	V0440300	20048	57	56	59	55	113.885818490000005	22.5714936199999983	113.888258820000004	22.5737095799999992	1
2019-10-20 15:42:41	2019-10-20 17:52:42	2.01503029999999983	01	19-29岁	22.5739996920358408	113.904551381207185	440306	V0440300	20055	57	63	59	62	113.902900840000001	22.5714936199999983	113.905341179999994	22.5737095799999992	1
2019-10-20 10:22:10	2019-10-20 12:17:23	2.01503029999999983	03	未知	22.5748533686839714	113.90810837238115	440306	V0440300	20057	57	65	59	64	113.907781510000007	22.5714936199999983	113.910221849999999	22.5737095799999992	1
2019-10-20 18:04:36	2019-10-20 20:25:38	2.29234759999999982	02	19-29岁	22.5756533173587286	113.930042868381832	440305	V0440300	20066	57	74	59	73	113.929744540000002	22.5714936199999983	113.932184879999994	22.5737095799999992	1
2019-10-20 12:22:40	2019-10-20 16:07:51	2.29234759999999982	01	40-49岁	22.5747305561283511	113.933231312708031	440305	V0440300	20067	57	75	59	74	113.932184879999994	22.5714936199999983	113.934625209999993	22.5737095799999992	1
2019-10-20 15:16:47	2019-10-20 15:17:47	2.29234759999999982	01	30-39岁	22.5743859279598382	113.937398141492608	440305	V0440300	20069	57	77	59	76	113.93706555	22.5714936199999983	113.939505879999999	22.5737095799999992	1
2019-10-20 18:27:08	2019-10-20 20:42:14	2.29234759999999982	02	19-29岁	22.5750091457654101	113.952602518224268	440305	V0440300	20075	57	83	59	82	113.951707560000003	22.5714936199999983	113.954147899999995	22.5737095799999992	1
2019-10-20 14:55:41	2019-10-20 20:03:24	2.29234759999999982	02	30-39岁	22.5742961660433394	113.957836704787795	440305	V0440300	20077	57	85	59	84	113.956588240000002	22.5714936199999983	113.959028570000001	22.5737095799999992	1
2019-10-20 11:26:19	2019-10-20 13:30:36	2.29234759999999982	01	19-29岁	22.5748088908776516	113.9587000541176	440305	V0440300	20077	57	85	59	84	113.956588240000002	22.5714936199999983	113.959028570000001	22.5737095799999992	3
2019-10-20 10:15:54	2019-10-20 11:25:42	2.29234759999999982	01	19-29岁	22.5748088908776516	113.9587000541176	440305	V0440300	20077	57	85	59	84	113.956588240000002	22.5714936199999983	113.959028570000001	22.5737095799999992	3
2019-10-20 15:01:45	2019-10-20 19:42:28	2.29234759999999982	01	19-29岁	22.5748088908776516	113.9587000541176	440305	V0440300	20077	57	85	59	84	113.956588240000002	22.5714936199999983	113.959028570000001	22.5737095799999992	3
2019-10-20 00:01:44	2019-10-20 02:59:41	2.29234759999999982	01	30-39岁	22.5746720804885506	113.960053850158104	440305	V0440300	20078	57	86	59	85	113.959028570000001	22.5714936199999983	113.961468909999994	22.5737095799999992	1
2019-10-20 16:58:05	2019-10-20 17:55:05	2.29234759999999982	01	30-39岁	22.5739568344916108	113.95993350128596	440305	V0440300	20078	57	86	59	85	113.959028570000001	22.5714936199999983	113.961468909999994	22.5737095799999992	1
2019-10-20 10:21:58	2019-10-20 14:52:09	3.05925700000000012	01	30-39岁	22.5737810472039797	114.041355784078149	440304	V0440300	20111	57	119	58	118	114.039559659999995	22.5714936199999983	114.042000000000002	22.5737095799999992	1
2019-10-20 11:18:11	2019-10-20 13:09:32	3.17181930000000012	01	19-29岁	22.5749246417542402	114.130228587353912	440303	V0440300	20148	57	156	57	155	114.129852099999994	22.5714936199999983	114.132292440000001	22.5737095799999992	2
2019-10-20 19:42:39	2019-10-20 20:13:58	3.17181930000000012	01	19-29岁	22.5749246417542402	114.130228587353912	440303	V0440300	20148	57	156	57	155	114.129852099999994	22.5714936199999983	114.132292440000001	22.5737095799999992	2
2019-10-20 09:44:00	2019-10-20 11:17:57	4.98298400000000008	01	19-29岁	22.5749350737391588	114.25367409031314	440308	V0440300	20198	57	206	57	206	114.251868909999999	22.5714936199999983	114.254309239999998	22.5737095799999992	1
2019-10-20 09:21:22	2019-10-20 13:18:05	2.01503029999999983	01	30-39岁	22.5780511185305386	113.852539470906308	440306	V0440300	20391	58	42	61	41	113.851653780000007	22.5737095799999992	113.854094119999999	22.5759255299999992	1
2019-10-20 19:08:46	2019-10-20 21:03:53	2.01503029999999983	01	19-29岁	22.5776525389928899	113.857990307915315	440306	V0440300	20393	58	44	61	43	113.856534460000006	22.5737095799999992	113.858974790000005	22.5759255299999992	1
2019-10-20 14:43:32	2019-10-20 17:07:34	2.01503029999999983	01	19-29岁	22.5763904118346197	113.86636620839468	440306	V0440300	20397	58	48	61	47	113.866295800000003	22.5737095799999992	113.868736139999996	22.5759255299999992	2
2019-10-20 17:07:34	2019-10-20 19:03:03	2.01503029999999983	01	19-29岁	22.5763904118346197	113.86636620839468	440306	V0440300	20397	58	48	61	47	113.866295800000003	22.5737095799999992	113.868736139999996	22.5759255299999992	2
2019-10-20 16:35:56	2019-10-20 21:02:23	2.01503029999999983	02	19-29岁	22.576364919649361	113.890116396450338	440306	V0440300	20406	58	57	60	56	113.888258820000004	22.5737095799999992	113.890699159999997	22.5759255299999992	1
2019-10-20 00:04:38	2019-10-20 00:48:02	2.01503029999999983	01	19-29岁	22.5771337584741012	113.896736296197759	440306	V0440300	20409	58	60	60	59	113.895579830000003	22.5737095799999992	113.898020169999995	22.5759255299999992	1
2019-10-20 15:04:49	2019-10-20 16:07:02	2.01503029999999983	01	30-39岁	22.5774697765731602	113.922160243077712	440306	V0440300	20419	58	70	60	69	113.919983189999996	22.5737095799999992	113.922423530000003	22.5759255299999992	1
2019-10-20 18:22:10	2019-10-20 23:16:36	2.29234759999999982	02	19-29岁	22.5765013937442305	113.938536937553764	440305	V0440300	20426	58	77	60	76	113.93706555	22.5737095799999992	113.939505879999999	22.5759255299999992	1
2019-10-20 17:29:03	2019-10-20 20:20:49	3.17181930000000012	02	30-39岁	22.5767736521822506	114.126623352403186	440303	V0440300	20503	58	154	58	153	114.124971430000002	22.5737095799999992	114.127411769999995	22.5759255299999992	1
2019-10-20 11:59:20	2019-10-20 14:28:29	3.17181930000000012	01	40-49岁	22.5761634838314507	114.156230846002956	440303	V0440300	20515	58	166	58	166	114.154255460000002	22.5737095799999992	114.156695799999994	22.5759255299999992	1
2019-10-20 09:53:41	2019-10-20 09:54:41	4.98298400000000008	02	50-59岁	22.5770995077376284	114.243551679037296	440308	V0440300	20551	58	202	58	202	114.242107559999994	22.5737095799999992	114.244547900000001	22.5759255299999992	1
2019-10-20 10:11:28	2019-10-20 11:08:19	4.98298400000000008	02	30-39岁	22.5761535494139309	114.24365798531791	440308	V0440300	20551	58	202	58	202	114.242107559999994	22.5737095799999992	114.244547900000001	22.5759255299999992	1
2019-10-20 09:20:21	2019-10-20 10:59:08	4.98298400000000008	01	40-49岁	22.5780087719907598	114.246041313383145	440308	V0440300	20552	58	203	58	203	114.244547900000001	22.5737095799999992	114.246988239999993	22.5759255299999992	1
2019-10-20 18:49:09	2019-10-20 20:29:10	2.01503029999999983	02	19-29岁	22.578413154677559	113.844319982423727	440306	V0440300	20744	59	38	62	37	113.841892439999995	22.5759255299999992	113.844332769999994	22.5781414900000001	1
2019-10-20 14:10:30	2019-10-20 14:10:30	2.01503029999999983	01	19-29岁	22.5783080344291207	113.856440063907655	440306	V0440300	20749	59	43	62	42	113.854094119999999	22.5759255299999992	113.856534460000006	22.5781414900000001	1
2019-10-20 17:35:04	2019-10-20 18:40:09	2.01503029999999983	01	19-29岁	22.5797335711413005	113.86519243948986	440306	V0440300	20753	59	47	62	46	113.863855459999996	22.5759255299999992	113.866295800000003	22.5781414900000001	2
2019-10-20 13:42:04	2019-10-20 17:09:32	2.01503029999999983	01	19-29岁	22.5797335711413005	113.86519243948986	440306	V0440300	20753	59	47	62	46	113.863855459999996	22.5759255299999992	113.866295800000003	22.5781414900000001	2
2019-10-20 14:04:49	2019-10-20 15:28:57	2.01503029999999983	01	30-39岁	22.5791737320207488	113.868411937912597	440306	V0440300	20754	59	48	62	47	113.866295800000003	22.5759255299999992	113.868736139999996	22.5781414900000001	1
2019-10-20 00:01:02	2019-10-20 00:39:02	2.01503029999999983	02	30-39岁	22.5791723260436896	113.87435918356968	440306	V0440300	20757	59	51	62	50	113.873616810000001	22.5759255299999992	113.87605714	22.5781414900000001	1
2019-10-20 15:28:21	2019-10-20 18:25:28	2.01503029999999983	02	19-29岁	22.5798194725285093	113.895150388151876	440306	V0440300	20765	59	59	61	58	113.893139500000004	22.5759255299999992	113.895579830000003	22.5781414900000001	1
2019-10-20 16:48:58	2019-10-20 21:00:45	2.01503029999999983	02	19-29岁	22.5801364953416517	113.896610680443047	440306	V0440300	20766	59	60	61	59	113.895579830000003	22.5759255299999992	113.898020169999995	22.5781414900000001	1
2019-10-20 11:02:36	2019-10-20 14:41:56	2.01503029999999983	01	19-29岁	22.5785102769299506	113.903527345424493	440306	V0440300	20769	59	63	61	62	113.902900840000001	22.5759255299999992	113.905341179999994	22.5781414900000001	1
2019-10-20 16:16:56	2019-10-20 19:43:19	2.01503029999999983	02	19-29岁	22.5799184661506409	113.915264310810045	440306	V0440300	20774	59	68	61	67	113.915102520000005	22.5759255299999992	113.917542859999998	22.5781414900000001	1
2019-10-20 18:32:57	2019-10-20 20:22:43	2.29234759999999982	02	19-29岁	22.5781605039819588	113.93420488660918	440305	V0440300	20781	59	75	61	74	113.932184879999994	22.5759255299999992	113.934625209999993	22.5781414900000001	1
2019-10-20 10:57:24	2019-10-20 14:21:16	2.29234759999999982	01	40-49岁	22.5788750550544108	113.94233281767697	440305	V0440300	20785	59	79	61	78	113.941946220000005	22.5759255299999992	113.944386559999998	22.5781414900000001	1
2019-10-20 00:01:09	2019-10-20 00:39:18	2.29234759999999982	02	19-29岁	22.57959708588373	113.946602585769227	440305	V0440300	20786	59	80	61	79	113.944386559999998	22.5759255299999992	113.946826889999997	22.5781414900000001	1
2019-10-20 12:48:43	2019-10-20 16:14:04	2.29234759999999982	02	19-29岁	22.5794083169300812	113.948540667215724	440305	V0440300	20787	59	81	61	80	113.946826889999997	22.5759255299999992	113.949267230000004	22.5781414900000001	1
2019-10-20 13:50:09	2019-10-20 17:16:13	2.29234759999999982	02	19-29岁	22.5785466880925298	113.952116496797146	440305	V0440300	20789	59	83	61	82	113.951707560000003	22.5759255299999992	113.954147899999995	22.5781414900000001	1
2019-10-20 11:22:47	2019-10-20 13:21:57	3.05925700000000012	02	30-39岁	22.5782868962490788	114.045885615150965	440304	V0440300	20827	59	121	60	120	114.044440339999994	22.5759255299999992	114.046880669999993	22.5781414900000001	1
2019-10-20 16:27:37	2019-10-20 21:04:10	3.17181930000000012	02	19-29岁	22.5783152143457286	114.130556809788089	440303	V0440300	20862	59	156	59	155	114.129852099999994	22.5759255299999992	114.132292440000001	22.5781414900000001	1
2019-10-20 00:16:01	2019-10-20 15:06:23	4.98298400000000008	01	19-29岁	22.5795577866277988	114.259550538575766	440308	V0440300	20915	59	209	58	209	114.259189919999997	22.5759255299999992	114.261630249999996	22.5781414900000001	1
2019-10-20 13:49:04	2019-10-20 15:14:16	4.98298400000000008	01	40-49岁	22.5802557295899184	114.264484283728549	440308	V0440300	20917	59	211	58	211	114.264070590000003	22.5759255299999992	114.266510920000002	22.5781414900000001	1
2019-10-20 19:59:17	2019-10-20 22:15:41	2.01503029999999983	01	30-39岁	22.5808423414781387	113.860512537431916	440306	V0440300	21108	60	45	63	44	113.858974790000005	22.5781414900000001	113.861415129999997	22.5803574500000011	1
2019-10-20 16:52:48	2019-10-20 17:43:46	2.01503029999999983	01	19-29岁	22.5807435157079297	113.89580020071223	440306	V0440300	21123	60	60	62	59	113.895579830000003	22.5781414900000001	113.898020169999995	22.5803574500000011	1
2019-10-20 16:20:45	2019-10-20 23:10:56	2.01503029999999983	02	19-29岁	22.5811796486427703	113.898754404630211	440306	V0440300	21124	60	61	62	60	113.898020169999995	22.5781414900000001	113.900460510000002	22.5803574500000011	1
2019-10-20 16:51:23	2019-10-20 21:22:04	2.01503029999999983	01	19-29岁	22.5804415445337696	113.90165717100129	440306	V0440300	21125	60	62	62	61	113.900460510000002	22.5781414900000001	113.902900840000001	22.5803574500000011	1
2019-10-20 12:40:09	2019-10-20 15:43:09	2.01503029999999983	02	19-29岁	22.5812968569507895	113.900617635629899	440306	V0440300	21125	60	62	62	61	113.900460510000002	22.5781414900000001	113.902900840000001	22.5803574500000011	1
2019-10-20 19:28:17	2019-10-20 21:21:41	2.01503029999999983	02	30-39岁	22.5823188809405089	113.90868993637423	440306	V0440300	21128	60	65	62	64	113.907781510000007	22.5781414900000001	113.910221849999999	22.5803574500000011	1
2019-10-20 17:56:25	2019-10-20 23:17:12	2.29234759999999982	02	19-29岁	22.5818263580408285	113.938555237929336	440305	V0440300	21140	60	77	62	76	113.93706555	22.5781414900000001	113.939505879999999	22.5803574500000011	1
2019-10-20 18:09:43	2019-10-20 20:35:03	2.29234759999999982	01	30-39岁	22.5823623687644783	113.937795071873111	440305	V0440300	21140	60	77	62	76	113.93706555	22.5781414900000001	113.939505879999999	22.5803574500000011	1
2019-10-20 11:31:05	2019-10-20 16:07:31	2.29234759999999982	01	19-29岁	22.5812818324395295	113.937449681649611	440305	V0440300	21140	60	77	62	76	113.93706555	22.5781414900000001	113.939505879999999	22.5803574500000011	1
2019-10-20 18:41:23	2019-10-20 19:49:07	2.29234759999999982	02	19-29岁	22.5821800946624904	113.950500993607704	440305	V0440300	21145	60	82	62	81	113.949267230000004	22.5781414900000001	113.951707560000003	22.5803574500000011	2
2019-10-20 19:49:09	2019-10-20 21:05:19	2.29234759999999982	02	19-29岁	22.5821800946624904	113.950500993607704	440305	V0440300	21145	60	82	62	81	113.949267230000004	22.5781414900000001	113.951707560000003	22.5803574500000011	2
2019-10-20 20:14:15	2019-10-20 20:14:15	4.98298400000000008	01	30-39岁	22.5816462296927192	114.232380237594313	440308	V0440300	21261	60	198	60	198	114.232346219999997	22.5781414900000001	114.234786549999995	22.5803574500000011	1
2019-10-20 13:22:48	2019-10-20 13:23:48	4.98298400000000008	01	50-59岁	22.5822202937613596	114.262705534995519	440308	V0440300	21273	60	210	59	210	114.261630249999996	22.5781414900000001	114.264070590000003	22.5803574500000011	1
2019-10-20 19:06:17	2019-10-20 21:38:18	2.01503029999999983	02	30-39岁	22.5830195046660513	113.855098902292482	440306	V0440300	21463	61	43	64	42	113.854094119999999	22.5803574500000011	113.856534460000006	22.5825734000000011	1
2019-10-20 19:15:53	2019-10-20 20:53:02	2.01503029999999983	01	19-29岁	22.5827165807400903	113.854376949442099	440306	V0440300	21463	61	43	64	42	113.854094119999999	22.5803574500000011	113.856534460000006	22.5825734000000011	1
2019-10-20 18:46:38	2019-10-20 19:47:34	2.01503029999999983	02	19-29岁	22.5839442569707387	113.865466360063422	440306	V0440300	21467	61	47	64	46	113.863855459999996	22.5803574500000011	113.866295800000003	22.5825734000000011	1
2019-10-20 11:52:46	2019-10-20 14:57:03	2.01503029999999983	02	19-29岁	22.5835253613709988	113.880558163196099	440306	V0440300	21473	61	53	63	52	113.878497479999993	22.5803574500000011	113.88093782	22.5825734000000011	1
2019-10-20 11:53:12	2019-10-20 14:57:08	2.01503029999999983	01	19-29岁	22.5838466997731295	113.880375995764567	440306	V0440300	21473	61	53	63	52	113.878497479999993	22.5803574500000011	113.88093782	22.5825734000000011	1
2019-10-20 12:41:36	2019-10-20 13:56:02	2.01503029999999983	01	19-29岁	22.58341738873224	113.908092028246884	440306	V0440300	21485	61	65	63	64	113.907781510000007	22.5803574500000011	113.910221849999999	22.5825734000000011	2
2019-10-20 12:00:09	2019-10-20 12:40:42	2.01503029999999983	01	19-29岁	22.58341738873224	113.908092028246884	440306	V0440300	21485	61	65	63	64	113.907781510000007	22.5803574500000011	113.910221849999999	22.5825734000000011	2
2019-10-20 13:04:52	2019-10-20 16:46:54	2.29234759999999982	01	19-29岁	22.5844207110647091	113.928857158784794	440305	V0440300	21493	61	73	63	72	113.927304199999995	22.5803574500000011	113.929744540000002	22.5825734000000011	1
2019-10-20 17:49:17	2019-10-20 19:39:12	2.29234759999999982	01	30-39岁	22.5828395792344097	113.9315939320051	440305	V0440300	21494	61	74	63	73	113.929744540000002	22.5803574500000011	113.932184879999994	22.5825734000000011	1
2019-10-20 14:30:40	2019-10-20 16:01:46	2.29234759999999982	01	19-29岁	22.5825800455002295	113.963505207303285	440305	V0440300	21507	61	87	63	86	113.961468909999994	22.5803574500000011	113.963909240000007	22.5825734000000011	1
2019-10-20 12:27:04	2019-10-20 17:29:27	4.98298400000000008	01	30-39岁	22.5839331682892883	114.251483504733585	440308	V0440300	21625	61	205	60	205	114.249428570000006	22.5803574500000011	114.251868909999999	22.5825734000000011	1
2019-10-20 14:25:52	2019-10-20 17:44:38	4.98298400000000008	01	40-49岁	22.5847599028540209	114.254431818348692	440308	V0440300	21627	61	207	60	207	114.254309239999998	22.5803574500000011	114.256749580000005	22.5825734000000011	1
2019-10-20 21:27:35	2019-10-20 21:27:35	4.98298400000000008	01	40-49岁	22.5833402406836505	114.260097773785958	440308	V0440300	21629	61	209	60	209	114.259189919999997	22.5803574500000011	114.261630249999996	22.5825734000000011	1
2019-10-20 09:02:24	2019-10-20 10:59:40	4.98298400000000008	03	未知	22.5828742632037809	114.260826300270878	440308	V0440300	21629	61	209	60	209	114.259189919999997	22.5803574500000011	114.261630249999996	22.5825734000000011	1
2019-10-20 21:45:54	2019-10-20 23:39:06	2.01503029999999983	01	40-49岁	22.5861105050771585	113.88309466176662	440306	V0440300	21831	62	54	64	53	113.88093782	22.5825734000000011	113.883378149999999	22.5847893599999985	1
2019-10-20 12:14:04	2019-10-20 14:08:18	2.01503029999999983	01	40-49岁	22.5858326138990613	113.908854416098265	440306	V0440300	21842	62	65	64	64	113.907781510000007	22.5825734000000011	113.910221849999999	22.5847893599999985	1
2019-10-20 19:40:45	2019-10-20 22:32:07	2.01503029999999983	02	19-29岁	22.5864744105365283	113.910783768012962	440306	V0440300	21843	62	66	64	65	113.910221849999999	22.5825734000000011	113.912662190000006	22.5847893599999985	1
2019-10-20 20:01:12	2019-10-20 21:18:02	2.01503029999999983	01	19-29岁	22.58627674739569	113.91036056953007	440306	V0440300	21843	62	66	64	65	113.910221849999999	22.5825734000000011	113.912662190000006	22.5847893599999985	2
2019-10-20 16:44:56	2019-10-20 20:01:07	2.01503029999999983	01	19-29岁	22.58627674739569	113.91036056953007	440306	V0440300	21843	62	66	64	65	113.910221849999999	22.5825734000000011	113.912662190000006	22.5847893599999985	2
2019-10-20 12:19:18	2019-10-20 12:24:26	2.29234759999999982	02	0-18岁	22.5862569143552712	113.93426852527476	440305	V0440300	21852	62	75	64	74	113.932184879999994	22.5825734000000011	113.934625209999993	22.5847893599999985	2
2019-10-20 12:24:45	2019-10-20 14:57:08	2.29234759999999982	02	0-18岁	22.5862569143552712	113.93426852527476	440305	V0440300	21852	62	75	64	74	113.932184879999994	22.5825734000000011	113.934625209999993	22.5847893599999985	2
2019-10-20 19:45:46	2019-10-20 21:56:47	2.29234759999999982	01	19-29岁	22.5863886758225902	113.936442571681425	440305	V0440300	21853	62	76	64	75	113.934625209999993	22.5825734000000011	113.93706555	22.5847893599999985	1
2019-10-20 20:29:59	2019-10-20 21:26:43	2.29234759999999982	01	19-29岁	22.5852577417601914	113.947187173752283	440305	V0440300	21858	62	81	64	80	113.946826889999997	22.5825734000000011	113.949267230000004	22.5847893599999985	1
2019-10-20 17:10:07	2019-10-20 20:03:27	4.98298400000000008	01	19-29岁	22.5853461223795797	114.239139683135775	440308	V0440300	21977	62	200	62	200	114.237226890000002	22.5825734000000011	114.239667229999995	22.5847893599999985	2
2019-10-20 08:02:43	2019-10-20 09:45:23	4.98298400000000008	01	19-29岁	22.5853461223795797	114.239139683135775	440308	V0440300	21977	62	200	62	200	114.237226890000002	22.5825734000000011	114.239667229999995	22.5847893599999985	2
2019-10-20 14:30:19	2019-10-20 14:31:19	4.98298400000000008	01	19-29岁	22.5864010229401408	114.239594945254055	440308	V0440300	21977	62	200	62	200	114.237226890000002	22.5825734000000011	114.239667229999995	22.5847893599999985	1
2019-10-20 19:01:17	2019-10-20 19:49:45	4.98298400000000008	01	19-29岁	22.5863207587022288	114.243854109368698	440308	V0440300	21979	62	202	61	202	114.242107559999994	22.5825734000000011	114.244547900000001	22.5847893599999985	1
2019-10-20 11:46:45	2019-10-20 20:46:04	4.98298400000000008	02	40-49岁	22.5866567789098305	114.24449869230007	440308	V0440300	21979	62	202	61	202	114.242107559999994	22.5825734000000011	114.244547900000001	22.5847893599999985	1
2019-10-20 15:16:18	2019-10-20 16:23:17	4.98298400000000008	02	40-49岁	22.58583819582039	114.256257328200363	440308	V0440300	21984	62	207	61	207	114.254309239999998	22.5825734000000011	114.256749580000005	22.5847893599999985	1
2019-10-20 16:21:49	2019-10-20 20:20:02	4.98298400000000008	02	19-29岁	22.5857368888870802	114.256667597588532	440308	V0440300	21984	62	207	61	207	114.254309239999998	22.5825734000000011	114.256749580000005	22.5847893599999985	1
2019-10-20 16:15:55	2019-10-20 16:55:34	4.98298400000000008	02	30-39岁	22.5863710206639396	114.255216388573345	440308	V0440300	21984	62	207	61	207	114.254309239999998	22.5825734000000011	114.256749580000005	22.5847893599999985	1
2019-10-20 15:13:59	2019-10-20 15:14:59	4.98298400000000008	01	19-29岁	22.5866712924497008	114.256940696184444	440308	V0440300	21985	62	208	61	208	114.256749580000005	22.5825734000000011	114.259189919999997	22.5847893599999985	1
2019-10-20 19:19:03	2019-10-20 20:19:51	4.98298400000000008	02	30-39岁	22.5865351589596308	114.257954333285042	440308	V0440300	21985	62	208	61	208	114.256749580000005	22.5825734000000011	114.259189919999997	22.5847893599999985	1
2019-10-20 14:54:42	2019-10-20 14:54:42	4.98298400000000008	03	未知	22.5866225521165696	114.259371807265666	440308	V0440300	21986	62	209	61	209	114.259189919999997	22.5825734000000011	114.261630249999996	22.5847893599999985	1
2019-10-20 17:37:34	2019-10-20 19:02:03	4.98298400000000008	02	30-39岁	22.5848390339469098	114.266473909156673	440308	V0440300	21988	62	211	61	211	114.264070590000003	22.5825734000000011	114.266510920000002	22.5847893599999985	1
2019-10-20 18:17:05	2019-10-20 21:29:19	2.01503029999999983	02	30-39岁	22.5889477296480514	113.853681371865918	440306	V0440300	22176	63	42	66	41	113.851653780000007	22.5847893599999985	113.854094119999999	22.5870053199999994	1
2019-10-20 16:02:23	2019-10-20 19:18:58	2.01503029999999983	01	19-29岁	22.5871892945713988	113.894518579191086	440306	V0440300	22193	63	59	65	58	113.893139500000004	22.5847893599999985	113.895579830000003	22.5870053199999994	1
2019-10-20 13:23:51	2019-10-20 18:59:48	2.29234759999999982	02	19-29岁	22.5870409509480616	113.925718220693383	440305	V0440300	22206	63	72	65	71	113.924863869999996	22.5847893599999985	113.927304199999995	22.5870053199999994	1
2019-10-20 20:05:08	2019-10-20 22:13:04	2.29234759999999982	02	19-29岁	22.5880883607408798	113.943227502530576	440305	V0440300	22213	63	79	65	78	113.941946220000005	22.5847893599999985	113.944386559999998	22.5870053199999994	1
2019-10-20 12:34:36	2019-10-20 13:20:10	2.29234759999999982	01	30-39岁	22.5876223814653194	113.960984304732619	440305	V0440300	22220	63	86	65	85	113.959028570000001	22.5847893599999985	113.961468909999994	22.5870053199999994	1
2019-10-20 17:21:53	2019-10-20 20:14:12	2.29234759999999982	01	19-29岁	22.5884261757795208	113.961491473695276	440305	V0440300	22221	63	87	65	86	113.961468909999994	22.5847893599999985	113.963909240000007	22.5870053199999994	1
2019-10-20 17:29:12	2019-10-20 21:47:40	2.29234759999999982	02	19-29岁	22.5878778882936508	113.962562869376484	440305	V0440300	22221	63	87	65	86	113.961468909999994	22.5847893599999985	113.963909240000007	22.5870053199999994	1
2019-10-20 20:35:59	2019-10-20 22:38:49	3.17181930000000012	01	19-29岁	22.5884761162521315	114.080386379391584	440303	V0440300	22269	63	135	64	134	114.078605039999999	22.5847893599999985	114.081045380000006	22.5870053199999994	1
2019-10-20 10:31:45	2019-10-20 12:01:03	4.98298400000000008	02	50-59岁	22.5887136477472197	114.236554874538712	440308	V0440300	22333	63	199	63	199	114.234786549999995	22.5847893599999985	114.237226890000002	22.5870053199999994	1
2019-10-20 10:15:49	2019-10-20 11:16:57	4.98298400000000008	01	40-49岁	22.588346199547459	114.236708019842482	440308	V0440300	22333	63	199	63	199	114.234786549999995	22.5847893599999985	114.237226890000002	22.5870053199999994	1
2019-10-20 10:16:45	2019-10-20 23:29:05	4.98298400000000008	01	19-29岁	22.5881309991816615	114.238364812853504	440308	V0440300	22334	63	200	63	200	114.237226890000002	22.5847893599999985	114.239667229999995	22.5870053199999994	1
2019-10-20 18:06:34	2019-10-20 19:32:19	4.98298400000000008	01	40-49岁	22.5889720950590593	114.245288575497185	440308	V0440300	22337	63	203	62	203	114.244547900000001	22.5847893599999985	114.246988239999993	22.5870053199999994	1
2019-10-20 16:14:20	2019-10-20 20:09:30	4.98298400000000008	01	30-39岁	22.5883679643769888	114.246904504364366	440308	V0440300	22337	63	203	62	203	114.244547900000001	22.5847893599999985	114.246988239999993	22.5870053199999994	1
2019-10-20 08:21:50	2019-10-20 17:58:46	4.98298400000000008	01	30-39岁	22.58755852174259	114.247076134282736	440308	V0440300	22338	63	204	62	204	114.246988239999993	22.5847893599999985	114.249428570000006	22.5870053199999994	1
2019-10-20 09:57:51	2019-10-20 23:03:52	4.98298400000000008	01	19-29岁	22.588388403094239	114.249149567191765	440308	V0440300	22338	63	204	62	204	114.246988239999993	22.5847893599999985	114.249428570000006	22.5870053199999994	1
2019-10-20 19:17:26	2019-10-20 19:18:26	4.98298400000000008	01	60岁以上	22.5890108236930196	114.249652393256085	440308	V0440300	22339	63	205	62	205	114.249428570000006	22.5847893599999985	114.251868909999999	22.5870053199999994	1
2019-10-20 17:57:22	2019-10-20 19:08:26	4.98298400000000008	01	40-49岁	22.5884726403223901	114.251432249395137	440308	V0440300	22339	63	205	62	205	114.249428570000006	22.5847893599999985	114.251868909999999	22.5870053199999994	1
2019-10-20 14:30:29	2019-10-20 15:27:09	4.98298400000000008	02	40-49岁	22.5888292885199604	114.25064751111907	440308	V0440300	22339	63	205	62	205	114.249428570000006	22.5847893599999985	114.251868909999999	22.5870053199999994	1
2019-10-20 18:44:26	2019-10-20 18:45:26	4.98298400000000008	01	40-49岁	22.58753253549569	114.251353712162711	440308	V0440300	22339	63	205	62	205	114.249428570000006	22.5847893599999985	114.251868909999999	22.5870053199999994	1
2019-10-20 09:26:05	2019-10-20 09:27:05	4.98298400000000008	01	30-39岁	22.587057162416631	114.253112856092386	440308	V0440300	22340	63	206	62	206	114.251868909999999	22.5847893599999985	114.254309239999998	22.5870053199999994	1
2019-10-20 08:30:06	2019-10-20 23:33:10	4.98298400000000008	01	40-49岁	22.5886448387851395	114.252527267426387	440308	V0440300	22340	63	206	62	206	114.251868909999999	22.5847893599999985	114.254309239999998	22.5870053199999994	1
2019-10-20 12:33:36	2019-10-20 13:39:59	4.98298400000000008	01	40-49岁	22.5889444767197496	114.254212723968578	440308	V0440300	22340	63	206	62	206	114.251868909999999	22.5847893599999985	114.254309239999998	22.5870053199999994	1
2019-10-20 07:12:21	2019-10-20 20:29:35	4.98298400000000008	01	50-59岁	22.5883113363056012	114.254137798593419	440308	V0440300	22340	63	206	62	206	114.251868909999999	22.5847893599999985	114.254309239999998	22.5870053199999994	1
2019-10-20 15:12:33	2019-10-20 16:07:27	4.98298400000000008	01	50-59岁	22.5870228524216188	114.253745374790924	440308	V0440300	22340	63	206	62	206	114.251868909999999	22.5847893599999985	114.254309239999998	22.5870053199999994	1
2019-10-20 00:09:34	2019-10-20 00:11:53	4.98298400000000008	02	40-49岁	22.5891062004757011	114.252586153874631	440308	V0440300	22340	63	206	62	206	114.251868909999999	22.5847893599999985	114.254309239999998	22.5870053199999994	1
2019-10-20 00:25:00	2019-10-20 13:53:22	4.98298400000000008	01	19-29岁	22.5883300482186797	114.254176310078932	440308	V0440300	22340	63	206	62	206	114.251868909999999	22.5847893599999985	114.254309239999998	22.5870053199999994	1
2019-10-20 23:16:34	2019-10-20 23:16:34	4.98298400000000008	01	40-49岁	22.5882477423545289	114.255169451789357	440308	V0440300	22341	63	207	62	207	114.254309239999998	22.5847893599999985	114.256749580000005	22.5870053199999994	1
2019-10-20 08:55:17	2019-10-20 09:34:33	4.98298400000000008	02	50-59岁	22.5872982809881613	114.255071633199293	440308	V0440300	22341	63	207	62	207	114.254309239999998	22.5847893599999985	114.256749580000005	22.5870053199999994	1
2019-10-20 10:23:02	2019-10-20 11:19:57	4.98298400000000008	01	40-49岁	22.5881431110373114	114.258554323566145	440308	V0440300	22342	63	208	62	208	114.256749580000005	22.5847893599999985	114.259189919999997	22.5870053199999994	1
2019-10-20 09:41:18	2019-10-20 11:58:18	4.98298400000000008	02	50-59岁	22.5881581089551418	114.258903971424076	440308	V0440300	22342	63	208	62	208	114.256749580000005	22.5847893599999985	114.259189919999997	22.5870053199999994	1
2019-10-20 20:13:51	2019-10-20 21:31:04	4.98298400000000008	02	30-39岁	22.5890966763941385	114.257835541499816	440308	V0440300	22342	63	208	62	208	114.256749580000005	22.5847893599999985	114.259189919999997	22.5870053199999994	1
2019-10-20 17:09:49	2019-10-20 20:58:54	4.98298400000000008	01	19-29岁	22.5879007765267907	114.260221359353537	440308	V0440300	22343	63	209	62	209	114.259189919999997	22.5847893599999985	114.261630249999996	22.5870053199999994	1
2019-10-20 08:15:18	2019-10-20 09:32:20	4.98298400000000008	02	50-59岁	22.5891181898713889	114.259623735070164	440308	V0440300	22343	63	209	62	209	114.259189919999997	22.5847893599999985	114.261630249999996	22.5870053199999994	1
2019-10-20 13:52:00	2019-10-20 15:30:02	4.98298400000000008	01	50-59岁	22.5874518532341497	114.260891249907075	440308	V0440300	22343	63	209	62	209	114.259189919999997	22.5847893599999985	114.261630249999996	22.5870053199999994	1
2019-10-20 17:10:07	2019-10-20 19:05:32	4.98298400000000008	01	19-29岁	22.587630134280289	114.263405376578973	440308	V0440300	22344	63	210	62	210	114.261630249999996	22.5847893599999985	114.264070590000003	22.5870053199999994	1
2019-10-20 12:42:50	2019-10-20 12:43:50	4.98298400000000008	01	19-29岁	22.5883008460924799	114.262507529360562	440308	V0440300	22344	63	210	62	210	114.261630249999996	22.5847893599999985	114.264070590000003	22.5870053199999994	1
2019-10-20 18:52:08	2019-10-20 20:05:17	4.98298400000000008	01	30-39岁	22.5889757286902793	114.266090870259049	440308	V0440300	22345	63	211	62	211	114.264070590000003	22.5847893599999985	114.266510920000002	22.5870053199999994	2
2019-10-20 11:04:06	2019-10-20 16:32:33	4.98298400000000008	01	30-39岁	22.5889757286902793	114.266090870259049	440308	V0440300	22345	63	211	62	211	114.264070590000003	22.5847893599999985	114.266510920000002	22.5870053199999994	2
2019-10-20 18:33:20	2019-10-20 19:33:30	4.98298400000000008	01	50-59岁	22.58741812797156	114.264206663080671	440308	V0440300	22345	63	211	62	211	114.264070590000003	22.5847893599999985	114.266510920000002	22.5870053199999994	1
2019-10-20 21:09:42	2019-10-20 21:48:43	4.98298400000000008	01	30-39岁	22.5879073880297483	114.2643136410518	440308	V0440300	22345	63	211	62	211	114.264070590000003	22.5847893599999985	114.266510920000002	22.5870053199999994	1
2019-10-20 18:56:13	2019-10-20 18:57:13	4.98298400000000008	01	19-29岁	22.5889995732184197	114.265371060659604	440308	V0440300	22345	63	211	62	211	114.264070590000003	22.5847893599999985	114.266510920000002	22.5870053199999994	1
2019-10-20 18:55:17	2019-10-20 19:44:49	4.98298400000000008	01	40-49岁	22.5881733565154903	114.267739803698916	440308	V0440300	22346	63	212	62	212	114.266510920000002	22.5847893599999985	114.268951259999994	22.5870053199999994	1
2019-10-20 17:45:07	2019-10-20 18:07:33	4.98298400000000008	01	19-29岁	22.5876630533407692	114.268517813382246	440308	V0440300	22346	63	212	62	212	114.266510920000002	22.5847893599999985	114.268951259999994	22.5870053199999994	1
2019-10-20 17:44:30	2019-10-20 18:18:02	4.98298400000000008	01	19-29岁	22.5884417286603991	114.268657978699963	440308	V0440300	22346	63	212	62	212	114.266510920000002	22.5847893599999985	114.268951259999994	22.5870053199999994	1
2019-10-20 12:30:04	2019-10-20 15:31:59	2.01503029999999983	02	40-49岁	22.5896618043241588	113.890779760045746	440306	V0440300	22549	64	58	66	57	113.890699159999997	22.5870053199999994	113.893139500000004	22.5892212800000003	1
2019-10-20 19:46:29	2019-10-20 21:00:44	2.29234759999999982	02	19-29岁	22.5903551055101097	113.923943799179312	440305	V0440300	22562	64	71	66	70	113.922423530000003	22.5870053199999994	113.924863869999996	22.5892212800000003	1
2019-10-20 18:07:11	2019-10-20 22:16:15	2.29234759999999982	02	40-49岁	22.5903983290661898	113.941786667713998	440305	V0440300	22569	64	78	66	77	113.939505879999999	22.5870053199999994	113.941946220000005	22.5892212800000003	1
2019-10-20 12:02:08	2019-10-20 20:45:21	2.29234759999999982	01	19-29岁	22.5903046382336612	113.945870687114066	440305	V0440300	22571	64	80	66	79	113.944386559999998	22.5870053199999994	113.946826889999997	22.5892212800000003	1
2019-10-20 12:36:56	2019-10-20 21:06:26	2.29234759999999982	01	30-39岁	22.5896064718534113	113.956149278923917	440305	V0440300	22575	64	84	66	83	113.954147899999995	22.5870053199999994	113.956588240000002	22.5892212800000003	1
2019-10-20 19:19:28	2019-10-20 20:15:20	4.98298400000000008	01	50-59岁	22.5908976341569314	114.236530706437463	440308	V0440300	22690	64	199	64	199	114.234786549999995	22.5870053199999994	114.237226890000002	22.5892212800000003	1
2019-10-20 10:04:39	2019-10-20 11:21:48	4.98298400000000008	01	40-49岁	22.5900009758149594	114.236354197479571	440308	V0440300	22690	64	199	64	199	114.234786549999995	22.5870053199999994	114.237226890000002	22.5892212800000003	1
2019-10-20 16:25:41	2019-10-20 18:23:09	4.98298400000000008	02	60岁以上	22.5901238109053111	114.237197445756067	440308	V0440300	22690	64	199	64	199	114.234786549999995	22.5870053199999994	114.237226890000002	22.5892212800000003	1
2019-10-20 16:08:45	2019-10-20 22:15:32	4.98298400000000008	01	19-29岁	22.5913412717569493	114.236084411926115	440308	V0440300	22690	64	199	64	199	114.234786549999995	22.5870053199999994	114.237226890000002	22.5892212800000003	1
2019-10-20 15:28:43	2019-10-20 15:29:43	4.98298400000000008	01	19-29岁	22.5896693189610005	114.238586855154267	440308	V0440300	22691	64	200	63	200	114.237226890000002	22.5870053199999994	114.239667229999995	22.5892212800000003	1
2019-10-20 11:29:14	2019-10-20 12:22:09	4.98298400000000008	01	30-39岁	22.5901777922958011	114.237711565811537	440308	V0440300	22691	64	200	63	200	114.237226890000002	22.5870053199999994	114.239667229999995	22.5892212800000003	1
2019-10-20 10:11:32	2019-10-20 11:00:42	4.98298400000000008	01	40-49岁	22.5904844193880692	114.237695724828768	440308	V0440300	22691	64	200	63	200	114.237226890000002	22.5870053199999994	114.239667229999995	22.5892212800000003	1
2019-10-20 18:30:01	2019-10-20 21:04:42	4.98298400000000008	01	0-18岁	22.5904680112072285	114.244092307091037	440308	V0440300	22693	64	202	63	202	114.242107559999994	22.5870053199999994	114.244547900000001	22.5892212800000003	1
2019-10-20 18:57:07	2019-10-20 23:35:26	4.98298400000000008	02	40-49岁	22.5895698662907805	114.243303373643286	440308	V0440300	22693	64	202	63	202	114.242107559999994	22.5870053199999994	114.244547900000001	22.5892212800000003	1
2019-10-20 16:00:10	2019-10-20 16:27:39	4.98298400000000008	01	30-39岁	22.5908844229817198	114.244161781035444	440308	V0440300	22693	64	202	63	202	114.242107559999994	22.5870053199999994	114.244547900000001	22.5892212800000003	1
2019-10-20 16:53:14	2019-10-20 23:42:39	4.98298400000000008	01	40-49岁	22.5912856485719509	114.243346962475684	440308	V0440300	22693	64	202	63	202	114.242107559999994	22.5870053199999994	114.244547900000001	22.5892212800000003	1
2019-10-20 10:47:02	2019-10-20 18:37:25	4.98298400000000008	01	40-49岁	22.5906693321528884	114.245303396510295	440308	V0440300	22694	64	203	63	203	114.244547900000001	22.5870053199999994	114.246988239999993	22.5892212800000003	1
2019-10-20 10:24:40	2019-10-20 10:24:40	4.98298400000000008	02	50-59岁	22.5892788530038189	114.246332305051951	440308	V0440300	22694	64	203	63	203	114.244547900000001	22.5870053199999994	114.246988239999993	22.5892212800000003	1
2019-10-20 09:17:13	2019-10-20 17:22:45	4.98298400000000008	03	未知	22.5899525882637384	114.246668846776913	440308	V0440300	22694	64	203	63	203	114.244547900000001	22.5870053199999994	114.246988239999993	22.5892212800000003	1
2019-10-20 19:50:44	2019-10-20 19:51:44	4.98298400000000008	01	40-49岁	22.5912975795611111	114.246671250108378	440308	V0440300	22694	64	203	63	203	114.244547900000001	22.5870053199999994	114.246988239999993	22.5892212800000003	1
2019-10-20 09:34:14	2019-10-20 09:35:14	4.98298400000000008	01	40-49岁	22.5892972884795604	114.244776626825043	440308	V0440300	22694	64	203	63	203	114.244547900000001	22.5870053199999994	114.246988239999993	22.5892212800000003	1
2019-10-20 19:52:37	2019-10-20 19:53:37	4.98298400000000008	01	19-29岁	22.5898403061967805	114.24643778281542	440308	V0440300	22694	64	203	63	203	114.244547900000001	22.5870053199999994	114.246988239999993	22.5892212800000003	1
2019-10-20 18:08:21	2019-10-20 18:09:21	4.98298400000000008	01	30-39岁	22.5909691384285694	114.248573345818954	440308	V0440300	22695	64	204	63	204	114.246988239999993	22.5870053199999994	114.249428570000006	22.5892212800000003	1
2019-10-20 14:19:36	2019-10-20 16:52:52	4.98298400000000008	01	19-29岁	22.590031532997159	114.248640590533228	440308	V0440300	22695	64	204	63	204	114.246988239999993	22.5870053199999994	114.249428570000006	22.5892212800000003	1
2019-10-20 15:27:23	2019-10-20 15:28:23	4.98298400000000008	02	40-49岁	22.59005413195543	114.247852759263637	440308	V0440300	22695	64	204	63	204	114.246988239999993	22.5870053199999994	114.249428570000006	22.5892212800000003	1
2019-10-20 17:19:18	2019-10-20 18:22:37	4.98298400000000008	01	19-29岁	22.5911016579783208	114.248405456779409	440308	V0440300	22695	64	204	63	204	114.246988239999993	22.5870053199999994	114.249428570000006	22.5892212800000003	1
2019-10-20 00:01:56	2019-10-20 21:00:20	4.98298400000000008	02	19-29岁	22.5893947276528486	114.248351907981117	440308	V0440300	22695	64	204	63	204	114.246988239999993	22.5870053199999994	114.249428570000006	22.5892212800000003	1
2019-10-20 20:48:32	2019-10-20 22:07:39	4.98298400000000008	01	40-49岁	22.5914196878259617	114.250634933101509	440308	V0440300	22696	64	205	63	205	114.249428570000006	22.5870053199999994	114.251868909999999	22.5892212800000003	1
2019-10-20 19:13:03	2019-10-20 20:46:27	4.98298400000000008	01	19-29岁	22.5904172660253195	114.252715659960245	440308	V0440300	22697	64	206	63	206	114.251868909999999	22.5870053199999994	114.254309239999998	22.5892212800000003	1
2019-10-20 18:51:19	2019-10-20 18:51:19	4.98298400000000008	01	30-39岁	22.5894110383038793	114.254047935617464	440308	V0440300	22697	64	206	63	206	114.251868909999999	22.5870053199999994	114.254309239999998	22.5892212800000003	1
2019-10-20 10:38:41	2019-10-20 23:30:00	4.98298400000000008	02	60岁以上	22.5901155390318706	114.251963427728455	440308	V0440300	22697	64	206	63	206	114.251868909999999	22.5870053199999994	114.254309239999998	22.5892212800000003	1
2019-10-20 16:27:28	2019-10-20 17:41:59	4.98298400000000008	02	19-29岁	22.5894683378343792	114.254231493153185	440308	V0440300	22697	64	206	63	206	114.251868909999999	22.5870053199999994	114.254309239999998	22.5892212800000003	1
2019-10-20 22:51:56	2019-10-20 23:16:41	4.98298400000000008	01	19-29岁	22.590511866641851	114.252441598969369	440308	V0440300	22697	64	206	63	206	114.251868909999999	22.5870053199999994	114.254309239999998	22.5892212800000003	1
2019-10-20 08:50:08	2019-10-20 09:02:17	4.98298400000000008	01	30-39岁	22.5893877987605798	114.252162571897387	440308	V0440300	22697	64	206	63	206	114.251868909999999	22.5870053199999994	114.254309239999998	22.5892212800000003	1
2019-10-20 17:32:32	2019-10-20 20:25:23	4.98298400000000008	01	50-59岁	22.5904674963051306	114.253540932743604	440308	V0440300	22697	64	206	63	206	114.251868909999999	22.5870053199999994	114.254309239999998	22.5892212800000003	1
2019-10-20 19:41:03	2019-10-20 19:58:01	4.98298400000000008	01	30-39岁	22.5904448220107206	114.254853694400722	440308	V0440300	22698	64	207	63	207	114.254309239999998	22.5870053199999994	114.256749580000005	22.5892212800000003	2
2019-10-20 15:15:29	2019-10-20 16:41:21	4.98298400000000008	01	30-39岁	22.5904448220107206	114.254853694400722	440308	V0440300	22698	64	207	63	207	114.254309239999998	22.5870053199999994	114.256749580000005	22.5892212800000003	2
2019-10-20 19:31:20	2019-10-20 19:32:20	4.98298400000000008	01	19-29岁	22.5909025942502701	114.25575837533242	440308	V0440300	22698	64	207	63	207	114.254309239999998	22.5870053199999994	114.256749580000005	22.5892212800000003	1
2019-10-20 19:49:28	2019-10-20 20:38:21	4.98298400000000008	02	30-39岁	22.5904951555747608	114.256213613372964	440308	V0440300	22698	64	207	63	207	114.254309239999998	22.5870053199999994	114.256749580000005	22.5892212800000003	1
2019-10-20 16:08:11	2019-10-20 16:09:11	4.98298400000000008	01	50-59岁	22.5892508461613701	114.255237044908498	440308	V0440300	22698	64	207	63	207	114.254309239999998	22.5870053199999994	114.256749580000005	22.5892212800000003	1
2019-10-20 20:01:14	2019-10-20 20:19:19	4.98298400000000008	01	40-49岁	22.5904952577716891	114.255163760693421	440308	V0440300	22698	64	207	63	207	114.254309239999998	22.5870053199999994	114.256749580000005	22.5892212800000003	1
2019-10-20 17:49:28	2019-10-20 17:50:28	4.98298400000000008	02	30-39岁	22.5905022371221413	114.255571897463753	440308	V0440300	22698	64	207	63	207	114.254309239999998	22.5870053199999994	114.256749580000005	22.5892212800000003	1
2019-10-20 11:49:20	2019-10-20 13:54:10	4.98298400000000008	01	40-49岁	22.5906575629165687	114.254625895017583	440308	V0440300	22698	64	207	63	207	114.254309239999998	22.5870053199999994	114.256749580000005	22.5892212800000003	1
2019-10-20 10:23:27	2019-10-20 11:19:20	4.98298400000000008	02	30-39岁	22.5897799088021713	114.255032136669044	440308	V0440300	22698	64	207	63	207	114.254309239999998	22.5870053199999994	114.256749580000005	22.5892212800000003	1
2019-10-20 09:20:21	2019-10-20 09:30:19	4.98298400000000008	01	30-39岁	22.5907100594573897	114.257696644488618	440308	V0440300	22699	64	208	63	208	114.256749580000005	22.5870053199999994	114.259189919999997	22.5892212800000003	1
2019-10-20 23:35:17	2019-10-20 23:38:00	4.98298400000000008	01	19-29岁	22.5913911861644401	114.258995471182601	440308	V0440300	22699	64	208	63	208	114.256749580000005	22.5870053199999994	114.259189919999997	22.5892212800000003	1
2019-10-20 15:35:35	2019-10-20 16:25:16	4.98298400000000008	02	19-29岁	22.5903060131195907	114.260465370983368	440308	V0440300	22700	64	209	63	209	114.259189919999997	22.5870053199999994	114.261630249999996	22.5892212800000003	1
2019-10-20 09:38:14	2019-10-20 10:22:16	4.98298400000000008	01	19-29岁	22.590526625236329	114.260169377849948	440308	V0440300	22700	64	209	63	209	114.259189919999997	22.5870053199999994	114.261630249999996	22.5892212800000003	1
2019-10-20 15:02:06	2019-10-20 16:27:26	4.98298400000000008	01	0-18岁	22.5896834553409285	114.259952770769047	440308	V0440300	22700	64	209	63	209	114.259189919999997	22.5870053199999994	114.261630249999996	22.5892212800000003	1
2019-10-20 00:36:07	2019-10-20 23:23:13	4.98298400000000008	01	19-29岁	22.5904447498942389	114.260132115330919	440308	V0440300	22700	64	209	63	209	114.259189919999997	22.5870053199999994	114.261630249999996	22.5892212800000003	1
2019-10-20 09:13:34	2019-10-20 09:58:37	4.98298400000000008	01	19-29岁	22.5899177353988492	114.259928690747174	440308	V0440300	22700	64	209	63	209	114.259189919999997	22.5870053199999994	114.261630249999996	22.5892212800000003	1
2019-10-20 15:35:21	2019-10-20 19:34:45	4.98298400000000008	01	0-18岁	22.5897166635482805	114.260311783277373	440308	V0440300	22700	64	209	63	209	114.259189919999997	22.5870053199999994	114.261630249999996	22.5892212800000003	1
2019-10-20 19:17:35	2019-10-20 20:03:07	4.98298400000000008	01	19-29岁	22.5907438843772894	114.261263536727881	440308	V0440300	22700	64	209	63	209	114.259189919999997	22.5870053199999994	114.261630249999996	22.5892212800000003	1
2019-10-20 15:35:47	2019-10-20 15:46:20	4.98298400000000008	01	19-29岁	22.5905184616551793	114.261277718652252	440308	V0440300	22700	64	209	63	209	114.259189919999997	22.5870053199999994	114.261630249999996	22.5892212800000003	1
2019-10-20 12:31:30	2019-10-20 13:54:24	4.98298400000000008	01	30-39岁	22.5892317810230594	114.259932550709834	440308	V0440300	22700	64	209	63	209	114.259189919999997	22.5870053199999994	114.261630249999996	22.5892212800000003	1
2019-10-20 15:23:19	2019-10-20 16:04:12	4.98298400000000008	02	19-29岁	22.5907526446107383	114.260718993632182	440308	V0440300	22700	64	209	63	209	114.259189919999997	22.5870053199999994	114.261630249999996	22.5892212800000003	1
2019-10-20 19:02:07	2019-10-20 20:14:51	4.98298400000000008	01	19-29岁	22.5905614236809811	114.261150497067035	440308	V0440300	22700	64	209	63	209	114.259189919999997	22.5870053199999994	114.261630249999996	22.5892212800000003	1
2019-10-20 10:34:23	2019-10-20 10:35:23	4.98298400000000008	02	30-39岁	22.5906919978305183	114.259281504101395	440308	V0440300	22700	64	209	63	209	114.259189919999997	22.5870053199999994	114.261630249999996	22.5892212800000003	1
2019-10-20 19:41:32	2019-10-20 20:42:46	4.98298400000000008	01	19-29岁	22.5907922888157202	114.260397419606022	440308	V0440300	22700	64	209	63	209	114.259189919999997	22.5870053199999994	114.261630249999996	22.5892212800000003	1
2019-10-20 10:11:48	2019-10-20 11:25:32	4.98298400000000008	01	30-39岁	22.5903134764627787	114.260902661736154	440308	V0440300	22700	64	209	63	209	114.259189919999997	22.5870053199999994	114.261630249999996	22.5892212800000003	1
2019-10-20 17:27:36	2019-10-20 18:30:07	4.98298400000000008	01	19-29岁	22.5904830005044488	114.260257729292917	440308	V0440300	22700	64	209	63	209	114.259189919999997	22.5870053199999994	114.261630249999996	22.5892212800000003	1
2019-10-20 09:06:01	2019-10-20 09:57:57	4.98298400000000008	02	30-39岁	22.5907101804914312	114.260875368300461	440308	V0440300	22700	64	209	63	209	114.259189919999997	22.5870053199999994	114.261630249999996	22.5892212800000003	1
2019-10-20 17:45:19	2019-10-20 19:40:40	4.98298400000000008	01	30-39岁	22.5903309274262689	114.260338506685102	440308	V0440300	22700	64	209	63	209	114.259189919999997	22.5870053199999994	114.261630249999996	22.5892212800000003	1
2019-10-20 09:51:17	2019-10-20 12:04:26	4.98298400000000008	01	30-39岁	22.5913895302846903	114.26154238732407	440308	V0440300	22700	64	209	63	209	114.259189919999997	22.5870053199999994	114.261630249999996	22.5892212800000003	1
2019-10-20 19:21:46	2019-10-20 20:42:49	4.98298400000000008	02	30-39岁	22.590615695763411	114.263803225137124	440308	V0440300	22701	64	210	63	210	114.261630249999996	22.5870053199999994	114.264070590000003	22.5892212800000003	1
2019-10-20 17:56:34	2019-10-20 21:06:35	4.98298400000000008	01	19-29岁	22.58930206566626	114.264052774858826	440308	V0440300	22701	64	210	63	210	114.261630249999996	22.5870053199999994	114.264070590000003	22.5892212800000003	1
2019-10-20 08:04:55	2019-10-20 09:57:10	4.98298400000000008	02	30-39岁	22.5903160067665603	114.263167572808101	440308	V0440300	22701	64	210	63	210	114.261630249999996	22.5870053199999994	114.264070590000003	22.5892212800000003	1
2019-10-20 17:02:45	2019-10-20 17:33:34	4.98298400000000008	02	40-49岁	22.59059704499467	114.262180205487951	440308	V0440300	22701	64	210	63	210	114.261630249999996	22.5870053199999994	114.264070590000003	22.5892212800000003	1
2019-10-20 16:42:44	2019-10-20 19:38:48	4.98298400000000008	02	50-59岁	22.5911241294674205	114.261858708543031	440308	V0440300	22701	64	210	63	210	114.261630249999996	22.5870053199999994	114.264070590000003	22.5892212800000003	1
2019-10-20 18:49:21	2019-10-20 20:09:19	4.98298400000000008	01	19-29岁	22.5909850575721514	114.262172529326591	440308	V0440300	22701	64	210	63	210	114.261630249999996	22.5870053199999994	114.264070590000003	22.5892212800000003	1
2019-10-20 21:36:55	2019-10-20 22:39:40	4.98298400000000008	01	19-29岁	22.5912722465663407	114.262604289649943	440308	V0440300	22701	64	210	63	210	114.261630249999996	22.5870053199999994	114.264070590000003	22.5892212800000003	1
2019-10-20 08:07:12	2019-10-20 09:49:25	4.98298400000000008	02	50-59岁	22.5912140670631096	114.263956650269463	440308	V0440300	22701	64	210	63	210	114.261630249999996	22.5870053199999994	114.264070590000003	22.5892212800000003	1
2019-10-20 19:34:19	2019-10-20 20:33:15	4.98298400000000008	01	30-39岁	22.5912860559186512	114.261826341875576	440308	V0440300	22701	64	210	63	210	114.261630249999996	22.5870053199999994	114.264070590000003	22.5892212800000003	2
2019-10-20 09:51:03	2019-10-20 11:14:26	4.98298400000000008	01	30-39岁	22.5912860559186512	114.261826341875576	440308	V0440300	22701	64	210	63	210	114.261630249999996	22.5870053199999994	114.264070590000003	22.5892212800000003	2
2019-10-20 13:46:50	2019-10-20 16:32:35	4.98298400000000008	02	30-39岁	22.5903297635675315	114.265033708981534	440308	V0440300	22702	64	211	63	211	114.264070590000003	22.5870053199999994	114.266510920000002	22.5892212800000003	1
2019-10-20 14:19:34	2019-10-20 15:44:33	4.98298400000000008	01	50-59岁	22.5903640363309002	114.264926101957386	440308	V0440300	22702	64	211	63	211	114.264070590000003	22.5870053199999994	114.266510920000002	22.5892212800000003	1
2019-10-20 19:43:17	2019-10-20 23:23:26	4.98298400000000008	01	19-29岁	22.5910017298540211	114.265798103712527	440308	V0440300	22702	64	211	63	211	114.264070590000003	22.5870053199999994	114.266510920000002	22.5892212800000003	1
2019-10-20 16:54:49	2019-10-20 20:53:15	4.98298400000000008	02	19-29岁	22.5908597538967797	114.265412071872603	440308	V0440300	22702	64	211	63	211	114.264070590000003	22.5870053199999994	114.266510920000002	22.5892212800000003	1
2019-10-20 16:57:51	2019-10-20 17:46:16	4.98298400000000008	02	40-49岁	22.5894191276145015	114.265625232971843	440308	V0440300	22702	64	211	63	211	114.264070590000003	22.5870053199999994	114.266510920000002	22.5892212800000003	1
2019-10-20 09:56:15	2019-10-20 11:12:16	4.98298400000000008	01	19-29岁	22.5896817196208914	114.266203295361962	440308	V0440300	22702	64	211	63	211	114.264070590000003	22.5870053199999994	114.266510920000002	22.5892212800000003	1
2019-10-20 12:53:29	2019-10-20 15:03:37	4.98298400000000008	01	30-39岁	22.5909456000491708	114.264622980643864	440308	V0440300	22702	64	211	63	211	114.264070590000003	22.5870053199999994	114.266510920000002	22.5892212800000003	1
2019-10-20 10:43:26	2019-10-20 13:48:50	4.98298400000000008	02	19-29岁	22.5896987736865995	114.266144633430159	440308	V0440300	22702	64	211	63	211	114.264070590000003	22.5870053199999994	114.266510920000002	22.5892212800000003	1
2019-10-20 15:42:04	2019-10-20 16:24:18	4.98298400000000008	01	40-49岁	22.5909310307649314	114.264827407980761	440308	V0440300	22702	64	211	63	211	114.264070590000003	22.5870053199999994	114.266510920000002	22.5892212800000003	1
2019-10-20 08:01:52	2019-10-20 17:20:32	4.98298400000000008	01	30-39岁	22.5893476845267998	114.265140603751888	440308	V0440300	22702	64	211	63	211	114.264070590000003	22.5870053199999994	114.266510920000002	22.5892212800000003	1
2019-10-20 10:22:24	2019-10-20 11:53:19	4.98298400000000008	01	30-39岁	22.5899684879393199	114.266080980416177	440308	V0440300	22702	64	211	63	211	114.264070590000003	22.5870053199999994	114.266510920000002	22.5892212800000003	1
2019-10-20 15:36:11	2019-10-20 15:58:05	4.98298400000000008	02	40-49岁	22.5910853395424915	114.264348032495647	440308	V0440300	22702	64	211	63	211	114.264070590000003	22.5870053199999994	114.266510920000002	22.5892212800000003	1
2019-10-20 18:01:47	2019-10-20 18:37:01	4.98298400000000008	02	30-39岁	22.5895974298664513	114.267614482240589	440308	V0440300	22703	64	212	63	212	114.266510920000002	22.5870053199999994	114.268951259999994	22.5892212800000003	1
2019-10-20 17:03:39	2019-10-20 17:37:26	4.98298400000000008	01	50-59岁	22.5897168672935997	114.26879806870825	440308	V0440300	22703	64	212	63	212	114.266510920000002	22.5870053199999994	114.268951259999994	22.5892212800000003	1
2019-10-20 09:21:29	2019-10-20 09:59:21	4.98298400000000008	01	60岁以上	22.5904272804778614	114.266519078409416	440308	V0440300	22703	64	212	63	212	114.266510920000002	22.5870053199999994	114.268951259999994	22.5892212800000003	1
2019-10-20 08:32:59	2019-10-20 09:51:05	4.98298400000000008	02	40-49岁	22.5893461430679316	114.269291426383589	440308	V0440300	22704	64	213	63	213	114.268951259999994	22.5870053199999994	114.271391600000001	22.5892212800000003	1
2019-10-20 23:37:21	2019-10-20 23:37:21	2.01503029999999983	02	19-29岁	22.5925848104869402	113.837631255541183	440306	V0440300	22884	65	36	68	35	113.837011770000004	22.5892212800000003	113.839452100000003	22.5914372300000004	2
2019-10-20 13:12:42	2019-10-20 23:37:21	2.01503029999999983	02	19-29岁	22.5925848104869402	113.837631255541183	440306	V0440300	22884	65	36	68	35	113.837011770000004	22.5892212800000003	113.839452100000003	22.5914372300000004	2
2019-10-20 05:08:35	2019-10-20 14:14:16	2.01503029999999983	02	19-29岁	22.5915716625619005	113.920087516184211	440306	V0440300	22918	65	70	67	69	113.919983189999996	22.5892212800000003	113.922423530000003	22.5914372300000004	1
2019-10-20 13:11:16	2019-10-20 17:09:55	2.29234759999999982	01	19-29岁	22.5931746595847507	113.934047219185885	440305	V0440300	22923	65	75	67	74	113.932184879999994	22.5892212800000003	113.934625209999993	22.5914372300000004	1
2019-10-20 13:55:35	2019-10-20 14:41:47	2.29234759999999982	02	19-29岁	22.5920132698520106	113.941760691382072	440305	V0440300	22926	65	78	67	77	113.939505879999999	22.5892212800000003	113.941946220000005	22.5914372300000004	1
2019-10-20 10:16:43	2019-10-20 11:21:51	2.29234759999999982	02	19-29岁	22.593080179770709	113.959911947755089	440305	V0440300	22934	65	86	67	85	113.959028570000001	22.5892212800000003	113.961468909999994	22.5914372300000004	2
2019-10-20 11:22:04	2019-10-20 13:51:52	2.29234759999999982	02	19-29岁	22.593080179770709	113.959911947755089	440305	V0440300	22934	65	86	67	85	113.959028570000001	22.5892212800000003	113.961468909999994	22.5914372300000004	2
2019-10-20 21:28:21	2019-10-20 21:41:07	3.17181930000000012	02	19-29岁	22.5927896267855601	114.106257585442279	440303	V0440300	22994	65	146	66	146	114.10544874	22.5892212800000003	114.107889080000007	22.5914372300000004	2
2019-10-20 19:11:30	2019-10-20 21:27:56	3.17181930000000012	02	19-29岁	22.5927896267855601	114.106257585442279	440303	V0440300	22994	65	146	66	146	114.10544874	22.5892212800000003	114.107889080000007	22.5914372300000004	2
2019-10-20 00:22:47	2019-10-20 01:46:31	1.86759879999999989	01	19-29岁	22.5934417847512812	114.124965086967975	440307	V0440300	23001	65	153	65	153	114.122531089999995	22.5892212800000003	114.124971430000002	22.5914372300000004	1
2019-10-20 08:17:25	2019-10-20 09:10:37	4.98298400000000008	02	40-49岁	22.5930973627645599	114.238469844497502	440308	V0440300	23048	65	200	64	200	114.237226890000002	22.5892212800000003	114.239667229999995	22.5914372300000004	1
2019-10-20 14:17:56	2019-10-20 20:29:49	4.98298400000000008	01	19-29岁	22.5930973627645599	114.238469844497502	440308	V0440300	23048	65	200	64	200	114.237226890000002	22.5892212800000003	114.239667229999995	22.5914372300000004	1
2019-10-20 12:06:42	2019-10-20 19:11:16	4.98298400000000008	01	19-29岁	22.5933789368537603	114.240145949020373	440308	V0440300	23049	65	201	64	201	114.239667229999995	22.5892212800000003	114.242107559999994	22.5914372300000004	1
2019-10-20 03:41:53	2019-10-20 19:24:54	4.98298400000000008	02	50-59岁	22.593102819460821	114.245089697588384	440308	V0440300	23051	65	203	64	203	114.244547900000001	22.5892212800000003	114.246988239999993	22.5914372300000004	1
2019-10-20 18:43:41	2019-10-20 18:44:41	4.98298400000000008	01	19-29岁	22.5921379457468312	114.246197647417475	440308	V0440300	23051	65	203	64	203	114.244547900000001	22.5892212800000003	114.246988239999993	22.5914372300000004	1
2019-10-20 17:50:22	2019-10-20 17:51:22	4.98298400000000008	02	0-18岁	22.5935957194360313	114.246460266284927	440308	V0440300	23051	65	203	64	203	114.244547900000001	22.5892212800000003	114.246988239999993	22.5914372300000004	1
2019-10-20 05:36:46	2019-10-20 18:06:34	4.98298400000000008	01	40-49岁	22.5919947569286599	114.245743615119153	440308	V0440300	23051	65	203	64	203	114.244547900000001	22.5892212800000003	114.246988239999993	22.5914372300000004	1
2019-10-20 09:26:55	2019-10-20 12:36:02	4.98298400000000008	01	19-29岁	22.592784655207101	114.249169110521592	440308	V0440300	23052	65	204	64	204	114.246988239999993	22.5892212800000003	114.249428570000006	22.5914372300000004	1
2019-10-20 10:07:32	2019-10-20 10:53:06	4.98298400000000008	02	30-39岁	22.5914596458919483	114.24717351017155	440308	V0440300	23052	65	204	64	204	114.246988239999993	22.5892212800000003	114.249428570000006	22.5914372300000004	1
2019-10-20 13:46:48	2019-10-20 22:24:39	4.98298400000000008	01	19-29岁	22.5927721611101191	114.24844028688986	440308	V0440300	23052	65	204	64	204	114.246988239999993	22.5892212800000003	114.249428570000006	22.5914372300000004	1
2019-10-20 11:59:14	2019-10-20 12:24:34	4.98298400000000008	01	50-59岁	22.5934246536542886	114.249117503494332	440308	V0440300	23052	65	204	64	204	114.246988239999993	22.5892212800000003	114.249428570000006	22.5914372300000004	1
2019-10-20 08:21:31	2019-10-20 08:27:45	4.98298400000000008	02	30-39岁	22.5934197077909182	114.247776103315914	440308	V0440300	23052	65	204	64	204	114.246988239999993	22.5892212800000003	114.249428570000006	22.5914372300000004	1
2019-10-20 00:41:45	2019-10-20 02:23:45	4.98298400000000008	01	19-29岁	22.5927651872842787	114.247507213902082	440308	V0440300	23052	65	204	64	204	114.246988239999993	22.5892212800000003	114.249428570000006	22.5914372300000004	1
2019-10-20 12:45:50	2019-10-20 22:59:21	4.98298400000000008	02	19-29岁	22.5920055520908605	114.247425114785159	440308	V0440300	23052	65	204	64	204	114.246988239999993	22.5892212800000003	114.249428570000006	22.5914372300000004	3
2019-10-20 23:38:28	2019-10-20 23:38:28	4.98298400000000008	02	19-29岁	22.5920055520908605	114.247425114785159	440308	V0440300	23052	65	204	64	204	114.246988239999993	22.5892212800000003	114.249428570000006	22.5914372300000004	3
2019-10-20 08:19:36	2019-10-20 08:24:50	4.98298400000000008	02	19-29岁	22.5920055520908605	114.247425114785159	440308	V0440300	23052	65	204	64	204	114.246988239999993	22.5892212800000003	114.249428570000006	22.5914372300000004	3
2019-10-20 22:29:14	2019-10-20 22:31:01	4.98298400000000008	01	30-39岁	22.5917249142374885	114.248956875564076	440308	V0440300	23052	65	204	64	204	114.246988239999993	22.5892212800000003	114.249428570000006	22.5914372300000004	1
2019-10-20 08:29:16	2019-10-20 08:33:48	4.98298400000000008	01	40-49岁	22.5932076188383704	114.248567721712874	440308	V0440300	23052	65	204	64	204	114.246988239999993	22.5892212800000003	114.249428570000006	22.5914372300000004	1
2019-10-20 00:38:29	2019-10-20 18:45:05	4.98298400000000008	02	60岁以上	22.5920921815094609	114.249318968998594	440308	V0440300	23052	65	204	64	204	114.246988239999993	22.5892212800000003	114.249428570000006	22.5914372300000004	1
2019-10-20 10:06:34	2019-10-20 14:42:35	4.98298400000000008	02	40-49岁	22.5923894906974212	114.251393340756309	440308	V0440300	23053	65	205	64	205	114.249428570000006	22.5892212800000003	114.251868909999999	22.5914372300000004	1
2019-10-20 20:25:03	2019-10-20 23:29:27	4.98298400000000008	01	30-39岁	22.591618465090999	114.251700282054159	440308	V0440300	23053	65	205	64	205	114.249428570000006	22.5892212800000003	114.251868909999999	22.5914372300000004	1
2019-10-20 17:04:28	2019-10-20 22:26:14	4.98298400000000008	01	50-59岁	22.5932258957713792	114.25279599455682	440308	V0440300	23054	65	206	64	206	114.251868909999999	22.5892212800000003	114.254309239999998	22.5914372300000004	1
2019-10-20 16:38:29	2019-10-20 20:18:15	4.98298400000000008	01	30-39岁	22.5922042834628414	114.254284139670659	440308	V0440300	23054	65	206	64	206	114.251868909999999	22.5892212800000003	114.254309239999998	22.5914372300000004	1
2019-10-20 20:42:17	2019-10-20 23:40:02	4.98298400000000008	01	50-59岁	22.5921915636678392	114.252486017112702	440308	V0440300	23054	65	206	64	206	114.251868909999999	22.5892212800000003	114.254309239999998	22.5914372300000004	1
2019-10-20 21:45:31	2019-10-20 21:45:31	4.98298400000000008	02	40-49岁	22.5923432932010115	114.254495242625751	440308	V0440300	23055	65	207	64	207	114.254309239999998	22.5892212800000003	114.256749580000005	22.5914372300000004	1
2019-10-20 12:43:02	2019-10-20 13:13:22	4.98298400000000008	01	19-29岁	22.5933269726606589	114.255010382343386	440308	V0440300	23055	65	207	64	207	114.254309239999998	22.5892212800000003	114.256749580000005	22.5914372300000004	1
2019-10-20 10:53:10	2019-10-20 13:59:57	4.98298400000000008	02	50-59岁	22.5928026798811601	114.256022046015545	440308	V0440300	23055	65	207	64	207	114.254309239999998	22.5892212800000003	114.256749580000005	22.5914372300000004	1
2019-10-20 11:40:58	2019-10-20 11:41:58	4.98298400000000008	01	30-39岁	22.5927904311796688	114.254778000973928	440308	V0440300	23055	65	207	64	207	114.254309239999998	22.5892212800000003	114.256749580000005	22.5914372300000004	2
2019-10-20 00:08:15	2019-10-20 00:54:36	4.98298400000000008	01	30-39岁	22.5927904311796688	114.254778000973928	440308	V0440300	23055	65	207	64	207	114.254309239999998	22.5892212800000003	114.256749580000005	22.5914372300000004	2
2019-10-20 10:10:38	2019-10-20 10:10:38	4.98298400000000008	01	19-29岁	22.5935427781969409	114.257601623652491	440308	V0440300	23056	65	208	64	208	114.256749580000005	22.5892212800000003	114.259189919999997	22.5914372300000004	1
2019-10-20 11:56:27	2019-10-20 13:01:22	4.98298400000000008	02	40-49岁	22.5919423455548198	114.258498506313629	440308	V0440300	23056	65	208	64	208	114.256749580000005	22.5892212800000003	114.259189919999997	22.5914372300000004	1
2019-10-20 18:44:37	2019-10-20 20:17:25	4.98298400000000008	02	30-39岁	22.5923754793241294	114.256905405082207	440308	V0440300	23056	65	208	64	208	114.256749580000005	22.5892212800000003	114.259189919999997	22.5914372300000004	1
2019-10-20 17:47:49	2019-10-20 17:48:49	4.98298400000000008	01	30-39岁	22.5926481719891186	114.258601174982928	440308	V0440300	23056	65	208	64	208	114.256749580000005	22.5892212800000003	114.259189919999997	22.5914372300000004	1
2019-10-20 09:17:24	2019-10-20 09:18:24	4.98298400000000008	02	30-39岁	22.59284181560189	114.258840364249906	440308	V0440300	23056	65	208	64	208	114.256749580000005	22.5892212800000003	114.259189919999997	22.5914372300000004	1
2019-10-20 18:06:30	2019-10-20 22:03:40	4.98298400000000008	02	40-49岁	22.5933544963829718	114.258732997604241	440308	V0440300	23056	65	208	64	208	114.256749580000005	22.5892212800000003	114.259189919999997	22.5914372300000004	1
2019-10-20 20:03:01	2019-10-20 23:18:33	4.98298400000000008	02	0-18岁	22.5931137875365806	114.259437681315262	440308	V0440300	23057	65	209	64	209	114.259189919999997	22.5892212800000003	114.261630249999996	22.5914372300000004	1
2019-10-20 15:53:30	2019-10-20 16:51:45	4.98298400000000008	01	30-39岁	22.5916214586852213	114.260322679172106	440308	V0440300	23057	65	209	64	209	114.259189919999997	22.5892212800000003	114.261630249999996	22.5914372300000004	1
2019-10-20 00:47:38	2019-10-20 10:49:11	4.98298400000000008	01	19-29岁	22.5915887114567511	114.261577329615903	440308	V0440300	23057	65	209	64	209	114.259189919999997	22.5892212800000003	114.261630249999996	22.5914372300000004	1
2019-10-20 19:23:54	2019-10-20 21:05:35	4.98298400000000008	01	40-49岁	22.5916692304110889	114.260477268597896	440308	V0440300	23057	65	209	64	209	114.259189919999997	22.5892212800000003	114.261630249999996	22.5914372300000004	2
2019-10-20 15:05:47	2019-10-20 16:36:26	4.98298400000000008	01	40-49岁	22.5916692304110889	114.260477268597896	440308	V0440300	23057	65	209	64	209	114.259189919999997	22.5892212800000003	114.261630249999996	22.5914372300000004	2
2019-10-20 19:28:19	2019-10-20 20:05:21	4.98298400000000008	01	30-39岁	22.5924277701433383	114.259966480811045	440308	V0440300	23057	65	209	64	209	114.259189919999997	22.5892212800000003	114.261630249999996	22.5914372300000004	1
2019-10-20 00:25:29	2019-10-20 06:08:45	4.98298400000000008	01	19-29岁	22.5924628037555806	114.260432395307504	440308	V0440300	23057	65	209	64	209	114.259189919999997	22.5892212800000003	114.261630249999996	22.5914372300000004	2
2019-10-20 12:45:45	2019-10-20 20:15:43	4.98298400000000008	01	19-29岁	22.5924628037555806	114.260432395307504	440308	V0440300	23057	65	209	64	209	114.259189919999997	22.5892212800000003	114.261630249999996	22.5914372300000004	2
2019-10-20 10:59:18	2019-10-20 11:00:18	4.98298400000000008	02	19-29岁	22.5918303921609507	114.259871378678596	440308	V0440300	23057	65	209	64	209	114.259189919999997	22.5892212800000003	114.261630249999996	22.5914372300000004	1
2019-10-20 17:57:44	2019-10-20 19:23:38	4.98298400000000008	02	40-49岁	22.5919733099229596	114.260840645798496	440308	V0440300	23057	65	209	64	209	114.259189919999997	22.5892212800000003	114.261630249999996	22.5914372300000004	1
2019-10-20 19:47:04	2019-10-20 20:26:16	4.98298400000000008	02	40-49岁	22.5933415029386317	114.261144078996821	440308	V0440300	23057	65	209	64	209	114.259189919999997	22.5892212800000003	114.261630249999996	22.5914372300000004	1
2019-10-20 14:42:56	2019-10-20 14:43:56	4.98298400000000008	02	19-29岁	22.5921315196074914	114.261119422735973	440308	V0440300	23057	65	209	64	209	114.259189919999997	22.5892212800000003	114.261630249999996	22.5914372300000004	1
2019-10-20 19:23:39	2019-10-20 19:48:52	4.98298400000000008	01	40-49岁	22.593135645706969	114.262304959722172	440308	V0440300	23058	65	210	64	210	114.261630249999996	22.5892212800000003	114.264070590000003	22.5914372300000004	1
2019-10-20 10:10:53	2019-10-20 11:55:44	4.98298400000000008	01	30-39岁	22.5927692536015208	114.26305100761428	440308	V0440300	23058	65	210	64	210	114.261630249999996	22.5892212800000003	114.264070590000003	22.5914372300000004	1
2019-10-20 10:48:32	2019-10-20 10:49:32	4.98298400000000008	02	50-59岁	22.5923504646035802	114.265489545581374	440308	V0440300	23059	65	211	64	211	114.264070590000003	22.5892212800000003	114.266510920000002	22.5914372300000004	1
2019-10-20 18:19:33	2019-10-20 20:00:59	4.98298400000000008	02	50-59岁	22.5926782099515009	114.265123390207378	440308	V0440300	23059	65	211	64	211	114.264070590000003	22.5892212800000003	114.266510920000002	22.5914372300000004	1
2019-10-20 15:19:01	2019-10-20 16:54:09	4.98298400000000008	01	30-39岁	22.5916600369397784	114.265231001371447	440308	V0440300	23059	65	211	64	211	114.264070590000003	22.5892212800000003	114.266510920000002	22.5914372300000004	1
2019-10-20 11:52:13	2019-10-20 22:07:52	2.29234759999999982	02	19-29岁	22.593866919640071	113.965716519168879	440305	V0440300	23293	66	88	68	87	113.963909240000007	22.5914372300000004	113.966349579999999	22.5936531900000013	1
2019-10-20 15:42:05	2019-10-20 17:06:22	2.29234759999999982	01	30-39岁	22.5952988848781615	113.980866916471655	440305	V0440300	23299	66	94	68	93	113.978551260000003	22.5914372300000004	113.980991599999996	22.5936531900000013	1
2019-10-20 14:33:30	2019-10-20 17:12:33	2.29234759999999982	02	30-39岁	22.5938695280351389	113.983084979750032	440305	V0440300	23300	66	95	67	94	113.980991599999996	22.5914372300000004	113.983431929999995	22.5936531900000013	1
2019-10-20 09:50:33	2019-10-20 11:08:23	3.17181930000000012	02	30-39岁	22.594576771944741	114.186968274977119	440303	V0440300	23384	66	179	66	179	114.185979829999994	22.5914372300000004	114.188420170000001	22.5936531900000013	1
2019-10-20 17:57:38	2019-10-20 19:26:14	4.98298400000000008	02	50-59岁	22.5950208367215701	114.237994007839163	440308	V0440300	23405	66	200	65	200	114.237226890000002	22.5914372300000004	114.239667229999995	22.5936531900000013	1
2019-10-20 08:01:37	2019-10-20 11:43:58	4.98298400000000008	01	50-59岁	22.5949595169953312	114.242826601555421	440308	V0440300	23407	66	202	65	202	114.242107559999994	22.5914372300000004	114.244547900000001	22.5936531900000013	2
2019-10-20 13:08:53	2019-10-20 20:04:54	4.98298400000000008	01	50-59岁	22.5949595169953312	114.242826601555421	440308	V0440300	23407	66	202	65	202	114.242107559999994	22.5914372300000004	114.244547900000001	22.5936531900000013	2
2019-10-20 16:19:41	2019-10-20 16:20:41	4.98298400000000008	01	30-39岁	22.5947743665110714	114.243083038857236	440308	V0440300	23407	66	202	65	202	114.242107559999994	22.5914372300000004	114.244547900000001	22.5936531900000013	1
2019-10-20 11:33:12	2019-10-20 17:10:05	4.98298400000000008	02	50-59岁	22.5945515984145118	114.244302609558005	440308	V0440300	23407	66	202	65	202	114.242107559999994	22.5914372300000004	114.244547900000001	22.5936531900000013	1
2019-10-20 18:38:55	2019-10-20 20:05:56	4.98298400000000008	02	19-29岁	22.5951648290719191	114.245320833235908	440308	V0440300	23408	66	203	65	203	114.244547900000001	22.5914372300000004	114.246988239999993	22.5936531900000013	1
2019-10-20 15:12:29	2019-10-20 23:32:11	4.98298400000000008	01	19-29岁	22.5945920165979999	114.245079489738799	440308	V0440300	23408	66	203	65	203	114.244547900000001	22.5914372300000004	114.246988239999993	22.5936531900000013	1
2019-10-20 11:26:02	2019-10-20 11:27:02	4.98298400000000008	02	30-39岁	22.5954108115319308	114.244927090809796	440308	V0440300	23408	66	203	65	203	114.244547900000001	22.5914372300000004	114.246988239999993	22.5936531900000013	2
2019-10-20 16:48:53	2019-10-20 17:55:15	4.98298400000000008	02	30-39岁	22.5954108115319308	114.244927090809796	440308	V0440300	23408	66	203	65	203	114.244547900000001	22.5914372300000004	114.246988239999993	22.5936531900000013	2
2019-10-20 07:35:39	2019-10-20 14:32:56	4.98298400000000008	02	40-49岁	22.5958402349223597	114.245754559187148	440308	V0440300	23408	66	203	65	203	114.244547900000001	22.5914372300000004	114.246988239999993	22.5936531900000013	1
2019-10-20 13:32:06	2019-10-20 17:50:31	4.98298400000000008	01	19-29岁	22.5945767715698906	114.246294926933317	440308	V0440300	23408	66	203	65	203	114.244547900000001	22.5914372300000004	114.246988239999993	22.5936531900000013	1
2019-10-20 18:11:14	2019-10-20 22:57:54	4.98298400000000008	01	19-29岁	22.5951259459955303	114.248315710643439	440308	V0440300	23409	66	204	65	204	114.246988239999993	22.5914372300000004	114.249428570000006	22.5936531900000013	1
2019-10-20 05:50:15	2019-10-20 17:42:56	4.98298400000000008	01	40-49岁	22.5941313681627918	114.248218837458808	440308	V0440300	23409	66	204	65	204	114.246988239999993	22.5914372300000004	114.249428570000006	22.5936531900000013	1
2019-10-20 17:22:49	2019-10-20 18:29:47	4.98298400000000008	01	40-49岁	22.5941062973958608	114.248335988667776	440308	V0440300	23409	66	204	65	204	114.246988239999993	22.5914372300000004	114.249428570000006	22.5936531900000013	1
2019-10-20 00:11:25	2019-10-20 06:35:54	4.98298400000000008	02	19-29岁	22.5955822833787714	114.248607990801489	440308	V0440300	23409	66	204	65	204	114.246988239999993	22.5914372300000004	114.249428570000006	22.5936531900000013	2
2019-10-20 15:34:36	2019-10-20 23:41:35	4.98298400000000008	02	19-29岁	22.5955822833787714	114.248607990801489	440308	V0440300	23409	66	204	65	204	114.246988239999993	22.5914372300000004	114.249428570000006	22.5936531900000013	2
2019-10-20 09:54:22	2019-10-20 22:13:37	4.98298400000000008	01	30-39岁	22.5941425577796693	114.248344988621852	440308	V0440300	23409	66	204	65	204	114.246988239999993	22.5914372300000004	114.249428570000006	22.5936531900000013	1
2019-10-20 01:44:29	2019-10-20 10:13:48	4.98298400000000008	02	40-49岁	22.5947816023368908	114.247185190639655	440308	V0440300	23409	66	204	65	204	114.246988239999993	22.5914372300000004	114.249428570000006	22.5936531900000013	3
2019-10-20 14:00:59	2019-10-20 14:46:29	4.98298400000000008	02	40-49岁	22.5947816023368908	114.247185190639655	440308	V0440300	23409	66	204	65	204	114.246988239999993	22.5914372300000004	114.249428570000006	22.5936531900000013	3
2019-10-20 20:16:05	2019-10-20 21:39:48	4.98298400000000008	02	40-49岁	22.5947816023368908	114.247185190639655	440308	V0440300	23409	66	204	65	204	114.246988239999993	22.5914372300000004	114.249428570000006	22.5936531900000013	3
2019-10-20 14:42:35	2019-10-20 23:40:38	4.98298400000000008	01	30-39岁	22.5955772845327907	114.248316455535047	440308	V0440300	23409	66	204	65	204	114.246988239999993	22.5914372300000004	114.249428570000006	22.5936531900000013	1
2019-10-20 19:44:55	2019-10-20 19:45:55	4.98298400000000008	01	40-49岁	22.5953466742195097	114.248554349293002	440308	V0440300	23409	66	204	65	204	114.246988239999993	22.5914372300000004	114.249428570000006	22.5936531900000013	1
2019-10-20 23:19:23	2019-10-20 23:19:23	4.98298400000000008	01	19-29岁	22.5942545844927096	114.250141158188796	440308	V0440300	23410	66	205	65	205	114.249428570000006	22.5914372300000004	114.251868909999999	22.5936531900000013	2
2019-10-20 00:12:35	2019-10-20 02:05:27	4.98298400000000008	01	19-29岁	22.5942545844927096	114.250141158188796	440308	V0440300	23410	66	205	65	205	114.249428570000006	22.5914372300000004	114.251868909999999	22.5936531900000013	2
2019-10-20 13:54:09	2019-10-20 14:50:46	4.98298400000000008	02	40-49岁	22.5951343224967616	114.250911086094575	440308	V0440300	23410	66	205	65	205	114.249428570000006	22.5914372300000004	114.251868909999999	22.5936531900000013	1
2019-10-20 16:25:47	2019-10-20 17:27:55	4.98298400000000008	01	19-29岁	22.5948780353372811	114.250177373231438	440308	V0440300	23410	66	205	65	205	114.249428570000006	22.5914372300000004	114.251868909999999	22.5936531900000013	1
2019-10-20 10:18:53	2019-10-20 15:41:20	4.98298400000000008	02	30-39岁	22.5948776361888406	114.2512078198192	440308	V0440300	23410	66	205	65	205	114.249428570000006	22.5914372300000004	114.251868909999999	22.5936531900000013	1
2019-10-20 19:01:59	2019-10-20 20:13:50	4.98298400000000008	02	19-29岁	22.5939757154494387	114.25230477540056	440308	V0440300	23411	66	206	65	206	114.251868909999999	22.5914372300000004	114.254309239999998	22.5936531900000013	1
2019-10-20 16:22:20	2019-10-20 16:23:20	4.98298400000000008	03	未知	22.5956218137774094	114.252495673101606	440308	V0440300	23411	66	206	65	206	114.251868909999999	22.5914372300000004	114.254309239999998	22.5936531900000013	2
2019-10-20 09:19:52	2019-10-20 10:30:03	4.98298400000000008	03	未知	22.5956218137774094	114.252495673101606	440308	V0440300	23411	66	206	65	206	114.251868909999999	22.5914372300000004	114.254309239999998	22.5936531900000013	2
2019-10-20 23:35:27	2019-10-20 23:35:27	4.98298400000000008	01	19-29岁	22.5938140851018794	114.252881527284629	440308	V0440300	23411	66	206	65	206	114.251868909999999	22.5914372300000004	114.254309239999998	22.5936531900000013	1
2019-10-20 18:28:46	2019-10-20 18:56:40	4.98298400000000008	02	40-49岁	22.5945438612506884	114.252274050861587	440308	V0440300	23411	66	206	65	206	114.251868909999999	22.5914372300000004	114.254309239999998	22.5936531900000013	1
2019-10-20 10:14:04	2019-10-20 10:15:04	4.98298400000000008	02	30-39岁	22.5942063772679198	114.253651425776766	440308	V0440300	23411	66	206	65	206	114.251868909999999	22.5914372300000004	114.254309239999998	22.5936531900000013	1
2019-10-20 17:18:37	2019-10-20 17:19:37	4.98298400000000008	01	19-29岁	22.5958334117937092	114.255893893585096	440308	V0440300	23412	66	207	65	207	114.254309239999998	22.5914372300000004	114.256749580000005	22.5936531900000013	1
2019-10-20 12:02:32	2019-10-20 12:33:50	4.98298400000000008	01	30-39岁	22.5951228306527199	114.256569026207771	440308	V0440300	23412	66	207	65	207	114.254309239999998	22.5914372300000004	114.256749580000005	22.5936531900000013	1
2019-10-20 13:44:21	2019-10-20 13:45:21	4.98298400000000008	01	19-29岁	22.5954607392996998	114.256270690253857	440308	V0440300	23412	66	207	65	207	114.254309239999998	22.5914372300000004	114.256749580000005	22.5936531900000013	1
2019-10-20 16:06:55	2019-10-20 19:04:47	4.98298400000000008	02	0-18岁	22.5937475381719501	114.255322834388096	440308	V0440300	23412	66	207	65	207	114.254309239999998	22.5914372300000004	114.256749580000005	22.5936531900000013	1
2019-10-20 17:19:08	2019-10-20 17:52:10	4.98298400000000008	01	40-49岁	22.5941064834040191	114.255199061264193	440308	V0440300	23412	66	207	65	207	114.254309239999998	22.5914372300000004	114.256749580000005	22.5936531900000013	1
2019-10-20 18:52:49	2019-10-20 18:52:49	4.98298400000000008	01	19-29岁	22.5951379870185605	114.255343858502982	440308	V0440300	23412	66	207	65	207	114.254309239999998	22.5914372300000004	114.256749580000005	22.5936531900000013	1
2019-10-20 04:13:21	2019-10-20 09:45:56	4.98298400000000008	01	40-49岁	22.5939940088690889	114.257067741411518	440308	V0440300	23413	66	208	65	208	114.256749580000005	22.5914372300000004	114.259189919999997	22.5936531900000013	1
2019-10-20 17:48:29	2019-10-20 18:22:20	4.98298400000000008	01	30-39岁	22.5937178204275604	114.258336956511044	440308	V0440300	23413	66	208	65	208	114.256749580000005	22.5914372300000004	114.259189919999997	22.5936531900000013	1
2019-10-20 12:50:24	2019-10-20 16:50:35	4.98298400000000008	01	30-39岁	22.5949211044147908	114.256913266539584	440308	V0440300	23413	66	208	65	208	114.256749580000005	22.5914372300000004	114.259189919999997	22.5936531900000013	1
2019-10-20 21:00:10	2019-10-20 21:38:01	4.98298400000000008	02	19-29岁	22.5946428707569282	114.25700627284229	440308	V0440300	23413	66	208	65	208	114.256749580000005	22.5914372300000004	114.259189919999997	22.5936531900000013	1
2019-10-20 19:03:12	2019-10-20 22:25:32	4.98298400000000008	02	19-29岁	22.5943784085590487	114.259490403214073	440308	V0440300	23414	66	209	65	209	114.259189919999997	22.5914372300000004	114.261630249999996	22.5936531900000013	1
2019-10-20 19:01:17	2019-10-20 20:37:48	4.98298400000000008	02	30-39岁	22.5938997667802184	114.260005380511856	440308	V0440300	23414	66	209	65	209	114.259189919999997	22.5914372300000004	114.261630249999996	22.5936531900000013	1
2019-10-20 18:50:38	2019-10-20 22:40:31	2.01503029999999983	01	30-39岁	22.5968178225027714	113.846835298069038	440306	V0440300	23602	67	40	70	39	113.846773110000001	22.5936531900000013	113.849213449999993	22.5958691499999986	1
2019-10-20 10:17:11	2019-10-20 15:23:47	2.01503029999999983	02	60岁以上	22.5961656862375406	113.877163121249055	440306	V0440300	23614	67	52	69	51	113.87605714	22.5936531900000013	113.878497479999993	22.5958691499999986	1
2019-10-20 08:02:41	2019-10-20 15:00:47	2.29234759999999982	01	19-29岁	22.5962317714818504	113.94528302878382	440305	V0440300	23642	67	80	69	79	113.944386559999998	22.5936531900000013	113.946826889999997	22.5958691499999986	1
2019-10-20 10:43:48	2019-10-20 12:12:24	2.29234759999999982	02	19-29岁	22.5965280579199508	113.992493934644656	440305	V0440300	23661	67	99	68	98	113.990752939999993	22.5936531900000013	113.99319328	22.5958691499999986	1
2019-10-20 17:41:03	2019-10-20 20:48:51	1.86759879999999989	02	19-29岁	22.5964572820433389	114.12350267265731	440307	V0440300	23715	67	153	67	153	114.122531089999995	22.5936531900000013	114.124971430000002	22.5958691499999986	1
2019-10-20 08:19:22	2019-10-20 12:10:18	4.98298400000000008	01	19-29岁	22.5976962458260893	114.237153175470553	440308	V0440300	23761	67	199	66	199	114.234786549999995	22.5936531900000013	114.237226890000002	22.5958691499999986	1
2019-10-20 09:51:38	2019-10-20 11:14:45	4.98298400000000008	01	40-49岁	22.5962002414333512	114.239389750128822	440308	V0440300	23762	67	200	66	200	114.237226890000002	22.5936531900000013	114.239667229999995	22.5958691499999986	1
2019-10-20 18:18:15	2019-10-20 20:15:21	4.98298400000000008	01	40-49岁	22.5978020536862694	114.239105034165334	440308	V0440300	23762	67	200	66	200	114.237226890000002	22.5936531900000013	114.239667229999995	22.5958691499999986	1
2019-10-20 18:56:59	2019-10-20 20:26:31	4.98298400000000008	01	30-39岁	22.5966577582013102	114.239225082082214	440308	V0440300	23762	67	200	66	200	114.237226890000002	22.5936531900000013	114.239667229999995	22.5958691499999986	1
2019-10-20 19:59:39	2019-10-20 20:00:39	4.98298400000000008	01	40-49岁	22.5977666290596986	114.23914462616338	440308	V0440300	23762	67	200	66	200	114.237226890000002	22.5936531900000013	114.239667229999995	22.5958691499999986	1
2019-10-20 12:21:10	2019-10-20 19:32:16	4.98298400000000008	01	40-49岁	22.5973527320567307	114.240270827620591	440308	V0440300	23763	67	201	66	201	114.239667229999995	22.5936531900000013	114.242107559999994	22.5958691499999986	1
2019-10-20 20:07:42	2019-10-20 20:07:42	4.98298400000000008	01	40-49岁	22.5970048153081002	114.243135805783183	440308	V0440300	23764	67	202	66	202	114.242107559999994	22.5936531900000013	114.244547900000001	22.5958691499999986	1
2019-10-20 18:32:56	2019-10-20 18:32:56	4.98298400000000008	01	30-39岁	22.596930950399841	114.243565011452262	440308	V0440300	23764	67	202	66	202	114.242107559999994	22.5936531900000013	114.244547900000001	22.5958691499999986	1
2019-10-20 18:44:37	2019-10-20 18:44:37	4.98298400000000008	02	30-39岁	22.5965883950491104	114.24359127885748	440308	V0440300	23764	67	202	66	202	114.242107559999994	22.5936531900000013	114.244547900000001	22.5958691499999986	1
2019-10-20 08:41:27	2019-10-20 09:30:00	4.98298400000000008	02	40-49岁	22.5962676535280806	114.246465418549946	440308	V0440300	23765	67	203	66	203	114.244547900000001	22.5936531900000013	114.246988239999993	22.5958691499999986	1
2019-10-20 17:37:45	2019-10-20 18:17:20	4.98298400000000008	01	19-29岁	22.5958918565408986	114.246132656922995	440308	V0440300	23765	67	203	66	203	114.244547900000001	22.5936531900000013	114.246988239999993	22.5958691499999986	1
2019-10-20 09:17:22	2019-10-20 10:23:41	4.98298400000000008	01	40-49岁	22.5968341745182713	114.244762649613563	440308	V0440300	23765	67	203	66	203	114.244547900000001	22.5936531900000013	114.246988239999993	22.5958691499999986	1
2019-10-20 19:30:33	2019-10-20 21:07:41	4.98298400000000008	02	30-39岁	22.5960026391072617	114.246276269447108	440308	V0440300	23765	67	203	66	203	114.244547900000001	22.5936531900000013	114.246988239999993	22.5958691499999986	1
2019-10-20 20:16:05	2019-10-20 21:12:55	4.98298400000000008	01	30-39岁	22.5970184803800898	114.244982567541825	440308	V0440300	23765	67	203	66	203	114.244547900000001	22.5936531900000013	114.246988239999993	22.5958691499999986	1
2019-10-20 09:34:15	2019-10-20 11:31:04	4.98298400000000008	02	50-59岁	22.5964205993701412	114.244858376711761	440308	V0440300	23765	67	203	66	203	114.244547900000001	22.5936531900000013	114.246988239999993	22.5958691499999986	1
2019-10-20 18:17:32	2019-10-20 18:18:32	4.98298400000000008	01	19-29岁	22.597379682831761	114.247094611148896	440308	V0440300	23766	67	204	66	204	114.246988239999993	22.5936531900000013	114.249428570000006	22.5958691499999986	1
2019-10-20 19:31:54	2019-10-20 20:11:34	4.98298400000000008	02	30-39岁	22.596046450179351	114.249357013144845	440308	V0440300	23766	67	204	66	204	114.246988239999993	22.5936531900000013	114.249428570000006	22.5958691499999986	1
2019-10-20 08:04:33	2019-10-20 15:27:11	4.98298400000000008	01	50-59岁	22.5967902039066786	114.249565814795943	440308	V0440300	23767	67	205	66	205	114.249428570000006	22.5936531900000013	114.251868909999999	22.5958691499999986	1
2019-10-20 15:10:20	2019-10-20 16:54:51	4.98298400000000008	01	19-29岁	22.5963575483645691	114.25012852553931	440308	V0440300	23767	67	205	66	205	114.249428570000006	22.5936531900000013	114.251868909999999	22.5958691499999986	1
2019-10-20 17:59:04	2019-10-20 18:31:15	4.98298400000000008	01	40-49岁	22.5961857381830811	114.250637443319036	440308	V0440300	23767	67	205	66	205	114.249428570000006	22.5936531900000013	114.251868909999999	22.5958691499999986	1
2019-10-20 17:49:18	2019-10-20 19:22:09	4.98298400000000008	01	19-29岁	22.5959393409246516	114.254171136804501	440308	V0440300	23768	67	206	66	206	114.251868909999999	22.5936531900000013	114.254309239999998	22.5958691499999986	1
2019-10-20 20:52:56	2019-10-20 20:52:56	4.98298400000000008	01	30-39岁	22.5963769177542311	114.252840363623434	440308	V0440300	23768	67	206	66	206	114.251868909999999	22.5936531900000013	114.254309239999998	22.5958691499999986	1
2019-10-20 17:53:22	2019-10-20 22:37:07	4.98298400000000008	01	30-39岁	22.5959327662350908	114.254842031176011	440308	V0440300	23769	67	207	66	207	114.254309239999998	22.5936531900000013	114.256749580000005	22.5958691499999986	1
2019-10-20 00:22:26	2019-10-20 00:22:26	4.98298400000000008	01	19-29岁	22.5965356986509391	114.256317421414707	440308	V0440300	23769	67	207	66	207	114.254309239999998	22.5936531900000013	114.256749580000005	22.5958691499999986	1
2019-10-20 17:20:01	2019-10-20 17:20:01	4.98298400000000008	01	19-29岁	22.5959029407852192	114.255736975027432	440308	V0440300	23769	67	207	66	207	114.254309239999998	22.5936531900000013	114.256749580000005	22.5958691499999986	1
2019-10-20 09:31:10	2019-10-20 09:32:10	4.98298400000000008	02	50-59岁	22.5964106316660605	114.255338054680536	440308	V0440300	23769	67	207	66	207	114.254309239999998	22.5936531900000013	114.256749580000005	22.5958691499999986	1
2019-10-20 11:19:34	2019-10-20 11:20:34	4.98298400000000008	01	40-49岁	22.5968583843953006	114.256184645296045	440308	V0440300	23769	67	207	66	207	114.254309239999998	22.5936531900000013	114.256749580000005	22.5958691499999986	1
2019-10-20 03:59:27	2019-10-20 07:48:05	4.98298400000000008	01	30-39岁	22.5970018400066017	114.261411868124512	440308	V0440300	23771	67	209	66	209	114.259189919999997	22.5936531900000013	114.261630249999996	22.5958691499999986	1
2019-10-20 19:14:24	2019-10-20 19:56:45	4.98298400000000008	01	19-29岁	22.5972758275118295	114.268483602293045	440308	V0440300	23774	67	212	66	212	114.266510920000002	22.5936531900000013	114.268951259999994	22.5958691499999986	1
2019-10-20 12:31:05	2019-10-20 14:36:29	2.01503029999999983	01	30-39岁	22.5998077044454995	113.833238398382136	440306	V0440300	23953	68	34	71	33	113.832131090000004	22.5958691499999986	113.834571429999997	22.5980851099999995	1
2019-10-20 10:48:23	2019-10-20 12:09:30	2.01503029999999983	01	19-29岁	22.5993096777290603	113.833609399528072	440306	V0440300	23953	68	34	71	33	113.832131090000004	22.5958691499999986	113.834571429999997	22.5980851099999995	1
2019-10-20 18:59:51	2019-10-20 20:20:15	2.01503029999999983	02	0-18岁	22.5997822036421496	113.842015149199526	440306	V0440300	23957	68	38	71	37	113.841892439999995	22.5958691499999986	113.844332769999994	22.5980851099999995	1
2019-10-20 16:26:33	2019-10-20 18:09:02	2.01503029999999983	01	60岁以上	22.6002795491891284	113.843442199446557	440306	V0440300	23957	68	38	71	37	113.841892439999995	22.5958691499999986	113.844332769999994	22.5980851099999995	1
2019-10-20 15:20:44	2019-10-20 20:52:04	2.01503029999999983	02	19-29岁	22.5998628443270704	113.889092581531713	440306	V0440300	23976	68	57	70	56	113.888258820000004	22.5958691499999986	113.890699159999997	22.5980851099999995	1
2019-10-20 21:28:16	2019-10-20 23:34:16	2.01503029999999983	02	19-29岁	22.6001226549300789	113.891322169470953	440306	V0440300	23977	68	58	70	57	113.890699159999997	22.5958691499999986	113.893139500000004	22.5980851099999995	1
2019-10-20 16:04:24	2019-10-20 20:54:17	1.75727349999999993	02	40-49岁	22.5990808826416405	114.052236123978602	440309	V0440300	24043	68	124	69	123	114.051761350000007	22.5958691499999986	114.054201680000006	22.5980851099999995	1
2019-10-20 10:58:55	2019-10-20 15:09:30	1.86759879999999989	02	30-39岁	22.598091584290529	114.121524571738178	440307	V0440300	24071	68	152	68	152	114.120090759999997	22.5958691499999986	114.122531089999995	22.5980851099999995	1
2019-10-20 20:41:54	2019-10-20 21:42:00	3.17181930000000012	01	50-59岁	22.5983322302504384	114.171085659391977	440303	V0440300	24091	68	172	68	172	114.168897479999998	22.5958691499999986	114.171337820000005	22.5980851099999995	1
2019-10-20 18:08:03	2019-10-20 22:49:12	4.98298400000000008	01	30-39岁	22.5997599151648885	114.23695641701552	440308	V0440300	24118	68	199	67	199	114.234786549999995	22.5958691499999986	114.237226890000002	22.5980851099999995	1
2019-10-20 12:11:34	2019-10-20 12:12:34	4.98298400000000008	01	0-18岁	22.5986721425206696	114.239311259615093	440308	V0440300	24119	68	200	67	200	114.237226890000002	22.5958691499999986	114.239667229999995	22.5980851099999995	1
2019-10-20 10:15:44	2019-10-20 15:07:13	4.98298400000000008	02	50-59岁	22.5989189501901393	114.239491039599969	440308	V0440300	24119	68	200	67	200	114.237226890000002	22.5958691499999986	114.239667229999995	22.5980851099999995	1
2019-10-20 09:21:08	2019-10-20 10:52:18	4.98298400000000008	01	40-49岁	22.5991468804353488	114.241722404368531	440308	V0440300	24120	68	201	67	201	114.239667229999995	22.5958691499999986	114.242107559999994	22.5980851099999995	1
2019-10-20 08:35:36	2019-10-20 09:18:53	4.98298400000000008	02	40-49岁	22.5981728094300109	114.244920694410709	440308	V0440300	24122	68	203	67	203	114.244547900000001	22.5958691499999986	114.246988239999993	22.5980851099999995	1
2019-10-20 20:46:18	2019-10-20 21:41:37	4.98298400000000008	01	30-39岁	22.6000344549211682	114.277304962225529	440308	V0440300	24135	68	216	67	216	114.276272270000007	22.5958691499999986	114.278712600000006	22.5980851099999995	1
2019-10-20 17:05:22	2019-10-20 18:15:09	4.98298400000000008	01	30-39岁	22.5999441711892111	114.281030127442293	440308	V0440300	24136	68	217	67	217	114.278712600000006	22.5958691499999986	114.281152939999998	22.5980851099999995	1
2019-10-20 22:32:18	2019-10-20 23:42:09	2.01503029999999983	01	30-39岁	22.6005116314138306	113.839646500729202	440306	V0440300	24313	69	37	72	36	113.839452100000003	22.5980851099999995	113.841892439999995	22.6003010599999996	1
2019-10-20 12:41:02	2019-10-20 13:35:44	2.01503029999999983	02	19-29岁	22.6010659286948403	113.842131619220879	440306	V0440300	24314	69	38	72	37	113.841892439999995	22.5980851099999995	113.844332769999994	22.6003010599999996	1
2019-10-20 12:01:29	2019-10-20 13:08:30	2.29234759999999982	03	未知	22.6021116432216402	113.975537455045384	440305	V0440300	24368	69	92	70	91	113.973670589999998	22.5980851099999995	113.976110930000004	22.6003010599999996	1
2019-10-20 11:49:39	2019-10-20 16:20:36	1.86759879999999989	02	40-49岁	22.6012497779007617	114.123490497104143	440307	V0440300	24429	69	153	69	153	114.122531089999995	22.5980851099999995	114.124971430000002	22.6003010599999996	1
2019-10-20 11:44:12	2019-10-20 11:53:03	1.86759879999999989	01	0-18岁	22.6013271877858486	114.220563915059998	440307	V0440300	24469	69	193	69	193	114.220144540000007	22.5980851099999995	114.222584870000006	22.6003010599999996	1
2019-10-20 09:43:43	2019-10-20 10:47:12	4.98298400000000008	01	50-59岁	22.6022788403135912	114.234368773253124	440308	V0440300	24474	69	198	68	198	114.232346219999997	22.5980851099999995	114.234786549999995	22.6003010599999996	1
2019-10-20 21:57:50	2019-10-20 21:57:50	4.98298400000000008	01	30-39岁	22.6024970148388711	114.237601693900842	440308	V0440300	24476	69	200	68	200	114.237226890000002	22.5980851099999995	114.239667229999995	22.6003010599999996	1
2019-10-20 11:52:09	2019-10-20 12:11:55	4.98298400000000008	01	0-18岁	22.6007202847265987	114.239785621211283	440308	V0440300	24477	69	201	68	201	114.239667229999995	22.5980851099999995	114.242107559999994	22.6003010599999996	1
2019-10-20 12:27:01	2019-10-20 13:22:20	4.98298400000000008	02	30-39岁	22.6012629993371696	114.279487612651877	440308	V0440300	24493	69	217	68	217	114.278712600000006	22.5980851099999995	114.281152939999998	22.6003010599999996	1
2019-10-20 11:38:40	2019-10-20 15:43:15	2.01503029999999983	01	19-29岁	22.6025987180047387	113.834282456525401	440306	V0440300	24667	70	34	73	33	113.832131090000004	22.6003010599999996	113.834571429999997	22.6025170200000005	1
2019-10-20 18:04:53	2019-10-20 20:46:51	2.01503029999999983	01	19-29岁	22.6045093347658792	113.837815385724852	440306	V0440300	24669	70	36	73	35	113.837011770000004	22.6003010599999996	113.839452100000003	22.6025170200000005	1
2019-10-20 15:50:16	2019-10-20 16:26:38	2.01503029999999983	02	19-29岁	22.6036556000960616	113.839827343275601	440306	V0440300	24670	70	37	73	36	113.839452100000003	22.6003010599999996	113.841892439999995	22.6025170200000005	1
2019-10-20 09:16:11	2019-10-20 15:06:26	2.01503029999999983	01	19-29岁	22.6036684718311811	113.839564631003199	440306	V0440300	24670	70	37	73	36	113.839452100000003	22.6003010599999996	113.841892439999995	22.6025170200000005	1
2019-10-20 13:03:49	2019-10-20 14:47:02	2.01503029999999983	02	50-59岁	22.604700737196719	113.861341497670963	440306	V0440300	24678	70	45	72	44	113.858974790000005	22.6003010599999996	113.861415129999997	22.6025170200000005	1
2019-10-20 00:18:12	2019-10-20 00:24:42	2.29234759999999982	01	19-29岁	22.6033197719310586	113.987943020811997	440305	V0440300	24730	70	97	71	96	113.985872270000002	22.6003010599999996	113.988312609999994	22.6025170200000005	1
2019-10-20 13:48:22	2019-10-20 18:58:05	1.75727349999999993	02	30-39岁	22.6043810754423298	114.029853412411782	440309	V0440300	24748	70	115	71	114	114.029798319999998	22.6003010599999996	114.032238660000004	22.6025170200000005	1
2019-10-20 22:38:07	2019-10-20 22:38:07	1.75727349999999993	01	30-39岁	22.60376565679789	114.036593175725486	440309	V0440300	24750	70	117	71	116	114.034678990000003	22.6003010599999996	114.037119329999996	22.6025170200000005	1
2019-10-20 13:20:08	2019-10-20 18:00:42	1.75727349999999993	02	19-29岁	22.6042790882070292	114.035561520896124	440309	V0440300	24750	70	117	71	116	114.034678990000003	22.6003010599999996	114.037119329999996	22.6025170200000005	1
2019-10-20 15:47:08	2019-10-20 18:06:42	1.86759879999999989	02	30-39岁	22.6026060704247413	114.123122056226748	440307	V0440300	24786	70	153	70	153	114.122531089999995	22.6003010599999996	114.124971430000002	22.6025170200000005	1
2019-10-20 09:15:03	2019-10-20 10:12:29	4.98298400000000008	01	60岁以上	22.6028330407748186	114.237196396775161	440308	V0440300	24832	70	199	69	199	114.234786549999995	22.6003010599999996	114.237226890000002	22.6025170200000005	1
2019-10-20 16:12:11	2019-10-20 18:22:53	4.98298400000000008	03	未知	22.6044991758602798	114.319984467225012	440308	V0440300	24866	70	233	69	233	114.317757979999996	22.6003010599999996	114.320198320000003	22.6025170200000005	1
2019-10-20 16:01:37	2019-10-20 17:16:55	2.01503029999999983	02	19-29岁	22.6054290500007085	113.843732854617514	440306	V0440300	25028	71	38	74	37	113.841892439999995	22.6025170200000005	113.844332769999994	22.6047329800000014	1
2019-10-20 17:26:49	2019-10-20 19:50:38	2.01503029999999983	01	50-59岁	22.6047940234575009	113.855507745024724	440306	V0440300	25033	71	43	73	42	113.854094119999999	22.6025170200000005	113.856534460000006	22.6047329800000014	1
2019-10-20 15:41:05	2019-10-20 17:33:06	1.75727349999999993	02	30-39岁	22.6053307623162816	114.034353066056937	440309	V0440300	25106	71	116	72	116	114.032238660000004	22.6025170200000005	114.034678990000003	22.6047329800000014	1
2019-10-20 09:33:56	2019-10-20 10:44:17	1.86759879999999989	01	50-59岁	22.6055314684924511	114.206937154452177	440307	V0440300	25177	71	187	71	187	114.205502519999996	22.6025170200000005	114.207942860000003	22.6047329800000014	1
2019-10-20 19:42:26	2019-10-20 20:42:56	1.86759879999999989	01	30-39岁	22.6054313331746606	114.2198786886579	440307	V0440300	25182	71	192	71	192	114.2177042	22.6025170200000005	114.220144540000007	22.6047329800000014	1
2019-10-20 09:32:18	2019-10-20 10:44:30	2.01503029999999983	01	19-29岁	22.6074122578019292	113.846836691647667	440306	V0440300	25387	72	40	75	39	113.846773110000001	22.6047329800000014	113.849213449999993	22.6069489399999988	2
2019-10-20 10:44:48	2019-10-20 12:00:17	2.01503029999999983	01	19-29岁	22.6074122578019292	113.846836691647667	440306	V0440300	25387	72	40	75	39	113.846773110000001	22.6047329800000014	113.849213449999993	22.6069489399999988	2
2019-10-20 16:07:03	2019-10-20 17:41:52	2.01503029999999983	01	19-29岁	22.6087614885255697	113.861793607769812	440306	V0440300	25393	72	46	74	45	113.861415129999997	22.6047329800000014	113.863855459999996	22.6069489399999988	1
2019-10-20 18:46:04	2019-10-20 20:35:36	1.75727349999999993	01	19-29岁	22.608261280462461	114.030304699597139	440309	V0440300	25462	72	115	73	115	114.029798319999998	22.6047329800000014	114.032238660000004	22.6069489399999988	1
2019-10-20 16:28:42	2019-10-20 17:08:19	1.75727349999999993	01	40-49岁	22.6075639492858009	114.037007527349004	440309	V0440300	25464	72	117	73	117	114.034678990000003	22.6047329800000014	114.037119329999996	22.6069489399999988	1
2019-10-20 11:31:02	2019-10-20 13:52:41	2.01503029999999983	02	40-49岁	22.6098677698624897	113.859299672181763	440306	V0440300	25749	73	45	75	44	113.858974790000005	22.6069489399999988	113.861415129999997	22.6091648899999988	1
2019-10-20 10:46:04	2019-10-20 13:34:53	2.01503029999999983	01	50-59岁	22.6108229481933911	113.861532969318617	440306	V0440300	25750	73	46	75	45	113.861415129999997	22.6069489399999988	113.863855459999996	22.6091648899999988	1
2019-10-20 12:06:20	2019-10-20 14:32:11	1.75727349999999993	02	19-29岁	22.6103079053956115	114.037998577695632	440309	V0440300	25822	73	118	74	118	114.037119329999996	22.6069489399999988	114.039559659999995	22.6091648899999988	1
2019-10-20 16:45:43	2019-10-20 20:55:59	1.75727349999999993	01	19-29岁	22.6112774092297215	114.037715336988882	440309	V0440300	25822	73	118	74	118	114.037119329999996	22.6069489399999988	114.039559659999995	22.6091648899999988	1
2019-10-20 13:10:09	2019-10-20 16:16:58	1.86759879999999989	02	19-29岁	22.6102327861473391	114.054992458920012	440307	V0440300	25829	73	125	74	125	114.054201680000006	22.6069489399999988	114.056642019999998	22.6091648899999988	1
2019-10-20 10:34:59	2019-10-20 15:12:08	1.86759879999999989	02	30-39岁	22.6098114979160911	114.215853216866364	440307	V0440300	25895	73	191	72	191	114.215263870000001	22.6069489399999988	114.2177042	22.6091648899999988	1
2019-10-20 08:55:54	2019-10-20 12:18:11	3.17181930000000012	01	30-39岁	22.6120619353077998	114.192718001708187	440303	V0440300	26242	74	181	74	181	114.190860499999999	22.6091648899999988	114.193300840000006	22.6113808499999998	1
2019-10-20 15:39:54	2019-10-20 16:01:19	3.17181930000000012	01	19-29岁	22.6120619353077998	114.192718001708187	440303	V0440300	26242	74	181	74	181	114.190860499999999	22.6091648899999988	114.193300840000006	22.6113808499999998	1
2019-10-20 08:32:40	2019-10-20 09:50:40	1.86759879999999989	01	40-49岁	22.6114375247783883	114.215927414337131	440307	V0440300	26252	74	191	73	191	114.215263870000001	22.6091648899999988	114.2177042	22.6113808499999998	1
2019-10-20 13:03:29	2019-10-20 15:52:14	2.01503029999999983	01	19-29岁	22.6151670632825308	113.858022552272459	440306	V0440300	26462	75	44	77	43	113.856534460000006	22.6113808499999998	113.858974790000005	22.6135968100000007	1
2019-10-20 09:33:35	2019-10-20 12:22:05	1.86759879999999989	03	未知	22.6146883747191687	114.052865768022599	440307	V0440300	26542	75	124	76	124	114.051761350000007	22.6113808499999998	114.054201680000006	22.6135968100000007	1
2019-10-20 13:34:43	2019-10-20 20:00:57	1.86759879999999989	02	30-39岁	22.6138852660196399	114.13707138284019	440307	V0440300	26576	75	158	75	158	114.134732769999999	22.6113808499999998	114.137173110000006	22.6135968100000007	1
2019-10-20 12:38:45	2019-10-20 13:36:53	1.86759879999999989	02	19-29岁	22.6154825233944585	114.216516788580705	440307	V0440300	26609	75	191	74	191	114.215263870000001	22.6113808499999998	114.2177042	22.6135968100000007	1
2019-10-20 12:23:34	2019-10-20 13:56:41	1.86759879999999989	01	19-29岁	22.6155996559289498	114.216504707349984	440307	V0440300	26609	75	191	74	191	114.215263870000001	22.6113808499999998	114.2177042	22.6135968100000007	1
2019-10-20 11:20:13	2019-10-20 21:26:30	2.01503029999999983	01	30-39岁	22.6172914048727485	113.856827257690838	440306	V0440300	26819	76	44	78	43	113.856534460000006	22.6135968100000007	113.858974790000005	22.6158127700000016	1
2019-10-20 16:33:11	2019-10-20 18:21:01	1.75727349999999993	02	19-29岁	22.6161294125565604	114.034101946031726	440309	V0440300	26891	76	116	77	116	114.032238660000004	22.6135968100000007	114.034678990000003	22.6158127700000016	1
2019-10-20 13:39:02	2019-10-20 15:49:58	1.75727349999999993	01	30-39岁	22.61726201138978	114.036294118955908	440309	V0440300	26892	76	117	77	117	114.034678990000003	22.6135968100000007	114.037119329999996	22.6158127700000016	1
2019-10-20 08:12:40	2019-10-20 10:14:30	1.75727349999999993	01	0-18岁	22.6159361311556388	114.038782048645388	440309	V0440300	26893	76	118	77	118	114.037119329999996	22.6135968100000007	114.039559659999995	22.6158127700000016	2
2019-10-20 21:10:34	2019-10-20 22:10:22	1.75727349999999993	01	0-18岁	22.6159361311556388	114.038782048645388	440309	V0440300	26893	76	118	77	118	114.037119329999996	22.6135968100000007	114.039559659999995	22.6158127700000016	2
2019-10-20 14:36:03	2019-10-20 19:47:23	1.75727349999999993	01	19-29岁	22.6161714624406009	114.0383298241441	440309	V0440300	26893	76	118	77	118	114.037119329999996	22.6135968100000007	114.039559659999995	22.6158127700000016	1
2019-10-20 09:51:52	2019-10-20 12:41:48	1.86759879999999989	01	50-59岁	22.6176915641377398	114.113766706748407	440307	V0440300	26924	76	149	76	149	114.112769749999998	22.6135968100000007	114.115210079999997	22.6158127700000016	1
2019-10-20 09:54:11	2019-10-20 10:39:21	1.86759879999999989	02	40-49岁	22.6162021017872696	114.216891194290611	440307	V0440300	26966	76	191	75	191	114.215263870000001	22.6135968100000007	114.2177042	22.6158127700000016	1
2019-10-20 16:16:33	2019-10-20 17:46:03	1.86759879999999989	01	30-39岁	22.617673636339461	114.218465780241715	440307	V0440300	26967	76	192	75	192	114.2177042	22.6135968100000007	114.220144540000007	22.6158127700000016	1
2019-10-20 00:02:15	2019-10-20 14:08:15	2.01503029999999983	01	19-29岁	22.6194784507023314	113.831776802849973	440306	V0440300	27165	77	33	80	32	113.829690760000005	22.6158127700000016	113.832131090000004	22.6180287200000016	1
2019-10-20 11:04:14	2019-10-20 21:40:23	2.01503029999999983	01	40-49岁	22.6194784507023314	113.831776802849973	440306	V0440300	27165	77	33	80	32	113.829690760000005	22.6158127700000016	113.832131090000004	22.6180287200000016	2
2019-10-20 08:25:13	2019-10-20 09:55:22	2.01503029999999983	01	40-49岁	22.6194784507023314	113.831776802849973	440306	V0440300	27165	77	33	80	32	113.829690760000005	22.6158127700000016	113.832131090000004	22.6180287200000016	2
2019-10-20 09:15:09	2019-10-20 13:48:15	2.01503029999999983	01	19-29岁	22.6194784507023314	113.831776802849973	440306	V0440300	27165	77	33	80	32	113.829690760000005	22.6158127700000016	113.832131090000004	22.6180287200000016	1
2019-10-20 14:22:24	2019-10-20 23:10:10	2.01503029999999983	01	30-39岁	22.6194784507023314	113.831776802849973	440306	V0440300	27165	77	33	80	32	113.829690760000005	22.6158127700000016	113.832131090000004	22.6180287200000016	1
2019-10-20 19:00:09	2019-10-20 20:17:58	2.01503029999999983	01	30-39岁	22.619703486813119	113.89260233743353	440306	V0440300	27190	77	58	79	57	113.890699159999997	22.6158127700000016	113.893139500000004	22.6180287200000016	1
2019-10-20 09:25:07	2019-10-20 10:55:08	2.01503029999999983	02	40-49岁	22.6195561058228201	113.898039510046843	440306	V0440300	27193	77	61	79	60	113.898020169999995	22.6158127700000016	113.900460510000002	22.6180287200000016	1
2019-10-20 16:53:25	2019-10-20 17:39:50	1.86759879999999989	01	30-39岁	22.6188085111921886	114.058027587774845	440307	V0440300	27258	77	126	78	126	114.056642019999998	22.6158127700000016	114.059082349999997	22.6180287200000016	1
2019-10-20 00:00:08	2019-10-20 00:18:00	1.86759879999999989	02	19-29岁	22.6186304599036987	114.104268190523953	440307	V0440300	27277	77	145	77	145	114.103008399999993	22.6158127700000016	114.10544874	22.6180287200000016	1
2019-10-20 16:45:15	2019-10-20 19:53:09	1.86759879999999989	01	19-29岁	22.6184188526098318	114.142276028123206	440307	V0440300	27293	77	161	77	161	114.142053779999998	22.6158127700000016	114.144494120000005	22.6180287200000016	3
2019-10-20 19:53:12	2019-10-20 22:09:12	1.86759879999999989	01	19-29岁	22.6184188526098318	114.142276028123206	440307	V0440300	27293	77	161	77	161	114.142053779999998	22.6158127700000016	114.144494120000005	22.6180287200000016	3
2019-10-20 22:11:35	2019-10-20 23:28:30	1.86759879999999989	01	19-29岁	22.6184188526098318	114.142276028123206	440307	V0440300	27293	77	161	77	161	114.142053779999998	22.6158127700000016	114.144494120000005	22.6180287200000016	3
2019-10-20 09:20:39	2019-10-20 11:45:08	1.86759879999999989	02	50-59岁	22.6202113442714108	114.217500766671506	440307	V0440300	27323	77	191	76	191	114.215263870000001	22.6158127700000016	114.2177042	22.6180287200000016	1
2019-10-20 08:00:12	2019-10-20 09:18:32	4.98298400000000008	02	30-39岁	22.6197933635215094	114.302915408682182	440308	V0440300	27358	77	226	76	226	114.300675630000001	22.6158127700000016	114.303115969999993	22.6180287200000016	1
2019-10-20 13:00:03	2019-10-20 15:27:07	2.01503029999999983	01	30-39岁	22.62027386741984	113.860278223947731	440306	V0440300	27534	78	45	80	44	113.858974790000005	22.6180287200000016	113.861415129999997	22.620244679999999	1
2019-10-20 14:58:52	2019-10-20 19:41:22	1.86759879999999989	03	未知	22.6223375712994397	114.051156848596094	440307	V0440300	27612	78	123	79	123	114.04932101	22.6180287200000016	114.051761350000007	22.620244679999999	1
2019-10-20 12:27:07	2019-10-20 13:44:06	1.86759879999999989	02	19-29岁	22.6210311458593907	114.059632973151253	440307	V0440300	27616	78	127	79	127	114.059082349999997	22.6180287200000016	114.061522690000004	22.620244679999999	1
2019-10-20 19:22:45	2019-10-20 19:23:45	1.86759879999999989	01	19-29岁	22.6209566532564814	114.059508174804023	440307	V0440300	27616	78	127	79	127	114.059082349999997	22.6180287200000016	114.061522690000004	22.620244679999999	1
2019-10-20 17:16:45	2019-10-20 20:10:06	1.86759879999999989	02	30-39岁	22.6206460892418093	114.140129952586904	440307	V0440300	27649	78	160	78	160	114.139613449999999	22.6180287200000016	114.142053779999998	22.620244679999999	2
2019-10-20 20:10:11	2019-10-20 20:54:51	1.86759879999999989	02	30-39岁	22.6206460892418093	114.140129952586904	440307	V0440300	27649	78	160	78	160	114.139613449999999	22.6180287200000016	114.142053779999998	22.620244679999999	2
2019-10-20 21:19:37	2019-10-20 21:20:37	1.86759879999999989	01	19-29岁	22.6214569980268294	114.147142438018548	440307	V0440300	27652	78	163	78	163	114.146934450000003	22.6180287200000016	114.149374789999996	22.620244679999999	1
2019-10-20 14:07:52	2019-10-20 14:08:52	1.86759879999999989	02	50-59岁	22.6218674718114805	114.216709037112224	440307	V0440300	27680	78	191	77	191	114.215263870000001	22.6180287200000016	114.2177042	22.620244679999999	1
2019-10-20 09:20:00	2019-10-20 15:55:17	1.86759879999999989	02	50-59岁	22.6207343510089487	114.217470789867775	440307	V0440300	27680	78	191	77	191	114.215263870000001	22.6180287200000016	114.2177042	22.620244679999999	1
2019-10-20 11:13:28	2019-10-20 12:06:30	1.86759879999999989	01	40-49岁	22.6211810296171301	114.219804987245013	440307	V0440300	27681	78	192	77	192	114.2177042	22.6180287200000016	114.220144540000007	22.620244679999999	1
2019-10-20 13:04:08	2019-10-20 13:04:08	1.86759879999999989	01	40-49岁	22.6217774924357116	114.219326290057381	440307	V0440300	27681	78	192	77	192	114.2177042	22.6180287200000016	114.220144540000007	22.620244679999999	1
2019-10-20 11:18:06	2019-10-20 11:19:06	1.86759879999999989	01	19-29岁	22.6203011385543391	114.220075481333353	440307	V0440300	27681	78	192	77	192	114.2177042	22.6180287200000016	114.220144540000007	22.620244679999999	1
2019-10-20 12:51:01	2019-10-20 19:21:14	1.75727349999999993	02	19-29岁	22.6244358192645691	114.026476679931534	440309	V0440300	27959	79	113	80	113	114.024917650000006	22.620244679999999	114.027357980000005	22.6224606399999999	1
2019-10-20 10:39:34	2019-10-20 12:33:36	1.75727349999999993	02	19-29岁	22.6233449188261204	114.031895758484666	440309	V0440300	27961	79	115	80	115	114.029798319999998	22.620244679999999	114.032238660000004	22.6224606399999999	1
2019-10-20 19:29:38	2019-10-20 21:12:14	1.86759879999999989	01	30-39岁	22.6238631000987809	114.058046344593748	440307	V0440300	27972	79	126	80	126	114.056642019999998	22.620244679999999	114.059082349999997	22.6224606399999999	1
2019-10-20 11:47:43	2019-10-20 15:10:45	1.86759879999999989	02	30-39岁	22.6238067738276811	114.137186669892046	440307	V0440300	28005	79	159	79	159	114.137173110000006	22.620244679999999	114.139613449999999	22.6224606399999999	1
2019-10-20 19:03:40	2019-10-20 22:06:52	1.86759879999999989	01	19-29岁	22.6244608525642583	114.149579121369229	440307	V0440300	28010	79	164	79	164	114.149374789999996	22.620244679999999	114.151815130000003	22.6224606399999999	2
2019-10-20 18:27:46	2019-10-20 19:02:59	1.86759879999999989	01	19-29岁	22.6244608525642583	114.149579121369229	440307	V0440300	28010	79	164	79	164	114.149374789999996	22.620244679999999	114.151815130000003	22.6224606399999999	2
2019-10-20 12:45:46	2019-10-20 15:26:54	1.86759879999999989	03	未知	22.623242035322491	114.217896713760496	440307	V0440300	28038	79	192	78	192	114.2177042	22.620244679999999	114.220144540000007	22.6224606399999999	2
2019-10-20 15:26:54	2019-10-20 19:53:39	1.86759879999999989	03	未知	22.623242035322491	114.217896713760496	440307	V0440300	28038	79	192	78	192	114.2177042	22.620244679999999	114.220144540000007	22.6224606399999999	2
2019-10-20 15:13:41	2019-10-20 19:47:56	2.29234759999999982	01	30-39岁	22.6256198259295189	113.934114963092512	440305	V0440300	28278	80	75	82	74	113.932184879999994	22.6224606399999999	113.934625209999993	22.6246766000000008	1
2019-10-20 14:44:00	2019-10-20 17:58:05	2.29234759999999982	01	19-29岁	22.6268811005268304	113.937304768163258	440305	V0440300	28280	80	77	82	77	113.93706555	22.6224606399999999	113.939505879999999	22.6246766000000008	1
2019-10-20 12:30:55	2019-10-20 12:35:11	2.29234759999999982	01	40-49岁	22.6257656015535105	113.978383473717244	440305	V0440300	28296	80	93	81	93	113.976110930000004	22.6224606399999999	113.978551260000003	22.6246766000000008	1
2019-10-20 12:33:58	2019-10-20 16:21:23	1.86759879999999989	01	19-29岁	22.6256459229869087	114.054868128852291	440307	V0440300	28328	80	125	81	125	114.054201680000006	22.6224606399999999	114.056642019999998	22.6246766000000008	1
2019-10-20 18:03:24	2019-10-20 20:16:55	1.86759879999999989	01	19-29岁	22.626225189867661	114.069730753812252	440307	V0440300	28334	80	131	81	131	114.068843700000002	22.6224606399999999	114.071284030000001	22.6246766000000008	1
2019-10-20 14:35:06	2019-10-20 15:29:59	1.86759879999999989	02	19-29岁	22.6247336471955691	114.146141407762457	440307	V0440300	28365	80	162	80	162	114.144494120000005	22.6224606399999999	114.146934450000003	22.6246766000000008	1
2019-10-20 10:11:06	2019-10-20 11:07:52	1.86759879999999989	01	19-29岁	22.6257173371360096	114.218537208357759	440307	V0440300	28395	80	192	79	192	114.2177042	22.6224606399999999	114.220144540000007	22.6246766000000008	1
2019-10-20 12:24:22	2019-10-20 13:44:16	2.29234759999999982	01	30-39岁	22.6273960609726714	113.936389249640925	440305	V0440300	28636	81	76	83	76	113.934625209999993	22.6246766000000008	113.93706555	22.6268925500000009	1
2019-10-20 21:40:22	2019-10-20 22:33:35	1.86759879999999989	03	未知	22.6283073528735201	114.056775288995084	440307	V0440300	28686	81	126	82	126	114.056642019999998	22.6246766000000008	114.059082349999997	22.6268925500000009	1
2019-10-20 11:30:23	2019-10-20 12:37:49	1.86759879999999989	03	未知	22.6269002216694801	114.102393419261418	440307	V0440300	28704	81	144	81	144	114.100568069999994	22.6246766000000008	114.103008399999993	22.6268925500000009	1
2019-10-20 16:16:43	2019-10-20 17:47:31	1.86759879999999989	01	30-39岁	22.6284409023780206	114.218919917200338	440307	V0440300	28752	81	192	80	192	114.2177042	22.6246766000000008	114.220144540000007	22.6268925500000009	1
2019-10-20 20:30:18	2019-10-20 23:15:17	1.86759879999999989	01	30-39岁	22.6280157165786413	114.218345081370131	440307	V0440300	28752	81	192	80	192	114.2177042	22.6246766000000008	114.220144540000007	22.6268925500000009	2
2019-10-20 14:21:26	2019-10-20 17:06:19	1.86759879999999989	01	30-39岁	22.6280157165786413	114.218345081370131	440307	V0440300	28752	81	192	80	192	114.2177042	22.6246766000000008	114.220144540000007	22.6268925500000009	2
2019-10-20 19:34:38	2019-10-20 22:01:00	2.01503029999999983	02	19-29岁	22.6307085959388807	113.857192697184175	440306	V0440300	28961	82	44	84	43	113.856534460000006	22.6268925500000009	113.858974790000005	22.6291085099999982	1
2019-10-20 20:22:36	2019-10-20 20:29:58	1.75727349999999993	01	30-39岁	22.6304769881579588	114.012579928694976	440309	V0440300	29024	82	107	83	107	114.010275629999995	22.6268925500000009	114.012715970000002	22.6291085099999982	3
2019-10-20 00:21:11	2019-10-20 00:46:32	1.75727349999999993	01	30-39岁	22.6304769881579588	114.012579928694976	440309	V0440300	29024	82	107	83	107	114.010275629999995	22.6268925500000009	114.012715970000002	22.6291085099999982	3
2019-10-20 14:09:33	2019-10-20 15:15:00	1.75727349999999993	01	30-39岁	22.6304769881579588	114.012579928694976	440309	V0440300	29024	82	107	83	107	114.010275629999995	22.6268925500000009	114.012715970000002	22.6291085099999982	3
2019-10-20 08:32:51	2019-10-20 11:45:55	1.75727349999999993	01	30-39岁	22.6294433962646409	114.017171692230562	440309	V0440300	29026	82	109	83	109	114.015156300000001	22.6268925500000009	114.017596639999994	22.6291085099999982	1
2019-10-20 08:00:58	2019-10-20 16:34:26	1.86759879999999989	02	19-29岁	22.6298709407016005	114.074641062610226	440307	V0440300	29050	82	133	82	133	114.073724369999994	22.6268925500000009	114.07616471	22.6291085099999982	1
2019-10-20 18:43:04	2019-10-20 20:34:26	1.86759879999999989	01	30-39岁	22.6296523553679805	114.106351160494597	440307	V0440300	29063	82	146	82	146	114.10544874	22.6268925500000009	114.107889080000007	22.6291085099999982	1
2019-10-20 18:44:40	2019-10-20 20:36:37	1.86759879999999989	01	30-39岁	22.6297822780381708	114.107048474948428	440307	V0440300	29063	82	146	82	146	114.10544874	22.6268925500000009	114.107889080000007	22.6291085099999982	1
2019-10-20 13:08:49	2019-10-20 16:18:20	1.86759879999999989	01	30-39岁	22.6311856833475709	114.109294221544388	440307	V0440300	29064	82	147	82	147	114.107889080000007	22.6268925500000009	114.110329410000006	22.6291085099999982	1
2019-10-20 10:11:28	2019-10-20 12:23:19	1.86759879999999989	02	30-39岁	22.6311925026892808	114.21260259295893	440307	V0440300	29106	82	189	81	189	114.210383190000002	22.6268925500000009	114.212823529999994	22.6291085099999982	1
2019-10-20 20:19:04	2019-10-20 20:20:04	1.86759879999999989	02	40-49岁	22.6298409274669687	114.218454175461801	440307	V0440300	29109	82	192	81	192	114.2177042	22.6268925500000009	114.220144540000007	22.6291085099999982	1
2019-10-20 09:12:50	2019-10-20 10:12:59	1.86759879999999989	01	19-29岁	22.6296132369680087	114.217817017608112	440307	V0440300	29109	82	192	81	192	114.2177042	22.6268925500000009	114.220144540000007	22.6291085099999982	1
2019-10-20 17:20:01	2019-10-20 18:48:47	1.86759879999999989	01	30-39岁	22.6298479619055612	114.228760869103127	440307	V0440300	29113	82	196	81	196	114.227465550000005	22.6268925500000009	114.229905880000004	22.6291085099999982	1
2019-10-20 22:33:00	2019-10-20 23:46:45	2.01503029999999983	01	40-49岁	22.6328651171414812	113.833345899780866	440306	V0440300	29308	83	34	85	33	113.832131090000004	22.6291085099999982	113.834571429999997	22.6313244699999991	1
2019-10-20 00:04:35	2019-10-20 00:17:56	2.01503029999999983	02	50-59岁	22.6317317408575605	113.859667782495308	440306	V0440300	29319	83	45	85	44	113.858974790000005	22.6291085099999982	113.861415129999997	22.6313244699999991	1
2019-10-20 13:03:26	2019-10-20 17:25:54	1.75727349999999993	02	19-29岁	22.6320696422316594	114.008452387425791	440309	V0440300	29380	83	106	84	106	114.007835290000003	22.6291085099999982	114.010275629999995	22.6313244699999991	2
2019-10-20 17:25:58	2019-10-20 18:31:46	1.75727349999999993	02	19-29岁	22.6320696422316594	114.008452387425791	440309	V0440300	29380	83	106	84	106	114.007835290000003	22.6291085099999982	114.010275629999995	22.6313244699999991	2
2019-10-20 14:04:37	2019-10-20 17:05:28	1.86759879999999989	02	30-39岁	22.6330345385957408	114.123762263800273	440307	V0440300	29427	83	153	83	153	114.122531089999995	22.6291085099999982	114.124971430000002	22.6313244699999991	1
2019-10-20 10:04:59	2019-10-20 11:07:06	1.86759879999999989	01	30-39岁	22.6323745340303688	114.215174924349839	440307	V0440300	29464	83	190	82	190	114.212823529999994	22.6291085099999982	114.215263870000001	22.6313244699999991	1
2019-10-20 14:44:49	2019-10-20 16:13:06	1.86759879999999989	02	30-39岁	22.6326182720761899	114.221937632038717	440307	V0440300	29467	83	193	82	193	114.220144540000007	22.6291085099999982	114.222584870000006	22.6313244699999991	1
2019-10-20 14:27:20	2019-10-20 16:29:19	1.86759879999999989	02	19-29岁	22.6325304812757793	114.225206533945979	440307	V0440300	29469	83	195	82	195	114.225025209999998	22.6291085099999982	114.227465550000005	22.6313244699999991	1
2019-10-20 18:48:03	2019-10-20 20:03:21	2.01503029999999983	01	19-29岁	22.6351585595144087	113.846222775203586	440306	V0440300	29670	84	39	86	38	113.844332769999994	22.6313244699999991	113.846773110000001	22.63354043	1
2019-10-20 14:01:56	2019-10-20 17:39:00	1.75727349999999993	03	19-29岁	22.6357550844140114	114.012008773754374	440309	V0440300	29738	84	107	85	107	114.010275629999995	22.6313244699999991	114.012715970000002	22.63354043	1
2019-10-20 10:45:39	2019-10-20 13:01:53	1.75727349999999993	01	60岁以上	22.6339951306525791	114.028020916334526	440309	V0440300	29745	84	114	85	114	114.027357980000005	22.6313244699999991	114.029798319999998	22.63354043	1
2019-10-20 07:55:02	2019-10-20 08:34:05	1.86759879999999989	01	50-59岁	22.6349030688220907	114.222523713924659	440307	V0440300	29824	84	193	83	193	114.220144540000007	22.6313244699999991	114.222584870000006	22.63354043	1
2019-10-20 16:22:05	2019-10-20 17:18:32	2.01503029999999983	02	19-29岁	22.6360394196109596	113.828217952970135	440306	V0440300	30020	85	32	87	31	113.827250419999999	22.63354043	113.829690760000005	22.6357563800000001	1
2019-10-20 11:04:29	2019-10-20 14:01:12	2.01503029999999983	01	30-39岁	22.6361273458818886	113.868929743215574	440306	V0440300	30037	85	49	87	48	113.868736139999996	22.63354043	113.871176469999995	22.6357563800000001	1
2019-10-20 15:43:52	2019-10-20 16:42:22	2.29234759999999982	01	30-39岁	22.636441536022641	113.928517810453073	440305	V0440300	30061	85	73	87	73	113.927304199999995	22.63354043	113.929744540000002	22.6357563800000001	1
2019-10-20 06:51:31	2019-10-20 08:04:40	1.86759879999999989	01	30-39岁	22.6361425861534791	114.183389846149851	440307	V0440300	30165	85	177	85	177	114.181099160000002	22.63354043	114.183539499999995	22.6357563800000001	1
2019-10-20 12:51:40	2019-10-20 18:39:55	1.86759879999999989	02	30-39岁	22.6366575161615486	114.190098414692315	440307	V0440300	30168	85	180	84	180	114.188420170000001	22.63354043	114.190860499999999	22.6357563800000001	1
2019-10-20 11:39:28	2019-10-20 13:34:26	4.50522690000000026	02	60岁以上	22.6367265792487515	114.41234719044138	440343	V0440300	30259	85	271	83	271	114.410490760000002	22.63354043	114.412931090000001	22.6357563800000001	1
2019-10-20 20:58:28	2019-10-20 21:54:26	2.01503029999999983	01	19-29岁	22.6383035455949297	113.826804910930747	440306	V0440300	30376	86	31	88	30	113.82481009	22.6357563800000001	113.827250419999999	22.637972340000001	1
2019-10-20 17:21:46	2019-10-20 21:28:37	2.01503029999999983	01	19-29岁	22.639989941296971	113.827660534245126	440306	V0440300	30377	86	32	88	31	113.827250419999999	22.6357563800000001	113.829690760000005	22.637972340000001	1
2019-10-20 14:45:04	2019-10-20 17:13:48	2.29234759999999982	03	未知	22.63909130461548	113.948642422632446	440305	V0440300	30426	86	81	87	81	113.946826889999997	22.6357563800000001	113.949267230000004	22.637972340000001	1
2019-10-20 12:17:45	2019-10-20 15:13:16	1.75727349999999993	02	19-29岁	22.6383734850447986	114.008199124469868	440309	V0440300	30451	86	106	87	106	114.007835290000003	22.6357563800000001	114.010275629999995	22.637972340000001	1
2019-10-20 09:21:30	2019-10-20 17:28:15	1.86759879999999989	01	19-29岁	22.6399090985517297	114.221275561492007	440307	V0440300	30538	86	193	85	193	114.220144540000007	22.6357563800000001	114.222584870000006	22.637972340000001	1
2019-10-20 14:21:23	2019-10-20 15:29:35	1.86759879999999989	02	19-29岁	22.6382803211739905	114.224167205821544	440307	V0440300	30539	86	194	85	194	114.222584870000006	22.6357563800000001	114.225025209999998	22.637972340000001	1
2019-10-20 09:26:26	2019-10-20 12:26:12	1.86759879999999989	01	19-29岁	22.6422786232643389	114.189458900229909	440307	V0440300	30882	87	180	86	180	114.188420170000001	22.637972340000001	114.190860499999999	22.6401882999999984	1
2019-10-20 00:01:10	2019-10-20 00:17:40	1.75727349999999993	01	19-29岁	22.6440820259616409	114.012800835155204	440309	V0440300	31167	88	108	89	108	114.012715970000002	22.6401882999999984	114.015156300000001	22.6424042599999993	1
2019-10-20 11:28:50	2019-10-20 12:24:03	2.01503029999999983	02	40-49岁	22.6448179993933998	113.922488084364204	440306	V0440300	31487	89	71	91	71	113.922423530000003	22.6424042599999993	113.924863869999996	22.6446202099999994	1
2019-10-20 17:25:44	2019-10-20 20:37:11	1.75727349999999993	01	19-29岁	22.6448547236926707	113.977975391605767	440309	V0440300	31509	89	93	90	93	113.976110930000004	22.6424042599999993	113.978551260000003	22.6446202099999994	1
2019-10-20 17:44:06	2019-10-20 21:51:58	1.86759879999999989	01	30-39岁	22.6451934955388694	114.171477733418342	440307	V0440300	31589	89	173	89	173	114.171337820000005	22.6424042599999993	114.173778150000004	22.6446202099999994	1
2019-10-20 14:44:45	2019-10-20 17:06:08	1.86759879999999989	02	19-29岁	22.6453983728282893	114.223430869981613	440307	V0440300	31610	89	194	88	194	114.222584870000006	22.6424042599999993	114.225025209999998	22.6446202099999994	1
2019-10-20 17:39:44	2019-10-20 21:43:01	1.75727349999999993	01	30-39岁	22.6481410843798692	114.00687890885348	440309	V0440300	31878	90	105	91	105	114.005394960000004	22.6446202099999994	114.007835290000003	22.6468361700000003	1
2019-10-20 16:08:10	2019-10-20 18:52:18	1.86759879999999989	01	19-29岁	22.6487470569324003	114.200092299063456	440307	V0440300	31957	90	184	89	184	114.198181509999998	22.6446202099999994	114.200621850000005	22.6468361700000003	1
2019-10-20 16:13:00	2019-10-20 17:53:58	1.86759879999999989	02	19-29岁	22.6478801941942294	114.208346615771305	440307	V0440300	31961	90	188	89	188	114.207942860000003	22.6446202099999994	114.210383190000002	22.6468361700000003	2
2019-10-20 14:06:35	2019-10-20 16:01:39	1.86759879999999989	02	19-29岁	22.6478801941942294	114.208346615771305	440307	V0440300	31961	90	188	89	188	114.207942860000003	22.6446202099999994	114.210383190000002	22.6468361700000003	2
2019-10-20 17:41:08	2019-10-20 18:39:18	1.86759879999999989	02	40-49岁	22.64785337328804	114.209397416853307	440307	V0440300	31961	90	188	89	188	114.207942860000003	22.6446202099999994	114.210383190000002	22.6468361700000003	1
2019-10-20 11:56:33	2019-10-20 13:05:48	1.86759879999999989	02	40-49岁	22.6477686109044107	114.231561671134642	440307	V0440300	31970	90	197	89	197	114.229905880000004	22.6446202099999994	114.232346219999997	22.6468361700000003	1
2019-10-20 15:44:53	2019-10-20 21:44:10	2.01503029999999983	01	40-49岁	22.6500898735374001	113.823665764303456	440306	V0440300	32160	91	30	93	30	113.822369749999993	22.6468361700000003	113.82481009	22.6490521300000012	1
2019-10-20 17:10:20	2019-10-20 18:57:36	2.01503029999999983	03	未知	22.65035594622913	113.858193944641855	440306	V0440300	32174	91	44	93	44	113.856534460000006	22.6468361700000003	113.858974790000005	22.6490521300000012	1
2019-10-20 09:37:03	2019-10-20 11:38:41	2.01503029999999983	01	19-29岁	22.649574226475881	113.916402381474029	440306	V0440300	32198	91	68	93	68	113.915102520000005	22.6468361700000003	113.917542859999998	22.6490521300000012	1
2019-10-20 11:46:50	2019-10-20 12:34:07	1.75727349999999993	01	30-39岁	22.6490623579864589	114.008366063068095	440309	V0440300	32236	91	106	92	106	114.007835290000003	22.6468361700000003	114.010275629999995	22.6490521300000012	1
2019-10-20 08:17:12	2019-10-20 19:56:29	1.75727349999999993	01	30-39岁	22.6509630067677392	114.035347022404324	440309	V0440300	32247	91	117	92	117	114.034678990000003	22.6468361700000003	114.037119329999996	22.6490521300000012	1
2019-10-20 18:28:39	2019-10-20 19:42:50	2.01503029999999983	01	19-29岁	22.6516782111619506	113.822306934871222	440306	V0440300	32516	92	29	94	29	113.81992941	22.6490521300000012	113.822369749999993	22.6512680800000012	1
2019-10-20 08:41:29	2019-10-20 23:42:31	1.75727349999999993	01	19-29岁	22.6525305662730716	114.004158276027525	440309	V0440300	32591	92	104	93	104	114.002954619999997	22.6490521300000012	114.005394960000004	22.6512680800000012	1
2019-10-20 17:57:17	2019-10-20 19:21:32	2.01503029999999983	01	19-29岁	22.6546511564003588	113.817513228789011	440306	V0440300	32872	93	28	95	28	113.817489080000001	22.6512680800000012	113.81992941	22.6534840399999986	1
2019-10-20 16:45:24	2019-10-20 20:38:49	1.75727349999999993	01	19-29岁	22.6542693486703506	114.013173422318019	440309	V0440300	32952	93	108	94	108	114.012715970000002	22.6512680800000012	114.015156300000001	22.6534840399999986	1
2019-10-20 14:23:11	2019-10-20 17:00:04	1.75727349999999993	01	19-29岁	22.6543252365018404	114.020533212423899	440309	V0440300	32955	93	111	94	111	114.02003698	22.6512680800000012	114.022477309999999	22.6534840399999986	1
2019-10-20 10:59:46	2019-10-20 13:36:14	1.75727349999999993	02	19-29岁	22.6554017861542505	114.023096547040865	440309	V0440300	32956	93	112	94	112	114.022477309999999	22.6512680800000012	114.024917650000006	22.6534840399999986	1
2019-10-20 12:41:44	2019-10-20 19:21:57	1.86759879999999989	02	19-29岁	22.6552177692165309	114.070865597670789	440307	V0440300	32975	93	131	93	131	114.068843700000002	22.6512680800000012	114.071284030000001	22.6534840399999986	1
2019-10-20 18:46:49	2019-10-20 20:58:01	1.86759879999999989	01	19-29岁	22.6573465387005584	114.057507661683985	440307	V0440300	33327	94	126	94	126	114.056642019999998	22.6534840399999986	114.059082349999997	22.6556999999999995	1
2019-10-20 15:18:25	2019-10-20 17:31:39	1.86759879999999989	03	未知	22.6572766022228684	114.062546386498923	440307	V0440300	33329	94	128	94	128	114.061522690000004	22.6534840399999986	114.063963029999996	22.6556999999999995	1
2019-10-20 11:38:37	2019-10-20 14:59:23	2.01503029999999983	01	19-29岁	22.6599828364365408	113.853958922112355	440306	V0440300	33600	95	42	97	42	113.851653780000007	22.6556999999999995	113.854094119999999	22.6579159600000004	1
2019-10-20 18:46:03	2019-10-20 22:05:45	2.01503029999999983	02	30-39岁	22.6612672155095005	113.910637305938494	440306	V0440300	33981	96	66	98	66	113.910221849999999	22.6579159600000004	113.912662190000006	22.6601319100000005	1
2019-10-20 17:25:58	2019-10-20 20:04:56	1.86759879999999989	02	30-39岁	22.6613017671105617	114.063520640592003	440307	V0440300	34043	96	128	96	128	114.061522690000004	22.6579159600000004	114.063963029999996	22.6601319100000005	1
2019-10-20 00:00:02	2019-10-20 00:03:12	2.01503029999999983	02	19-29岁	22.6663679374161191	113.813615923073101	440306	V0440300	34655	98	26	100	26	113.812608400000002	22.6623478700000014	113.815048739999995	22.6645638299999987	1
2019-10-20 19:22:14	2019-10-20 20:39:01	1.75727349999999993	03	未知	22.6650257276585805	114.011637338820918	440309	V0440300	34736	98	107	99	107	114.010275629999995	22.6623478700000014	114.012715970000002	22.6645638299999987	1
2019-10-20 14:46:49	2019-10-20 16:39:49	1.86759879999999989	01	50-59岁	22.6650453726941095	114.235756942478787	440307	V0440300	34828	98	199	97	199	114.234786549999995	22.6623478700000014	114.237226890000002	22.6645638299999987	1
2019-10-20 00:01:56	2019-10-20 00:14:06	1.86759879999999989	01	30-39岁	22.6680478507904084	114.116866294050723	440307	V0440300	35136	99	150	99	150	114.115210079999997	22.6645638299999987	114.117650420000004	22.6667797899999997	1
2019-10-20 14:08:38	2019-10-20 16:22:26	1.75727349999999993	01	30-39岁	22.6693915685501786	113.998491873889478	440309	V0440300	35445	100	102	101	102	113.998073950000006	22.6667797899999997	114.000514289999998	22.6689957399999997	1
2019-10-20 08:45:50	2019-10-20 18:58:23	1.75727349999999993	02	60岁以上	22.6711333935246699	114.027989002570678	440309	V0440300	35457	100	114	100	114	114.027357980000005	22.6667797899999997	114.029798319999998	22.6689957399999997	1
2019-10-20 19:07:17	2019-10-20 21:53:39	1.75727349999999993	02	19-29岁	22.6728373035111517	114.010446834064624	440309	V0440300	35807	101	107	102	107	114.010275629999995	22.6689957399999997	114.012715970000002	22.6712117000000006	1
2019-10-20 10:38:25	2019-10-20 11:45:05	1.75727349999999993	01	19-29岁	22.6733260898732603	114.024080768054162	440309	V0440300	35812	101	112	101	112	114.022477309999999	22.6689957399999997	114.024917650000006	22.6712117000000006	1
2019-10-20 18:19:04	2019-10-20 18:57:37	1.75727349999999993	01	30-39岁	22.6720481407652983	114.033998933939316	440309	V0440300	35816	101	116	101	116	114.032238660000004	22.6689957399999997	114.034678990000003	22.6712117000000006	1
2019-10-20 15:17:43	2019-10-20 19:46:00	2.01503029999999983	01	19-29岁	22.674681602832969	113.820551429539918	440306	V0440300	36086	102	29	104	29	113.81992941	22.6712117000000006	113.822369749999993	22.6734276600000015	1
2019-10-20 01:25:32	2019-10-20 06:45:37	1.75727349999999993	01	19-29岁	22.673636158839571	114.056459732386983	440309	V0440300	36182	102	125	102	125	114.054201680000006	22.6712117000000006	114.056642019999998	22.6734276600000015	1
2019-10-20 20:05:09	2019-10-20 21:13:59	1.86759879999999989	01	40-49岁	22.6738820849969116	114.136672765769987	440307	V0440300	36215	102	158	102	158	114.134732769999999	22.6712117000000006	114.137173110000006	22.6734276600000015	1
2019-10-20 13:33:44	2019-10-20 17:02:55	2.01503029999999983	01	19-29岁	22.6777552756621787	113.806331706583336	440306	V0440300	36437	103	23	105	23	113.805287399999997	22.6734276600000015	113.807727729999996	22.6756436199999989	1
2019-10-20 13:29:46	2019-10-20 14:29:22	2.01503029999999983	02	19-29岁	22.6777886070726886	113.926906343204763	440306	V0440300	36486	103	72	104	72	113.924863869999996	22.6734276600000015	113.927304199999995	22.6756436199999989	1
2019-10-20 21:26:04	2019-10-20 21:27:04	2.01503029999999983	01	19-29岁	22.6797009200382398	113.849385529699347	440306	V0440300	36812	104	41	106	41	113.849213449999993	22.6756436199999989	113.851653780000007	22.677859569999999	1
2019-10-20 15:11:00	2019-10-20 18:47:20	1.75727349999999993	01	30-39岁	22.6796635064479801	114.033407073946634	440309	V0440300	36887	104	116	104	116	114.032238660000004	22.6756436199999989	114.034678990000003	22.677859569999999	1
2019-10-20 10:27:23	2019-10-20 16:27:59	2.05558739999999984	03	未知	22.6784266188627512	114.359472593080653	440310	V0440300	37021	104	250	102	251	114.359243699999993	22.6756436199999989	114.361684030000006	22.677859569999999	1
2019-10-20 13:57:31	2019-10-20 15:17:20	2.01503029999999983	01	19-29岁	22.6816584020300205	113.80025094279317	440306	V0440300	37148	105	20	107	20	113.797966389999999	22.677859569999999	113.800406719999998	22.6800755299999999	1
2019-10-20 13:04:52	2019-10-20 14:46:03	2.01503029999999983	01	19-29岁	22.6820645005427188	113.926344140489434	440306	V0440300	37200	105	72	106	72	113.924863869999996	22.677859569999999	113.927304199999995	22.6800755299999999	1
2019-10-20 13:46:45	2019-10-20 17:09:24	2.01503029999999983	01	19-29岁	22.6801626539754793	113.938231875345025	440306	V0440300	37205	105	77	106	77	113.93706555	22.677859569999999	113.939505879999999	22.6800755299999999	1
2019-10-20 15:51:13	2019-10-20 16:34:35	1.86759879999999989	02	19-29岁	22.6818307367277612	114.225634766859841	440307	V0440300	37323	105	195	104	196	114.225025209999998	22.677859569999999	114.227465550000005	22.6800755299999999	1
2019-10-20 04:42:06	2019-10-20 06:12:11	2.05558739999999984	01	40-49岁	22.6817396149928712	114.315536957587767	440310	V0440300	37360	105	232	103	233	114.315317649999997	22.677859569999999	114.317757979999996	22.6800755299999999	1
2019-10-20 18:00:38	2019-10-20 21:04:19	2.05558739999999984	01	30-39岁	22.6800858367744489	114.355539973204756	440310	V0440300	37376	105	248	103	249	114.354363019999994	22.677859569999999	114.356803360000001	22.6800755299999999	1
2019-10-20 15:17:27	2019-10-20 19:28:54	2.01503029999999983	01	30-39岁	22.6838310422751803	113.784398083348933	440306	V0440300	37499	106	14	108	14	113.783324370000003	22.6800755299999999	113.785764709999995	22.6822914900000008	1
2019-10-20 14:26:27	2019-10-20 19:26:08	2.01503029999999983	02	19-29岁	22.6852820855324708	113.80682818546731	440306	V0440300	37865	107	23	109	23	113.805287399999997	22.6822914900000008	113.807727729999996	22.6845074500000017	1
2019-10-20 13:04:37	2019-10-20 18:26:26	1.86759879999999989	01	19-29岁	22.6885733686994016	114.211617739100433	440307	V0440300	38388	108	189	107	190	114.210383190000002	22.6845074500000017	114.212823529999994	22.6867234000000018	2
2019-10-20 12:04:41	2019-10-20 13:04:02	1.86759879999999989	01	19-29岁	22.6885733686994016	114.211617739100433	440307	V0440300	38388	108	189	107	190	114.210383190000002	22.6845074500000017	114.212823529999994	22.6867234000000018	2
2019-10-20 16:44:03	2019-10-20 17:45:33	2.01503029999999983	01	19-29岁	22.6897920799136301	113.801763822608208	440306	V0440300	38577	109	21	111	21	113.800406719999998	22.6867234000000018	113.802847060000005	22.6889393599999991	2
2019-10-20 15:42:53	2019-10-20 16:44:02	2.01503029999999983	01	19-29岁	22.6897920799136301	113.801763822608208	440306	V0440300	38577	109	21	111	21	113.800406719999998	22.6867234000000018	113.802847060000005	22.6889393599999991	2
2019-10-20 19:05:52	2019-10-20 20:31:01	2.01503029999999983	02	19-29岁	22.6905153382044915	113.951530601178874	440306	V0440300	38638	109	82	110	82	113.949267230000004	22.6867234000000018	113.951707560000003	22.6889393599999991	1
2019-10-20 11:47:51	2019-10-20 16:31:47	2.05558739999999984	01	19-29岁	22.6890409644932802	114.330560908170312	440310	V0440300	38794	109	238	107	239	114.32995966	22.6867234000000018	114.332400000000007	22.6889393599999991	1
2019-10-20 14:36:10	2019-10-20 21:33:04	2.01503029999999983	02	30-39岁	22.6935280640404891	113.799965377306648	440306	V0440300	39290	111	20	113	20	113.797966389999999	22.69115532	113.800406719999998	22.6933712800000009	2
2019-10-20 11:27:42	2019-10-20 13:41:23	2.01503029999999983	02	30-39岁	22.6935280640404891	113.799965377306648	440306	V0440300	39290	111	20	113	20	113.797966389999999	22.69115532	113.800406719999998	22.6933712800000009	2
2019-10-20 11:38:29	2019-10-20 16:32:00	2.01503029999999983	02	19-29岁	22.6948367899685195	113.804039066540156	440306	V0440300	39292	111	22	113	22	113.802847060000005	22.69115532	113.805287399999997	22.6933712800000009	1
2019-10-20 14:22:53	2019-10-20 17:26:31	2.01503029999999983	02	19-29岁	22.6944300134447587	113.803552517291379	440306	V0440300	39292	111	22	113	22	113.802847060000005	22.69115532	113.805287399999997	22.6933712800000009	1
2019-10-20 15:44:56	2019-10-20 21:47:43	2.01503029999999983	02	19-29岁	22.693771462757951	113.806271452418216	440306	V0440300	39293	111	23	113	23	113.805287399999997	22.69115532	113.807727729999996	22.6933712800000009	1
2019-10-20 00:11:49	2019-10-20 11:58:04	2.01503029999999983	01	19-29岁	22.6934485886579012	113.805919106679923	440306	V0440300	39293	111	23	113	23	113.805287399999997	22.69115532	113.807727729999996	22.6933712800000009	1
2019-10-20 15:44:30	2019-10-20 21:46:48	2.01503029999999983	01	19-29岁	22.6940815206853195	113.805982223068128	440306	V0440300	39293	111	23	113	23	113.805287399999997	22.69115532	113.807727729999996	22.6933712800000009	1
2019-10-20 13:20:32	2019-10-20 14:37:12	1.75727349999999993	01	19-29岁	22.693495796082761	114.02399513159304	440309	V0440300	39382	111	112	111	112	114.022477309999999	22.69115532	114.024917650000006	22.6933712800000009	1
2019-10-20 11:52:22	2019-10-20 15:54:34	1.86759879999999989	02	30-39岁	22.6935744240078314	114.103482320988732	440307	V0440300	39415	111	145	111	145	114.103008399999993	22.69115532	114.10544874	22.6933712800000009	1
2019-10-20 11:18:19	2019-10-20 13:01:55	1.75727349999999993	01	30-39岁	22.6974922239930592	114.046290750205671	440309	V0440300	39748	112	121	112	121	114.044440339999994	22.6933712800000009	114.046880669999993	22.695587230000001	1
2019-10-20 17:44:31	2019-10-20 23:02:43	1.86759879999999989	02	40-49岁	22.6964159537456993	114.137478613276585	440307	V0440300	39786	112	159	111	159	114.137173110000006	22.6933712800000009	114.139613449999999	22.695587230000001	1
2019-10-20 16:45:38	2019-10-20 18:14:14	2.05558739999999984	02	40-49岁	22.6965802072738185	114.346399179851687	440310	V0440300	39871	112	244	110	245	114.344601679999997	22.6933712800000009	114.347042020000004	22.695587230000001	1
2019-10-20 12:02:48	2019-10-20 15:41:12	2.01503029999999983	01	19-29岁	22.6995668099715999	113.799153897138396	440306	V0440300	40004	113	20	115	20	113.797966389999999	22.695587230000001	113.800406719999998	22.6978031899999984	1
2019-10-20 15:13:42	2019-10-20 19:19:00	1.75727349999999993	01	30-39岁	22.6989817052503895	114.032173781839376	440309	V0440300	40099	113	115	113	115	114.029798319999998	22.695587230000001	114.032238660000004	22.6978031899999984	1
2019-10-20 10:50:44	2019-10-20 14:13:19	1.86759879999999989	01	19-29岁	22.6981297862768301	114.236960898928444	440307	V0440300	40183	113	199	112	200	114.234786549999995	22.695587230000001	114.237226890000002	22.6978031899999984	1
2019-10-20 11:59:08	2019-10-20 14:14:22	2.01503029999999983	01	30-39岁	22.7018499968478586	113.805928362475399	440306	V0440300	40364	114	23	116	23	113.805287399999997	22.6978031899999984	113.807727729999996	22.7000191499999993	1
2019-10-20 20:19:32	2019-10-20 22:32:53	2.01503029999999983	01	50-59岁	22.7013386586606316	113.810598934604386	440306	V0440300	40366	114	25	116	25	113.810168070000003	22.6978031899999984	113.812608400000002	22.7000191499999993	2
2019-10-20 12:55:33	2019-10-20 14:32:09	2.01503029999999983	01	50-59岁	22.7013386586606316	113.810598934604386	440306	V0440300	40366	114	25	116	25	113.810168070000003	22.6978031899999984	113.812608400000002	22.7000191499999993	2
2019-10-20 12:34:15	2019-10-20 13:32:55	2.01503029999999983	01	30-39岁	22.7013746224544697	113.823280743866235	440306	V0440300	40371	114	30	116	30	113.822369749999993	22.6978031899999984	113.82481009	22.7000191499999993	1
2019-10-20 17:22:05	2019-10-20 20:35:20	1.75727349999999993	01	40-49岁	22.7007895087417104	113.985532012450534	440309	V0440300	40437	114	96	115	96	113.983431929999995	22.6978031899999984	113.985872270000002	22.7000191499999993	2
2019-10-20 13:43:31	2019-10-20 17:21:44	1.75727349999999993	01	40-49岁	22.7007895087417104	113.985532012450534	440309	V0440300	40437	114	96	115	96	113.983431929999995	22.6978031899999984	113.985872270000002	22.7000191499999993	2
2019-10-20 17:26:46	2019-10-20 17:58:24	1.86759879999999989	01	19-29岁	22.7010543162657896	114.218739097646704	440307	V0440300	40533	114	192	113	193	114.2177042	22.6978031899999984	114.220144540000007	22.7000191499999993	2
2019-10-20 19:10:56	2019-10-20 21:12:29	1.86759879999999989	01	19-29岁	22.7010543162657896	114.218739097646704	440307	V0440300	40533	114	192	113	193	114.2177042	22.6978031899999984	114.220144540000007	22.7000191499999993	2
2019-10-20 00:14:05	2019-10-20 13:58:57	2.01503029999999983	01	0-18岁	22.7063611970595502	113.805891714202176	440306	V0440300	41078	116	23	118	23	113.805287399999997	22.7022351100000002	113.807727729999996	22.7044510600000002	1
2019-10-20 10:57:50	2019-10-20 12:28:56	2.01503029999999983	01	30-39岁	22.7070701330887488	113.808404089423647	440306	V0440300	41436	117	24	119	24	113.807727729999996	22.7044510600000002	113.810168070000003	22.7066670200000011	2
2019-10-20 12:30:09	2019-10-20 16:54:55	2.01503029999999983	01	30-39岁	22.7070701330887488	113.808404089423647	440306	V0440300	41436	117	24	119	24	113.807727729999996	22.7044510600000002	113.810168070000003	22.7066670200000011	2
2019-10-20 17:04:50	2019-10-20 18:27:56	2.01503029999999983	01	30-39岁	22.708270157782291	113.941303017621166	440306	V0440300	41490	117	78	118	78	113.939505879999999	22.7044510600000002	113.941946220000005	22.7066670200000011	1
2019-10-20 09:05:33	2019-10-20 09:38:41	1.86759879999999989	01	40-49岁	22.7080528129382593	114.307493279711181	440307	V0440300	41640	117	228	115	229	114.305556300000006	22.7044510600000002	114.307996639999999	22.7066670200000011	1
2019-10-20 10:44:47	2019-10-20 16:47:53	2.01503029999999983	01	50-59岁	22.7157359403391403	113.805839347118805	440306	V0440300	42863	121	23	123	23	113.805287399999997	22.7133148899999995	113.807727729999996	22.7155308500000004	1
2019-10-20 13:35:35	2019-10-20 18:50:03	2.01503029999999983	02	19-29岁	22.7169661479649605	113.810956353740806	440306	V0440300	42865	121	25	123	25	113.810168070000003	22.7133148899999995	113.812608400000002	22.7155308500000004	1
2019-10-20 14:51:04	2019-10-20 16:41:29	1.75727349999999993	01	30-39岁	22.7160700632692816	114.038692842654015	440309	V0440300	42958	121	118	121	119	114.037119329999996	22.7133148899999995	114.039559659999995	22.7155308500000004	1
2019-10-20 18:17:30	2019-10-20 20:20:16	2.01503029999999983	02	30-39岁	22.7197461676866297	113.846902472627249	440306	V0440300	43237	122	40	124	40	113.846773110000001	22.7155308500000004	113.849213449999993	22.7177468100000013	1
2019-10-20 17:14:27	2019-10-20 20:04:41	2.01503029999999983	01	50-59岁	22.71937011566839	113.887085928059378	440306	V0440300	43253	122	56	123	56	113.885818490000005	22.7155308500000004	113.888258820000004	22.7177468100000013	1
2019-10-20 14:27:08	2019-10-20 16:05:40	1.86759879999999989	01	19-29岁	22.7206131801949986	114.29384879325238	440307	V0440300	43777	123	223	121	224	114.293354620000002	22.7177468100000013	114.295794959999995	22.7199627699999986	1
2019-10-20 10:11:37	2019-10-20 13:32:00	2.01503029999999983	02	30-39岁	22.7234920706794306	113.84192351601466	440306	V0440300	43949	124	38	126	38	113.841892439999995	22.7199627699999986	113.844332769999994	22.7221787199999987	1
2019-10-20 15:47:52	2019-10-20 16:20:03	2.01503029999999983	02	19-29岁	22.7254488361499192	113.810516372026271	440306	V0440300	44293	125	25	127	25	113.810168070000003	22.7221787199999987	113.812608400000002	22.7243946799999996	2
2019-10-20 16:20:16	2019-10-20 19:45:18	2.01503029999999983	02	19-29岁	22.7254488361499192	113.810516372026271	440306	V0440300	44293	125	25	127	25	113.810168070000003	22.7221787199999987	113.812608400000002	22.7243946799999996	2
2019-10-20 16:59:56	2019-10-20 21:35:14	2.01503029999999983	03	未知	22.7248741282494109	113.814274831692316	440306	V0440300	44294	125	26	127	26	113.812608400000002	22.7221787199999987	113.815048739999995	22.7243946799999996	1
2019-10-20 09:37:39	2019-10-20 19:03:16	1.75727349999999993	02	0-18岁	22.7300411824340713	114.04405440958368	440309	V0440300	45102	127	120	127	121	114.042000000000002	22.7266106400000005	114.044440339999994	22.7288266000000014	1
2019-10-20 16:49:16	2019-10-20 19:29:45	1.86759879999999989	02	50-59岁	22.7293273112507883	114.220453986291432	440307	V0440300	45175	127	193	125	194	114.220144540000007	22.7266106400000005	114.222584870000006	22.7288266000000014	1
2019-10-20 11:29:58	2019-10-20 15:36:13	1.86759879999999989	01	40-49岁	22.7307886495439213	114.226632542193883	440307	V0440300	45177	127	195	125	196	114.225025209999998	22.7266106400000005	114.227465550000005	22.7288266000000014	1
2019-10-20 14:14:41	2019-10-20 17:12:19	2.01503029999999983	01	40-49岁	22.7329060068628586	113.835179457337404	440306	V0440300	45374	128	35	130	35	113.834571429999997	22.7288266000000014	113.837011770000004	22.7310425500000015	2
2019-10-20 17:12:51	2019-10-20 18:00:15	2.01503029999999983	01	40-49岁	22.7329060068628586	113.835179457337404	440306	V0440300	45374	128	35	130	35	113.834571429999997	22.7288266000000014	113.837011770000004	22.7310425500000015	2
2019-10-20 12:12:36	2019-10-20 16:16:46	2.01503029999999983	02	19-29岁	22.7338555055589211	113.806274304134874	440306	V0440300	45719	129	23	131	23	113.805287399999997	22.7310425500000015	113.807727729999996	22.7332585099999989	1
2019-10-20 16:23:47	2019-10-20 20:19:50	2.01503029999999983	02	19-29岁	22.7345292498277409	113.810636354762522	440306	V0440300	45721	129	25	131	25	113.810168070000003	22.7310425500000015	113.812608400000002	22.7332585099999989	1
2019-10-20 12:56:31	2019-10-20 15:41:19	1.75727349999999993	01	30-39岁	22.7372742942566113	114.005514572682728	440309	V0440300	46158	130	105	130	106	114.005394960000004	22.7332585099999989	114.007835290000003	22.7354744699999998	1
2019-10-20 15:03:45	2019-10-20 18:27:49	1.86759879999999989	01	19-29岁	22.7365530967300593	114.248878201850829	440307	V0440300	46257	130	204	128	205	114.246988239999993	22.7332585099999989	114.249428570000006	22.7354744699999998	1
2019-10-20 18:31:42	2019-10-20 20:52:15	2.01503029999999983	01	19-29岁	22.739312148507171	113.92564838773383	440306	V0440300	46482	131	72	132	73	113.924863869999996	22.7354744699999998	113.927304199999995	22.7376904300000007	1
2019-10-20 12:57:04	2019-10-20 15:24:14	1.75727349999999993	02	19-29岁	22.7386133674990596	114.005212948112543	440309	V0440300	46514	131	104	131	105	114.002954619999997	22.7354744699999998	114.005394960000004	22.7376904300000007	1
2019-10-20 11:22:40	2019-10-20 15:24:06	1.75727349999999993	02	19-29岁	22.7394676911309794	114.007938150003483	440309	V0440300	46516	131	106	131	107	114.007835290000003	22.7354744699999998	114.010275629999995	22.7376904300000007	1
2019-10-20 12:08:24	2019-10-20 13:21:55	2.01503029999999983	01	30-39岁	22.7399332729389414	113.840066814366082	440306	V0440300	46804	132	37	133	37	113.839452100000003	22.7376904300000007	113.841892439999995	22.7399063800000008	1
2019-10-20 11:48:15	2019-10-20 14:53:07	2.01503029999999983	01	50-59岁	22.7433067980469197	113.805538902028033	440306	V0440300	47147	133	23	135	23	113.805287399999997	22.7399063800000008	113.807727729999996	22.7421223400000017	2
2019-10-20 14:53:49	2019-10-20 17:30:37	2.01503029999999983	01	50-59岁	22.7433067980469197	113.805538902028033	440306	V0440300	47147	133	23	135	23	113.805287399999997	22.7399063800000008	113.807727729999996	22.7421223400000017	2
2019-10-20 14:14:53	2019-10-20 21:31:55	2.01503029999999983	02	60岁以上	22.7435644165984208	113.819795510019389	440306	V0440300	47152	133	28	135	28	113.817489080000001	22.7399063800000008	113.81992941	22.7421223400000017	1
2019-10-20 16:36:55	2019-10-20 19:54:50	1.86759879999999989	02	0-18岁	22.7450807169695217	114.223716494246929	440307	V0440300	47675	134	194	132	195	114.222584870000006	22.7421223400000017	114.225025209999998	22.744338299999999	1
2019-10-20 20:31:11	2019-10-20 21:06:49	1.86759879999999989	03	未知	22.7517443320074406	114.277293907756302	440307	V0440300	48768	137	216	135	217	114.276272270000007	22.74877021	114.278712600000006	22.7509861700000009	1
2019-10-20 17:23:30	2019-10-20 17:24:30	2.01503029999999983	02	30-39岁	22.7554816865916116	113.899403379883438	440306	V0440300	49327	139	61	140	62	113.898020169999995	22.7532021299999982	113.900460510000002	22.7554180799999983	1
2019-10-20 19:25:20	2019-10-20 21:11:00	2.01503029999999983	01	19-29岁	22.7564452758683693	113.935734860448662	440306	V0440300	49342	139	76	140	77	113.934625209999993	22.7532021299999982	113.93706555	22.7554180799999983	1
2019-10-20 15:09:43	2019-10-20 17:21:25	2.01503029999999983	01	19-29岁	22.7583674723362002	113.903016330922412	440306	V0440300	49686	140	63	141	64	113.902900840000001	22.7554180799999983	113.905341179999994	22.7576340399999992	1
2019-10-20 16:05:23	2019-10-20 16:45:20	1.75727349999999993	01	40-49岁	22.7587533086384717	114.032050544688332	440309	V0440300	49738	140	115	140	116	114.029798319999998	22.7554180799999983	114.032238660000004	22.7576340399999992	1
2019-10-20 20:09:19	2019-10-20 21:13:57	1.86759879999999989	01	19-29岁	22.7582426372909303	114.283072865029155	440307	V0440300	49841	140	218	138	219	114.281152939999998	22.7554180799999983	114.283593280000005	22.7576340399999992	1
2019-10-20 11:41:21	2019-10-20 13:18:43	2.01503029999999983	02	19-29岁	22.7656489188080009	113.805495619012618	440306	V0440300	50717	143	23	145	24	113.805287399999997	22.762065960000001	113.807727729999996	22.7642819199999984	3
2019-10-20 13:18:59	2019-10-20 16:50:33	2.01503029999999983	02	19-29岁	22.7656489188080009	113.805495619012618	440306	V0440300	50717	143	23	145	24	113.805287399999997	22.762065960000001	113.807727729999996	22.7642819199999984	3
2019-10-20 16:51:30	2019-10-20 22:20:10	2.01503029999999983	02	19-29岁	22.7656489188080009	113.805495619012618	440306	V0440300	50717	143	23	145	24	113.805287399999997	22.762065960000001	113.807727729999996	22.7642819199999984	3
2019-10-20 15:03:44	2019-10-20 16:28:44	2.01503029999999983	02	0-18岁	22.7690801834721306	113.836388819790542	440306	V0440300	51443	145	35	146	36	113.834571429999997	22.7664978699999985	113.837011770000004	22.7687138299999994	2
2019-10-20 16:28:45	2019-10-20 19:27:06	2.01503029999999983	02	0-18岁	22.7690801834721306	113.836388819790542	440306	V0440300	51443	145	35	146	36	113.834571429999997	22.7664978699999985	113.837011770000004	22.7687138299999994	2
2019-10-20 12:09:03	2019-10-20 20:14:44	2.01503029999999983	03	未知	22.7729029644172201	113.86867658430026	440306	V0440300	51813	146	48	147	49	113.866295800000003	22.7687138299999994	113.868736139999996	22.7709297900000003	1
2019-10-20 11:46:49	2019-10-20 14:34:01	2.01503029999999983	01	19-29岁	22.7747854239662999	113.874472516164303	440306	V0440300	52173	147	51	148	52	113.873616810000001	22.7709297900000003	113.87605714	22.7731457500000012	1
2019-10-20 11:57:28	2019-10-20 15:44:01	2.01503029999999983	02	30-39岁	22.773698430880529	113.877027479819901	440306	V0440300	52174	147	52	148	53	113.87605714	22.7709297900000003	113.878497479999993	22.7731457500000012	1
2019-10-20 10:50:21	2019-10-20 11:34:39	2.01503029999999983	01	30-39岁	22.7746241024580591	113.915310303905457	440306	V0440300	52190	147	68	148	69	113.915102520000005	22.7709297900000003	113.917542859999998	22.7731457500000012	2
2019-10-20 11:34:53	2019-10-20 13:52:17	2.01503029999999983	01	30-39岁	22.7746241024580591	113.915310303905457	440306	V0440300	52190	147	68	148	69	113.915102520000005	22.7709297900000003	113.917542859999998	22.7731457500000012	2
2019-10-20 11:34:48	2019-10-20 13:50:42	2.01503029999999983	02	30-39岁	22.7746865155356915	113.916204226802662	440306	V0440300	52190	147	68	148	69	113.915102520000005	22.7709297900000003	113.917542859999998	22.7731457500000012	2
2019-10-20 10:41:58	2019-10-20 11:32:08	2.01503029999999983	02	30-39岁	22.7746865155356915	113.916204226802662	440306	V0440300	52190	147	68	148	69	113.915102520000005	22.7709297900000003	113.917542859999998	22.7731457500000012	2
2019-10-20 10:12:47	2019-10-20 20:26:13	2.01503029999999983	01	40-49岁	22.7777698715201602	113.867903673435222	440306	V0440300	52884	149	48	150	49	113.866295800000003	22.7753617000000013	113.868736139999996	22.7775776599999986	1
2019-10-20 12:04:10	2019-10-20 13:07:04	2.01503029999999983	01	30-39岁	22.778969471199531	113.868791056092633	440306	V0440300	52885	149	49	150	50	113.868736139999996	22.7753617000000013	113.871176469999995	22.7775776599999986	1
2019-10-20 15:52:38	2019-10-20 17:04:30	2.01503029999999983	02	50-59岁	22.7859416997988689	113.915357325860285	440306	V0440300	53975	152	68	152	69	113.915102520000005	22.7820095699999996	113.917542859999998	22.7842255300000005	1
2019-10-20 12:07:14	2019-10-20 16:47:11	2.01503029999999983	01	19-29岁	22.7924118424327595	113.854400642581723	440306	V0440300	55021	155	43	156	44	113.854094119999999	22.7886574499999988	113.856534460000006	22.7908733999999988	1
2019-10-20 15:31:22	2019-10-20 17:13:09	2.31628990000000012	01	19-29岁	22.7974262537379495	113.819704413109662	441900	V0440300	55720	157	28	158	29	113.817489080000001	22.7930893599999997	113.81992941	22.7953053200000006	1
2019-10-20 20:10:25	2019-10-20 22:44:36	2.01503029999999983	01	40-49岁	22.8007883126443005	113.862286899897498	440306	V0440300	56452	159	46	160	47	113.861415129999997	22.7975212800000016	113.863855459999996	22.7997372300000016	1
2019-10-20 12:58:27	2019-10-20 16:30:35	2.01503029999999983	02	19-29岁	22.80035027426851	113.86800066018003	440306	V0440300	56454	159	48	160	49	113.866295800000003	22.7975212800000016	113.868736139999996	22.7997372300000016	1
2019-10-20 14:38:40	2019-10-20 15:46:32	2.01503029999999983	01	19-29岁	22.8071356467864987	113.873471598939872	440306	V0440300	57527	162	50	163	51	113.871176469999995	22.8041691499999999	113.873616810000001	22.8063851100000008	1
