# Supplementary material for: Analysis of the influencing factors of vitality and built environment of shopping centers based on mobile-phone signaling data
Source: PLoS One. 2024 Feb 15;19(2):e0296261. doi: 10.1371/journal.pone.0296261 (PMC10868840; doi:10.1371/journal.pone.0296261)
Supplement: S1 Data — (ZIP) [file pone.0296261.s001.zip › μò░μì«Θçìμû░μƒÑΦ»ó/02μ╡╖σ▓╕σƒÄ/μ╡╖σ▓╕σƒÄ23-Φ«┐Θù«Φ«░σ╜ò.csv]

stime	etime	weight	gender	age	o_lat	o_lon	o_district	city	o_fnid	grow_4326	gcol_4326	grow_32650	gcol_32650	ext_min_x	ext_min_y	ext_max_x	ext_max_y	visit_time
2019-10-23 18:28:28	2019-10-23 21:19:52	2.29234759999999982	01	30-39岁	22.4719027051035205	113.875482325530712	440305	V0440300	3621	11	51	14	49	113.873616810000001	22.4695595700000013	113.87605714	22.4717755299999986	1
2019-10-23 14:59:31	2019-10-23 17:39:58	2.29234759999999982	01	19-29岁	22.4721610750921101	113.88603152470337	440305	V0440300	3626	11	56	14	54	113.885818490000005	22.4695595700000013	113.888258820000004	22.4717755299999986	1
2019-10-23 12:28:30	2019-10-23 13:51:15	2.29234759999999982	01	40-49岁	22.47484690083526	113.89942043698899	440305	V0440300	3988	12	61	15	59	113.898020169999995	22.4717755299999986	113.900460510000002	22.4739914899999995	1
2019-10-23 14:59:05	2019-10-23 15:00:05	2.29234759999999982	01	40-49岁	22.4752246515402305	113.899353756774687	440305	V0440300	3988	12	61	15	59	113.898020169999995	22.4717755299999986	113.900460510000002	22.4739914899999995	1
2019-10-23 20:18:56	2019-10-23 21:52:04	2.29234759999999982	02	19-29岁	22.4822620059345901	113.89691482401166	440305	V0440300	5058	15	60	18	58	113.895579830000003	22.4784234000000005	113.898020169999995	22.4806393600000014	1
2019-10-23 08:39:43	2019-10-23 10:13:52	2.29234759999999982	02	30-39岁	22.4844733310153018	113.88384285632425	440305	V0440300	5410	16	55	19	53	113.883378149999999	22.4806393600000014	113.885818490000005	22.4828553199999988	1
2019-10-23 18:42:25	2019-10-23 22:24:36	2.29234759999999982	01	19-29岁	22.4830198887374806	113.897373759950085	440305	V0440300	5415	16	60	19	58	113.895579830000003	22.4806393600000014	113.898020169999995	22.4828553199999988	2
2019-10-23 09:31:50	2019-10-23 11:55:40	2.29234759999999982	01	19-29岁	22.4830198887374806	113.897373759950085	440305	V0440300	5415	16	60	19	58	113.895579830000003	22.4806393600000014	113.898020169999995	22.4828553199999988	2
2019-10-23 19:17:40	2019-10-23 20:45:43	2.29234759999999982	02	30-39岁	22.4866782290072003	113.910693857239522	440305	V0440300	5778	17	66	20	64	113.910221849999999	22.4828553199999988	113.912662190000006	22.4850712799999997	1
2019-10-23 21:36:12	2019-10-23 22:40:45	2.29234759999999982	01	19-29岁	22.4863303376870292	113.927890862453921	440305	V0440300	5785	17	73	20	71	113.927304199999995	22.4828553199999988	113.929744540000002	22.4850712799999997	2
2019-10-23 09:20:26	2019-10-23 15:57:51	2.29234759999999982	01	19-29岁	22.4863303376870292	113.927890862453921	440305	V0440300	5785	17	73	20	71	113.927304199999995	22.4828553199999988	113.929744540000002	22.4850712799999997	2
2019-10-23 17:29:32	2019-10-23 23:18:22	2.29234759999999982	01	30-39岁	22.488558368417749	113.910380167396951	440305	V0440300	6135	18	66	21	64	113.910221849999999	22.4850712799999997	113.912662190000006	22.4872872299999997	2
2019-10-23 07:31:40	2019-10-23 17:28:24	2.29234759999999982	01	30-39岁	22.488558368417749	113.910380167396951	440305	V0440300	6135	18	66	21	64	113.910221849999999	22.4850712799999997	113.912662190000006	22.4872872299999997	2
2019-10-23 08:29:11	2019-10-23 09:48:31	2.29234759999999982	02	19-29岁	22.48803534653916	113.910401499037931	440305	V0440300	6135	18	66	21	64	113.910221849999999	22.4850712799999997	113.912662190000006	22.4872872299999997	1
2019-10-23 16:55:47	2019-10-23 18:33:55	2.29234759999999982	01	19-29岁	22.4889760692015983	113.912866766075823	440305	V0440300	6136	18	67	21	65	113.912662190000006	22.4850712799999997	113.915102520000005	22.4872872299999997	2
2019-10-23 18:34:49	2019-10-23 19:24:14	2.29234759999999982	01	19-29岁	22.4889760692015983	113.912866766075823	440305	V0440300	6136	18	67	21	65	113.912662190000006	22.4850712799999997	113.915102520000005	22.4872872299999997	2
2019-10-23 18:30:09	2019-10-23 18:31:09	2.29234759999999982	01	19-29岁	22.4884049468451899	113.929253224643318	440305	V0440300	6142	18	73	21	71	113.927304199999995	22.4850712799999997	113.929744540000002	22.4872872299999997	1
2019-10-23 19:51:47	2019-10-23 21:40:42	2.29234759999999982	01	19-29岁	22.4912012846269391	113.910311731982503	440305	V0440300	6492	19	66	22	64	113.910221849999999	22.4872872299999997	113.912662190000006	22.4895031900000006	1
2019-10-23 11:31:35	2019-10-23 14:29:01	2.29234759999999982	02	30-39岁	22.4897925296583701	113.922045607670341	440305	V0440300	6496	19	70	22	68	113.919983189999996	22.4872872299999997	113.922423530000003	22.4895031900000006	1
2019-10-23 11:04:02	2019-10-23 12:21:50	2.29234759999999982	01	19-29岁	22.4903666779907816	113.920449883188738	440305	V0440300	6496	19	70	22	68	113.919983189999996	22.4872872299999997	113.922423530000003	22.4895031900000006	1
2019-10-23 14:47:26	2019-10-23 15:38:52	2.29234759999999982	01	40-49岁	22.4896435794813812	113.923224021590087	440305	V0440300	6497	19	71	22	69	113.922423530000003	22.4872872299999997	113.924863869999996	22.4895031900000006	1
2019-10-23 12:15:20	2019-10-23 18:16:26	2.29234759999999982	02	19-29岁	22.4911731993959414	113.925346201189924	440305	V0440300	6498	19	72	22	70	113.924863869999996	22.4872872299999997	113.927304199999995	22.4895031900000006	2
2019-10-23 18:16:51	2019-10-23 23:16:00	2.29234759999999982	02	19-29岁	22.4911731993959414	113.925346201189924	440305	V0440300	6498	19	72	22	70	113.924863869999996	22.4872872299999997	113.927304199999995	22.4895031900000006	2
2019-10-23 12:57:52	2019-10-23 14:44:31	2.29234759999999982	02	30-39岁	22.4903282979445294	113.927889947602381	440305	V0440300	6499	19	73	22	71	113.927304199999995	22.4872872299999997	113.929744540000002	22.4895031900000006	1
2019-10-23 11:55:58	2019-10-23 12:28:24	2.29234759999999982	02	30-39岁	22.4902909711448906	113.928298667497288	440305	V0440300	6499	19	73	22	71	113.927304199999995	22.4872872299999997	113.929744540000002	22.4895031900000006	1
2019-10-23 00:03:41	2019-10-23 00:03:42	2.29234759999999982	02	19-29岁	22.4911733734328116	113.931979395340548	440305	V0440300	6500	19	74	22	72	113.929744540000002	22.4872872299999997	113.932184879999994	22.4895031900000006	1
2019-10-23 17:55:13	2019-10-23 19:54:27	2.29234759999999982	01	19-29岁	22.491327083793859	113.936734836739788	440305	V0440300	6502	19	76	22	74	113.934625209999993	22.4872872299999997	113.93706555	22.4895031900000006	1
2019-10-23 08:32:21	2019-10-23 08:44:05	2.29234759999999982	01	30-39岁	22.4911429690985187	113.936544654782409	440305	V0440300	6502	19	76	22	74	113.934625209999993	22.4872872299999997	113.93706555	22.4895031900000006	1
2019-10-23 00:50:42	2019-10-23 16:30:20	2.29234759999999982	03	未知	22.4929747683242809	113.910553965477533	440305	V0440300	6849	20	66	23	64	113.910221849999999	22.4895031900000006	113.912662190000006	22.4917191500000015	1
2019-10-23 09:06:43	2019-10-23 09:16:29	2.29234759999999982	01	19-29岁	22.4929985783837196	113.92688888592977	440305	V0440300	6855	20	72	23	70	113.924863869999996	22.4895031900000006	113.927304199999995	22.4917191500000015	1
2019-10-23 19:35:15	2019-10-23 21:35:22	2.29234759999999982	01	19-29岁	22.4918029345774286	113.92618692144103	440305	V0440300	6855	20	72	23	70	113.924863869999996	22.4895031900000006	113.927304199999995	22.4917191500000015	1
2019-10-23 07:06:53	2019-10-23 09:57:25	2.29234759999999982	02	30-39岁	22.4920377815558687	113.927143208096297	440305	V0440300	6855	20	72	23	70	113.924863869999996	22.4895031900000006	113.927304199999995	22.4917191500000015	1
2019-10-23 12:45:49	2019-10-23 14:15:44	2.29234759999999982	02	40-49岁	22.4930065241138202	113.928724274432938	440305	V0440300	6856	20	73	23	71	113.927304199999995	22.4895031900000006	113.929744540000002	22.4917191500000015	1
2019-10-23 17:12:24	2019-10-23 19:26:25	2.29234759999999982	01	60岁以上	22.4918230559940007	113.928187126471244	440305	V0440300	6856	20	73	23	71	113.927304199999995	22.4895031900000006	113.929744540000002	22.4917191500000015	1
2019-10-23 18:39:46	2019-10-23 20:55:12	2.29234759999999982	02	19-29岁	22.49368700823835	113.927495238399914	440305	V0440300	6856	20	73	23	71	113.927304199999995	22.4895031900000006	113.929744540000002	22.4917191500000015	1
2019-10-23 19:01:57	2019-10-23 20:41:05	2.29234759999999982	02	19-29岁	22.492126270819611	113.931783554252306	440305	V0440300	6857	20	74	23	72	113.929744540000002	22.4895031900000006	113.932184879999994	22.4917191500000015	1
2019-10-23 12:52:35	2019-10-23 13:26:18	2.29234759999999982	02	30-39岁	22.4920686567200399	113.936815618713581	440305	V0440300	6859	20	76	23	74	113.934625209999993	22.4895031900000006	113.93706555	22.4917191500000015	1
2019-10-23 14:04:20	2019-10-23 14:46:39	2.29234759999999982	01	30-39岁	22.4947752770911507	113.916914169969814	440305	V0440300	7208	21	68	24	66	113.915102520000005	22.4917191500000015	113.917542859999998	22.4939351099999989	1
2019-10-23 07:32:09	2019-10-23 07:49:05	2.29234759999999982	03	未知	22.4939377006501289	113.921720755763843	440305	V0440300	7210	21	70	24	68	113.919983189999996	22.4917191500000015	113.922423530000003	22.4939351099999989	1
2019-10-23 19:16:59	2019-10-23 21:53:04	2.29234759999999982	01	30-39岁	22.4946602155883006	113.923637458051374	440305	V0440300	7211	21	71	24	69	113.922423530000003	22.4917191500000015	113.924863869999996	22.4939351099999989	1
2019-10-23 08:42:09	2019-10-23 08:55:35	2.29234759999999982	02	19-29岁	22.4960567435503798	113.927297181114724	440305	V0440300	7212	21	72	24	70	113.924863869999996	22.4917191500000015	113.927304199999995	22.4939351099999989	1
2019-10-23 08:26:31	2019-10-23 09:39:15	2.29234759999999982	01	0-18岁	22.4959678978397903	113.926425048646408	440305	V0440300	7212	21	72	24	70	113.924863869999996	22.4917191500000015	113.927304199999995	22.4939351099999989	1
2019-10-23 17:39:58	2019-10-23 21:03:30	2.29234759999999982	02	19-29岁	22.4948959455448083	113.927002338892322	440305	V0440300	7212	21	72	24	70	113.924863869999996	22.4917191500000015	113.927304199999995	22.4939351099999989	1
2019-10-23 13:23:24	2019-10-23 18:32:01	2.29234759999999982	01	30-39岁	22.4949749106380494	113.926884048039085	440305	V0440300	7212	21	72	24	70	113.924863869999996	22.4917191500000015	113.927304199999995	22.4939351099999989	1
2019-10-23 19:02:06	2019-10-23 22:21:00	2.29234759999999982	02	30-39岁	22.4956182930647017	113.927967299457308	440305	V0440300	7213	21	73	24	71	113.927304199999995	22.4917191500000015	113.929744540000002	22.4939351099999989	1
2019-10-23 19:00:27	2019-10-23 20:05:55	2.29234759999999982	01	未知	22.4950327790178406	113.928970875137182	440305	V0440300	7213	21	73	24	71	113.927304199999995	22.4917191500000015	113.929744540000002	22.4939351099999989	1
2019-10-23 16:28:08	2019-10-23 17:34:46	2.29234759999999982	02	19-29岁	22.49449167112925	113.930410506525362	440305	V0440300	7214	21	74	24	72	113.929744540000002	22.4917191500000015	113.932184879999994	22.4939351099999989	1
2019-10-23 16:22:28	2019-10-23 21:05:08	2.29234759999999982	01	40-49岁	22.4982440196337201	113.921800216059268	440305	V0440300	7567	22	70	25	68	113.919983189999996	22.4939351099999989	113.922423530000003	22.496151059999999	1
2019-10-23 14:55:40	2019-10-23 20:48:22	2.29234759999999982	02	19-29岁	22.4969091026597994	113.927035533959156	440305	V0440300	7569	22	72	25	70	113.924863869999996	22.4939351099999989	113.927304199999995	22.496151059999999	1
2019-10-23 21:25:00	2019-10-23 22:39:44	2.29234759999999982	01	40-49岁	22.4974310846679906	113.926013917190559	440305	V0440300	7569	22	72	25	70	113.924863869999996	22.4939351099999989	113.927304199999995	22.496151059999999	2
2019-10-23 07:47:03	2019-10-23 08:53:12	2.29234759999999982	01	40-49岁	22.4974310846679906	113.926013917190559	440305	V0440300	7569	22	72	25	70	113.924863869999996	22.4939351099999989	113.927304199999995	22.496151059999999	2
2019-10-23 18:40:08	2019-10-23 18:40:08	2.29234759999999982	01	19-29岁	22.4969580789252284	113.934338082295397	440305	V0440300	7572	22	75	25	73	113.932184879999994	22.4939351099999989	113.934625209999993	22.496151059999999	1
2019-10-23 17:14:06	2019-10-23 21:18:33	2.29234759999999982	02	19-29岁	22.4998887237438616	113.888120336258694	440305	V0440300	7910	23	56	26	54	113.885818490000005	22.496151059999999	113.888258820000004	22.4983670199999999	1
2019-10-23 16:00:19	2019-10-23 20:36:55	2.29234759999999982	02	30-39岁	22.4990386910777893	113.895977089654238	440305	V0440300	7914	23	60	26	58	113.895579830000003	22.496151059999999	113.898020169999995	22.4983670199999999	1
2019-10-23 12:20:45	2019-10-23 14:27:08	2.29234759999999982	01	30-39岁	22.4985375152798106	113.922046236834248	440305	V0440300	7924	23	70	26	68	113.919983189999996	22.496151059999999	113.922423530000003	22.4983670199999999	1
2019-10-23 19:30:06	2019-10-23 20:13:01	2.29234759999999982	02	19-29岁	22.4988238866130814	113.928061564480174	440305	V0440300	7927	23	73	26	71	113.927304199999995	22.496151059999999	113.929744540000002	22.4983670199999999	1
2019-10-23 16:38:43	2019-10-23 18:45:42	2.29234759999999982	02	19-29岁	22.5005441520735303	113.933559683024654	440305	V0440300	7929	23	75	26	73	113.932184879999994	22.496151059999999	113.934625209999993	22.4983670199999999	2
2019-10-23 18:48:46	2019-10-23 20:17:39	2.29234759999999982	02	19-29岁	22.5005441520735303	113.933559683024654	440305	V0440300	7929	23	75	26	73	113.932184879999994	22.496151059999999	113.934625209999993	22.4983670199999999	2
2019-10-23 20:14:06	2019-10-23 22:20:15	2.29234759999999982	02	30-39岁	22.5020784598284109	113.879563303420213	440305	V0440300	8264	24	53	27	51	113.878497479999993	22.4983670199999999	113.88093782	22.5005829800000008	2
2019-10-23 22:20:16	2019-10-23 23:26:42	2.29234759999999982	02	30-39岁	22.5020784598284109	113.879563303420213	440305	V0440300	8264	24	53	27	51	113.878497479999993	22.4983670199999999	113.88093782	22.5005829800000008	2
2019-10-23 18:53:09	2019-10-23 20:58:11	2.29234759999999982	01	30-39岁	22.5027897747688783	113.88880323033996	440305	V0440300	8268	24	57	27	55	113.888258820000004	22.4983670199999999	113.890699159999997	22.5005829800000008	1
2019-10-23 18:36:05	2019-10-23 21:19:38	2.29234759999999982	02	19-29岁	22.50103464291157	113.890445052279858	440305	V0440300	8268	24	57	27	55	113.888258820000004	22.4983670199999999	113.890699159999997	22.5005829800000008	1
2019-10-23 20:25:11	2019-10-23 22:08:46	2.29234759999999982	01	19-29岁	22.5013285149336291	113.917924596512478	440305	V0440300	8280	24	69	27	67	113.917542859999998	22.4983670199999999	113.919983189999996	22.5005829800000008	1
2019-10-23 08:30:14	2019-10-23 09:31:04	2.29234759999999982	01	30-39岁	22.5018667960543013	113.925779834339423	440305	V0440300	8283	24	72	27	70	113.924863869999996	22.4983670199999999	113.927304199999995	22.5005829800000008	1
2019-10-23 14:35:58	2019-10-23 16:59:54	2.29234759999999982	01	40-49岁	22.5022336923242783	113.927034358373902	440305	V0440300	8283	24	72	27	70	113.924863869999996	22.4983670199999999	113.927304199999995	22.5005829800000008	1
2019-10-23 20:35:28	2019-10-23 22:16:26	2.29234759999999982	02	19-29岁	22.5027715889518092	113.929683734982092	440305	V0440300	8284	24	73	27	71	113.927304199999995	22.4983670199999999	113.929744540000002	22.5005829800000008	1
2019-10-23 20:51:26	2019-10-23 22:04:08	2.29234759999999982	01	19-29岁	22.5027288149054208	113.93264704843935	440305	V0440300	8286	24	75	27	73	113.932184879999994	22.4983670199999999	113.934625209999993	22.5005829800000008	1
2019-10-23 18:50:11	2019-10-23 21:52:23	2.29234759999999982	01	40-49岁	22.5010757235812697	113.936830810962334	440305	V0440300	8287	24	76	27	74	113.934625209999993	22.4983670199999999	113.93706555	22.5005829800000008	1
2019-10-23 00:00:47	2019-10-23 00:49:00	2.29234759999999982	02	19-29岁	22.5031670715384209	113.874274759002873	440305	V0440300	8619	25	51	28	49	113.873616810000001	22.5005829800000008	113.87605714	22.5027989400000017	1
2019-10-23 16:34:22	2019-10-23 20:45:29	2.29234759999999982	02	30-39岁	22.5034338255181297	113.880581807132685	440305	V0440300	8621	25	53	28	51	113.878497479999993	22.5005829800000008	113.88093782	22.5027989400000017	2
2019-10-23 15:04:02	2019-10-23 16:33:34	2.29234759999999982	02	30-39岁	22.5034338255181297	113.880581807132685	440305	V0440300	8621	25	53	28	51	113.878497479999993	22.5005829800000008	113.88093782	22.5027989400000017	2
2019-10-23 10:11:50	2019-10-23 11:13:21	2.29234759999999982	01	30-39岁	22.5044254176950709	113.894992351013812	440305	V0440300	8627	25	59	28	57	113.893139500000004	22.5005829800000008	113.895579830000003	22.5027989400000017	1
2019-10-23 15:14:10	2019-10-23 15:50:07	2.29234759999999982	01	30-39岁	22.5036876541099602	113.894173560643381	440305	V0440300	8627	25	59	28	57	113.893139500000004	22.5005829800000008	113.895579830000003	22.5027989400000017	1
2019-10-23 15:47:18	2019-10-23 15:48:18	2.29234759999999982	01	30-39岁	22.5037088072176097	113.901826566637624	440305	V0440300	8630	25	62	28	60	113.900460510000002	22.5005829800000008	113.902900840000001	22.5027989400000017	1
2019-10-23 21:04:23	2019-10-23 22:01:06	2.29234759999999982	01	40-49岁	22.5047198101810793	113.915935971761002	440305	V0440300	8636	25	68	28	66	113.915102520000005	22.5005829800000008	113.917542859999998	22.5027989400000017	1
2019-10-23 11:14:28	2019-10-23 17:49:14	2.29234759999999982	02	19-29岁	22.5044846140773984	113.915436131253017	440305	V0440300	8636	25	68	28	66	113.915102520000005	22.5005829800000008	113.917542859999998	22.5027989400000017	1
2019-10-23 15:50:32	2019-10-23 18:15:50	2.29234759999999982	02	40-49岁	22.5031300929604505	113.916806539390421	440305	V0440300	8636	25	68	28	66	113.915102520000005	22.5005829800000008	113.917542859999998	22.5027989400000017	1
2019-10-23 19:27:42	2019-10-23 19:27:42	2.29234759999999982	02	19-29岁	22.5039135028736297	113.926152203592949	440305	V0440300	8640	25	72	28	70	113.924863869999996	22.5005829800000008	113.927304199999995	22.5027989400000017	1
2019-10-23 10:46:11	2019-10-23 12:13:48	2.29234759999999982	01	40-49岁	22.5048155710701892	113.934174466248095	440305	V0440300	8643	25	75	28	73	113.932184879999994	22.5005829800000008	113.934625209999993	22.5027989400000017	1
2019-10-23 12:50:15	2019-10-23 15:25:29	2.29234759999999982	01	40-49岁	22.5028240494744587	113.938122918871571	440305	V0440300	8645	25	77	28	75	113.93706555	22.5005829800000008	113.939505879999999	22.5027989400000017	1
2019-10-23 09:27:55	2019-10-23 11:52:28	2.29234759999999982	02	19-29岁	22.5045531440958193	113.941727144813242	440305	V0440300	8646	25	78	28	76	113.939505879999999	22.5005829800000008	113.941946220000005	22.5027989400000017	1
2019-10-23 20:55:30	2019-10-23 22:34:12	2.29234759999999982	01	19-29岁	22.50626843522085	113.891823679872047	440305	V0440300	8983	26	58	29	56	113.890699159999997	22.5027989400000017	113.893139500000004	22.5050148900000018	1
2019-10-23 13:15:00	2019-10-23 15:14:42	2.29234759999999982	01	19-29岁	22.5059518271679799	113.903019781728361	440305	V0440300	8988	26	63	29	61	113.902900840000001	22.5027989400000017	113.905341179999994	22.5050148900000018	1
2019-10-23 21:06:03	2019-10-23 21:53:29	2.29234759999999982	01	40-49岁	22.5050919972392194	113.911343299706814	440305	V0440300	8991	26	66	29	64	113.910221849999999	22.5027989400000017	113.912662190000006	22.5050148900000018	1
2019-10-23 10:48:15	2019-10-23 13:55:26	2.29234759999999982	01	19-29岁	22.5069943270724089	113.913127028489299	440305	V0440300	8992	26	67	29	65	113.912662190000006	22.5027989400000017	113.915102520000005	22.5050148900000018	2
2019-10-23 15:19:48	2019-10-23 22:01:48	2.29234759999999982	01	19-29岁	22.5069943270724089	113.913127028489299	440305	V0440300	8992	26	67	29	65	113.912662190000006	22.5027989400000017	113.915102520000005	22.5050148900000018	2
2019-10-23 07:22:16	2019-10-23 08:03:51	2.29234759999999982	01	19-29岁	22.5068112380958283	113.914403480622269	440305	V0440300	8992	26	67	29	65	113.912662190000006	22.5027989400000017	113.915102520000005	22.5050148900000018	1
2019-10-23 22:14:47	2019-10-23 23:44:43	2.29234759999999982	02	19-29岁	22.5053191640993404	113.919428981438131	440305	V0440300	8994	26	69	29	67	113.917542859999998	22.5027989400000017	113.919983189999996	22.5050148900000018	1
2019-10-23 16:53:37	2019-10-23 20:27:07	2.29234759999999982	02	19-29岁	22.5071022877445586	113.921118345885631	440305	V0440300	8995	26	70	29	68	113.919983189999996	22.5027989400000017	113.922423530000003	22.5050148900000018	1
2019-10-23 20:02:50	2019-10-23 22:56:21	2.29234759999999982	01	40-49岁	22.5053174841278683	113.925004169922161	440305	V0440300	8997	26	72	29	70	113.924863869999996	22.5027989400000017	113.927304199999995	22.5050148900000018	1
2019-10-23 23:01:24	2019-10-23 23:01:24	2.29234759999999982	03	未知	22.5051952417337411	113.930892853571336	440305	V0440300	8999	26	74	29	72	113.929744540000002	22.5027989400000017	113.932184879999994	22.5050148900000018	1
2019-10-23 19:14:36	2019-10-23 20:00:51	2.29234759999999982	02	19-29岁	22.505807381735881	113.932705358239957	440305	V0440300	9000	26	75	29	73	113.932184879999994	22.5027989400000017	113.934625209999993	22.5050148900000018	1
2019-10-23 16:29:27	2019-10-23 18:15:12	2.29234759999999982	02	19-29岁	22.5061926941232109	113.932560871052189	440305	V0440300	9000	26	75	29	73	113.932184879999994	22.5027989400000017	113.934625209999993	22.5050148900000018	1
2019-10-23 15:51:28	2019-10-23 16:58:37	2.29234759999999982	02	50-59岁	22.5067974027219684	113.938724987184557	440305	V0440300	9002	26	77	29	75	113.93706555	22.5027989400000017	113.939505879999999	22.5050148900000018	1
2019-10-23 18:25:50	2019-10-23 20:36:11	2.29234759999999982	02	19-29岁	22.5082209600087495	113.88219348270961	440305	V0440300	9336	27	54	30	52	113.88093782	22.5050148900000018	113.883378149999999	22.5072308499999991	1
2019-10-23 00:09:57	2019-10-23 00:33:31	2.29234759999999982	02	19-29岁	22.5083643691284792	113.886337618470648	440305	V0440300	9338	27	56	30	54	113.885818490000005	22.5050148900000018	113.888258820000004	22.5072308499999991	1
2019-10-23 19:50:11	2019-10-23 21:24:14	2.29234759999999982	02	19-29岁	22.508749180509799	113.889903313525025	440305	V0440300	9339	27	57	30	55	113.888258820000004	22.5050148900000018	113.890699159999997	22.5072308499999991	1
2019-10-23 13:25:39	2019-10-23 13:56:40	2.29234759999999982	02	19-29岁	22.5093411494947198	113.899534980621482	440305	V0440300	9343	27	61	30	59	113.898020169999995	22.5050148900000018	113.900460510000002	22.5072308499999991	1
2019-10-23 16:35:18	2019-10-23 17:57:17	2.29234759999999982	02	60岁以上	22.5084766573784805	113.899631977521523	440305	V0440300	9343	27	61	30	59	113.898020169999995	22.5050148900000018	113.900460510000002	22.5072308499999991	1
2019-10-23 22:32:30	2019-10-23 23:33:38	2.29234759999999982	01	30-39岁	22.5076341137627409	113.911665590441018	440305	V0440300	9348	27	66	30	64	113.910221849999999	22.5050148900000018	113.912662190000006	22.5072308499999991	1
2019-10-23 15:40:58	2019-10-23 17:42:32	2.29234759999999982	02	19-29岁	22.5076724134685016	113.918842592218098	440305	V0440300	9351	27	69	30	67	113.917542859999998	22.5050148900000018	113.919983189999996	22.5072308499999991	1
2019-10-23 10:53:05	2019-10-23 12:45:25	2.29234759999999982	01	19-29岁	22.5074137672158407	113.919945890081095	440305	V0440300	9351	27	69	30	67	113.917542859999998	22.5050148900000018	113.919983189999996	22.5072308499999991	1
2019-10-23 18:26:37	2019-10-23 21:53:36	2.29234759999999982	01	19-29岁	22.5080120535568717	113.917727781094641	440305	V0440300	9351	27	69	30	67	113.917542859999998	22.5050148900000018	113.919983189999996	22.5072308499999991	1
2019-10-23 00:27:03	2019-10-23 10:52:01	2.29234759999999982	01	40-49岁	22.5081168391120805	113.919901164159739	440305	V0440300	9351	27	69	30	67	113.917542859999998	22.5050148900000018	113.919983189999996	22.5072308499999991	2
2019-10-23 10:52:11	2019-10-23 11:29:31	2.29234759999999982	01	40-49岁	22.5081168391120805	113.919901164159739	440305	V0440300	9351	27	69	30	67	113.917542859999998	22.5050148900000018	113.919983189999996	22.5072308499999991	2
2019-10-23 15:32:48	2019-10-23 17:42:44	2.29234759999999982	02	19-29岁	22.5075901737483512	113.923506636796603	440305	V0440300	9353	27	71	30	69	113.922423530000003	22.5050148900000018	113.924863869999996	22.5072308499999991	1
2019-10-23 22:31:16	2019-10-23 23:42:05	2.29234759999999982	01	19-29岁	22.5089972825772797	113.924883873048259	440305	V0440300	9354	27	72	30	70	113.924863869999996	22.5050148900000018	113.927304199999995	22.5072308499999991	1
2019-10-23 00:01:54	2019-10-23 02:54:06	2.29234759999999982	01	30-39岁	22.5076457704970814	113.927361463211028	440305	V0440300	9355	27	73	30	71	113.927304199999995	22.5050148900000018	113.929744540000002	22.5072308499999991	1
2019-10-23 06:52:58	2019-10-23 10:56:24	2.29234759999999982	01	40-49岁	22.5088273266280794	113.928743729106415	440305	V0440300	9355	27	73	30	71	113.927304199999995	22.5050148900000018	113.929744540000002	22.5072308499999991	1
2019-10-23 19:35:11	2019-10-23 20:46:06	2.29234759999999982	02	30-39岁	22.5083165606246602	113.933193895593448	440305	V0440300	9357	27	75	30	73	113.932184879999994	22.5050148900000018	113.934625209999993	22.5072308499999991	1
2019-10-23 18:38:34	2019-10-23 20:06:12	2.29234759999999982	01	19-29岁	22.5097828005337384	113.901380302403098	440305	V0440300	9701	28	62	31	60	113.900460510000002	22.5072308499999991	113.902900840000001	22.50944681	1
2019-10-23 08:19:26	2019-10-23 10:57:24	2.29234759999999982	03	未知	22.5099285690736401	113.911779705038015	440305	V0440300	9705	28	66	31	64	113.910221849999999	22.5072308499999991	113.912662190000006	22.50944681	1
2019-10-23 18:23:33	2019-10-23 21:08:24	2.29234759999999982	01	30-39岁	22.5098349296548292	113.912073178450612	440305	V0440300	9705	28	66	31	64	113.910221849999999	22.5072308499999991	113.912662190000006	22.50944681	1
2019-10-23 20:47:05	2019-10-23 23:41:24	2.29234759999999982	01	30-39岁	22.5094588762539587	113.913169397543754	440305	V0440300	9706	28	67	31	65	113.912662190000006	22.5072308499999991	113.915102520000005	22.50944681	1
2019-10-23 14:29:48	2019-10-23 15:37:57	2.29234759999999982	02	30-39岁	22.5116294546246714	113.921892200575073	440305	V0440300	9709	28	70	31	68	113.919983189999996	22.5072308499999991	113.922423530000003	22.50944681	1
2019-10-23 18:37:48	2019-10-23 19:34:46	2.29234759999999982	01	30-39岁	22.5098495171998394	113.925088410269936	440305	V0440300	9711	28	72	31	70	113.924863869999996	22.5072308499999991	113.927304199999995	22.50944681	1
2019-10-23 15:04:35	2019-10-23 18:28:19	2.29234759999999982	01	30-39岁	22.5095549304476208	113.926202227315301	440305	V0440300	9711	28	72	31	70	113.924863869999996	22.5072308499999991	113.927304199999995	22.50944681	1
2019-10-23 07:20:36	2019-10-23 09:22:44	2.29234759999999982	01	30-39岁	22.5104202078973508	113.927562354966113	440305	V0440300	9712	28	73	31	71	113.927304199999995	22.5072308499999991	113.929744540000002	22.50944681	1
2019-10-23 15:11:20	2019-10-23 17:21:06	2.29234759999999982	01	19-29岁	22.5114813568767893	113.933988511975883	440305	V0440300	9714	28	75	31	73	113.932184879999994	22.5072308499999991	113.934625209999993	22.50944681	1
2019-10-23 16:41:57	2019-10-23 22:38:54	2.29234759999999982	02	40-49岁	22.5130996051857295	113.899285963456336	440305	V0440300	10057	29	61	32	59	113.898020169999995	22.50944681	113.900460510000002	22.5116627700000009	1
2019-10-23 09:27:18	2019-10-23 19:18:36	2.29234759999999982	01	40-49岁	22.5121124188748993	113.899104025577785	440305	V0440300	10057	29	61	32	59	113.898020169999995	22.50944681	113.900460510000002	22.5116627700000009	1
2019-10-23 13:03:09	2019-10-23 13:04:01	2.29234759999999982	02	40-49岁	22.513161940934701	113.908152757632166	440305	V0440300	10061	29	65	32	63	113.907781510000007	22.50944681	113.910221849999999	22.5116627700000009	1
2019-10-23 18:23:09	2019-10-23 20:14:35	2.29234759999999982	01	40-49岁	22.5138159811724101	113.911664134442049	440305	V0440300	10062	29	66	32	64	113.910221849999999	22.50944681	113.912662190000006	22.5116627700000009	1
2019-10-23 17:19:26	2019-10-23 18:25:15	2.29234759999999982	02	19-29岁	22.5117159588717399	113.910865780876975	440305	V0440300	10062	29	66	32	64	113.910221849999999	22.50944681	113.912662190000006	22.5116627700000009	1
2019-10-23 20:09:03	2019-10-23 23:21:29	2.29234759999999982	02	0-18岁	22.5122711479122088	113.910639742667172	440305	V0440300	10062	29	66	32	64	113.910221849999999	22.50944681	113.912662190000006	22.5116627700000009	1
2019-10-23 20:02:06	2019-10-23 21:41:17	2.29234759999999982	02	19-29岁	22.5137229127934795	113.918106154652875	440305	V0440300	10065	29	69	32	67	113.917542859999998	22.50944681	113.919983189999996	22.5116627700000009	1
2019-10-23 19:34:47	2019-10-23 22:44:35	2.29234759999999982	02	19-29岁	22.5136614351973989	113.919137135973642	440305	V0440300	10065	29	69	32	67	113.917542859999998	22.50944681	113.919983189999996	22.5116627700000009	1
2019-10-23 19:44:53	2019-10-23 21:28:50	2.29234759999999982	01	19-29岁	22.5137897443108308	113.921125534399991	440305	V0440300	10066	29	70	32	68	113.919983189999996	22.50944681	113.922423530000003	22.5116627700000009	1
2019-10-23 18:52:19	2019-10-23 21:07:15	2.29234759999999982	02	30-39岁	22.5130144921309601	113.924474399135207	440305	V0440300	10067	29	71	32	69	113.922423530000003	22.50944681	113.924863869999996	22.5116627700000009	1
2019-10-23 17:48:40	2019-10-23 21:03:51	2.29234759999999982	03	未知	22.5125700883313513	113.930030561522784	440305	V0440300	10070	29	74	32	72	113.929744540000002	22.50944681	113.932184879999994	22.5116627700000009	1
2019-10-23 16:36:39	2019-10-23 18:14:11	2.29234759999999982	01	19-29岁	22.5118378438297313	113.934699430726852	440305	V0440300	10072	29	76	32	74	113.934625209999993	22.50944681	113.93706555	22.5116627700000009	1
2019-10-23 17:27:55	2019-10-23 18:09:12	2.29234759999999982	01	19-29岁	22.5150658925401288	113.899698591537486	440305	V0440300	10414	30	61	33	59	113.898020169999995	22.5116627700000009	113.900460510000002	22.513878720000001	2
2019-10-23 16:34:15	2019-10-23 17:27:32	2.29234759999999982	01	19-29岁	22.5150658925401288	113.899698591537486	440305	V0440300	10414	30	61	33	59	113.898020169999995	22.5116627700000009	113.900460510000002	22.513878720000001	2
2019-10-23 12:20:20	2019-10-23 13:36:34	2.29234759999999982	02	30-39岁	22.5146859002070983	113.89964879441483	440305	V0440300	10414	30	61	33	59	113.898020169999995	22.5116627700000009	113.900460510000002	22.513878720000001	1
2019-10-23 12:08:47	2019-10-23 13:43:13	2.29234759999999982	01	30-39岁	22.5158053279710799	113.902479545069909	440305	V0440300	10415	30	62	33	60	113.900460510000002	22.5116627700000009	113.902900840000001	22.513878720000001	1
2019-10-23 18:59:45	2019-10-23 22:27:14	2.29234759999999982	01	19-29岁	22.5160211963439387	113.90478652835796	440305	V0440300	10416	30	63	33	61	113.902900840000001	22.5116627700000009	113.905341179999994	22.513878720000001	1
2019-10-23 21:27:07	2019-10-23 22:02:49	2.29234759999999982	02	19-29岁	22.5155903366486108	113.907253627333318	440305	V0440300	10417	30	64	33	62	113.905341179999994	22.5116627700000009	113.907781510000007	22.513878720000001	2
2019-10-23 22:02:50	2019-10-23 22:33:40	2.29234759999999982	02	19-29岁	22.5155903366486108	113.907253627333318	440305	V0440300	10417	30	64	33	62	113.905341179999994	22.5116627700000009	113.907781510000007	22.513878720000001	2
2019-10-23 14:23:49	2019-10-23 19:51:42	2.29234759999999982	01	19-29岁	22.5158717104017896	113.905460087257254	440305	V0440300	10417	30	64	33	62	113.905341179999994	22.5116627700000009	113.907781510000007	22.513878720000001	1
2019-10-23 12:50:04	2019-10-23 20:16:26	2.29234759999999982	02	30-39岁	22.5157401250015603	113.909882636524941	440305	V0440300	10418	30	65	33	63	113.907781510000007	22.5116627700000009	113.910221849999999	22.513878720000001	1
2019-10-23 19:19:03	2019-10-23 21:00:36	2.29234759999999982	01	19-29岁	22.5159200267940101	113.910791700073773	440305	V0440300	10419	30	66	33	64	113.910221849999999	22.5116627700000009	113.912662190000006	22.513878720000001	1
2019-10-23 14:19:41	2019-10-23 19:01:56	2.29234759999999982	02	19-29岁	22.515086567665719	113.912976333660396	440305	V0440300	10420	30	67	33	65	113.912662190000006	22.5116627700000009	113.915102520000005	22.513878720000001	1
2019-10-23 23:33:04	2019-10-23 23:33:04	2.29234759999999982	02	40-49岁	22.5157710814376912	113.914787253481663	440305	V0440300	10420	30	67	33	65	113.912662190000006	22.5116627700000009	113.915102520000005	22.513878720000001	1
2019-10-23 17:34:23	2019-10-23 19:14:39	2.29234759999999982	01	19-29岁	22.5149270126409604	113.914067783865804	440305	V0440300	10420	30	67	33	65	113.912662190000006	22.5116627700000009	113.915102520000005	22.513878720000001	1
2019-10-23 12:35:47	2019-10-23 16:49:37	2.29234759999999982	02	30-39岁	22.5147371773750216	113.913110374159146	440305	V0440300	10420	30	67	33	65	113.912662190000006	22.5116627700000009	113.915102520000005	22.513878720000001	1
2019-10-23 11:28:11	2019-10-23 13:17:21	2.29234759999999982	02	40-49岁	22.5145261418850211	113.918107757821616	440305	V0440300	10422	30	69	33	67	113.917542859999998	22.5116627700000009	113.919983189999996	22.513878720000001	1
2019-10-23 18:32:56	2019-10-23 20:51:21	2.29234759999999982	02	19-29岁	22.5153176470063592	113.919382087315526	440305	V0440300	10422	30	69	33	67	113.917542859999998	22.5116627700000009	113.919983189999996	22.513878720000001	1
2019-10-23 15:28:25	2019-10-23 16:33:55	2.29234759999999982	02	30-39岁	22.5142769880039388	113.919706286595414	440305	V0440300	10422	30	69	33	67	113.917542859999998	22.5116627700000009	113.919983189999996	22.513878720000001	1
2019-10-23 19:32:02	2019-10-23 21:38:53	2.29234759999999982	01	19-29岁	22.5153985185622396	113.921721247865804	440305	V0440300	10423	30	70	33	68	113.919983189999996	22.5116627700000009	113.922423530000003	22.513878720000001	1
2019-10-23 19:51:20	2019-10-23 20:35:42	2.29234759999999982	01	30-39岁	22.5150468417659617	113.927401729885332	440305	V0440300	10426	30	73	33	71	113.927304199999995	22.5116627700000009	113.929744540000002	22.513878720000001	1
2019-10-23 00:11:28	2019-10-23 07:29:09	2.29234759999999982	01	40-49岁	22.5150684678359383	113.929479947251949	440305	V0440300	10426	30	73	33	71	113.927304199999995	22.5116627700000009	113.929744540000002	22.513878720000001	1
2019-10-23 16:30:54	2019-10-23 17:53:12	2.29234759999999982	02	40-49岁	22.5140128875522194	113.929969530704369	440305	V0440300	10427	30	74	33	72	113.929744540000002	22.5116627700000009	113.932184879999994	22.513878720000001	1
2019-10-23 19:42:28	2019-10-23 21:55:02	2.29234759999999982	01	19-29岁	22.5150553009240895	113.930208753860313	440305	V0440300	10427	30	74	33	72	113.929744540000002	22.5116627700000009	113.932184879999994	22.513878720000001	1
2019-10-23 20:13:17	2019-10-23 22:33:51	2.29234759999999982	02	19-29岁	22.5176774326031612	113.907848241446715	440305	V0440300	10775	31	65	34	63	113.907781510000007	22.513878720000001	113.910221849999999	22.5160946799999984	1
2019-10-23 14:51:08	2019-10-23 17:15:30	2.29234759999999982	01	30-39岁	22.5182352724714896	113.910108808280029	440305	V0440300	10775	31	65	34	63	113.907781510000007	22.513878720000001	113.910221849999999	22.5160946799999984	1
2019-10-23 19:02:50	2019-10-23 20:36:39	2.29234759999999982	02	19-29岁	22.5164535043579797	113.924505091932787	440305	V0440300	10781	31	71	34	69	113.922423530000003	22.513878720000001	113.924863869999996	22.5160946799999984	1
2019-10-23 10:27:34	2019-10-23 15:58:26	2.29234759999999982	02	19-29岁	22.5170370157209305	113.929067302627743	440305	V0440300	10783	31	73	34	71	113.927304199999995	22.513878720000001	113.929744540000002	22.5160946799999984	1
2019-10-23 17:17:08	2019-10-23 18:18:06	3.05925700000000012	02	19-29岁	22.516757076576841	114.05061559036055	440304	V0440300	10833	31	123	33	122	114.04932101	22.513878720000001	114.051761350000007	22.5160946799999984	1
2019-10-23 15:13:25	2019-10-23 19:12:31	2.29234759999999982	01	30-39岁	22.5202984332602014	113.908518405533627	440305	V0440300	11132	32	65	35	63	113.907781510000007	22.5160946799999984	113.910221849999999	22.5183106399999993	1
2019-10-23 12:21:16	2019-10-23 13:03:55	2.29234759999999982	01	40-49岁	22.519549270836599	113.908981917050426	440305	V0440300	11132	32	65	35	63	113.907781510000007	22.5160946799999984	113.910221849999999	22.5183106399999993	1
2019-10-23 10:21:01	2019-10-23 12:46:16	2.29234759999999982	02	19-29岁	22.5205193494896001	113.907804380428971	440305	V0440300	11132	32	65	35	63	113.907781510000007	22.5160946799999984	113.910221849999999	22.5183106399999993	1
2019-10-23 20:17:02	2019-10-23 22:10:10	2.29234759999999982	02	19-29岁	22.5197683153423505	113.909579292436277	440305	V0440300	11132	32	65	35	63	113.907781510000007	22.5160946799999984	113.910221849999999	22.5183106399999993	1
2019-10-23 13:41:34	2019-10-23 14:17:29	2.29234759999999982	01	19-29岁	22.5195792309857303	113.911011419451739	440305	V0440300	11133	32	66	35	64	113.910221849999999	22.5160946799999984	113.912662190000006	22.5183106399999993	1
2019-10-23 10:49:02	2019-10-23 19:16:10	2.29234759999999982	02	50-59岁	22.5193490405961789	113.920186319825561	440305	V0440300	11137	32	70	35	68	113.919983189999996	22.5160946799999984	113.922423530000003	22.5183106399999993	1
2019-10-23 18:06:42	2019-10-23 19:11:10	2.29234759999999982	01	30-39岁	22.519696764325051	113.924209840835545	440305	V0440300	11138	32	71	35	70	113.922423530000003	22.5160946799999984	113.924863869999996	22.5183106399999993	1
2019-10-23 22:01:52	2019-10-23 22:02:39	2.29234759999999982	01	40-49岁	22.5192223688621915	113.924414625460315	440305	V0440300	11138	32	71	35	70	113.922423530000003	22.5160946799999984	113.924863869999996	22.5183106399999993	1
2019-10-23 00:10:55	2019-10-23 10:15:24	2.29234759999999982	01	19-29岁	22.5200413411061788	113.931856743904362	440305	V0440300	11141	32	74	35	73	113.929744540000002	22.5160946799999984	113.932184879999994	22.5183106399999993	1
2019-10-23 18:43:32	2019-10-23 22:35:50	2.29234759999999982	01	40-49岁	22.5201777266735306	113.930017801758453	440305	V0440300	11141	32	74	35	73	113.929744540000002	22.5160946799999984	113.932184879999994	22.5183106399999993	1
2019-10-23 13:08:30	2019-10-23 15:04:30	3.05925700000000012	03	未知	22.5193144169826986	114.036543165631969	440304	V0440300	11184	32	117	34	116	114.034678990000003	22.5160946799999984	114.037119329999996	22.5183106399999993	1
2019-10-23 12:54:31	2019-10-23 15:40:24	2.29234759999999982	02	30-39岁	22.5208257430449699	113.907311866542074	440305	V0440300	11488	33	64	36	62	113.905341179999994	22.5183106399999993	113.907781510000007	22.5205266000000002	1
2019-10-23 19:08:21	2019-10-23 21:31:33	2.29234759999999982	02	19-29岁	22.5206340667119811	113.907199570728338	440305	V0440300	11488	33	64	36	62	113.905341179999994	22.5183106399999993	113.907781510000007	22.5205266000000002	1
2019-10-23 12:23:30	2019-10-23 13:02:24	2.29234759999999982	01	30-39岁	22.5207698778635788	113.907691949010641	440305	V0440300	11488	33	64	36	62	113.905341179999994	22.5183106399999993	113.907781510000007	22.5205266000000002	1
2019-10-23 00:36:43	2019-10-23 01:26:23	2.29234759999999982	01	50-59岁	22.5219954590254794	113.90853890118575	440305	V0440300	11489	33	65	36	63	113.907781510000007	22.5183106399999993	113.910221849999999	22.5205266000000002	1
2019-10-23 08:09:03	2019-10-23 11:01:32	2.29234759999999982	01	50-59岁	22.5206743672983691	113.913056098504214	440305	V0440300	11491	33	67	36	65	113.912662190000006	22.5183106399999993	113.915102520000005	22.5205266000000002	1
2019-10-23 18:59:05	2019-10-23 22:54:34	2.29234759999999982	02	19-29岁	22.5212330988582288	113.913014534097528	440305	V0440300	11491	33	67	36	65	113.912662190000006	22.5183106399999993	113.915102520000005	22.5205266000000002	1
2019-10-23 09:41:42	2019-10-23 22:32:09	2.29234759999999982	01	19-29岁	22.5212051988036706	113.920504561466416	440305	V0440300	11494	33	70	36	69	113.919983189999996	22.5183106399999993	113.922423530000003	22.5205266000000002	1
2019-10-23 17:20:53	2019-10-23 17:20:53	2.29234759999999982	02	19-29岁	22.521363247382709	113.923104389374117	440305	V0440300	11495	33	71	36	70	113.922423530000003	22.5183106399999993	113.924863869999996	22.5205266000000002	1
2019-10-23 17:47:52	2019-10-23 22:17:18	3.05925700000000012	02	30-39岁	22.5222810287113511	114.046699773480199	440304	V0440300	11545	33	121	35	120	114.044440339999994	22.5183106399999993	114.046880669999993	22.5205266000000002	1
2019-10-23 16:54:53	2019-10-23 21:08:58	3.05925700000000012	02	未知	22.5210590607081897	114.048474412485334	440304	V0440300	11546	33	122	35	121	114.046880669999993	22.5183106399999993	114.04932101	22.5205266000000002	1
2019-10-23 17:00:56	2019-10-23 19:45:55	3.05925700000000012	01	30-39岁	22.5226292279366511	114.062265289314169	440304	V0440300	11552	33	128	34	127	114.061522690000004	22.5183106399999993	114.063963029999996	22.5205266000000002	1
2019-10-23 16:25:26	2019-10-23 19:38:38	2.29234759999999982	01	19-29岁	22.5237066750242789	113.91729199881101	440305	V0440300	11849	34	68	37	67	113.915102520000005	22.5205266000000002	113.917542859999998	22.5227425500000003	1
2019-10-23 20:22:35	2019-10-23 23:03:15	2.29234759999999982	02	40-49岁	22.5234642373252889	113.91924019357073	440305	V0440300	11850	34	69	37	68	113.917542859999998	22.5205266000000002	113.919983189999996	22.5227425500000003	1
2019-10-23 19:31:19	2019-10-23 21:44:39	2.29234759999999982	02	19-29岁	22.5249388218294584	113.919897174076837	440305	V0440300	11850	34	69	37	68	113.917542859999998	22.5205266000000002	113.919983189999996	22.5227425500000003	1
2019-10-23 20:13:04	2019-10-23 20:43:51	2.29234759999999982	01	19-29岁	22.5248263494667995	113.927700162054663	440305	V0440300	11854	34	73	37	72	113.927304199999995	22.5205266000000002	113.929744540000002	22.5227425500000003	1
2019-10-23 21:12:21	2019-10-23 22:26:51	2.29234759999999982	01	19-29岁	22.5245951509826483	113.930716682873054	440305	V0440300	11855	34	74	37	73	113.929744540000002	22.5205266000000002	113.932184879999994	22.5227425500000003	1
2019-10-23 11:05:50	2019-10-23 20:27:38	2.29234759999999982	01	19-29岁	22.5246448709195093	113.93237671594558	440305	V0440300	11856	34	75	37	74	113.932184879999994	22.5205266000000002	113.934625209999993	22.5227425500000003	1
2019-10-23 09:17:18	2019-10-23 15:16:37	3.05925700000000012	02	19-29岁	22.5249474080193117	114.039055675458442	440304	V0440300	11899	34	118	36	117	114.037119329999996	22.5205266000000002	114.039559659999995	22.5227425500000003	1
2019-10-23 18:20:11	2019-10-23 20:44:26	3.05925700000000012	01	30-39岁	22.5239322339351098	114.040291684994173	440304	V0440300	11900	34	119	36	118	114.039559659999995	22.5205266000000002	114.042000000000002	22.5227425500000003	1
2019-10-23 13:01:45	2019-10-23 19:20:14	3.05925700000000012	02	19-29岁	22.5237191513887787	114.047358939278752	440304	V0440300	11903	34	122	36	121	114.046880669999993	22.5205266000000002	114.04932101	22.5227425500000003	1
2019-10-23 19:31:35	2019-10-23 20:11:40	3.05925700000000012	02	19-29岁	22.5235197349617096	114.048295809100026	440304	V0440300	11903	34	122	36	121	114.046880669999993	22.5205266000000002	114.04932101	22.5227425500000003	2
2019-10-23 20:12:43	2019-10-23 21:03:32	3.05925700000000012	02	19-29岁	22.5235197349617096	114.048295809100026	440304	V0440300	11903	34	122	36	121	114.046880669999993	22.5205266000000002	114.04932101	22.5227425500000003	2
2019-10-23 19:34:00	2019-10-23 21:25:35	3.05925700000000012	01	40-49岁	22.5244088790114496	114.069776231421855	440304	V0440300	11912	34	131	35	130	114.068843700000002	22.5205266000000002	114.071284030000001	22.5227425500000003	1
2019-10-23 12:56:25	2019-10-23 14:45:55	2.29234759999999982	02	30-39岁	22.525487431781599	113.908509706124249	440305	V0440300	12203	35	65	38	64	113.907781510000007	22.5227425500000003	113.910221849999999	22.5249585100000012	1
2019-10-23 20:50:39	2019-10-23 22:24:29	2.29234759999999982	01	19-29岁	22.5267647503656896	113.911580097701005	440305	V0440300	12204	35	66	38	65	113.910221849999999	22.5227425500000003	113.912662190000006	22.5249585100000012	1
2019-10-23 17:47:32	2019-10-23 22:11:04	2.29234759999999982	02	40-49岁	22.5258959567787613	113.911453715965621	440305	V0440300	12204	35	66	38	65	113.910221849999999	22.5227425500000003	113.912662190000006	22.5249585100000012	2
2019-10-23 16:53:36	2019-10-23 17:47:20	2.29234759999999982	02	40-49岁	22.5258959567787613	113.911453715965621	440305	V0440300	12204	35	66	38	65	113.910221849999999	22.5227425500000003	113.912662190000006	22.5249585100000012	2
2019-10-23 12:04:26	2019-10-23 13:21:32	2.29234759999999982	01	40-49岁	22.5256465983905407	113.915859787508069	440305	V0440300	12206	35	68	38	67	113.915102520000005	22.5227425500000003	113.917542859999998	22.5249585100000012	2
2019-10-23 09:02:59	2019-10-23 10:25:21	2.29234759999999982	01	40-49岁	22.5256465983905407	113.915859787508069	440305	V0440300	12206	35	68	38	67	113.915102520000005	22.5227425500000003	113.917542859999998	22.5249585100000012	2
2019-10-23 19:31:14	2019-10-23 22:10:36	2.29234759999999982	01	0-18岁	22.5251868504863317	113.919182535052244	440305	V0440300	12207	35	69	38	68	113.917542859999998	22.5227425500000003	113.919983189999996	22.5249585100000012	2
2019-10-23 18:56:47	2019-10-23 19:30:28	2.29234759999999982	01	0-18岁	22.5251868504863317	113.919182535052244	440305	V0440300	12207	35	69	38	68	113.917542859999998	22.5227425500000003	113.919983189999996	22.5249585100000012	2
2019-10-23 17:19:13	2019-10-23 17:54:03	2.29234759999999982	02	19-29岁	22.5256656068870598	113.919677048555059	440305	V0440300	12207	35	69	38	68	113.917542859999998	22.5227425500000003	113.919983189999996	22.5249585100000012	1
2019-10-23 20:59:40	2019-10-23 22:09:31	2.29234759999999982	02	30-39岁	22.5257085641202508	113.920977801658083	440305	V0440300	12208	35	70	38	69	113.919983189999996	22.5227425500000003	113.922423530000003	22.5249585100000012	1
2019-10-23 14:55:48	2019-10-23 18:24:56	2.29234759999999982	01	30-39岁	22.5262116883197692	113.920859784297903	440305	V0440300	12208	35	70	38	69	113.919983189999996	22.5227425500000003	113.922423530000003	22.5249585100000012	1
2019-10-23 19:38:36	2019-10-23 22:43:19	2.29234759999999982	02	40-49岁	22.5254475087699113	113.92903669622261	440305	V0440300	12211	35	73	38	72	113.927304199999995	22.5227425500000003	113.929744540000002	22.5249585100000012	1
2019-10-23 11:09:03	2019-10-23 17:38:32	2.29234759999999982	01	40-49岁	22.5254046872984404	113.931048497111092	440305	V0440300	12212	35	74	38	73	113.929744540000002	22.5227425500000003	113.932184879999994	22.5249585100000012	1
2019-10-23 00:03:37	2019-10-23 00:22:39	2.29234759999999982	01	19-29岁	22.5261968644116912	113.930943553562301	440305	V0440300	12212	35	74	38	73	113.929744540000002	22.5227425500000003	113.932184879999994	22.5249585100000012	1
2019-10-23 22:55:38	2019-10-23 23:44:37	2.29234759999999982	03	未知	22.5255396677025708	113.932920370850255	440305	V0440300	12213	35	75	37	74	113.932184879999994	22.5227425500000003	113.934625209999993	22.5249585100000012	1
2019-10-23 12:01:03	2019-10-23 15:41:27	2.29234759999999982	02	30-39岁	22.5266176821807598	113.943562968911763	440305	V0440300	12217	35	79	37	78	113.941946220000005	22.5227425500000003	113.944386559999998	22.5249585100000012	1
2019-10-23 13:25:01	2019-10-23 14:21:08	2.29234759999999982	01	30-39岁	22.5256862286822184	113.946789226165279	440305	V0440300	12218	35	80	37	79	113.944386559999998	22.5227425500000003	113.946826889999997	22.5249585100000012	2
2019-10-23 19:39:05	2019-10-23 21:05:48	2.29234759999999982	01	30-39岁	22.5256862286822184	113.946789226165279	440305	V0440300	12218	35	80	37	79	113.944386559999998	22.5227425500000003	113.946826889999997	22.5249585100000012	2
2019-10-23 14:37:32	2019-10-23 16:03:48	2.29234759999999982	01	60岁以上	22.5257825614926404	113.951391741155931	440305	V0440300	12220	35	82	37	81	113.949267230000004	22.5227425500000003	113.951707560000003	22.5249585100000012	1
2019-10-23 14:28:59	2019-10-23 17:17:51	2.29234759999999982	01	19-29岁	22.5250847068951394	113.982823708132699	440305	V0440300	12233	35	95	37	94	113.980991599999996	22.5227425500000003	113.983431929999995	22.5249585100000012	1
2019-10-23 09:03:21	2019-10-23 09:09:42	3.05925700000000012	02	30-39岁	22.5270195931595012	114.041799703948769	440304	V0440300	12257	35	119	37	118	114.039559659999995	22.5227425500000003	114.042000000000002	22.5249585100000012	1
2019-10-23 15:15:15	2019-10-23 18:02:29	3.05925700000000012	01	19-29岁	22.5261275845083908	114.042372470039851	440304	V0440300	12258	35	120	37	119	114.042000000000002	22.5227425500000003	114.044440339999994	22.5249585100000012	1
2019-10-23 12:45:00	2019-10-23 22:38:56	3.05925700000000012	01	19-29岁	22.5252554483682204	114.055836628557344	440304	V0440300	12263	35	125	36	124	114.054201680000006	22.5227425500000003	114.056642019999998	22.5249585100000012	1
2019-10-23 14:15:32	2019-10-23 17:52:56	3.05925700000000012	02	30-39岁	22.5253579396397292	114.066880518393546	440304	V0440300	12268	35	130	36	129	114.066403359999995	22.5227425500000003	114.068843700000002	22.5249585100000012	1
2019-10-23 18:48:59	2019-10-23 21:15:44	3.05925700000000012	03	未知	22.5269608996221784	114.070149834352137	440304	V0440300	12269	35	131	36	130	114.068843700000002	22.5227425500000003	114.071284030000001	22.5249585100000012	1
2019-10-23 22:45:49	2019-10-23 22:45:59	2.29234759999999982	01	19-29岁	22.5273968418570512	113.890991311759123	440305	V0440300	12553	36	58	39	57	113.890699159999997	22.5249585100000012	113.893139500000004	22.5271744699999985	1
2019-10-23 19:11:37	2019-10-23 20:16:31	2.29234759999999982	02	19-29岁	22.5273332085737898	113.904534323695003	440305	V0440300	12558	36	63	39	62	113.902900840000001	22.5249585100000012	113.905341179999994	22.5271744699999985	1
2019-10-23 00:01:00	2019-10-23 00:06:56	2.29234759999999982	01	19-29岁	22.5284491696038494	113.909065455659203	440305	V0440300	12560	36	65	39	64	113.907781510000007	22.5249585100000012	113.910221849999999	22.5271744699999985	1
2019-10-23 22:21:22	2019-10-23 22:36:41	2.29234759999999982	01	30-39岁	22.5283816071913314	113.913535564079226	440305	V0440300	12562	36	67	39	66	113.912662190000006	22.5249585100000012	113.915102520000005	22.5271744699999985	2
2019-10-23 10:59:39	2019-10-23 17:12:40	2.29234759999999982	01	30-39岁	22.5283816071913314	113.913535564079226	440305	V0440300	12562	36	67	39	66	113.912662190000006	22.5249585100000012	113.915102520000005	22.5271744699999985	2
2019-10-23 03:03:24	2019-10-23 03:29:28	2.29234759999999982	02	19-29岁	22.5288331214036717	113.917314144539361	440305	V0440300	12563	36	68	39	67	113.915102520000005	22.5249585100000012	113.917542859999998	22.5271744699999985	1
2019-10-23 16:07:36	2019-10-23 19:33:28	2.29234759999999982	02	19-29岁	22.52760665452222	113.922072277070185	440305	V0440300	12565	36	70	39	69	113.919983189999996	22.5249585100000012	113.922423530000003	22.5271744699999985	1
2019-10-23 19:14:35	2019-10-23 21:06:32	2.29234759999999982	02	50-59岁	22.5278522818560596	113.920289097902668	440305	V0440300	12565	36	70	39	69	113.919983189999996	22.5249585100000012	113.922423530000003	22.5271744699999985	1
2019-10-23 20:26:01	2019-10-23 21:26:36	2.29234759999999982	02	30-39岁	22.5282342992055007	113.922330361748948	440305	V0440300	12565	36	70	39	69	113.919983189999996	22.5249585100000012	113.922423530000003	22.5271744699999985	1
2019-10-23 20:23:29	2019-10-23 21:06:24	2.29234759999999982	01	30-39岁	22.5281849321048	113.921165727266981	440305	V0440300	12565	36	70	39	69	113.919983189999996	22.5249585100000012	113.922423530000003	22.5271744699999985	1
2019-10-23 08:01:51	2019-10-23 08:36:21	2.29234759999999982	02	19-29岁	22.5282577905732992	113.924029865087789	440305	V0440300	12566	36	71	39	70	113.922423530000003	22.5249585100000012	113.924863869999996	22.5271744699999985	1
2019-10-23 18:41:31	2019-10-23 19:51:21	2.29234759999999982	01	30-39岁	22.5287493599949791	113.92897335540124	440305	V0440300	12568	36	73	39	72	113.927304199999995	22.5249585100000012	113.929744540000002	22.5271744699999985	2
2019-10-23 12:24:53	2019-10-23 13:59:16	2.29234759999999982	01	30-39岁	22.5287493599949791	113.92897335540124	440305	V0440300	12568	36	73	39	72	113.927304199999995	22.5249585100000012	113.929744540000002	22.5271744699999985	2
2019-10-23 21:12:17	2019-10-23 23:16:37	2.29234759999999982	01	30-39岁	22.5275058642389787	113.94518516261401	440305	V0440300	12575	36	80	38	79	113.944386559999998	22.5249585100000012	113.946826889999997	22.5271744699999985	2
2019-10-23 10:59:05	2019-10-23 14:07:23	2.29234759999999982	01	30-39岁	22.5275058642389787	113.94518516261401	440305	V0440300	12575	36	80	38	79	113.944386559999998	22.5249585100000012	113.946826889999997	22.5271744699999985	2
2019-10-23 10:13:42	2019-10-23 12:19:56	3.05925700000000012	01	19-29岁	22.5277536231691293	114.020935504893245	440304	V0440300	12606	36	111	38	110	114.02003698	22.5249585100000012	114.022477309999999	22.5271744699999985	2
2019-10-23 18:30:13	2019-10-23 19:10:14	3.05925700000000012	01	19-29岁	22.5277536231691293	114.020935504893245	440304	V0440300	12606	36	111	38	110	114.02003698	22.5249585100000012	114.022477309999999	22.5271744699999985	2
2019-10-23 18:06:31	2019-10-23 19:41:39	3.05925700000000012	01	19-29岁	22.5291982295136393	114.033660494661078	440304	V0440300	12611	36	116	38	115	114.032238660000004	22.5249585100000012	114.034678990000003	22.5271744699999985	1
2019-10-23 10:59:53	2019-10-23 14:24:05	3.05925700000000012	01	19-29岁	22.5284689046680917	114.036202020669634	440304	V0440300	12612	36	117	38	116	114.034678990000003	22.5249585100000012	114.037119329999996	22.5271744699999985	1
2019-10-23 17:03:20	2019-10-23 19:07:19	3.05925700000000012	03	未知	22.5282766540832817	114.038994374700863	440304	V0440300	12613	36	118	38	117	114.037119329999996	22.5249585100000012	114.039559659999995	22.5271744699999985	1
2019-10-23 07:56:35	2019-10-23 08:55:32	3.05925700000000012	02	40-49岁	22.5280295006394091	114.039786574040662	440304	V0440300	12614	36	119	38	118	114.039559659999995	22.5249585100000012	114.042000000000002	22.5271744699999985	1
2019-10-23 16:59:53	2019-10-23 17:00:53	3.05925700000000012	02	19-29岁	22.528726237456361	114.043317765825066	440304	V0440300	12615	36	120	38	119	114.042000000000002	22.5249585100000012	114.044440339999994	22.5271744699999985	1
2019-10-23 19:00:54	2019-10-23 23:00:03	3.05925700000000012	01	40-49岁	22.527759579122911	114.048671984885189	440304	V0440300	12617	36	122	38	121	114.046880669999993	22.5249585100000012	114.04932101	22.5271744699999985	1
2019-10-23 20:23:58	2019-10-23 22:11:19	3.05925700000000012	01	19-29岁	22.5283853557128886	114.053759182818311	440304	V0440300	12619	36	124	37	123	114.051761350000007	22.5249585100000012	114.054201680000006	22.5271744699999985	1
2019-10-23 17:31:13	2019-10-23 19:01:08	2.29234759999999982	01	40-49岁	22.5312622277563399	113.913626931029881	440305	V0440300	12919	37	67	40	66	113.912662190000006	22.5271744699999985	113.915102520000005	22.5293904199999986	1
2019-10-23 19:20:55	2019-10-23 21:04:50	2.29234759999999982	01	19-29岁	22.5310314142354393	113.913826355705595	440305	V0440300	12919	37	67	40	66	113.912662190000006	22.5271744699999985	113.915102520000005	22.5293904199999986	1
2019-10-23 13:46:49	2019-10-23 16:08:03	2.29234759999999982	01	30-39岁	22.5307794237617891	113.914803414196243	440305	V0440300	12919	37	67	40	66	113.912662190000006	22.5271744699999985	113.915102520000005	22.5293904199999986	1
2019-10-23 00:01:23	2019-10-23 02:08:38	2.29234759999999982	01	50-59岁	22.5303533424232292	113.916114632651926	440305	V0440300	12920	37	68	40	67	113.915102520000005	22.5271744699999985	113.917542859999998	22.5293904199999986	1
2019-10-23 20:12:20	2019-10-23 22:22:01	2.29234759999999982	01	19-29岁	22.5304424078139185	113.915112056955195	440305	V0440300	12920	37	68	40	67	113.915102520000005	22.5271744699999985	113.917542859999998	22.5293904199999986	1
2019-10-23 19:55:20	2019-10-23 21:27:35	2.29234759999999982	02	19-29岁	22.5302819206715199	113.916155077877548	440305	V0440300	12920	37	68	40	67	113.915102520000005	22.5271744699999985	113.917542859999998	22.5293904199999986	1
2019-10-23 19:43:43	2019-10-23 21:49:26	2.29234759999999982	01	19-29岁	22.5310845352073308	113.918478456916446	440305	V0440300	12921	37	69	40	68	113.917542859999998	22.5271744699999985	113.919983189999996	22.5293904199999986	1
2019-10-23 19:09:20	2019-10-23 22:44:43	2.29234759999999982	01	19-29岁	22.5312832769354401	113.918959774057313	440305	V0440300	12921	37	69	40	68	113.917542859999998	22.5271744699999985	113.919983189999996	22.5293904199999986	1
2019-10-23 16:59:03	2019-10-23 18:59:06	2.29234759999999982	02	19-29岁	22.5299051325397208	113.919097230942427	440305	V0440300	12921	37	69	40	68	113.917542859999998	22.5271744699999985	113.919983189999996	22.5293904199999986	1
2019-10-23 18:41:34	2019-10-23 20:01:55	2.29234759999999982	01	19-29岁	22.5307715966634916	113.918631124499285	440305	V0440300	12921	37	69	40	68	113.917542859999998	22.5271744699999985	113.919983189999996	22.5293904199999986	1
2019-10-23 21:05:51	2019-10-23 23:43:00	2.29234759999999982	02	19-29岁	22.5296586699261816	113.922250202534073	440305	V0440300	12922	37	70	40	69	113.919983189999996	22.5271744699999985	113.922423530000003	22.5293904199999986	3
2019-10-23 16:43:52	2019-10-23 20:00:37	2.29234759999999982	02	19-29岁	22.5296586699261816	113.922250202534073	440305	V0440300	12922	37	70	40	69	113.919983189999996	22.5271744699999985	113.922423530000003	22.5293904199999986	3
2019-10-23 00:22:45	2019-10-23 02:29:20	2.29234759999999982	02	19-29岁	22.5296586699261816	113.922250202534073	440305	V0440300	12922	37	70	40	69	113.919983189999996	22.5271744699999985	113.922423530000003	22.5293904199999986	3
2019-10-23 20:30:37	2019-10-23 22:16:33	2.29234759999999982	01	19-29岁	22.5303247061972201	113.926402985027707	440305	V0440300	12924	37	72	40	71	113.924863869999996	22.5271744699999985	113.927304199999995	22.5293904199999986	1
2019-10-23 00:00:11	2019-10-23 00:05:12	2.29234759999999982	01	19-29岁	22.5303803165458483	113.926479470133501	440305	V0440300	12924	37	72	40	71	113.924863869999996	22.5271744699999985	113.927304199999995	22.5293904199999986	2
2019-10-23 22:10:43	2019-10-23 23:43:54	2.29234759999999982	01	19-29岁	22.5303803165458483	113.926479470133501	440305	V0440300	12924	37	72	40	71	113.924863869999996	22.5271744699999985	113.927304199999995	22.5293904199999986	2
2019-10-23 15:08:08	2019-10-23 15:08:08	2.29234759999999982	01	19-29岁	22.5314811681319611	113.931195855880404	440305	V0440300	12926	37	74	39	73	113.929744540000002	22.5271744699999985	113.932184879999994	22.5293904199999986	1
2019-10-23 17:12:08	2019-10-23 18:21:04	2.29234759999999982	01	19-29岁	22.5297001805184607	113.969579164846522	440305	V0440300	12942	37	90	39	89	113.968789920000006	22.5271744699999985	113.971230250000005	22.5293904199999986	1
2019-10-23 07:36:42	2019-10-23 15:48:15	3.05925700000000012	01	19-29岁	22.5295637763877501	114.027551536613331	440304	V0440300	12966	37	114	39	113	114.027357980000005	22.5271744699999985	114.029798319999998	22.5293904199999986	1
2019-10-23 19:19:18	2019-10-23 21:30:25	3.05925700000000012	01	50-59岁	22.530064882959131	114.052324516850035	440304	V0440300	12976	37	124	38	123	114.051761350000007	22.5271744699999985	114.054201680000006	22.5293904199999986	1
2019-10-23 19:02:39	2019-10-23 21:39:56	3.05925700000000012	03	未知	22.530785036971789	114.070001102221866	440304	V0440300	12983	37	131	38	130	114.068843700000002	22.5271744699999985	114.071284030000001	22.5293904199999986	1
2019-10-23 23:17:05	2019-10-23 23:39:23	2.29234759999999982	01	19-29岁	22.5321432672572683	113.905000193124707	440305	V0440300	13272	38	63	41	62	113.902900840000001	22.5293904199999986	113.905341179999994	22.5316063799999995	1
2019-10-23 15:53:08	2019-10-23 23:00:35	2.29234759999999982	01	19-29岁	22.5335409244067897	113.911040703747332	440305	V0440300	13275	38	66	41	65	113.910221849999999	22.5293904199999986	113.912662190000006	22.5316063799999995	1
2019-10-23 07:33:01	2019-10-23 08:48:53	2.29234759999999982	02	30-39岁	22.5332999418330111	113.918234963811614	440305	V0440300	13278	38	69	41	68	113.917542859999998	22.5293904199999986	113.919983189999996	22.5316063799999995	1
2019-10-23 16:45:03	2019-10-23 21:20:59	2.29234759999999982	02	19-29岁	22.5322271172380795	113.918763953604113	440305	V0440300	13278	38	69	41	68	113.917542859999998	22.5293904199999986	113.919983189999996	22.5316063799999995	1
2019-10-23 19:06:13	2019-10-23 22:19:06	2.29234759999999982	02	50-59岁	22.5318061185347212	113.919871057108566	440305	V0440300	13278	38	69	41	68	113.917542859999998	22.5293904199999986	113.919983189999996	22.5316063799999995	1
2019-10-23 20:59:19	2019-10-23 23:31:18	2.29234759999999982	02	30-39岁	22.532551593009309	113.921097992443123	440305	V0440300	13279	38	70	41	69	113.919983189999996	22.5293904199999986	113.922423530000003	22.5316063799999995	1
2019-10-23 19:48:00	2019-10-23 22:01:53	2.29234759999999982	02	19-29岁	22.5316833172092785	113.923827648060183	440305	V0440300	13280	38	71	41	70	113.922423530000003	22.5293904199999986	113.924863869999996	22.5316063799999995	1
2019-10-23 17:45:26	2019-10-23 20:09:08	2.29234759999999982	01	30-39岁	22.5318481612124408	113.92536862884316	440305	V0440300	13281	38	72	40	71	113.924863869999996	22.5293904199999986	113.927304199999995	22.5316063799999995	1
2019-10-23 19:09:37	2019-10-23 22:12:42	2.29234759999999982	02	19-29岁	22.5327460739876102	113.929380361554337	440305	V0440300	13282	38	73	40	72	113.927304199999995	22.5293904199999986	113.929744540000002	22.5316063799999995	1
2019-10-23 19:04:05	2019-10-23 20:43:15	2.29234759999999982	02	19-29岁	22.5337865003156388	113.928570434413786	440305	V0440300	13282	38	73	40	72	113.927304199999995	22.5293904199999986	113.929744540000002	22.5316063799999995	1
2019-10-23 18:11:32	2019-10-23 19:59:32	2.29234759999999982	01	19-29岁	22.5334206542744511	113.928316232514746	440305	V0440300	13282	38	73	40	72	113.927304199999995	22.5293904199999986	113.929744540000002	22.5316063799999995	1
2019-10-23 18:02:12	2019-10-23 19:08:45	2.29234759999999982	02	40-49岁	22.5321095445531192	113.931492831332207	440305	V0440300	13283	38	74	40	73	113.929744540000002	22.5293904199999986	113.932184879999994	22.5316063799999995	1
2019-10-23 18:26:34	2019-10-23 20:52:04	2.29234759999999982	01	19-29岁	22.5330025824977902	113.934309810662981	440305	V0440300	13284	38	75	40	74	113.932184879999994	22.5293904199999986	113.934625209999993	22.5316063799999995	1
2019-10-23 08:02:04	2019-10-23 13:56:09	2.29234759999999982	02	30-39岁	22.5333251393491985	113.932767738236919	440305	V0440300	13284	38	75	40	74	113.932184879999994	22.5293904199999986	113.934625209999993	22.5316063799999995	1
2019-10-23 12:15:42	2019-10-23 13:22:25	2.29234759999999982	01	40-49岁	22.5323389450867211	113.93311012516746	440305	V0440300	13284	38	75	40	74	113.932184879999994	22.5293904199999986	113.934625209999993	22.5316063799999995	1
2019-10-23 16:47:44	2019-10-23 18:24:52	2.29234759999999982	01	19-29岁	22.533461505486251	113.935659752522014	440305	V0440300	13285	38	76	40	75	113.934625209999993	22.5293904199999986	113.93706555	22.5316063799999995	1
2019-10-23 17:17:41	2019-10-23 19:20:24	2.29234759999999982	01	19-29岁	22.5324948703651913	113.936555432039739	440305	V0440300	13285	38	76	40	75	113.934625209999993	22.5293904199999986	113.93706555	22.5316063799999995	1
2019-10-23 07:32:13	2019-10-23 09:56:17	2.29234759999999982	01	40-49岁	22.5325358515385687	113.940129582145644	440305	V0440300	13287	38	78	40	77	113.939505879999999	22.5293904199999986	113.941946220000005	22.5316063799999995	1
2019-10-23 16:48:48	2019-10-23 17:38:40	2.29234759999999982	01	40-49岁	22.5325489473990892	113.949368130075797	440305	V0440300	13291	38	82	40	81	113.949267230000004	22.5293904199999986	113.951707560000003	22.5316063799999995	1
2019-10-23 22:27:59	2019-10-23 22:27:59	3.05925700000000012	03	未知	22.5317246640871716	114.019956459742446	440304	V0440300	13319	38	110	40	109	114.017596639999994	22.5293904199999986	114.02003698	22.5316063799999995	1
2019-10-23 09:08:54	2019-10-23 16:41:19	3.05925700000000012	01	19-29岁	22.5331979169130996	114.022994887579188	440304	V0440300	13321	38	112	40	111	114.022477309999999	22.5293904199999986	114.024917650000006	22.5316063799999995	1
2019-10-23 12:52:25	2019-10-23 17:24:06	3.05925700000000012	01	30-39岁	22.5334189414794217	114.027624409431496	440304	V0440300	13323	38	114	40	113	114.027357980000005	22.5293904199999986	114.029798319999998	22.5316063799999995	1
2019-10-23 12:46:40	2019-10-23 13:53:02	2.29234759999999982	02	19-29岁	22.5339835672256505	113.914353296872889	440305	V0440300	13633	39	67	42	66	113.912662190000006	22.5316063799999995	113.915102520000005	22.5338223400000004	1
2019-10-23 15:28:07	2019-10-23 16:05:47	2.29234759999999982	02	30-39岁	22.5357609571062198	113.918092866393209	440305	V0440300	13635	39	69	42	68	113.917542859999998	22.5316063799999995	113.919983189999996	22.5338223400000004	1
2019-10-23 12:04:35	2019-10-23 17:34:15	2.29234759999999982	02	0-18岁	22.5338880270267694	113.924439379347419	440305	V0440300	13637	39	71	42	70	113.922423530000003	22.5316063799999995	113.924863869999996	22.5338223400000004	1
2019-10-23 08:24:29	2019-10-23 09:22:21	2.29234759999999982	01	30-39岁	22.5339048490115914	113.924847029362496	440305	V0440300	13637	39	71	42	70	113.922423530000003	22.5316063799999995	113.924863869999996	22.5338223400000004	1
2019-10-23 00:01:10	2019-10-23 00:29:20	2.29234759999999982	01	19-29岁	22.5343371208968506	113.927159302705419	440305	V0440300	13638	39	72	41	71	113.924863869999996	22.5316063799999995	113.927304199999995	22.5338223400000004	1
2019-10-23 02:13:56	2019-10-23 03:51:44	2.29234759999999982	01	19-29岁	22.5346346982198789	113.927619027462327	440305	V0440300	13639	39	73	41	72	113.927304199999995	22.5316063799999995	113.929744540000002	22.5338223400000004	1
2019-10-23 14:22:31	2019-10-23 16:37:18	2.29234759999999982	02	19-29岁	22.5339616080128593	113.92876085542882	440305	V0440300	13639	39	73	41	72	113.927304199999995	22.5316063799999995	113.929744540000002	22.5338223400000004	1
2019-10-23 17:14:47	2019-10-23 19:57:31	2.29234759999999982	01	19-29岁	22.5356964098812611	113.928868178815236	440305	V0440300	13639	39	73	41	72	113.927304199999995	22.5316063799999995	113.929744540000002	22.5338223400000004	1
2019-10-23 10:42:02	2019-10-23 12:41:36	2.29234759999999982	01	19-29岁	22.5349203110082286	113.93217872281538	440305	V0440300	13640	39	74	41	73	113.929744540000002	22.5316063799999995	113.932184879999994	22.5338223400000004	1
2019-10-23 10:05:51	2019-10-23 11:20:05	2.29234759999999982	01	19-29岁	22.5359890295037388	113.933796931749299	440305	V0440300	13641	39	75	41	74	113.932184879999994	22.5316063799999995	113.934625209999993	22.5338223400000004	1
2019-10-23 19:50:46	2019-10-23 23:44:00	2.29234759999999982	02	30-39岁	22.5355543298568399	113.937031924179266	440305	V0440300	13642	39	76	41	75	113.934625209999993	22.5316063799999995	113.93706555	22.5338223400000004	1
2019-10-23 18:30:30	2019-10-23 19:30:54	3.05925700000000012	02	19-29岁	22.5342560821350197	113.992077262749419	440304	V0440300	13665	39	99	41	98	113.990752939999993	22.5316063799999995	113.99319328	22.5338223400000004	1
2019-10-23 20:22:27	2019-10-23 21:24:18	3.05925700000000012	02	19-29岁	22.5358766197293008	114.02582294998254	440304	V0440300	13679	39	113	41	112	114.024917650000006	22.5316063799999995	114.027357980000005	22.5338223400000004	1
2019-10-23 17:32:47	2019-10-23 18:31:41	3.05925700000000012	02	19-29岁	22.5357195301874889	114.066399200604991	440304	V0440300	13695	39	129	40	128	114.063963029999996	22.5316063799999995	114.066403359999995	22.5338223400000004	2
2019-10-23 18:31:53	2019-10-23 22:11:24	3.05925700000000012	02	19-29岁	22.5357195301874889	114.066399200604991	440304	V0440300	13695	39	129	40	128	114.063963029999996	22.5316063799999995	114.066403359999995	22.5338223400000004	2
2019-10-23 12:20:12	2019-10-23 14:10:29	3.05925700000000012	02	19-29岁	22.5358978294282686	114.08065838823893	440304	V0440300	13701	39	135	40	134	114.078605039999999	22.5316063799999995	114.081045380000006	22.5338223400000004	1
2019-10-23 18:49:31	2019-10-23 20:20:02	2.29234759999999982	01	19-29岁	22.5378053164127117	113.916930219033304	440305	V0440300	13991	40	68	43	67	113.915102520000005	22.5338223400000004	113.917542859999998	22.5360383000000013	1
2019-10-23 11:49:25	2019-10-23 16:39:33	2.29234759999999982	02	19-29岁	22.5377555073865601	113.919039493660719	440305	V0440300	13992	40	69	43	68	113.917542859999998	22.5338223400000004	113.919983189999996	22.5360383000000013	1
2019-10-23 13:14:50	2019-10-23 19:25:42	2.29234759999999982	02	19-29岁	22.5375612437855608	113.920675937608593	440305	V0440300	13993	40	70	43	69	113.919983189999996	22.5338223400000004	113.922423530000003	22.5360383000000013	1
2019-10-23 20:12:41	2019-10-23 21:01:12	2.29234759999999982	01	19-29岁	22.5363145967414695	113.92014014018693	440305	V0440300	13993	40	70	43	69	113.919983189999996	22.5338223400000004	113.922423530000003	22.5360383000000013	1
2019-10-23 22:40:45	2019-10-23 23:35:21	2.29234759999999982	01	19-29岁	22.5368819806575402	113.920078969221507	440305	V0440300	13993	40	70	43	69	113.919983189999996	22.5338223400000004	113.922423530000003	22.5360383000000013	1
2019-10-23 19:21:04	2019-10-23 22:31:34	2.29234759999999982	03	未知	22.5364116606553715	113.928988356249079	440305	V0440300	13996	40	73	42	72	113.927304199999995	22.5338223400000004	113.929744540000002	22.5360383000000013	1
2019-10-23 18:38:05	2019-10-23 20:37:11	2.29234759999999982	02	19-29岁	22.5376442836553714	113.93541192469381	440305	V0440300	13999	40	76	42	75	113.934625209999993	22.5338223400000004	113.93706555	22.5360383000000013	1
2019-10-23 16:53:26	2019-10-23 17:24:54	2.29234759999999982	01	40-49岁	22.5368315897775204	113.954384168421214	440305	V0440300	14007	40	84	42	83	113.954147899999995	22.5338223400000004	113.956588240000002	22.5360383000000013	4
2019-10-23 15:02:27	2019-10-23 16:52:52	2.29234759999999982	01	40-49岁	22.5368315897775204	113.954384168421214	440305	V0440300	14007	40	84	42	83	113.954147899999995	22.5338223400000004	113.956588240000002	22.5360383000000013	4
2019-10-23 17:25:39	2019-10-23 18:37:40	2.29234759999999982	01	40-49岁	22.5368315897775204	113.954384168421214	440305	V0440300	14007	40	84	42	83	113.954147899999995	22.5338223400000004	113.956588240000002	22.5360383000000013	4
2019-10-23 07:40:39	2019-10-23 08:48:04	2.29234759999999982	01	40-49岁	22.5368315897775204	113.954384168421214	440305	V0440300	14007	40	84	42	83	113.954147899999995	22.5338223400000004	113.956588240000002	22.5360383000000013	4
2019-10-23 12:37:01	2019-10-23 14:21:58	2.29234759999999982	02	40-49岁	22.5363807150436202	113.960126042984584	440305	V0440300	14009	40	86	42	85	113.959028570000001	22.5338223400000004	113.961468909999994	22.5360383000000013	1
2019-10-23 14:05:11	2019-10-23 14:51:36	2.29234759999999982	01	19-29岁	22.5381072915438416	113.989049956424651	440305	V0440300	14021	40	98	42	97	113.988312609999994	22.5338223400000004	113.990752939999993	22.5360383000000013	1
2019-10-23 14:30:07	2019-10-23 18:42:58	3.05925700000000012	01	30-39岁	22.5378551331294616	114.018620043397888	440304	V0440300	14033	40	110	42	109	114.017596639999994	22.5338223400000004	114.02003698	22.5360383000000013	1
2019-10-23 17:32:11	2019-10-23 19:37:19	3.05925700000000012	01	19-29岁	22.5382146443610196	114.048867403035274	440304	V0440300	14045	40	122	41	121	114.046880669999993	22.5338223400000004	114.04932101	22.5360383000000013	2
2019-10-23 16:32:18	2019-10-23 17:03:17	3.05925700000000012	01	19-29岁	22.5382146443610196	114.048867403035274	440304	V0440300	14045	40	122	41	121	114.046880669999993	22.5338223400000004	114.04932101	22.5360383000000013	2
2019-10-23 17:22:07	2019-10-23 19:23:59	3.05925700000000012	01	30-39岁	22.5368791301934088	114.050848693671412	440304	V0440300	14046	40	123	41	122	114.04932101	22.5338223400000004	114.051761350000007	22.5360383000000013	1
2019-10-23 18:51:31	2019-10-23 21:08:25	2.29234759999999982	01	19-29岁	22.5384303812173599	113.917994703427325	440305	V0440300	14349	41	69	44	68	113.917542859999998	22.5360383000000013	113.919983189999996	22.5382542599999987	1
2019-10-23 19:45:58	2019-10-23 21:49:00	2.29234759999999982	01	30-39岁	22.5390434389407801	113.952042780221717	440305	V0440300	14363	41	83	43	82	113.951707560000003	22.5360383000000013	113.954147899999995	22.5382542599999987	1
2019-10-23 18:12:57	2019-10-23 20:39:51	2.29234759999999982	01	30-39岁	22.5399649151193096	113.965449320897889	440305	V0440300	14368	41	88	43	87	113.963909240000007	22.5360383000000013	113.966349579999999	22.5382542599999987	1
2019-10-23 15:31:21	2019-10-23 21:05:31	3.05925700000000012	01	30-39岁	22.5393008424543595	114.015305033826337	440304	V0440300	14389	41	109	43	108	114.015156300000001	22.5360383000000013	114.017596639999994	22.5382542599999987	1
2019-10-23 11:01:09	2019-10-23 11:53:02	3.05925700000000012	01	19-29岁	22.5390887018005301	114.048790513685688	440304	V0440300	14402	41	122	42	121	114.046880669999993	22.5360383000000013	114.04932101	22.5382542599999987	2
2019-10-23 09:36:07	2019-10-23 11:00:49	3.05925700000000012	01	19-29岁	22.5390887018005301	114.048790513685688	440304	V0440300	14402	41	122	42	121	114.046880669999993	22.5360383000000013	114.04932101	22.5382542599999987	2
2019-10-23 19:14:26	2019-10-23 21:21:39	3.05925700000000012	01	19-29岁	22.5396282390372598	114.062974205463931	440304	V0440300	14408	41	128	42	127	114.061522690000004	22.5360383000000013	114.063963029999996	22.5382542599999987	1
2019-10-23 18:36:58	2019-10-23 23:17:01	3.05925700000000012	02	30-39岁	22.5403426973754506	114.062065192578643	440304	V0440300	14408	41	128	42	127	114.061522690000004	22.5360383000000013	114.063963029999996	22.5382542599999987	1
2019-10-23 16:22:12	2019-10-23 16:59:51	3.05925700000000012	01	30-39岁	22.5401146902318708	114.081259508490248	440304	V0440300	14416	41	136	42	135	114.081045380000006	22.5360383000000013	114.083485710000005	22.5382542599999987	1
2019-10-23 17:33:32	2019-10-23 20:56:50	3.17181930000000012	01	30-39岁	22.5388222485572811	114.117178617143054	440303	V0440300	14430	41	150	42	149	114.115210079999997	22.5360383000000013	114.117650420000004	22.5382542599999987	1
2019-10-23 18:38:06	2019-10-23 18:38:06	2.29234759999999982	02	19-29岁	22.5423926768915202	113.915196071834671	440305	V0440300	14705	42	68	45	67	113.915102520000005	22.5382542599999987	113.917542859999998	22.5404702099999987	1
2019-10-23 18:09:14	2019-10-23 19:25:26	2.29234759999999982	01	30-39岁	22.54172396993334	113.961106813723589	440305	V0440300	14723	42	86	44	85	113.959028570000001	22.5382542599999987	113.961468909999994	22.5404702099999987	1
2019-10-23 18:16:05	2019-10-23 19:36:25	3.05925700000000012	02	19-29岁	22.5413324507809989	114.00855734246754	440304	V0440300	14743	42	106	44	105	114.007835290000003	22.5382542599999987	114.010275629999995	22.5404702099999987	1
2019-10-23 14:11:59	2019-10-23 15:17:29	3.05925700000000012	02	19-29岁	22.5415613872203586	114.059610323396811	440304	V0440300	14764	42	127	43	126	114.059082349999997	22.5382542599999987	114.061522690000004	22.5404702099999987	1
2019-10-23 21:17:47	2019-10-23 23:02:44	3.05925700000000012	01	19-29岁	22.5423070059766602	114.07922151647044	440304	V0440300	14772	42	135	43	134	114.078605039999999	22.5382542599999987	114.081045380000006	22.5404702099999987	1
2019-10-23 10:09:31	2019-10-23 15:35:42	3.17181930000000012	01	19-29岁	22.5411389282930195	114.10947385481137	440303	V0440300	14784	42	147	43	146	114.107889080000007	22.5382542599999987	114.110329410000006	22.5404702099999987	1
2019-10-23 09:06:38	2019-10-23 15:36:15	3.17181930000000012	02	19-29岁	22.5417455837953717	114.11008307225589	440303	V0440300	14784	42	147	43	146	114.107889080000007	22.5382542599999987	114.110329410000006	22.5404702099999987	1
2019-10-23 14:28:42	2019-10-23 17:18:19	2.29234759999999982	01	40-49岁	22.54292538519719	113.909102392808151	440305	V0440300	15059	43	65	46	64	113.907781510000007	22.5404702099999987	113.910221849999999	22.5426861699999996	1
2019-10-23 12:27:39	2019-10-23 13:04:50	2.29234759999999982	01	未知	22.5434052474904405	113.929902224983877	440305	V0440300	15068	43	74	45	73	113.929744540000002	22.5404702099999987	113.932184879999994	22.5426861699999996	1
2019-10-23 13:10:55	2019-10-23 17:23:28	2.29234759999999982	03	未知	22.5447370502175488	113.935847863908606	440305	V0440300	15070	43	76	45	75	113.934625209999993	22.5404702099999987	113.93706555	22.5426861699999996	1
2019-10-23 15:19:49	2019-10-23 19:17:04	2.29234759999999982	03	未知	22.5444600964510791	113.944054010203985	440305	V0440300	15073	43	79	45	78	113.941946220000005	22.5404702099999987	113.944386559999998	22.5426861699999996	1
2019-10-23 11:51:34	2019-10-23 13:32:41	2.29234759999999982	01	30-39岁	22.5431489279468487	113.956761820820347	440305	V0440300	15079	43	85	45	84	113.956588240000002	22.5404702099999987	113.959028570000001	22.5426861699999996	1
2019-10-23 18:57:49	2019-10-23 22:39:28	2.29234759999999982	02	30-39岁	22.5440503589878496	113.966253790343586	440305	V0440300	15082	43	88	45	87	113.963909240000007	22.5404702099999987	113.966349579999999	22.5426861699999996	1
2019-10-23 11:36:05	2019-10-23 21:17:24	2.29234759999999982	01	19-29岁	22.5443374016166409	113.977177861065371	440305	V0440300	15087	43	93	45	92	113.976110930000004	22.5404702099999987	113.978551260000003	22.5426861699999996	1
2019-10-23 18:31:09	2019-10-23 22:13:47	2.29234759999999982	02	60岁以上	22.5429961510217289	113.986495434178153	440305	V0440300	15091	43	97	45	96	113.985872270000002	22.5404702099999987	113.988312609999994	22.5426861699999996	1
2019-10-23 17:08:27	2019-10-23 18:14:04	3.05925700000000012	01	19-29岁	22.5429467172896416	114.082142413797641	440304	V0440300	15130	43	136	44	135	114.081045380000006	22.5404702099999987	114.083485710000005	22.5426861699999996	2
2019-10-23 15:11:03	2019-10-23 17:08:27	3.05925700000000012	01	19-29岁	22.5429467172896416	114.082142413797641	440304	V0440300	15130	43	136	44	135	114.081045380000006	22.5404702099999987	114.083485710000005	22.5426861699999996	2
2019-10-23 16:44:54	2019-10-23 17:30:15	3.17181930000000012	02	19-29岁	22.5442353207590713	114.122079977048827	440303	V0440300	15146	43	152	44	151	114.120090759999997	22.5404702099999987	114.122531089999995	22.5426861699999996	1
2019-10-23 12:08:29	2019-10-23 12:54:56	2.29234759999999982	01	30-39岁	22.5456946897895101	113.894992037999259	440305	V0440300	15410	44	59	47	58	113.893139500000004	22.5426861699999996	113.895579830000003	22.5449021300000005	1
2019-10-23 20:47:42	2019-10-23 21:16:04	2.29234759999999982	02	19-29岁	22.5459577199477792	113.916622691446236	440305	V0440300	15419	44	68	46	67	113.915102520000005	22.5426861699999996	113.917542859999998	22.5449021300000005	1
2019-10-23 12:29:29	2019-10-23 14:19:49	2.29234759999999982	02	19-29岁	22.5449049629071716	113.931404096154054	440305	V0440300	15425	44	74	46	73	113.929744540000002	22.5426861699999996	113.932184879999994	22.5449021300000005	1
2019-10-23 11:59:42	2019-10-23 13:48:43	2.29234759999999982	01	19-29岁	22.5459561536978299	113.932575869313766	440305	V0440300	15426	44	75	46	74	113.932184879999994	22.5426861699999996	113.934625209999993	22.5449021300000005	1
2019-10-23 09:30:28	2019-10-23 10:50:36	2.29234759999999982	01	50-59岁	22.5462076786425882	113.934406582773406	440305	V0440300	15426	44	75	46	74	113.932184879999994	22.5426861699999996	113.934625209999993	22.5449021300000005	1
2019-10-23 16:31:32	2019-10-23 18:36:53	2.29234759999999982	01	0-18岁	22.5460114704424193	113.938316655011064	440305	V0440300	15428	44	77	46	76	113.93706555	22.5426861699999996	113.939505879999999	22.5449021300000005	1
2019-10-23 16:47:34	2019-10-23 19:07:14	2.29234759999999982	01	未知	22.5462878591484888	113.975794533183731	440305	V0440300	15443	44	92	46	91	113.973670589999998	22.5426861699999996	113.976110930000004	22.5449021300000005	1
2019-10-23 11:06:34	2019-10-23 13:09:30	2.29234759999999982	01	50-59岁	22.5467236487404001	113.984578089014533	440305	V0440300	15447	44	96	46	95	113.983431929999995	22.5426861699999996	113.985872270000002	22.5449021300000005	1
2019-10-23 19:32:58	2019-10-23 21:44:24	3.05925700000000012	01	30-39岁	22.5449255747694401	113.993138133794901	440304	V0440300	15450	44	99	46	98	113.990752939999993	22.5426861699999996	113.99319328	22.5449021300000005	1
2019-10-23 10:46:23	2019-10-23 15:45:40	3.05925700000000012	01	30-39岁	22.5459202097545592	114.014540747650386	440304	V0440300	15459	44	108	46	107	114.012715970000002	22.5426861699999996	114.015156300000001	22.5449021300000005	1
2019-10-23 12:11:05	2019-10-23 13:45:05	3.05925700000000012	01	19-29岁	22.5454922881781705	114.042163699225313	440304	V0440300	15471	44	120	45	119	114.042000000000002	22.5426861699999996	114.044440339999994	22.5449021300000005	1
2019-10-23 11:55:42	2019-10-23 13:32:32	3.17181930000000012	01	30-39岁	22.5463406175027217	114.106120019519935	440303	V0440300	15497	44	146	45	145	114.10544874	22.5426861699999996	114.107889080000007	22.5449021300000005	1
2019-10-23 22:26:53	2019-10-23 23:31:14	2.29234759999999982	02	19-29岁	22.5489436463388984	113.915147496381763	440305	V0440300	15776	45	68	47	67	113.915102520000005	22.5449021300000005	113.917542859999998	22.5471180900000014	1
2019-10-23 15:20:25	2019-10-23 16:40:02	2.29234759999999982	03	未知	22.5474688298872294	113.928141139869538	440305	V0440300	15781	45	73	47	72	113.927304199999995	22.5449021300000005	113.929744540000002	22.5471180900000014	1
2019-10-23 15:18:08	2019-10-23 18:06:42	2.29234759999999982	01	19-29岁	22.5477706374342013	113.92740576660421	440305	V0440300	15781	45	73	47	72	113.927304199999995	22.5449021300000005	113.929744540000002	22.5471180900000014	1
2019-10-23 12:05:58	2019-10-23 12:55:15	2.29234759999999982	02	30-39岁	22.5491436649984109	113.947361119726324	440305	V0440300	15789	45	81	47	80	113.946826889999997	22.5449021300000005	113.949267230000004	22.5471180900000014	1
2019-10-23 17:56:55	2019-10-23 21:00:25	3.05925700000000012	02	50-59岁	22.5480313035109212	113.99947382040277	440304	V0440300	15810	45	102	47	101	113.998073950000006	22.5449021300000005	114.000514289999998	22.5471180900000014	1
2019-10-23 19:02:30	2019-10-23 21:00:25	3.05925700000000012	01	19-29岁	22.5476070978383198	114.001406822951296	440304	V0440300	15811	45	103	47	102	114.000514289999998	22.5449021300000005	114.002954619999997	22.5471180900000014	1
2019-10-23 16:44:02	2019-10-23 19:25:26	3.05925700000000012	01	30-39岁	22.5476483187552006	114.05193145128284	440304	V0440300	15832	45	124	46	123	114.051761350000007	22.5449021300000005	114.054201680000006	22.5471180900000014	1
2019-10-23 11:40:18	2019-10-23 13:35:29	2.29234759999999982	01	50-59岁	22.55045818582078	113.920710185061836	440305	V0440300	16135	46	70	48	69	113.919983189999996	22.5471180900000014	113.922423530000003	22.5493340400000015	1
2019-10-23 12:07:54	2019-10-23 13:55:30	2.29234759999999982	01	19-29岁	22.5515464654592286	113.922872124434676	440305	V0440300	16136	46	71	48	70	113.922423530000003	22.5471180900000014	113.924863869999996	22.5493340400000015	2
2019-10-23 13:56:30	2019-10-23 17:38:07	2.29234759999999982	01	19-29岁	22.5515464654592286	113.922872124434676	440305	V0440300	16136	46	71	48	70	113.922423530000003	22.5471180900000014	113.924863869999996	22.5493340400000015	2
2019-10-23 16:57:07	2019-10-23 19:19:48	2.29234759999999982	02	30-39岁	22.5513802580786802	113.950605670962446	440305	V0440300	16147	46	82	48	81	113.949267230000004	22.5471180900000014	113.951707560000003	22.5493340400000015	1
2019-10-23 18:56:32	2019-10-23 22:27:54	3.05925700000000012	02	19-29岁	22.5504393186959398	114.049588664180092	440304	V0440300	16188	46	123	47	122	114.04932101	22.5471180900000014	114.051761350000007	22.5493340400000015	1
2019-10-23 00:37:24	2019-10-23 01:28:15	3.05925700000000012	01	19-29岁	22.5506822424359186	114.078695304880981	440304	V0440300	16200	46	135	47	134	114.078605039999999	22.5471180900000014	114.081045380000006	22.5493340400000015	1
2019-10-23 00:02:21	2019-10-23 00:47:28	3.05925700000000012	01	19-29岁	22.5500994910030208	114.07940720297222	440304	V0440300	16200	46	135	47	134	114.078605039999999	22.5471180900000014	114.081045380000006	22.5493340400000015	1
2019-10-23 14:07:14	2019-10-23 15:54:33	3.17181930000000012	01	30-39岁	22.5510692805444286	114.124678421227173	440303	V0440300	16218	46	153	47	152	114.122531089999995	22.5471180900000014	114.124971430000002	22.5493340400000015	1
2019-10-23 11:43:36	2019-10-23 14:28:28	2.29234759999999982	02	19-29岁	22.5526588768023011	113.926296664926667	440305	V0440300	16494	47	72	49	71	113.924863869999996	22.5493340400000015	113.927304199999995	22.5515499999999989	1
2019-10-23 09:22:48	2019-10-23 12:40:39	2.29234759999999982	02	50-59岁	22.5529823760547607	113.946577018964447	440305	V0440300	16502	47	80	49	79	113.944386559999998	22.5493340400000015	113.946826889999997	22.5515499999999989	1
2019-10-23 18:34:47	2019-10-23 19:12:03	2.29234759999999982	02	30-39岁	22.5525175041227683	113.952990301358327	440305	V0440300	16505	47	83	49	82	113.951707560000003	22.5493340400000015	113.954147899999995	22.5515499999999989	1
2019-10-23 09:59:26	2019-10-23 18:57:54	3.05925700000000012	02	60岁以上	22.5536477245565301	114.039521612054656	440304	V0440300	16540	47	118	48	117	114.037119329999996	22.5493340400000015	114.039559659999995	22.5515499999999989	1
2019-10-23 10:05:35	2019-10-23 16:30:31	3.05925700000000012	01	50-59岁	22.5528829563735016	114.085071974226778	440304	V0440300	16559	47	137	48	136	114.083485710000005	22.5493340400000015	114.085926049999998	22.5515499999999989	1
2019-10-23 09:23:21	2019-10-23 14:00:56	4.98298400000000008	02	30-39岁	22.5523339354793215	114.225900715564549	440308	V0440300	16617	47	195	47	194	114.225025209999998	22.5493340400000015	114.227465550000005	22.5515499999999989	1
2019-10-23 12:00:24	2019-10-23 14:41:16	4.98298400000000008	03	未知	22.5519773625228197	114.226160516600515	440308	V0440300	16617	47	195	47	194	114.225025209999998	22.5493340400000015	114.227465550000005	22.5515499999999989	2
2019-10-23 18:25:36	2019-10-23 20:08:42	4.98298400000000008	03	未知	22.5519773625228197	114.226160516600515	440308	V0440300	16617	47	195	47	194	114.225025209999998	22.5493340400000015	114.227465550000005	22.5515499999999989	2
2019-10-23 00:06:03	2019-10-23 17:25:41	2.01503029999999983	01	30-39岁	22.5539040918074001	113.883654197450682	440306	V0440300	16834	48	55	51	54	113.883378149999999	22.5515499999999989	113.885818490000005	22.5537659599999998	2
2019-10-23 17:26:07	2019-10-23 23:40:42	2.01503029999999983	01	30-39岁	22.5539040918074001	113.883654197450682	440306	V0440300	16834	48	55	51	54	113.883378149999999	22.5515499999999989	113.885818490000005	22.5537659599999998	2
2019-10-23 20:29:56	2019-10-23 22:21:54	2.29234759999999982	02	19-29岁	22.554467334346171	113.919882692818064	440305	V0440300	16848	48	69	50	68	113.917542859999998	22.5515499999999989	113.919983189999996	22.5537659599999998	1
2019-10-23 18:06:38	2019-10-23 18:07:38	2.29234759999999982	03	未知	22.5541831500000498	113.921064671574513	440305	V0440300	16849	48	70	50	69	113.919983189999996	22.5515499999999989	113.922423530000003	22.5537659599999998	1
2019-10-23 20:24:12	2019-10-23 22:21:07	2.29234759999999982	02	19-29岁	22.5547109987018111	113.920353375198104	440305	V0440300	16849	48	70	50	69	113.919983189999996	22.5515499999999989	113.922423530000003	22.5537659599999998	1
2019-10-23 21:36:23	2019-10-23 22:48:43	2.29234759999999982	02	19-29岁	22.5550745451506991	113.924727351806879	440305	V0440300	16850	48	71	50	70	113.922423530000003	22.5515499999999989	113.924863869999996	22.5537659599999998	2
2019-10-23 20:06:53	2019-10-23 21:35:19	2.29234759999999982	02	19-29岁	22.5550745451506991	113.924727351806879	440305	V0440300	16850	48	71	50	70	113.922423530000003	22.5515499999999989	113.924863869999996	22.5537659599999998	2
2019-10-23 17:09:59	2019-10-23 18:33:43	2.29234759999999982	01	30-39岁	22.5544664041389886	113.942988124328011	440305	V0440300	16858	48	79	50	78	113.941946220000005	22.5515499999999989	113.944386559999998	22.5537659599999998	1
2019-10-23 08:06:23	2019-10-23 18:28:42	2.29234759999999982	03	未知	22.5554102328490309	113.974254637175761	440305	V0440300	16871	48	92	50	91	113.973670589999998	22.5515499999999989	113.976110930000004	22.5537659599999998	1
2019-10-23 11:43:20	2019-10-23 13:28:25	3.05925700000000012	03	未知	22.5550300957003103	114.033729891836359	440304	V0440300	16895	48	116	49	115	114.032238660000004	22.5515499999999989	114.034678990000003	22.5537659599999998	1
2019-10-23 09:41:46	2019-10-23 10:59:37	3.05925700000000012	02	60岁以上	22.5551924117182594	114.050391198613951	440304	V0440300	16902	48	123	49	122	114.04932101	22.5515499999999989	114.051761350000007	22.5537659599999998	1
2019-10-23 18:43:23	2019-10-23 19:51:22	3.05925700000000012	01	30-39岁	22.5552014336416704	114.050391006637525	440304	V0440300	16902	48	123	49	122	114.04932101	22.5515499999999989	114.051761350000007	22.5537659599999998	1
2019-10-23 19:15:26	2019-10-23 20:02:30	3.05925700000000012	01	30-39岁	22.555129258254059	114.050392542446218	440304	V0440300	16902	48	123	49	122	114.04932101	22.5515499999999989	114.051761350000007	22.5537659599999998	1
2019-10-23 14:53:47	2019-10-23 18:32:00	3.17181930000000012	01	30-39岁	22.554368759018331	114.124959821694219	440303	V0440300	16932	48	153	49	152	114.122531089999995	22.5515499999999989	114.124971430000002	22.5537659599999998	1
2019-10-23 05:42:19	2019-10-23 16:33:05	2.01503029999999983	01	19-29岁	22.5578902915940596	113.874693656856451	440306	V0440300	17187	49	51	52	50	113.873616810000001	22.5537659599999998	113.87605714	22.5559819099999999	1
2019-10-23 13:15:04	2019-10-23 23:03:09	2.01503029999999983	01	30-39岁	22.5573385473746697	113.881594868400711	440306	V0440300	17190	49	54	52	53	113.88093782	22.5537659599999998	113.883378149999999	22.5559819099999999	2
2019-10-23 23:03:09	2019-10-23 23:03:09	2.01503029999999983	01	30-39岁	22.5573385473746697	113.881594868400711	440306	V0440300	17190	49	54	52	53	113.88093782	22.5537659599999998	113.883378149999999	22.5559819099999999	2
2019-10-23 23:32:15	2019-10-23 23:32:15	2.29234759999999982	01	19-29岁	22.5580597004280889	113.913798073268694	440305	V0440300	17203	49	67	51	66	113.912662190000006	22.5537659599999998	113.915102520000005	22.5559819099999999	1
2019-10-23 14:49:57	2019-10-23 17:24:04	2.29234759999999982	01	30-39岁	22.5572215617821605	113.955957357955782	440305	V0440300	17220	49	84	51	83	113.954147899999995	22.5537659599999998	113.956588240000002	22.5559819099999999	1
2019-10-23 08:32:25	2019-10-23 13:10:15	3.17181930000000012	01	30-39岁	22.5566016422223186	114.102543566353589	440303	V0440300	17280	49	144	50	143	114.100568069999994	22.5537659599999998	114.103008399999993	22.5559819099999999	3
2019-10-23 13:12:13	2019-10-23 17:13:52	3.17181930000000012	01	30-39岁	22.5566016422223186	114.102543566353589	440303	V0440300	17280	49	144	50	143	114.100568069999994	22.5537659599999998	114.103008399999993	22.5559819099999999	3
2019-10-23 08:22:03	2019-10-23 08:31:55	3.17181930000000012	01	30-39岁	22.5566016422223186	114.102543566353589	440303	V0440300	17280	49	144	50	143	114.100568069999994	22.5537659599999998	114.103008399999993	22.5559819099999999	3
2019-10-23 19:08:27	2019-10-23 20:39:43	2.01503029999999983	01	30-39岁	22.5594770261578397	113.886696420718224	440306	V0440300	17549	50	56	53	55	113.885818490000005	22.5559819099999999	113.888258820000004	22.5581978700000008	1
2019-10-23 11:53:08	2019-10-23 15:06:01	2.01503029999999983	01	19-29岁	22.5591696475517196	113.89039554830066	440306	V0440300	17550	50	57	53	56	113.888258820000004	22.5559819099999999	113.890699159999997	22.5581978700000008	1
2019-10-23 11:06:09	2019-10-23 11:47:03	2.01503029999999983	02	19-29岁	22.5589340198440205	113.89874721984701	440306	V0440300	17554	50	61	52	60	113.898020169999995	22.5559819099999999	113.900460510000002	22.5581978700000008	1
2019-10-23 11:27:25	2019-10-23 19:41:26	2.01503029999999983	01	19-29岁	22.5599144433326586	113.902320384654672	440306	V0440300	17555	50	62	52	61	113.900460510000002	22.5559819099999999	113.902900840000001	22.5581978700000008	1
2019-10-23 12:13:20	2019-10-23 15:07:51	2.29234759999999982	02	19-29岁	22.5598226605543211	113.911145052718439	440305	V0440300	17559	50	66	52	65	113.910221849999999	22.5559819099999999	113.912662190000006	22.5581978700000008	1
2019-10-23 19:10:08	2019-10-23 20:02:20	2.29234759999999982	01	19-29岁	22.5600437760470314	113.964883498893741	440305	V0440300	17581	50	88	52	87	113.963909240000007	22.5559819099999999	113.966349579999999	22.5581978700000008	1
2019-10-23 13:53:33	2019-10-23 19:07:47	3.05925700000000012	03	未知	22.5597319653976918	114.014223855819722	440304	V0440300	17601	50	108	52	107	114.012715970000002	22.5559819099999999	114.015156300000001	22.5581978700000008	1
2019-10-23 11:38:52	2019-10-23 13:58:24	3.05925700000000012	01	40-49岁	22.5593095805444115	114.015777989828734	440304	V0440300	17602	50	109	52	108	114.015156300000001	22.5559819099999999	114.017596639999994	22.5581978700000008	1
2019-10-23 10:38:10	2019-10-23 20:28:38	3.05925700000000012	01	30-39岁	22.5603811608454983	114.036122453919276	440304	V0440300	17610	50	117	51	116	114.034678990000003	22.5559819099999999	114.037119329999996	22.5581978700000008	1
2019-10-23 11:44:22	2019-10-23 18:01:36	3.05925700000000012	03	未知	22.5591426287025207	114.038947531066	440304	V0440300	17611	50	118	51	117	114.037119329999996	22.5559819099999999	114.039559659999995	22.5581978700000008	1
2019-10-23 15:16:00	2019-10-23 16:26:13	3.05925700000000012	02	60岁以上	22.55838439223443	114.074412763593358	440304	V0440300	17626	50	133	51	132	114.073724369999994	22.5559819099999999	114.07616471	22.5581978700000008	1
2019-10-23 17:32:16	2019-10-23 18:06:27	4.98298400000000008	01	40-49岁	22.558364333120501	114.233272945946737	440308	V0440300	17691	50	198	50	198	114.232346219999997	22.5559819099999999	114.234786549999995	22.5581978700000008	1
2019-10-23 15:02:15	2019-10-23 15:03:15	2.01503029999999983	01	30-39岁	22.5607584182893284	113.863960408165923	440306	V0440300	17897	51	47	54	46	113.863855459999996	22.5581978700000008	113.866295800000003	22.5604138300000017	2
2019-10-23 20:06:41	2019-10-23 21:45:38	2.01503029999999983	01	30-39岁	22.5607584182893284	113.863960408165923	440306	V0440300	17897	51	47	54	46	113.863855459999996	22.5581978700000008	113.866295800000003	22.5604138300000017	2
2019-10-23 14:01:22	2019-10-23 16:26:36	2.01503029999999983	02	30-39岁	22.5619507965287305	113.878381788974082	440306	V0440300	17902	51	52	54	51	113.87605714	22.5581978700000008	113.878497479999993	22.5604138300000017	1
2019-10-23 18:42:43	2019-10-23 21:25:18	2.01503029999999983	02	19-29岁	22.5606428798039609	113.881666255963012	440306	V0440300	17904	51	54	54	53	113.88093782	22.5581978700000008	113.883378149999999	22.5604138300000017	1
2019-10-23 18:10:36	2019-10-23 19:56:17	2.01503029999999983	01	19-29岁	22.5614437680061712	113.889926702937387	440306	V0440300	17907	51	57	54	56	113.888258820000004	22.5581978700000008	113.890699159999997	22.5604138300000017	2
2019-10-23 08:27:43	2019-10-23 18:10:35	2.01503029999999983	01	19-29岁	22.5614437680061712	113.889926702937387	440306	V0440300	17907	51	57	54	56	113.888258820000004	22.5581978700000008	113.890699159999997	22.5604138300000017	2
2019-10-23 00:10:41	2019-10-23 23:15:53	2.01503029999999983	01	40-49岁	22.5606847307443488	113.893140467981951	440306	V0440300	17909	51	59	54	58	113.893139500000004	22.5581978700000008	113.895579830000003	22.5604138300000017	1
2019-10-23 19:03:45	2019-10-23 21:20:30	2.01503029999999983	03	未知	22.5604595936000294	113.905320332718262	440306	V0440300	17913	51	63	53	62	113.902900840000001	22.5581978700000008	113.905341179999994	22.5604138300000017	1
2019-10-23 09:36:52	2019-10-23 10:50:17	2.29234759999999982	01	40-49岁	22.5620758223108702	113.917566178246801	440305	V0440300	17919	51	69	53	68	113.917542859999998	22.5581978700000008	113.919983189999996	22.5604138300000017	2
2019-10-23 10:50:24	2019-10-23 23:38:40	2.29234759999999982	01	40-49岁	22.5620758223108702	113.917566178246801	440305	V0440300	17919	51	69	53	68	113.917542859999998	22.5581978700000008	113.919983189999996	22.5604138300000017	2
2019-10-23 20:48:37	2019-10-23 20:48:37	2.29234759999999982	02	40-49岁	22.5625680995906386	113.923472770362693	440305	V0440300	17921	51	71	53	70	113.922423530000003	22.5581978700000008	113.924863869999996	22.5604138300000017	1
2019-10-23 18:08:02	2019-10-23 21:38:05	2.29234759999999982	02	19-29岁	22.5618021536066493	113.949084008748628	440305	V0440300	17931	51	81	53	80	113.946826889999997	22.5581978700000008	113.949267230000004	22.5604138300000017	1
2019-10-23 17:58:28	2019-10-23 21:43:32	2.29234759999999982	02	19-29岁	22.5622345388816292	113.963329366565304	440305	V0440300	17937	51	87	53	86	113.961468909999994	22.5581978700000008	113.963909240000007	22.5604138300000017	1
2019-10-23 11:35:43	2019-10-23 13:25:31	3.05925700000000012	02	19-29岁	22.5620023576889395	114.023736866329926	440304	V0440300	17962	51	112	52	111	114.022477309999999	22.5581978700000008	114.024917650000006	22.5604138300000017	1
2019-10-23 18:34:19	2019-10-23 20:58:19	3.05925700000000012	01	30-39岁	22.5608665966928683	114.025763037320857	440304	V0440300	17963	51	113	52	112	114.024917650000006	22.5581978700000008	114.027357980000005	22.5604138300000017	1
2019-10-23 19:07:20	2019-10-23 21:52:09	3.05925700000000012	02	19-29岁	22.5614442511990205	114.027227686204697	440304	V0440300	17963	51	113	52	112	114.024917650000006	22.5581978700000008	114.027357980000005	22.5604138300000017	1
2019-10-23 12:37:46	2019-10-23 13:36:21	3.05925700000000012	01	19-29岁	22.5626046329464316	114.097092625268445	440304	V0440300	17992	51	142	52	141	114.095687400000003	22.5581978700000008	114.098127730000002	22.5604138300000017	1
2019-10-23 17:45:18	2019-10-23 17:46:18	4.98298400000000008	03	未知	22.561431506714861	114.230023999911907	440308	V0440300	18047	51	197	51	197	114.229905880000004	22.5581978700000008	114.232346219999997	22.5604138300000017	1
2019-10-23 09:43:11	2019-10-23 09:44:11	4.98298400000000008	01	19-29岁	22.5619842752846615	114.230149013114413	440308	V0440300	18047	51	197	51	197	114.229905880000004	22.5581978700000008	114.232346219999997	22.5604138300000017	2
2019-10-23 16:37:39	2019-10-23 17:45:08	4.98298400000000008	01	19-29岁	22.5619842752846615	114.230149013114413	440308	V0440300	18047	51	197	51	197	114.229905880000004	22.5581978700000008	114.232346219999997	22.5604138300000017	2
2019-10-23 00:00:08	2019-10-23 00:06:31	2.01503029999999983	01	30-39岁	22.5639142661038399	113.860128678273057	440306	V0440300	18252	52	45	55	44	113.858974790000005	22.5604138300000017	113.861415129999997	22.562629789999999	1
2019-10-23 10:47:31	2019-10-23 17:50:58	2.01503029999999983	02	30-39岁	22.5643400772362703	113.896896628671669	440306	V0440300	18267	52	60	54	59	113.895579830000003	22.5604138300000017	113.898020169999995	22.562629789999999	1
2019-10-23 17:46:04	2019-10-23 19:32:25	2.29234759999999982	01	19-29岁	22.5641588831057298	113.917480967080763	440305	V0440300	18275	52	68	54	67	113.915102520000005	22.5604138300000017	113.917542859999998	22.562629789999999	1
2019-10-23 20:59:26	2019-10-23 22:03:09	2.29234759999999982	01	19-29岁	22.56369176096457	113.944990382208985	440305	V0440300	18287	52	80	54	79	113.944386559999998	22.5604138300000017	113.946826889999997	22.562629789999999	2
2019-10-23 19:20:00	2019-10-23 20:58:59	2.29234759999999982	01	19-29岁	22.56369176096457	113.944990382208985	440305	V0440300	18287	52	80	54	79	113.944386559999998	22.5604138300000017	113.946826889999997	22.562629789999999	2
2019-10-23 17:38:52	2019-10-23 18:18:35	2.29234759999999982	02	30-39岁	22.563063126413951	113.950377761236012	440305	V0440300	18289	52	82	54	81	113.949267230000004	22.5604138300000017	113.951707560000003	22.562629789999999	1
2019-10-23 18:17:52	2019-10-23 19:45:05	2.29234759999999982	01	19-29岁	22.5640161588224188	113.970694841619036	440305	V0440300	18297	52	90	54	89	113.968789920000006	22.5604138300000017	113.971230250000005	22.562629789999999	1
2019-10-23 11:50:58	2019-10-23 14:27:32	2.29234759999999982	01	40-49岁	22.5643489840232192	113.971115124384468	440305	V0440300	18297	52	90	54	89	113.968789920000006	22.5604138300000017	113.971230250000005	22.562629789999999	1
2019-10-23 14:14:05	2019-10-23 14:14:05	2.29234759999999982	01	19-29岁	22.5631822463512712	113.973375585531798	440305	V0440300	18298	52	91	54	90	113.971230250000005	22.5604138300000017	113.973670589999998	22.562629789999999	1
2019-10-23 22:41:26	2019-10-23 23:18:49	2.29234759999999982	01	19-29岁	22.5642674913516217	113.973973784586676	440305	V0440300	18299	52	92	54	91	113.973670589999998	22.5604138300000017	113.976110930000004	22.562629789999999	2
2019-10-23 19:38:39	2019-10-23 20:11:36	2.29234759999999982	01	19-29岁	22.5642674913516217	113.973973784586676	440305	V0440300	18299	52	92	54	91	113.973670589999998	22.5604138300000017	113.976110930000004	22.562629789999999	2
2019-10-23 08:50:54	2019-10-23 14:43:33	3.17181930000000012	01	30-39岁	22.5644537943727208	114.129677758082622	440303	V0440300	18362	52	155	53	154	114.127411769999995	22.5604138300000017	114.129852099999994	22.562629789999999	1
2019-10-23 11:25:05	2019-10-23 13:20:27	2.01503029999999983	01	30-39岁	22.5666117925873593	113.884184608613154	440306	V0440300	18619	53	55	56	54	113.883378149999999	22.562629789999999	113.885818490000005	22.5648457399999991	1
2019-10-23 12:11:42	2019-10-23 17:25:31	2.01503029999999983	01	19-29岁	22.5666325576305695	113.88618581814714	440306	V0440300	18620	53	56	56	55	113.885818490000005	22.562629789999999	113.888258820000004	22.5648457399999991	1
2019-10-23 18:53:12	2019-10-23 21:47:45	2.01503029999999983	01	19-29岁	22.5656207690521811	113.886597233489994	440306	V0440300	18620	53	56	56	55	113.885818490000005	22.562629789999999	113.888258820000004	22.5648457399999991	1
2019-10-23 21:38:50	2019-10-23 23:41:15	2.01503029999999983	02	50-59岁	22.5662464319450287	113.888147586930501	440306	V0440300	18620	53	56	56	55	113.885818490000005	22.562629789999999	113.888258820000004	22.5648457399999991	1
2019-10-23 17:56:36	2019-10-23 18:40:07	2.01503029999999983	01	30-39岁	22.5662387584720712	113.895678351362193	440306	V0440300	18624	53	60	55	59	113.895579830000003	22.562629789999999	113.898020169999995	22.5648457399999991	2
2019-10-23 16:18:57	2019-10-23 17:56:29	2.01503029999999983	01	30-39岁	22.5662387584720712	113.895678351362193	440306	V0440300	18624	53	60	55	59	113.895579830000003	22.562629789999999	113.898020169999995	22.5648457399999991	2
2019-10-23 19:30:21	2019-10-23 20:35:48	3.05925700000000012	01	50-59岁	22.5651738982236587	114.006935018015483	440304	V0440300	18669	53	105	55	104	114.005394960000004	22.562629789999999	114.007835290000003	22.5648457399999991	1
2019-10-23 07:20:08	2019-10-23 22:13:59	3.17181930000000012	01	19-29岁	22.5659979460679097	114.108080850171689	440303	V0440300	18711	53	147	54	146	114.107889080000007	22.562629789999999	114.110329410000006	22.5648457399999991	1
2019-10-23 15:34:52	2019-10-23 16:34:14	3.17181930000000012	01	19-29岁	22.5660731626851891	114.168537617317057	440303	V0440300	18735	53	171	53	170	114.166457140000006	22.562629789999999	114.168897479999998	22.5648457399999991	1
2019-10-23 08:36:39	2019-10-23 11:41:37	2.01503029999999983	01	30-39岁	22.569057884341639	113.856426561685922	440306	V0440300	18964	54	43	57	42	113.854094119999999	22.5648457399999991	113.856534460000006	22.5670617	1
2019-10-23 13:34:19	2019-10-23 15:06:53	2.01503029999999983	01	19-29岁	22.5687542793849012	113.860281324869618	440306	V0440300	18966	54	45	57	44	113.858974790000005	22.5648457399999991	113.861415129999997	22.5670617	1
2019-10-23 18:19:27	2019-10-23 19:45:16	2.01503029999999983	02	19-29岁	22.5681363280915903	113.866067134266217	440306	V0440300	18968	54	47	57	46	113.863855459999996	22.5648457399999991	113.866295800000003	22.5670617	1
2019-10-23 17:11:49	2019-10-23 20:09:29	2.01503029999999983	01	30-39岁	22.5676121717420699	113.893432095273909	440306	V0440300	18980	54	59	56	58	113.893139500000004	22.5648457399999991	113.895579830000003	22.5670617	1
2019-10-23 19:03:34	2019-10-23 23:20:07	2.01503029999999983	01	30-39岁	22.567434001238631	113.894951941870076	440306	V0440300	18980	54	59	56	58	113.893139500000004	22.5648457399999991	113.895579830000003	22.5670617	1
2019-10-23 08:33:29	2019-10-23 11:26:22	2.01503029999999983	02	30-39岁	22.5680191605649014	113.90703658634034	440306	V0440300	18985	54	64	56	63	113.905341179999994	22.5648457399999991	113.907781510000007	22.5670617	1
2019-10-23 11:58:25	2019-10-23 15:33:25	2.29234759999999982	01	30-39岁	22.5684540280991115	113.933477184991943	440305	V0440300	18996	54	75	56	74	113.932184879999994	22.5648457399999991	113.934625209999993	22.5670617	1
2019-10-23 21:19:23	2019-10-23 21:20:23	2.29234759999999982	02	19-29岁	22.567668565088109	113.958613908620904	440305	V0440300	19006	54	85	56	84	113.956588240000002	22.5648457399999991	113.959028570000001	22.5670617	1
2019-10-23 17:58:19	2019-10-23 23:03:00	3.05925700000000012	01	30-39岁	22.5691472957087598	114.051950296325032	440304	V0440300	19045	54	124	55	123	114.051761350000007	22.5648457399999991	114.054201680000006	22.5670617	1
2019-10-23 11:52:00	2019-10-23 13:10:57	3.05925700000000012	01	19-29岁	22.5688711127930297	114.055590746672905	440304	V0440300	19046	54	125	55	124	114.054201680000006	22.5648457399999991	114.056642019999998	22.5670617	1
2019-10-23 14:21:50	2019-10-23 15:10:57	3.17181930000000012	01	19-29岁	22.5681066237833683	114.163568659331659	440303	V0440300	19090	54	169	54	168	114.16157647	22.5648457399999991	114.164016810000007	22.5670617	1
2019-10-23 09:14:45	2019-10-23 21:37:05	2.01503029999999983	01	30-39岁	22.5697144730994488	113.872026807500262	440306	V0440300	19328	55	50	58	49	113.871176469999995	22.5670617	113.873616810000001	22.5692776600000009	1
2019-10-23 13:18:52	2019-10-23 15:02:18	2.01503029999999983	03	未知	22.5708905923065686	113.872641572851634	440306	V0440300	19328	55	50	58	49	113.871176469999995	22.5670617	113.873616810000001	22.5692776600000009	1
2019-10-23 11:53:17	2019-10-23 13:42:07	2.01503029999999983	02	30-39岁	22.5703557771187988	113.885985511328741	440306	V0440300	19334	55	56	58	55	113.885818490000005	22.5670617	113.888258820000004	22.5692776600000009	1
2019-10-23 08:50:04	2019-10-23 09:38:49	2.01503029999999983	02	40-49岁	22.5698923164483993	113.904021282972835	440306	V0440300	19341	55	63	57	62	113.902900840000001	22.5670617	113.905341179999994	22.5692776600000009	2
2019-10-23 16:04:15	2019-10-23 17:31:42	2.01503029999999983	02	40-49岁	22.5698923164483993	113.904021282972835	440306	V0440300	19341	55	63	57	62	113.902900840000001	22.5670617	113.905341179999994	22.5692776600000009	2
2019-10-23 10:16:19	2019-10-23 14:09:35	2.29234759999999982	01	40-49岁	22.5713729361955799	113.954072156958517	440305	V0440300	19361	55	83	57	82	113.951707560000003	22.5670617	113.954147899999995	22.5692776600000009	1
2019-10-23 23:34:26	2019-10-23 23:39:32	2.29234759999999982	01	30-39岁	22.5700408273141093	113.962837566713077	440305	V0440300	19365	55	87	57	86	113.961468909999994	22.5670617	113.963909240000007	22.5692776600000009	1
2019-10-23 10:10:06	2019-10-23 13:30:41	3.17181930000000012	02	19-29岁	22.5712984940072801	114.109719545880068	440303	V0440300	19425	55	147	56	146	114.107889080000007	22.5670617	114.110329410000006	22.5692776600000009	1
2019-10-23 16:29:33	2019-10-23 18:01:56	3.17181930000000012	01	19-29岁	22.5708473343870111	114.108222579072887	440303	V0440300	19425	55	147	56	146	114.107889080000007	22.5670617	114.110329410000006	22.5692776600000009	1
2019-10-23 16:44:24	2019-10-23 21:09:51	2.01503029999999983	02	19-29岁	22.5727026398759989	113.847627604210075	440306	V0440300	19675	56	40	59	39	113.846773110000001	22.5692776600000009	113.849213449999993	22.5714936199999983	1
2019-10-23 11:24:01	2019-10-23 11:57:00	2.01503029999999983	01	19-29岁	22.5726522296209104	113.853799093623934	440306	V0440300	19677	56	42	59	41	113.851653780000007	22.5692776600000009	113.854094119999999	22.5714936199999983	1
2019-10-23 11:31:50	2019-10-23 12:38:16	2.01503029999999983	03	未知	22.5723676144441789	113.854932740923303	440306	V0440300	19678	56	43	59	42	113.854094119999999	22.5692776600000009	113.856534460000006	22.5714936199999983	1
2019-10-23 18:52:07	2019-10-23 21:56:06	2.01503029999999983	02	19-29岁	22.5735016198168701	113.861232871416561	440306	V0440300	19680	56	45	59	44	113.858974790000005	22.5692776600000009	113.861415129999997	22.5714936199999983	1
2019-10-23 17:51:59	2019-10-23 18:24:26	2.01503029999999983	01	30-39岁	22.5733946530261207	113.864995855506137	440306	V0440300	19682	56	47	59	46	113.863855459999996	22.5692776600000009	113.866295800000003	22.5714936199999983	2
2019-10-23 00:10:01	2019-10-23 00:48:47	2.01503029999999983	01	30-39岁	22.5733946530261207	113.864995855506137	440306	V0440300	19682	56	47	59	46	113.863855459999996	22.5692776600000009	113.866295800000003	22.5714936199999983	2
2019-10-23 10:18:49	2019-10-23 12:26:54	2.01503029999999983	01	40-49岁	22.5735973677511197	113.880500054177261	440306	V0440300	19688	56	53	59	52	113.878497479999993	22.5692776600000009	113.88093782	22.5714936199999983	1
2019-10-23 09:04:24	2019-10-23 19:58:47	2.01503029999999983	01	19-29岁	22.5728768149140109	113.89360552794011	440306	V0440300	19694	56	59	58	58	113.893139500000004	22.5692776600000009	113.895579830000003	22.5714936199999983	1
2019-10-23 10:06:16	2019-10-23 18:08:41	2.01503029999999983	02	19-29岁	22.5730713422790394	113.904144564718152	440306	V0440300	19698	56	63	58	62	113.902900840000001	22.5692776600000009	113.905341179999994	22.5714936199999983	1
2019-10-23 16:16:14	2019-10-23 16:50:01	2.29234759999999982	01	30-39岁	22.5736849659802203	113.925276269796598	440305	V0440300	19707	56	72	58	71	113.924863869999996	22.5692776600000009	113.927304199999995	22.5714936199999983	1
2019-10-23 10:06:33	2019-10-23 15:56:58	2.29234759999999982	02	30-39岁	22.5716242286489184	113.948294342745911	440305	V0440300	19716	56	81	58	80	113.946826889999997	22.5692776600000009	113.949267230000004	22.5714936199999983	1
2019-10-23 17:49:26	2019-10-23 18:54:26	2.29234759999999982	01	30-39岁	22.5736851252890212	113.957024111724863	440305	V0440300	19720	56	85	58	84	113.956588240000002	22.5692776600000009	113.959028570000001	22.5714936199999983	2
2019-10-23 12:35:47	2019-10-23 17:49:21	2.29234759999999982	01	30-39岁	22.5736851252890212	113.957024111724863	440305	V0440300	19720	56	85	58	84	113.956588240000002	22.5692776600000009	113.959028570000001	22.5714936199999983	2
2019-10-23 19:00:55	2019-10-23 21:37:20	2.29234759999999982	02	19-29岁	22.5718357942003394	113.956588578687487	440305	V0440300	19720	56	85	58	84	113.956588240000002	22.5692776600000009	113.959028570000001	22.5714936199999983	1
2019-10-23 20:25:33	2019-10-23 22:26:36	2.29234759999999982	01	19-29岁	22.5732879335332584	113.961784856213157	440305	V0440300	19722	56	87	58	86	113.961468909999994	22.5692776600000009	113.963909240000007	22.5714936199999983	1
2019-10-23 18:57:52	2019-10-23 20:38:25	3.05925700000000012	01	50-59岁	22.5719242935275517	114.033173834160607	440304	V0440300	19751	56	116	57	115	114.032238660000004	22.5692776600000009	114.034678990000003	22.5714936199999983	1
2019-10-23 10:33:58	2019-10-23 12:39:44	3.05925700000000012	01	19-29岁	22.5718938370577611	114.04032709329185	440304	V0440300	19754	56	119	57	118	114.039559659999995	22.5692776600000009	114.042000000000002	22.5714936199999983	1
2019-10-23 16:51:33	2019-10-23 18:28:08	3.05925700000000012	03	未知	22.5732872984311612	114.055739826876135	440304	V0440300	19760	56	125	57	124	114.054201680000006	22.5692776600000009	114.056642019999998	22.5714936199999983	1
2019-10-23 17:51:19	2019-10-23 19:44:24	3.17181930000000012	03	未知	22.5726101118322013	114.083918352014081	440303	V0440300	19772	56	137	57	136	114.083485710000005	22.5692776600000009	114.085926049999998	22.5714936199999983	1
2019-10-23 21:54:51	2019-10-23 22:29:50	3.17181930000000012	01	30-39岁	22.5736747158330715	114.091359863740209	440303	V0440300	19775	56	140	57	139	114.090806720000003	22.5692776600000009	114.093247059999996	22.5714936199999983	1
2019-10-23 17:40:57	2019-10-23 20:49:03	4.98298400000000008	02	19-29岁	22.5722054923155895	114.222499620772595	440308	V0440300	19828	56	193	56	193	114.220144540000007	22.5692776600000009	114.222584870000006	22.5714936199999983	1
2019-10-23 19:34:22	2019-10-23 19:35:22	4.98298400000000008	01	30-39岁	22.5729422881701112	114.245889350495318	440308	V0440300	19838	56	203	56	203	114.244547900000001	22.5692776600000009	114.246988239999993	22.5714936199999983	1
2019-10-23 08:26:00	2019-10-23 08:27:00	4.98298400000000008	01	40-49岁	22.5717907461651102	114.255077727620616	440308	V0440300	19842	56	207	56	207	114.254309239999998	22.5692776600000009	114.256749580000005	22.5714936199999983	1
2019-10-23 11:26:27	2019-10-23 13:30:46	2.01503029999999983	01	30-39岁	22.5749283098999598	113.857585699368343	440306	V0440300	20036	57	44	60	43	113.856534460000006	22.5714936199999983	113.858974790000005	22.5737095799999992	1
2019-10-23 21:03:41	2019-10-23 21:57:42	2.01503029999999983	02	19-29岁	22.5743194185475211	113.862905138563235	440306	V0440300	20038	57	46	60	45	113.861415129999997	22.5714936199999983	113.863855459999996	22.5737095799999992	1
2019-10-23 08:58:18	2019-10-23 09:06:59	2.01503029999999983	01	19-29岁	22.5747802008418006	113.863856712626614	440306	V0440300	20039	57	47	60	46	113.863855459999996	22.5714936199999983	113.866295800000003	22.5737095799999992	1
2019-10-23 13:13:17	2019-10-23 22:30:46	2.01503029999999983	02	19-29岁	22.5754627369942007	113.873403165328639	440306	V0440300	20042	57	50	60	49	113.871176469999995	22.5714936199999983	113.873616810000001	22.5737095799999992	1
2019-10-23 12:55:37	2019-10-23 20:40:46	2.01503029999999983	01	19-29岁	22.5755888874968704	113.877102662353906	440306	V0440300	20044	57	52	60	51	113.87605714	22.5714936199999983	113.878497479999993	22.5737095799999992	2
2019-10-23 12:30:19	2019-10-23 12:54:59	2.01503029999999983	01	19-29岁	22.5755888874968704	113.877102662353906	440306	V0440300	20044	57	52	60	51	113.87605714	22.5714936199999983	113.878497479999993	22.5737095799999992	2
2019-10-23 15:47:50	2019-10-23 17:18:29	2.01503029999999983	01	30-39岁	22.5743375867578102	113.893543606557884	440306	V0440300	20051	57	59	59	58	113.893139500000004	22.5714936199999983	113.895579830000003	22.5737095799999992	2
2019-10-23 17:18:46	2019-10-23 18:30:07	2.01503029999999983	01	30-39岁	22.5743375867578102	113.893543606557884	440306	V0440300	20051	57	59	59	58	113.893139500000004	22.5714936199999983	113.895579830000003	22.5737095799999992	2
2019-10-23 13:26:13	2019-10-23 14:26:54	2.29234759999999982	01	30-39岁	22.575879817201411	113.93812309430291	440305	V0440300	20069	57	77	59	76	113.93706555	22.5714936199999983	113.939505879999999	22.5737095799999992	1
2019-10-23 14:27:22	2019-10-23 19:28:40	2.01503029999999983	03	未知	22.5769173243195489	113.854547594708578	440306	V0440300	20392	58	43	61	42	113.854094119999999	22.5737095799999992	113.856534460000006	22.5759255299999992	1
2019-10-23 20:58:35	2019-10-23 22:18:50	2.29234759999999982	02	19-29岁	22.5775844969394406	113.942332165444014	440305	V0440300	20428	58	79	60	78	113.941946220000005	22.5737095799999992	113.944386559999998	22.5759255299999992	1
2019-10-23 10:21:45	2019-10-23 10:22:45	4.98298400000000008	02	50-59岁	22.5770995077376284	114.243551679037296	440308	V0440300	20551	58	202	58	202	114.242107559999994	22.5737095799999992	114.244547900000001	22.5759255299999992	1
2019-10-23 19:19:04	2019-10-23 20:05:20	4.98298400000000008	01	40-49岁	22.5780087719907598	114.246041313383145	440308	V0440300	20552	58	203	58	203	114.244547900000001	22.5737095799999992	114.246988239999993	22.5759255299999992	1
2019-10-23 18:30:34	2019-10-23 21:24:59	4.98298400000000008	01	40-49岁	22.5778174537529885	114.251206388059998	440308	V0440300	20554	58	205	58	205	114.249428570000006	22.5737095799999992	114.251868909999999	22.5759255299999992	1
2019-10-23 19:41:06	2019-10-23 21:55:51	2.01503029999999983	01	19-29岁	22.580039891435149	113.855477562450105	440306	V0440300	20749	59	43	62	42	113.854094119999999	22.5759255299999992	113.856534460000006	22.5781414900000001	1
2019-10-23 11:34:25	2019-10-23 13:41:46	2.01503029999999983	01	30-39岁	22.5791709125355986	113.864107089005401	440306	V0440300	20753	59	47	62	46	113.863855459999996	22.5759255299999992	113.866295800000003	22.5781414900000001	1
2019-10-23 15:16:30	2019-10-23 17:18:19	2.01503029999999983	02	19-29岁	22.5797442990171788	113.89546304589004	440306	V0440300	20765	59	59	61	58	113.893139500000004	22.5759255299999992	113.895579830000003	22.5781414900000001	1
2019-10-23 00:42:58	2019-10-23 04:55:09	4.98298400000000008	01	19-29岁	22.5801336120121796	114.237843948022913	440308	V0440300	20906	59	200	59	200	114.237226890000002	22.5759255299999992	114.239667229999995	22.5781414900000001	1
2019-10-23 16:11:19	2019-10-23 17:25:03	2.01503029999999983	01	30-39岁	22.5816106848964608	113.862885684295506	440306	V0440300	21109	60	46	63	45	113.861415129999997	22.5781414900000001	113.863855459999996	22.5803574500000011	1
2019-10-23 19:35:39	2019-10-23 20:34:48	2.01503029999999983	02	19-29岁	22.5812571701049016	113.867888633667931	440306	V0440300	21111	60	48	63	47	113.866295800000003	22.5781414900000001	113.868736139999996	22.5803574500000011	1
2019-10-23 00:26:45	2019-10-23 02:00:46	2.01503029999999983	02	30-39岁	22.581376131719999	113.870286240948005	440306	V0440300	21112	60	49	63	48	113.868736139999996	22.5781414900000001	113.871176469999995	22.5803574500000011	1
2019-10-23 12:30:46	2019-10-23 13:50:16	2.01503029999999983	01	19-29岁	22.5804751404188409	113.896855754744095	440306	V0440300	21123	60	60	62	59	113.895579830000003	22.5781414900000001	113.898020169999995	22.5803574500000011	1
2019-10-23 08:33:09	2019-10-23 09:11:53	2.01503029999999983	01	19-29岁	22.581497561795409	113.900729758072586	440306	V0440300	21125	60	62	62	61	113.900460510000002	22.5781414900000001	113.902900840000001	22.5803574500000011	1
2019-10-23 19:53:19	2019-10-23 21:45:30	2.29234759999999982	01	30-39岁	22.5823623687644783	113.937795071873111	440305	V0440300	21140	60	77	62	76	113.93706555	22.5781414900000001	113.939505879999999	22.5803574500000011	1
2019-10-23 09:48:09	2019-10-23 15:12:07	2.29234759999999982	01	19-29岁	22.5822288098857911	113.953541782263514	440305	V0440300	21146	60	83	62	82	113.951707560000003	22.5781414900000001	113.954147899999995	22.5803574500000011	1
2019-10-23 19:26:30	2019-10-23 22:50:19	2.29234759999999982	02	19-29岁	22.5821391266734892	113.963096984990671	440305	V0440300	21150	60	87	62	86	113.961468909999994	22.5781414900000001	113.963909240000007	22.5803574500000011	1
2019-10-23 16:28:42	2019-10-23 16:29:42	4.98298400000000008	02	40-49岁	22.5818154276643988	114.268613752755982	440308	V0440300	21275	60	212	59	212	114.266510920000002	22.5781414900000001	114.268951259999994	22.5803574500000011	1
2019-10-23 00:39:22	2019-10-23 01:39:37	2.01503029999999983	02	19-29岁	22.5841952035985791	113.848327969127155	440306	V0440300	21460	61	40	64	39	113.846773110000001	22.5803574500000011	113.849213449999993	22.5825734000000011	1
2019-10-23 11:24:29	2019-10-23 12:58:11	2.29234759999999982	01	30-39岁	22.5825964201686489	113.936818060084391	440305	V0440300	21496	61	76	63	75	113.934625209999993	22.5803574500000011	113.93706555	22.5825734000000011	1
2019-10-23 18:36:31	2019-10-23 21:02:47	2.29234759999999982	01	40-49岁	22.5831853138083609	113.936464884652622	440305	V0440300	21496	61	76	63	75	113.934625209999993	22.5803574500000011	113.93706555	22.5825734000000011	2
2019-10-23 21:03:45	2019-10-23 21:50:32	2.29234759999999982	01	40-49岁	22.5831853138083609	113.936464884652622	440305	V0440300	21496	61	76	63	75	113.934625209999993	22.5803574500000011	113.93706555	22.5825734000000011	2
2019-10-23 11:56:01	2019-10-23 13:52:01	2.29234759999999982	01	40-49岁	22.5839433044056115	113.939771814289642	440305	V0440300	21498	61	78	63	77	113.939505879999999	22.5803574500000011	113.941946220000005	22.5825734000000011	1
2019-10-23 20:13:16	2019-10-23 20:14:16	3.17181930000000012	01	30-39岁	22.5833595271219991	114.203632759791006	440303	V0440300	21606	61	186	61	186	114.203062189999997	22.5803574500000011	114.205502519999996	22.5825734000000011	1
2019-10-23 09:35:42	2019-10-23 19:31:52	4.98298400000000008	02	40-49岁	22.5826325105694892	114.234090709032387	440308	V0440300	21618	61	198	61	198	114.232346219999997	22.5803574500000011	114.234786549999995	22.5825734000000011	1
2019-10-23 18:47:41	2019-10-23 19:21:28	4.98298400000000008	02	40-49岁	22.5839363361948706	114.245874807500158	440308	V0440300	21623	61	203	60	203	114.244547900000001	22.5803574500000011	114.246988239999993	22.5825734000000011	1
2019-10-23 10:11:07	2019-10-23 10:12:07	4.98298400000000008	01	60岁以上	22.5838330782396284	114.251436890182944	440308	V0440300	21625	61	205	60	205	114.249428570000006	22.5803574500000011	114.251868909999999	22.5825734000000011	1
2019-10-23 16:52:48	2019-10-23 16:53:48	4.98298400000000008	01	40-49岁	22.5843100575063502	114.254518503384745	440308	V0440300	21627	61	207	60	207	114.254309239999998	22.5803574500000011	114.256749580000005	22.5825734000000011	1
2019-10-23 08:21:34	2019-10-23 12:16:39	4.98298400000000008	03	未知	22.5828742632037809	114.260826300270878	440308	V0440300	21629	61	209	60	209	114.259189919999997	22.5803574500000011	114.261630249999996	22.5825734000000011	1
2019-10-23 19:57:57	2019-10-23 21:43:06	4.98298400000000008	01	30-39岁	22.5833603334632116	114.265511626516769	440308	V0440300	21631	61	211	60	211	114.264070590000003	22.5803574500000011	114.266510920000002	22.5825734000000011	1
2019-10-23 20:47:03	2019-10-23 20:48:03	4.98298400000000008	01	30-39岁	22.5827579682109914	114.267244027165106	440308	V0440300	21632	61	212	60	212	114.266510920000002	22.5803574500000011	114.268951259999994	22.5825734000000011	1
2019-10-23 09:59:20	2019-10-23 11:48:55	4.98298400000000008	03	未知	22.582610372933491	114.266527634725136	440308	V0440300	21632	61	212	60	212	114.266510920000002	22.5803574500000011	114.268951259999994	22.5825734000000011	1
2019-10-23 15:01:25	2019-10-23 15:39:01	2.01503029999999983	01	40-49岁	22.5861511818653398	113.858798348718139	440306	V0440300	21821	62	44	65	43	113.856534460000006	22.5825734000000011	113.858974790000005	22.5847893599999985	1
2019-10-23 14:38:27	2019-10-23 17:48:31	2.01503029999999983	02	19-29岁	22.5850106696725206	113.86415942656204	440306	V0440300	21824	62	47	65	46	113.863855459999996	22.5825734000000011	113.866295800000003	22.5847893599999985	1
2019-10-23 17:18:33	2019-10-23 19:46:11	2.01503029999999983	02	19-29岁	22.5863843655297103	113.881397518314202	440306	V0440300	21831	62	54	64	53	113.88093782	22.5825734000000011	113.883378149999999	22.5847893599999985	1
2019-10-23 11:05:10	2019-10-23 12:58:46	2.01503029999999983	02	30-39岁	22.5859241598367397	113.884187300021878	440306	V0440300	21832	62	55	64	54	113.883378149999999	22.5825734000000011	113.885818490000005	22.5847893599999985	1
2019-10-23 16:39:36	2019-10-23 17:46:44	2.01503029999999983	02	19-29岁	22.5854413130678893	113.899329478571772	440306	V0440300	21838	62	61	64	60	113.898020169999995	22.5825734000000011	113.900460510000002	22.5847893599999985	2
2019-10-23 09:50:03	2019-10-23 13:24:28	2.01503029999999983	02	19-29岁	22.5854413130678893	113.899329478571772	440306	V0440300	21838	62	61	64	60	113.898020169999995	22.5825734000000011	113.900460510000002	22.5847893599999985	2
2019-10-23 19:31:22	2019-10-23 23:08:14	2.29234759999999982	01	19-29岁	22.5863886758225902	113.936442571681425	440305	V0440300	21853	62	76	64	75	113.934625209999993	22.5825734000000011	113.93706555	22.5847893599999985	1
2019-10-23 07:34:26	2019-10-23 19:05:34	4.98298400000000008	01	19-29岁	22.5853461223795797	114.239139683135775	440308	V0440300	21977	62	200	62	200	114.237226890000002	22.5825734000000011	114.239667229999995	22.5847893599999985	1
2019-10-23 12:26:01	2019-10-23 17:08:50	4.98298400000000008	01	19-29岁	22.5866887672882797	114.239005978315504	440308	V0440300	21977	62	200	62	200	114.237226890000002	22.5825734000000011	114.239667229999995	22.5847893599999985	1
2019-10-23 14:22:26	2019-10-23 16:30:28	4.98298400000000008	01	30-39岁	22.5868064066814185	114.239547978895715	440308	V0440300	21977	62	200	62	200	114.237226890000002	22.5825734000000011	114.239667229999995	22.5847893599999985	1
2019-10-23 18:40:05	2019-10-23 18:41:05	4.98298400000000008	01	19-29岁	22.5864010229401408	114.239594945254055	440308	V0440300	21977	62	200	62	200	114.237226890000002	22.5825734000000011	114.239667229999995	22.5847893599999985	1
2019-10-23 17:54:59	2019-10-23 19:36:13	4.98298400000000008	01	19-29岁	22.5849450377199403	114.250481652018237	440308	V0440300	21982	62	205	61	205	114.249428570000006	22.5825734000000011	114.251868909999999	22.5847893599999985	1
2019-10-23 07:35:19	2019-10-23 07:36:19	4.98298400000000008	01	40-49岁	22.5855916951477589	114.250818744481876	440308	V0440300	21982	62	205	61	205	114.249428570000006	22.5825734000000011	114.251868909999999	22.5847893599999985	2
2019-10-23 07:35:19	2019-10-23 07:35:19	4.98298400000000008	01	40-49岁	22.5855916951477589	114.250818744481876	440308	V0440300	21982	62	205	61	205	114.249428570000006	22.5825734000000011	114.251868909999999	22.5847893599999985	2
2019-10-23 13:44:43	2019-10-23 14:15:48	4.98298400000000008	01	19-29岁	22.5860896806317903	114.254599853745177	440308	V0440300	21984	62	207	61	207	114.254309239999998	22.5825734000000011	114.256749580000005	22.5847893599999985	1
2019-10-23 08:43:53	2019-10-23 08:57:19	4.98298400000000008	01	30-39岁	22.5861929275190896	114.25483109872583	440308	V0440300	21984	62	207	61	207	114.254309239999998	22.5825734000000011	114.256749580000005	22.5847893599999985	1
2019-10-23 19:07:36	2019-10-23 20:04:48	4.98298400000000008	01	40-49岁	22.5856394456685408	114.258360897090299	440308	V0440300	21985	62	208	61	208	114.256749580000005	22.5825734000000011	114.259189919999997	22.5847893599999985	1
2019-10-23 15:15:27	2019-10-23 16:48:50	4.98298400000000008	01	30-39岁	22.5865439947385909	114.259528891982441	440308	V0440300	21986	62	209	61	209	114.259189919999997	22.5825734000000011	114.261630249999996	22.5847893599999985	1
2019-10-23 12:13:45	2019-10-23 15:22:26	2.01503029999999983	02	30-39岁	22.5874104741650292	113.881724253659598	440306	V0440300	22188	63	54	65	53	113.88093782	22.5847893599999985	113.883378149999999	22.5870053199999994	1
2019-10-23 17:52:56	2019-10-23 21:02:10	2.01503029999999983	02	19-29岁	22.5870888680706017	113.88328642873833	440306	V0440300	22188	63	54	65	53	113.88093782	22.5847893599999985	113.883378149999999	22.5870053199999994	1
2019-10-23 17:00:42	2019-10-23 22:44:51	2.29234759999999982	01	19-29岁	22.5878921616145902	113.941929524274428	440305	V0440300	22212	63	78	65	77	113.939505879999999	22.5847893599999985	113.941946220000005	22.5870053199999994	1
2019-10-23 21:08:25	2019-10-23 21:08:25	2.29234759999999982	01	19-29岁	22.5880046709668605	113.942150569274162	440305	V0440300	22213	63	79	65	78	113.941946220000005	22.5847893599999985	113.944386559999998	22.5870053199999994	2
2019-10-23 01:07:21	2019-10-23 20:54:04	2.29234759999999982	01	19-29岁	22.5880046709668605	113.942150569274162	440305	V0440300	22213	63	79	65	78	113.941946220000005	22.5847893599999985	113.944386559999998	22.5870053199999994	2
2019-10-23 13:52:28	2019-10-23 16:44:36	2.29234759999999982	02	19-29岁	22.5884722622913792	113.945852817317459	440305	V0440300	22214	63	80	65	79	113.944386559999998	22.5847893599999985	113.946826889999997	22.5870053199999994	1
2019-10-23 16:59:48	2019-10-23 18:22:52	2.29234759999999982	01	19-29岁	22.5879826090391198	113.963804588192033	440305	V0440300	22221	63	87	65	86	113.961468909999994	22.5847893599999985	113.963909240000007	22.5870053199999994	1
2019-10-23 07:25:36	2019-10-23 18:07:52	3.17181930000000012	01	50-59岁	22.5873791639335693	114.109539358772437	440303	V0440300	22281	63	147	64	147	114.107889080000007	22.5847893599999985	114.110329410000006	22.5870053199999994	1
2019-10-23 18:47:25	2019-10-23 19:56:29	4.98298400000000008	01	30-39岁	22.5891277061521301	114.235963369244516	440308	V0440300	22333	63	199	63	199	114.234786549999995	22.5847893599999985	114.237226890000002	22.5870053199999994	1
2019-10-23 18:31:20	2019-10-23 19:51:04	4.98298400000000008	01	50-59岁	22.5891277061521301	114.235963369244516	440308	V0440300	22333	63	199	63	199	114.234786549999995	22.5847893599999985	114.237226890000002	22.5870053199999994	1
2019-10-23 12:26:51	2019-10-23 17:00:24	4.98298400000000008	01	40-49岁	22.588990888873461	114.23797827104832	440308	V0440300	22334	63	200	63	200	114.237226890000002	22.5847893599999985	114.239667229999995	22.5870053199999994	1
2019-10-23 09:56:09	2019-10-23 13:24:00	4.98298400000000008	01	60岁以上	22.5892074525073596	114.241648357410696	440308	V0440300	22335	63	201	62	201	114.239667229999995	22.5847893599999985	114.242107559999994	22.5870053199999994	1
2019-10-23 19:01:51	2019-10-23 19:41:55	4.98298400000000008	01	40-49岁	22.5889720950590593	114.245288575497185	440308	V0440300	22337	63	203	62	203	114.244547900000001	22.5847893599999985	114.246988239999993	22.5870053199999994	1
2019-10-23 19:23:23	2019-10-23 19:44:52	4.98298400000000008	02	40-49岁	22.5890369267311684	114.245384491871704	440308	V0440300	22337	63	203	62	203	114.244547900000001	22.5847893599999985	114.246988239999993	22.5870053199999994	1
2019-10-23 16:43:15	2019-10-23 17:51:42	4.98298400000000008	01	50-59岁	22.5878770538159408	114.246175503383441	440308	V0440300	22337	63	203	62	203	114.244547900000001	22.5847893599999985	114.246988239999993	22.5870053199999994	1
2019-10-23 09:56:44	2019-10-23 10:22:02	4.98298400000000008	02	未知	22.5890990715156796	114.245849847771339	440308	V0440300	22337	63	203	62	203	114.244547900000001	22.5847893599999985	114.246988239999993	22.5870053199999994	1
2019-10-23 10:17:31	2019-10-23 10:18:31	4.98298400000000008	02	30-39岁	22.5890148816451983	114.24883577399558	440308	V0440300	22338	63	204	62	204	114.246988239999993	22.5847893599999985	114.249428570000006	22.5870053199999994	1
2019-10-23 18:55:27	2019-10-23 18:56:27	4.98298400000000008	02	30-39岁	22.5890193184220394	114.246988754611607	440308	V0440300	22338	63	204	62	204	114.246988239999993	22.5847893599999985	114.249428570000006	22.5870053199999994	1
2019-10-23 07:23:17	2019-10-23 07:25:03	4.98298400000000008	02	30-39岁	22.5887208405138296	114.250639944724611	440308	V0440300	22339	63	205	62	205	114.249428570000006	22.5847893599999985	114.251868909999999	22.5870053199999994	1
2019-10-23 13:21:15	2019-10-23 20:13:34	4.98298400000000008	02	30-39岁	22.5884025225395	114.25050045803664	440308	V0440300	22339	63	205	62	205	114.249428570000006	22.5847893599999985	114.251868909999999	22.5870053199999994	1
2019-10-23 16:07:15	2019-10-23 23:13:52	4.98298400000000008	01	19-29岁	22.5878342639087286	114.252105929327428	440308	V0440300	22340	63	206	62	206	114.251868909999999	22.5847893599999985	114.254309239999998	22.5870053199999994	1
2019-10-23 08:51:45	2019-10-23 09:58:14	4.98298400000000008	01	40-49岁	22.5886603906625503	114.252381148334322	440308	V0440300	22340	63	206	62	206	114.251868909999999	22.5847893599999985	114.254309239999998	22.5870053199999994	1
2019-10-23 19:13:09	2019-10-23 21:03:11	4.98298400000000008	01	40-49岁	22.5891800924966191	114.252156975025429	440308	V0440300	22340	63	206	62	206	114.251868909999999	22.5847893599999985	114.254309239999998	22.5870053199999994	1
2019-10-23 16:09:07	2019-10-23 16:10:07	4.98298400000000008	03	未知	22.5881177670401883	114.256542644255902	440308	V0440300	22341	63	207	62	207	114.254309239999998	22.5847893599999985	114.256749580000005	22.5870053199999994	1
2019-10-23 15:57:05	2019-10-23 20:08:07	4.98298400000000008	01	19-29岁	22.5878549758969491	114.257539360554603	440308	V0440300	22342	63	208	62	208	114.256749580000005	22.5847893599999985	114.259189919999997	22.5870053199999994	1
2019-10-23 19:13:23	2019-10-23 20:12:01	4.98298400000000008	01	19-29岁	22.5888220435216702	114.257082765696239	440308	V0440300	22342	63	208	62	208	114.256749580000005	22.5847893599999985	114.259189919999997	22.5870053199999994	1
2019-10-23 15:13:21	2019-10-23 17:08:55	4.98298400000000008	01	60岁以上	22.5881220148491089	114.25890468624516	440308	V0440300	22342	63	208	62	208	114.256749580000005	22.5847893599999985	114.259189919999997	22.5870053199999994	1
2019-10-23 15:31:51	2019-10-23 15:32:51	4.98298400000000008	01	40-49岁	22.5879618506199513	114.259568864510669	440308	V0440300	22343	63	209	62	209	114.259189919999997	22.5847893599999985	114.261630249999996	22.5870053199999994	1
2019-10-23 20:18:44	2019-10-23 20:56:21	4.98298400000000008	02	30-39岁	22.5875886201749907	114.268917831360824	440308	V0440300	22346	63	212	62	212	114.266510920000002	22.5847893599999985	114.268951259999994	22.5870053199999994	1
2019-10-23 16:21:33	2019-10-23 17:12:08	4.98298400000000008	01	50-59岁	22.5878227743842501	114.266764931802598	440308	V0440300	22346	63	212	62	212	114.266510920000002	22.5847893599999985	114.268951259999994	22.5870053199999994	1
2019-10-23 09:50:13	2019-10-23 12:25:12	4.98298400000000008	02	50-59岁	22.589154024602589	114.2680801144746	440308	V0440300	22346	63	212	62	212	114.266510920000002	22.5847893599999985	114.268951259999994	22.5870053199999994	1
2019-10-23 12:12:02	2019-10-23 16:09:59	2.01503029999999983	01	19-29岁	22.5911160056090807	113.841863136327873	440306	V0440300	22528	64	37	67	36	113.839452100000003	22.5870053199999994	113.841892439999995	22.5892212800000003	1
2019-10-23 11:04:57	2019-10-23 15:06:41	2.01503029999999983	01	30-39岁	22.5901162979792502	113.880254093349762	440306	V0440300	22544	64	53	66	52	113.878497479999993	22.5870053199999994	113.88093782	22.5892212800000003	1
2019-10-23 18:53:24	2019-10-23 22:38:58	2.29234759999999982	01	30-39岁	22.5896064718534113	113.956149278923917	440305	V0440300	22575	64	84	66	83	113.954147899999995	22.5870053199999994	113.956588240000002	22.5892212800000003	1
2019-10-23 17:13:29	2019-10-23 19:28:09	2.29234759999999982	03	未知	22.5898096917411095	113.96306473051574	440305	V0440300	22578	64	87	66	86	113.961468909999994	22.5870053199999994	113.963909240000007	22.5892212800000003	1
2019-10-23 18:22:30	2019-10-23 20:27:42	2.29234759999999982	02	19-29岁	22.5913375334887192	113.993879998400018	440305	V0440300	22591	64	100	65	99	113.99319328	22.5870053199999994	113.995633609999999	22.5892212800000003	1
2019-10-23 23:12:20	2019-10-23 23:42:54	3.17181930000000012	01	30-39岁	22.5897221559355188	114.110336056375786	440303	V0440300	22639	64	148	64	148	114.110329410000006	22.5870053199999994	114.112769749999998	22.5892212800000003	2
2019-10-23 02:39:31	2019-10-23 03:41:43	3.17181930000000012	01	30-39岁	22.5897221559355188	114.110336056375786	440303	V0440300	22639	64	148	64	148	114.110329410000006	22.5870053199999994	114.112769749999998	22.5892212800000003	2
2019-10-23 18:47:17	2019-10-23 20:51:54	4.98298400000000008	01	40-49岁	22.5893795463117399	114.236959566515594	440308	V0440300	22690	64	199	64	199	114.234786549999995	22.5870053199999994	114.237226890000002	22.5892212800000003	1
2019-10-23 11:18:09	2019-10-23 11:19:09	4.98298400000000008	02	60岁以上	22.5906314391828182	114.236273562132851	440308	V0440300	22690	64	199	64	199	114.234786549999995	22.5870053199999994	114.237226890000002	22.5892212800000003	1
2019-10-23 20:48:23	2019-10-23 22:48:27	4.98298400000000008	01	19-29岁	22.5901077794664715	114.237839332455849	440308	V0440300	22691	64	200	63	200	114.237226890000002	22.5870053199999994	114.239667229999995	22.5892212800000003	1
2019-10-23 12:29:06	2019-10-23 17:00:31	4.98298400000000008	01	19-29岁	22.5894029536613807	114.237795075656564	440308	V0440300	22691	64	200	63	200	114.237226890000002	22.5870053199999994	114.239667229999995	22.5892212800000003	1
2019-10-23 09:29:00	2019-10-23 09:41:25	4.98298400000000008	02	60岁以上	22.5895765639458297	114.237393063194475	440308	V0440300	22691	64	200	63	200	114.237226890000002	22.5870053199999994	114.239667229999995	22.5892212800000003	1
2019-10-23 11:01:33	2019-10-23 16:52:44	4.98298400000000008	01	30-39岁	22.5899448711606006	114.239388175475526	440308	V0440300	22691	64	200	63	200	114.237226890000002	22.5870053199999994	114.239667229999995	22.5892212800000003	1
2019-10-23 12:06:38	2019-10-23 13:04:52	4.98298400000000008	01	60岁以上	22.5901878237886713	114.241969043595134	440308	V0440300	22692	64	201	63	201	114.239667229999995	22.5870053199999994	114.242107559999994	22.5892212800000003	1
2019-10-23 21:17:20	2019-10-23 22:07:11	4.98298400000000008	01	30-39岁	22.5906956768741516	114.246838758185305	440308	V0440300	22694	64	203	63	203	114.244547900000001	22.5870053199999994	114.246988239999993	22.5892212800000003	1
2019-10-23 16:29:08	2019-10-23 17:52:48	4.98298400000000008	03	未知	22.5899525882637384	114.246668846776913	440308	V0440300	22694	64	203	63	203	114.244547900000001	22.5870053199999994	114.246988239999993	22.5892212800000003	1
2019-10-23 18:39:17	2019-10-23 20:15:57	4.98298400000000008	01	40-49岁	22.5905339432380003	114.246355936249941	440308	V0440300	22694	64	203	63	203	114.244547900000001	22.5870053199999994	114.246988239999993	22.5892212800000003	1
2019-10-23 10:45:38	2019-10-23 10:46:38	4.98298400000000008	01	19-29岁	22.590599146161459	114.245421443023346	440308	V0440300	22694	64	203	63	203	114.244547900000001	22.5870053199999994	114.246988239999993	22.5892212800000003	1
2019-10-23 10:20:55	2019-10-23 10:21:55	4.98298400000000008	02	30-39岁	22.5899183494441189	114.246251535893876	440308	V0440300	22694	64	203	63	203	114.244547900000001	22.5870053199999994	114.246988239999993	22.5892212800000003	1
2019-10-23 07:42:19	2019-10-23 07:43:33	4.98298400000000008	01	40-49岁	22.5903879448908214	114.248895966196187	440308	V0440300	22695	64	204	63	204	114.246988239999993	22.5870053199999994	114.249428570000006	22.5892212800000003	1
2019-10-23 18:41:41	2019-10-23 19:41:44	4.98298400000000008	01	0-18岁	22.58980535728465	114.247031443248815	440308	V0440300	22695	64	204	63	204	114.246988239999993	22.5870053199999994	114.249428570000006	22.5892212800000003	1
2019-10-23 08:21:57	2019-10-23 09:04:43	4.98298400000000008	02	40-49岁	22.5911094581783409	114.249387106873556	440308	V0440300	22695	64	204	63	204	114.246988239999993	22.5870053199999994	114.249428570000006	22.5892212800000003	2
2019-10-23 17:47:03	2019-10-23 17:47:03	4.98298400000000008	02	40-49岁	22.5911094581783409	114.249387106873556	440308	V0440300	22695	64	204	63	204	114.246988239999993	22.5870053199999994	114.249428570000006	22.5892212800000003	2
2019-10-23 20:03:52	2019-10-23 20:39:21	4.98298400000000008	02	40-49岁	22.5898415938116983	114.247565363401108	440308	V0440300	22695	64	204	63	204	114.246988239999993	22.5870053199999994	114.249428570000006	22.5892212800000003	1
2019-10-23 18:58:36	2019-10-23 21:12:46	4.98298400000000008	01	40-49岁	22.5912022574461098	114.251115575066265	440308	V0440300	22696	64	205	63	205	114.249428570000006	22.5870053199999994	114.251868909999999	22.5892212800000003	1
2019-10-23 07:24:38	2019-10-23 07:24:38	4.98298400000000008	01	40-49岁	22.5914196878259617	114.250634933101509	440308	V0440300	22696	64	205	63	205	114.249428570000006	22.5870053199999994	114.251868909999999	22.5892212800000003	1
2019-10-23 19:23:42	2019-10-23 21:54:52	4.98298400000000008	01	30-39岁	22.5904241439878888	114.249954813598123	440308	V0440300	22696	64	205	63	205	114.249428570000006	22.5870053199999994	114.251868909999999	22.5892212800000003	1
2019-10-23 20:08:05	2019-10-23 20:08:05	4.98298400000000008	01	19-29岁	22.5908412835840195	114.253757094280573	440308	V0440300	22697	64	206	63	206	114.251868909999999	22.5870053199999994	114.254309239999998	22.5892212800000003	1
2019-10-23 18:35:07	2019-10-23 19:22:13	4.98298400000000008	01	19-29岁	22.5913867700571487	114.252929714692186	440308	V0440300	22697	64	206	63	206	114.251868909999999	22.5870053199999994	114.254309239999998	22.5892212800000003	1
2019-10-23 08:31:16	2019-10-23 08:31:53	4.98298400000000008	02	19-29岁	22.589807526298749	114.254535828832488	440308	V0440300	22698	64	207	63	207	114.254309239999998	22.5870053199999994	114.256749580000005	22.5892212800000003	1
2019-10-23 08:19:00	2019-10-23 10:17:49	4.98298400000000008	02	30-39岁	22.5905180728008297	114.25597013792958	440308	V0440300	22698	64	207	63	207	114.254309239999998	22.5870053199999994	114.256749580000005	22.5892212800000003	1
2019-10-23 20:22:30	2019-10-23 21:18:55	4.98298400000000008	01	19-29岁	22.5903782280479497	114.258879442255321	440308	V0440300	22699	64	208	63	208	114.256749580000005	22.5870053199999994	114.259189919999997	22.5892212800000003	1
2019-10-23 08:38:17	2019-10-23 19:56:45	4.98298400000000008	02	30-39岁	22.5909302764811208	114.257906140132917	440308	V0440300	22699	64	208	63	208	114.256749580000005	22.5870053199999994	114.259189919999997	22.5892212800000003	1
2019-10-23 11:33:10	2019-10-23 11:34:10	4.98298400000000008	01	19-29岁	22.5913911861644401	114.258995471182601	440308	V0440300	22699	64	208	63	208	114.256749580000005	22.5870053199999994	114.259189919999997	22.5892212800000003	2
2019-10-23 12:54:58	2019-10-23 12:55:58	4.98298400000000008	01	19-29岁	22.5913911861644401	114.258995471182601	440308	V0440300	22699	64	208	63	208	114.256749580000005	22.5870053199999994	114.259189919999997	22.5892212800000003	2
2019-10-23 17:06:14	2019-10-23 17:07:14	4.98298400000000008	01	30-39岁	22.5906975490677908	114.257492754232501	440308	V0440300	22699	64	208	63	208	114.256749580000005	22.5870053199999994	114.259189919999997	22.5892212800000003	1
2019-10-23 12:43:51	2019-10-23 13:16:40	4.98298400000000008	01	19-29岁	22.5908437383418601	114.259181290155666	440308	V0440300	22699	64	208	63	208	114.256749580000005	22.5870053199999994	114.259189919999997	22.5892212800000003	1
2019-10-23 16:50:10	2019-10-23 21:14:20	4.98298400000000008	02	19-29岁	22.5906849224506701	114.258338719761284	440308	V0440300	22699	64	208	63	208	114.256749580000005	22.5870053199999994	114.259189919999997	22.5892212800000003	1
2019-10-23 14:54:22	2019-10-23 18:43:48	4.98298400000000008	01	19-29岁	22.5909960452510887	114.257000794676685	440308	V0440300	22699	64	208	63	208	114.256749580000005	22.5870053199999994	114.259189919999997	22.5892212800000003	1
2019-10-23 20:42:13	2019-10-23 21:18:56	4.98298400000000008	01	50-59岁	22.5904627138201199	114.258012612948662	440308	V0440300	22699	64	208	63	208	114.256749580000005	22.5870053199999994	114.259189919999997	22.5892212800000003	1
2019-10-23 11:21:08	2019-10-23 11:52:40	4.98298400000000008	01	60岁以上	22.5912167266919717	114.260408459101825	440308	V0440300	22700	64	209	63	209	114.259189919999997	22.5870053199999994	114.261630249999996	22.5892212800000003	1
2019-10-23 11:31:28	2019-10-23 14:34:26	4.98298400000000008	01	30-39岁	22.5910928852525998	114.260556724355908	440308	V0440300	22700	64	209	63	209	114.259189919999997	22.5870053199999994	114.261630249999996	22.5892212800000003	1
2019-10-23 13:57:14	2019-10-23 18:18:18	4.98298400000000008	01	19-29岁	22.5905029707836	114.260898911238471	440308	V0440300	22700	64	209	63	209	114.259189919999997	22.5870053199999994	114.261630249999996	22.5892212800000003	1
2019-10-23 20:17:09	2019-10-23 20:18:09	4.98298400000000008	01	19-29岁	22.5909181505421692	114.261425343341273	440308	V0440300	22700	64	209	63	209	114.259189919999997	22.5870053199999994	114.261630249999996	22.5892212800000003	1
2019-10-23 11:20:10	2019-10-23 11:21:10	4.98298400000000008	02	19-29岁	22.5913843585314282	114.260181559207041	440308	V0440300	22700	64	209	63	209	114.259189919999997	22.5870053199999994	114.261630249999996	22.5892212800000003	1
2019-10-23 19:17:45	2019-10-23 20:34:36	4.98298400000000008	02	19-29岁	22.5909854321374901	114.260607455926277	440308	V0440300	22700	64	209	63	209	114.259189919999997	22.5870053199999994	114.261630249999996	22.5892212800000003	1
2019-10-23 17:46:46	2019-10-23 19:16:11	4.98298400000000008	02	0-18岁	22.5903578321573306	114.260328253218631	440308	V0440300	22700	64	209	63	209	114.259189919999997	22.5870053199999994	114.261630249999996	22.5892212800000003	1
2019-10-23 18:07:50	2019-10-23 19:12:13	4.98298400000000008	01	30-39岁	22.5912860559186512	114.261826341875576	440308	V0440300	22701	64	210	63	210	114.261630249999996	22.5870053199999994	114.264070590000003	22.5892212800000003	1
2019-10-23 07:44:34	2019-10-23 17:14:58	4.98298400000000008	02	30-39岁	22.5903297635675315	114.265033708981534	440308	V0440300	22702	64	211	63	211	114.264070590000003	22.5870053199999994	114.266510920000002	22.5892212800000003	1
2019-10-23 08:27:55	2019-10-23 10:06:17	4.98298400000000008	02	40-49岁	22.5894191276145015	114.265625232971843	440308	V0440300	22702	64	211	63	211	114.264070590000003	22.5870053199999994	114.266510920000002	22.5892212800000003	1
2019-10-23 14:28:45	2019-10-23 17:02:09	4.98298400000000008	02	30-39岁	22.5893298029574083	114.265150677910782	440308	V0440300	22702	64	211	63	211	114.264070590000003	22.5870053199999994	114.266510920000002	22.5892212800000003	1
2019-10-23 07:17:52	2019-10-23 09:24:02	4.98298400000000008	02	40-49岁	22.5894372553898997	114.26615952011808	440308	V0440300	22702	64	211	63	211	114.264070590000003	22.5870053199999994	114.266510920000002	22.5892212800000003	1
2019-10-23 21:10:37	2019-10-23 22:24:01	4.98298400000000008	01	40-49岁	22.5896956207107209	114.26701957182928	440308	V0440300	22703	64	212	63	212	114.266510920000002	22.5870053199999994	114.268951259999994	22.5892212800000003	1
2019-10-23 12:45:52	2019-10-23 23:32:55	4.98298400000000008	01	19-29岁	22.5897329611436284	114.266561954531099	440308	V0440300	22703	64	212	63	212	114.266510920000002	22.5870053199999994	114.268951259999994	22.5892212800000003	1
2019-10-23 06:20:23	2019-10-23 10:46:26	4.98298400000000008	01	30-39岁	22.5895469410852208	114.266769766053883	440308	V0440300	22703	64	212	63	212	114.266510920000002	22.5870053199999994	114.268951259999994	22.5892212800000003	1
2019-10-23 18:07:32	2019-10-23 19:52:42	4.98298400000000008	01	50-59岁	22.5897168672935997	114.26879806870825	440308	V0440300	22703	64	212	63	212	114.266510920000002	22.5870053199999994	114.268951259999994	22.5892212800000003	1
2019-10-23 17:21:55	2019-10-23 22:14:28	2.01503029999999983	02	19-29岁	22.5925848104869402	113.837631255541183	440306	V0440300	22884	65	36	68	35	113.837011770000004	22.5892212800000003	113.839452100000003	22.5914372300000004	1
2019-10-23 13:03:03	2019-10-23 16:36:03	2.01503029999999983	01	30-39岁	22.5925253724962687	113.840110805317707	440306	V0440300	22885	65	37	68	36	113.839452100000003	22.5892212800000003	113.841892439999995	22.5914372300000004	1
2019-10-23 21:23:12	2019-10-23 21:24:12	2.01503029999999983	01	19-29岁	22.5928281402789395	113.841279819782713	440306	V0440300	22885	65	37	68	36	113.839452100000003	22.5892212800000003	113.841892439999995	22.5914372300000004	1
2019-10-23 19:27:11	2019-10-23 19:27:11	2.01503029999999983	02	19-29岁	22.5924485621035984	113.912652475193553	440306	V0440300	22914	65	66	67	65	113.910221849999999	22.5892212800000003	113.912662190000006	22.5914372300000004	1
2019-10-23 08:35:55	2019-10-23 09:17:53	2.01503029999999983	01	30-39岁	22.5915716625619005	113.920087516184211	440306	V0440300	22918	65	70	67	69	113.919983189999996	22.5892212800000003	113.922423530000003	22.5914372300000004	1
2019-10-23 19:27:43	2019-10-23 22:50:28	2.01503029999999983	02	19-29岁	22.5915716625619005	113.920087516184211	440306	V0440300	22918	65	70	67	69	113.919983189999996	22.5892212800000003	113.922423530000003	22.5914372300000004	1
2019-10-23 14:44:50	2019-10-23 22:13:48	2.29234759999999982	01	19-29岁	22.5918386838931511	113.944913516267988	440305	V0440300	22928	65	80	67	79	113.944386559999998	22.5892212800000003	113.946826889999997	22.5914372300000004	1
2019-10-23 14:54:40	2019-10-23 18:25:15	2.29234759999999982	02	30-39岁	22.5917020351473603	113.9830058925711	440305	V0440300	22943	65	95	67	94	113.980991599999996	22.5892212800000003	113.983431929999995	22.5914372300000004	1
2019-10-23 13:02:51	2019-10-23 13:03:51	2.29234759999999982	02	19-29岁	22.5925831575020304	113.995816255991542	440305	V0440300	22949	65	101	66	100	113.995633609999999	22.5892212800000003	113.998073950000006	22.5914372300000004	1
2019-10-23 20:03:58	2019-10-23 20:03:58	4.98298400000000008	01	30-39岁	22.5918902029387105	114.236510885286734	440308	V0440300	23047	65	199	64	199	114.234786549999995	22.5892212800000003	114.237226890000002	22.5914372300000004	1
2019-10-23 17:09:33	2019-10-23 21:28:15	4.98298400000000008	02	30-39岁	22.5920531603229193	114.238636495905169	440308	V0440300	23048	65	200	64	200	114.237226890000002	22.5892212800000003	114.239667229999995	22.5914372300000004	1
2019-10-23 19:27:39	2019-10-23 22:59:47	4.98298400000000008	02	30-39岁	22.5923292170341696	114.240516837012009	440308	V0440300	23049	65	201	64	201	114.239667229999995	22.5892212800000003	114.242107559999994	22.5914372300000004	1
2019-10-23 08:20:28	2019-10-23 21:32:39	4.98298400000000008	02	50-59岁	22.5928983121352296	114.244218884096085	440308	V0440300	23050	65	202	64	202	114.242107559999994	22.5892212800000003	114.244547900000001	22.5914372300000004	1
2019-10-23 19:44:36	2019-10-23 19:45:36	4.98298400000000008	01	30-39岁	22.5932653735930913	114.246146047677101	440308	V0440300	23051	65	203	64	203	114.244547900000001	22.5892212800000003	114.246988239999993	22.5914372300000004	1
2019-10-23 20:43:08	2019-10-23 20:44:08	4.98298400000000008	01	50-59岁	22.5914471971029513	114.24486991621383	440308	V0440300	23051	65	203	64	203	114.244547900000001	22.5892212800000003	114.246988239999993	22.5914372300000004	1
2019-10-23 18:54:46	2019-10-23 18:55:46	4.98298400000000008	01	30-39岁	22.5921199493807308	114.244623220642694	440308	V0440300	23051	65	203	64	203	114.244547900000001	22.5892212800000003	114.246988239999993	22.5914372300000004	1
2019-10-23 16:41:07	2019-10-23 21:11:27	4.98298400000000008	02	40-49岁	22.5916891279083991	114.245817744183427	440308	V0440300	23051	65	203	64	203	114.244547900000001	22.5892212800000003	114.246988239999993	22.5914372300000004	1
2019-10-23 07:54:22	2019-10-23 18:37:10	4.98298400000000008	01	30-39岁	22.5915616326486699	114.24575223565401	440308	V0440300	23051	65	203	64	203	114.244547900000001	22.5892212800000003	114.246988239999993	22.5914372300000004	1
2019-10-23 09:41:19	2019-10-23 09:42:19	4.98298400000000008	01	19-29岁	22.5930909269278786	114.245974542048543	440308	V0440300	23051	65	203	64	203	114.244547900000001	22.5892212800000003	114.246988239999993	22.5914372300000004	1
2019-10-23 19:13:44	2019-10-23 19:13:44	4.98298400000000008	02	40-49岁	22.5922394071214008	114.245272142352135	440308	V0440300	23051	65	203	64	203	114.244547900000001	22.5892212800000003	114.246988239999993	22.5914372300000004	1
2019-10-23 19:15:12	2019-10-23 19:50:51	4.98298400000000008	01	40-49岁	22.5935020183414288	114.245208122639824	440308	V0440300	23051	65	203	64	203	114.244547900000001	22.5892212800000003	114.246988239999993	22.5914372300000004	1
2019-10-23 17:56:06	2019-10-23 17:56:06	4.98298400000000008	01	0-18岁	22.5920247884332213	114.246967849939182	440308	V0440300	23051	65	203	64	203	114.244547900000001	22.5892212800000003	114.246988239999993	22.5914372300000004	1
2019-10-23 21:00:13	2019-10-23 21:01:13	4.98298400000000008	02	19-29岁	22.5932098109676609	114.248169117599645	440308	V0440300	23052	65	204	64	204	114.246988239999993	22.5892212800000003	114.249428570000006	22.5914372300000004	1
2019-10-23 16:23:18	2019-10-23 16:31:28	4.98298400000000008	01	50-59岁	22.5934246536542886	114.249117503494332	440308	V0440300	23052	65	204	64	204	114.246988239999993	22.5892212800000003	114.249428570000006	22.5914372300000004	1
2019-10-23 12:20:36	2019-10-23 13:59:40	4.98298400000000008	01	40-49岁	22.5933198985249604	114.248798793072694	440308	V0440300	23052	65	204	64	204	114.246988239999993	22.5892212800000003	114.249428570000006	22.5914372300000004	1
2019-10-23 15:36:44	2019-10-23 17:09:31	4.98298400000000008	01	60岁以上	22.5930978380658907	114.248482415769089	440308	V0440300	23052	65	204	64	204	114.246988239999993	22.5892212800000003	114.249428570000006	22.5914372300000004	1
2019-10-23 07:28:19	2019-10-23 17:27:36	4.98298400000000008	01	19-29岁	22.5925875268747198	114.248200934647372	440308	V0440300	23052	65	204	64	204	114.246988239999993	22.5892212800000003	114.249428570000006	22.5914372300000004	1
2019-10-23 01:52:23	2019-10-23 19:44:49	4.98298400000000008	02	30-39岁	22.5916071633683515	114.247880199218685	440308	V0440300	23052	65	204	64	204	114.246988239999993	22.5892212800000003	114.249428570000006	22.5914372300000004	1
2019-10-23 13:24:36	2019-10-23 23:13:16	4.98298400000000008	01	30-39岁	22.5917249142374885	114.248956875564076	440308	V0440300	23052	65	204	64	204	114.246988239999993	22.5892212800000003	114.249428570000006	22.5914372300000004	1
2019-10-23 07:54:10	2019-10-23 08:11:39	4.98298400000000008	01	50-59岁	22.5928649207035086	114.248059324821753	440308	V0440300	23052	65	204	64	204	114.246988239999993	22.5892212800000003	114.249428570000006	22.5914372300000004	1
2019-10-23 18:19:38	2019-10-23 18:19:38	4.98298400000000008	01	40-49岁	22.5932076188383704	114.248567721712874	440308	V0440300	23052	65	204	64	204	114.246988239999993	22.5892212800000003	114.249428570000006	22.5914372300000004	2
2019-10-23 08:18:33	2019-10-23 08:18:33	4.98298400000000008	01	40-49岁	22.5932076188383704	114.248567721712874	440308	V0440300	23052	65	204	64	204	114.246988239999993	22.5892212800000003	114.249428570000006	22.5914372300000004	2
2019-10-23 20:46:54	2019-10-23 21:02:33	4.98298400000000008	01	19-29岁	22.5934743233548403	114.248329114304099	440308	V0440300	23052	65	204	64	204	114.246988239999993	22.5892212800000003	114.249428570000006	22.5914372300000004	1
2019-10-23 17:11:18	2019-10-23 18:10:18	4.98298400000000008	03	未知	22.5934047744189108	114.249010967632785	440308	V0440300	23052	65	204	64	204	114.246988239999993	22.5892212800000003	114.249428570000006	22.5914372300000004	1
2019-10-23 19:11:49	2019-10-23 21:51:13	4.98298400000000008	01	30-39岁	22.5915149162170401	114.250924667640533	440308	V0440300	23053	65	205	64	205	114.249428570000006	22.5892212800000003	114.251868909999999	22.5914372300000004	1
2019-10-23 20:40:33	2019-10-23 21:25:27	4.98298400000000008	01	30-39岁	22.5933162444514899	114.251219396067398	440308	V0440300	23053	65	205	64	205	114.249428570000006	22.5892212800000003	114.251868909999999	22.5914372300000004	1
2019-10-23 06:56:54	2019-10-23 07:46:05	4.98298400000000008	03	未知	22.5930743751091399	114.24974661013421	440308	V0440300	23053	65	205	64	205	114.249428570000006	22.5892212800000003	114.251868909999999	22.5914372300000004	1
2019-10-23 08:08:23	2019-10-23 08:08:23	4.98298400000000008	01	50-59岁	22.5918643343604799	114.250771912615747	440308	V0440300	23053	65	205	64	205	114.249428570000006	22.5892212800000003	114.251868909999999	22.5914372300000004	1
2019-10-23 19:27:34	2019-10-23 19:27:34	4.98298400000000008	02	50-59岁	22.5922493120799786	114.251114217912203	440308	V0440300	23053	65	205	64	205	114.249428570000006	22.5892212800000003	114.251868909999999	22.5914372300000004	1
2019-10-23 16:20:32	2019-10-23 17:44:52	4.98298400000000008	01	40-49岁	22.5932006387663584	114.250793968439908	440308	V0440300	23053	65	205	64	205	114.249428570000006	22.5892212800000003	114.251868909999999	22.5914372300000004	1
2019-10-23 20:17:55	2019-10-23 20:43:50	4.98298400000000008	02	30-39岁	22.59247906756584	114.253462126052938	440308	V0440300	23054	65	206	64	206	114.251868909999999	22.5892212800000003	114.254309239999998	22.5914372300000004	1
2019-10-23 15:57:30	2019-10-23 22:58:59	4.98298400000000008	01	40-49岁	22.5923683329586993	114.252793577900363	440308	V0440300	23054	65	206	64	206	114.251868909999999	22.5892212800000003	114.254309239999998	22.5914372300000004	1
2019-10-23 05:21:14	2019-10-23 21:11:32	4.98298400000000008	02	30-39岁	22.5929754815441015	114.25398692824561	440308	V0440300	23054	65	206	64	206	114.251868909999999	22.5892212800000003	114.254309239999998	22.5914372300000004	1
2019-10-23 12:05:26	2019-10-23 19:42:33	4.98298400000000008	01	19-29岁	22.5920671044840589	114.252070488203429	440308	V0440300	23054	65	206	64	206	114.251868909999999	22.5892212800000003	114.254309239999998	22.5914372300000004	1
2019-10-23 17:27:57	2019-10-23 22:00:07	4.98298400000000008	02	60岁以上	22.5929833410825509	114.253918725242599	440308	V0440300	23054	65	206	64	206	114.251868909999999	22.5892212800000003	114.254309239999998	22.5914372300000004	1
2019-10-23 09:00:23	2019-10-23 22:51:06	4.98298400000000008	02	19-29岁	22.5917571451074615	114.251891945987808	440308	V0440300	23054	65	206	64	206	114.251868909999999	22.5892212800000003	114.254309239999998	22.5914372300000004	1
2019-10-23 07:47:07	2019-10-23 13:45:06	4.98298400000000008	02	40-49岁	22.591486857139909	114.256670275967764	440308	V0440300	23055	65	207	64	207	114.254309239999998	22.5892212800000003	114.256749580000005	22.5914372300000004	1
2019-10-23 18:49:19	2019-10-23 19:59:18	4.98298400000000008	01	19-29岁	22.5922183633849585	114.255635073267385	440308	V0440300	23055	65	207	64	207	114.254309239999998	22.5892212800000003	114.256749580000005	22.5914372300000004	1
2019-10-23 18:12:41	2019-10-23 18:24:12	4.98298400000000008	02	50-59岁	22.5926354382894701	114.255743453616219	440308	V0440300	23055	65	207	64	207	114.254309239999998	22.5892212800000003	114.256749580000005	22.5914372300000004	1
2019-10-23 19:04:50	2019-10-23 19:31:37	4.98298400000000008	01	19-29岁	22.5923287540331188	114.256284188991117	440308	V0440300	23055	65	207	64	207	114.254309239999998	22.5892212800000003	114.256749580000005	22.5914372300000004	1
2019-10-23 19:05:39	2019-10-23 19:06:39	4.98298400000000008	01	19-29岁	22.5935891039016603	114.255559282383544	440308	V0440300	23055	65	207	64	207	114.254309239999998	22.5892212800000003	114.256749580000005	22.5914372300000004	1
2019-10-23 19:15:17	2019-10-23 19:49:37	4.98298400000000008	01	19-29岁	22.5923136973126297	114.256459465013378	440308	V0440300	23055	65	207	64	207	114.254309239999998	22.5892212800000003	114.256749580000005	22.5914372300000004	1
2019-10-23 20:37:26	2019-10-23 21:27:57	4.98298400000000008	02	40-49岁	22.5923432932010115	114.254495242625751	440308	V0440300	23055	65	207	64	207	114.254309239999998	22.5892212800000003	114.256749580000005	22.5914372300000004	1
2019-10-23 15:48:18	2019-10-23 23:01:18	4.98298400000000008	01	30-39岁	22.5929060742435794	114.254678496712145	440308	V0440300	23055	65	207	64	207	114.254309239999998	22.5892212800000003	114.256749580000005	22.5914372300000004	1
2019-10-23 08:38:18	2019-10-23 08:39:18	4.98298400000000008	01	19-29岁	22.5927831166400814	114.254350422344103	440308	V0440300	23055	65	207	64	207	114.254309239999998	22.5892212800000003	114.256749580000005	22.5914372300000004	1
2019-10-23 13:54:56	2019-10-23 17:38:22	4.98298400000000008	01	30-39岁	22.5927904311796688	114.254778000973928	440308	V0440300	23055	65	207	64	207	114.254309239999998	22.5892212800000003	114.256749580000005	22.5914372300000004	3
2019-10-23 02:25:22	2019-10-23 13:01:49	4.98298400000000008	01	30-39岁	22.5927904311796688	114.254778000973928	440308	V0440300	23055	65	207	64	207	114.254309239999998	22.5892212800000003	114.256749580000005	22.5914372300000004	3
2019-10-23 21:10:27	2019-10-23 22:56:00	4.98298400000000008	01	30-39岁	22.5927904311796688	114.254778000973928	440308	V0440300	23055	65	207	64	207	114.254309239999998	22.5892212800000003	114.256749580000005	22.5914372300000004	3
2019-10-23 10:18:47	2019-10-23 16:23:22	4.98298400000000008	02	30-39岁	22.5928699450449102	114.256788672016768	440308	V0440300	23056	65	208	64	208	114.256749580000005	22.5892212800000003	114.259189919999997	22.5914372300000004	1
2019-10-23 09:52:56	2019-10-23 09:53:56	4.98298400000000008	02	30-39岁	22.59284181560189	114.258840364249906	440308	V0440300	23056	65	208	64	208	114.256749580000005	22.5892212800000003	114.259189919999997	22.5914372300000004	1
2019-10-23 08:31:34	2019-10-23 08:32:34	4.98298400000000008	01	19-29岁	22.5934581888006214	114.257933816177996	440308	V0440300	23056	65	208	64	208	114.256749580000005	22.5892212800000003	114.259189919999997	22.5914372300000004	2
2019-10-23 18:30:41	2019-10-23 18:31:41	4.98298400000000008	01	19-29岁	22.5934581888006214	114.257933816177996	440308	V0440300	23056	65	208	64	208	114.256749580000005	22.5892212800000003	114.259189919999997	22.5914372300000004	2
2019-10-23 23:17:04	2019-10-23 23:29:53	4.98298400000000008	02	60岁以上	22.5922627100702407	114.258229693065928	440308	V0440300	23056	65	208	64	208	114.256749580000005	22.5892212800000003	114.259189919999997	22.5914372300000004	1
2019-10-23 09:12:28	2019-10-23 09:13:25	4.98298400000000008	01	19-29岁	22.5923819565837896	114.25728439492093	440308	V0440300	23056	65	208	64	208	114.256749580000005	22.5892212800000003	114.259189919999997	22.5914372300000004	1
2019-10-23 22:34:38	2019-10-23 22:34:38	4.98298400000000008	02	30-39岁	22.5927810388121806	114.256868202572676	440308	V0440300	23056	65	208	64	208	114.256749580000005	22.5892212800000003	114.259189919999997	22.5914372300000004	1
2019-10-23 20:04:21	2019-10-23 21:31:43	4.98298400000000008	01	30-39岁	22.5928363965321601	114.25799474285057	440308	V0440300	23056	65	208	64	208	114.256749580000005	22.5892212800000003	114.259189919999997	22.5914372300000004	1
2019-10-23 19:31:10	2019-10-23 19:32:10	4.98298400000000008	02	0-18岁	22.5927915956636909	114.259599598758228	440308	V0440300	23057	65	209	64	209	114.259189919999997	22.5892212800000003	114.261630249999996	22.5914372300000004	1
2019-10-23 20:26:05	2019-10-23 20:27:05	4.98298400000000008	01	30-39岁	22.5919072900057785	114.259617111004346	440308	V0440300	23057	65	209	64	209	114.259189919999997	22.5892212800000003	114.261630249999996	22.5914372300000004	1
2019-10-23 21:10:38	2019-10-23 21:55:40	4.98298400000000008	02	50-59岁	22.5924624342631013	114.259353371374473	440308	V0440300	23057	65	209	64	209	114.259189919999997	22.5892212800000003	114.261630249999996	22.5914372300000004	1
2019-10-23 22:14:31	2019-10-23 23:01:37	4.98298400000000008	02	19-29岁	22.5934274535104187	114.259305095116503	440308	V0440300	23057	65	209	64	209	114.259189919999997	22.5892212800000003	114.261630249999996	22.5914372300000004	1
2019-10-23 15:28:35	2019-10-23 17:47:13	4.98298400000000008	02	40-49岁	22.5933415029386317	114.261144078996821	440308	V0440300	23057	65	209	64	209	114.259189919999997	22.5892212800000003	114.261630249999996	22.5914372300000004	1
2019-10-23 16:36:44	2019-10-23 16:37:44	4.98298400000000008	01	19-29岁	22.5930496961523204	114.261499812617643	440308	V0440300	23057	65	209	64	209	114.259189919999997	22.5892212800000003	114.261630249999996	22.5914372300000004	1
2019-10-23 09:49:18	2019-10-23 10:36:08	4.98298400000000008	01	50-59岁	22.5934582775283914	114.260053007077019	440308	V0440300	23057	65	209	64	209	114.259189919999997	22.5892212800000003	114.261630249999996	22.5914372300000004	1
2019-10-23 08:05:59	2019-10-23 16:16:12	4.98298400000000008	01	40-49岁	22.5914447035902803	114.263718787492408	440308	V0440300	23058	65	210	64	210	114.261630249999996	22.5892212800000003	114.264070590000003	22.5914372300000004	1
2019-10-23 08:26:57	2019-10-23 08:26:57	4.98298400000000008	01	40-49岁	22.5934940415016783	114.267974994297347	440308	V0440300	23060	65	212	64	212	114.266510920000002	22.5892212800000003	114.268951259999994	22.5914372300000004	1
2019-10-23 19:41:17	2019-10-23 21:06:08	2.01503029999999983	01	19-29岁	22.5953685208886483	113.897940726581794	440306	V0440300	23265	66	60	68	59	113.895579830000003	22.5914372300000004	113.898020169999995	22.5936531900000013	1
2019-10-23 08:53:30	2019-10-23 11:44:47	4.98298400000000008	01	30-39岁	22.594764619938811	114.235695238116065	440308	V0440300	23404	66	199	65	199	114.234786549999995	22.5914372300000004	114.237226890000002	22.5936531900000013	1
2019-10-23 09:38:30	2019-10-23 10:50:10	4.98298400000000008	01	40-49岁	22.5939380461859791	114.239065488477152	440308	V0440300	23405	66	200	65	200	114.237226890000002	22.5914372300000004	114.239667229999995	22.5936531900000013	1
2019-10-23 15:27:36	2019-10-23 15:50:57	4.98298400000000008	01	60岁以上	22.5954349076802288	114.237927415360247	440308	V0440300	23405	66	200	65	200	114.237226890000002	22.5914372300000004	114.239667229999995	22.5936531900000013	1
2019-10-23 15:43:42	2019-10-23 17:54:45	4.98298400000000008	01	60岁以上	22.5952667838832895	114.244424460944884	440308	V0440300	23407	66	202	65	202	114.242107559999994	22.5914372300000004	114.244547900000001	22.5936531900000013	1
2019-10-23 19:12:48	2019-10-23 22:06:26	4.98298400000000008	01	50-59岁	22.5955425312621614	114.242610839876804	440308	V0440300	23407	66	202	65	202	114.242107559999994	22.5914372300000004	114.244547900000001	22.5936531900000013	1
2019-10-23 10:26:32	2019-10-23 10:27:32	4.98298400000000008	02	50-59岁	22.5945515984145118	114.244302609558005	440308	V0440300	23407	66	202	65	202	114.242107559999994	22.5914372300000004	114.244547900000001	22.5936531900000013	1
2019-10-23 20:26:32	2019-10-23 20:27:32	4.98298400000000008	02	19-29岁	22.5948802790875902	114.244519648299629	440308	V0440300	23407	66	202	65	202	114.242107559999994	22.5914372300000004	114.244547900000001	22.5936531900000013	1
2019-10-23 13:13:08	2019-10-23 19:16:23	4.98298400000000008	01	19-29岁	22.5945920165979999	114.245079489738799	440308	V0440300	23408	66	203	65	203	114.244547900000001	22.5914372300000004	114.246988239999993	22.5936531900000013	1
2019-10-23 23:23:11	2019-10-23 23:23:11	4.98298400000000008	01	19-29岁	22.5955857272971805	114.246177634759846	440308	V0440300	23408	66	203	65	203	114.244547900000001	22.5914372300000004	114.246988239999993	22.5936531900000013	1
2019-10-23 07:30:20	2019-10-23 07:38:12	4.98298400000000008	01	30-39岁	22.5944331407098993	114.248446141671522	440308	V0440300	23409	66	204	65	204	114.246988239999993	22.5914372300000004	114.249428570000006	22.5936531900000013	1
2019-10-23 07:17:06	2019-10-23 07:20:46	4.98298400000000008	01	30-39岁	22.5937644064094201	114.248401113848686	440308	V0440300	23409	66	204	65	204	114.246988239999993	22.5914372300000004	114.249428570000006	22.5936531900000013	1
2019-10-23 13:07:04	2019-10-23 19:06:43	4.98298400000000008	01	40-49岁	22.593984493601841	114.248075942798309	440308	V0440300	23409	66	204	65	204	114.246988239999993	22.5914372300000004	114.249428570000006	22.5936531900000013	1
2019-10-23 17:08:15	2019-10-23 20:44:59	4.98298400000000008	01	19-29岁	22.5948029830808288	114.247379187143011	440308	V0440300	23409	66	204	65	204	114.246988239999993	22.5914372300000004	114.249428570000006	22.5936531900000013	1
2019-10-23 09:29:29	2019-10-23 10:07:41	4.98298400000000008	02	40-49岁	22.5952015142570808	114.247458748663107	440308	V0440300	23409	66	204	65	204	114.246988239999993	22.5914372300000004	114.249428570000006	22.5936531900000013	1
2019-10-23 08:49:22	2019-10-23 10:29:51	4.98298400000000008	02	19-29岁	22.5942678861646797	114.2482841698735	440308	V0440300	23409	66	204	65	204	114.246988239999993	22.5914372300000004	114.249428570000006	22.5936531900000013	2
2019-10-23 19:53:06	2019-10-23 19:53:06	4.98298400000000008	02	19-29岁	22.5942678861646797	114.2482841698735	440308	V0440300	23409	66	204	65	204	114.246988239999993	22.5914372300000004	114.249428570000006	22.5936531900000013	2
2019-10-23 18:59:41	2019-10-23 20:45:17	4.98298400000000008	02	40-49岁	22.5944811397854615	114.247560569243788	440308	V0440300	23409	66	204	65	204	114.246988239999993	22.5914372300000004	114.249428570000006	22.5936531900000013	1
2019-10-23 23:10:20	2019-10-23 23:10:20	4.98298400000000008	02	19-29岁	22.5944955196544299	114.247346419567577	440308	V0440300	23409	66	204	65	204	114.246988239999993	22.5914372300000004	114.249428570000006	22.5936531900000013	2
2019-10-23 07:21:16	2019-10-23 10:30:04	4.98298400000000008	02	19-29岁	22.5944955196544299	114.247346419567577	440308	V0440300	23409	66	204	65	204	114.246988239999993	22.5914372300000004	114.249428570000006	22.5936531900000013	2
2019-10-23 08:49:24	2019-10-23 10:09:37	4.98298400000000008	01	19-29岁	22.5940280855924094	114.248512522873838	440308	V0440300	23409	66	204	65	204	114.246988239999993	22.5914372300000004	114.249428570000006	22.5936531900000013	1
2019-10-23 08:25:43	2019-10-23 08:26:43	4.98298400000000008	01	19-29岁	22.5954819706854906	114.249601543218247	440308	V0440300	23410	66	205	65	205	114.249428570000006	22.5914372300000004	114.251868909999999	22.5936531900000013	1
2019-10-23 07:44:55	2019-10-23 10:32:57	4.98298400000000008	01	40-49岁	22.5956107972797611	114.249744799757806	440308	V0440300	23410	66	205	65	205	114.249428570000006	22.5914372300000004	114.251868909999999	22.5936531900000013	1
2019-10-23 09:05:29	2019-10-23 18:37:21	4.98298400000000008	02	19-29岁	22.5955101444969806	114.250718916656453	440308	V0440300	23410	66	205	65	205	114.249428570000006	22.5914372300000004	114.251868909999999	22.5936531900000013	1
2019-10-23 12:58:48	2019-10-23 14:33:58	4.98298400000000008	02	19-29岁	22.5953148244199618	114.250382557576444	440308	V0440300	23410	66	205	65	205	114.249428570000006	22.5914372300000004	114.251868909999999	22.5936531900000013	1
2019-10-23 19:10:07	2019-10-23 22:09:31	4.98298400000000008	02	19-29岁	22.5945872757460506	114.252700917517245	440308	V0440300	23411	66	206	65	206	114.251868909999999	22.5914372300000004	114.254309239999998	22.5936531900000013	1
2019-10-23 18:25:34	2019-10-23 19:21:11	4.98298400000000008	01	30-39岁	22.59544454591164	114.254268447110348	440308	V0440300	23411	66	206	65	206	114.251868909999999	22.5914372300000004	114.254309239999998	22.5936531900000013	2
2019-10-23 21:41:44	2019-10-23 21:42:44	4.98298400000000008	01	30-39岁	22.59544454591164	114.254268447110348	440308	V0440300	23411	66	206	65	206	114.251868909999999	22.5914372300000004	114.254309239999998	22.5936531900000013	2
2019-10-23 09:35:08	2019-10-23 10:06:34	4.98298400000000008	03	未知	22.5956218137774094	114.252495673101606	440308	V0440300	23411	66	206	65	206	114.251868909999999	22.5914372300000004	114.254309239999998	22.5936531900000013	1
2019-10-23 07:21:47	2019-10-23 07:22:47	4.98298400000000008	02	50-59岁	22.5938641060198186	114.252112570581318	440308	V0440300	23411	66	206	65	206	114.251868909999999	22.5914372300000004	114.254309239999998	22.5936531900000013	2
2019-10-23 19:08:55	2019-10-23 20:00:10	4.98298400000000008	02	50-59岁	22.5938641060198186	114.252112570581318	440308	V0440300	23411	66	206	65	206	114.251868909999999	22.5914372300000004	114.254309239999998	22.5936531900000013	2
2019-10-23 12:04:36	2019-10-23 12:05:36	4.98298400000000008	01	19-29岁	22.5957272209044397	114.254962763899755	440308	V0440300	23412	66	207	65	207	114.254309239999998	22.5914372300000004	114.256749580000005	22.5936531900000013	1
2019-10-23 18:45:09	2019-10-23 23:04:56	4.98298400000000008	02	19-29岁	22.5950544955761394	114.254684476054209	440308	V0440300	23412	66	207	65	207	114.254309239999998	22.5914372300000004	114.256749580000005	22.5936531900000013	1
2019-10-23 18:13:04	2019-10-23 21:00:53	4.98298400000000008	01	50-59岁	22.5941802841358488	114.255819747549097	440308	V0440300	23412	66	207	65	207	114.254309239999998	22.5914372300000004	114.256749580000005	22.5936531900000013	1
2019-10-23 11:08:15	2019-10-23 11:49:22	4.98298400000000008	02	19-29岁	22.5956755253290886	114.255634552507516	440308	V0440300	23412	66	207	65	207	114.254309239999998	22.5914372300000004	114.256749580000005	22.5936531900000013	1
2019-10-23 14:52:55	2019-10-23 16:41:45	4.98298400000000008	02	30-39岁	22.5940515781058089	114.256211143790338	440308	V0440300	23412	66	207	65	207	114.254309239999998	22.5914372300000004	114.256749580000005	22.5936531900000013	1
2019-10-23 17:40:56	2019-10-23 17:41:56	4.98298400000000008	01	30-39岁	22.595459908518059	114.256222100766351	440308	V0440300	23412	66	207	65	207	114.254309239999998	22.5914372300000004	114.256749580000005	22.5936531900000013	1
2019-10-23 15:13:09	2019-10-23 16:52:41	4.98298400000000008	02	30-39岁	22.5949070326388117	114.255562305186757	440308	V0440300	23412	66	207	65	207	114.254309239999998	22.5914372300000004	114.256749580000005	22.5936531900000013	1
2019-10-23 11:31:09	2019-10-23 19:23:00	4.98298400000000008	01	19-29岁	22.5950541630789203	114.254665040341862	440308	V0440300	23412	66	207	65	207	114.254309239999998	22.5914372300000004	114.256749580000005	22.5936531900000013	1
2019-10-23 13:19:06	2019-10-23 14:14:55	4.98298400000000008	01	30-39岁	22.5937178204275604	114.258336956511044	440308	V0440300	23413	66	208	65	208	114.256749580000005	22.5914372300000004	114.259189919999997	22.5936531900000013	1
2019-10-23 10:15:35	2019-10-23 10:43:46	4.98298400000000008	02	19-29岁	22.5946428707569282	114.25700627284229	440308	V0440300	23413	66	208	65	208	114.256749580000005	22.5914372300000004	114.259189919999997	22.5936531900000013	1
2019-10-23 11:57:15	2019-10-23 12:28:20	2.01503029999999983	03	未知	22.596872201024599	113.838135797654786	440306	V0440300	23598	67	36	70	35	113.837011770000004	22.5936531900000013	113.839452100000003	22.5958691499999986	1
2019-10-23 18:26:25	2019-10-23 20:01:28	2.01503029999999983	02	19-29岁	22.5958968360108301	113.844514091514498	440306	V0440300	23601	67	39	70	38	113.844332769999994	22.5936531900000013	113.846773110000001	22.5958691499999986	1
2019-10-23 13:13:53	2019-10-23 14:23:03	2.01503029999999983	01	19-29岁	22.5974507935247502	113.855635842982181	440306	V0440300	23605	67	43	70	42	113.854094119999999	22.5936531900000013	113.856534460000006	22.5958691499999986	1
2019-10-23 17:19:10	2019-10-23 20:10:18	2.01503029999999983	02	未知	22.5959122526843004	113.903196253352007	440306	V0440300	23625	67	63	69	62	113.902900840000001	22.5936531900000013	113.905341179999994	22.5958691499999986	1
2019-10-23 19:58:47	2019-10-23 21:49:15	2.29234759999999982	02	19-29岁	22.5964901531595608	113.973201331985123	440305	V0440300	23653	67	91	69	90	113.971230250000005	22.5936531900000013	113.973670589999998	22.5958691499999986	1
2019-10-23 16:46:16	2019-10-23 20:13:16	2.29234759999999982	02	19-29岁	22.5971138864807415	113.98427777963191	440305	V0440300	23658	67	96	68	95	113.983431929999995	22.5936531900000013	113.985872270000002	22.5958691499999986	1
2019-10-23 15:19:35	2019-10-23 17:52:18	2.29234759999999982	01	19-29岁	22.5980213084650714	113.993676440511251	440305	V0440300	23662	67	100	68	99	113.99319328	22.5936531900000013	113.995633609999999	22.5958691499999986	1
2019-10-23 20:34:49	2019-10-23 23:18:36	4.98298400000000008	01	19-29岁	22.5975869165088987	114.235522192724886	440308	V0440300	23761	67	199	66	199	114.234786549999995	22.5936531900000013	114.237226890000002	22.5958691499999986	1
2019-10-23 10:24:15	2019-10-23 11:47:06	4.98298400000000008	01	30-39岁	22.5977619528841203	114.239397472156128	440308	V0440300	23762	67	200	66	200	114.237226890000002	22.5936531900000013	114.239667229999995	22.5958691499999986	1
2019-10-23 08:05:22	2019-10-23 11:47:11	4.98298400000000008	01	60岁以上	22.5965658571228509	114.239654647600489	440308	V0440300	23762	67	200	66	200	114.237226890000002	22.5936531900000013	114.239667229999995	22.5958691499999986	1
2019-10-23 14:41:49	2019-10-23 20:00:49	4.98298400000000008	01	30-39岁	22.5971408491587695	114.241597140545196	440308	V0440300	23763	67	201	66	201	114.239667229999995	22.5936531900000013	114.242107559999994	22.5958691499999986	1
2019-10-23 20:54:24	2019-10-23 21:00:18	4.98298400000000008	01	50-59岁	22.5961267232439802	114.240888273609443	440308	V0440300	23763	67	201	66	201	114.239667229999995	22.5936531900000013	114.242107559999994	22.5958691499999986	1
2019-10-23 19:15:07	2019-10-23 19:54:49	4.98298400000000008	01	19-29岁	22.5970756807741395	114.241481785243394	440308	V0440300	23763	67	201	66	201	114.239667229999995	22.5936531900000013	114.242107559999994	22.5958691499999986	1
2019-10-23 11:47:52	2019-10-23 16:09:36	4.98298400000000008	02	50-59岁	22.5968442377734497	114.242720993463152	440308	V0440300	23764	67	202	66	202	114.242107559999994	22.5936531900000013	114.244547900000001	22.5958691499999986	1
2019-10-23 20:45:14	2019-10-23 21:29:45	4.98298400000000008	02	0-18岁	22.5969787537434605	114.242669706439912	440308	V0440300	23764	67	202	66	202	114.242107559999994	22.5936531900000013	114.244547900000001	22.5958691499999986	1
2019-10-23 18:39:09	2019-10-23 19:35:31	4.98298400000000008	02	19-29岁	22.5969615348497506	114.243243601691333	440308	V0440300	23764	67	202	66	202	114.242107559999994	22.5936531900000013	114.244547900000001	22.5958691499999986	1
2019-10-23 16:32:24	2019-10-23 21:59:34	4.98298400000000008	02	19-29岁	22.5976459191326988	114.245776939166504	440308	V0440300	23765	67	203	66	203	114.244547900000001	22.5936531900000013	114.246988239999993	22.5958691499999986	1
2019-10-23 20:14:07	2019-10-23 21:28:46	4.98298400000000008	01	30-39岁	22.5972847987469692	114.246299355422295	440308	V0440300	23765	67	203	66	203	114.244547900000001	22.5936531900000013	114.246988239999993	22.5958691499999986	1
2019-10-23 17:00:53	2019-10-23 18:53:33	4.98298400000000008	01	30-39岁	22.5971223771757188	114.246302588336405	440308	V0440300	23765	67	203	66	203	114.244547900000001	22.5936531900000013	114.246988239999993	22.5958691499999986	1
2019-10-23 08:09:44	2019-10-23 11:15:54	4.98298400000000008	02	50-59岁	22.5971853353102716	114.247341509977019	440308	V0440300	23766	67	204	66	204	114.246988239999993	22.5936531900000013	114.249428570000006	22.5958691499999986	1
2019-10-23 10:47:23	2019-10-23 11:41:34	4.98298400000000008	03	未知	22.5959625452128385	114.249728086462937	440308	V0440300	23767	67	205	66	205	114.249428570000006	22.5936531900000013	114.251868909999999	22.5958691499999986	1
2019-10-23 17:27:29	2019-10-23 20:15:45	4.98298400000000008	01	40-49岁	22.5961857381830811	114.250637443319036	440308	V0440300	23767	67	205	66	205	114.249428570000006	22.5936531900000013	114.251868909999999	22.5958691499999986	1
2019-10-23 21:34:48	2019-10-23 21:34:48	4.98298400000000008	01	50-59岁	22.5960013364252887	114.251992354850231	440308	V0440300	23768	67	206	66	206	114.251868909999999	22.5936531900000013	114.254309239999998	22.5958691499999986	1
2019-10-23 11:56:17	2019-10-23 12:37:50	4.98298400000000008	01	19-29岁	22.5963983008218001	114.256728439110631	440308	V0440300	23769	67	207	66	207	114.254309239999998	22.5936531900000013	114.256749580000005	22.5958691499999986	1
2019-10-23 18:18:21	2019-10-23 18:18:21	4.98298400000000008	01	50-59岁	22.5967410776711404	114.259356112836173	440308	V0440300	23771	67	209	66	209	114.259189919999997	22.5936531900000013	114.261630249999996	22.5958691499999986	1
2019-10-23 15:48:30	2019-10-23 16:52:14	4.98298400000000008	02	19-29岁	22.5979493872269686	114.301892936518684	440308	V0440300	23788	67	226	66	226	114.300675630000001	22.5936531900000013	114.303115969999993	22.5958691499999986	1
2019-10-23 09:55:01	2019-10-23 12:43:17	2.01503029999999983	01	30-39岁	22.5994558976570517	113.839651189188444	440306	V0440300	23956	68	37	71	36	113.839452100000003	22.5958691499999986	113.841892439999995	22.5980851099999995	1
2019-10-23 12:07:53	2019-10-23 13:23:16	2.01503029999999983	01	19-29岁	22.5995476806590005	113.842020504561546	440306	V0440300	23957	68	38	71	37	113.841892439999995	22.5958691499999986	113.844332769999994	22.5980851099999995	1
2019-10-23 18:17:18	2019-10-23 19:04:49	2.01503029999999983	01	30-39岁	22.5990885654602991	113.847123690529401	440306	V0440300	23959	68	40	71	39	113.846773110000001	22.5958691499999986	113.849213449999993	22.5980851099999995	1
2019-10-23 06:05:18	2019-10-23 09:11:27	2.01503029999999983	01	40-49岁	22.6000282411399098	113.854537306553283	440306	V0440300	23962	68	43	71	42	113.854094119999999	22.5958691499999986	113.856534460000006	22.5980851099999995	1
2019-10-23 11:40:17	2019-10-23 13:50:33	1.75727349999999993	01	50-59岁	22.5999612614452587	114.042205494508906	440309	V0440300	24039	68	120	69	119	114.042000000000002	22.5958691499999986	114.044440339999994	22.5980851099999995	1
2019-10-23 12:18:21	2019-10-23 22:37:59	3.17181930000000012	01	19-29岁	22.5981042534835304	114.189443446371484	440303	V0440300	24099	68	180	68	180	114.188420170000001	22.5958691499999986	114.190860499999999	22.5980851099999995	1
2019-10-23 18:01:10	2019-10-23 20:49:18	4.98298400000000008	01	40-49岁	22.5987240836696301	114.24443336895942	440308	V0440300	24121	68	202	67	202	114.242107559999994	22.5958691499999986	114.244547900000001	22.5980851099999995	1
2019-10-23 20:42:22	2019-10-23 21:29:28	4.98298400000000008	01	30-39岁	22.5986066228070293	114.243901034762317	440308	V0440300	24121	68	202	67	202	114.242107559999994	22.5958691499999986	114.244547900000001	22.5980851099999995	1
2019-10-23 08:50:24	2019-10-23 14:37:57	4.98298400000000008	02	60岁以上	22.599696361018669	114.286654111653064	440308	V0440300	24139	68	220	67	220	114.286033610000004	22.5958691499999986	114.288473949999997	22.5980851099999995	1
2019-10-23 19:43:08	2019-10-23 21:34:16	2.01503029999999983	01	19-29岁	22.6019880070413208	113.835802889205041	440306	V0440300	24311	69	35	72	34	113.834571429999997	22.5980851099999995	113.837011770000004	22.6003010599999996	1
2019-10-23 16:47:15	2019-10-23 20:10:57	2.29234759999999982	01	0-18岁	22.6005656094073188	113.994116855429226	440305	V0440300	24376	69	100	70	99	113.99319328	22.5980851099999995	113.995633609999999	22.6003010599999996	1
2019-10-23 09:33:04	2019-10-23 19:27:39	1.86759879999999989	01	30-39岁	22.6011692712635295	114.119506643801017	440307	V0440300	24427	69	151	69	151	114.117650420000004	22.5980851099999995	114.120090759999997	22.6003010599999996	1
2019-10-23 17:46:53	2019-10-23 19:00:47	4.98298400000000008	02	0-18岁	22.6012163978715392	114.279401033632041	440308	V0440300	24493	69	217	68	217	114.278712600000006	22.5980851099999995	114.281152939999998	22.6003010599999996	1
2019-10-23 13:53:59	2019-10-23 16:20:00	2.01503029999999983	02	19-29岁	22.6042245158352095	113.846724727815115	440306	V0440300	24672	70	39	73	38	113.844332769999994	22.6003010599999996	113.846773110000001	22.6025170200000005	1
2019-10-23 07:28:22	2019-10-23 07:32:51	2.01503029999999983	02	19-29岁	22.6034404199318502	113.84585816097362	440306	V0440300	24672	70	39	73	38	113.844332769999994	22.6003010599999996	113.846773110000001	22.6025170200000005	1
2019-10-23 07:37:00	2019-10-23 21:04:14	1.75727349999999993	01	30-39岁	22.6043499845883886	114.033538139136397	440309	V0440300	24749	70	116	71	115	114.032238660000004	22.6003010599999996	114.034678990000003	22.6025170200000005	1
2019-10-23 00:39:15	2019-10-23 10:53:44	1.75727349999999993	01	30-39岁	22.60376565679789	114.036593175725486	440309	V0440300	24750	70	117	71	116	114.034678990000003	22.6003010599999996	114.037119329999996	22.6025170200000005	1
2019-10-23 01:01:27	2019-10-23 07:20:04	1.75727349999999993	02	19-29岁	22.6047130740073889	114.037068619170526	440309	V0440300	24750	70	117	71	116	114.034678990000003	22.6003010599999996	114.037119329999996	22.6025170200000005	1
2019-10-23 21:56:50	2019-10-23 22:31:39	2.01503029999999983	01	0-18岁	22.6059050980483889	113.844995225077611	440306	V0440300	25029	71	39	74	38	113.844332769999994	22.6025170200000005	113.846773110000001	22.6047329800000014	2
2019-10-23 04:25:58	2019-10-23 08:58:15	2.01503029999999983	01	0-18岁	22.6059050980483889	113.844995225077611	440306	V0440300	25029	71	39	74	38	113.844332769999994	22.6025170200000005	113.846773110000001	22.6047329800000014	2
2019-10-23 18:47:08	2019-10-23 20:11:55	2.01503029999999983	01	19-29岁	22.6057520997967707	113.845474965801145	440306	V0440300	25029	71	39	74	38	113.844332769999994	22.6025170200000005	113.846773110000001	22.6047329800000014	1
2019-10-23 14:44:53	2019-10-23 16:52:05	2.01503029999999983	01	40-49岁	22.6063206342475311	113.844558088192287	440306	V0440300	25029	71	39	74	38	113.844332769999994	22.6025170200000005	113.846773110000001	22.6047329800000014	1
2019-10-23 10:11:41	2019-10-23 23:01:39	2.01503029999999983	01	19-29岁	22.6053176429140414	113.861968976897288	440306	V0440300	25036	71	46	73	45	113.861415129999997	22.6025170200000005	113.863855459999996	22.6047329800000014	1
2019-10-23 17:52:29	2019-10-23 22:11:18	2.01503029999999983	01	19-29岁	22.6054011344828716	113.864853763699045	440306	V0440300	25037	71	47	73	46	113.863855459999996	22.6025170200000005	113.866295800000003	22.6047329800000014	1
2019-10-23 17:20:49	2019-10-23 18:22:14	2.01503029999999983	02	19-29岁	22.6056651175935315	113.878387096729639	440306	V0440300	25042	71	52	73	51	113.87605714	22.6025170200000005	113.878497479999993	22.6047329800000014	1
2019-10-23 20:36:30	2019-10-23 21:07:21	2.29234759999999982	01	40-49岁	22.6062423589261705	113.989784542138906	440305	V0440300	25088	71	98	72	97	113.988312609999994	22.6025170200000005	113.990752939999993	22.6047329800000014	1
2019-10-23 14:34:21	2019-10-23 17:23:28	1.86759879999999989	01	19-29岁	22.6061217931833482	114.145106373476025	440307	V0440300	25152	71	162	71	162	114.144494120000005	22.6025170200000005	114.146934450000003	22.6047329800000014	1
2019-10-23 09:14:04	2019-10-23 11:27:34	3.17181930000000012	01	30-39岁	22.6064524535711406	114.168343374383568	440303	V0440300	25161	71	171	71	171	114.166457140000006	22.6025170200000005	114.168897479999998	22.6047329800000014	1
2019-10-23 20:24:38	2019-10-23 20:24:38	4.98298400000000008	01	40-49岁	22.6050310374438794	114.236413633692095	440308	V0440300	25189	71	199	70	199	114.234786549999995	22.6025170200000005	114.237226890000002	22.6047329800000014	1
2019-10-23 15:33:32	2019-10-23 16:05:12	4.98298400000000008	01	40-49岁	22.6066803163184709	114.23678899191448	440308	V0440300	25189	71	199	70	199	114.234786549999995	22.6025170200000005	114.237226890000002	22.6047329800000014	1
2019-10-23 08:50:17	2019-10-23 10:23:38	2.29234759999999982	01	30-39岁	22.6083960925383209	113.997795959724243	440305	V0440300	25448	72	101	73	100	113.995633609999999	22.6047329800000014	113.998073950000006	22.6069489399999988	1
2019-10-23 19:35:18	2019-10-23 22:43:41	1.75727349999999993	01	40-49岁	22.6075639492858009	114.037007527349004	440309	V0440300	25464	72	117	73	117	114.034678990000003	22.6047329800000014	114.037119329999996	22.6069489399999988	1
2019-10-23 08:22:05	2019-10-23 16:30:37	1.86759879999999989	01	19-29岁	22.6078991992879104	114.12183565802502	440307	V0440300	25499	72	152	72	152	114.120090759999997	22.6047329800000014	114.122531089999995	22.6069489399999988	1
2019-10-23 09:32:38	2019-10-23 10:06:25	4.98298400000000008	02	30-39岁	22.60703358397312	114.320936756424544	440308	V0440300	25581	72	234	71	234	114.320198320000003	22.6047329800000014	114.322638659999996	22.6069489399999988	1
2019-10-23 16:53:22	2019-10-23 22:23:05	1.86759879999999989	02	19-29岁	22.6096245886795799	114.146161745618329	440307	V0440300	25866	73	162	73	162	114.144494120000005	22.6069489399999988	114.146934450000003	22.6091648899999988	1
2019-10-23 19:18:16	2019-10-23 21:15:24	2.01503029999999983	02	40-49岁	22.6113879021783397	113.851683657864868	440306	V0440300	26103	74	42	76	41	113.851653780000007	22.6091648899999988	113.854094119999999	22.6113808499999998	1
2019-10-23 18:26:54	2019-10-23 18:34:49	1.75727349999999993	01	30-39岁	22.6133691054624499	114.03857457681589	440309	V0440300	26179	74	118	75	118	114.037119329999996	22.6091648899999988	114.039559659999995	22.6113808499999998	1
2019-10-23 10:01:00	2019-10-23 15:33:07	3.17181930000000012	01	30-39岁	22.6120619353077998	114.192718001708187	440303	V0440300	26242	74	181	74	181	114.190860499999999	22.6091648899999988	114.193300840000006	22.6113808499999998	1
2019-10-23 16:33:24	2019-10-23 17:08:27	3.17181930000000012	01	19-29岁	22.6120619353077998	114.192718001708187	440303	V0440300	26242	74	181	74	181	114.190860499999999	22.6091648899999988	114.193300840000006	22.6113808499999998	1
2019-10-23 20:10:25	2019-10-23 21:10:02	1.75727349999999993	01	30-39岁	22.6156188360813815	114.03333520093949	440309	V0440300	26534	75	116	76	116	114.032238660000004	22.6113808499999998	114.034678990000003	22.6135968100000007	2
2019-10-23 16:53:19	2019-10-23 17:39:32	1.75727349999999993	01	30-39岁	22.6156188360813815	114.03333520093949	440309	V0440300	26534	75	116	76	116	114.032238660000004	22.6113808499999998	114.034678990000003	22.6135968100000007	2
2019-10-23 18:49:16	2019-10-23 21:11:23	1.75727349999999993	01	0-18岁	22.6159361311556388	114.038782048645388	440309	V0440300	26893	76	118	77	118	114.037119329999996	22.6135968100000007	114.039559659999995	22.6158127700000016	1
2019-10-23 14:01:40	2019-10-23 16:54:05	1.86759879999999989	01	19-29岁	22.6169214954439894	114.215175275411994	440307	V0440300	26965	76	190	75	190	114.212823529999994	22.6135968100000007	114.215263870000001	22.6158127700000016	1
2019-10-23 18:29:47	2019-10-23 20:42:51	1.86759879999999989	01	30-39岁	22.617673636339461	114.218465780241715	440307	V0440300	26967	76	192	75	192	114.2177042	22.6135968100000007	114.220144540000007	22.6158127700000016	1
2019-10-23 08:49:37	2019-10-23 16:53:55	2.01503029999999983	01	30-39岁	22.6194784507023314	113.831776802849973	440306	V0440300	27165	77	33	80	32	113.829690760000005	22.6158127700000016	113.832131090000004	22.6180287200000016	1
2019-10-23 17:33:09	2019-10-23 22:07:16	1.75727349999999993	03	未知	22.6193146937668992	114.035530698961921	440309	V0440300	27249	77	117	78	117	114.034678990000003	22.6158127700000016	114.037119329999996	22.6180287200000016	1
2019-10-23 20:40:01	2019-10-23 22:47:38	1.86759879999999989	01	30-39岁	22.619569140952219	114.063086133955849	440307	V0440300	27260	77	128	78	128	114.061522690000004	22.6158127700000016	114.063963029999996	22.6180287200000016	1
2019-10-23 17:50:50	2019-10-23 18:39:53	1.86759879999999989	01	30-39岁	22.6183949686507511	114.095241496111299	440307	V0440300	27273	77	141	77	141	114.093247059999996	22.6158127700000016	114.095687400000003	22.6180287200000016	1
2019-10-23 18:10:13	2019-10-23 23:09:57	1.86759879999999989	01	19-29岁	22.6184188526098318	114.142276028123206	440307	V0440300	27293	77	161	77	161	114.142053779999998	22.6158127700000016	114.144494120000005	22.6180287200000016	1
2019-10-23 10:14:21	2019-10-23 19:30:27	1.86759879999999989	01	40-49岁	22.6193690665273905	114.216817695235733	440307	V0440300	27323	77	191	76	191	114.215263870000001	22.6158127700000016	114.2177042	22.6180287200000016	1
2019-10-23 20:25:40	2019-10-23 21:26:43	1.86759879999999989	02	40-49岁	22.61888925800503	114.224547133576763	440307	V0440300	27326	77	194	76	194	114.222584870000006	22.6158127700000016	114.225025209999998	22.6180287200000016	1
2019-10-23 22:00:50	2019-10-23 23:31:02	1.86759879999999989	01	19-29岁	22.6220199470489582	114.140237630038612	440307	V0440300	27649	78	160	78	160	114.139613449999999	22.6180287200000016	114.142053779999998	22.620244679999999	1
2019-10-23 11:12:39	2019-10-23 19:49:51	1.86759879999999989	01	19-29岁	22.6212390248265898	114.144531623124678	440307	V0440300	27651	78	162	78	162	114.144494120000005	22.6180287200000016	114.146934450000003	22.620244679999999	1
2019-10-23 12:30:05	2019-10-23 14:09:52	1.86759879999999989	02	30-39岁	22.62104863675102	114.148541166931551	440307	V0440300	27652	78	163	78	163	114.146934450000003	22.6180287200000016	114.149374789999996	22.620244679999999	1
2019-10-23 08:26:30	2019-10-23 11:20:31	1.86759879999999989	01	19-29岁	22.6224149355184387	114.219128727156416	440307	V0440300	27681	78	192	77	192	114.2177042	22.6180287200000016	114.220144540000007	22.620244679999999	1
2019-10-23 08:35:45	2019-10-23 11:28:27	1.86759879999999989	03	未知	22.6213110621067415	114.220016272690813	440307	V0440300	27681	78	192	77	192	114.2177042	22.6180287200000016	114.220144540000007	22.620244679999999	3
2019-10-23 11:36:42	2019-10-23 11:37:42	1.86759879999999989	03	未知	22.6213110621067415	114.220016272690813	440307	V0440300	27681	78	192	77	192	114.2177042	22.6180287200000016	114.220144540000007	22.620244679999999	3
2019-10-23 11:51:03	2019-10-23 20:38:11	1.86759879999999989	03	未知	22.6213110621067415	114.220016272690813	440307	V0440300	27681	78	192	77	192	114.2177042	22.6180287200000016	114.220144540000007	22.620244679999999	3
2019-10-23 22:05:57	2019-10-23 23:20:33	1.86759879999999989	01	30-39岁	22.6205626426568607	114.220060497809555	440307	V0440300	27681	78	192	77	192	114.2177042	22.6180287200000016	114.220144540000007	22.620244679999999	1
2019-10-23 09:14:59	2019-10-23 10:41:42	1.86759879999999989	01	19-29岁	22.6223839635108206	114.220986420925286	440307	V0440300	27682	78	193	77	193	114.220144540000007	22.6180287200000016	114.222584870000006	22.620244679999999	1
2019-10-23 15:41:40	2019-10-23 16:18:59	2.01503029999999983	01	19-29岁	22.62339396208883	113.85739802625973	440306	V0440300	27890	79	44	81	43	113.856534460000006	22.620244679999999	113.858974790000005	22.6224606399999999	1
2019-10-23 07:53:16	2019-10-23 09:03:02	1.75727349999999993	03	未知	22.6240879238108583	114.010200183342405	440309	V0440300	27952	79	106	80	106	114.007835290000003	22.620244679999999	114.010275629999995	22.6224606399999999	1
2019-10-23 14:38:12	2019-10-23 19:39:03	1.75727349999999993	01	30-39岁	22.6237123345798814	114.046412361329544	440309	V0440300	27967	79	121	80	121	114.044440339999994	22.620244679999999	114.046880669999993	22.6224606399999999	1
2019-10-23 11:45:05	2019-10-23 13:24:30	1.86759879999999989	02	40-49岁	22.6226806810010004	114.052636974641032	440307	V0440300	27970	79	124	80	124	114.051761350000007	22.620244679999999	114.054201680000006	22.6224606399999999	2
2019-10-23 13:24:34	2019-10-23 14:50:28	1.86759879999999989	02	40-49岁	22.6226806810010004	114.052636974641032	440307	V0440300	27970	79	124	80	124	114.051761350000007	22.620244679999999	114.054201680000006	22.6224606399999999	2
2019-10-23 01:14:40	2019-10-23 01:48:20	1.86759879999999989	01	30-39岁	22.6229846121294891	114.056898418277015	440307	V0440300	27972	79	126	80	126	114.056642019999998	22.620244679999999	114.059082349999997	22.6224606399999999	1
2019-10-23 08:45:19	2019-10-23 14:36:33	1.86759879999999989	01	30-39岁	22.6226513114026808	114.218705885343681	440307	V0440300	28038	79	192	78	192	114.2177042	22.620244679999999	114.220144540000007	22.6224606399999999	2
2019-10-23 18:21:36	2019-10-23 18:21:36	1.86759879999999989	01	30-39岁	22.6226513114026808	114.218705885343681	440307	V0440300	28038	79	192	78	192	114.2177042	22.620244679999999	114.220144540000007	22.6224606399999999	2
2019-10-23 19:18:27	2019-10-23 20:06:44	1.86759879999999989	01	30-39岁	22.6231286901302298	114.219688014627266	440307	V0440300	28038	79	192	78	192	114.2177042	22.620244679999999	114.220144540000007	22.6224606399999999	1
2019-10-23 21:18:11	2019-10-23 22:35:40	2.01503029999999983	01	19-29岁	22.6267352541311801	113.857516422512901	440306	V0440300	28247	80	44	82	43	113.856534460000006	22.6224606399999999	113.858974790000005	22.6246766000000008	1
2019-10-23 14:52:21	2019-10-23 16:19:26	2.29234759999999982	01	30-39岁	22.6258187608194703	113.931777420530807	440305	V0440300	28277	80	74	82	73	113.929744540000002	22.6224606399999999	113.932184879999994	22.6246766000000008	1
2019-10-23 17:30:02	2019-10-23 18:11:23	2.29234759999999982	01	30-39岁	22.6256198259295189	113.934114963092512	440305	V0440300	28278	80	75	82	74	113.932184879999994	22.6224606399999999	113.934625209999993	22.6246766000000008	1
2019-10-23 01:13:00	2019-10-23 02:36:34	1.75727349999999993	01	30-39岁	22.6261791490041588	114.008609142940088	440309	V0440300	28309	80	106	81	106	114.007835290000003	22.6224606399999999	114.010275629999995	22.6246766000000008	1
2019-10-23 12:00:02	2019-10-23 21:40:54	1.86759879999999989	01	19-29岁	22.6261302209136907	114.056666124865302	440307	V0440300	28329	80	126	81	126	114.056642019999998	22.6224606399999999	114.059082349999997	22.6246766000000008	1
2019-10-23 14:22:04	2019-10-23 22:34:14	1.86759879999999989	01	30-39岁	22.6265662491342212	114.06962629600838	440307	V0440300	28334	80	131	81	131	114.068843700000002	22.6224606399999999	114.071284030000001	22.6246766000000008	1
2019-10-23 17:45:27	2019-10-23 18:54:22	1.86759879999999989	02	19-29岁	22.6265841120037798	114.124936910779098	440307	V0440300	28356	80	153	80	153	114.122531089999995	22.6224606399999999	114.124971430000002	22.6246766000000008	1
2019-10-23 08:16:57	2019-10-23 08:16:57	1.86759879999999989	02	19-29岁	22.625488721942741	114.218366795553663	440307	V0440300	28395	80	192	79	192	114.2177042	22.6224606399999999	114.220144540000007	22.6246766000000008	1
2019-10-23 16:17:40	2019-10-23 17:27:54	1.86759879999999989	01	40-49岁	22.6261595563939402	114.218012978416013	440307	V0440300	28395	80	192	79	192	114.2177042	22.6224606399999999	114.220144540000007	22.6246766000000008	1
2019-10-23 14:18:27	2019-10-23 20:27:14	2.01503029999999983	01	40-49岁	22.6273311215507995	113.853390896697377	440306	V0440300	28602	81	42	83	41	113.851653780000007	22.6246766000000008	113.854094119999999	22.6268925500000009	1
2019-10-23 18:41:44	2019-10-23 20:32:53	2.01503029999999983	01	19-29岁	22.6287465269115486	113.853319762972205	440306	V0440300	28602	81	42	83	41	113.851653780000007	22.6246766000000008	113.854094119999999	22.6268925500000009	1
2019-10-23 16:06:41	2019-10-23 16:06:41	2.29234759999999982	02	19-29岁	22.628444362609919	113.935520219539058	440305	V0440300	28636	81	76	83	76	113.934625209999993	22.6246766000000008	113.93706555	22.6268925500000009	1
2019-10-23 09:10:34	2019-10-23 11:58:40	1.75727349999999993	01	30-39岁	22.6270044493453497	114.027257481558834	440309	V0440300	28673	81	113	82	113	114.024917650000006	22.6246766000000008	114.027357980000005	22.6268925500000009	1
2019-10-23 18:45:24	2019-10-23 20:54:04	1.75727349999999993	02	19-29岁	22.6281346437458204	114.03321227405776	440309	V0440300	28676	81	116	82	116	114.032238660000004	22.6246766000000008	114.034678990000003	22.6268925500000009	1
2019-10-23 16:00:26	2019-10-23 16:16:37	1.86759879999999989	02	19-29岁	22.6290492408848003	114.123991103591777	440307	V0440300	28713	81	153	81	153	114.122531089999995	22.6246766000000008	114.124971430000002	22.6268925500000009	1
2019-10-23 14:52:34	2019-10-23 15:50:13	1.86759879999999989	01	40-49岁	22.6280567839634514	114.218110895859311	440307	V0440300	28752	81	192	80	192	114.2177042	22.6246766000000008	114.220144540000007	22.6268925500000009	1
2019-10-23 21:22:30	2019-10-23 23:07:12	1.86759879999999989	01	30-39岁	22.6280157165786413	114.218345081370131	440307	V0440300	28752	81	192	80	192	114.2177042	22.6246766000000008	114.220144540000007	22.6268925500000009	1
2019-10-23 16:06:03	2019-10-23 19:37:11	1.86759879999999989	01	50-59岁	22.6277588312238187	114.221228339214733	440307	V0440300	28753	81	193	80	193	114.220144540000007	22.6246766000000008	114.222584870000006	22.6268925500000009	2
2019-10-23 08:25:37	2019-10-23 15:41:47	1.86759879999999989	01	50-59岁	22.6277588312238187	114.221228339214733	440307	V0440300	28753	81	193	80	193	114.220144540000007	22.6246766000000008	114.222584870000006	22.6268925500000009	2
2019-10-23 17:51:03	2019-10-23 19:31:13	2.01503029999999983	01	19-29岁	22.6309769770927112	113.856613036156318	440306	V0440300	28961	82	44	84	43	113.856534460000006	22.6268925500000009	113.858974790000005	22.6291085099999982	1
2019-10-23 09:17:03	2019-10-23 10:38:16	1.86759879999999989	01	30-39岁	22.6308824079320487	114.214495199410194	440307	V0440300	29107	82	190	81	190	114.212823529999994	22.6268925500000009	114.215263870000001	22.6291085099999982	1
2019-10-23 16:51:10	2019-10-23 19:02:27	1.86759879999999989	02	40-49岁	22.6298409274669687	114.218454175461801	440307	V0440300	29109	82	192	81	192	114.2177042	22.6268925500000009	114.220144540000007	22.6291085099999982	1
2019-10-23 09:47:41	2019-10-23 15:58:03	1.86759879999999989	01	30-39岁	22.6303663777611916	114.218044932740142	440307	V0440300	29109	82	192	81	192	114.2177042	22.6268925500000009	114.220144540000007	22.6291085099999982	1
2019-10-23 19:04:54	2019-10-23 21:40:04	1.75727349999999993	01	30-39岁	22.6321274874342997	114.011552547290009	440309	V0440300	29381	83	107	84	107	114.010275629999995	22.6291085099999982	114.012715970000002	22.6313244699999991	1
2019-10-23 17:31:40	2019-10-23 20:09:40	1.75727349999999993	01	30-39岁	22.6333764031421296	114.01125329089335	440309	V0440300	29381	83	107	84	107	114.010275629999995	22.6291085099999982	114.012715970000002	22.6313244699999991	1
2019-10-23 00:35:35	2019-10-23 02:04:00	1.75727349999999993	01	19-29岁	22.6315769794214816	114.022220104065411	440309	V0440300	29385	83	111	84	111	114.02003698	22.6291085099999982	114.022477309999999	22.6313244699999991	1
2019-10-23 12:38:36	2019-10-23 17:49:57	1.86759879999999989	01	19-29岁	22.6317119597956413	114.214964643953294	440307	V0440300	29464	83	190	82	190	114.212823529999994	22.6291085099999982	114.215263870000001	22.6313244699999991	1
2019-10-23 13:47:20	2019-10-23 13:47:20	1.86759879999999989	01	19-29岁	22.6314297439363408	114.213268724925499	440307	V0440300	29464	83	190	82	190	114.212823529999994	22.6291085099999982	114.215263870000001	22.6313244699999991	1
2019-10-23 13:29:38	2019-10-23 14:54:51	1.86759879999999989	01	30-39岁	22.632747987302249	114.21796778856401	440307	V0440300	29466	83	192	82	192	114.2177042	22.6291085099999982	114.220144540000007	22.6313244699999991	1
2019-10-23 15:18:19	2019-10-23 18:23:38	1.86759879999999989	01	19-29岁	22.6335211990901186	114.220392851455244	440307	V0440300	29467	83	193	82	193	114.220144540000007	22.6291085099999982	114.222584870000006	22.6313244699999991	1
2019-10-23 18:02:08	2019-10-23 20:38:52	1.75727349999999993	01	30-39岁	22.635644006028631	114.035180208503462	440309	V0440300	29748	84	117	85	117	114.034678990000003	22.6313244699999991	114.037119329999996	22.63354043	1
2019-10-23 19:03:06	2019-10-23 21:50:12	1.86759879999999989	01	19-29岁	22.6336704612624615	114.05688460914466	440307	V0440300	29757	84	126	85	126	114.056642019999998	22.6313244699999991	114.059082349999997	22.63354043	1
2019-10-23 21:14:55	2019-10-23 21:14:55	1.86759879999999989	02	19-29岁	22.6344645862456098	114.18497983797883	440307	V0440300	29809	84	178	84	178	114.183539499999995	22.6313244699999991	114.185979829999994	22.63354043	1
2019-10-23 14:03:18	2019-10-23 14:04:18	1.86759879999999989	01	30-39岁	22.6354842074879201	114.214402377538647	440307	V0440300	29821	84	190	83	190	114.212823529999994	22.6313244699999991	114.215263870000001	22.63354043	1
2019-10-23 20:47:39	2019-10-23 22:50:11	1.75727349999999993	01	30-39岁	22.6374307335443987	114.009911299712783	440309	V0440300	30094	85	106	86	106	114.007835290000003	22.63354043	114.010275629999995	22.6357563800000001	1
2019-10-23 12:46:52	2019-10-23 13:24:38	1.75727349999999993	01	19-29岁	22.6376802268035391	114.013610245110584	440309	V0440300	30096	85	108	86	108	114.012715970000002	22.63354043	114.015156300000001	22.6357563800000001	1
2019-10-23 07:21:28	2019-10-23 09:07:38	1.86759879999999989	01	30-39岁	22.6361425861534791	114.183389846149851	440307	V0440300	30165	85	177	85	177	114.181099160000002	22.63354043	114.183539499999995	22.6357563800000001	1
2019-10-23 21:21:27	2019-10-23 21:21:27	1.86759879999999989	02	19-29岁	22.6378993995015492	114.188342304601562	440307	V0440300	30167	85	179	84	179	114.185979829999994	22.63354043	114.188420170000001	22.6357563800000001	1
2019-10-23 09:40:49	2019-10-23 12:05:40	1.86759879999999989	01	30-39岁	22.6394990390886086	114.18023890585809	440307	V0440300	30521	86	176	86	176	114.178658819999995	22.6357563800000001	114.181099160000002	22.637972340000001	2
2019-10-23 12:05:57	2019-10-23 12:43:36	1.86759879999999989	01	30-39岁	22.6394990390886086	114.18023890585809	440307	V0440300	30521	86	176	86	176	114.178658819999995	22.6357563800000001	114.181099160000002	22.637972340000001	2
2019-10-23 10:19:56	2019-10-23 11:33:59	1.75727349999999993	01	30-39岁	22.6423815600845408	114.003902191746434	440309	V0440300	30806	87	104	88	104	114.002954619999997	22.637972340000001	114.005394960000004	22.6401882999999984	1
2019-10-23 10:18:07	2019-10-23 12:17:19	1.75727349999999993	03	未知	22.6428471069692208	114.004183776096923	440309	V0440300	31163	88	104	89	104	114.002954619999997	22.6401882999999984	114.005394960000004	22.6424042599999993	2
2019-10-23 12:18:11	2019-10-23 16:46:27	1.75727349999999993	03	未知	22.6428471069692208	114.004183776096923	440309	V0440300	31163	88	104	89	104	114.002954619999997	22.6401882999999984	114.005394960000004	22.6424042599999993	2
2019-10-23 11:43:56	2019-10-23 13:49:58	1.86759879999999989	02	30-39岁	22.6426126272419204	114.059231756751615	440307	V0440300	31186	88	127	88	127	114.059082349999997	22.6401882999999984	114.061522690000004	22.6424042599999993	1
2019-10-23 18:48:11	2019-10-23 21:51:22	1.86759879999999989	01	30-39岁	22.6453697361957396	114.059960614569533	440307	V0440300	31543	89	127	89	127	114.059082349999997	22.6424042599999993	114.061522690000004	22.6446202099999994	1
2019-10-23 09:21:56	2019-10-23 13:32:33	1.86759879999999989	02	19-29岁	22.6464684843613	114.208657184000685	440307	V0440300	31604	89	188	88	188	114.207942860000003	22.6424042599999993	114.210383190000002	22.6446202099999994	1
2019-10-23 13:32:24	2019-10-23 17:57:15	2.01503029999999983	01	40-49岁	22.6485636478878511	113.830438442746228	440306	V0440300	31806	90	33	92	32	113.829690760000005	22.6446202099999994	113.832131090000004	22.6468361700000003	1
2019-10-23 10:48:17	2019-10-23 17:45:21	1.86759879999999989	01	50-59岁	22.6474142421331486	114.210096742737989	440307	V0440300	31961	90	188	89	188	114.207942860000003	22.6446202099999994	114.210383190000002	22.6468361700000003	1
2019-10-23 07:46:22	2019-10-23 22:31:33	1.75727349999999993	01	40-49岁	22.6499516804259606	113.97117410428497	440309	V0440300	32220	91	90	92	90	113.968789920000006	22.6468361700000003	113.971230250000005	22.6490521300000012	1
2019-10-23 08:28:08	2019-10-23 19:59:04	2.01503029999999983	01	19-29岁	22.6526687504979307	113.823110531120605	440306	V0440300	32517	92	30	94	30	113.822369749999993	22.6490521300000012	113.82481009	22.6512680800000012	1
2019-10-23 00:00:18	2019-10-23 00:53:14	1.75727349999999993	01	19-29岁	22.6525305662730716	114.004158276027525	440309	V0440300	32591	92	104	93	104	114.002954619999997	22.6490521300000012	114.005394960000004	22.6512680800000012	1
2019-10-23 19:43:08	2019-10-23 21:42:52	1.75727349999999993	01	19-29岁	22.6513360815562699	114.018011264422981	440309	V0440300	32597	92	110	93	110	114.017596639999994	22.6490521300000012	114.02003698	22.6512680800000012	1
2019-10-23 12:13:16	2019-10-23 14:41:28	1.86759879999999989	02	30-39岁	22.6529680898104289	114.212843593552662	440307	V0440300	32677	92	190	91	190	114.212823529999994	22.6490521300000012	114.215263870000001	22.6512680800000012	1
2019-10-23 10:47:59	2019-10-23 12:23:40	1.75727349999999993	01	30-39岁	22.6547074250844211	114.017792526587513	440309	V0440300	32954	93	110	94	110	114.017596639999994	22.6512680800000012	114.02003698	22.6534840399999986	3
2019-10-23 12:52:28	2019-10-23 14:33:08	1.75727349999999993	01	30-39岁	22.6547074250844211	114.017792526587513	440309	V0440300	32954	93	110	94	110	114.017596639999994	22.6512680800000012	114.02003698	22.6534840399999986	3
2019-10-23 14:33:08	2019-10-23 18:23:03	1.75727349999999993	01	30-39岁	22.6547074250844211	114.017792526587513	440309	V0440300	32954	93	110	94	110	114.017596639999994	22.6512680800000012	114.02003698	22.6534840399999986	3
2019-10-23 23:41:31	2019-10-23 23:41:31	1.86759879999999989	01	19-29岁	22.6551532232039001	114.069311080442219	440307	V0440300	32975	93	131	93	131	114.068843700000002	22.6512680800000012	114.071284030000001	22.6534840399999986	1
2019-10-23 20:43:13	2019-10-23 21:19:47	1.86759879999999989	03	未知	22.6572766022228684	114.062546386498923	440307	V0440300	33329	94	128	94	128	114.061522690000004	22.6534840399999986	114.063963029999996	22.6556999999999995	1
2019-10-23 13:42:24	2019-10-23 14:32:55	2.01503029999999983	02	30-39岁	22.6583850925124111	113.911401970686626	440306	V0440300	33624	95	66	97	66	113.910221849999999	22.6556999999999995	113.912662190000006	22.6579159600000004	1
2019-10-23 15:02:39	2019-10-23 15:56:33	1.75727349999999993	01	30-39岁	22.6634131489305588	114.023419557503104	440309	V0440300	34384	97	112	98	112	114.022477309999999	22.6601319100000005	114.024917650000006	22.6623478700000014	3
2019-10-23 09:16:39	2019-10-23 11:46:10	1.75727349999999993	01	30-39岁	22.6634131489305588	114.023419557503104	440309	V0440300	34384	97	112	98	112	114.022477309999999	22.6601319100000005	114.024917650000006	22.6623478700000014	3
2019-10-23 16:45:10	2019-10-23 18:23:42	1.75727349999999993	01	30-39岁	22.6634131489305588	114.023419557503104	440309	V0440300	34384	97	112	98	112	114.022477309999999	22.6601319100000005	114.024917650000006	22.6623478700000014	3
2019-10-23 23:15:15	2019-10-23 23:37:05	1.75727349999999993	01	19-29岁	22.6646766919449085	114.043386356856118	440309	V0440300	34749	98	120	98	120	114.042000000000002	22.6623478700000014	114.044440339999994	22.6645638299999987	1
2019-10-23 13:40:06	2019-10-23 15:57:08	2.01503029999999983	02	30-39岁	22.6688870175762993	113.819129334796159	440306	V0440300	35014	99	28	101	28	113.817489080000001	22.6645638299999987	113.81992941	22.6667797899999997	1
2019-10-23 11:50:36	2019-10-23 13:13:01	2.01503029999999983	01	30-39岁	22.667694905402211	113.822715681619925	440306	V0440300	35016	99	30	101	30	113.822369749999993	22.6645638299999987	113.82481009	22.6667797899999997	1
2019-10-23 19:13:15	2019-10-23 23:12:33	2.05558739999999984	01	19-29岁	22.6705987905970794	114.297730221213882	440310	V0440300	35567	100	224	98	225	114.295794959999995	22.6667797899999997	114.298235289999994	22.6689957399999997	1
2019-10-23 08:07:21	2019-10-23 08:19:03	2.01503029999999983	02	19-29岁	22.6726763665016691	113.798281423212529	440306	V0440300	35720	101	20	103	20	113.797966389999999	22.6689957399999997	113.800406719999998	22.6712117000000006	1
2019-10-23 00:21:50	2019-10-23 13:52:01	1.75727349999999993	01	19-29岁	22.6716555853410995	114.012894019260585	440309	V0440300	35808	101	108	102	108	114.012715970000002	22.6689957399999997	114.015156300000001	22.6712117000000006	1
2019-10-23 19:21:35	2019-10-23 19:57:24	2.01503029999999983	01	30-39岁	22.675215379859079	113.79439118398227	440306	V0440300	36075	102	18	104	18	113.79308571	22.6712117000000006	113.795526050000007	22.6734276600000015	1
2019-10-23 14:51:46	2019-10-23 16:52:35	1.75727349999999993	01	30-39岁	22.6734845732239698	114.041388497145419	440309	V0440300	36176	102	119	102	119	114.039559659999995	22.6712117000000006	114.042000000000002	22.6734276600000015	1
2019-10-23 13:44:28	2019-10-23 16:50:48	1.75727349999999993	01	30-39岁	22.6745323842472501	114.040947805207267	440309	V0440300	36176	102	119	102	119	114.039559659999995	22.6712117000000006	114.042000000000002	22.6734276600000015	1
2019-10-23 07:15:30	2019-10-23 08:18:38	2.01503029999999983	01	30-39岁	22.6757501294028003	113.794057850548654	440306	V0440300	36432	103	18	105	18	113.79308571	22.6734276600000015	113.795526050000007	22.6756436199999989	1
2019-10-23 20:50:24	2019-10-23 23:45:06	2.01503029999999983	02	19-29岁	22.675970712499911	113.815494291515478	440306	V0440300	36441	103	27	105	27	113.815048739999995	22.6734276600000015	113.817489080000001	22.6756436199999989	1
2019-10-23 21:05:42	2019-10-23 23:42:30	2.01503029999999983	01	19-29岁	22.6763576933606004	113.818616532502972	440306	V0440300	36442	103	28	105	28	113.817489080000001	22.6734276600000015	113.81992941	22.6756436199999989	1
2019-10-23 19:24:06	2019-10-23 22:19:02	2.01503029999999983	01	30-39岁	22.6767705683201797	113.926997125105345	440306	V0440300	36486	103	72	104	72	113.924863869999996	22.6734276600000015	113.927304199999995	22.6756436199999989	1
2019-10-23 18:16:31	2019-10-23 20:15:34	1.75727349999999993	02	19-29岁	22.6771176335096705	114.048984069867458	440309	V0440300	36536	103	122	103	122	114.046880669999993	22.6734276600000015	114.04932101	22.6756436199999989	1
2019-10-23 09:09:12	2019-10-23 11:09:21	1.86759879999999989	01	30-39岁	22.6778132262678405	114.20794483025314	440307	V0440300	36602	103	188	102	188	114.207942860000003	22.6734276600000015	114.210383190000002	22.6756436199999989	2
2019-10-23 17:15:02	2019-10-23 18:39:27	1.86759879999999989	01	30-39岁	22.6778132262678405	114.20794483025314	440307	V0440300	36602	103	188	102	188	114.207942860000003	22.6734276600000015	114.210383190000002	22.6756436199999989	2
2019-10-23 17:04:52	2019-10-23 19:11:15	1.75727349999999993	02	40-49岁	22.6780509544750792	114.044295707809098	440309	V0440300	36891	104	120	104	120	114.042000000000002	22.6756436199999989	114.044440339999994	22.677859569999999	1
2019-10-23 15:32:31	2019-10-23 16:16:33	1.86759879999999989	01	19-29岁	22.6811069455922301	114.225017082871076	440307	V0440300	37322	105	194	104	195	114.222584870000006	22.677859569999999	114.225025209999998	22.6800755299999999	1
2019-10-23 04:59:39	2019-10-23 06:11:13	2.05558739999999984	01	40-49岁	22.6817396149928712	114.315536957587767	440310	V0440300	37360	105	232	103	233	114.315317649999997	22.677859569999999	114.317757979999996	22.6800755299999999	1
2019-10-23 23:44:05	2019-10-23 23:44:05	2.01503029999999983	01	19-29岁	22.684921755387041	113.79332896972852	440306	V0440300	37860	107	18	109	18	113.79308571	22.6822914900000008	113.795526050000007	22.6845074500000017	1
2019-10-23 07:23:08	2019-10-23 08:08:13	1.86759879999999989	01	30-39岁	22.6845638203385889	114.239091014398994	440307	V0440300	38042	107	200	106	201	114.237226890000002	22.6822914900000008	114.239667229999995	22.6845074500000017	1
2019-10-23 20:29:05	2019-10-23 22:21:26	2.01503029999999983	01	40-49岁	22.6874387725708608	113.924706992918033	440306	V0440300	38270	108	71	109	71	113.922423530000003	22.6845074500000017	113.924863869999996	22.6867234000000018	1
2019-10-23 12:36:05	2019-10-23 13:42:19	1.75727349999999993	01	30-39岁	22.688036477843891	114.001334194182419	440309	V0440300	38302	108	103	109	103	114.000514289999998	22.6845074500000017	114.002954619999997	22.6867234000000018	1
2019-10-23 15:24:09	2019-10-23 17:36:08	2.01503029999999983	01	30-39岁	22.6929530470227192	113.84504621294802	440306	V0440300	38952	110	39	112	39	113.844332769999994	22.6889393599999991	113.846773110000001	22.69115532	2
2019-10-23 17:36:24	2019-10-23 18:40:02	2.01503029999999983	01	30-39岁	22.6929530470227192	113.84504621294802	440306	V0440300	38952	110	39	112	39	113.844332769999994	22.6889393599999991	113.846773110000001	22.69115532	2
2019-10-23 11:48:13	2019-10-23 18:16:44	2.01503029999999983	02	19-29岁	22.6948904667633613	113.795450311489589	440306	V0440300	39288	111	18	113	18	113.79308571	22.69115532	113.795526050000007	22.6933712800000009	1
2019-10-23 18:07:38	2019-10-23 22:04:28	2.01503029999999983	03	未知	22.6943567700653297	113.796736752844822	440306	V0440300	39289	111	19	113	19	113.795526050000007	22.69115532	113.797966389999999	22.6933712800000009	1
2019-10-23 09:02:36	2019-10-23 10:14:47	2.01503029999999983	02	19-29岁	22.6948367899685195	113.804039066540156	440306	V0440300	39292	111	22	113	22	113.802847060000005	22.69115532	113.805287399999997	22.6933712800000009	1
2019-10-23 12:37:12	2019-10-23 13:43:53	1.75727349999999993	01	30-39岁	22.6948136070922395	114.056182213945476	440309	V0440300	39395	111	125	111	125	114.054201680000006	22.69115532	114.056642019999998	22.6933712800000009	1
2019-10-23 17:02:59	2019-10-23 18:52:23	1.86759879999999989	01	19-29岁	22.6938277508561299	114.142649073070515	440307	V0440300	39431	111	161	110	161	114.142053779999998	22.69115532	114.144494120000005	22.6933712800000009	1
2019-10-23 11:13:52	2019-10-23 12:30:36	1.75727349999999993	01	30-39岁	22.6974922239930592	114.046290750205671	440309	V0440300	39748	112	121	112	121	114.044440339999994	22.6933712800000009	114.046880669999993	22.695587230000001	1
2019-10-23 11:51:02	2019-10-23 18:38:47	1.86759879999999989	01	19-29岁	22.6973307592988611	114.138665825403748	440307	V0440300	39786	112	159	111	159	114.137173110000006	22.6933712800000009	114.139613449999999	22.695587230000001	1
2019-10-23 18:54:12	2019-10-23 20:07:13	2.01503029999999983	02	30-39岁	22.6989462936296214	113.822782428867427	440306	V0440300	40014	113	30	115	30	113.822369749999993	22.695587230000001	113.82481009	22.6978031899999984	1
2019-10-23 19:44:53	2019-10-23 22:13:37	2.01503029999999983	03	未知	22.6983864255882288	113.937914165974718	440306	V0440300	40061	113	77	114	77	113.93706555	22.695587230000001	113.939505879999999	22.6978031899999984	1
2019-10-23 09:26:10	2019-10-23 21:42:11	1.86759879999999989	02	19-29岁	22.698390095217551	114.119246732316938	440307	V0440300	40135	113	151	112	151	114.117650420000004	22.695587230000001	114.120090759999997	22.6978031899999984	1
2019-10-23 17:25:39	2019-10-23 21:15:35	1.86759879999999989	01	30-39岁	22.6979119344034892	114.126280101616871	440307	V0440300	40138	113	154	112	154	114.124971430000002	22.695587230000001	114.127411769999995	22.6978031899999984	1
2019-10-23 21:25:13	2019-10-23 23:33:37	1.86759879999999989	01	30-39岁	22.7002008695524786	114.225206271167565	440307	V0440300	40536	114	195	113	196	114.225025209999998	22.6978031899999984	114.227465550000005	22.7000191499999993	1
2019-10-23 12:12:24	2019-10-23 13:08:20	2.01503029999999983	01	40-49岁	22.7044683504133893	113.829113139604999	440306	V0440300	41087	116	32	118	32	113.827250419999999	22.7022351100000002	113.829690760000005	22.7044510600000002	1
2019-10-23 18:37:46	2019-10-23 21:30:05	2.01503029999999983	01	30-39岁	22.708270157782291	113.941303017621166	440306	V0440300	41490	117	78	118	78	113.939505879999999	22.7044510600000002	113.941946220000005	22.7066670200000011	1
2019-10-23 09:45:06	2019-10-23 10:25:01	1.75727349999999993	01	30-39岁	22.7083072491602813	114.071944808539328	440309	V0440300	41544	117	132	117	132	114.071284030000001	22.7044510600000002	114.073724369999994	22.7066670200000011	1
2019-10-23 15:09:58	2019-10-23 16:20:31	1.75727349999999993	01	19-29岁	22.7083220767216716	114.078180203305337	440309	V0440300	41546	117	134	117	134	114.07616471	22.7044510600000002	114.078605039999999	22.7066670200000011	1
2019-10-23 15:22:03	2019-10-23 16:20:33	1.75727349999999993	01	30-39岁	22.711005551764039	114.076858529299741	440309	V0440300	41903	118	134	118	135	114.07616471	22.7066670200000011	114.078605039999999	22.7088829799999985	1
2019-10-23 11:42:30	2019-10-23 14:10:40	2.01503029999999983	01	30-39岁	22.7138579332558592	113.810756087762456	440306	V0440300	42508	120	25	122	25	113.810168070000003	22.7110989399999994	113.812608400000002	22.7133148899999995	1
2019-10-23 15:27:15	2019-10-23 21:35:27	2.01503029999999983	02	19-29岁	22.7194811735100295	113.892326653738749	440306	V0440300	43255	122	58	123	58	113.890699159999997	22.7155308500000004	113.893139500000004	22.7177468100000013	1
2019-10-23 17:12:25	2019-10-23 21:19:54	1.75727349999999993	01	19-29岁	22.7187458451661399	114.064357882314113	440309	V0440300	43326	122	129	122	130	114.063963029999996	22.7155308500000004	114.066403359999995	22.7177468100000013	1
2019-10-23 14:00:18	2019-10-23 15:52:47	2.01503029999999983	01	19-29岁	22.7200390681102498	113.812100980757251	440306	V0440300	43579	123	25	125	25	113.810168070000003	22.7177468100000013	113.812608400000002	22.7199627699999986	1
2019-10-23 18:39:06	2019-10-23 19:11:24	2.01503029999999983	02	0-18岁	22.7203342218255209	113.839671199487029	440306	V0440300	43591	123	37	125	37	113.839452100000003	22.7177468100000013	113.841892439999995	22.7199627699999986	1
2019-10-23 16:47:55	2019-10-23 16:47:55	1.75727349999999993	01	19-29岁	22.7226181111781393	114.053592747516205	440309	V0440300	44035	124	124	124	125	114.051761350000007	22.7199627699999986	114.054201680000006	22.7221787199999987	1
2019-10-23 14:22:01	2019-10-23 15:52:44	1.86759879999999989	01	50-59岁	22.7249515620614204	114.21953052919153	440307	V0440300	44460	125	192	123	193	114.2177042	22.7221787199999987	114.220144540000007	22.7243946799999996	1
2019-10-23 08:02:39	2019-10-23 08:09:29	2.01503029999999983	02	19-29岁	22.7268495194405986	113.811067529121431	440306	V0440300	44650	126	25	128	25	113.810168070000003	22.7243946799999996	113.812608400000002	22.7266106400000005	1
2019-10-23 22:05:42	2019-10-23 22:48:02	2.01503029999999983	01	19-29岁	22.7291698233415609	113.811577902778666	440306	V0440300	45007	127	25	129	25	113.810168070000003	22.7266106400000005	113.812608400000002	22.7288266000000014	2
2019-10-23 19:10:28	2019-10-23 22:05:01	2.01503029999999983	01	19-29岁	22.7291698233415609	113.811577902778666	440306	V0440300	45007	127	25	129	25	113.810168070000003	22.7266106400000005	113.812608400000002	22.7288266000000014	2
2019-10-23 18:45:47	2019-10-23 22:25:51	2.01503029999999983	01	30-39岁	22.7328129022078897	113.837312102969591	440306	V0440300	45375	128	36	130	36	113.837011770000004	22.7288266000000014	113.839452100000003	22.7310425500000015	1
2019-10-23 19:35:54	2019-10-23 20:10:00	2.01503029999999983	02	30-39岁	22.7323178377082513	113.899031309130663	440306	V0440300	45400	128	61	129	61	113.898020169999995	22.7288266000000014	113.900460510000002	22.7310425500000015	1
2019-10-23 10:01:50	2019-10-23 11:05:39	1.86759879999999989	02	30-39岁	22.7322967308103401	114.214224700324337	440307	V0440300	45529	128	190	126	191	114.212823529999994	22.7288266000000014	114.215263870000001	22.7310425500000015	1
2019-10-23 18:56:43	2019-10-23 21:19:25	2.01503029999999983	01	19-29岁	22.7363737436918605	113.82213145606697	440306	V0440300	46082	130	29	132	29	113.81992941	22.7332585099999989	113.822369749999993	22.7354744699999998	1
2019-10-23 18:51:40	2019-10-23 18:51:40	2.01503029999999983	01	50-59岁	22.7360572005161998	113.913637703786208	440306	V0440300	46120	130	67	131	67	113.912662190000006	22.7332585099999989	113.915102520000005	22.7354744699999998	1
2019-10-23 14:54:53	2019-10-23 18:08:15	1.86759879999999989	02	40-49岁	22.7371500305684684	114.277388569177717	440307	V0440300	46269	130	216	128	217	114.276272270000007	22.7332585099999989	114.278712600000006	22.7354744699999998	1
2019-10-23 11:55:23	2019-10-23 14:19:42	2.01503029999999983	01	19-29岁	22.7386831708435402	113.837546642556205	440306	V0440300	46446	131	36	132	36	113.837011770000004	22.7354744699999998	113.839452100000003	22.7376904300000007	1
2019-10-23 16:12:43	2019-10-23 20:38:09	1.86759879999999989	02	19-29岁	22.7401937453686216	114.313734390390707	440307	V0440300	46998	132	231	130	232	114.312877310000005	22.7376904300000007	114.315317649999997	22.7399063800000008	1
2019-10-23 09:45:34	2019-10-23 10:59:11	2.01503029999999983	01	30-39岁	22.7421788925731896	113.804640906287148	440306	V0440300	47146	133	22	135	22	113.802847060000005	22.7399063800000008	113.805287399999997	22.7421223400000017	1
2019-10-23 13:08:56	2019-10-23 14:23:34	2.01503029999999983	01	30-39岁	22.7431419679718587	113.838504436463992	440306	V0440300	47160	133	36	134	36	113.837011770000004	22.7399063800000008	113.839452100000003	22.7421223400000017	1
2019-10-23 17:35:31	2019-10-23 20:33:40	1.75727349999999993	01	19-29岁	22.7434656715722703	114.094413102508682	440309	V0440300	47265	133	141	132	142	114.093247059999996	22.7399063800000008	114.095687400000003	22.7421223400000017	2
2019-10-23 14:24:44	2019-10-23 17:35:14	1.75727349999999993	01	19-29岁	22.7434656715722703	114.094413102508682	440309	V0440300	47265	133	141	132	142	114.093247059999996	22.7399063800000008	114.095687400000003	22.7421223400000017	2
2019-10-23 19:11:34	2019-10-23 21:39:33	2.05558739999999984	02	30-39岁	22.7447238948869099	114.389849677128424	440310	V0440300	47743	134	262	131	263	114.388527730000007	22.7421223400000017	114.39096807	22.744338299999999	1
2019-10-23 23:27:03	2019-10-23 23:44:16	2.01503029999999983	01	19-29岁	22.7570469210531705	113.929007267772491	440306	V0440300	49339	139	73	140	74	113.927304199999995	22.7532021299999982	113.929744540000002	22.7554180799999983	1
2019-10-23 14:40:17	2019-10-23 16:45:28	2.01503029999999983	01	19-29岁	22.7583674723362002	113.903016330922412	440306	V0440300	49686	140	63	141	64	113.902900840000001	22.7554180799999983	113.905341179999994	22.7576340399999992	1
2019-10-23 00:00:10	2019-10-23 00:58:53	2.01503029999999983	01	19-29岁	22.7715822118215989	113.870351331842841	440306	V0440300	51814	146	49	147	50	113.868736139999996	22.7687138299999994	113.871176469999995	22.7709297900000003	2
2019-10-23 19:59:04	2019-10-23 23:32:51	2.01503029999999983	01	19-29岁	22.7715822118215989	113.870351331842841	440306	V0440300	51814	146	49	147	50	113.868736139999996	22.7687138299999994	113.871176469999995	22.7709297900000003	2
2019-10-23 12:41:02	2019-10-23 12:42:02	2.01503029999999983	02	30-39岁	22.7734016278584903	113.889081850866006	440306	V0440300	52179	147	57	148	58	113.888258820000004	22.7709297900000003	113.890699159999997	22.7731457500000012	1
2019-10-23 18:26:51	2019-10-23 20:25:05	2.01503029999999983	02	19-29岁	22.7795912533633285	113.872883703802216	440306	V0440300	52886	149	50	150	51	113.871176469999995	22.7753617000000013	113.873616810000001	22.7775776599999986	1
2019-10-23 20:41:28	2019-10-23 20:50:27	2.01503029999999983	03	未知	22.7837576874448793	113.876885901573843	440306	V0440300	53602	151	52	152	53	113.87605714	22.7797936199999995	113.878497479999993	22.7820095699999996	1
2019-10-23 19:16:35	2019-10-23 21:35:24	2.01503029999999983	03	未知	22.7827028879085205	113.890788025458122	440306	V0440300	53608	151	58	152	59	113.890699159999997	22.7797936199999995	113.893139500000004	22.7820095699999996	1
2019-10-23 14:53:46	2019-10-23 15:28:30	2.01503029999999983	01	40-49岁	22.7878004276707209	113.889339008223985	440306	V0440300	54321	153	57	154	58	113.888258820000004	22.7842255300000005	113.890699159999997	22.7864414900000014	2
2019-10-23 15:28:31	2019-10-23 21:47:36	2.01503029999999983	01	40-49岁	22.7878004276707209	113.889339008223985	440306	V0440300	54321	153	57	154	58	113.888258820000004	22.7842255300000005	113.890699159999997	22.7864414900000014	2
2019-10-23 11:15:49	2019-10-23 12:21:53	2.01503029999999983	01	19-29岁	22.8003066814759912	113.948527673200587	440306	V0440300	56487	159	81	159	82	113.946826889999997	22.7975212800000016	113.949267230000004	22.7997372300000016	1
