# Supplementary material for: Analysis of the influencing factors of vitality and built environment of shopping centers based on mobile-phone signaling data
Source: PLoS One. 2024 Feb 15;19(2):e0296261. doi: 10.1371/journal.pone.0296261 (PMC10868840; doi:10.1371/journal.pone.0296261)
Supplement: S1 Data — (ZIP) [file pone.0296261.s001.zip › μò░μì«Θçìμû░μƒÑΦ»ó/02μ╡╖σ▓╕σƒÄ/μ╡╖σ▓╕22-Φ«┐Θù«Φ«░σ╜ò.csv]

stime	etime	weight	gender	age	o_lat	o_lon	o_district	city	o_fnid	grow_4326	gcol_4326	grow_32650	gcol_32650	ext_min_x	ext_min_y	ext_max_x	ext_max_y	visit_time
2019-10-22 08:35:35	2019-10-22 09:34:49	2.29234759999999982	01	30-39岁	22.4755391081631686	113.886179275461359	440305	V0440300	3983	12	56	15	54	113.885818490000005	22.4717755299999986	113.888258820000004	22.4739914899999995	1
2019-10-22 02:05:06	2019-10-22 07:07:34	2.29234759999999982	01	40-49岁	22.47484690083526	113.89942043698899	440305	V0440300	3988	12	61	15	59	113.898020169999995	22.4717755299999986	113.900460510000002	22.4739914899999995	2
2019-10-22 00:33:34	2019-10-22 01:58:00	2.29234759999999982	01	40-49岁	22.47484690083526	113.89942043698899	440305	V0440300	3988	12	61	15	59	113.898020169999995	22.4717755299999986	113.900460510000002	22.4739914899999995	2
2019-10-22 18:24:32	2019-10-22 21:27:46	2.29234759999999982	01	19-29岁	22.4793443277645615	113.885550312836457	440305	V0440300	4696	14	55	17	53	113.883378149999999	22.4762074500000004	113.885818490000005	22.4784234000000005	1
2019-10-22 17:39:39	2019-10-22 21:26:40	2.29234759999999982	02	19-29岁	22.4791841635136791	113.88706877374868	440305	V0440300	4697	14	56	17	54	113.885818490000005	22.4762074500000004	113.888258820000004	22.4784234000000005	2
2019-10-22 13:46:59	2019-10-22 16:00:47	2.29234759999999982	02	19-29岁	22.4791841635136791	113.88706877374868	440305	V0440300	4697	14	56	17	54	113.885818490000005	22.4762074500000004	113.888258820000004	22.4784234000000005	2
2019-10-22 10:52:22	2019-10-22 12:47:29	2.29234759999999982	01	30-39岁	22.4805114206604983	113.898798946241016	440305	V0440300	4702	14	61	17	59	113.898020169999995	22.4762074500000004	113.900460510000002	22.4784234000000005	1
2019-10-22 16:12:32	2019-10-22 19:39:12	2.29234759999999982	03	未知	22.4842783938355986	113.926770821466803	440305	V0440300	5427	16	72	19	70	113.924863869999996	22.4806393600000014	113.927304199999995	22.4828553199999988	1
2019-10-22 18:10:37	2019-10-22 22:04:55	2.29234759999999982	02	19-29岁	22.4852158622016702	113.913027925040652	440305	V0440300	5779	17	67	20	65	113.912662190000006	22.4828553199999988	113.915102520000005	22.4850712799999997	1
2019-10-22 07:15:04	2019-10-22 07:51:03	2.29234759999999982	01	30-39岁	22.488558368417749	113.910380167396951	440305	V0440300	6135	18	66	21	64	113.910221849999999	22.4850712799999997	113.912662190000006	22.4872872299999997	2
2019-10-22 07:51:07	2019-10-22 19:30:21	2.29234759999999982	01	30-39岁	22.488558368417749	113.910380167396951	440305	V0440300	6135	18	66	21	64	113.910221849999999	22.4850712799999997	113.912662190000006	22.4872872299999997	2
2019-10-22 20:49:21	2019-10-22 21:43:52	2.29234759999999982	01	30-39岁	22.4880246709293701	113.911256349975133	440305	V0440300	6135	18	66	21	64	113.910221849999999	22.4850712799999997	113.912662190000006	22.4872872299999997	1
2019-10-22 19:06:58	2019-10-22 20:12:04	2.29234759999999982	01	19-29岁	22.4887109285974205	113.912688132157768	440305	V0440300	6136	18	67	21	65	113.912662190000006	22.4850712799999997	113.915102520000005	22.4872872299999997	1
2019-10-22 20:14:23	2019-10-22 21:45:33	2.29234759999999982	02	30-39岁	22.4891941597023504	113.914357513895879	440305	V0440300	6136	18	67	21	65	113.912662190000006	22.4850712799999997	113.915102520000005	22.4872872299999997	2
2019-10-22 19:35:17	2019-10-22 20:14:01	2.29234759999999982	02	30-39岁	22.4891941597023504	113.914357513895879	440305	V0440300	6136	18	67	21	65	113.912662190000006	22.4850712799999997	113.915102520000005	22.4872872299999997	2
2019-10-22 19:38:08	2019-10-22 21:17:51	2.29234759999999982	02	19-29岁	22.4888587041748984	113.924183418783073	440305	V0440300	6140	18	71	21	69	113.922423530000003	22.4850712799999997	113.924863869999996	22.4872872299999997	1
2019-10-22 10:19:33	2019-10-22 11:52:30	2.29234759999999982	02	30-39岁	22.487704704070179	113.925189813030926	440305	V0440300	6141	18	72	21	70	113.924863869999996	22.4850712799999997	113.927304199999995	22.4872872299999997	1
2019-10-22 17:56:50	2019-10-22 18:40:14	2.29234759999999982	02	50-59岁	22.4909442016283307	113.916202759339455	440305	V0440300	6494	19	68	22	66	113.915102520000005	22.4872872299999997	113.917542859999998	22.4895031900000006	2
2019-10-22 11:50:11	2019-10-22 13:09:57	2.29234759999999982	02	50-59岁	22.4909442016283307	113.916202759339455	440305	V0440300	6494	19	68	22	66	113.915102520000005	22.4872872299999997	113.917542859999998	22.4895031900000006	2
2019-10-22 00:00:43	2019-10-22 01:00:58	2.29234759999999982	01	50-59岁	22.4911834648412103	113.917858167544935	440305	V0440300	6495	19	69	22	67	113.917542859999998	22.4872872299999997	113.919983189999996	22.4895031900000006	1
2019-10-22 17:23:24	2019-10-22 21:31:01	2.29234759999999982	01	40-49岁	22.4907997561216497	113.91761416722531	440305	V0440300	6495	19	69	22	67	113.917542859999998	22.4872872299999997	113.919983189999996	22.4895031900000006	1
2019-10-22 23:40:08	2019-10-22 23:40:08	2.29234759999999982	02	30-39岁	22.4904781908730307	113.922506306878063	440305	V0440300	6497	19	71	22	69	113.922423530000003	22.4872872299999997	113.924863869999996	22.4895031900000006	1
2019-10-22 23:42:29	2019-10-22 23:42:29	2.29234759999999982	02	30-39岁	22.4903282979445294	113.927889947602381	440305	V0440300	6499	19	73	22	71	113.927304199999995	22.4872872299999997	113.929744540000002	22.4895031900000006	1
2019-10-22 19:11:13	2019-10-22 21:38:15	2.29234759999999982	01	19-29岁	22.4915458657585994	113.928795387008407	440305	V0440300	6499	19	73	22	71	113.927304199999995	22.4872872299999997	113.929744540000002	22.4895031900000006	1
2019-10-22 12:57:40	2019-10-22 14:15:39	2.29234759999999982	01	19-29岁	22.491327083793859	113.936734836739788	440305	V0440300	6502	19	76	22	74	113.934625209999993	22.4872872299999997	113.93706555	22.4895031900000006	1
2019-10-22 10:41:27	2019-10-22 14:08:28	2.29234759999999982	01	未知	22.4914093222227294	113.935839528107351	440305	V0440300	6502	19	76	22	74	113.934625209999993	22.4872872299999997	113.93706555	22.4895031900000006	1
2019-10-22 15:52:43	2019-10-22 20:00:04	2.29234759999999982	03	未知	22.4915862125453607	113.938496701580775	440305	V0440300	6503	19	77	22	75	113.93706555	22.4872872299999997	113.939505879999999	22.4895031900000006	1
2019-10-22 14:27:50	2019-10-22 15:27:01	2.29234759999999982	01	19-29岁	22.4934009188697992	113.908776931912072	440305	V0440300	6848	20	65	23	63	113.907781510000007	22.4895031900000006	113.910221849999999	22.4917191500000015	1
2019-10-22 19:12:30	2019-10-22 22:11:53	2.29234759999999982	01	50-59岁	22.4932004458013814	113.909616610322715	440305	V0440300	6848	20	65	23	63	113.907781510000007	22.4895031900000006	113.910221849999999	22.4917191500000015	2
2019-10-22 13:02:32	2019-10-22 14:49:27	2.29234759999999982	01	50-59岁	22.4932004458013814	113.909616610322715	440305	V0440300	6848	20	65	23	63	113.907781510000007	22.4895031900000006	113.910221849999999	22.4917191500000015	2
2019-10-22 21:54:27	2019-10-22 22:50:38	2.29234759999999982	03	未知	22.4929747683242809	113.910553965477533	440305	V0440300	6849	20	66	23	64	113.910221849999999	22.4895031900000006	113.912662190000006	22.4917191500000015	1
2019-10-22 14:44:20	2019-10-22 15:55:29	2.29234759999999982	01	50-59岁	22.4927222436770684	113.916211882872261	440305	V0440300	6851	20	68	23	66	113.915102520000005	22.4895031900000006	113.917542859999998	22.4917191500000015	1
2019-10-22 18:35:52	2019-10-22 20:39:24	2.29234759999999982	02	19-29岁	22.4930955998064412	113.921574297856878	440305	V0440300	6853	20	70	23	68	113.919983189999996	22.4895031900000006	113.922423530000003	22.4917191500000015	1
2019-10-22 23:24:50	2019-10-22 23:24:50	2.29234759999999982	01	19-29岁	22.4930053796923488	113.925354244567018	440305	V0440300	6855	20	72	23	70	113.924863869999996	22.4895031900000006	113.927304199999995	22.4917191500000015	1
2019-10-22 18:07:18	2019-10-22 18:08:18	2.29234759999999982	01	30-39岁	22.4920560774236513	113.926210460811802	440305	V0440300	6855	20	72	23	70	113.924863869999996	22.4895031900000006	113.927304199999995	22.4917191500000015	1
2019-10-22 13:21:16	2019-10-22 15:12:02	2.29234759999999982	01	40-49岁	22.4924260615592289	113.925736108855844	440305	V0440300	6855	20	72	23	70	113.924863869999996	22.4895031900000006	113.927304199999995	22.4917191500000015	1
2019-10-22 13:48:32	2019-10-22 14:41:30	2.29234759999999982	01	60岁以上	22.4918230559940007	113.928187126471244	440305	V0440300	6856	20	73	23	71	113.927304199999995	22.4895031900000006	113.929744540000002	22.4917191500000015	2
2019-10-22 08:27:21	2019-10-22 10:05:56	2.29234759999999982	01	60岁以上	22.4918230559940007	113.928187126471244	440305	V0440300	6856	20	73	23	71	113.927304199999995	22.4895031900000006	113.929744540000002	22.4917191500000015	2
2019-10-22 16:34:37	2019-10-22 19:07:35	2.29234759999999982	02	30-39岁	22.4920260469059414	113.935524866124339	440305	V0440300	6859	20	76	23	74	113.934625209999993	22.4895031900000006	113.93706555	22.4917191500000015	1
2019-10-22 11:17:41	2019-10-22 12:58:11	2.29234759999999982	01	40-49岁	22.4937722807213909	113.935758315188053	440305	V0440300	6859	20	76	23	74	113.934625209999993	22.4895031900000006	113.93706555	22.4917191500000015	1
2019-10-22 17:49:26	2019-10-22 21:22:55	2.29234759999999982	02	30-39岁	22.4925253261515117	113.93852458339579	440305	V0440300	6860	20	77	23	75	113.93706555	22.4895031900000006	113.939505879999999	22.4917191500000015	1
2019-10-22 21:01:35	2019-10-22 22:31:17	2.29234759999999982	02	19-29岁	22.4950839086973495	113.91182792937218	440305	V0440300	7206	21	66	24	64	113.910221849999999	22.4917191500000015	113.912662190000006	22.4939351099999989	1
2019-10-22 15:02:37	2019-10-22 18:59:17	2.29234759999999982	02	40-49岁	22.4949472392088694	113.915055356843027	440305	V0440300	7207	21	67	24	65	113.912662190000006	22.4917191500000015	113.915102520000005	22.4939351099999989	1
2019-10-22 21:53:32	2019-10-22 23:02:05	2.29234759999999982	02	19-29岁	22.4959785868098905	113.926512221926046	440305	V0440300	7212	21	72	24	70	113.924863869999996	22.4917191500000015	113.927304199999995	22.4939351099999989	1
2019-10-22 14:59:15	2019-10-22 16:37:04	2.29234759999999982	01	19-29岁	22.4960042268586697	113.926909854527821	440305	V0440300	7212	21	72	24	70	113.924863869999996	22.4917191500000015	113.927304199999995	22.4939351099999989	4
2019-10-22 10:59:36	2019-10-22 14:59:09	2.29234759999999982	01	19-29岁	22.4960042268586697	113.926909854527821	440305	V0440300	7212	21	72	24	70	113.924863869999996	22.4917191500000015	113.927304199999995	22.4939351099999989	4
2019-10-22 10:17:27	2019-10-22 10:59:33	2.29234759999999982	01	19-29岁	22.4960042268586697	113.926909854527821	440305	V0440300	7212	21	72	24	70	113.924863869999996	22.4917191500000015	113.927304199999995	22.4939351099999989	4
2019-10-22 16:37:08	2019-10-22 17:32:38	2.29234759999999982	01	19-29岁	22.4960042268586697	113.926909854527821	440305	V0440300	7212	21	72	24	70	113.924863869999996	22.4917191500000015	113.927304199999995	22.4939351099999989	4
2019-10-22 18:55:40	2019-10-22 20:43:09	2.29234759999999982	02	19-29岁	22.4940826132529601	113.928836471436412	440305	V0440300	7213	21	73	24	71	113.927304199999995	22.4917191500000015	113.929744540000002	22.4939351099999989	1
2019-10-22 18:48:49	2019-10-22 20:11:37	2.29234759999999982	02	30-39岁	22.4942347811470107	113.931610765185184	440305	V0440300	7214	21	74	24	72	113.929744540000002	22.4917191500000015	113.932184879999994	22.4939351099999989	1
2019-10-22 00:03:11	2019-10-22 00:19:34	2.29234759999999982	02	30-39岁	22.4953931437500287	113.936043091582391	440305	V0440300	7216	21	76	24	74	113.934625209999993	22.4917191500000015	113.93706555	22.4939351099999989	1
2019-10-22 18:25:44	2019-10-22 21:35:18	2.29234759999999982	03	未知	22.4963612756811493	113.913965354789823	440305	V0440300	7564	22	67	25	65	113.912662190000006	22.4939351099999989	113.915102520000005	22.496151059999999	1
2019-10-22 18:57:10	2019-10-22 20:17:58	2.29234759999999982	02	19-29岁	22.4981080378418312	113.922240280986529	440305	V0440300	7567	22	70	25	68	113.919983189999996	22.4939351099999989	113.922423530000003	22.496151059999999	1
2019-10-22 13:20:23	2019-10-22 17:27:10	2.29234759999999982	02	19-29岁	22.4969091026597994	113.927035533959156	440305	V0440300	7569	22	72	25	70	113.924863869999996	22.4939351099999989	113.927304199999995	22.496151059999999	1
2019-10-22 09:30:53	2019-10-22 10:39:03	2.29234759999999982	03	未知	22.4970627697899488	113.92657566076106	440305	V0440300	7569	22	72	25	70	113.924863869999996	22.4939351099999989	113.927304199999995	22.496151059999999	1
2019-10-22 13:57:07	2019-10-22 17:02:51	2.29234759999999982	01	40-49岁	22.4979209966917608	113.92614876749397	440305	V0440300	7569	22	72	25	70	113.924863869999996	22.4939351099999989	113.927304199999995	22.496151059999999	2
2019-10-22 12:20:19	2019-10-22 13:56:55	2.29234759999999982	01	40-49岁	22.4979209966917608	113.92614876749397	440305	V0440300	7569	22	72	25	70	113.924863869999996	22.4939351099999989	113.927304199999995	22.496151059999999	2
2019-10-22 19:16:50	2019-10-22 19:17:50	2.29234759999999982	01	30-39岁	22.4991974259647307	113.91927331082816	440305	V0440300	7923	23	69	26	67	113.917542859999998	22.496151059999999	113.919983189999996	22.4983670199999999	1
2019-10-22 14:00:07	2019-10-22 14:35:36	2.29234759999999982	02	40-49岁	22.4999058275535191	113.92942653444095	440305	V0440300	7927	23	73	26	71	113.927304199999995	22.496151059999999	113.929744540000002	22.4983670199999999	1
2019-10-22 19:54:36	2019-10-22 21:52:15	2.29234759999999982	02	19-29岁	22.4988238866130814	113.928061564480174	440305	V0440300	7927	23	73	26	71	113.927304199999995	22.496151059999999	113.929744540000002	22.4983670199999999	1
2019-10-22 08:12:33	2019-10-22 08:20:37	2.29234759999999982	01	19-29岁	22.5012276397219892	113.890625267900944	440305	V0440300	8268	24	57	27	55	113.888258820000004	22.4983670199999999	113.890699159999997	22.5005829800000008	1
2019-10-22 12:27:32	2019-10-22 15:00:51	2.29234759999999982	01	50-59岁	22.501094156081539	113.914171067771179	440305	V0440300	8278	24	67	27	65	113.912662190000006	22.4983670199999999	113.915102520000005	22.5005829800000008	1
2019-10-22 16:11:16	2019-10-22 20:12:02	2.29234759999999982	01	19-29岁	22.5015362524646001	113.919347729649715	440305	V0440300	8280	24	69	27	67	113.917542859999998	22.4983670199999999	113.919983189999996	22.5005829800000008	1
2019-10-22 08:36:03	2019-10-22 09:34:30	2.29234759999999982	01	30-39岁	22.5018667960543013	113.925779834339423	440305	V0440300	8283	24	72	27	70	113.924863869999996	22.4983670199999999	113.927304199999995	22.5005829800000008	1
2019-10-22 00:04:19	2019-10-22 00:22:06	2.29234759999999982	01	40-49岁	22.5022336923242783	113.927034358373902	440305	V0440300	8283	24	72	27	70	113.924863869999996	22.4983670199999999	113.927304199999995	22.5005829800000008	1
2019-10-22 12:54:21	2019-10-22 12:55:21	2.29234759999999982	01	30-39岁	22.502773516817669	113.928838689739095	440305	V0440300	8284	24	73	27	71	113.927304199999995	22.4983670199999999	113.929744540000002	22.5005829800000008	1
2019-10-22 17:07:21	2019-10-22 21:46:55	2.29234759999999982	01	19-29岁	22.5027288149054208	113.93264704843935	440305	V0440300	8286	24	75	27	73	113.932184879999994	22.4983670199999999	113.934625209999993	22.5005829800000008	1
2019-10-22 19:33:56	2019-10-22 23:41:57	2.29234759999999982	02	19-29岁	22.5031670715384209	113.874274759002873	440305	V0440300	8619	25	51	28	49	113.873616810000001	22.5005829800000008	113.87605714	22.5027989400000017	1
2019-10-22 18:47:21	2019-10-22 21:08:43	2.29234759999999982	02	19-29岁	22.5031344552032095	113.914679380614444	440305	V0440300	8635	25	67	28	65	113.912662190000006	22.5005829800000008	113.915102520000005	22.5027989400000017	1
2019-10-22 17:54:37	2019-10-22 21:29:21	2.29234759999999982	02	30-39岁	22.5034890475201905	113.913875072225892	440305	V0440300	8635	25	67	28	65	113.912662190000006	22.5005829800000008	113.915102520000005	22.5027989400000017	1
2019-10-22 19:59:36	2019-10-22 19:59:36	2.29234759999999982	01	30-39岁	22.5030347209647914	113.92314129168787	440305	V0440300	8639	25	71	28	69	113.922423530000003	22.5005829800000008	113.924863869999996	22.5027989400000017	1
2019-10-22 15:03:40	2019-10-22 22:05:30	2.29234759999999982	02	19-29岁	22.5029391098043803	113.925221916371228	440305	V0440300	8640	25	72	28	70	113.924863869999996	22.5005829800000008	113.927304199999995	22.5027989400000017	1
2019-10-22 07:06:23	2019-10-22 08:13:09	2.29234759999999982	02	30-39岁	22.503245079874759	113.925176295571987	440305	V0440300	8640	25	72	28	70	113.924863869999996	22.5005829800000008	113.927304199999995	22.5027989400000017	1
2019-10-22 18:01:39	2019-10-22 20:19:11	2.29234759999999982	01	30-39岁	22.5044500210014498	113.932987854799947	440305	V0440300	8643	25	75	28	73	113.932184879999994	22.5005829800000008	113.934625209999993	22.5027989400000017	1
2019-10-22 19:07:56	2019-10-22 22:30:50	2.29234759999999982	02	19-29岁	22.5062208921759499	113.897778623614258	440305	V0440300	8985	26	60	29	58	113.895579830000003	22.5027989400000017	113.898020169999995	22.5050148900000018	1
2019-10-22 00:01:02	2019-10-22 00:47:28	2.29234759999999982	01	19-29岁	22.5052550767860495	113.898237256687324	440305	V0440300	8986	26	61	29	59	113.898020169999995	22.5027989400000017	113.900460510000002	22.5050148900000018	1
2019-10-22 18:09:02	2019-10-22 19:17:25	2.29234759999999982	02	40-49岁	22.5052569083726901	113.909591343142878	440305	V0440300	8990	26	65	29	63	113.907781510000007	22.5027989400000017	113.910221849999999	22.5050148900000018	1
2019-10-22 17:47:38	2019-10-22 21:55:05	2.29234759999999982	01	19-29岁	22.5056452986438487	113.913370681125613	440305	V0440300	8992	26	67	29	65	113.912662190000006	22.5027989400000017	113.915102520000005	22.5050148900000018	1
2019-10-22 18:34:36	2019-10-22 20:12:11	2.29234759999999982	02	19-29岁	22.5051240494096909	113.919608137226589	440305	V0440300	8994	26	69	29	67	113.917542859999998	22.5027989400000017	113.919983189999996	22.5050148900000018	1
2019-10-22 14:45:57	2019-10-22 17:15:18	2.29234759999999982	02	30-39岁	22.506642448414091	113.92491656909425	440305	V0440300	8997	26	72	29	70	113.924863869999996	22.5027989400000017	113.927304199999995	22.5050148900000018	1
2019-10-22 14:36:13	2019-10-22 20:49:42	2.29234759999999982	02	50-59岁	22.5055039052575587	113.925786784390539	440305	V0440300	8997	26	72	29	70	113.924863869999996	22.5027989400000017	113.927304199999995	22.5050148900000018	1
2019-10-22 13:46:45	2019-10-22 14:52:17	2.29234759999999982	01	30-39岁	22.5065724489877717	113.934019145076533	440305	V0440300	9000	26	75	29	73	113.932184879999994	22.5027989400000017	113.934625209999993	22.5050148900000018	1
2019-10-22 23:40:17	2019-10-22 23:45:57	2.29234759999999982	01	19-29岁	22.5053752437758092	113.934181543266078	440305	V0440300	9000	26	75	29	73	113.932184879999994	22.5027989400000017	113.934625209999993	22.5050148900000018	1
2019-10-22 21:18:10	2019-10-22 23:41:10	2.29234759999999982	02	19-29岁	22.5061926941232109	113.932560871052189	440305	V0440300	9000	26	75	29	73	113.932184879999994	22.5027989400000017	113.934625209999993	22.5050148900000018	1
2019-10-22 10:03:20	2019-10-22 12:53:54	2.29234759999999982	01	50-59岁	22.5056185589766109	113.935584546573054	440305	V0440300	9001	26	76	29	74	113.934625209999993	22.5027989400000017	113.93706555	22.5050148900000018	1
2019-10-22 19:08:12	2019-10-22 23:10:38	2.29234759999999982	02	19-29岁	22.5083643691284792	113.886337618470648	440305	V0440300	9338	27	56	30	54	113.885818490000005	22.5050148900000018	113.888258820000004	22.5072308499999991	2
2019-10-22 23:10:40	2019-10-22 23:41:09	2.29234759999999982	02	19-29岁	22.5083643691284792	113.886337618470648	440305	V0440300	9338	27	56	30	54	113.885818490000005	22.5050148900000018	113.888258820000004	22.5072308499999991	2
2019-10-22 15:59:13	2019-10-22 19:30:41	2.29234759999999982	02	19-29岁	22.508749180509799	113.889903313525025	440305	V0440300	9339	27	57	30	55	113.888258820000004	22.5050148900000018	113.890699159999997	22.5072308499999991	1
2019-10-22 16:53:31	2019-10-22 18:55:58	2.29234759999999982	02	40-49岁	22.5088896251265602	113.896242672090537	440305	V0440300	9342	27	60	30	58	113.895579830000003	22.5050148900000018	113.898020169999995	22.5072308499999991	1
2019-10-22 18:12:25	2019-10-22 20:07:08	2.29234759999999982	01	30-39岁	22.5090990866924407	113.899618086507402	440305	V0440300	9343	27	61	30	59	113.898020169999995	22.5050148900000018	113.900460510000002	22.5072308499999991	1
2019-10-22 13:13:50	2019-10-22 13:32:52	2.29234759999999982	01	30-39岁	22.5076463284184385	113.905254817375663	440305	V0440300	9345	27	63	30	61	113.902900840000001	22.5050148900000018	113.905341179999994	22.5072308499999991	1
2019-10-22 17:58:28	2019-10-22 20:17:42	2.29234759999999982	02	19-29岁	22.5076562826966189	113.905303159944054	440305	V0440300	9345	27	63	30	61	113.902900840000001	22.5050148900000018	113.905341179999994	22.5072308499999991	1
2019-10-22 13:28:47	2019-10-22 14:40:35	2.29234759999999982	02	19-29岁	22.5078238500802605	113.909796494307557	440305	V0440300	9347	27	65	30	63	113.907781510000007	22.5050148900000018	113.910221849999999	22.5072308499999991	1
2019-10-22 14:39:09	2019-10-22 15:18:05	2.29234759999999982	01	40-49岁	22.5091689222144389	113.910757300708823	440305	V0440300	9348	27	66	30	64	113.910221849999999	22.5050148900000018	113.912662190000006	22.5072308499999991	1
2019-10-22 21:29:10	2019-10-22 23:31:25	2.29234759999999982	02	19-29岁	22.5072357170406008	113.921960414550426	440305	V0440300	9352	27	70	30	68	113.919983189999996	22.5050148900000018	113.922423530000003	22.5072308499999991	1
2019-10-22 23:00:51	2019-10-22 23:33:36	2.29234759999999982	01	40-49岁	22.5079634448911001	113.924149142256979	440305	V0440300	9353	27	71	30	69	113.922423530000003	22.5050148900000018	113.924863869999996	22.5072308499999991	1
2019-10-22 00:14:40	2019-10-22 07:01:29	2.29234759999999982	02	40-49岁	22.5077784804521102	113.92580444688393	440305	V0440300	9354	27	72	30	70	113.924863869999996	22.5050148900000018	113.927304199999995	22.5072308499999991	1
2019-10-22 14:17:00	2019-10-22 15:43:34	2.29234759999999982	01	30-39岁	22.5073358305068005	113.925309167036787	440305	V0440300	9354	27	72	30	70	113.924863869999996	22.5050148900000018	113.927304199999995	22.5072308499999991	1
2019-10-22 21:26:02	2019-10-22 23:15:20	2.29234759999999982	01	19-29岁	22.5089972825772797	113.924883873048259	440305	V0440300	9354	27	72	30	70	113.924863869999996	22.5050148900000018	113.927304199999995	22.5072308499999991	1
2019-10-22 23:39:58	2019-10-22 23:39:58	2.29234759999999982	01	30-39岁	22.5076457704970814	113.927361463211028	440305	V0440300	9355	27	73	30	71	113.927304199999995	22.5050148900000018	113.929744540000002	22.5072308499999991	1
2019-10-22 14:31:32	2019-10-22 17:18:08	2.29234759999999982	02	40-49岁	22.5079239539655411	113.939117828019306	440305	V0440300	9359	27	77	30	75	113.93706555	22.5050148900000018	113.939505879999999	22.5072308499999991	1
2019-10-22 17:04:03	2019-10-22 19:16:39	2.29234759999999982	02	30-39岁	22.5102238698350483	113.899447287954771	440305	V0440300	9700	28	61	31	59	113.898020169999995	22.5072308499999991	113.900460510000002	22.50944681	1
2019-10-22 19:49:29	2019-10-22 22:19:23	2.29234759999999982	02	19-29岁	22.5095089170872917	113.910604044590599	440305	V0440300	9705	28	66	31	64	113.910221849999999	22.5072308499999991	113.912662190000006	22.50944681	1
2019-10-22 18:58:20	2019-10-22 20:03:08	2.29234759999999982	01	30-39岁	22.5096611027611608	113.916185666538937	440305	V0440300	9707	28	68	31	66	113.915102520000005	22.5072308499999991	113.917542859999998	22.50944681	1
2019-10-22 08:05:58	2019-10-22 09:54:11	2.29234759999999982	02	50-59岁	22.5113313127847796	113.921403432820043	440305	V0440300	9709	28	70	31	68	113.919983189999996	22.5072308499999991	113.922423530000003	22.50944681	1
2019-10-22 19:09:10	2019-10-22 22:10:07	2.29234759999999982	01	19-29岁	22.5099018421948394	113.92074548144835	440305	V0440300	9709	28	70	31	68	113.919983189999996	22.5072308499999991	113.922423530000003	22.50944681	1
2019-10-22 19:11:40	2019-10-22 20:18:37	2.29234759999999982	02	19-29岁	22.5102732446422102	113.924593372388529	440305	V0440300	9710	28	71	31	69	113.922423530000003	22.5072308499999991	113.924863869999996	22.50944681	1
2019-10-22 21:30:10	2019-10-22 21:30:10	2.29234759999999982	02	0-18岁	22.5108112521139496	113.926300700079992	440305	V0440300	9711	28	72	31	70	113.924863869999996	22.5072308499999991	113.927304199999995	22.50944681	1
2019-10-22 17:32:26	2019-10-22 19:23:41	2.29234759999999982	02	19-29岁	22.5107877129301883	113.926485772079928	440305	V0440300	9711	28	72	31	70	113.924863869999996	22.5072308499999991	113.927304199999995	22.50944681	2
2019-10-22 20:22:47	2019-10-22 21:12:32	2.29234759999999982	02	19-29岁	22.5107877129301883	113.926485772079928	440305	V0440300	9711	28	72	31	70	113.924863869999996	22.5072308499999991	113.927304199999995	22.50944681	2
2019-10-22 07:48:00	2019-10-22 07:54:21	2.29234759999999982	01	30-39岁	22.5098495171998394	113.925088410269936	440305	V0440300	9711	28	72	31	70	113.924863869999996	22.5072308499999991	113.927304199999995	22.50944681	1
2019-10-22 14:12:50	2019-10-22 18:13:07	2.29234759999999982	01	30-39岁	22.5095549304476208	113.926202227315301	440305	V0440300	9711	28	72	31	70	113.924863869999996	22.5072308499999991	113.927304199999995	22.50944681	1
2019-10-22 08:58:22	2019-10-22 12:48:01	2.29234759999999982	02	19-29岁	22.509632458282109	113.925064075438087	440305	V0440300	9711	28	72	31	70	113.924863869999996	22.5072308499999991	113.927304199999995	22.50944681	1
2019-10-22 12:31:36	2019-10-22 16:02:53	2.29234759999999982	01	30-39岁	22.5129265178113904	113.904826357306035	440305	V0440300	10059	29	63	32	61	113.902900840000001	22.50944681	113.905341179999994	22.5116627700000009	2
2019-10-22 16:03:44	2019-10-22 16:06:11	2.29234759999999982	01	30-39岁	22.5129265178113904	113.904826357306035	440305	V0440300	10059	29	63	32	61	113.902900840000001	22.50944681	113.905341179999994	22.5116627700000009	2
2019-10-22 20:49:42	2019-10-22 23:01:05	2.29234759999999982	02	19-29岁	22.5126710973112694	113.916905618364879	440305	V0440300	10064	29	68	32	66	113.915102520000005	22.50944681	113.917542859999998	22.5116627700000009	1
2019-10-22 20:35:47	2019-10-22 22:21:38	2.29234759999999982	02	19-29岁	22.5128456569601205	113.918009060364525	440305	V0440300	10065	29	69	32	67	113.917542859999998	22.50944681	113.919983189999996	22.5116627700000009	1
2019-10-22 23:17:08	2019-10-22 23:41:31	2.29234759999999982	02	30-39岁	22.51268829595017	113.919217001410871	440305	V0440300	10065	29	69	32	67	113.917542859999998	22.50944681	113.919983189999996	22.5116627700000009	2
2019-10-22 18:40:20	2019-10-22 23:16:14	2.29234759999999982	02	30-39岁	22.51268829595017	113.919217001410871	440305	V0440300	10065	29	69	32	67	113.917542859999998	22.50944681	113.919983189999996	22.5116627700000009	2
2019-10-22 19:58:11	2019-10-22 22:06:25	2.29234759999999982	02	40-49岁	22.5119538007445108	113.917620893240638	440305	V0440300	10065	29	69	32	67	113.917542859999998	22.50944681	113.919983189999996	22.5116627700000009	1
2019-10-22 16:53:09	2019-10-22 16:54:09	2.29234759999999982	01	40-49岁	22.513573173442019	113.919712182534212	440305	V0440300	10065	29	69	32	67	113.917542859999998	22.50944681	113.919983189999996	22.5116627700000009	1
2019-10-22 10:21:40	2019-10-22 13:02:11	2.29234759999999982	01	19-29岁	22.5116866571795313	113.921580108936283	440305	V0440300	10066	29	70	32	68	113.919983189999996	22.50944681	113.922423530000003	22.5116627700000009	1
2019-10-22 10:08:04	2019-10-22 11:27:24	2.29234759999999982	01	19-29岁	22.5131744560188984	113.924344583221753	440305	V0440300	10067	29	71	32	69	113.922423530000003	22.50944681	113.924863869999996	22.5116627700000009	1
2019-10-22 06:44:40	2019-10-22 09:11:06	2.29234759999999982	02	40-49岁	22.5127110482842703	113.924180004647354	440305	V0440300	10067	29	71	32	69	113.922423530000003	22.50944681	113.924863869999996	22.5116627700000009	1
2019-10-22 17:55:17	2019-10-22 21:55:04	2.29234759999999982	01	60岁以上	22.5126781321594009	113.931436613436716	440305	V0440300	10070	29	74	32	72	113.929744540000002	22.50944681	113.932184879999994	22.5116627700000009	1
2019-10-22 23:38:26	2019-10-22 23:41:49	2.29234759999999982	01	19-29岁	22.5133256828531607	113.930373257395573	440305	V0440300	10070	29	74	32	72	113.929744540000002	22.50944681	113.932184879999994	22.5116627700000009	1
2019-10-22 18:32:59	2019-10-22 22:19:19	3.05925700000000012	03	未知	22.5133310772832083	114.04000277415139	440304	V0440300	10115	29	119	31	118	114.039559659999995	22.50944681	114.042000000000002	22.5116627700000009	1
2019-10-22 10:13:27	2019-10-22 10:54:56	3.05925700000000012	03	未知	22.5131478691403615	114.040346671999188	440304	V0440300	10115	29	119	31	118	114.039559659999995	22.50944681	114.042000000000002	22.5116627700000009	1
2019-10-22 14:44:38	2019-10-22 18:35:34	2.29234759999999982	01	40-49岁	22.5141839857393293	113.896551751635286	440305	V0440300	10413	30	60	33	58	113.895579830000003	22.5116627700000009	113.898020169999995	22.513878720000001	1
2019-10-22 19:55:38	2019-10-22 22:14:50	2.29234759999999982	01	30-39岁	22.5143602192212491	113.899607498294557	440305	V0440300	10414	30	61	33	59	113.898020169999995	22.5116627700000009	113.900460510000002	22.513878720000001	1
2019-10-22 19:27:10	2019-10-22 20:44:29	2.29234759999999982	02	19-29岁	22.5139700679660386	113.905123640644064	440305	V0440300	10416	30	63	33	61	113.902900840000001	22.5116627700000009	113.905341179999994	22.513878720000001	1
2019-10-22 12:43:59	2019-10-22 19:30:14	2.29234759999999982	02	30-39岁	22.5157401250015603	113.909882636524941	440305	V0440300	10418	30	65	33	63	113.907781510000007	22.5116627700000009	113.910221849999999	22.513878720000001	1
2019-10-22 16:31:12	2019-10-22 20:40:10	2.29234759999999982	02	30-39岁	22.5140797134447403	113.921187100268838	440305	V0440300	10423	30	70	33	68	113.919983189999996	22.5116627700000009	113.922423530000003	22.513878720000001	2
2019-10-22 22:36:29	2019-10-22 23:33:12	2.29234759999999982	02	30-39岁	22.5140797134447403	113.921187100268838	440305	V0440300	10423	30	70	33	68	113.919983189999996	22.5116627700000009	113.922423530000003	22.513878720000001	2
2019-10-22 18:04:17	2019-10-22 19:17:41	2.29234759999999982	02	30-39岁	22.5177842653939706	113.897928321163548	440305	V0440300	10770	31	60	34	58	113.895579830000003	22.513878720000001	113.898020169999995	22.5160946799999984	2
2019-10-22 16:19:18	2019-10-22 18:03:01	2.29234759999999982	02	30-39岁	22.5177842653939706	113.897928321163548	440305	V0440300	10770	31	60	34	58	113.895579830000003	22.513878720000001	113.898020169999995	22.5160946799999984	2
2019-10-22 19:32:01	2019-10-22 22:01:21	2.29234759999999982	02	19-29岁	22.5176774326031612	113.907848241446715	440305	V0440300	10775	31	65	34	63	113.907781510000007	22.513878720000001	113.910221849999999	22.5160946799999984	1
2019-10-22 13:37:09	2019-10-22 13:38:09	2.29234759999999982	01	19-29岁	22.5164506468688792	113.910226226185344	440305	V0440300	10776	31	66	34	64	113.910221849999999	22.513878720000001	113.912662190000006	22.5160946799999984	1
2019-10-22 00:01:30	2019-10-22 01:00:28	2.29234759999999982	02	19-29岁	22.5169576782466905	113.916897879706042	440305	V0440300	10778	31	68	34	66	113.915102520000005	22.513878720000001	113.917542859999998	22.5160946799999984	1
2019-10-22 18:57:53	2019-10-22 20:27:59	2.29234759999999982	02	19-29岁	22.5181586008736403	113.93251031275453	440305	V0440300	10785	31	75	34	74	113.932184879999994	22.513878720000001	113.934625209999993	22.5160946799999984	1
2019-10-22 19:59:10	2019-10-22 22:07:55	2.29234759999999982	02	19-29岁	22.5201911157191006	113.907160868933772	440305	V0440300	11131	32	64	35	62	113.905341179999994	22.5160946799999984	113.907781510000007	22.5183106399999993	1
2019-10-22 18:24:57	2019-10-22 19:35:24	2.29234759999999982	01	19-29岁	22.5195858476481696	113.909476502734819	440305	V0440300	11132	32	65	35	63	113.907781510000007	22.5160946799999984	113.910221849999999	22.5183106399999993	1
2019-10-22 15:32:55	2019-10-22 17:17:51	2.29234759999999982	02	30-39岁	22.5198803678224913	113.907896321034301	440305	V0440300	11132	32	65	35	63	113.907781510000007	22.5160946799999984	113.910221849999999	22.5183106399999993	1
2019-10-22 12:38:10	2019-10-22 15:35:07	2.29234759999999982	03	未知	22.5193029858565588	113.915427598765788	440305	V0440300	11135	32	68	35	66	113.915102520000005	22.5160946799999984	113.917542859999998	22.5183106399999993	1
2019-10-22 10:27:16	2019-10-22 11:21:16	2.29234759999999982	02	50-59岁	22.5193490405961789	113.920186319825561	440305	V0440300	11137	32	70	35	68	113.919983189999996	22.5160946799999984	113.922423530000003	22.5183106399999993	1
2019-10-22 10:29:28	2019-10-22 18:42:27	2.29234759999999982	03	未知	22.5194756121688613	113.932005238845903	440305	V0440300	11141	32	74	35	73	113.929744540000002	22.5160946799999984	113.932184879999994	22.5183106399999993	1
2019-10-22 00:14:12	2019-10-22 08:36:53	2.29234759999999982	03	未知	22.5201741933066799	113.931251545771886	440305	V0440300	11141	32	74	35	73	113.929744540000002	22.5160946799999984	113.932184879999994	22.5183106399999993	1
2019-10-22 15:13:40	2019-10-22 23:05:16	2.29234759999999982	01	30-39岁	22.5201741933066799	113.931251545771886	440305	V0440300	11141	32	74	35	73	113.929744540000002	22.5160946799999984	113.932184879999994	22.5183106399999993	1
2019-10-22 09:00:47	2019-10-22 13:01:56	2.29234759999999982	01	50-59岁	22.5201741933066799	113.931251545771886	440305	V0440300	11141	32	74	35	73	113.929744540000002	22.5160946799999984	113.932184879999994	22.5183106399999993	1
2019-10-22 18:23:44	2019-10-22 23:20:19	2.29234759999999982	01	40-49岁	22.5201777266735306	113.930017801758453	440305	V0440300	11141	32	74	35	73	113.929744540000002	22.5160946799999984	113.932184879999994	22.5183106399999993	1
2019-10-22 08:33:41	2019-10-22 09:49:59	2.29234759999999982	02	40-49岁	22.5187237752711908	113.932332692747096	440305	V0440300	11142	32	75	35	74	113.932184879999994	22.5160946799999984	113.934625209999993	22.5183106399999993	1
2019-10-22 16:26:48	2019-10-22 20:35:45	2.29234759999999982	01	40-49岁	22.5204874947451117	113.946767562261243	440305	V0440300	11147	32	80	34	79	113.944386559999998	22.5160946799999984	113.946826889999997	22.5183106399999993	1
2019-10-22 14:24:40	2019-10-22 21:58:03	3.05925700000000012	01	30-39岁	22.5187343533676803	114.059035004393465	440304	V0440300	11193	32	126	34	125	114.056642019999998	22.5160946799999984	114.059082349999997	22.5183106399999993	1
2019-10-22 11:55:01	2019-10-22 14:09:00	2.29234759999999982	02	40-49岁	22.5213314660419286	113.907329742792115	440305	V0440300	11488	33	64	36	62	113.905341179999994	22.5183106399999993	113.907781510000007	22.5205266000000002	1
2019-10-22 20:25:50	2019-10-22 22:10:20	2.29234759999999982	02	19-29岁	22.5221825808767591	113.910292951768611	440305	V0440300	11490	33	66	36	64	113.910221849999999	22.5183106399999993	113.912662190000006	22.5205266000000002	1
2019-10-22 07:14:13	2019-10-22 09:17:56	2.29234759999999982	01	50-59岁	22.5206743672983691	113.913056098504214	440305	V0440300	11491	33	67	36	65	113.912662190000006	22.5183106399999993	113.915102520000005	22.5205266000000002	1
2019-10-22 18:21:50	2019-10-22 22:21:09	2.29234759999999982	01	19-29岁	22.5206261956950193	113.917603245359771	440305	V0440300	11493	33	69	36	68	113.917542859999998	22.5183106399999993	113.919983189999996	22.5205266000000002	1
2019-10-22 15:29:13	2019-10-22 18:09:53	2.29234759999999982	01	19-29岁	22.5212051988036706	113.920504561466416	440305	V0440300	11494	33	70	36	69	113.919983189999996	22.5183106399999993	113.922423530000003	22.5205266000000002	2
2019-10-22 18:10:07	2019-10-22 23:02:18	2.29234759999999982	01	19-29岁	22.5212051988036706	113.920504561466416	440305	V0440300	11494	33	70	36	69	113.919983189999996	22.5183106399999993	113.922423530000003	22.5205266000000002	2
2019-10-22 08:29:46	2019-10-22 08:37:52	2.29234759999999982	02	30-39岁	22.5226036937798284	113.921901501096926	440305	V0440300	11494	33	70	36	69	113.919983189999996	22.5183106399999993	113.922423530000003	22.5205266000000002	1
2019-10-22 19:21:48	2019-10-22 21:15:41	2.29234759999999982	02	30-39岁	22.5226643223880387	113.922240147689038	440305	V0440300	11494	33	70	36	69	113.919983189999996	22.5183106399999993	113.922423530000003	22.5205266000000002	1
2019-10-22 12:14:43	2019-10-22 12:14:43	2.29234759999999982	02	19-29岁	22.521363247382709	113.923104389374117	440305	V0440300	11495	33	71	36	70	113.922423530000003	22.5183106399999993	113.924863869999996	22.5205266000000002	1
2019-10-22 09:00:52	2019-10-22 10:24:49	3.05925700000000012	02	30-39岁	22.5222810287113511	114.046699773480199	440304	V0440300	11545	33	121	35	120	114.044440339999994	22.5183106399999993	114.046880669999993	22.5205266000000002	1
2019-10-22 13:55:22	2019-10-22 16:01:32	2.29234759999999982	02	19-29岁	22.5231883403197699	113.911912232009726	440305	V0440300	11847	34	66	37	65	113.910221849999999	22.5205266000000002	113.912662190000006	22.5227425500000003	1
2019-10-22 23:36:20	2019-10-22 23:39:30	2.29234759999999982	01	19-29岁	22.5247999649974489	113.911244963506718	440305	V0440300	11847	34	66	37	65	113.910221849999999	22.5205266000000002	113.912662190000006	22.5227425500000003	1
2019-10-22 11:13:07	2019-10-22 15:42:35	2.29234759999999982	01	30-39岁	22.5238663453363692	113.916676466336099	440305	V0440300	11849	34	68	37	67	113.915102520000005	22.5205266000000002	113.917542859999998	22.5227425500000003	1
2019-10-22 17:43:01	2019-10-22 19:53:19	2.29234759999999982	01	40-49岁	22.5230441067160285	113.92322256158559	440305	V0440300	11852	34	71	37	70	113.922423530000003	22.5205266000000002	113.924863869999996	22.5227425500000003	1
2019-10-22 12:33:53	2019-10-22 13:28:24	2.29234759999999982	01	19-29岁	22.5238447545322487	113.925448778670287	440305	V0440300	11853	34	72	37	71	113.924863869999996	22.5205266000000002	113.927304199999995	22.5227425500000003	1
2019-10-22 12:06:19	2019-10-22 14:14:27	2.29234759999999982	01	19-29岁	22.5233514970479298	113.928917924582279	440305	V0440300	11854	34	73	37	72	113.927304199999995	22.5205266000000002	113.929744540000002	22.5227425500000003	2
2019-10-22 14:19:54	2019-10-22 16:17:16	2.29234759999999982	01	19-29岁	22.5233514970479298	113.928917924582279	440305	V0440300	11854	34	73	37	72	113.927304199999995	22.5205266000000002	113.929744540000002	22.5227425500000003	2
2019-10-22 18:07:29	2019-10-22 21:49:33	2.29234759999999982	01	19-29岁	22.5248263494667995	113.927700162054663	440305	V0440300	11854	34	73	37	72	113.927304199999995	22.5205266000000002	113.929744540000002	22.5227425500000003	2
2019-10-22 08:51:23	2019-10-22 18:05:38	2.29234759999999982	01	19-29岁	22.5248263494667995	113.927700162054663	440305	V0440300	11854	34	73	37	72	113.927304199999995	22.5205266000000002	113.929744540000002	22.5227425500000003	2
2019-10-22 18:52:57	2019-10-22 23:29:51	2.29234759999999982	01	19-29岁	22.5245951509826483	113.930716682873054	440305	V0440300	11855	34	74	37	73	113.929744540000002	22.5205266000000002	113.932184879999994	22.5227425500000003	1
2019-10-22 14:27:27	2019-10-22 16:11:31	2.29234759999999982	01	30-39岁	22.5232209406140704	113.942909192675955	440305	V0440300	11860	34	79	36	78	113.941946220000005	22.5205266000000002	113.944386559999998	22.5227425500000003	1
2019-10-22 16:14:10	2019-10-22 19:03:48	3.05925700000000012	02	19-29岁	22.5249474080193117	114.039055675458442	440304	V0440300	11899	34	118	36	117	114.037119329999996	22.5205266000000002	114.039559659999995	22.5227425500000003	1
2019-10-22 19:59:36	2019-10-22 21:37:33	2.29234759999999982	01	19-29岁	22.5271045728314796	113.910008539928668	440305	V0440300	12203	35	65	38	64	113.907781510000007	22.5227425500000003	113.910221849999999	22.5249585100000012	1
2019-10-22 12:10:26	2019-10-22 13:58:29	2.29234759999999982	02	19-29岁	22.52630730236082	113.914077116582035	440305	V0440300	12205	35	67	38	66	113.912662190000006	22.5227425500000003	113.915102520000005	22.5249585100000012	1
2019-10-22 00:06:37	2019-10-22 00:39:37	2.29234759999999982	01	30-39岁	22.5259607070176493	113.914356819894806	440305	V0440300	12205	35	67	38	66	113.912662190000006	22.5227425500000003	113.915102520000005	22.5249585100000012	1
2019-10-22 21:16:26	2019-10-22 22:57:02	2.29234759999999982	02	30-39岁	22.5267150024007101	113.918866902886649	440305	V0440300	12207	35	69	38	68	113.917542859999998	22.5227425500000003	113.919983189999996	22.5249585100000012	1
2019-10-22 20:39:07	2019-10-22 21:28:35	2.29234759999999982	02	19-29岁	22.5266464634840915	113.919528995731667	440305	V0440300	12207	35	69	38	68	113.917542859999998	22.5227425500000003	113.919983189999996	22.5249585100000012	1
2019-10-22 17:04:34	2019-10-22 20:35:37	2.29234759999999982	02	40-49岁	22.5253542478974609	113.919441103031161	440305	V0440300	12207	35	69	38	68	113.917542859999998	22.5227425500000003	113.919983189999996	22.5249585100000012	1
2019-10-22 00:00:12	2019-10-22 00:53:58	2.29234759999999982	02	19-29岁	22.5257151751433504	113.918966810461086	440305	V0440300	12207	35	69	38	68	113.917542859999998	22.5227425500000003	113.919983189999996	22.5249585100000012	1
2019-10-22 21:21:52	2019-10-22 21:58:21	2.29234759999999982	02	19-29岁	22.52538707036706	113.920683792521913	440305	V0440300	12208	35	70	38	69	113.919983189999996	22.5227425500000003	113.922423530000003	22.5249585100000012	1
2019-10-22 20:27:42	2019-10-22 22:00:37	2.29234759999999982	01	30-39岁	22.5260691002126805	113.922368657730956	440305	V0440300	12208	35	70	38	69	113.919983189999996	22.5227425500000003	113.922423530000003	22.5249585100000012	1
2019-10-22 12:09:49	2019-10-22 13:40:20	2.29234759999999982	03	未知	22.5269258248331212	113.920921656560864	440305	V0440300	12208	35	70	38	69	113.919983189999996	22.5227425500000003	113.922423530000003	22.5249585100000012	1
2019-10-22 11:32:21	2019-10-22 12:20:29	2.29234759999999982	02	40-49岁	22.5261721048994197	113.923978943976152	440305	V0440300	12209	35	71	38	70	113.922423530000003	22.5227425500000003	113.924863869999996	22.5249585100000012	1
2019-10-22 16:44:14	2019-10-22 21:02:36	2.29234759999999982	02	30-39岁	22.5267919698243801	113.922886917189999	440305	V0440300	12209	35	71	38	70	113.922423530000003	22.5227425500000003	113.924863869999996	22.5249585100000012	1
2019-10-22 00:00:14	2019-10-22 01:45:37	2.29234759999999982	02	60岁以上	22.5254198298879906	113.92995044955822	440305	V0440300	12212	35	74	38	73	113.929744540000002	22.5227425500000003	113.932184879999994	22.5249585100000012	1
2019-10-22 00:01:39	2019-10-22 00:25:31	2.29234759999999982	01	19-29岁	22.5250341999550194	113.931969827764803	440305	V0440300	12212	35	74	38	73	113.929744540000002	22.5227425500000003	113.932184879999994	22.5249585100000012	1
2019-10-22 11:28:26	2019-10-22 15:13:12	2.29234759999999982	01	40-49岁	22.5250883637850805	113.944296075086626	440305	V0440300	12217	35	79	37	78	113.941946220000005	22.5227425500000003	113.944386559999998	22.5249585100000012	1
2019-10-22 15:13:59	2019-10-22 17:57:02	2.29234759999999982	02	19-29岁	22.5265478160482111	113.946061119408611	440305	V0440300	12218	35	80	37	79	113.944386559999998	22.5227425500000003	113.946826889999997	22.5249585100000012	1
2019-10-22 18:56:49	2019-10-22 20:18:17	2.29234759999999982	01	30-39岁	22.5259060971900205	113.950767303900733	440305	V0440300	12220	35	82	37	81	113.949267230000004	22.5227425500000003	113.951707560000003	22.5249585100000012	1
2019-10-22 10:45:56	2019-10-22 14:48:35	2.29234759999999982	01	40-49岁	22.5259907780246706	113.958575875922421	440305	V0440300	12223	35	85	37	84	113.956588240000002	22.5227425500000003	113.959028570000001	22.5249585100000012	1
2019-10-22 10:18:22	2019-10-22 11:56:00	3.05925700000000012	01	40-49岁	22.5271018311666289	114.030101019032514	440304	V0440300	12253	35	115	37	114	114.029798319999998	22.5227425500000003	114.032238660000004	22.5249585100000012	1
2019-10-22 15:03:51	2019-10-22 22:07:37	3.05925700000000012	01	19-29岁	22.5261138949946691	114.038195304101833	440304	V0440300	12256	35	118	37	117	114.037119329999996	22.5227425500000003	114.039559659999995	22.5249585100000012	1
2019-10-22 00:21:26	2019-10-22 08:33:33	3.05925700000000012	02	19-29岁	22.5258541631686207	114.04075588932858	440304	V0440300	12257	35	119	37	118	114.039559659999995	22.5227425500000003	114.042000000000002	22.5249585100000012	1
2019-10-22 08:09:10	2019-10-22 09:57:58	3.05925700000000012	01	50-59岁	22.525085687722509	114.042647257219869	440304	V0440300	12258	35	120	37	119	114.042000000000002	22.5227425500000003	114.044440339999994	22.5249585100000012	1
2019-10-22 16:57:48	2019-10-22 17:52:02	3.05925700000000012	01	未知	22.5263906890975001	114.049818325446253	440304	V0440300	12261	35	123	37	122	114.04932101	22.5227425500000003	114.051761350000007	22.5249585100000012	1
2019-10-22 12:38:59	2019-10-22 22:45:19	3.05925700000000012	01	19-29岁	22.5252554483682204	114.055836628557344	440304	V0440300	12263	35	125	36	124	114.054201680000006	22.5227425500000003	114.056642019999998	22.5249585100000012	1
2019-10-22 12:43:06	2019-10-22 13:53:11	3.05925700000000012	02	19-29岁	22.5250956128147095	114.068333613170751	440304	V0440300	12268	35	130	36	129	114.066403359999995	22.5227425500000003	114.068843700000002	22.5249585100000012	1
2019-10-22 00:16:30	2019-10-22 00:20:11	2.29234759999999982	01	19-29岁	22.5290927916538308	113.912033442430996	440305	V0440300	12561	36	66	39	65	113.910221849999999	22.5249585100000012	113.912662190000006	22.5271744699999985	2
2019-10-22 19:29:01	2019-10-22 22:18:02	2.29234759999999982	01	19-29岁	22.5290927916538308	113.912033442430996	440305	V0440300	12561	36	66	39	65	113.910221849999999	22.5249585100000012	113.912662190000006	22.5271744699999985	2
2019-10-22 07:22:50	2019-10-22 12:18:13	2.29234759999999982	01	50-59岁	22.5292984486666299	113.91287402171271	440305	V0440300	12562	36	67	39	66	113.912662190000006	22.5249585100000012	113.915102520000005	22.5271744699999985	1
2019-10-22 07:59:10	2019-10-22 08:10:23	2.29234759999999982	02	30-39岁	22.5275823710290197	113.913271622485283	440305	V0440300	12562	36	67	39	66	113.912662190000006	22.5249585100000012	113.915102520000005	22.5271744699999985	1
2019-10-22 18:28:12	2019-10-22 20:21:05	2.29234759999999982	01	30-39岁	22.5274616765129885	113.921570345408838	440305	V0440300	12565	36	70	39	69	113.919983189999996	22.5249585100000012	113.922423530000003	22.5271744699999985	1
2019-10-22 09:33:51	2019-10-22 10:42:52	2.29234759999999982	02	19-29岁	22.5274092240754484	113.921658937972097	440305	V0440300	12565	36	70	39	69	113.919983189999996	22.5249585100000012	113.922423530000003	22.5271744699999985	1
2019-10-22 20:36:52	2019-10-22 22:23:13	2.29234759999999982	01	19-29岁	22.5288055134474696	113.921054815983894	440305	V0440300	12565	36	70	39	69	113.919983189999996	22.5249585100000012	113.922423530000003	22.5271744699999985	1
2019-10-22 12:30:08	2019-10-22 14:35:49	2.29234759999999982	01	30-39岁	22.5289499581785293	113.92483054088234	440305	V0440300	12566	36	71	39	70	113.922423530000003	22.5249585100000012	113.924863869999996	22.5271744699999985	1
2019-10-22 11:06:31	2019-10-22 14:22:36	2.29234759999999982	01	30-39岁	22.5276282862530195	113.928395867462271	440305	V0440300	12568	36	73	39	72	113.927304199999995	22.5249585100000012	113.929744540000002	22.5271744699999985	2
2019-10-22 00:45:29	2019-10-22 09:37:01	2.29234759999999982	01	30-39岁	22.5276282862530195	113.928395867462271	440305	V0440300	12568	36	73	39	72	113.927304199999995	22.5249585100000012	113.929744540000002	22.5271744699999985	2
2019-10-22 10:39:24	2019-10-22 11:46:49	2.29234759999999982	02	19-29岁	22.5283602262668694	113.929389973643353	440305	V0440300	12568	36	73	39	72	113.927304199999995	22.5249585100000012	113.929744540000002	22.5271744699999985	1
2019-10-22 14:06:59	2019-10-22 15:40:11	2.29234759999999982	02	30-39岁	22.5291939398876089	113.94188389490354	440305	V0440300	12573	36	78	38	77	113.939505879999999	22.5249585100000012	113.941946220000005	22.5271744699999985	1
2019-10-22 14:57:51	2019-10-22 15:41:10	2.29234759999999982	03	未知	22.5292484253014003	113.945700542730194	440305	V0440300	12575	36	80	38	79	113.944386559999998	22.5249585100000012	113.946826889999997	22.5271744699999985	1
2019-10-22 11:57:39	2019-10-22 14:11:22	2.29234759999999982	02	30-39岁	22.5276622695784887	113.950097277619548	440305	V0440300	12577	36	82	38	81	113.949267230000004	22.5249585100000012	113.951707560000003	22.5271744699999985	1
2019-10-22 18:57:17	2019-10-22 20:13:27	3.05925700000000012	02	19-29岁	22.5275541196296807	114.030645100074793	440304	V0440300	12610	36	115	38	114	114.029798319999998	22.5249585100000012	114.032238660000004	22.5271744699999985	1
2019-10-22 17:23:36	2019-10-22 21:22:29	3.05925700000000012	02	40-49岁	22.5293546481525802	114.047064190854556	440304	V0440300	12617	36	122	38	121	114.046880669999993	22.5249585100000012	114.04932101	22.5271744699999985	1
2019-10-22 12:34:44	2019-10-22 14:17:36	2.29234759999999982	01	40-49岁	22.530691727099601	113.907888626616312	440305	V0440300	12917	37	65	40	64	113.907781510000007	22.5271744699999985	113.910221849999999	22.5293904199999986	1
2019-10-22 18:20:56	2019-10-22 19:46:38	2.29234759999999982	02	19-29岁	22.5300548468726092	113.911846889773585	440305	V0440300	12918	37	66	40	65	113.910221849999999	22.5271744699999985	113.912662190000006	22.5293904199999986	1
2019-10-22 11:04:19	2019-10-22 15:24:58	2.29234759999999982	01	30-39岁	22.5305821555608716	113.912048874913808	440305	V0440300	12918	37	66	40	65	113.910221849999999	22.5271744699999985	113.912662190000006	22.5293904199999986	1
2019-10-22 18:37:30	2019-10-22 20:42:21	2.29234759999999982	02	19-29岁	22.5314386879362196	113.912476685641124	440305	V0440300	12918	37	66	40	65	113.910221849999999	22.5271744699999985	113.912662190000006	22.5293904199999986	1
2019-10-22 17:28:17	2019-10-22 20:53:03	2.29234759999999982	03	19-29岁	22.5310068073409084	113.914895504586838	440305	V0440300	12919	37	67	40	66	113.912662190000006	22.5271744699999985	113.915102520000005	22.5293904199999986	1
2019-10-22 17:53:29	2019-10-22 18:34:33	2.29234759999999982	01	30-39岁	22.5307794237617891	113.914803414196243	440305	V0440300	12919	37	67	40	66	113.912662190000006	22.5271744699999985	113.915102520000005	22.5293904199999986	1
2019-10-22 21:45:29	2019-10-22 23:40:43	2.29234759999999982	01	50-59岁	22.5303533424232292	113.916114632651926	440305	V0440300	12920	37	68	40	67	113.915102520000005	22.5271744699999985	113.917542859999998	22.5293904199999986	1
2019-10-22 17:04:37	2019-10-22 17:58:54	2.29234759999999982	02	19-29岁	22.5294846810543312	113.918348835334868	440305	V0440300	12921	37	69	40	68	113.917542859999998	22.5271744699999985	113.919983189999996	22.5293904199999986	1
2019-10-22 21:14:12	2019-10-22 22:54:04	2.29234759999999982	01	19-29岁	22.5304236003507192	113.919309155388859	440305	V0440300	12921	37	69	40	68	113.917542859999998	22.5271744699999985	113.919983189999996	22.5293904199999986	1
2019-10-22 00:04:05	2019-10-22 00:27:48	2.29234759999999982	02	19-29岁	22.5296586699261816	113.922250202534073	440305	V0440300	12922	37	70	40	69	113.919983189999996	22.5271744699999985	113.922423530000003	22.5293904199999986	1
2019-10-22 00:04:48	2019-10-22 03:08:10	2.29234759999999982	03	19-29岁	22.5294425403914502	113.922274424633102	440305	V0440300	12922	37	70	40	69	113.919983189999996	22.5271744699999985	113.922423530000003	22.5293904199999986	1
2019-10-22 20:16:24	2019-10-22 21:54:07	2.29234759999999982	03	未知	22.5308055228031492	113.922759070785688	440305	V0440300	12923	37	71	40	70	113.922423530000003	22.5271744699999985	113.924863869999996	22.5293904199999986	1
2019-10-22 21:56:30	2019-10-22 23:16:32	2.29234759999999982	01	30-39岁	22.5308467887463308	113.923972481662133	440305	V0440300	12923	37	71	40	70	113.922423530000003	22.5271744699999985	113.924863869999996	22.5293904199999986	1
2019-10-22 09:26:35	2019-10-22 10:50:01	2.29234759999999982	02	19-29岁	22.5312075601023913	113.92254614844498	440305	V0440300	12923	37	71	40	70	113.922423530000003	22.5271744699999985	113.924863869999996	22.5293904199999986	1
2019-10-22 21:16:28	2019-10-22 23:46:19	2.29234759999999982	01	19-29岁	22.5303803165458483	113.926479470133501	440305	V0440300	12924	37	72	40	71	113.924863869999996	22.5271744699999985	113.927304199999995	22.5293904199999986	1
2019-10-22 09:37:28	2019-10-22 11:11:40	2.29234759999999982	01	19-29岁	22.5307315982219691	113.933534235068294	440305	V0440300	12927	37	75	39	74	113.932184879999994	22.5271744699999985	113.934625209999993	22.5293904199999986	1
2019-10-22 09:59:17	2019-10-22 10:32:37	2.29234759999999982	01	40-49岁	22.5295311398206586	113.940632991977651	440305	V0440300	12930	37	78	39	77	113.939505879999999	22.5271744699999985	113.941946220000005	22.5293904199999986	2
2019-10-22 08:50:31	2019-10-22 09:46:49	2.29234759999999982	01	40-49岁	22.5295311398206586	113.940632991977651	440305	V0440300	12930	37	78	39	77	113.939505879999999	22.5271744699999985	113.941946220000005	22.5293904199999986	2
2019-10-22 22:18:18	2019-10-22 22:18:18	2.29234759999999982	02	50-59岁	22.5297004651038897	113.94811926409875	440305	V0440300	12933	37	81	39	80	113.946826889999997	22.5271744699999985	113.949267230000004	22.5293904199999986	1
2019-10-22 07:32:00	2019-10-22 08:42:36	2.29234759999999982	01	30-39岁	22.5296817882864318	113.980596215099027	440305	V0440300	12946	37	94	39	93	113.978551260000003	22.5271744699999985	113.980991599999996	22.5293904199999986	1
2019-10-22 00:45:44	2019-10-22 00:47:42	3.05925700000000012	02	19-29岁	22.5302219167530495	114.026536773044299	440304	V0440300	12965	37	113	39	112	114.024917650000006	22.5271744699999985	114.027357980000005	22.5293904199999986	1
2019-10-22 20:02:05	2019-10-22 21:32:07	3.05925700000000012	01	30-39岁	22.5310009816082797	114.030600502232289	440304	V0440300	12967	37	115	39	114	114.029798319999998	22.5271744699999985	114.032238660000004	22.5293904199999986	1
2019-10-22 14:03:00	2019-10-22 20:06:51	3.05925700000000012	02	19-29岁	22.5305317751713687	114.039908080371262	440304	V0440300	12971	37	119	39	118	114.039559659999995	22.5271744699999985	114.042000000000002	22.5293904199999986	1
2019-10-22 17:50:02	2019-10-22 20:45:35	2.29234759999999982	01	40-49岁	22.5336728213667392	113.91603114498983	440305	V0440300	13277	38	68	41	67	113.915102520000005	22.5293904199999986	113.917542859999998	22.5316063799999995	1
2019-10-22 19:17:26	2019-10-22 22:03:32	2.29234759999999982	01	19-29岁	22.5330288444192917	113.917745533831265	440305	V0440300	13278	38	69	41	68	113.917542859999998	22.5293904199999986	113.919983189999996	22.5316063799999995	1
2019-10-22 17:29:36	2019-10-22 20:16:31	2.29234759999999982	02	19-29岁	22.5336679352368883	113.9181296428428	440305	V0440300	13278	38	69	41	68	113.917542859999998	22.5293904199999986	113.919983189999996	22.5316063799999995	1
2019-10-22 18:58:33	2019-10-22 19:33:29	2.29234759999999982	01	19-29岁	22.5322767552993888	113.92324132471569	440305	V0440300	13280	38	71	41	70	113.922423530000003	22.5293904199999986	113.924863869999996	22.5316063799999995	1
2019-10-22 18:46:25	2019-10-22 20:03:10	2.29234759999999982	01	40-49岁	22.5325937826203209	113.926605310167247	440305	V0440300	13281	38	72	40	71	113.924863869999996	22.5293904199999986	113.927304199999995	22.5316063799999995	1
2019-10-22 17:39:14	2019-10-22 19:35:41	2.29234759999999982	01	19-29岁	22.5326137788425314	113.928596392887485	440305	V0440300	13282	38	73	40	72	113.927304199999995	22.5293904199999986	113.929744540000002	22.5316063799999995	1
2019-10-22 18:09:55	2019-10-22 18:47:23	2.29234759999999982	02	40-49岁	22.5321095445531192	113.931492831332207	440305	V0440300	13283	38	74	40	73	113.929744540000002	22.5293904199999986	113.932184879999994	22.5316063799999995	1
2019-10-22 21:45:06	2019-10-22 21:48:14	2.29234759999999982	02	30-39岁	22.5333251393491985	113.932767738236919	440305	V0440300	13284	38	75	40	74	113.932184879999994	22.5293904199999986	113.934625209999993	22.5316063799999995	1
2019-10-22 20:53:57	2019-10-22 22:15:22	2.29234759999999982	01	19-29岁	22.5325794836738886	113.935786093885923	440305	V0440300	13285	38	76	40	75	113.934625209999993	22.5293904199999986	113.93706555	22.5316063799999995	2
2019-10-22 17:56:49	2019-10-22 20:53:30	2.29234759999999982	01	19-29岁	22.5325794836738886	113.935786093885923	440305	V0440300	13285	38	76	40	75	113.934625209999993	22.5293904199999986	113.93706555	22.5316063799999995	2
2019-10-22 15:13:00	2019-10-22 16:06:32	2.29234759999999982	01	30-39岁	22.5335771841033896	113.940786662571341	440305	V0440300	13287	38	78	40	77	113.939505879999999	22.5293904199999986	113.941946220000005	22.5316063799999995	1
2019-10-22 08:01:08	2019-10-22 09:41:02	2.29234759999999982	01	40-49岁	22.5317569345404785	113.940457630765849	440305	V0440300	13287	38	78	40	77	113.939505879999999	22.5293904199999986	113.941946220000005	22.5316063799999995	1
2019-10-22 08:45:41	2019-10-22 10:09:14	2.29234759999999982	01	40-49岁	22.5337024410238094	113.945476214933251	440305	V0440300	13289	38	80	40	79	113.944386559999998	22.5293904199999986	113.946826889999997	22.5316063799999995	1
2019-10-22 16:47:54	2019-10-22 18:03:15	2.29234759999999982	01	50-59岁	22.5319344064201807	113.949323351079698	440305	V0440300	13291	38	82	40	81	113.949267230000004	22.5293904199999986	113.951707560000003	22.5316063799999995	1
2019-10-22 09:32:41	2019-10-22 11:24:10	3.05925700000000012	02	30-39岁	22.5323635045039907	114.07490332983653	440304	V0440300	13342	38	133	39	132	114.073724369999994	22.5293904199999986	114.07616471	22.5316063799999995	1
2019-10-22 14:25:52	2019-10-22 14:25:52	2.29234759999999982	01	19-29岁	22.5340182712842996	113.904890367140808	440305	V0440300	13629	39	63	42	62	113.902900840000001	22.5316063799999995	113.905341179999994	22.5338223400000004	1
2019-10-22 19:21:40	2019-10-22 21:35:27	2.29234759999999982	01	19-29岁	22.5347957988359688	113.912003676805426	440305	V0440300	13632	39	66	42	65	113.910221849999999	22.5316063799999995	113.912662190000006	22.5338223400000004	1
2019-10-22 18:28:04	2019-10-22 21:08:35	2.29234759999999982	02	0-18岁	22.5338880270267694	113.924439379347419	440305	V0440300	13637	39	71	42	70	113.922423530000003	22.5316063799999995	113.924863869999996	22.5338223400000004	1
2019-10-22 11:19:10	2019-10-22 14:09:08	2.29234759999999982	01	40-49岁	22.5344357820585515	113.924767258036539	440305	V0440300	13637	39	71	42	70	113.922423530000003	22.5316063799999995	113.924863869999996	22.5338223400000004	1
2019-10-22 22:54:38	2019-10-22 23:45:58	2.29234759999999982	01	19-29岁	22.5343371208968506	113.927159302705419	440305	V0440300	13638	39	72	41	71	113.924863869999996	22.5316063799999995	113.927304199999995	22.5338223400000004	1
2019-10-22 18:19:02	2019-10-22 22:14:47	2.29234759999999982	01	19-29岁	22.5357223220186214	113.925030190733807	440305	V0440300	13638	39	72	41	71	113.924863869999996	22.5316063799999995	113.927304199999995	22.5338223400000004	1
2019-10-22 21:44:25	2019-10-22 22:54:32	2.29234759999999982	02	未知	22.5347425337042289	113.928539556193286	440305	V0440300	13639	39	73	41	72	113.927304199999995	22.5316063799999995	113.929744540000002	22.5338223400000004	1
2019-10-22 19:15:27	2019-10-22 20:51:54	2.29234759999999982	01	19-29岁	22.5349203110082286	113.93217872281538	440305	V0440300	13640	39	74	41	73	113.929744540000002	22.5316063799999995	113.932184879999994	22.5338223400000004	1
2019-10-22 17:52:33	2019-10-22 20:51:03	2.29234759999999982	02	0-18岁	22.5344910445653603	113.934276923677132	440305	V0440300	13641	39	75	41	74	113.932184879999994	22.5316063799999995	113.934625209999993	22.5338223400000004	1
2019-10-22 01:03:19	2019-10-22 01:25:17	2.29234759999999982	02	19-29岁	22.5341639407050387	113.936528297311355	440305	V0440300	13642	39	76	41	75	113.934625209999993	22.5316063799999995	113.93706555	22.5338223400000004	1
2019-10-22 22:10:32	2019-10-22 22:41:26	2.29234759999999982	02	19-29岁	22.5342788532708589	113.936875497813219	440305	V0440300	13642	39	76	41	75	113.934625209999993	22.5316063799999995	113.93706555	22.5338223400000004	1
2019-10-22 18:05:06	2019-10-22 19:43:51	2.29234759999999982	02	30-39岁	22.5355543298568399	113.937031924179266	440305	V0440300	13642	39	76	41	75	113.934625209999993	22.5316063799999995	113.93706555	22.5338223400000004	1
2019-10-22 13:57:44	2019-10-22 14:50:34	2.29234759999999982	02	40-49岁	22.5354301975915909	113.950917489143336	440305	V0440300	13648	39	82	41	81	113.949267230000004	22.5316063799999995	113.951707560000003	22.5338223400000004	1
2019-10-22 18:55:42	2019-10-22 21:13:02	2.29234759999999982	01	19-29岁	22.5349894277574307	113.954803495972442	440305	V0440300	13650	39	84	41	83	113.954147899999995	22.5316063799999995	113.956588240000002	22.5338223400000004	1
2019-10-22 19:46:29	2019-10-22 21:55:11	2.29234759999999982	02	19-29岁	22.5354642663121005	113.962730359796581	440305	V0440300	13653	39	87	41	86	113.961468909999994	22.5316063799999995	113.963909240000007	22.5338223400000004	1
2019-10-22 20:09:09	2019-10-22 20:09:09	3.05925700000000012	02	30-39岁	22.5342185412306115	114.03329086389175	440304	V0440300	13682	39	116	41	115	114.032238660000004	22.5316063799999995	114.034678990000003	22.5338223400000004	1
2019-10-22 13:57:32	2019-10-22 20:20:37	3.05925700000000012	01	30-39岁	22.5345205144445906	114.036451684871963	440304	V0440300	13683	39	117	41	116	114.034678990000003	22.5316063799999995	114.037119329999996	22.5338223400000004	1
2019-10-22 16:32:05	2019-10-22 19:03:54	3.05925700000000012	02	19-29岁	22.5340094786378202	114.063695519439747	440304	V0440300	13694	39	128	40	127	114.061522690000004	22.5316063799999995	114.063963029999996	22.5338223400000004	1
2019-10-22 23:40:30	2019-10-22 23:42:49	2.29234759999999982	01	19-29岁	22.5368819806575402	113.920078969221507	440305	V0440300	13993	40	70	43	69	113.919983189999996	22.5338223400000004	113.922423530000003	22.5360383000000013	1
2019-10-22 07:44:43	2019-10-22 11:00:14	2.29234759999999982	01	40-49岁	22.5368315897775204	113.954384168421214	440305	V0440300	14007	40	84	42	83	113.954147899999995	22.5338223400000004	113.956588240000002	22.5360383000000013	1
2019-10-22 18:32:05	2019-10-22 21:43:17	2.29234759999999982	02	19-29岁	22.5382309225829012	113.956791996655099	440305	V0440300	14008	40	85	42	84	113.956588240000002	22.5338223400000004	113.959028570000001	22.5360383000000013	1
2019-10-22 00:00:13	2019-10-22 00:11:37	2.29234759999999982	02	19-29岁	22.537305755633799	113.961796236747787	440305	V0440300	14010	40	87	42	86	113.961468909999994	22.5338223400000004	113.963909240000007	22.5360383000000013	1
2019-10-22 14:39:40	2019-10-22 17:33:10	2.29234759999999982	01	30-39岁	22.536211313227799	113.974110022258188	440305	V0440300	14015	40	92	42	91	113.973670589999998	22.5338223400000004	113.976110930000004	22.5360383000000013	1
2019-10-22 13:53:59	2019-10-22 17:02:37	3.05925700000000012	02	19-29岁	22.5368171471392316	114.008897598464969	440304	V0440300	14029	40	106	42	105	114.007835290000003	22.5338223400000004	114.010275629999995	22.5360383000000013	1
2019-10-22 19:14:42	2019-10-22 20:41:01	3.05925700000000012	01	30-39岁	22.5368791301934088	114.050848693671412	440304	V0440300	14046	40	123	41	122	114.04932101	22.5338223400000004	114.051761350000007	22.5360383000000013	1
2019-10-22 20:21:14	2019-10-22 21:10:38	2.29234759999999982	02	19-29岁	22.5389264115727812	113.929768194612336	440305	V0440300	14354	41	74	43	73	113.929744540000002	22.5360383000000013	113.932184879999994	22.5382542599999987	1
2019-10-22 19:43:32	2019-10-22 21:55:34	2.29234759999999982	01	19-29岁	22.5394341821092006	113.962196532829608	440305	V0440300	14367	41	87	43	86	113.961468909999994	22.5360383000000013	113.963909240000007	22.5382542599999987	1
2019-10-22 18:19:31	2019-10-22 22:54:25	3.05925700000000012	02	19-29岁	22.5398910278364184	114.010638460094185	440304	V0440300	14387	41	107	43	106	114.010275629999995	22.5360383000000013	114.012715970000002	22.5382542599999987	1
2019-10-22 09:59:08	2019-10-22 13:41:03	3.05925700000000012	01	30-39岁	22.5398684055726513	114.065252411736481	440304	V0440300	14409	41	129	42	128	114.063963029999996	22.5360383000000013	114.066403359999995	22.5382542599999987	1
2019-10-22 12:28:24	2019-10-22 14:38:27	3.05925700000000012	01	30-39岁	22.5401146902318708	114.081259508490248	440304	V0440300	14416	41	136	42	135	114.081045380000006	22.5360383000000013	114.083485710000005	22.5382542599999987	2
2019-10-22 19:06:11	2019-10-22 19:50:03	3.05925700000000012	01	30-39岁	22.5401146902318708	114.081259508490248	440304	V0440300	14416	41	136	42	135	114.081045380000006	22.5360383000000013	114.083485710000005	22.5382542599999987	2
2019-10-22 22:48:05	2019-10-22 22:49:05	3.05925700000000012	02	30-39岁	22.5390315079529593	114.083740493281425	440304	V0440300	14417	41	137	42	136	114.083485710000005	22.5360383000000013	114.085926049999998	22.5382542599999987	1
2019-10-22 08:39:23	2019-10-22 10:13:09	2.29234759999999982	01	30-39岁	22.5424248267385288	113.912640217008104	440305	V0440300	14703	42	66	45	65	113.910221849999999	22.5382542599999987	113.912662190000006	22.5404702099999987	1
2019-10-22 12:42:57	2019-10-22 13:58:47	2.29234759999999982	01	30-39岁	22.54172396993334	113.961106813723589	440305	V0440300	14723	42	86	44	85	113.959028570000001	22.5382542599999987	113.961468909999994	22.5404702099999987	1
2019-10-22 16:14:03	2019-10-22 20:03:08	2.29234759999999982	02	19-29岁	22.54249743566794	113.968133743578363	440305	V0440300	14726	42	89	44	88	113.966349579999999	22.5382542599999987	113.968789920000006	22.5404702099999987	1
2019-10-22 09:39:12	2019-10-22 21:37:10	3.05925700000000012	01	19-29岁	22.5418084333734612	114.031311649610487	440304	V0440300	14752	42	115	44	114	114.029798319999998	22.5382542599999987	114.032238660000004	22.5404702099999987	1
2019-10-22 08:23:37	2019-10-22 11:16:35	3.17181930000000012	01	30-39岁	22.5425816604456486	114.116935307415304	440303	V0440300	14787	42	150	43	149	114.115210079999997	22.5382542599999987	114.117650420000004	22.5404702099999987	1
2019-10-22 00:07:55	2019-10-22 00:21:30	2.29234759999999982	01	19-29岁	22.5432135445687116	113.926010550481152	440305	V0440300	15066	43	72	45	71	113.924863869999996	22.5404702099999987	113.927304199999995	22.5426861699999996	1
2019-10-22 14:21:10	2019-10-22 15:10:49	2.29234759999999982	01	19-29岁	22.5433870981297098	113.938413456368124	440305	V0440300	15071	43	77	45	76	113.93706555	22.5404702099999987	113.939505879999999	22.5426861699999996	1
2019-10-22 19:28:25	2019-10-22 21:21:00	2.29234759999999982	01	19-29岁	22.5446499365637685	113.966940216007998	440305	V0440300	15083	43	89	45	88	113.966349579999999	22.5404702099999987	113.968789920000006	22.5426861699999996	1
2019-10-22 11:30:32	2019-10-22 16:45:52	2.29234759999999982	01	40-49岁	22.5433906638134687	113.970514016194031	440305	V0440300	15084	43	90	45	89	113.968789920000006	22.5404702099999987	113.971230250000005	22.5426861699999996	1
2019-10-22 21:40:57	2019-10-22 22:47:30	2.29234759999999982	01	40-49岁	22.5438028599013407	113.975149181914105	440305	V0440300	15086	43	92	45	91	113.973670589999998	22.5404702099999987	113.976110930000004	22.5426861699999996	1
2019-10-22 13:15:35	2019-10-22 14:53:26	3.05925700000000012	01	40-49岁	22.5440300975594994	114.06629146526015	440304	V0440300	15123	43	129	44	128	114.063963029999996	22.5404702099999987	114.066403359999995	22.5426861699999996	1
2019-10-22 18:17:33	2019-10-22 22:58:09	3.05925700000000012	02	19-29岁	22.5430282219636986	114.073221009285206	440304	V0440300	15126	43	132	44	131	114.071284030000001	22.5404702099999987	114.073724369999994	22.5426861699999996	1
2019-10-22 09:11:25	2019-10-22 09:53:52	3.17181930000000012	01	19-29岁	22.5431056469352598	114.119479905829778	440303	V0440300	15145	43	151	44	150	114.117650420000004	22.5404702099999987	114.120090759999997	22.5426861699999996	1
2019-10-22 09:20:06	2019-10-22 20:24:48	2.29234759999999982	01	19-29岁	22.5450154213984995	113.915487492260155	440305	V0440300	15419	44	68	46	67	113.915102520000005	22.5426861699999996	113.917542859999998	22.5449021300000005	1
2019-10-22 11:02:11	2019-10-22 11:38:28	2.29234759999999982	01	40-49岁	22.5463041587176392	113.917275652481152	440305	V0440300	15419	44	68	46	67	113.915102520000005	22.5426861699999996	113.917542859999998	22.5449021300000005	1
2019-10-22 14:53:05	2019-10-22 16:31:35	2.29234759999999982	02	40-49岁	22.5469719312475796	113.919155369814447	440305	V0440300	15420	44	69	46	68	113.917542859999998	22.5426861699999996	113.919983189999996	22.5449021300000005	1
2019-10-22 20:10:46	2019-10-22 20:46:43	2.29234759999999982	01	19-29岁	22.5451658985914101	113.92475282119554	440305	V0440300	15422	44	71	46	70	113.922423530000003	22.5426861699999996	113.924863869999996	22.5449021300000005	1
2019-10-22 15:50:47	2019-10-22 19:50:42	2.29234759999999982	02	19-29岁	22.5469816931085987	113.940452150624949	440305	V0440300	15429	44	78	46	77	113.939505879999999	22.5426861699999996	113.941946220000005	22.5449021300000005	1
2019-10-22 18:42:30	2019-10-22 19:46:38	2.29234759999999982	01	19-29岁	22.5451492290123703	113.975236407257512	440305	V0440300	15443	44	92	46	91	113.973670589999998	22.5426861699999996	113.976110930000004	22.5449021300000005	1
2019-10-22 14:56:30	2019-10-22 15:52:04	2.29234759999999982	02	19-29岁	22.5451203919202108	113.984748975028552	440305	V0440300	15447	44	96	46	95	113.983431929999995	22.5426861699999996	113.985872270000002	22.5449021300000005	1
2019-10-22 19:31:27	2019-10-22 21:28:41	3.05925700000000012	02	19-29岁	22.5466112253243089	114.039701001598814	440304	V0440300	15470	44	119	45	118	114.039559659999995	22.5426861699999996	114.042000000000002	22.5449021300000005	1
2019-10-22 11:47:35	2019-10-22 14:15:07	3.05925700000000012	02	50-59岁	22.5451273863255395	114.041462187276537	440304	V0440300	15470	44	119	45	118	114.039559659999995	22.5426861699999996	114.042000000000002	22.5449021300000005	1
2019-10-22 16:25:41	2019-10-22 21:19:24	3.05925700000000012	01	40-49岁	22.5450631705002884	114.042386611350537	440304	V0440300	15471	44	120	45	119	114.042000000000002	22.5426861699999996	114.044440339999994	22.5449021300000005	1
2019-10-22 18:08:14	2019-10-22 19:23:15	3.05925700000000012	02	19-29岁	22.5453128338842603	114.062892699796066	440304	V0440300	15479	44	128	45	127	114.061522690000004	22.5426861699999996	114.063963029999996	22.5449021300000005	2
2019-10-22 19:23:20	2019-10-22 20:50:49	3.05925700000000012	02	19-29岁	22.5453128338842603	114.062892699796066	440304	V0440300	15479	44	128	45	127	114.061522690000004	22.5426861699999996	114.063963029999996	22.5449021300000005	2
2019-10-22 23:32:09	2019-10-22 23:32:09	3.17181930000000012	01	40-49岁	22.5459704509040684	114.116660809960337	440303	V0440300	15501	44	150	45	149	114.115210079999997	22.5426861699999996	114.117650420000004	22.5449021300000005	1
2019-10-22 19:20:31	2019-10-22 22:20:43	2.29234759999999982	01	0-18岁	22.5482827541888398	113.928229982254891	440305	V0440300	15781	45	73	47	72	113.927304199999995	22.5449021300000005	113.929744540000002	22.5471180900000014	1
2019-10-22 03:12:09	2019-10-22 16:00:48	2.29234759999999982	01	30-39岁	22.5475433434225003	113.931569174786205	440305	V0440300	15782	45	74	47	73	113.929744540000002	22.5449021300000005	113.932184879999994	22.5471180900000014	1
2019-10-22 11:04:51	2019-10-22 14:50:13	2.29234759999999982	01	19-29岁	22.5484520440098599	113.937572934352843	440305	V0440300	15785	45	77	47	76	113.93706555	22.5449021300000005	113.939505879999999	22.5471180900000014	1
2019-10-22 17:14:49	2019-10-22 19:01:02	2.29234759999999982	01	19-29岁	22.5492356881567702	113.964129097846921	440305	V0440300	15796	45	88	47	87	113.963909240000007	22.5449021300000005	113.966349579999999	22.5471180900000014	1
2019-10-22 16:26:10	2019-10-22 22:01:17	2.29234759999999982	02	19-29岁	22.5487325694913814	113.976217308112737	440305	V0440300	15801	45	93	47	92	113.976110930000004	22.5449021300000005	113.978551260000003	22.5471180900000014	1
2019-10-22 09:07:50	2019-10-22 18:45:27	3.05925700000000012	01	30-39岁	22.5476483187552006	114.05193145128284	440304	V0440300	15832	45	124	46	123	114.051761350000007	22.5449021300000005	114.054201680000006	22.5471180900000014	1
2019-10-22 18:22:38	2019-10-22 20:16:06	3.05925700000000012	01	50-59岁	22.5478453815678996	114.079036858438556	440304	V0440300	15843	45	135	46	134	114.078605039999999	22.5449021300000005	114.081045380000006	22.5471180900000014	1
2019-10-22 18:21:11	2019-10-22 22:59:54	3.17181930000000012	01	19-29岁	22.54890537398893	114.104696396910356	440303	V0440300	15853	45	145	46	144	114.103008399999993	22.5449021300000005	114.10544874	22.5471180900000014	1
2019-10-22 13:08:49	2019-10-22 16:05:19	2.29234759999999982	01	50-59岁	22.55045818582078	113.920710185061836	440305	V0440300	16135	46	70	48	69	113.919983189999996	22.5471180900000014	113.922423530000003	22.5493340400000015	1
2019-10-22 22:44:25	2019-10-22 23:42:45	2.29234759999999982	02	19-29岁	22.5501915655277898	113.936980696441793	440305	V0440300	16141	46	76	48	75	113.934625209999993	22.5471180900000014	113.93706555	22.5493340400000015	1
2019-10-22 19:17:15	2019-10-22 22:17:21	2.29234759999999982	01	19-29岁	22.5497981757989301	113.941439335018956	440305	V0440300	16143	46	78	48	77	113.939505879999999	22.5471180900000014	113.941946220000005	22.5493340400000015	1
2019-10-22 18:44:20	2019-10-22 19:48:31	2.29234759999999982	02	19-29岁	22.5507767967990809	113.961627421595907	440305	V0440300	16152	46	87	48	86	113.961468909999994	22.5471180900000014	113.963909240000007	22.5493340400000015	1
2019-10-22 16:35:01	2019-10-22 17:10:12	3.05925700000000012	01	40-49岁	22.5501086581213492	114.037012544016491	440304	V0440300	16182	46	117	47	116	114.034678990000003	22.5471180900000014	114.037119329999996	22.5493340400000015	1
2019-10-22 21:03:51	2019-10-22 23:09:56	3.05925700000000012	01	19-29岁	22.5502044275783611	114.037311714838808	440304	V0440300	16183	46	118	47	117	114.037119329999996	22.5471180900000014	114.039559659999995	22.5493340400000015	1
2019-10-22 23:31:32	2019-10-22 23:31:32	3.05925700000000012	01	19-29岁	22.5506822424359186	114.078695304880981	440304	V0440300	16200	46	135	47	134	114.078605039999999	22.5471180900000014	114.081045380000006	22.5493340400000015	1
2019-10-22 22:21:05	2019-10-22 23:42:19	3.05925700000000012	01	19-29岁	22.5500994910030208	114.07940720297222	440304	V0440300	16200	46	135	47	134	114.078605039999999	22.5471180900000014	114.081045380000006	22.5493340400000015	1
2019-10-22 19:36:16	2019-10-22 21:36:25	2.29234759999999982	02	19-29岁	22.5517665514244889	113.926355314391401	440305	V0440300	16494	47	72	49	71	113.924863869999996	22.5493340400000015	113.927304199999995	22.5515499999999989	1
2019-10-22 19:12:12	2019-10-22 21:42:51	2.29234759999999982	02	19-29岁	22.5523000597676813	113.951518202794858	440305	V0440300	16504	47	82	49	81	113.949267230000004	22.5493340400000015	113.951707560000003	22.5515499999999989	1
2019-10-22 09:14:52	2019-10-22 20:02:06	3.05925700000000012	01	19-29岁	22.5517875678874411	114.008283212739983	440304	V0440300	16528	47	106	49	105	114.007835290000003	22.5493340400000015	114.010275629999995	22.5515499999999989	1
2019-10-22 18:47:16	2019-10-22 21:57:51	3.05925700000000012	02	30-39岁	22.5528488606613813	114.042210819764861	440304	V0440300	16542	47	120	48	119	114.042000000000002	22.5493340400000015	114.044440339999994	22.5515499999999989	1
2019-10-22 14:26:22	2019-10-22 14:27:22	4.98298400000000008	01	30-39岁	22.551705960510219	114.225602305825987	440308	V0440300	16617	47	195	47	194	114.225025209999998	22.5493340400000015	114.227465550000005	22.5515499999999989	1
2019-10-22 20:04:04	2019-10-22 22:18:53	4.50522690000000026	02	30-39岁	22.5530590172424787	114.477533630069004	440343	V0440300	16720	47	298	45	298	114.476379829999999	22.5493340400000015	114.478820170000006	22.5515499999999989	1
2019-10-22 19:05:09	2019-10-22 23:36:44	2.29234759999999982	03	未知	22.5541831500000498	113.921064671574513	440305	V0440300	16849	48	70	50	69	113.919983189999996	22.5515499999999989	113.922423530000003	22.5537659599999998	1
2019-10-22 09:08:34	2019-10-22 11:04:51	2.29234759999999982	02	50-59岁	22.5554025580355599	113.92253389844663	440305	V0440300	16850	48	71	50	70	113.922423530000003	22.5515499999999989	113.924863869999996	22.5537659599999998	1
2019-10-22 09:35:07	2019-10-22 18:49:17	2.29234759999999982	03	未知	22.5554102328490309	113.974254637175761	440305	V0440300	16871	48	92	50	91	113.973670589999998	22.5515499999999989	113.976110930000004	22.5537659599999998	1
2019-10-22 13:24:40	2019-10-22 14:33:33	3.05925700000000012	01	60岁以上	22.5551924117182594	114.050391198613951	440304	V0440300	16902	48	123	49	122	114.04932101	22.5515499999999989	114.051761350000007	22.5537659599999998	1
2019-10-22 19:18:05	2019-10-22 20:01:04	3.05925700000000012	01	19-29岁	22.5543648669702712	114.087654765052193	440304	V0440300	16917	48	138	49	137	114.085926049999998	22.5515499999999989	114.088366390000004	22.5537659599999998	1
2019-10-22 15:30:02	2019-10-22 20:24:27	3.17181930000000012	01	19-29岁	22.5545408692899692	114.102382575694023	440303	V0440300	16923	48	144	49	143	114.100568069999994	22.5515499999999989	114.103008399999993	22.5537659599999998	1
2019-10-22 08:10:47	2019-10-22 17:27:56	3.17181930000000012	02	19-29岁	22.5537808918641396	114.14717661364142	440303	V0440300	16942	48	163	48	162	114.146934450000003	22.5515499999999989	114.149374789999996	22.5537659599999998	1
2019-10-22 17:48:04	2019-10-22 17:49:04	4.98298400000000008	03	未知	22.5555929386109391	114.231161091096965	440308	V0440300	16976	48	197	48	196	114.229905880000004	22.5515499999999989	114.232346219999997	22.5537659599999998	1
2019-10-22 13:42:27	2019-10-22 18:32:28	2.01503029999999983	01	30-39岁	22.5573385473746697	113.881594868400711	440306	V0440300	17190	49	54	52	53	113.88093782	22.5537659599999998	113.883378149999999	22.5559819099999999	2
2019-10-22 08:52:07	2019-10-22 13:42:26	2.01503029999999983	01	30-39岁	22.5573385473746697	113.881594868400711	440306	V0440300	17190	49	54	52	53	113.88093782	22.5537659599999998	113.883378149999999	22.5559819099999999	2
2019-10-22 17:49:30	2019-10-22 19:06:12	2.29234759999999982	02	60岁以上	22.5576171996537695	113.956356769682202	440305	V0440300	17220	49	84	51	83	113.954147899999995	22.5537659599999998	113.956588240000002	22.5559819099999999	1
2019-10-22 09:28:32	2019-10-22 09:29:32	2.29234759999999982	01	19-29岁	22.557610144631461	113.968872088675127	440305	V0440300	17226	49	90	51	89	113.968789920000006	22.5537659599999998	113.971230250000005	22.5559819099999999	1
2019-10-22 09:42:48	2019-10-22 11:55:40	3.05925700000000012	02	30-39岁	22.5577224336322892	114.029484166735941	440304	V0440300	17250	49	114	50	113	114.027357980000005	22.5537659599999998	114.029798319999998	22.5559819099999999	1
2019-10-22 15:18:33	2019-10-22 17:50:53	3.05925700000000012	01	40-49岁	22.5564426619358116	114.087261282793634	440304	V0440300	17274	49	138	50	137	114.085926049999998	22.5537659599999998	114.088366390000004	22.5559819099999999	1
2019-10-22 20:33:51	2019-10-22 22:31:12	3.17181930000000012	01	30-39岁	22.5570592113487507	114.13510765032045	440303	V0440300	17294	49	158	50	157	114.134732769999999	22.5537659599999998	114.137173110000006	22.5559819099999999	1
2019-10-22 16:09:30	2019-10-22 18:21:06	3.17181930000000012	01	30-39岁	22.5564680492882914	114.14906487517699	440303	V0440300	17299	49	163	49	162	114.146934450000003	22.5537659599999998	114.149374789999996	22.5559819099999999	1
2019-10-22 07:17:03	2019-10-22 08:33:56	4.98298400000000008	02	19-29岁	22.5572858167220396	114.227259375130814	440308	V0440300	17331	49	195	49	194	114.225025209999998	22.5537659599999998	114.227465550000005	22.5559819099999999	1
2019-10-22 19:20:28	2019-10-22 19:47:45	4.98298400000000008	02	30-39岁	22.5580848040050697	114.225960565372262	440308	V0440300	17331	49	195	49	194	114.225025209999998	22.5537659599999998	114.227465550000005	22.5559819099999999	1
2019-10-22 10:35:35	2019-10-22 11:14:37	2.01503029999999983	01	30-39岁	22.5587291001565688	113.900286999126095	440306	V0440300	17554	50	61	52	60	113.898020169999995	22.5559819099999999	113.900460510000002	22.5581978700000008	1
2019-10-22 20:45:51	2019-10-22 20:45:51	2.01503029999999983	03	未知	22.558585778424451	113.906897377496506	440306	V0440300	17557	50	64	52	63	113.905341179999994	22.5559819099999999	113.907781510000007	22.5581978700000008	2
2019-10-22 19:02:01	2019-10-22 20:45:51	2.01503029999999983	03	未知	22.558585778424451	113.906897377496506	440306	V0440300	17557	50	64	52	63	113.905341179999994	22.5559819099999999	113.907781510000007	22.5581978700000008	2
2019-10-22 20:12:25	2019-10-22 22:12:52	2.29234759999999982	03	未知	22.5600572045823498	113.929970680658684	440305	V0440300	17567	50	74	52	73	113.929744540000002	22.5559819099999999	113.932184879999994	22.5581978700000008	1
2019-10-22 19:20:39	2019-10-22 22:05:16	2.29234759999999982	02	19-29岁	22.5599552388674205	113.960678016693464	440305	V0440300	17579	50	86	52	85	113.959028570000001	22.5559819099999999	113.961468909999994	22.5581978700000008	1
2019-10-22 13:06:15	2019-10-22 15:04:07	2.29234759999999982	02	19-29岁	22.5600663303313311	113.963211693921494	440305	V0440300	17580	50	87	52	86	113.961468909999994	22.5559819099999999	113.963909240000007	22.5581978700000008	1
2019-10-22 10:58:22	2019-10-22 16:06:11	2.29234759999999982	02	50-59岁	22.5592792502483803	113.972673762608721	440305	V0440300	17584	50	91	52	90	113.971230250000005	22.5559819099999999	113.973670589999998	22.5581978700000008	1
2019-10-22 11:55:22	2019-10-22 14:15:50	3.05925700000000012	03	未知	22.5597319653976918	114.014223855819722	440304	V0440300	17601	50	108	52	107	114.012715970000002	22.5559819099999999	114.015156300000001	22.5581978700000008	1
2019-10-22 00:35:46	2019-10-22 02:33:41	3.05925700000000012	01	40-49岁	22.5593163000704386	114.025874047785067	440304	V0440300	17606	50	113	51	112	114.024917650000006	22.5559819099999999	114.027357980000005	22.5581978700000008	1
2019-10-22 21:13:46	2019-10-22 21:14:46	3.05925700000000012	02	19-29岁	22.5596670768726284	114.039490215775388	440304	V0440300	17611	50	118	51	117	114.037119329999996	22.5559819099999999	114.039559659999995	22.5581978700000008	1
2019-10-22 19:20:04	2019-10-22 21:00:33	3.05925700000000012	02	19-29岁	22.5583657493422116	114.056591369278649	440304	V0440300	17618	50	125	51	124	114.054201680000006	22.5559819099999999	114.056642019999998	22.5581978700000008	1
2019-10-22 12:59:05	2019-10-22 14:10:10	2.01503029999999983	02	30-39岁	22.5616475749387213	113.872072921190934	440306	V0440300	17900	51	50	54	49	113.871176469999995	22.5581978700000008	113.873616810000001	22.5604138300000017	1
2019-10-22 20:38:47	2019-10-22 21:57:12	2.01503029999999983	02	19-29岁	22.5613991902280411	113.896019986070741	440306	V0440300	17910	51	60	54	59	113.895579830000003	22.5581978700000008	113.898020169999995	22.5604138300000017	2
2019-10-22 20:03:34	2019-10-22 20:37:46	2.01503029999999983	02	19-29岁	22.5613991902280411	113.896019986070741	440306	V0440300	17910	51	60	54	59	113.895579830000003	22.5581978700000008	113.898020169999995	22.5604138300000017	2
2019-10-22 19:00:49	2019-10-22 21:06:50	2.29234759999999982	01	19-29岁	22.5611077654795587	113.946261964962289	440305	V0440300	17930	51	80	53	79	113.944386559999998	22.5581978700000008	113.946826889999997	22.5604138300000017	1
2019-10-22 07:57:46	2019-10-22 09:44:12	3.05925700000000012	01	19-29岁	22.5624088526344195	114.034981002181198	440304	V0440300	17967	51	117	52	116	114.034678990000003	22.5581978700000008	114.037119329999996	22.5604138300000017	1
2019-10-22 22:59:37	2019-10-22 23:00:37	3.05925700000000012	02	19-29岁	22.5623883017203006	114.036312744840018	440304	V0440300	17967	51	117	52	116	114.034678990000003	22.5581978700000008	114.037119329999996	22.5604138300000017	1
2019-10-22 06:17:18	2019-10-22 08:02:42	3.05925700000000012	01	40-49岁	22.5606788440310986	114.084946893838477	440304	V0440300	17987	51	137	52	136	114.083485710000005	22.5581978700000008	114.085926049999998	22.5604138300000017	1
2019-10-22 12:32:35	2019-10-22 13:05:25	3.17181930000000012	02	30-39岁	22.5607458787775883	114.11566352076575	440303	V0440300	18000	51	150	52	149	114.115210079999997	22.5581978700000008	114.117650420000004	22.5604138300000017	1
2019-10-22 19:40:13	2019-10-22 23:23:19	4.98298400000000008	01	60岁以上	22.5604860750779608	114.217622599563029	440308	V0440300	18041	51	191	51	191	114.215263870000001	22.5581978700000008	114.2177042	22.5604138300000017	1
2019-10-22 09:37:53	2019-10-22 09:38:53	4.98298400000000008	03	未知	22.561431506714861	114.230023999911907	440308	V0440300	18047	51	197	51	197	114.229905880000004	22.5581978700000008	114.232346219999997	22.5604138300000017	1
2019-10-22 12:35:29	2019-10-22 17:12:14	4.98298400000000008	01	19-29岁	22.5619842752846615	114.230149013114413	440308	V0440300	18047	51	197	51	197	114.229905880000004	22.5581978700000008	114.232346219999997	22.5604138300000017	1
2019-10-22 11:48:49	2019-10-22 13:17:20	2.01503029999999983	01	50-59岁	22.5632021489890597	113.867101826585682	440306	V0440300	18255	52	48	55	47	113.866295800000003	22.5604138300000017	113.868736139999996	22.562629789999999	1
2019-10-22 13:13:33	2019-10-22 14:29:58	2.01503029999999983	02	19-29岁	22.5626796007094406	113.892697354718763	440306	V0440300	18265	52	58	55	57	113.890699159999997	22.5604138300000017	113.893139500000004	22.562629789999999	1
2019-10-22 18:16:26	2019-10-22 20:18:17	2.01503029999999983	01	19-29岁	22.5643164946720809	113.899413807658419	440306	V0440300	18268	52	61	54	60	113.898020169999995	22.5604138300000017	113.900460510000002	22.562629789999999	1
2019-10-22 00:06:33	2019-10-22 03:15:03	2.29234759999999982	02	19-29岁	22.5628148663337491	113.970643368994203	440305	V0440300	18297	52	90	54	89	113.968789920000006	22.5604138300000017	113.971230250000005	22.562629789999999	1
2019-10-22 21:06:13	2019-10-22 22:08:46	2.29234759999999982	01	19-29岁	22.5642674913516217	113.973973784586676	440305	V0440300	18299	52	92	54	91	113.973670589999998	22.5604138300000017	113.976110930000004	22.562629789999999	1
2019-10-22 18:12:43	2019-10-22 21:40:30	2.29234759999999982	01	50-59岁	22.5628296305375713	113.978134995652894	440305	V0440300	18300	52	93	54	92	113.976110930000004	22.5604138300000017	113.978551260000003	22.562629789999999	1
2019-10-22 18:08:45	2019-10-22 21:48:05	3.05925700000000012	01	30-39岁	22.56276591723217	114.027442269427326	440304	V0440300	18321	52	114	53	113	114.027357980000005	22.5604138300000017	114.029798319999998	22.562629789999999	1
2019-10-22 19:51:20	2019-10-22 21:29:13	3.05925700000000012	01	19-29岁	22.5641290465379001	114.032339861832895	440304	V0440300	18323	52	116	53	115	114.032238660000004	22.5604138300000017	114.034678990000003	22.562629789999999	1
2019-10-22 15:16:47	2019-10-22 21:08:10	4.98298400000000008	01	30-39岁	22.5645178840780396	114.231556201031907	440308	V0440300	18404	52	197	52	197	114.229905880000004	22.5604138300000017	114.232346219999997	22.562629789999999	1
2019-10-22 17:54:31	2019-10-22 21:16:34	2.01503029999999983	01	30-39岁	22.5661413937156112	113.863265273177376	440306	V0440300	18610	53	46	56	45	113.861415129999997	22.562629789999999	113.863855459999996	22.5648457399999991	1
2019-10-22 00:52:39	2019-10-22 02:32:05	2.01503029999999983	02	19-29岁	22.5668758639836611	113.86575556524501	440306	V0440300	18611	53	47	56	46	113.863855459999996	22.562629789999999	113.866295800000003	22.5648457399999991	1
2019-10-22 18:19:58	2019-10-22 19:55:28	2.01503029999999983	02	19-29岁	22.5648626243176409	113.877295927040578	440306	V0440300	18616	53	52	56	51	113.87605714	22.562629789999999	113.878497479999993	22.5648457399999991	1
2019-10-22 09:48:49	2019-10-22 10:20:03	2.01503029999999983	01	30-39岁	22.5654598000290498	113.878769128308647	440306	V0440300	18617	53	53	56	52	113.878497479999993	22.562629789999999	113.88093782	22.5648457399999991	1
2019-10-22 08:00:06	2019-10-22 17:25:23	2.29234759999999982	01	19-29岁	22.5669290521606491	113.945327119635436	440305	V0440300	18644	53	80	55	79	113.944386559999998	22.562629789999999	113.946826889999997	22.5648457399999991	1
2019-10-22 19:04:46	2019-10-22 22:12:55	2.29234759999999982	01	30-39岁	22.5668229758068897	113.958282648587115	440305	V0440300	18649	53	85	55	84	113.956588240000002	22.562629789999999	113.959028570000001	22.5648457399999991	2
2019-10-22 22:13:16	2019-10-22 22:30:53	2.29234759999999982	01	30-39岁	22.5668229758068897	113.958282648587115	440305	V0440300	18649	53	85	55	84	113.956588240000002	22.562629789999999	113.959028570000001	22.5648457399999991	2
2019-10-22 17:39:47	2019-10-22 20:57:51	2.29234759999999982	01	30-39岁	22.5648978115847783	113.984454767423657	440305	V0440300	18660	53	96	55	95	113.983431929999995	22.562629789999999	113.985872270000002	22.5648457399999991	1
2019-10-22 20:06:01	2019-10-22 22:48:16	3.05925700000000012	01	30-39岁	22.566230514919571	114.028845036966885	440304	V0440300	18678	53	114	54	113	114.027357980000005	22.562629789999999	114.029798319999998	22.5648457399999991	1
2019-10-22 17:19:46	2019-10-22 19:10:49	3.05925700000000012	01	19-29岁	22.5662418345861511	114.02945701372829	440304	V0440300	18678	53	114	54	113	114.027357980000005	22.562629789999999	114.029798319999998	22.5648457399999991	1
2019-10-22 19:24:40	2019-10-22 20:59:02	3.05925700000000012	01	19-29岁	22.5648679810294901	114.031789561385338	440304	V0440300	18679	53	115	54	114	114.029798319999998	22.562629789999999	114.032238660000004	22.5648457399999991	1
2019-10-22 15:15:06	2019-10-22 22:01:47	3.05925700000000012	01	30-39岁	22.5658041227653605	114.055189472514982	440304	V0440300	18689	53	125	54	124	114.054201680000006	22.562629789999999	114.056642019999998	22.5648457399999991	1
2019-10-22 19:00:08	2019-10-22 21:28:31	2.01503029999999983	01	30-39岁	22.5683860510318688	113.868228348703397	440306	V0440300	18969	54	48	57	47	113.866295800000003	22.5648457399999991	113.868736139999996	22.5670617	1
2019-10-22 20:27:15	2019-10-22 23:06:52	2.01503029999999983	02	50-59岁	22.5677547349319987	113.874733489093686	440306	V0440300	18972	54	51	57	50	113.873616810000001	22.5648457399999991	113.87605714	22.5670617	1
2019-10-22 12:37:02	2019-10-22 13:54:09	2.01503029999999983	02	19-29岁	22.567120470268609	113.887612954961227	440306	V0440300	18977	54	56	57	55	113.885818490000005	22.5648457399999991	113.888258820000004	22.5670617	1
2019-10-22 18:41:43	2019-10-22 22:23:26	2.01503029999999983	02	19-29岁	22.5684604139337814	113.897630280867745	440306	V0440300	18981	54	60	56	59	113.895579830000003	22.5648457399999991	113.898020169999995	22.5670617	1
2019-10-22 18:49:32	2019-10-22 22:48:20	2.01503029999999983	01	19-29岁	22.5685050759198482	113.899475528770182	440306	V0440300	18982	54	61	56	60	113.898020169999995	22.5648457399999991	113.900460510000002	22.5670617	1
2019-10-22 05:25:52	2019-10-22 18:35:51	2.29234759999999982	02	19-29岁	22.567668565088109	113.958613908620904	440305	V0440300	19006	54	85	56	84	113.956588240000002	22.5648457399999991	113.959028570000001	22.5670617	1
2019-10-22 19:28:25	2019-10-22 22:08:07	2.29234759999999982	02	19-29岁	22.5681133756093111	113.97499757913242	440305	V0440300	19013	54	92	56	91	113.973670589999998	22.5648457399999991	113.976110930000004	22.5670617	1
2019-10-22 15:55:37	2019-10-22 20:17:54	3.05925700000000012	03	未知	22.5678861172850311	114.055524220345632	440304	V0440300	19046	54	125	55	124	114.054201680000006	22.5648457399999991	114.056642019999998	22.5670617	1
2019-10-22 13:02:17	2019-10-22 14:15:55	3.17181930000000012	01	40-49岁	22.567560854886441	114.097153993447577	440303	V0440300	19063	54	142	55	141	114.095687400000003	22.5648457399999991	114.098127730000002	22.5670617	1
2019-10-22 15:43:12	2019-10-22 17:27:44	3.17181930000000012	02	40-49岁	22.5680289756662411	114.12065296383858	440303	V0440300	19073	54	152	55	151	114.120090759999997	22.5648457399999991	114.122531089999995	22.5670617	1
2019-10-22 08:43:00	2019-10-22 09:23:41	2.01503029999999983	02	40-49岁	22.5698923164483993	113.904021282972835	440306	V0440300	19341	55	63	57	62	113.902900840000001	22.5670617	113.905341179999994	22.5692776600000009	2
2019-10-22 16:04:26	2019-10-22 16:06:42	2.01503029999999983	02	40-49岁	22.5698923164483993	113.904021282972835	440306	V0440300	19341	55	63	57	62	113.902900840000001	22.5670617	113.905341179999994	22.5692776600000009	2
2019-10-22 14:14:26	2019-10-22 21:35:14	2.01503029999999983	01	30-39岁	22.5707176306837312	113.909386221119135	440306	V0440300	19343	55	65	57	64	113.907781510000007	22.5670617	113.910221849999999	22.5692776600000009	1
2019-10-22 07:57:17	2019-10-22 13:50:02	2.29234759999999982	01	19-29岁	22.5705869978656999	113.912916525025466	440305	V0440300	19345	55	67	57	66	113.912662190000006	22.5670617	113.915102520000005	22.5692776600000009	1
2019-10-22 19:04:23	2019-10-22 23:43:33	3.05925700000000012	02	19-29岁	22.5702542043818788	114.066066774730743	440304	V0440300	19407	55	129	56	128	114.063963029999996	22.5670617	114.066403359999995	22.5692776600000009	1
2019-10-22 19:32:31	2019-10-22 20:09:39	3.17181930000000012	01	19-29岁	22.5707441475384094	114.137730597268614	440303	V0440300	19437	55	159	55	158	114.137173110000006	22.5670617	114.139613449999999	22.5692776600000009	1
2019-10-22 12:16:41	2019-10-22 13:22:09	3.17181930000000012	01	50-59岁	22.56942212179883	114.166505965919868	440303	V0440300	19449	55	171	55	170	114.166457140000006	22.5670617	114.168897479999998	22.5692776600000009	1
2019-10-22 18:51:32	2019-10-22 22:07:09	2.01503029999999983	02	19-29岁	22.5727939450523714	113.862424687741722	440306	V0440300	19681	56	46	59	45	113.861415129999997	22.5692776600000009	113.863855459999996	22.5714936199999983	1
2019-10-22 18:34:16	2019-10-22 20:53:38	2.01503029999999983	01	30-39岁	22.5716643141294391	113.866502309892354	440306	V0440300	19683	56	48	59	47	113.866295800000003	22.5692776600000009	113.868736139999996	22.5714936199999983	1
2019-10-22 12:19:27	2019-10-22 13:05:40	2.01503029999999983	01	19-29岁	22.5734038818410205	113.867318064244287	440306	V0440300	19683	56	48	59	47	113.866295800000003	22.5692776600000009	113.868736139999996	22.5714936199999983	1
2019-10-22 18:16:39	2019-10-22 18:53:36	2.01503029999999983	01	19-29岁	22.5716206497603089	113.868427285982889	440306	V0440300	19683	56	48	59	47	113.866295800000003	22.5692776600000009	113.868736139999996	22.5714936199999983	2
2019-10-22 12:29:35	2019-10-22 12:30:35	2.01503029999999983	01	19-29岁	22.5716206497603089	113.868427285982889	440306	V0440300	19683	56	48	59	47	113.866295800000003	22.5692776600000009	113.868736139999996	22.5714936199999983	2
2019-10-22 16:05:17	2019-10-22 21:27:32	2.29234759999999982	01	19-29岁	22.5731296824805696	113.943460611620438	440305	V0440300	19714	56	79	58	78	113.941946220000005	22.5692776600000009	113.944386559999998	22.5714936199999983	1
2019-10-22 09:13:08	2019-10-22 18:24:35	2.29234759999999982	02	30-39岁	22.5716242286489184	113.948294342745911	440305	V0440300	19716	56	81	58	80	113.946826889999997	22.5692776600000009	113.949267230000004	22.5714936199999983	1
2019-10-22 18:54:48	2019-10-22 20:25:15	2.29234759999999982	01	19-29岁	22.5726195053605601	113.959370073948335	440305	V0440300	19721	56	86	58	85	113.959028570000001	22.5692776600000009	113.961468909999994	22.5714936199999983	1
2019-10-22 04:09:12	2019-10-22 05:59:46	3.05925700000000012	01	40-49岁	22.5730929175710102	114.065336067123823	440304	V0440300	19764	56	129	57	128	114.063963029999996	22.5692776600000009	114.066403359999995	22.5714936199999983	1
2019-10-22 22:15:03	2019-10-22 22:53:58	3.17181930000000012	01	30-39岁	22.5736747158330715	114.091359863740209	440303	V0440300	19775	56	140	57	139	114.090806720000003	22.5692776600000009	114.093247059999996	22.5714936199999983	1
2019-10-22 12:40:24	2019-10-22 13:19:54	3.17181930000000012	01	19-29岁	22.5733624687056711	114.097547498836363	440303	V0440300	19777	56	142	57	141	114.095687400000003	22.5692776600000009	114.098127730000002	22.5714936199999983	2
2019-10-22 13:20:19	2019-10-22 15:26:08	3.17181930000000012	01	19-29岁	22.5733624687056711	114.097547498836363	440303	V0440300	19777	56	142	57	141	114.095687400000003	22.5692776600000009	114.098127730000002	22.5714936199999983	2
2019-10-22 15:05:21	2019-10-22 15:06:21	3.17181930000000012	01	40-49岁	22.5722622410613383	114.143404207475015	440303	V0440300	19796	56	161	56	160	114.142053779999998	22.5692776600000009	114.144494120000005	22.5714936199999983	1
2019-10-22 18:01:07	2019-10-22 19:59:13	4.98298400000000008	01	19-29岁	22.5719792913717185	114.240796059798896	440308	V0440300	19836	56	201	56	201	114.239667229999995	22.5692776600000009	114.242107559999994	22.5714936199999983	1
2019-10-22 19:54:09	2019-10-22 20:27:08	2.01503029999999983	01	30-39岁	22.5737315140161385	113.847633333419751	440306	V0440300	20032	57	40	60	39	113.846773110000001	22.5714936199999983	113.849213449999993	22.5737095799999992	2
2019-10-22 20:30:47	2019-10-22 21:38:44	2.01503029999999983	01	30-39岁	22.5737315140161385	113.847633333419751	440306	V0440300	20032	57	40	60	39	113.846773110000001	22.5714936199999983	113.849213449999993	22.5737095799999992	2
2019-10-22 18:56:03	2019-10-22 22:17:46	2.01503029999999983	02	19-29岁	22.5742534369237298	113.861837734400439	440306	V0440300	20038	57	46	60	45	113.861415129999997	22.5714936199999983	113.863855459999996	22.5737095799999992	1
2019-10-22 17:39:43	2019-10-22 20:17:18	2.01503029999999983	02	19-29岁	22.5737463890604388	113.866834170111588	440306	V0440300	20040	57	48	60	47	113.866295800000003	22.5714936199999983	113.868736139999996	22.5737095799999992	1
2019-10-22 07:25:26	2019-10-22 08:47:31	2.01503029999999983	01	30-39岁	22.5737277000419496	113.87745559200772	440306	V0440300	20044	57	52	60	51	113.87605714	22.5714936199999983	113.878497479999993	22.5737095799999992	1
2019-10-22 14:01:59	2019-10-22 15:18:41	2.01503029999999983	02	30-39岁	22.5737425362480018	113.888912030161407	440306	V0440300	20049	57	57	59	56	113.888258820000004	22.5714936199999983	113.890699159999997	22.5737095799999992	1
2019-10-22 14:29:09	2019-10-22 15:47:32	2.29234759999999982	01	30-39岁	22.5737784566472399	113.958615788304954	440305	V0440300	20077	57	85	59	84	113.956588240000002	22.5714936199999983	113.959028570000001	22.5737095799999992	1
2019-10-22 08:13:10	2019-10-22 10:10:53	4.98298400000000008	02	30-39岁	22.5747226434775285	114.252336982239513	440308	V0440300	20198	57	206	57	206	114.251868909999999	22.5714936199999983	114.254309239999998	22.5737095799999992	1
2019-10-22 20:41:52	2019-10-22 23:03:48	4.98298400000000008	01	19-29岁	22.573823195912631	114.25516380572266	440308	V0440300	20199	57	207	56	207	114.254309239999998	22.5714936199999983	114.256749580000005	22.5737095799999992	1
2019-10-22 12:15:18	2019-10-22 13:34:30	2.01503029999999983	01	30-39岁	22.5767810938999993	113.864190372309992	440306	V0440300	20396	58	47	61	46	113.863855459999996	22.5737095799999992	113.866295800000003	22.5759255299999992	1
2019-10-22 18:00:27	2019-10-22 18:01:27	2.01503029999999983	01	19-29岁	22.5771402969247994	113.898475617619695	440306	V0440300	20410	58	61	60	60	113.898020169999995	22.5737095799999992	113.900460510000002	22.5759255299999992	1
2019-10-22 12:23:07	2019-10-22 13:33:13	2.29234759999999982	03	19-29岁	22.5767664655471592	113.938239538540785	440305	V0440300	20426	58	77	60	76	113.93706555	22.5737095799999992	113.939505879999999	22.5759255299999992	1
2019-10-22 12:44:08	2019-10-22 14:47:27	2.29234759999999982	02	30-39岁	22.5773764640674983	113.947049999151162	440305	V0440300	20430	58	81	60	80	113.946826889999997	22.5737095799999992	113.949267230000004	22.5759255299999992	1
2019-10-22 15:56:52	2019-10-22 19:35:15	4.98298400000000008	02	50-59岁	22.5770995077376284	114.243551679037296	440308	V0440300	20551	58	202	58	202	114.242107559999994	22.5737095799999992	114.244547900000001	22.5759255299999992	1
2019-10-22 09:28:47	2019-10-22 13:26:01	4.98298400000000008	03	未知	22.5761535494139309	114.24365798531791	440308	V0440300	20551	58	202	58	202	114.242107559999994	22.5737095799999992	114.244547900000001	22.5759255299999992	1
2019-10-22 12:01:26	2019-10-22 13:16:55	2.01503029999999983	01	30-39岁	22.5802627767940791	113.897074309293245	440306	V0440300	20766	59	60	61	59	113.895579830000003	22.5759255299999992	113.898020169999995	22.5781414900000001	1
2019-10-22 00:41:22	2019-10-22 07:55:05	4.98298400000000008	01	19-29岁	22.5801336120121796	114.237843948022913	440308	V0440300	20906	59	200	59	200	114.237226890000002	22.5759255299999992	114.239667229999995	22.5781414900000001	1
2019-10-22 23:22:02	2019-10-22 23:23:51	2.01503029999999983	01	30-39岁	22.580892014506091	113.856595175176309	440306	V0440300	21107	60	44	63	43	113.856534460000006	22.5781414900000001	113.858974790000005	22.5803574500000011	2
2019-10-22 19:06:20	2019-10-22 23:21:20	2.01503029999999983	01	30-39岁	22.580892014506091	113.856595175176309	440306	V0440300	21107	60	44	63	43	113.856534460000006	22.5781414900000001	113.858974790000005	22.5803574500000011	2
2019-10-22 10:39:34	2019-10-22 11:10:48	2.01503029999999983	01	40-49岁	22.5818589628658302	113.859430241291477	440306	V0440300	21108	60	45	63	44	113.858974790000005	22.5781414900000001	113.861415129999997	22.5803574500000011	1
2019-10-22 19:13:25	2019-10-22 20:09:24	2.01503029999999983	01	30-39岁	22.5812129786178595	113.86886141296759	440306	V0440300	21112	60	49	63	48	113.868736139999996	22.5781414900000001	113.871176469999995	22.5803574500000011	1
2019-10-22 22:19:59	2019-10-22 22:19:59	2.29234759999999982	01	30-39岁	22.5821420582561707	113.952299735262386	440305	V0440300	21146	60	83	62	82	113.951707560000003	22.5781414900000001	113.954147899999995	22.5803574500000011	1
2019-10-22 10:42:57	2019-10-22 12:40:08	3.17181930000000012	01	30-39岁	22.580789684961271	114.166205339932219	440303	V0440300	21233	60	170	60	170	114.164016810000007	22.5781414900000001	114.166457140000006	22.5803574500000011	1
2019-10-22 10:16:18	2019-10-22 12:07:26	4.98298400000000008	01	50-59岁	22.5819383367311204	114.26416915173337	440308	V0440300	21274	60	211	59	211	114.264070590000003	22.5781414900000001	114.266510920000002	22.5803574500000011	1
2019-10-22 22:42:20	2019-10-22 22:51:21	2.01503029999999983	02	19-29岁	22.5841952035985791	113.848327969127155	440306	V0440300	21460	61	40	64	39	113.846773110000001	22.5803574500000011	113.849213449999993	22.5825734000000011	1
2019-10-22 13:04:44	2019-10-22 21:20:05	2.01503029999999983	01	30-39岁	22.583968592404851	113.861170472944067	440306	V0440300	21465	61	45	64	44	113.858974790000005	22.5803574500000011	113.861415129999997	22.5825734000000011	1
2019-10-22 12:06:30	2019-10-22 13:48:06	2.01503029999999983	02	19-29岁	22.5845453240222014	113.894995790596923	440306	V0440300	21479	61	59	63	58	113.893139500000004	22.5803574500000011	113.895579830000003	22.5825734000000011	1
2019-10-22 19:59:07	2019-10-22 21:08:11	3.17181930000000012	01	30-39岁	22.5839314174493815	114.13471705211326	440303	V0440300	21577	61	157	61	157	114.132292440000001	22.5803574500000011	114.134732769999999	22.5825734000000011	1
2019-10-22 19:21:22	2019-10-22 22:00:59	3.17181930000000012	01	19-29岁	22.5834591172984211	114.135057295508574	440303	V0440300	21578	61	158	61	158	114.134732769999999	22.5803574500000011	114.137173110000006	22.5825734000000011	1
2019-10-22 15:20:28	2019-10-22 16:39:21	3.17181930000000012	02	50-59岁	22.5846229110095003	114.2020617403128	440303	V0440300	21605	61	185	61	185	114.200621850000005	22.5803574500000011	114.203062189999997	22.5825734000000011	1
2019-10-22 07:31:23	2019-10-22 10:48:57	4.98298400000000008	01	50-59岁	22.583449689951749	114.241714491298623	440308	V0440300	21621	61	201	61	201	114.239667229999995	22.5803574500000011	114.242107559999994	22.5825734000000011	1
2019-10-22 16:01:08	2019-10-22 16:02:08	4.98298400000000008	01	40-49岁	22.5843100575063502	114.254518503384745	440308	V0440300	21627	61	207	60	207	114.254309239999998	22.5803574500000011	114.256749580000005	22.5825734000000011	1
2019-10-22 08:04:12	2019-10-22 11:53:05	4.98298400000000008	03	未知	22.5828742632037809	114.260826300270878	440308	V0440300	21629	61	209	60	209	114.259189919999997	22.5803574500000011	114.261630249999996	22.5825734000000011	1
2019-10-22 20:06:28	2019-10-22 20:08:50	4.98298400000000008	01	50-59岁	22.5836097627953301	114.265846914190689	440308	V0440300	21631	61	211	60	211	114.264070590000003	22.5803574500000011	114.266510920000002	22.5825734000000011	1
2019-10-22 12:22:09	2019-10-22 14:14:14	2.01503029999999983	02	19-29岁	22.5853877265462089	113.861750524065386	440306	V0440300	21823	62	46	65	45	113.861415129999997	22.5825734000000011	113.863855459999996	22.5847893599999985	1
2019-10-22 13:24:09	2019-10-22 16:29:26	2.01503029999999983	01	30-39岁	22.5869822329923693	113.88012066848394	440306	V0440300	21830	62	53	64	52	113.878497479999993	22.5825734000000011	113.88093782	22.5847893599999985	1
2019-10-22 15:12:18	2019-10-22 15:57:30	2.29234759999999982	02	30-39岁	22.5851260552791011	113.949279574935389	440305	V0440300	21859	62	82	64	81	113.949267230000004	22.5825734000000011	113.951707560000003	22.5847893599999985	1
2019-10-22 11:30:00	2019-10-22 12:08:53	3.17181930000000012	01	30-39岁	22.5859889740190098	114.105019598294604	440303	V0440300	21922	62	145	63	144	114.103008399999993	22.5825734000000011	114.10544874	22.5847893599999985	1
2019-10-22 15:17:24	2019-10-22 22:42:28	4.98298400000000008	01	19-29岁	22.5864010229401408	114.239594945254055	440308	V0440300	21977	62	200	62	200	114.237226890000002	22.5825734000000011	114.239667229999995	22.5847893599999985	1
2019-10-22 08:12:55	2019-10-22 09:21:58	4.98298400000000008	02	50-59岁	22.5868912892752611	114.240809950513224	440308	V0440300	21978	62	201	62	201	114.239667229999995	22.5825734000000011	114.242107559999994	22.5847893599999985	1
2019-10-22 18:05:33	2019-10-22 20:37:41	4.98298400000000008	01	19-29岁	22.5849450377199403	114.250481652018237	440308	V0440300	21982	62	205	61	205	114.249428570000006	22.5825734000000011	114.251868909999999	22.5847893599999985	1
2019-10-22 09:02:49	2019-10-22 10:33:30	4.98298400000000008	02	30-39岁	22.5858363035725915	114.258259792865701	440308	V0440300	21985	62	208	61	208	114.256749580000005	22.5825734000000011	114.259189919999997	22.5847893599999985	1
2019-10-22 21:08:45	2019-10-22 21:09:45	4.98298400000000008	01	30-39岁	22.5864982710723616	114.261610002614162	440308	V0440300	21986	62	209	61	209	114.259189919999997	22.5825734000000011	114.261630249999996	22.5847893599999985	1
2019-10-22 12:36:58	2019-10-22 12:36:58	4.98298400000000008	03	未知	22.5864761195518113	114.259782970848846	440308	V0440300	21986	62	209	61	209	114.259189919999997	22.5825734000000011	114.261630249999996	22.5847893599999985	1
2019-10-22 20:46:58	2019-10-22 20:47:58	4.98298400000000008	01	30-39岁	22.5864285691507511	114.261757190348959	440308	V0440300	21987	62	210	61	210	114.261630249999996	22.5825734000000011	114.264070590000003	22.5847893599999985	1
2019-10-22 19:12:21	2019-10-22 20:38:54	4.98298400000000008	01	19-29岁	22.5848295139652606	114.266444935635178	440308	V0440300	21988	62	211	61	211	114.264070590000003	22.5825734000000011	114.266510920000002	22.5847893599999985	1
2019-10-22 21:22:31	2019-10-22 21:22:31	4.98298400000000008	01	30-39岁	22.5858808936330995	114.264577265414815	440308	V0440300	21988	62	211	61	211	114.264070590000003	22.5825734000000011	114.266510920000002	22.5847893599999985	1
2019-10-22 14:24:32	2019-10-22 17:34:14	2.01503029999999983	01	19-29岁	22.5882234274674616	113.862317902019683	440306	V0440300	22180	63	46	66	45	113.861415129999997	22.5847893599999985	113.863855459999996	22.5870053199999994	1
2019-10-22 14:52:44	2019-10-22 19:57:16	2.01503029999999983	01	19-29岁	22.5887259637327098	113.887195240335018	440306	V0440300	22190	63	56	65	55	113.885818490000005	22.5847893599999985	113.888258820000004	22.5870053199999994	1
2019-10-22 12:03:06	2019-10-22 12:04:06	2.29234759999999982	01	19-29岁	22.5885086530233288	113.955842985455234	440305	V0440300	22218	63	84	65	83	113.954147899999995	22.5847893599999985	113.956588240000002	22.5870053199999994	1
2019-10-22 09:48:42	2019-10-22 14:07:54	2.29234759999999982	01	30-39岁	22.5876884849732491	113.960185907536584	440305	V0440300	22220	63	86	65	85	113.959028570000001	22.5847893599999985	113.961468909999994	22.5870053199999994	1
2019-10-22 11:48:42	2019-10-22 13:36:13	2.29234759999999982	01	19-29岁	22.5879826090391198	113.963804588192033	440305	V0440300	22221	63	87	65	86	113.961468909999994	22.5847893599999985	113.963909240000007	22.5870053199999994	1
2019-10-22 07:02:18	2019-10-22 18:06:59	3.17181930000000012	01	50-59岁	22.5873791639335693	114.109539358772437	440303	V0440300	22281	63	147	64	147	114.107889080000007	22.5847893599999985	114.110329410000006	22.5870053199999994	1
2019-10-22 08:29:44	2019-10-22 09:03:31	4.98298400000000008	01	50-59岁	22.5891277061521301	114.235963369244516	440308	V0440300	22333	63	199	63	199	114.234786549999995	22.5847893599999985	114.237226890000002	22.5870053199999994	1
2019-10-22 09:19:09	2019-10-22 10:08:04	4.98298400000000008	01	40-49岁	22.588346199547459	114.236708019842482	440308	V0440300	22333	63	199	63	199	114.234786549999995	22.5847893599999985	114.237226890000002	22.5870053199999994	1
2019-10-22 15:33:28	2019-10-22 15:34:28	4.98298400000000008	02	40-49岁	22.5872991772327012	114.238284204663088	440308	V0440300	22334	63	200	63	200	114.237226890000002	22.5847893599999985	114.239667229999995	22.5870053199999994	1
2019-10-22 16:07:18	2019-10-22 22:04:54	4.98298400000000008	01	19-29岁	22.5881309991816615	114.238364812853504	440308	V0440300	22334	63	200	63	200	114.237226890000002	22.5847893599999985	114.239667229999995	22.5870053199999994	1
2019-10-22 09:38:30	2019-10-22 09:39:30	4.98298400000000008	02	19-29岁	22.5872436917910093	114.241881904155477	440308	V0440300	22335	63	201	62	201	114.239667229999995	22.5847893599999985	114.242107559999994	22.5870053199999994	1
2019-10-22 21:33:04	2019-10-22 21:33:04	4.98298400000000008	01	30-39岁	22.5882052091999412	114.246888300528013	440308	V0440300	22337	63	203	62	203	114.244547900000001	22.5847893599999985	114.246988239999993	22.5870053199999994	1
2019-10-22 20:17:50	2019-10-22 20:18:50	4.98298400000000008	02	40-49岁	22.588754993929669	114.246313565852233	440308	V0440300	22337	63	203	62	203	114.244547900000001	22.5847893599999985	114.246988239999993	22.5870053199999994	1
2019-10-22 12:37:54	2019-10-22 16:37:29	4.98298400000000008	01	30-39岁	22.5886456907245403	114.246782332051751	440308	V0440300	22337	63	203	62	203	114.244547900000001	22.5847893599999985	114.246988239999993	22.5870053199999994	1
2019-10-22 16:04:43	2019-10-22 18:50:30	4.98298400000000008	02	40-49岁	22.5882683732459597	114.246887044105307	440308	V0440300	22337	63	203	62	203	114.244547900000001	22.5847893599999985	114.246988239999993	22.5870053199999994	1
2019-10-22 19:05:27	2019-10-22 19:16:18	4.98298400000000008	01	40-49岁	22.5889720950590593	114.245288575497185	440308	V0440300	22337	63	203	62	203	114.244547900000001	22.5847893599999985	114.246988239999993	22.5870053199999994	1
2019-10-22 18:58:11	2019-10-22 20:14:49	4.98298400000000008	01	30-39岁	22.5876395412246787	114.247589714115364	440308	V0440300	22338	63	204	62	204	114.246988239999993	22.5847893599999985	114.249428570000006	22.5870053199999994	1
2019-10-22 13:28:45	2019-10-22 14:33:53	4.98298400000000008	01	19-29岁	22.5888032842178603	114.249656517492426	440308	V0440300	22339	63	205	62	205	114.249428570000006	22.5847893599999985	114.251868909999999	22.5870053199999994	1
2019-10-22 22:53:30	2019-10-22 23:03:09	4.98298400000000008	01	40-49岁	22.5884726403223901	114.251432249395137	440308	V0440300	22339	63	205	62	205	114.249428570000006	22.5847893599999985	114.251868909999999	22.5870053199999994	1
2019-10-22 00:27:57	2019-10-22 00:28:28	4.98298400000000008	01	30-39岁	22.5891193347196513	114.251244433695973	440308	V0440300	22339	63	205	62	205	114.249428570000006	22.5847893599999985	114.251868909999999	22.5870053199999994	1
2019-10-22 15:32:17	2019-10-22 20:02:48	4.98298400000000008	01	50-59岁	22.5883113363056012	114.254137798593419	440308	V0440300	22340	63	206	62	206	114.251868909999999	22.5847893599999985	114.254309239999998	22.5870053199999994	1
2019-10-22 01:30:03	2019-10-22 08:26:27	4.98298400000000008	01	19-29岁	22.5883300482186797	114.254176310078932	440308	V0440300	22340	63	206	62	206	114.251868909999999	22.5847893599999985	114.254309239999998	22.5870053199999994	1
2019-10-22 08:10:39	2019-10-22 23:15:54	4.98298400000000008	01	19-29岁	22.5879379016114896	114.255525540003973	440308	V0440300	22341	63	207	62	207	114.254309239999998	22.5847893599999985	114.256749580000005	22.5870053199999994	1
2019-10-22 15:01:15	2019-10-22 19:49:52	4.98298400000000008	01	30-39岁	22.5889207985376288	114.255467167060175	440308	V0440300	22341	63	207	62	207	114.254309239999998	22.5847893599999985	114.256749580000005	22.5870053199999994	1
2019-10-22 20:09:09	2019-10-22 23:10:30	4.98298400000000008	01	19-29岁	22.5890311735567906	114.254531788020998	440308	V0440300	22341	63	207	62	207	114.254309239999998	22.5847893599999985	114.256749580000005	22.5870053199999994	1
2019-10-22 13:08:08	2019-10-22 20:23:00	4.98298400000000008	01	19-29岁	22.5889150456157211	114.256186615074526	440308	V0440300	22341	63	207	62	207	114.254309239999998	22.5847893599999985	114.256749580000005	22.5870053199999994	1
2019-10-22 17:02:20	2019-10-22 20:46:28	4.98298400000000008	02	50-59岁	22.5870187170986689	114.258255813489612	440308	V0440300	22342	63	208	62	208	114.256749580000005	22.5847893599999985	114.259189919999997	22.5870053199999994	1
2019-10-22 11:36:49	2019-10-22 11:37:49	4.98298400000000008	01	19-29岁	22.5883008460924799	114.262507529360562	440308	V0440300	22344	63	210	62	210	114.261630249999996	22.5847893599999985	114.264070590000003	22.5870053199999994	2
2019-10-22 16:40:56	2019-10-22 17:57:52	4.98298400000000008	01	19-29岁	22.5883008460924799	114.262507529360562	440308	V0440300	22344	63	210	62	210	114.261630249999996	22.5847893599999985	114.264070590000003	22.5870053199999994	2
2019-10-22 10:30:17	2019-10-22 11:48:25	4.98298400000000008	02	19-29岁	22.5888549462103683	114.265889119643859	440308	V0440300	22345	63	211	62	211	114.264070590000003	22.5847893599999985	114.266510920000002	22.5870053199999994	1
2019-10-22 09:51:27	2019-10-22 14:10:38	4.98298400000000008	01	60岁以上	22.5888789239704693	114.268357726966272	440308	V0440300	22346	63	212	62	212	114.266510920000002	22.5847893599999985	114.268951259999994	22.5870053199999994	1
2019-10-22 17:36:00	2019-10-22 20:51:26	2.01503029999999983	02	19-29岁	22.5895553298712315	113.880179275423302	440306	V0440300	22544	64	53	66	52	113.878497479999993	22.5870053199999994	113.88093782	22.5892212800000003	2
2019-10-22 16:50:25	2019-10-22 17:35:36	2.01503029999999983	02	19-29岁	22.5895553298712315	113.880179275423302	440306	V0440300	22544	64	53	66	52	113.878497479999993	22.5870053199999994	113.88093782	22.5892212800000003	2
2019-10-22 15:20:24	2019-10-22 22:17:18	2.01503029999999983	02	19-29岁	22.5892797473849711	113.881322546967681	440306	V0440300	22545	64	54	66	53	113.88093782	22.5870053199999994	113.883378149999999	22.5892212800000003	2
2019-10-22 12:53:49	2019-10-22 15:19:30	2.01503029999999983	02	19-29岁	22.5892797473849711	113.881322546967681	440306	V0440300	22545	64	54	66	53	113.88093782	22.5870053199999994	113.883378149999999	22.5892212800000003	2
2019-10-22 12:55:53	2019-10-22 15:01:34	2.01503029999999983	02	40-49岁	22.5902850190480997	113.884293195358268	440306	V0440300	22546	64	55	66	54	113.883378149999999	22.5870053199999994	113.885818490000005	22.5892212800000003	2
2019-10-22 15:01:40	2019-10-22 19:52:26	2.01503029999999983	02	40-49岁	22.5902850190480997	113.884293195358268	440306	V0440300	22546	64	55	66	54	113.883378149999999	22.5870053199999994	113.885818490000005	22.5892212800000003	2
2019-10-22 00:09:47	2019-10-22 01:04:42	2.29234759999999982	01	19-29岁	22.5894434274464508	113.946142386587525	440305	V0440300	22571	64	80	66	79	113.944386559999998	22.5870053199999994	113.946826889999997	22.5892212800000003	1
2019-10-22 12:52:06	2019-10-22 21:53:12	4.98298400000000008	01	19-29岁	22.5894029536613807	114.237795075656564	440308	V0440300	22691	64	200	63	200	114.237226890000002	22.5870053199999994	114.239667229999995	22.5892212800000003	1
2019-10-22 10:47:15	2019-10-22 15:41:18	4.98298400000000008	01	30-39岁	22.5899448711606006	114.239388175475526	440308	V0440300	22691	64	200	63	200	114.237226890000002	22.5870053199999994	114.239667229999995	22.5892212800000003	2
2019-10-22 15:58:22	2019-10-22 16:51:18	4.98298400000000008	01	30-39岁	22.5899448711606006	114.239388175475526	440308	V0440300	22691	64	200	63	200	114.237226890000002	22.5870053199999994	114.239667229999995	22.5892212800000003	2
2019-10-22 16:55:21	2019-10-22 17:50:41	4.98298400000000008	02	30-39岁	22.5893267706326704	114.240187878614606	440308	V0440300	22692	64	201	63	201	114.239667229999995	22.5870053199999994	114.242107559999994	22.5892212800000003	1
2019-10-22 12:05:53	2019-10-22 13:44:30	4.98298400000000008	01	60岁以上	22.5901878237886713	114.241969043595134	440308	V0440300	22692	64	201	63	201	114.239667229999995	22.5870053199999994	114.242107559999994	22.5892212800000003	1
2019-10-22 12:02:27	2019-10-22 14:59:13	4.98298400000000008	01	40-49岁	22.5906693321528884	114.245303396510295	440308	V0440300	22694	64	203	63	203	114.244547900000001	22.5870053199999994	114.246988239999993	22.5892212800000003	1
2019-10-22 14:05:27	2019-10-22 14:06:27	4.98298400000000008	01	40-49岁	22.5904339973408099	114.246843964048438	440308	V0440300	22694	64	203	63	203	114.244547900000001	22.5870053199999994	114.246988239999993	22.5892212800000003	1
2019-10-22 09:56:35	2019-10-22 09:57:35	4.98298400000000008	02	30-39岁	22.5907545270139707	114.246059923065829	440308	V0440300	22694	64	203	63	203	114.244547900000001	22.5870053199999994	114.246988239999993	22.5892212800000003	1
2019-10-22 07:34:56	2019-10-22 09:44:14	4.98298400000000008	01	50-59岁	22.5895542603011492	114.249233322870197	440308	V0440300	22695	64	204	63	204	114.246988239999993	22.5870053199999994	114.249428570000006	22.5892212800000003	1
2019-10-22 17:58:12	2019-10-22 17:58:12	4.98298400000000008	02	40-49岁	22.5911094581783409	114.249387106873556	440308	V0440300	22695	64	204	63	204	114.246988239999993	22.5870053199999994	114.249428570000006	22.5892212800000003	1
2019-10-22 22:12:39	2019-10-22 22:57:40	4.98298400000000008	02	30-39岁	22.5895237212914495	114.248504874989067	440308	V0440300	22695	64	204	63	204	114.246988239999993	22.5870053199999994	114.249428570000006	22.5892212800000003	1
2019-10-22 11:22:02	2019-10-22 13:42:08	4.98298400000000008	01	40-49岁	22.5897534111782292	114.249793168160693	440308	V0440300	22696	64	205	63	205	114.249428570000006	22.5870053199999994	114.251868909999999	22.5892212800000003	1
2019-10-22 07:57:40	2019-10-22 08:23:18	4.98298400000000008	02	50-59岁	22.5899028785149589	114.251141384631921	440308	V0440300	22696	64	205	63	205	114.249428570000006	22.5870053199999994	114.251868909999999	22.5892212800000003	1
2019-10-22 11:18:15	2019-10-22 14:22:07	4.98298400000000008	01	40-49岁	22.5914196878259617	114.250634933101509	440308	V0440300	22696	64	205	63	205	114.249428570000006	22.5870053199999994	114.251868909999999	22.5892212800000003	2
2019-10-22 16:17:26	2019-10-22 21:07:10	4.98298400000000008	01	40-49岁	22.5914196878259617	114.250634933101509	440308	V0440300	22696	64	205	63	205	114.249428570000006	22.5870053199999994	114.251868909999999	22.5892212800000003	2
2019-10-22 10:10:22	2019-10-22 21:04:19	4.98298400000000008	02	19-29岁	22.5909847870975291	114.25212114240324	440308	V0440300	22697	64	206	63	206	114.251868909999999	22.5870053199999994	114.254309239999998	22.5892212800000003	1
2019-10-22 17:42:57	2019-10-22 17:43:57	4.98298400000000008	01	19-29岁	22.5906583454388397	114.255199409431597	440308	V0440300	22698	64	207	63	207	114.254309239999998	22.5870053199999994	114.256749580000005	22.5892212800000003	1
2019-10-22 18:42:01	2019-10-22 22:45:54	4.98298400000000008	01	19-29岁	22.5897261054327991	114.258221623119553	440308	V0440300	22699	64	208	63	208	114.256749580000005	22.5870053199999994	114.259189919999997	22.5892212800000003	1
2019-10-22 08:01:03	2019-10-22 08:02:03	4.98298400000000008	01	30-39岁	22.5906975490677908	114.257492754232501	440308	V0440300	22699	64	208	63	208	114.256749580000005	22.5870053199999994	114.259189919999997	22.5892212800000003	1
2019-10-22 19:00:03	2019-10-22 19:32:23	4.98298400000000008	01	19-29岁	22.5893121854620098	114.258297868530548	440308	V0440300	22699	64	208	63	208	114.256749580000005	22.5870053199999994	114.259189919999997	22.5892212800000003	1
2019-10-22 19:23:23	2019-10-22 19:24:23	4.98298400000000008	01	40-49岁	22.5913853771443698	114.258655354034616	440308	V0440300	22699	64	208	63	208	114.256749580000005	22.5870053199999994	114.259189919999997	22.5892212800000003	1
2019-10-22 00:18:39	2019-10-22 01:23:10	4.98298400000000008	01	19-29岁	22.5904447498942389	114.260132115330919	440308	V0440300	22700	64	209	63	209	114.259189919999997	22.5870053199999994	114.261630249999996	22.5892212800000003	1
2019-10-22 08:56:33	2019-10-22 13:44:27	4.98298400000000008	01	40-49岁	22.5910507530459093	114.260732534701944	440308	V0440300	22700	64	209	63	209	114.259189919999997	22.5870053199999994	114.261630249999996	22.5892212800000003	1
2019-10-22 17:41:27	2019-10-22 20:38:42	4.98298400000000008	01	19-29岁	22.5907969994586288	114.260144583290071	440308	V0440300	22700	64	209	63	209	114.259189919999997	22.5870053199999994	114.261630249999996	22.5892212800000003	1
2019-10-22 18:30:58	2019-10-22 18:30:58	4.98298400000000008	01	30-39岁	22.5906189500395094	114.260818848718174	440308	V0440300	22700	64	209	63	209	114.259189919999997	22.5870053199999994	114.261630249999996	22.5892212800000003	1
2019-10-22 04:42:10	2019-10-22 10:43:53	4.98298400000000008	01	19-29岁	22.5907325720990286	114.259543164256485	440308	V0440300	22700	64	209	63	209	114.259189919999997	22.5870053199999994	114.261630249999996	22.5892212800000003	3
2019-10-22 00:19:30	2019-10-22 01:15:02	4.98298400000000008	01	19-29岁	22.5907325720990286	114.259543164256485	440308	V0440300	22700	64	209	63	209	114.259189919999997	22.5870053199999994	114.261630249999996	22.5892212800000003	3
2019-10-22 01:53:39	2019-10-22 04:02:25	4.98298400000000008	01	19-29岁	22.5907325720990286	114.259543164256485	440308	V0440300	22700	64	209	63	209	114.259189919999997	22.5870053199999994	114.261630249999996	22.5892212800000003	3
2019-10-22 19:22:56	2019-10-22 20:21:10	4.98298400000000008	01	30-39岁	22.5912860559186512	114.261826341875576	440308	V0440300	22701	64	210	63	210	114.261630249999996	22.5870053199999994	114.264070590000003	22.5892212800000003	1
2019-10-22 18:36:07	2019-10-22 20:42:45	4.98298400000000008	02	19-29岁	22.5899615901633695	114.268326637196736	440308	V0440300	22703	64	212	63	212	114.266510920000002	22.5870053199999994	114.268951259999994	22.5892212800000003	1
2019-10-22 20:51:26	2019-10-22 20:51:26	4.98298400000000008	02	30-39岁	22.5893324616116686	114.27007908419958	440308	V0440300	22704	64	213	63	213	114.268951259999994	22.5870053199999994	114.271391600000001	22.5892212800000003	1
2019-10-22 11:52:46	2019-10-22 12:38:47	4.98298400000000008	01	40-49岁	22.5895632072938994	114.273564323850294	440308	V0440300	22705	64	214	63	214	114.271391600000001	22.5870053199999994	114.27383193	22.5892212800000003	1
2019-10-22 16:07:15	2019-10-22 19:06:45	2.29234759999999982	03	未知	22.5932710973311508	113.959509263853079	440305	V0440300	22934	65	86	67	85	113.959028570000001	22.5892212800000003	113.961468909999994	22.5914372300000004	1
2019-10-22 10:05:28	2019-10-22 11:23:59	2.29234759999999982	02	19-29岁	22.5935134242104887	113.983345449664668	440305	V0440300	22943	65	95	67	94	113.980991599999996	22.5892212800000003	113.983431929999995	22.5914372300000004	1
2019-10-22 22:46:46	2019-10-22 22:47:46	4.98298400000000008	02	19-29岁	22.5928881627425788	114.239426668798473	440308	V0440300	23048	65	200	64	200	114.237226890000002	22.5892212800000003	114.239667229999995	22.5914372300000004	1
2019-10-22 11:06:44	2019-10-22 12:36:11	4.98298400000000008	01	30-39岁	22.5921265176429493	114.238703078056417	440308	V0440300	23048	65	200	64	200	114.237226890000002	22.5892212800000003	114.239667229999995	22.5914372300000004	1
2019-10-22 21:10:56	2019-10-22 21:11:56	4.98298400000000008	01	30-39岁	22.5932275443413992	114.240790550869448	440308	V0440300	23049	65	201	64	201	114.239667229999995	22.5892212800000003	114.242107559999994	22.5914372300000004	1
2019-10-22 18:58:48	2019-10-22 19:51:26	4.98298400000000008	02	40-49岁	22.5926635834253204	114.24053933187956	440308	V0440300	23049	65	201	64	201	114.239667229999995	22.5892212800000003	114.242107559999994	22.5914372300000004	1
2019-10-22 18:11:53	2019-10-22 20:24:20	4.98298400000000008	02	19-29岁	22.5935517159383394	114.2412701351831	440308	V0440300	23049	65	201	64	201	114.239667229999995	22.5892212800000003	114.242107559999994	22.5914372300000004	1
2019-10-22 12:13:27	2019-10-22 12:59:57	4.98298400000000008	03	未知	22.5926112701873301	114.242222091791575	440308	V0440300	23050	65	202	64	202	114.242107559999994	22.5892212800000003	114.244547900000001	22.5914372300000004	1
2019-10-22 16:45:19	2019-10-22 17:17:25	4.98298400000000008	01	40-49岁	22.5916230898689108	114.246703657166378	440308	V0440300	23051	65	203	64	203	114.244547900000001	22.5892212800000003	114.246988239999993	22.5914372300000004	1
2019-10-22 17:07:43	2019-10-22 18:02:48	4.98298400000000008	01	30-39岁	22.592690188485701	114.246818518646407	440308	V0440300	23051	65	203	64	203	114.244547900000001	22.5892212800000003	114.246988239999993	22.5914372300000004	1
2019-10-22 19:16:09	2019-10-22 19:16:09	4.98298400000000008	02	40-49岁	22.5922394071214008	114.245272142352135	440308	V0440300	23051	65	203	64	203	114.244547900000001	22.5892212800000003	114.246988239999993	22.5914372300000004	1
2019-10-22 10:45:06	2019-10-22 11:04:18	4.98298400000000008	01	30-39岁	22.5926746821488287	114.245914779827245	440308	V0440300	23051	65	203	64	203	114.244547900000001	22.5892212800000003	114.246988239999993	22.5914372300000004	1
2019-10-22 11:47:47	2019-10-22 21:52:45	4.98298400000000008	01	30-39岁	22.5929290232099618	114.245481995748747	440308	V0440300	23051	65	203	64	203	114.244547900000001	22.5892212800000003	114.246988239999993	22.5914372300000004	1
2019-10-22 20:06:58	2019-10-22 22:18:21	4.98298400000000008	02	30-39岁	22.5914596458919483	114.24717351017155	440308	V0440300	23052	65	204	64	204	114.246988239999993	22.5892212800000003	114.249428570000006	22.5914372300000004	1
2019-10-22 08:28:55	2019-10-22 18:36:48	4.98298400000000008	01	50-59岁	22.5934246536542886	114.249117503494332	440308	V0440300	23052	65	204	64	204	114.246988239999993	22.5892212800000003	114.249428570000006	22.5914372300000004	1
2019-10-22 16:50:55	2019-10-22 16:51:55	4.98298400000000008	01	19-29岁	22.5929908896147502	114.248562310185733	440308	V0440300	23052	65	204	64	204	114.246988239999993	22.5892212800000003	114.249428570000006	22.5914372300000004	1
2019-10-22 18:27:33	2019-10-22 18:38:32	4.98298400000000008	01	50-59岁	22.5930389773807114	114.249261264533445	440308	V0440300	23052	65	204	64	204	114.246988239999993	22.5892212800000003	114.249428570000006	22.5914372300000004	1
2019-10-22 08:44:52	2019-10-22 09:40:03	4.98298400000000008	02	60岁以上	22.5935607252880608	114.248103812818457	440308	V0440300	23052	65	204	64	204	114.246988239999993	22.5892212800000003	114.249428570000006	22.5914372300000004	1
2019-10-22 21:06:04	2019-10-22 22:09:27	4.98298400000000008	01	19-29岁	22.5925875268747198	114.248200934647372	440308	V0440300	23052	65	204	64	204	114.246988239999993	22.5892212800000003	114.249428570000006	22.5914372300000004	1
2019-10-22 06:06:32	2019-10-22 20:41:20	4.98298400000000008	02	30-39岁	22.5916071633683515	114.247880199218685	440308	V0440300	23052	65	204	64	204	114.246988239999993	22.5892212800000003	114.249428570000006	22.5914372300000004	1
2019-10-22 10:22:00	2019-10-22 15:10:54	4.98298400000000008	03	未知	22.5929111500363007	114.24917631684724	440308	V0440300	23052	65	204	64	204	114.246988239999993	22.5892212800000003	114.249428570000006	22.5914372300000004	1
2019-10-22 17:57:39	2019-10-22 23:12:37	4.98298400000000008	01	19-29岁	22.5922553748239814	114.24725488991109	440308	V0440300	23052	65	204	64	204	114.246988239999993	22.5892212800000003	114.249428570000006	22.5914372300000004	1
2019-10-22 18:38:53	2019-10-22 18:38:53	4.98298400000000008	01	40-49岁	22.5932076188383704	114.248567721712874	440308	V0440300	23052	65	204	64	204	114.246988239999993	22.5892212800000003	114.249428570000006	22.5914372300000004	1
2019-10-22 09:30:20	2019-10-22 20:33:19	4.98298400000000008	01	40-49岁	22.5917901562828405	114.247497445428053	440308	V0440300	23052	65	204	64	204	114.246988239999993	22.5892212800000003	114.249428570000006	22.5914372300000004	1
2019-10-22 17:05:52	2019-10-22 18:41:50	4.98298400000000008	02	60岁以上	22.5920921815094609	114.249318968998594	440308	V0440300	23052	65	204	64	204	114.246988239999993	22.5892212800000003	114.249428570000006	22.5914372300000004	1
2019-10-22 08:42:08	2019-10-22 08:43:08	4.98298400000000008	01	40-49岁	22.5922349620938689	114.250803433061549	440308	V0440300	23053	65	205	64	205	114.249428570000006	22.5892212800000003	114.251868909999999	22.5914372300000004	1
2019-10-22 19:59:43	2019-10-22 20:00:34	4.98298400000000008	03	未知	22.5930743751091399	114.24974661013421	440308	V0440300	23053	65	205	64	205	114.249428570000006	22.5892212800000003	114.251868909999999	22.5914372300000004	1
2019-10-22 06:51:43	2019-10-22 06:52:36	4.98298400000000008	01	19-29岁	22.592764382507081	114.250093005139718	440308	V0440300	23053	65	205	64	205	114.249428570000006	22.5892212800000003	114.251868909999999	22.5914372300000004	1
2019-10-22 08:56:14	2019-10-22 20:20:38	4.98298400000000008	01	30-39岁	22.5934385058697487	114.254142997189589	440308	V0440300	23054	65	206	64	206	114.251868909999999	22.5892212800000003	114.254309239999998	22.5914372300000004	1
2019-10-22 09:33:22	2019-10-22 23:26:26	4.98298400000000008	01	0-18岁	22.5924842658955001	114.253238440657242	440308	V0440300	23054	65	206	64	206	114.251868909999999	22.5892212800000003	114.254309239999998	22.5914372300000004	2
2019-10-22 02:37:46	2019-10-22 08:38:29	4.98298400000000008	01	0-18岁	22.5924842658955001	114.253238440657242	440308	V0440300	23054	65	206	64	206	114.251868909999999	22.5892212800000003	114.254309239999998	22.5914372300000004	2
2019-10-22 00:06:14	2019-10-22 00:07:45	4.98298400000000008	01	40-49岁	22.5923683329586993	114.252793577900363	440308	V0440300	23054	65	206	64	206	114.251868909999999	22.5892212800000003	114.254309239999998	22.5914372300000004	1
2019-10-22 15:57:38	2019-10-22 23:40:36	4.98298400000000008	01	19-29岁	22.5921203740340104	114.252545756178009	440308	V0440300	23054	65	206	64	206	114.251868909999999	22.5892212800000003	114.254309239999998	22.5914372300000004	1
2019-10-22 17:02:33	2019-10-22 17:40:55	4.98298400000000008	02	19-29岁	22.5924713303225495	114.251955530598451	440308	V0440300	23054	65	206	64	206	114.251868909999999	22.5892212800000003	114.254309239999998	22.5914372300000004	1
2019-10-22 20:41:07	2019-10-22 20:42:07	4.98298400000000008	01	50-59岁	22.5921915636678392	114.252486017112702	440308	V0440300	23054	65	206	64	206	114.251868909999999	22.5892212800000003	114.254309239999998	22.5914372300000004	1
2019-10-22 15:00:41	2019-10-22 21:48:24	4.98298400000000008	02	60岁以上	22.5929833410825509	114.253918725242599	440308	V0440300	23054	65	206	64	206	114.251868909999999	22.5892212800000003	114.254309239999998	22.5914372300000004	1
2019-10-22 06:54:37	2019-10-22 07:55:27	4.98298400000000008	02	40-49岁	22.5925213577071418	114.253296030207167	440308	V0440300	23054	65	206	64	206	114.251868909999999	22.5892212800000003	114.254309239999998	22.5914372300000004	1
2019-10-22 17:28:59	2019-10-22 19:27:48	4.98298400000000008	01	30-39岁	22.5936275862857201	114.253060208720569	440308	V0440300	23054	65	206	64	206	114.251868909999999	22.5892212800000003	114.254309239999998	22.5914372300000004	1
2019-10-22 07:57:26	2019-10-22 08:33:45	4.98298400000000008	02	50-59岁	22.5914460232952408	114.253754814358402	440308	V0440300	23054	65	206	64	206	114.251868909999999	22.5892212800000003	114.254309239999998	22.5914372300000004	1
2019-10-22 08:51:57	2019-10-22 11:57:33	4.98298400000000008	01	50-59岁	22.5933600746315406	114.254834747015195	440308	V0440300	23055	65	207	64	207	114.254309239999998	22.5892212800000003	114.256749580000005	22.5914372300000004	1
2019-10-22 14:52:16	2019-10-22 16:03:58	4.98298400000000008	01	19-29岁	22.5936075468108086	114.25663795436742	440308	V0440300	23055	65	207	64	207	114.254309239999998	22.5892212800000003	114.256749580000005	22.5914372300000004	1
2019-10-22 01:42:12	2019-10-22 04:33:44	4.98298400000000008	01	30-39岁	22.5927904311796688	114.254778000973928	440308	V0440300	23055	65	207	64	207	114.254309239999998	22.5892212800000003	114.256749580000005	22.5914372300000004	1
2019-10-22 10:59:36	2019-10-22 11:00:36	4.98298400000000008	02	30-39岁	22.5915327502406988	114.257242900458778	440308	V0440300	23056	65	208	64	208	114.256749580000005	22.5892212800000003	114.259189919999997	22.5914372300000004	1
2019-10-22 09:19:14	2019-10-22 11:00:46	4.98298400000000008	03	未知	22.5924528083202709	114.25878974420354	440308	V0440300	23056	65	208	64	208	114.256749580000005	22.5892212800000003	114.259189919999997	22.5914372300000004	1
2019-10-22 15:09:02	2019-10-22 22:04:31	4.98298400000000008	01	19-29岁	22.5929600110582598	114.258361692395241	440308	V0440300	23056	65	208	64	208	114.256749580000005	22.5892212800000003	114.259189919999997	22.5914372300000004	1
2019-10-22 12:56:31	2019-10-22 16:42:12	4.98298400000000008	02	40-49岁	22.591967814690701	114.257875860460345	440308	V0440300	23056	65	208	64	208	114.256749580000005	22.5892212800000003	114.259189919999997	22.5914372300000004	1
2019-10-22 06:33:44	2019-10-22 08:35:39	4.98298400000000008	02	19-29岁	22.5915690011468513	114.258836414265588	440308	V0440300	23056	65	208	64	208	114.256749580000005	22.5892212800000003	114.259189919999997	22.5914372300000004	1
2019-10-22 08:29:50	2019-10-22 09:47:33	4.98298400000000008	01	30-39岁	22.5915782644579011	114.260965116629777	440308	V0440300	23057	65	209	64	209	114.259189919999997	22.5892212800000003	114.261630249999996	22.5914372300000004	1
2019-10-22 17:49:54	2019-10-22 20:12:42	4.98298400000000008	02	0-18岁	22.5931137875365806	114.259437681315262	440308	V0440300	23057	65	209	64	209	114.259189919999997	22.5892212800000003	114.261630249999996	22.5914372300000004	1
2019-10-22 08:29:37	2019-10-22 10:03:25	4.98298400000000008	01	30-39岁	22.5916214586852213	114.260322679172106	440308	V0440300	23057	65	209	64	209	114.259189919999997	22.5892212800000003	114.261630249999996	22.5914372300000004	1
2019-10-22 19:17:10	2019-10-22 22:56:56	4.98298400000000008	01	19-29岁	22.5915887114567511	114.261577329615903	440308	V0440300	23057	65	209	64	209	114.259189919999997	22.5892212800000003	114.261630249999996	22.5914372300000004	1
2019-10-22 19:51:13	2019-10-22 19:52:13	4.98298400000000008	01	40-49岁	22.5925324374686909	114.260810136172083	440308	V0440300	23057	65	209	64	209	114.259189919999997	22.5892212800000003	114.261630249999996	22.5914372300000004	1
2019-10-22 14:16:13	2019-10-22 16:01:25	4.98298400000000008	02	50-59岁	22.5925542991655917	114.261033286758945	440308	V0440300	23057	65	209	64	209	114.259189919999997	22.5892212800000003	114.261630249999996	22.5914372300000004	1
2019-10-22 09:54:38	2019-10-22 13:35:07	4.98298400000000008	01	30-39岁	22.5926193189821305	114.259554405431075	440308	V0440300	23057	65	209	64	209	114.259189919999997	22.5892212800000003	114.261630249999996	22.5914372300000004	1
2019-10-22 21:07:18	2019-10-22 21:08:18	4.98298400000000008	01	19-29岁	22.5920558756581293	114.261976366409911	440308	V0440300	23058	65	210	64	210	114.261630249999996	22.5892212800000003	114.264070590000003	22.5914372300000004	1
2019-10-22 19:18:11	2019-10-22 20:13:06	4.98298400000000008	01	40-49岁	22.5935880021303817	114.263423657342301	440308	V0440300	23058	65	210	64	210	114.261630249999996	22.5892212800000003	114.264070590000003	22.5914372300000004	1
2019-10-22 07:53:19	2019-10-22 08:20:38	4.98298400000000008	01	30-39岁	22.5914821996374116	114.263270882212836	440308	V0440300	23058	65	210	64	210	114.261630249999996	22.5892212800000003	114.264070590000003	22.5914372300000004	1
2019-10-22 08:43:56	2019-10-22 19:11:02	2.01503029999999983	02	19-29岁	22.5940894610076199	113.837052623568326	440306	V0440300	23241	66	36	69	35	113.837011770000004	22.5914372300000004	113.839452100000003	22.5936531900000013	1
2019-10-22 16:00:34	2019-10-22 16:05:49	2.01503029999999983	03	未知	22.5942701153243597	113.883173252832734	440306	V0440300	23259	66	54	68	53	113.88093782	22.5914372300000004	113.883378149999999	22.5936531900000013	1
2019-10-22 09:49:42	2019-10-22 18:22:11	2.01503029999999983	01	40-49岁	22.5939971681662506	113.907777869526228	440306	V0440300	23269	66	64	68	63	113.905341179999994	22.5914372300000004	113.907781510000007	22.5936531900000013	2
2019-10-22 08:45:06	2019-10-22 09:48:21	2.01503029999999983	01	40-49岁	22.5939971681662506	113.907777869526228	440306	V0440300	23269	66	64	68	63	113.905341179999994	22.5914372300000004	113.907781510000007	22.5936531900000013	2
2019-10-22 17:00:16	2019-10-22 20:36:02	2.29234759999999982	01	19-29岁	22.5955162392016717	113.942305287573362	440305	V0440300	23284	66	79	68	78	113.941946220000005	22.5914372300000004	113.944386559999998	22.5936531900000013	1
2019-10-22 18:04:33	2019-10-22 19:52:02	3.17181930000000012	01	40-49岁	22.594576771944741	114.186968274977119	440303	V0440300	23384	66	179	66	179	114.185979829999994	22.5914372300000004	114.188420170000001	22.5936531900000013	1
2019-10-22 19:56:48	2019-10-22 21:11:32	4.98298400000000008	01	19-29岁	22.5937389716859087	114.235890705939156	440308	V0440300	23404	66	199	65	199	114.234786549999995	22.5914372300000004	114.237226890000002	22.5936531900000013	1
2019-10-22 08:40:53	2019-10-22 09:21:12	4.98298400000000008	01	60岁以上	22.5936549719491602	114.238351785467131	440308	V0440300	23405	66	200	65	200	114.237226890000002	22.5914372300000004	114.239667229999995	22.5936531900000013	1
2019-10-22 16:53:39	2019-10-22 21:16:07	4.98298400000000008	01	30-39岁	22.5953712632548189	114.241574094980166	440308	V0440300	23406	66	201	65	201	114.239667229999995	22.5914372300000004	114.242107559999994	22.5936531900000013	1
2019-10-22 20:25:17	2019-10-22 20:26:10	4.98298400000000008	02	19-29岁	22.5947347833338696	114.240779936671871	440308	V0440300	23406	66	201	65	201	114.239667229999995	22.5914372300000004	114.242107559999994	22.5936531900000013	1
2019-10-22 16:19:29	2019-10-22 17:38:48	4.98298400000000008	02	50-59岁	22.5945515984145118	114.244302609558005	440308	V0440300	23407	66	202	65	202	114.242107559999994	22.5914372300000004	114.244547900000001	22.5936531900000013	1
2019-10-22 16:02:21	2019-10-22 22:40:06	4.98298400000000008	01	30-39岁	22.59438331028257	114.245015597848706	440308	V0440300	23408	66	203	65	203	114.244547900000001	22.5914372300000004	114.246988239999993	22.5936531900000013	1
2019-10-22 18:36:50	2019-10-22 18:36:50	4.98298400000000008	01	30-39岁	22.5944331407098993	114.248446141671522	440308	V0440300	23409	66	204	65	204	114.246988239999993	22.5914372300000004	114.249428570000006	22.5936531900000013	1
2019-10-22 10:25:16	2019-10-22 10:26:16	4.98298400000000008	01	19-29岁	22.5945630395919217	114.247072886149141	440308	V0440300	23409	66	204	65	204	114.246988239999993	22.5914372300000004	114.249428570000006	22.5936531900000013	1
2019-10-22 12:50:27	2019-10-22 13:02:00	4.98298400000000008	01	50-59岁	22.5950239013106184	114.247102601028899	440308	V0440300	23409	66	204	65	204	114.246988239999993	22.5914372300000004	114.249428570000006	22.5936531900000013	1
2019-10-22 15:41:00	2019-10-22 23:26:16	4.98298400000000008	02	19-29岁	22.5955822833787714	114.248607990801489	440308	V0440300	23409	66	204	65	204	114.246988239999993	22.5914372300000004	114.249428570000006	22.5936531900000013	1
2019-10-22 18:38:46	2019-10-22 21:07:59	4.98298400000000008	02	30-39岁	22.5942880991828297	114.248410141728002	440308	V0440300	23409	66	204	65	204	114.246988239999993	22.5914372300000004	114.249428570000006	22.5936531900000013	2
2019-10-22 09:04:01	2019-10-22 11:03:24	4.98298400000000008	02	30-39岁	22.5942880991828297	114.248410141728002	440308	V0440300	23409	66	204	65	204	114.246988239999993	22.5914372300000004	114.249428570000006	22.5936531900000013	2
2019-10-22 09:07:46	2019-10-22 10:17:00	4.98298400000000008	02	40-49岁	22.594537563549661	114.2487454186722	440308	V0440300	23409	66	204	65	204	114.246988239999993	22.5914372300000004	114.249428570000006	22.5936531900000013	1
2019-10-22 18:12:56	2019-10-22 19:46:41	4.98298400000000008	02	50-59岁	22.5936977677054998	114.247673362449632	440308	V0440300	23409	66	204	65	204	114.246988239999993	22.5914372300000004	114.249428570000006	22.5936531900000013	1
2019-10-22 21:47:40	2019-10-22 21:47:40	4.98298400000000008	01	19-29岁	22.5940280855924094	114.248512522873838	440308	V0440300	23409	66	204	65	204	114.246988239999993	22.5914372300000004	114.249428570000006	22.5936531900000013	1
2019-10-22 15:45:01	2019-10-22 21:09:17	4.98298400000000008	02	50-59岁	22.5947834711226392	114.249926503771704	440308	V0440300	23410	66	205	65	205	114.249428570000006	22.5914372300000004	114.251868909999999	22.5936531900000013	1
2019-10-22 07:56:50	2019-10-22 17:04:02	4.98298400000000008	02	30-39岁	22.5937555981784115	114.250520474242904	440308	V0440300	23410	66	205	65	205	114.249428570000006	22.5914372300000004	114.251868909999999	22.5936531900000013	1
2019-10-22 13:50:17	2019-10-22 13:51:17	4.98298400000000008	01	30-39岁	22.5951378518946804	114.250590218412654	440308	V0440300	23410	66	205	65	205	114.249428570000006	22.5914372300000004	114.251868909999999	22.5936531900000013	1
2019-10-22 16:32:46	2019-10-22 21:36:02	4.98298400000000008	01	19-29岁	22.5938867875411589	114.25027484123396	440308	V0440300	23410	66	205	65	205	114.249428570000006	22.5914372300000004	114.251868909999999	22.5936531900000013	1
2019-10-22 09:45:59	2019-10-22 11:03:40	4.98298400000000008	01	30-39岁	22.5937820647529399	114.249431192078376	440308	V0440300	23410	66	205	65	205	114.249428570000006	22.5914372300000004	114.251868909999999	22.5936531900000013	1
2019-10-22 14:01:52	2019-10-22 19:02:18	4.98298400000000008	01	19-29岁	22.5944322130518103	114.252606785368627	440308	V0440300	23411	66	206	65	206	114.251868909999999	22.5914372300000004	114.254309239999998	22.5936531900000013	1
2019-10-22 19:20:28	2019-10-22 21:43:12	4.98298400000000008	01	30-39岁	22.5936556547228093	114.253117977787269	440308	V0440300	23411	66	206	65	206	114.251868909999999	22.5914372300000004	114.254309239999998	22.5936531900000013	1
2019-10-22 19:21:12	2019-10-22 23:22:15	4.98298400000000008	02	60岁以上	22.5945450259686211	114.252342075468817	440308	V0440300	23411	66	206	65	206	114.251868909999999	22.5914372300000004	114.254309239999998	22.5936531900000013	1
2019-10-22 19:59:02	2019-10-22 19:59:02	4.98298400000000008	02	50-59岁	22.5944964590548594	114.253723436972706	440308	V0440300	23411	66	206	65	206	114.251868909999999	22.5914372300000004	114.254309239999998	22.5936531900000013	1
2019-10-22 20:15:44	2019-10-22 21:45:44	4.98298400000000008	01	30-39岁	22.5955046750560911	114.252507720416631	440308	V0440300	23411	66	206	65	206	114.251868909999999	22.5914372300000004	114.254309239999998	22.5936531900000013	1
2019-10-22 09:07:46	2019-10-22 12:07:26	4.98298400000000008	03	未知	22.5956218137774094	114.252495673101606	440308	V0440300	23411	66	206	65	206	114.251868909999999	22.5914372300000004	114.254309239999998	22.5936531900000013	1
2019-10-22 16:08:31	2019-10-22 16:09:31	4.98298400000000008	01	40-49岁	22.5954660461787284	114.252887613228111	440308	V0440300	23411	66	206	65	206	114.251868909999999	22.5914372300000004	114.254309239999998	22.5936531900000013	1
2019-10-22 13:06:42	2019-10-22 17:43:06	4.98298400000000008	01	19-29岁	22.5938140851018794	114.252881527284629	440308	V0440300	23411	66	206	65	206	114.251868909999999	22.5914372300000004	114.254309239999998	22.5936531900000013	1
2019-10-22 06:58:01	2019-10-22 06:59:01	4.98298400000000008	02	50-59岁	22.5938641060198186	114.252112570581318	440308	V0440300	23411	66	206	65	206	114.251868909999999	22.5914372300000004	114.254309239999998	22.5936531900000013	1
2019-10-22 14:07:12	2019-10-22 14:08:12	4.98298400000000008	01	19-29岁	22.5936742006727087	114.253146772765533	440308	V0440300	23411	66	206	65	206	114.251868909999999	22.5914372300000004	114.254309239999998	22.5936531900000013	1
2019-10-22 00:05:38	2019-10-22 09:18:35	4.98298400000000008	01	60岁以上	22.5944416090494897	114.254210581016494	440308	V0440300	23411	66	206	65	206	114.251868909999999	22.5914372300000004	114.254309239999998	22.5936531900000013	1
2019-10-22 18:18:25	2019-10-22 19:16:46	4.98298400000000008	01	19-29岁	22.5957364286924509	114.256556859517346	440308	V0440300	23412	66	207	65	207	114.254309239999998	22.5914372300000004	114.256749580000005	22.5936531900000013	1
2019-10-22 19:11:47	2019-10-22 21:37:40	4.98298400000000008	02	19-29岁	22.5954486563881503	114.255036338954739	440308	V0440300	23412	66	207	65	207	114.254309239999998	22.5914372300000004	114.256749580000005	22.5936531900000013	1
2019-10-22 09:13:22	2019-10-22 09:14:22	4.98298400000000008	01	30-39岁	22.5950155753328197	114.254519988717334	440308	V0440300	23412	66	207	65	207	114.254309239999998	22.5914372300000004	114.256749580000005	22.5936531900000013	1
2019-10-22 19:12:27	2019-10-22 19:12:27	4.98298400000000008	01	40-49岁	22.5952947755741	114.256594780399482	440308	V0440300	23412	66	207	65	207	114.254309239999998	22.5914372300000004	114.256749580000005	22.5936531900000013	1
2019-10-22 11:49:03	2019-10-22 20:18:03	4.98298400000000008	02	30-39岁	22.5952709135243701	114.256255012231037	440308	V0440300	23412	66	207	65	207	114.254309239999998	22.5914372300000004	114.256749580000005	22.5936531900000013	1
2019-10-22 09:04:02	2019-10-22 09:05:02	4.98298400000000008	01	30-39岁	22.5940158670943099	114.255706355295658	440308	V0440300	23412	66	207	65	207	114.254309239999998	22.5914372300000004	114.256749580000005	22.5936531900000013	1
2019-10-22 18:10:45	2019-10-22 23:33:31	4.98298400000000008	01	40-49岁	22.5938401650306311	114.258101226223602	440308	V0440300	23413	66	208	65	208	114.256749580000005	22.5914372300000004	114.259189919999997	22.5936531900000013	1
2019-10-22 17:47:08	2019-10-22 21:34:42	4.98298400000000008	02	19-29岁	22.5946428707569282	114.25700627284229	440308	V0440300	23413	66	208	65	208	114.256749580000005	22.5914372300000004	114.259189919999997	22.5936531900000013	1
2019-10-22 19:12:50	2019-10-22 19:12:50	4.98298400000000008	01	30-39岁	22.5946373353192094	114.257210526508274	440308	V0440300	23413	66	208	65	208	114.256749580000005	22.5914372300000004	114.259189919999997	22.5936531900000013	1
2019-10-22 18:18:20	2019-10-22 23:00:50	4.98298400000000008	01	19-29岁	22.5958486981347306	114.258372502774392	440308	V0440300	23413	66	208	65	208	114.256749580000005	22.5914372300000004	114.259189919999997	22.5936531900000013	1
2019-10-22 15:55:39	2019-10-22 21:08:06	4.98298400000000008	01	30-39岁	22.5940769812182509	114.259282508810799	440308	V0440300	23414	66	209	65	209	114.259189919999997	22.5914372300000004	114.261630249999996	22.5936531900000013	1
2019-10-22 12:50:47	2019-10-22 14:36:15	2.01503029999999983	02	19-29岁	22.5978728393903694	113.841747746307206	440306	V0440300	23599	67	37	70	36	113.839452100000003	22.5936531900000013	113.841892439999995	22.5958691499999986	1
2019-10-22 13:47:17	2019-10-22 22:44:10	2.29234759999999982	02	19-29岁	22.5964901938014187	113.994808041437651	440305	V0440300	23662	67	100	68	99	113.99319328	22.5936531900000013	113.995633609999999	22.5958691499999986	1
2019-10-22 00:06:25	2019-10-22 00:13:59	1.86759879999999989	02	19-29岁	22.5964572820433389	114.12350267265731	440307	V0440300	23715	67	153	67	153	114.122531089999995	22.5936531900000013	114.124971430000002	22.5958691499999986	1
2019-10-22 14:57:32	2019-10-22 19:31:43	4.98298400000000008	01	19-29岁	22.5978287374988298	114.229655463266738	440308	V0440300	23758	67	196	67	196	114.227465550000005	22.5936531900000013	114.229905880000004	22.5958691499999986	1
2019-10-22 19:29:31	2019-10-22 19:29:31	4.98298400000000008	01	60岁以上	22.5962140945358385	114.238096561504719	440308	V0440300	23762	67	200	66	200	114.237226890000002	22.5936531900000013	114.239667229999995	22.5958691499999986	1
2019-10-22 17:19:37	2019-10-22 20:12:07	4.98298400000000008	01	30-39岁	22.5971408491587695	114.241597140545196	440308	V0440300	23763	67	201	66	201	114.239667229999995	22.5936531900000013	114.242107559999994	22.5958691499999986	1
2019-10-22 08:17:45	2019-10-22 10:16:35	4.98298400000000008	02	30-39岁	22.5965883950491104	114.24359127885748	440308	V0440300	23764	67	202	66	202	114.242107559999994	22.5936531900000013	114.244547900000001	22.5958691499999986	1
2019-10-22 10:26:49	2019-10-22 12:44:49	4.98298400000000008	02	50-59岁	22.5964812827294885	114.243661461241601	440308	V0440300	23764	67	202	66	202	114.242107559999994	22.5936531900000013	114.244547900000001	22.5958691499999986	1
2019-10-22 19:31:24	2019-10-22 20:52:54	4.98298400000000008	01	50-59岁	22.5970656126588807	114.24457333690161	440308	V0440300	23765	67	203	66	203	114.244547900000001	22.5936531900000013	114.246988239999993	22.5958691499999986	1
2019-10-22 19:28:39	2019-10-22 20:12:40	4.98298400000000008	02	40-49岁	22.5966775226804515	114.247205795337322	440308	V0440300	23766	67	204	66	204	114.246988239999993	22.5936531900000013	114.249428570000006	22.5958691499999986	1
2019-10-22 17:57:32	2019-10-22 23:33:55	4.98298400000000008	02	30-39岁	22.596046450179351	114.249357013144845	440308	V0440300	23766	67	204	66	204	114.246988239999993	22.5936531900000013	114.249428570000006	22.5958691499999986	1
2019-10-22 20:34:17	2019-10-22 20:34:17	4.98298400000000008	01	40-49岁	22.5963575483645691	114.25012852553931	440308	V0440300	23767	67	205	66	205	114.249428570000006	22.5936531900000013	114.251868909999999	22.5958691499999986	1
2019-10-22 19:21:14	2019-10-22 23:39:58	4.98298400000000008	02	19-29岁	22.5960228778331107	114.249561626843857	440308	V0440300	23767	67	205	66	205	114.249428570000006	22.5936531900000013	114.251868909999999	22.5958691499999986	1
2019-10-22 21:57:19	2019-10-22 21:58:19	4.98298400000000008	02	40-49岁	22.5960176224111713	114.250835208111894	440308	V0440300	23767	67	205	66	205	114.249428570000006	22.5936531900000013	114.251868909999999	22.5958691499999986	1
2019-10-22 13:36:57	2019-10-22 14:10:23	4.98298400000000008	01	19-29岁	22.5961145813102497	114.250172239514754	440308	V0440300	23767	67	205	66	205	114.249428570000006	22.5936531900000013	114.251868909999999	22.5958691499999986	1
2019-10-22 17:54:15	2019-10-22 17:54:15	4.98298400000000008	01	19-29岁	22.5964850423954289	114.250194040075755	440308	V0440300	23767	67	205	66	205	114.249428570000006	22.5936531900000013	114.251868909999999	22.5958691499999986	1
2019-10-22 20:49:06	2019-10-22 20:49:06	4.98298400000000008	01	19-29岁	22.5972596708101783	114.255369817384931	440308	V0440300	23769	67	207	66	207	114.254309239999998	22.5936531900000013	114.256749580000005	22.5958691499999986	1
2019-10-22 18:33:13	2019-10-22 18:33:13	4.98298400000000008	01	30-39岁	22.5962982629486788	114.256156868764691	440308	V0440300	23769	67	207	66	207	114.254309239999998	22.5936531900000013	114.256749580000005	22.5958691499999986	1
2019-10-22 17:56:52	2019-10-22 17:56:52	4.98298400000000008	01	50-59岁	22.5963662260912592	114.254852873122474	440308	V0440300	23769	67	207	66	207	114.254309239999998	22.5936531900000013	114.256749580000005	22.5958691499999986	1
2019-10-22 16:45:07	2019-10-22 19:50:30	4.98298400000000008	01	30-39岁	22.5964439682228786	114.256231749185133	440308	V0440300	23769	67	207	66	207	114.254309239999998	22.5936531900000013	114.256749580000005	22.5958691499999986	1
2019-10-22 05:38:04	2019-10-22 06:17:27	4.98298400000000008	01	30-39岁	22.5970018400066017	114.261411868124512	440308	V0440300	23771	67	209	66	209	114.259189919999997	22.5936531900000013	114.261630249999996	22.5958691499999986	2
2019-10-22 19:20:36	2019-10-22 19:21:36	4.98298400000000008	01	30-39岁	22.5970018400066017	114.261411868124512	440308	V0440300	23771	67	209	66	209	114.259189919999997	22.5936531900000013	114.261630249999996	22.5958691499999986	2
2019-10-22 05:59:40	2019-10-22 09:24:23	2.01503029999999983	01	40-49岁	22.6000282411399098	113.854537306553283	440306	V0440300	23962	68	43	71	42	113.854094119999999	22.5958691499999986	113.856534460000006	22.5980851099999995	1
2019-10-22 12:02:55	2019-10-22 14:52:52	2.01503029999999983	03	未知	22.5995663698835685	113.86829053754775	440306	V0440300	23967	68	48	70	47	113.866295800000003	22.5958691499999986	113.868736139999996	22.5980851099999995	1
2019-10-22 21:41:49	2019-10-22 21:51:25	1.75727349999999993	02	30-39岁	22.5994224109399084	114.039903614264489	440309	V0440300	24038	68	119	69	118	114.039559659999995	22.5958691499999986	114.042000000000002	22.5980851099999995	1
2019-10-22 13:50:12	2019-10-22 19:45:24	1.86759879999999989	01	未知	22.5992469693604008	114.101476086764066	440307	V0440300	24063	68	144	68	144	114.100568069999994	22.5958691499999986	114.103008399999993	22.5980851099999995	1
2019-10-22 13:40:24	2019-10-22 22:41:16	3.17181930000000012	01	19-29岁	22.5981042534835304	114.189443446371484	440303	V0440300	24099	68	180	68	180	114.188420170000001	22.5958691499999986	114.190860499999999	22.5980851099999995	2
2019-10-22 12:17:57	2019-10-22 13:40:02	3.17181930000000012	01	19-29岁	22.5981042534835304	114.189443446371484	440303	V0440300	24099	68	180	68	180	114.188420170000001	22.5958691499999986	114.190860499999999	22.5980851099999995	2
2019-10-22 17:15:48	2019-10-22 19:23:17	4.98298400000000008	01	19-29岁	22.5987640359551811	114.243606257976424	440308	V0440300	24121	68	202	67	202	114.242107559999994	22.5958691499999986	114.244547900000001	22.5980851099999995	1
2019-10-22 08:45:27	2019-10-22 10:27:40	4.98298400000000008	02	60岁以上	22.599696361018669	114.286654111653064	440308	V0440300	24139	68	220	67	220	114.286033610000004	22.5958691499999986	114.288473949999997	22.5980851099999995	1
2019-10-22 16:38:19	2019-10-22 17:21:14	2.01503029999999983	01	19-29岁	22.6009485639730698	113.836633348630556	440306	V0440300	24311	69	35	72	34	113.834571429999997	22.5980851099999995	113.837011770000004	22.6003010599999996	1
2019-10-22 17:44:50	2019-10-22 19:55:12	2.01503029999999983	01	19-29岁	22.600677807440789	113.843044348875551	440306	V0440300	24314	69	38	72	37	113.841892439999995	22.5980851099999995	113.844332769999994	22.6003010599999996	1
2019-10-22 15:33:50	2019-10-22 16:22:30	2.01503029999999983	01	19-29岁	22.602338115968351	113.842578803144562	440306	V0440300	24314	69	38	72	37	113.841892439999995	22.5980851099999995	113.844332769999994	22.6003010599999996	1
2019-10-22 09:30:04	2019-10-22 14:32:07	2.29234759999999982	03	未知	22.6021116432216402	113.975537455045384	440305	V0440300	24368	69	92	70	91	113.973670589999998	22.5980851099999995	113.976110930000004	22.6003010599999996	1
2019-10-22 18:56:39	2019-10-22 21:52:52	1.75727349999999993	01	30-39岁	22.602462007734001	114.024188808624174	440309	V0440300	24388	69	112	70	111	114.022477309999999	22.5980851099999995	114.024917650000006	22.6003010599999996	2
2019-10-22 21:52:52	2019-10-22 23:23:47	1.75727349999999993	01	30-39岁	22.602462007734001	114.024188808624174	440309	V0440300	24388	69	112	70	111	114.022477309999999	22.5980851099999995	114.024917650000006	22.6003010599999996	2
2019-10-22 07:34:36	2019-10-22 16:59:03	4.98298400000000008	01	60岁以上	22.6007861610890899	114.234699984094846	440308	V0440300	24474	69	198	68	198	114.232346219999997	22.5980851099999995	114.234786549999995	22.6003010599999996	1
2019-10-22 20:27:41	2019-10-22 20:27:41	4.98298400000000008	01	30-39岁	22.6009393491790505	114.243076835897199	440308	V0440300	24478	69	202	68	202	114.242107559999994	22.5980851099999995	114.244547900000001	22.6003010599999996	1
2019-10-22 18:56:26	2019-10-22 22:00:50	2.01503029999999983	02	19-29岁	22.6042245158352095	113.846724727815115	440306	V0440300	24672	70	39	73	38	113.844332769999994	22.6003010599999996	113.846773110000001	22.6025170200000005	1
2019-10-22 10:28:46	2019-10-22 15:52:50	2.01503029999999983	03	未知	22.6027805141132916	113.869753400163859	440306	V0440300	24682	70	49	72	48	113.868736139999996	22.6003010599999996	113.871176469999995	22.6025170200000005	1
2019-10-22 09:26:29	2019-10-22 09:27:29	4.98298400000000008	01	30-39岁	22.6039511965087598	114.284179042413101	440308	V0440300	24852	70	219	69	219	114.283593280000005	22.6003010599999996	114.286033610000004	22.6025170200000005	1
2019-10-22 13:10:46	2019-10-22 13:11:46	4.98298400000000008	01	30-39岁	22.6035357002497399	114.296991020713989	440308	V0440300	24857	70	224	69	224	114.295794959999995	22.6003010599999996	114.298235289999994	22.6025170200000005	1
2019-10-22 10:18:32	2019-10-22 10:19:32	4.98298400000000008	01	40-49岁	22.6037193460338983	114.304687279130292	440308	V0440300	24860	70	227	69	227	114.303115969999993	22.6003010599999996	114.305556300000006	22.6025170200000005	1
2019-10-22 11:53:38	2019-10-22 11:54:38	2.01503029999999983	01	19-29岁	22.6055072107833404	113.833506355219157	440306	V0440300	25024	71	34	74	33	113.832131090000004	22.6025170200000005	113.834571429999997	22.6047329800000014	1
2019-10-22 19:51:05	2019-10-22 22:14:56	2.01503029999999983	02	19-29岁	22.6068135209204293	113.836596355943229	440306	V0440300	25025	71	35	74	34	113.834571429999997	22.6025170200000005	113.837011770000004	22.6047329800000014	1
2019-10-22 19:12:16	2019-10-22 22:45:31	2.01503029999999983	01	50-59岁	22.6063645790768106	113.838083971880721	440306	V0440300	25026	71	36	74	35	113.837011770000004	22.6025170200000005	113.839452100000003	22.6047329800000014	1
2019-10-22 00:00:38	2019-10-22 00:10:31	2.01503029999999983	02	19-29岁	22.6054290500007085	113.843732854617514	440306	V0440300	25028	71	38	74	37	113.841892439999995	22.6025170200000005	113.844332769999994	22.6047329800000014	1
2019-10-22 10:14:37	2019-10-22 10:57:29	2.01503029999999983	02	30-39岁	22.6061470555141284	113.891118689607637	440306	V0440300	25048	71	58	73	57	113.890699159999997	22.6025170200000005	113.893139500000004	22.6047329800000014	1
2019-10-22 12:20:14	2019-10-22 13:40:48	1.75727349999999993	02	19-29岁	22.6050385534184208	114.0390543597792	440309	V0440300	25108	71	118	72	118	114.037119329999996	22.6025170200000005	114.039559659999995	22.6047329800000014	1
2019-10-22 19:36:19	2019-10-22 19:36:19	1.86759879999999989	01	30-39岁	22.6054313331746606	114.2198786886579	440307	V0440300	25182	71	192	71	192	114.2177042	22.6025170200000005	114.220144540000007	22.6047329800000014	1
2019-10-22 17:53:14	2019-10-22 17:54:14	4.98298400000000008	02	40-49岁	22.6054005982485613	114.29891844259673	440308	V0440300	25215	71	225	70	225	114.298235289999994	22.6025170200000005	114.300675630000001	22.6047329800000014	1
2019-10-22 11:35:30	2019-10-22 12:33:02	2.01503029999999983	01	19-29岁	22.6074122578019292	113.846836691647667	440306	V0440300	25387	72	40	75	39	113.846773110000001	22.6047329800000014	113.849213449999993	22.6069489399999988	1
2019-10-22 11:14:57	2019-10-22 11:15:57	1.75727349999999993	01	19-29岁	22.6074525900265186	114.037330697795724	440309	V0440300	25465	72	118	73	118	114.037119329999996	22.6047329800000014	114.039559659999995	22.6069489399999988	1
2019-10-22 10:52:17	2019-10-22 14:12:54	1.86759879999999989	01	30-39岁	22.6076089348291909	114.141945382062104	440307	V0440300	25507	72	160	72	160	114.139613449999999	22.6047329800000014	114.142053779999998	22.6069489399999988	1
2019-10-22 10:22:05	2019-10-22 11:56:19	1.86759879999999989	01	19-29岁	22.6084793046788803	114.147740820841861	440307	V0440300	25510	72	163	72	163	114.146934450000003	22.6047329800000014	114.149374789999996	22.6069489399999988	1
2019-10-22 10:47:26	2019-10-22 12:21:56	4.98298400000000008	01	40-49岁	22.6072103128422093	114.298105313450918	440308	V0440300	25571	72	224	71	224	114.295794959999995	22.6047329800000014	114.298235289999994	22.6069489399999988	1
2019-10-22 20:41:30	2019-10-22 22:09:04	4.98298400000000008	02	19-29岁	22.607176112504721	114.299826822220936	440308	V0440300	25572	72	225	71	225	114.298235289999994	22.6047329800000014	114.300675630000001	22.6069489399999988	1
2019-10-22 00:00:10	2019-10-22 00:38:35	1.86759879999999989	01	19-29岁	22.6109237887106502	114.111847081370428	440307	V0440300	25852	73	148	73	148	114.110329410000006	22.6069489399999988	114.112769749999998	22.6091648899999988	1
2019-10-22 12:21:55	2019-10-22 13:51:05	2.01503029999999983	02	30-39岁	22.61241331204711	113.856112014185825	440306	V0440300	26104	74	43	76	42	113.854094119999999	22.6091648899999988	113.856534460000006	22.6113808499999998	1
2019-10-22 16:07:21	2019-10-22 17:57:22	1.75727349999999993	01	19-29岁	22.6123872302630815	114.030867372277172	440309	V0440300	26176	74	115	75	115	114.029798319999998	22.6091648899999988	114.032238660000004	22.6113808499999998	1
2019-10-22 12:18:20	2019-10-22 13:22:02	1.75727349999999993	01	40-49岁	22.6132985845111314	114.041599367239726	440309	V0440300	26180	74	119	75	119	114.039559659999995	22.6091648899999988	114.042000000000002	22.6113808499999998	1
2019-10-22 10:32:50	2019-10-22 11:25:53	2.01503029999999983	01	19-29岁	22.6153012377638909	113.853820411043358	440306	V0440300	26460	75	42	77	41	113.851653780000007	22.6113808499999998	113.854094119999999	22.6135968100000007	1
2019-10-22 10:23:42	2019-10-22 11:27:15	1.75727349999999993	01	50-59岁	22.6157755117405408	114.028636462361305	440309	V0440300	26532	75	114	76	114	114.027357980000005	22.6113808499999998	114.029798319999998	22.6135968100000007	1
2019-10-22 08:40:02	2019-10-22 18:29:56	1.75727349999999993	01	0-18岁	22.6157375004262384	114.040244503323123	440309	V0440300	26537	75	119	76	119	114.039559659999995	22.6113808499999998	114.042000000000002	22.6135968100000007	1
2019-10-22 16:27:46	2019-10-22 23:34:59	1.86759879999999989	01	30-39岁	22.6148246153679295	114.133571505365992	440307	V0440300	26575	75	157	75	157	114.132292440000001	22.6113808499999998	114.134732769999999	22.6135968100000007	1
2019-10-22 17:48:21	2019-10-22 22:30:36	1.86759879999999989	01	30-39岁	22.6138705134025209	114.135739803831555	440307	V0440300	26576	75	158	75	158	114.134732769999999	22.6113808499999998	114.137173110000006	22.6135968100000007	1
2019-10-22 17:18:36	2019-10-22 20:18:02	1.86759879999999989	01	19-29岁	22.6136225624764613	114.138535090416568	440307	V0440300	26577	75	159	75	159	114.137173110000006	22.6113808499999998	114.139613449999999	22.6135968100000007	1
2019-10-22 09:07:16	2019-10-22 18:34:51	1.86759879999999989	01	19-29岁	22.6169214954439894	114.215175275411994	440307	V0440300	26965	76	190	75	190	114.212823529999994	22.6135968100000007	114.215263870000001	22.6158127700000016	1
2019-10-22 08:22:42	2019-10-22 12:55:55	1.86759879999999989	01	19-29岁	22.6163758035108806	114.219619704230325	440307	V0440300	26967	76	192	75	192	114.2177042	22.6135968100000007	114.220144540000007	22.6158127700000016	1
2019-10-22 17:27:03	2019-10-22 18:16:14	2.01503029999999983	02	30-39岁	22.6194784507023314	113.831776802849973	440306	V0440300	27165	77	33	80	32	113.829690760000005	22.6158127700000016	113.832131090000004	22.6180287200000016	1
2019-10-22 12:25:21	2019-10-22 13:58:25	1.86759879999999989	02	19-29岁	22.6192755397123193	114.056919093975139	440307	V0440300	27258	77	126	78	126	114.056642019999998	22.6158127700000016	114.059082349999997	22.6180287200000016	1
2019-10-22 18:28:42	2019-10-22 20:39:44	1.86759879999999989	01	19-29岁	22.6200117174759114	114.140998639424339	440307	V0440300	27292	77	160	77	160	114.139613449999999	22.6158127700000016	114.142053779999998	22.6180287200000016	1
2019-10-22 00:00:53	2019-10-22 00:24:43	1.86759879999999989	01	19-29岁	22.6184188526098318	114.142276028123206	440307	V0440300	27293	77	161	77	161	114.142053779999998	22.6158127700000016	114.144494120000005	22.6180287200000016	1
2019-10-22 08:18:47	2019-10-22 10:56:58	1.86759879999999989	01	40-49岁	22.6193690665273905	114.216817695235733	440307	V0440300	27323	77	191	76	191	114.215263870000001	22.6158127700000016	114.2177042	22.6180287200000016	2
2019-10-22 15:23:15	2019-10-22 21:05:58	1.86759879999999989	01	40-49岁	22.6193690665273905	114.216817695235733	440307	V0440300	27323	77	191	76	191	114.215263870000001	22.6158127700000016	114.2177042	22.6180287200000016	2
2019-10-22 18:56:48	2019-10-22 18:56:48	1.86759879999999989	02	0-18岁	22.6198957845582491	114.217001540787223	440307	V0440300	27323	77	191	76	191	114.215263870000001	22.6158127700000016	114.2177042	22.6180287200000016	1
2019-10-22 08:01:04	2019-10-22 08:02:04	4.98298400000000008	02	30-39岁	22.6197933635215094	114.302915408682182	440308	V0440300	27358	77	226	76	226	114.300675630000001	22.6158127700000016	114.303115969999993	22.6180287200000016	1
2019-10-22 08:37:20	2019-10-22 19:24:37	1.86759879999999989	01	30-39岁	22.6205546565989906	114.13955823058491	440307	V0440300	27648	78	159	78	159	114.137173110000006	22.6180287200000016	114.139613449999999	22.620244679999999	1
2019-10-22 09:33:47	2019-10-22 10:39:41	1.86759879999999989	01	30-39岁	22.6216529417507388	114.218910715056467	440307	V0440300	27681	78	192	77	192	114.2177042	22.6180287200000016	114.220144540000007	22.620244679999999	1
2019-10-22 12:37:13	2019-10-22 20:17:25	1.86759879999999989	03	未知	22.6213110621067415	114.220016272690813	440307	V0440300	27681	78	192	77	192	114.2177042	22.6180287200000016	114.220144540000007	22.620244679999999	2
2019-10-22 09:20:33	2019-10-22 10:09:18	1.86759879999999989	03	未知	22.6213110621067415	114.220016272690813	440307	V0440300	27681	78	192	77	192	114.2177042	22.6180287200000016	114.220144540000007	22.620244679999999	2
2019-10-22 09:24:42	2019-10-22 14:25:17	1.86759879999999989	02	30-39岁	22.6213508788227387	114.218148693424951	440307	V0440300	27681	78	192	77	192	114.2177042	22.6180287200000016	114.220144540000007	22.620244679999999	1
2019-10-22 15:29:13	2019-10-22 17:20:00	2.29234759999999982	01	30-39岁	22.6244594264808399	113.97277355307935	440305	V0440300	27937	79	91	80	91	113.971230250000005	22.620244679999999	113.973670589999998	22.6224606399999999	1
2019-10-22 11:46:30	2019-10-22 12:31:14	1.75727349999999993	01	30-39岁	22.6227922412194005	114.041055849712279	440309	V0440300	27965	79	119	80	119	114.039559659999995	22.620244679999999	114.042000000000002	22.6224606399999999	1
2019-10-22 10:35:17	2019-10-22 13:29:30	1.86759879999999989	02	40-49岁	22.6226806810010004	114.052636974641032	440307	V0440300	27970	79	124	80	124	114.051761350000007	22.620244679999999	114.054201680000006	22.6224606399999999	1
2019-10-22 08:48:50	2019-10-22 18:07:33	1.86759879999999989	01	30-39岁	22.6226513114026808	114.218705885343681	440307	V0440300	28038	79	192	78	192	114.2177042	22.620244679999999	114.220144540000007	22.6224606399999999	1
2019-10-22 17:56:48	2019-10-22 19:36:24	1.86759879999999989	02	30-39岁	22.6242156069468692	114.219384174897883	440307	V0440300	28038	79	192	78	192	114.2177042	22.620244679999999	114.220144540000007	22.6224606399999999	1
2019-10-22 16:19:08	2019-10-22 16:20:08	1.86759879999999989	01	30-39岁	22.6228466995755113	114.219042254027002	440307	V0440300	28038	79	192	78	192	114.2177042	22.620244679999999	114.220144540000007	22.6224606399999999	1
2019-10-22 14:16:54	2019-10-22 17:49:33	1.75727349999999993	02	30-39岁	22.6268168279602797	114.024442133216965	440309	V0440300	28315	80	112	81	112	114.022477309999999	22.6224606399999999	114.024917650000006	22.6246766000000008	1
2019-10-22 09:10:05	2019-10-22 16:45:34	1.86759879999999989	02	40-49岁	22.6260386778839298	114.095683578088952	440307	V0440300	28344	80	141	80	141	114.093247059999996	22.6224606399999999	114.095687400000003	22.6246766000000008	1
2019-10-22 00:17:03	2019-10-22 08:51:12	1.86759879999999989	01	0-18岁	22.625530454105089	114.220252236603798	440307	V0440300	28396	80	193	79	193	114.220144540000007	22.6224606399999999	114.222584870000006	22.6246766000000008	1
2019-10-22 08:48:57	2019-10-22 09:57:42	2.01503029999999983	01	19-29岁	22.6279346230331413	113.850577503148884	440306	V0440300	28601	81	41	83	40	113.849213449999993	22.6246766000000008	113.851653780000007	22.6268925500000009	1
2019-10-22 19:24:20	2019-10-22 20:05:31	2.29234759999999982	01	40-49岁	22.6276655932831616	113.935381955220635	440305	V0440300	28636	81	76	83	76	113.934625209999993	22.6246766000000008	113.93706555	22.6268925500000009	1
2019-10-22 14:51:09	2019-10-22 20:24:59	1.75727349999999993	01	30-39岁	22.6289982578252413	114.024297915559274	440309	V0440300	28672	81	112	82	112	114.022477309999999	22.6246766000000008	114.024917650000006	22.6268925500000009	1
2019-10-22 12:31:17	2019-10-22 14:19:50	1.75727349999999993	02	30-39岁	22.6282862701533887	114.023866038247689	440309	V0440300	28672	81	112	82	112	114.022477309999999	22.6246766000000008	114.024917650000006	22.6268925500000009	1
2019-10-22 19:04:42	2019-10-22 20:44:29	1.75727349999999993	02	19-29岁	22.6271407895323406	114.0385224478851	440309	V0440300	28678	81	118	82	118	114.037119329999996	22.6246766000000008	114.039559659999995	22.6268925500000009	1
2019-10-22 14:39:22	2019-10-22 15:41:46	1.86759879999999989	02	30-39岁	22.6282875035461615	114.081849768730294	440307	V0440300	28696	81	136	81	136	114.081045380000006	22.6246766000000008	114.083485710000005	22.6268925500000009	1
2019-10-22 13:34:32	2019-10-22 17:20:25	1.86759879999999989	02	30-39岁	22.6283451979959196	114.097453200510017	440307	V0440300	28702	81	142	81	142	114.095687400000003	22.6246766000000008	114.098127730000002	22.6268925500000009	1
2019-10-22 11:04:17	2019-10-22 17:43:19	1.86759879999999989	02	30-39岁	22.6286182332393615	114.098575283711341	440307	V0440300	28703	81	143	81	143	114.098127730000002	22.6246766000000008	114.100568069999994	22.6268925500000009	1
2019-10-22 09:37:50	2019-10-22 12:58:35	1.86759879999999989	01	50-59岁	22.6285667578152498	114.109212918184411	440307	V0440300	28707	81	147	81	147	114.107889080000007	22.6246766000000008	114.110329410000006	22.6268925500000009	1
2019-10-22 10:00:49	2019-10-22 10:36:33	1.86759879999999989	01	19-29岁	22.628846132739131	114.143927129873731	440307	V0440300	28721	81	161	81	161	114.142053779999998	22.6246766000000008	114.144494120000005	22.6268925500000009	1
2019-10-22 15:23:01	2019-10-22 15:24:01	1.86759879999999989	01	40-49岁	22.6280567839634514	114.218110895859311	440307	V0440300	28752	81	192	80	192	114.2177042	22.6246766000000008	114.220144540000007	22.6268925500000009	1
2019-10-22 00:46:50	2019-10-22 03:00:07	1.86759879999999989	01	30-39岁	22.6280157165786413	114.218345081370131	440307	V0440300	28752	81	192	80	192	114.2177042	22.6246766000000008	114.220144540000007	22.6268925500000009	2
2019-10-22 15:20:36	2019-10-22 22:45:27	1.86759879999999989	01	30-39岁	22.6280157165786413	114.218345081370131	440307	V0440300	28752	81	192	80	192	114.2177042	22.6246766000000008	114.220144540000007	22.6268925500000009	2
2019-10-22 19:31:46	2019-10-22 22:41:05	1.86759879999999989	01	30-39岁	22.6272294195994199	114.220888952551476	440307	V0440300	28753	81	193	80	193	114.220144540000007	22.6246766000000008	114.222584870000006	22.6268925500000009	1
2019-10-22 12:17:26	2019-10-22 13:58:15	2.01503029999999983	01	30-39岁	22.6310535284637595	113.841232380565884	440306	V0440300	28954	82	37	84	36	113.839452100000003	22.6268925500000009	113.841892439999995	22.6291085099999982	1
2019-10-22 15:47:29	2019-10-22 18:54:55	2.01503029999999983	01	30-39岁	22.6297815459831497	113.857777622974751	440306	V0440300	28961	82	44	84	43	113.856534460000006	22.6268925500000009	113.858974790000005	22.6291085099999982	1
2019-10-22 12:08:12	2019-10-22 13:56:52	1.75727349999999993	03	未知	22.6312125262639903	114.024950211991168	440309	V0440300	29030	82	113	83	113	114.024917650000006	22.6268925500000009	114.027357980000005	22.6291085099999982	1
2019-10-22 10:45:46	2019-10-22 16:38:46	1.75727349999999993	02	30-39岁	22.629229600159551	114.034831812627672	440309	V0440300	29034	82	117	83	117	114.034678990000003	22.6268925500000009	114.037119329999996	22.6291085099999982	1
2019-10-22 18:16:21	2019-10-22 19:37:01	1.86759879999999989	01	19-29岁	22.630758535408269	114.072833303789636	440307	V0440300	29049	82	132	82	132	114.071284030000001	22.6268925500000009	114.073724369999994	22.6291085099999982	1
2019-10-22 18:45:00	2019-10-22 23:35:37	1.86759879999999989	03	未知	22.6303114723840402	114.075535930735086	440307	V0440300	29050	82	133	82	133	114.073724369999994	22.6268925500000009	114.07616471	22.6291085099999982	1
2019-10-22 18:10:22	2019-10-22 18:55:24	1.86759879999999989	01	40-49岁	22.6291205642998996	114.212838873059084	440307	V0440300	29107	82	190	81	190	114.212823529999994	22.6268925500000009	114.215263870000001	22.6291085099999982	1
2019-10-22 11:57:50	2019-10-22 22:23:50	1.86759879999999989	01	40-49岁	22.6294250118595599	114.21737353419843	440307	V0440300	29108	82	191	81	191	114.215263870000001	22.6268925500000009	114.2177042	22.6291085099999982	1
2019-10-22 09:20:06	2019-10-22 10:15:50	1.86759879999999989	01	19-29岁	22.6296132369680087	114.217817017608112	440307	V0440300	29109	82	192	81	192	114.2177042	22.6268925500000009	114.220144540000007	22.6291085099999982	1
2019-10-22 22:52:23	2019-10-22 23:27:40	2.01503029999999983	01	40-49岁	22.6328651171414812	113.833345899780866	440306	V0440300	29308	83	34	85	33	113.832131090000004	22.6291085099999982	113.834571429999997	22.6313244699999991	1
2019-10-22 08:36:39	2019-10-22 09:33:21	1.86759879999999989	01	30-39岁	22.6317624954933088	114.07344399692947	440307	V0440300	29406	83	132	83	132	114.071284030000001	22.6291085099999982	114.073724369999994	22.6313244699999991	1
2019-10-22 11:44:56	2019-10-22 13:10:58	1.86759879999999989	01	19-29岁	22.6314297439363408	114.213268724925499	440307	V0440300	29464	83	190	82	190	114.212823529999994	22.6291085099999982	114.215263870000001	22.6313244699999991	1
2019-10-22 18:30:16	2019-10-22 18:31:16	1.86759879999999989	01	40-49岁	22.6324468353889685	114.21673896093192	440307	V0440300	29465	83	191	82	191	114.215263870000001	22.6291085099999982	114.2177042	22.6313244699999991	1
2019-10-22 11:42:40	2019-10-22 18:33:06	1.86759879999999989	01	30-39岁	22.6325214598120397	114.216358237480151	440307	V0440300	29465	83	191	82	191	114.215263870000001	22.6291085099999982	114.2177042	22.6313244699999991	1
2019-10-22 09:59:51	2019-10-22 11:23:44	1.86759879999999989	01	19-29岁	22.6328046464269192	114.217072075711059	440307	V0440300	29465	83	191	82	191	114.215263870000001	22.6291085099999982	114.2177042	22.6313244699999991	1
2019-10-22 12:49:45	2019-10-22 13:48:04	1.86759879999999989	02	40-49岁	22.6325441394515288	114.216104967342631	440307	V0440300	29465	83	191	82	191	114.215263870000001	22.6291085099999982	114.2177042	22.6313244699999991	1
2019-10-22 09:44:08	2019-10-22 12:40:55	1.86759879999999989	02	30-39岁	22.63281527902652	114.217684448425032	440307	V0440300	29465	83	191	82	191	114.215263870000001	22.6291085099999982	114.2177042	22.6313244699999991	1
2019-10-22 15:16:36	2019-10-22 15:17:36	1.86759879999999989	01	40-49岁	22.6332024701911187	114.225961202574425	440307	V0440300	29469	83	195	82	195	114.225025209999998	22.6291085099999982	114.227465550000005	22.6313244699999991	1
2019-10-22 18:36:32	2019-10-22 21:16:32	1.86759879999999989	01	19-29岁	22.6336704612624615	114.05688460914466	440307	V0440300	29757	84	126	85	126	114.056642019999998	22.6313244699999991	114.059082349999997	22.63354043	1
2019-10-22 09:49:57	2019-10-22 09:50:57	1.86759879999999989	01	30-39岁	22.6346122415266109	114.21408936143159	440307	V0440300	29821	84	190	83	190	114.212823529999994	22.6313244699999991	114.215263870000001	22.63354043	1
2019-10-22 10:11:03	2019-10-22 11:54:49	1.86759879999999989	02	40-49岁	22.6349266601001702	114.212964789159884	440307	V0440300	29821	84	190	83	190	114.212823529999994	22.6313244699999991	114.215263870000001	22.63354043	1
2019-10-22 10:47:24	2019-10-22 17:52:19	2.29234759999999982	01	19-29岁	22.6377013651985486	113.947214801968869	440305	V0440300	30069	85	81	86	81	113.946826889999997	22.63354043	113.949267230000004	22.6357563800000001	1
2019-10-22 17:54:54	2019-10-22 20:51:41	1.75727349999999993	01	30-39岁	22.6371036223877518	114.044327220192429	440309	V0440300	30108	85	120	86	120	114.042000000000002	22.63354043	114.044440339999994	22.6357563800000001	1
2019-10-22 07:56:37	2019-10-22 09:26:19	1.86759879999999989	01	30-39岁	22.6361425861534791	114.183389846149851	440307	V0440300	30165	85	177	85	177	114.181099160000002	22.63354043	114.183539499999995	22.6357563800000001	1
2019-10-22 20:21:51	2019-10-22 20:21:51	1.86759879999999989	02	30-39岁	22.6376595500531401	114.219599695905814	440307	V0440300	30180	85	192	84	192	114.2177042	22.63354043	114.220144540000007	22.6357563800000001	1
2019-10-22 12:21:09	2019-10-22 14:09:32	4.50522690000000026	02	19-29岁	22.6378451502519411	114.411178672578032	440343	V0440300	30259	85	271	83	271	114.410490760000002	22.63354043	114.412931090000001	22.6357563800000001	1
2019-10-22 15:50:57	2019-10-22 16:59:24	2.29234759999999982	03	未知	22.63909130461548	113.948642422632446	440305	V0440300	30426	86	81	87	81	113.946826889999997	22.6357563800000001	113.949267230000004	22.637972340000001	1
2019-10-22 22:42:38	2019-10-22 22:42:38	1.75727349999999993	02	40-49岁	22.6397620374433295	114.040196348842329	440309	V0440300	30464	86	119	87	119	114.039559659999995	22.6357563800000001	114.042000000000002	22.637972340000001	1
2019-10-22 16:07:48	2019-10-22 19:04:03	1.86759879999999989	02	50-59岁	22.639541535377159	114.058606843539536	440307	V0440300	30471	86	126	86	126	114.056642019999998	22.6357563800000001	114.059082349999997	22.637972340000001	2
2019-10-22 19:04:45	2019-10-22 21:57:18	1.86759879999999989	02	50-59岁	22.639541535377159	114.058606843539536	440307	V0440300	30471	86	126	86	126	114.056642019999998	22.6357563800000001	114.059082349999997	22.637972340000001	2
2019-10-22 15:49:47	2019-10-22 15:49:47	1.86759879999999989	01	30-39岁	22.639995159215129	114.056769225300656	440307	V0440300	30471	86	126	86	126	114.056642019999998	22.6357563800000001	114.059082349999997	22.637972340000001	1
2019-10-22 15:01:26	2019-10-22 16:04:58	1.86759879999999989	01	19-29岁	22.6399622922783088	114.062846902066511	440307	V0440300	30473	86	128	86	128	114.061522690000004	22.6357563800000001	114.063963029999996	22.637972340000001	2
2019-10-22 09:06:41	2019-10-22 14:49:59	1.86759879999999989	01	19-29岁	22.6399622922783088	114.062846902066511	440307	V0440300	30473	86	128	86	128	114.061522690000004	22.6357563800000001	114.063963029999996	22.637972340000001	2
2019-10-22 10:03:07	2019-10-22 11:54:50	1.75727349999999993	01	未知	22.6407695076326085	114.010850160979786	440309	V0440300	30809	87	107	88	107	114.010275629999995	22.637972340000001	114.012715970000002	22.6401882999999984	1
2019-10-22 11:01:03	2019-10-22 14:30:50	2.01503029999999983	02	19-29岁	22.6426094612306485	113.825967049248916	440306	V0440300	31090	88	31	90	30	113.82481009	22.6401882999999984	113.827250419999999	22.6424042599999993	1
2019-10-22 10:11:32	2019-10-22 11:38:08	1.75727349999999993	02	19-29岁	22.6445727933231389	114.034842575319772	440309	V0440300	31176	88	117	89	117	114.034678990000003	22.6401882999999984	114.037119329999996	22.6424042599999993	1
2019-10-22 09:35:57	2019-10-22 12:27:32	1.75727349999999993	02	30-39岁	22.6451686638228082	114.0067100258116	440309	V0440300	31521	89	105	90	105	114.005394960000004	22.6424042599999993	114.007835290000003	22.6446202099999994	1
2019-10-22 14:08:47	2019-10-22 18:50:02	1.75727349999999993	01	19-29岁	22.6452962751316313	114.031997528338792	440309	V0440300	31531	89	115	90	115	114.029798319999998	22.6424042599999993	114.032238660000004	22.6446202099999994	1
2019-10-22 13:48:42	2019-10-22 17:41:38	1.86759879999999989	01	30-39岁	22.6459870705046313	114.21003807356351	440307	V0440300	31604	89	188	88	188	114.207942860000003	22.6424042599999993	114.210383190000002	22.6446202099999994	1
2019-10-22 13:46:54	2019-10-22 17:36:08	1.86759879999999989	01	30-39岁	22.6467349208599202	114.21048000868042	440307	V0440300	31605	89	189	88	189	114.210383190000002	22.6424042599999993	114.212823529999994	22.6446202099999994	1
2019-10-22 16:10:42	2019-10-22 18:14:10	2.01503029999999983	02	19-29岁	22.6472435491480688	113.825296565115281	440306	V0440300	31804	90	31	92	30	113.82481009	22.6446202099999994	113.827250419999999	22.6468361700000003	1
2019-10-22 21:22:57	2019-10-22 23:23:45	1.75727349999999993	01	19-29岁	22.6474163297405795	114.008664282663844	440309	V0440300	31879	90	106	91	106	114.007835290000003	22.6446202099999994	114.010275629999995	22.6468361700000003	1
2019-10-22 14:25:39	2019-10-22 15:11:09	1.86759879999999989	01	40-49岁	22.6476494951523897	114.199783933713888	440307	V0440300	31957	90	184	89	184	114.198181509999998	22.6446202099999994	114.200621850000005	22.6468361700000003	1
2019-10-22 13:47:07	2019-10-22 15:41:09	2.01503029999999983	01	19-29岁	22.649574226475881	113.916402381474029	440306	V0440300	32198	91	68	93	68	113.915102520000005	22.6468361700000003	113.917542859999998	22.6490521300000012	1
2019-10-22 13:12:25	2019-10-22 15:21:30	1.86759879999999989	01	19-29岁	22.6500430642395614	114.152775372534862	440307	V0440300	32295	91	165	91	165	114.151815130000003	22.6468361700000003	114.154255460000002	22.6490521300000012	1
2019-10-22 08:10:59	2019-10-22 22:08:14	1.86759879999999989	01	30-39岁	22.6505207291333193	114.192616889612367	440307	V0440300	32311	91	181	90	181	114.190860499999999	22.6468361700000003	114.193300840000006	22.6490521300000012	1
2019-10-22 09:04:22	2019-10-22 15:28:32	2.01503029999999983	01	19-29岁	22.6526687504979307	113.823110531120605	440306	V0440300	32517	92	30	94	30	113.822369749999993	22.6490521300000012	113.82481009	22.6512680800000012	1
2019-10-22 21:45:23	2019-10-22 23:38:45	2.01503029999999983	02	19-29岁	22.6516773337974691	113.823172254828421	440306	V0440300	32517	92	30	94	30	113.822369749999993	22.6490521300000012	113.82481009	22.6512680800000012	1
2019-10-22 21:26:50	2019-10-22 23:41:41	1.75727349999999993	01	19-29岁	22.6525305662730716	114.004158276027525	440309	V0440300	32591	92	104	93	104	114.002954619999997	22.6490521300000012	114.005394960000004	22.6512680800000012	1
2019-10-22 16:16:23	2019-10-22 17:07:44	1.86759879999999989	02	40-49岁	22.6519448275180295	114.178632870572002	440307	V0440300	32662	92	175	91	175	114.176218489999997	22.6490521300000012	114.178658819999995	22.6512680800000012	1
2019-10-22 10:59:37	2019-10-22 20:07:44	2.01503029999999983	01	19-29岁	22.6549811590786909	113.816863917936175	440306	V0440300	32871	93	27	95	27	113.815048739999995	22.6512680800000012	113.817489080000001	22.6534840399999986	1
2019-10-22 09:08:26	2019-10-22 19:06:03	1.75727349999999993	01	30-39岁	22.6541947881374703	114.007729674523858	440309	V0440300	32949	93	105	94	105	114.005394960000004	22.6512680800000012	114.007835290000003	22.6534840399999986	1
2019-10-22 13:46:59	2019-10-22 16:02:51	1.75727349999999993	01	30-39岁	22.6547074250844211	114.017792526587513	440309	V0440300	32954	93	110	94	110	114.017596639999994	22.6512680800000012	114.02003698	22.6534840399999986	1
2019-10-22 13:55:34	2019-10-22 15:05:02	1.86759879999999989	01	19-29岁	22.6556498587576911	114.068337820185079	440307	V0440300	32974	93	130	93	130	114.066403359999995	22.6512680800000012	114.068843700000002	22.6534840399999986	1
2019-10-22 14:44:39	2019-10-22 16:06:47	1.75727349999999993	02	19-29岁	22.6611673297015805	114.01961716656659	440309	V0440300	34025	96	110	97	110	114.017596639999994	22.6579159600000004	114.02003698	22.6601319100000005	1
2019-10-22 09:20:45	2019-10-22 12:57:52	1.86759879999999989	02	19-29岁	22.6619904785776995	114.050416524968412	440307	V0440300	34038	96	123	96	123	114.04932101	22.6579159600000004	114.051761350000007	22.6601319100000005	1
2019-10-22 10:05:21	2019-10-22 11:00:32	1.86759879999999989	03	未知	22.6610397523537408	114.205201545025332	440307	V0440300	34101	96	186	95	186	114.203062189999997	22.6579159600000004	114.205502519999996	22.6601319100000005	1
2019-10-22 09:42:15	2019-10-22 13:25:40	2.01503029999999983	01	40-49岁	22.6632147700064692	113.812065029637736	440306	V0440300	34297	97	25	99	25	113.810168070000003	22.6601319100000005	113.812608400000002	22.6623478700000014	1
2019-10-22 16:16:32	2019-10-22 17:14:45	1.75727349999999993	01	30-39岁	22.6634131489305588	114.023419557503104	440309	V0440300	34384	97	112	98	112	114.022477309999999	22.6601319100000005	114.024917650000006	22.6623478700000014	1
2019-10-22 15:42:59	2019-10-22 20:17:06	1.75727349999999993	01	30-39岁	22.6660460834449999	113.989511118987181	440309	V0440300	34727	98	98	99	98	113.988312609999994	22.6623478700000014	113.990752939999993	22.6645638299999987	1
2019-10-22 19:12:00	2019-10-22 20:05:31	1.75727349999999993	01	19-29岁	22.6646766919449085	114.043386356856118	440309	V0440300	34749	98	120	98	120	114.042000000000002	22.6623478700000014	114.044440339999994	22.6645638299999987	1
2019-10-22 20:20:17	2019-10-22 22:04:57	1.86759879999999989	03	未知	22.6647843539780212	114.06197800631557	440307	V0440300	34757	98	128	98	128	114.061522690000004	22.6623478700000014	114.063963029999996	22.6645638299999987	1
2019-10-22 23:30:41	2019-10-22 23:42:02	1.75727349999999993	01	30-39岁	22.6677507125718591	113.992332953004819	440309	V0440300	35085	99	99	100	99	113.990752939999993	22.6645638299999987	113.99319328	22.6667797899999997	1
2019-10-22 19:34:59	2019-10-22 20:32:37	1.75727349999999993	01	19-29岁	22.6677103451686506	114.024454864476184	440309	V0440300	35098	99	112	100	112	114.022477309999999	22.6645638299999987	114.024917650000006	22.6667797899999997	1
2019-10-22 16:53:46	2019-10-22 19:36:18	1.86759879999999989	02	40-49岁	22.6687341327324816	114.217349104694307	440307	V0440300	35177	99	191	98	191	114.215263870000001	22.6645638299999987	114.2177042	22.6667797899999997	1
2019-10-22 12:52:01	2019-10-22 19:57:14	1.75727349999999993	01	30-39岁	22.6693915685501786	113.998491873889478	440309	V0440300	35445	100	102	101	102	113.998073950000006	22.6667797899999997	114.000514289999998	22.6689957399999997	1
2019-10-22 03:57:58	2019-10-22 06:58:01	2.05558739999999984	01	19-29岁	22.6705987905970794	114.297730221213882	440310	V0440300	35567	100	224	98	225	114.295794959999995	22.6667797899999997	114.298235289999994	22.6689957399999997	1
2019-10-22 17:07:23	2019-10-22 18:03:40	2.01503029999999983	01	19-29岁	22.6723413317828388	113.888334081552784	440306	V0440300	35757	101	57	103	57	113.888258820000004	22.6689957399999997	113.890699159999997	22.6712117000000006	1
2019-10-22 16:15:22	2019-10-22 22:11:05	1.75727349999999993	01	30-39岁	22.6729718085007406	114.027356114541774	440309	V0440300	35813	101	113	101	113	114.024917650000006	22.6689957399999997	114.027357980000005	22.6712117000000006	1
2019-10-22 14:45:11	2019-10-22 15:39:48	1.75727349999999993	01	19-29岁	22.6716011376370687	114.047896258758215	440309	V0440300	35822	101	122	101	122	114.046880669999993	22.6689957399999997	114.04932101	22.6712117000000006	1
2019-10-22 14:20:28	2019-10-22 16:42:31	2.01503029999999983	01	30-39岁	22.6742343572361094	113.926042314803155	440306	V0440300	36129	102	72	103	72	113.924863869999996	22.6712117000000006	113.927304199999995	22.6734276600000015	1
2019-10-22 15:15:10	2019-10-22 16:30:24	1.75727349999999993	01	30-39岁	22.6734327026336508	114.023504672727583	440309	V0440300	36169	102	112	102	112	114.022477309999999	22.6712117000000006	114.024917650000006	22.6734276600000015	1
2019-10-22 08:53:04	2019-10-22 18:10:45	1.75727349999999993	01	30-39岁	22.6734845732239698	114.041388497145419	440309	V0440300	36176	102	119	102	119	114.039559659999995	22.6712117000000006	114.042000000000002	22.6734276600000015	1
2019-10-22 07:44:33	2019-10-22 08:56:13	1.75727349999999993	01	30-39岁	22.6745323842472501	114.040947805207267	440309	V0440300	36176	102	119	102	119	114.039559659999995	22.6712117000000006	114.042000000000002	22.6734276600000015	2
2019-10-22 08:57:23	2019-10-22 18:22:41	1.75727349999999993	01	30-39岁	22.6745323842472501	114.040947805207267	440309	V0440300	36176	102	119	102	119	114.039559659999995	22.6712117000000006	114.042000000000002	22.6734276600000015	2
2019-10-22 08:56:59	2019-10-22 17:59:49	1.86759879999999989	01	30-39岁	22.6778132262678405	114.20794483025314	440307	V0440300	36602	103	188	102	188	114.207942860000003	22.6734276600000015	114.210383190000002	22.6756436199999989	1
2019-10-22 22:29:51	2019-10-22 23:13:42	2.01503029999999983	02	19-29岁	22.6791712171944084	113.816703925656569	440306	V0440300	36798	104	27	106	27	113.815048739999995	22.6756436199999989	113.817489080000001	22.677859569999999	1
2019-10-22 14:47:15	2019-10-22 15:28:07	2.01503029999999983	01	19-29岁	22.6790991990545088	113.820342509329578	440306	V0440300	36800	104	29	106	29	113.81992941	22.6756436199999989	113.822369749999993	22.677859569999999	2
2019-10-22 15:28:17	2019-10-22 16:49:06	2.01503029999999983	01	19-29岁	22.6790991990545088	113.820342509329578	440306	V0440300	36800	104	29	106	29	113.81992941	22.6756436199999989	113.822369749999993	22.677859569999999	2
2019-10-22 17:16:04	2019-10-22 18:02:57	1.75727349999999993	01	30-39岁	22.6779183356041898	114.042003277013407	440309	V0440300	36891	104	120	104	120	114.042000000000002	22.6756436199999989	114.044440339999994	22.677859569999999	1
2019-10-22 02:30:55	2019-10-22 04:13:52	2.05558739999999984	02	19-29岁	22.6778937063293604	114.318199361805412	440310	V0440300	37004	104	233	102	234	114.317757979999996	22.6756436199999989	114.320198320000003	22.677859569999999	2
2019-10-22 00:04:39	2019-10-22 02:26:13	2.05558739999999984	02	19-29岁	22.6778937063293604	114.318199361805412	440310	V0440300	37004	104	233	102	234	114.317757979999996	22.6756436199999989	114.320198320000003	22.677859569999999	2
2019-10-22 14:06:09	2019-10-22 18:25:22	2.01503029999999983	02	0-18岁	22.6813143282744711	113.789834396969709	440306	V0440300	37144	105	16	107	16	113.788205039999994	22.677859569999999	113.790645380000001	22.6800755299999999	1
2019-10-22 00:00:27	2019-10-22 00:25:06	1.86759879999999989	02	19-29岁	22.6802121318704195	114.118236100252318	440307	V0440300	37279	105	151	105	151	114.117650420000004	22.677859569999999	114.120090759999997	22.6800755299999999	1
2019-10-22 05:10:48	2019-10-22 06:14:46	2.05558739999999984	01	40-49岁	22.6817396149928712	114.315536957587767	440310	V0440300	37360	105	232	103	233	114.315317649999997	22.677859569999999	114.317757979999996	22.6800755299999999	1
2019-10-22 11:49:20	2019-10-22 14:14:29	2.01503029999999983	02	30-39岁	22.6850580675404316	113.936557236380409	440306	V0440300	37918	107	76	108	76	113.934625209999993	22.6822914900000008	113.93706555	22.6845074500000017	2
2019-10-22 11:17:57	2019-10-22 11:49:00	2.01503029999999983	02	30-39岁	22.6850580675404316	113.936557236380409	440306	V0440300	37918	107	76	108	76	113.934625209999993	22.6822914900000008	113.93706555	22.6845074500000017	2
2019-10-22 21:12:00	2019-10-22 21:51:58	1.75727349999999993	01	30-39岁	22.6845567977344515	113.992413476245687	440309	V0440300	37941	107	99	108	99	113.990752939999993	22.6822914900000008	113.99319328	22.6845074500000017	1
2019-10-22 17:25:42	2019-10-22 18:55:43	1.86759879999999989	01	19-29岁	22.6856188059128101	114.213000467334226	440307	V0440300	38032	107	190	106	191	114.212823529999994	22.6822914900000008	114.215263870000001	22.6845074500000017	1
2019-10-22 07:14:41	2019-10-22 08:10:02	1.86759879999999989	01	30-39岁	22.6845638203385889	114.239091014398994	440307	V0440300	38042	107	200	106	201	114.237226890000002	22.6822914900000008	114.239667229999995	22.6845074500000017	1
2019-10-22 14:22:00	2019-10-22 16:05:53	2.01503029999999983	03	19-29岁	22.6884037322861083	113.804538505365215	440306	V0440300	38221	108	22	110	22	113.802847060000005	22.6845074500000017	113.805287399999997	22.6867234000000018	1
2019-10-22 11:39:13	2019-10-22 11:39:13	1.86759879999999989	03	未知	22.6906041972893888	114.266519331563046	440307	V0440300	38768	109	212	107	213	114.266510920000002	22.6867234000000018	114.268951259999994	22.6889393599999991	1
2019-10-22 13:11:59	2019-10-22 21:12:53	1.86759879999999989	01	50-59岁	22.6936537720644012	114.106369641591201	440307	V0440300	39416	111	146	111	146	114.10544874	22.69115532	114.107889080000007	22.6933712800000009	1
2019-10-22 14:34:47	2019-10-22 16:02:43	1.86759879999999989	01	19-29岁	22.6944301802038595	114.127909170262853	440307	V0440300	39425	111	155	110	155	114.127411769999995	22.69115532	114.129852099999994	22.6933712800000009	1
2019-10-22 13:59:58	2019-10-22 20:06:18	1.86759879999999989	02	19-29岁	22.6953872481870889	114.129435877449708	440307	V0440300	39425	111	155	110	155	114.127411769999995	22.69115532	114.129852099999994	22.6933712800000009	1
2019-10-22 13:35:09	2019-10-22 15:36:29	2.01503029999999983	01	19-29岁	22.6970391448656308	113.804065731838804	440306	V0440300	39649	112	22	114	22	113.802847060000005	22.6933712800000009	113.805287399999997	22.695587230000001	2
2019-10-22 15:36:51	2019-10-22 17:31:37	2.01503029999999983	01	19-29岁	22.6970391448656308	113.804065731838804	440306	V0440300	39649	112	22	114	22	113.802847060000005	22.6933712800000009	113.805287399999997	22.695587230000001	2
2019-10-22 11:13:07	2019-10-22 11:47:36	2.01503029999999983	02	19-29岁	22.6966295991481211	113.804794931258598	440306	V0440300	39649	112	22	114	22	113.802847060000005	22.6933712800000009	113.805287399999997	22.695587230000001	1
2019-10-22 11:53:36	2019-10-22 14:53:09	1.75727349999999993	01	30-39岁	22.6980667449359608	114.011640272555866	440309	V0440300	40091	113	107	113	107	114.010275629999995	22.695587230000001	114.012715970000002	22.6978031899999984	1
2019-10-22 11:12:37	2019-10-22 14:13:58	2.05558739999999984	01	40-49岁	22.6993561004038291	114.327704919911994	440310	V0440300	40221	113	237	111	238	114.327519330000001	22.695587230000001	114.32995966	22.6978031899999984	1
2019-10-22 11:11:44	2019-10-22 11:55:33	2.01503029999999983	02	19-29岁	22.7007001282006406	113.964591882931458	440306	V0440300	40429	114	88	115	88	113.963909240000007	22.6978031899999984	113.966349579999999	22.7000191499999993	1
2019-10-22 14:34:23	2019-10-22 19:03:59	2.01503029999999983	02	19-29岁	22.7028553284946213	113.956432031304871	440306	V0440300	40782	115	84	116	84	113.954147899999995	22.7000191499999993	113.956588240000002	22.7022351100000002	1
2019-10-22 11:21:23	2019-10-22 12:25:44	1.86759879999999989	02	30-39岁	22.7028938104223386	114.086865623476911	440307	V0440300	40836	115	138	115	138	114.085926049999998	22.7000191499999993	114.088366390000004	22.7022351100000002	2
2019-10-22 00:31:37	2019-10-22 00:48:24	1.86759879999999989	02	30-39岁	22.7028938104223386	114.086865623476911	440307	V0440300	40836	115	138	115	138	114.085926049999998	22.7000191499999993	114.088366390000004	22.7022351100000002	2
2019-10-22 19:19:56	2019-10-22 20:38:04	2.01503029999999983	02	19-29岁	22.7057254212145487	113.808396381995607	440306	V0440300	41079	116	24	118	24	113.807727729999996	22.7022351100000002	113.810168070000003	22.7044510600000002	1
2019-10-22 17:21:54	2019-10-22 21:07:47	1.86759879999999989	01	19-29岁	22.7058127923420194	114.09103550921418	440307	V0440300	41195	116	140	116	140	114.090806720000003	22.7022351100000002	114.093247059999996	22.7044510600000002	1
2019-10-22 00:06:47	2019-10-22 03:13:09	1.75727349999999993	01	19-29岁	22.7069406316474414	114.050630848180447	440309	V0440300	41535	117	123	117	123	114.04932101	22.7044510600000002	114.051761350000007	22.7066670200000011	1
2019-10-22 16:51:51	2019-10-22 21:36:13	2.01503029999999983	01	19-29岁	22.7099128515474895	113.804350270081457	440306	V0440300	41791	118	22	120	22	113.802847060000005	22.7066670200000011	113.805287399999997	22.7088829799999985	1
2019-10-22 23:39:58	2019-10-22 23:39:58	2.01503029999999983	02	30-39岁	22.7107777025083593	113.841038586567379	440306	V0440300	41806	118	37	120	37	113.839452100000003	22.7066670200000011	113.841892439999995	22.7088829799999985	1
2019-10-22 10:07:43	2019-10-22 14:32:57	2.01503029999999983	02	30-39岁	22.7138079301317397	113.807800304808964	440306	V0440300	42507	120	24	122	24	113.807727729999996	22.7110989399999994	113.810168070000003	22.7133148899999995	2
2019-10-22 14:33:22	2019-10-22 15:05:22	2.01503029999999983	02	30-39岁	22.7138079301317397	113.807800304808964	440306	V0440300	42507	120	24	122	24	113.807727729999996	22.7110989399999994	113.810168070000003	22.7133148899999995	2
2019-10-22 08:06:08	2019-10-22 08:39:15	2.01503029999999983	03	未知	22.7133834834094515	113.812303920460081	440306	V0440300	42508	120	25	122	25	113.810168070000003	22.7110989399999994	113.812608400000002	22.7133148899999995	1
2019-10-22 18:29:06	2019-10-22 18:30:06	1.86759879999999989	01	30-39岁	22.7136365522503993	114.209397587736063	440307	V0440300	42671	120	188	119	189	114.207942860000003	22.7110989399999994	114.210383190000002	22.7133148899999995	1
2019-10-22 14:11:20	2019-10-22 15:03:21	2.01503029999999983	02	30-39岁	22.716778365045279	113.83509361312359	440306	V0440300	42875	121	35	123	35	113.834571429999997	22.7133148899999995	113.837011770000004	22.7155308500000004	1
2019-10-22 13:16:12	2019-10-22 14:41:10	1.86759879999999989	01	19-29岁	22.7163502317534807	114.266659821453871	440307	V0440300	43052	121	212	119	213	114.266510920000002	22.7133148899999995	114.268951259999994	22.7155308500000004	1
2019-10-22 15:09:04	2019-10-22 20:39:01	2.01503029999999983	01	30-39岁	22.7187965444174509	113.779845712609003	440306	V0440300	43209	122	12	124	12	113.778443699999997	22.7155308500000004	113.780884040000004	22.7177468100000013	1
2019-10-22 21:56:44	2019-10-22 22:33:24	2.01503029999999983	01	19-29岁	22.7213935523531987	113.838936737522843	440306	V0440300	43590	123	36	125	36	113.837011770000004	22.7177468100000013	113.839452100000003	22.7199627699999986	1
2019-10-22 17:02:09	2019-10-22 19:00:46	2.01503029999999983	02	40-49岁	22.7266517568007984	113.810653826539962	440306	V0440300	44650	126	25	128	25	113.810168070000003	22.7243946799999996	113.812608400000002	22.7266106400000005	1
2019-10-22 12:29:42	2019-10-22 15:10:15	2.01503029999999983	01	19-29岁	22.7271052117897483	113.902466295617955	440306	V0440300	44687	126	62	127	62	113.900460510000002	22.7243946799999996	113.902900840000001	22.7266106400000005	1
2019-10-22 08:23:44	2019-10-22 14:24:43	2.01503029999999983	01	19-29岁	22.7310207197878213	113.816603263154562	440306	V0440300	45009	127	27	129	27	113.815048739999995	22.7266106400000005	113.817489080000001	22.7288266000000014	1
2019-10-22 11:40:33	2019-10-22 14:44:03	2.01503029999999983	01	40-49岁	22.7328407410452513	113.88926162492578	440306	V0440300	45396	128	57	129	57	113.888258820000004	22.7288266000000014	113.890699159999997	22.7310425500000015	1
2019-10-22 10:33:21	2019-10-22 11:18:25	2.01503029999999983	01	30-39岁	22.7334345589473017	113.936783395178523	440306	V0440300	45772	129	76	130	76	113.934625209999993	22.7310425500000015	113.93706555	22.7332585099999989	1
2019-10-22 19:46:46	2019-10-22 21:30:25	2.01503029999999983	03	未知	22.7371550813986794	113.811986015489964	440306	V0440300	46078	130	25	132	25	113.810168070000003	22.7332585099999989	113.812608400000002	22.7354744699999998	1
2019-10-22 18:45:52	2019-10-22 18:51:50	2.01503029999999983	01	50-59岁	22.7360572005161998	113.913637703786208	440306	V0440300	46120	130	67	131	67	113.912662190000006	22.7332585099999989	113.915102520000005	22.7354744699999998	1
2019-10-22 12:23:18	2019-10-22 16:00:16	2.01503029999999983	01	30-39岁	22.7366962327256203	113.985824692572976	440306	V0440300	46149	130	96	130	97	113.983431929999995	22.7332585099999989	113.985872270000002	22.7354744699999998	1
2019-10-22 07:18:52	2019-10-22 19:38:16	1.86759879999999989	02	30-39岁	22.736956612659899	114.270288548109775	440307	V0440300	46266	130	213	128	214	114.268951259999994	22.7332585099999989	114.271391600000001	22.7354744699999998	1
2019-10-22 11:19:26	2019-10-22 15:09:29	2.01503029999999983	01	30-39岁	22.7443789129895393	113.934301468829446	440306	V0440300	47556	134	75	135	76	113.932184879999994	22.7421223400000017	113.934625209999993	22.744338299999999	1
2019-10-22 19:12:36	2019-10-22 22:23:57	1.75727349999999993	02	19-29岁	22.7454663161509814	114.012594788846201	440309	V0440300	47588	134	107	134	108	114.010275629999995	22.7421223400000017	114.012715970000002	22.744338299999999	1
2019-10-22 15:34:50	2019-10-22 16:33:06	1.86759879999999989	02	19-29岁	22.7464466099637406	114.229080248610387	440307	V0440300	47677	134	196	132	197	114.227465550000005	22.7421223400000017	114.229905880000004	22.744338299999999	2
2019-10-22 13:35:23	2019-10-22 14:50:23	1.86759879999999989	02	19-29岁	22.7464466099637406	114.229080248610387	440307	V0440300	47677	134	196	132	197	114.227465550000005	22.7421223400000017	114.229905880000004	22.744338299999999	2
2019-10-22 09:02:56	2019-10-22 11:50:17	2.01503029999999983	01	40-49岁	22.7484735422568995	113.803540950867557	440306	V0440300	47860	135	22	137	22	113.802847060000005	22.744338299999999	113.805287399999997	22.7465542499999991	1
2019-10-22 09:31:15	2019-10-22 10:28:26	2.01503029999999983	01	19-29岁	22.7525578440954206	113.83460003881855	440306	V0440300	48587	137	35	138	35	113.834571429999997	22.74877021	113.837011770000004	22.7509861700000009	1
2019-10-22 16:45:20	2019-10-22 21:15:00	1.86759879999999989	02	19-29岁	22.7546193489453614	114.238161026324988	440307	V0440300	49109	138	200	136	201	114.237226890000002	22.7509861700000009	114.239667229999995	22.7532021299999982	1
2019-10-22 09:24:21	2019-10-22 11:43:30	2.01503029999999983	01	19-29岁	22.761858867199571	113.799191162890111	440306	V0440300	50000	141	20	143	21	113.797966389999999	22.7576340399999992	113.800406719999998	22.7598500000000001	1
2019-10-22 17:59:34	2019-10-22 18:32:58	1.75727349999999993	02	19-29岁	22.7599584885925417	114.030370125124648	440309	V0440300	50095	141	115	141	116	114.029798319999998	22.7576340399999992	114.032238660000004	22.7598500000000001	2
2019-10-22 18:33:10	2019-10-22 21:51:28	1.75727349999999993	02	19-29岁	22.7599584885925417	114.030370125124648	440309	V0440300	50095	141	115	141	116	114.029798319999998	22.7576340399999992	114.032238660000004	22.7598500000000001	2
2019-10-22 11:21:40	2019-10-22 22:53:34	2.01503029999999983	01	30-39岁	22.7621835390107705	113.833998510249032	440306	V0440300	50371	142	34	143	35	113.832131090000004	22.7598500000000001	113.834571429999997	22.762065960000001	1
2019-10-22 19:05:02	2019-10-22 21:35:47	2.01503029999999983	01	30-39岁	22.7640668671399489	113.836592021148931	440306	V0440300	50372	142	35	143	36	113.834571429999997	22.7598500000000001	113.837011770000004	22.762065960000001	1
2019-10-22 19:15:41	2019-10-22 21:36:28	2.01503029999999983	03	未知	22.7621530149384697	113.835643651138781	440306	V0440300	50372	142	35	143	36	113.834571429999997	22.7598500000000001	113.837011770000004	22.762065960000001	1
2019-10-22 08:56:06	2019-10-22 09:51:14	2.01503029999999983	01	30-39岁	22.7745227816151292	113.883645637729686	440306	V0440300	52177	147	55	148	56	113.883378149999999	22.7709297900000003	113.885818490000005	22.7731457500000012	1
2019-10-22 17:42:50	2019-10-22 20:25:02	2.01503029999999983	02	19-29岁	22.7762438852734412	113.90389728760195	440306	V0440300	52542	148	63	149	64	113.902900840000001	22.7731457500000012	113.905341179999994	22.7753617000000013	1
2019-10-22 18:54:29	2019-10-22 19:35:27	2.01503029999999983	02	19-29岁	22.7774257125462398	113.934234536887047	440306	V0440300	52554	148	75	148	76	113.932184879999994	22.7731457500000012	113.934625209999993	22.7753617000000013	2
2019-10-22 19:35:53	2019-10-22 21:15:24	2.01503029999999983	02	19-29岁	22.7774257125462398	113.934234536887047	440306	V0440300	52554	148	75	148	76	113.932184879999994	22.7731457500000012	113.934625209999993	22.7753617000000013	2
2019-10-22 18:24:55	2019-10-22 20:39:45	2.01503029999999983	02	19-29岁	22.7790077432339295	113.830087247568656	440306	V0440300	52869	149	33	150	34	113.829690760000005	22.7753617000000013	113.832131090000004	22.7775776599999986	1
2019-10-22 16:15:25	2019-10-22 19:25:35	2.01503029999999983	01	30-39岁	22.7804965265034198	113.842811092331445	440306	V0440300	53231	150	38	151	39	113.841892439999995	22.7775776599999986	113.844332769999994	22.7797936199999995	1
2019-10-22 19:18:15	2019-10-22 21:09:39	2.01503029999999983	01	40-49岁	22.7827114822592307	113.843927901678342	440306	V0440300	53588	151	38	152	39	113.841892439999995	22.7797936199999995	113.844332769999994	22.7820095699999996	1
2019-10-22 15:05:49	2019-10-22 18:19:18	2.31628990000000012	02	19-29岁	22.8512063727638512	113.880652671091141	441900	V0440300	64670	182	53	182	54	113.878497479999993	22.8484882999999996	113.88093782	22.8507042600000005	1
