# Supplementary material for: Analysis of the influencing factors of vitality and built environment of shopping centers based on mobile-phone signaling data
Source: PLoS One. 2024 Feb 15;19(2):e0296261. doi: 10.1371/journal.pone.0296261 (PMC10868840; doi:10.1371/journal.pone.0296261)
Supplement: S1 Data — (ZIP) [file pone.0296261.s001.zip › μò░μì«Θçìμû░μƒÑΦ»ó/02μ╡╖σ▓╕σƒÄ/μ╡╖σ▓╕σƒÄ19-Φ«┐Θù«Φ«░σ╜ò.csv]

stime	etime	weight	gender	age	o_lat	o_lon	o_district	city	o_fnid	grow_4326	gcol_4326	grow_32650	gcol_32650	ext_min_x	ext_min_y	ext_max_x	ext_max_y	visit_time
2019-10-19 11:58:02	2019-10-19 14:20:07	2.29234759999999982	01	19-39岁	22.4755391081631686	113.886179275461359	440305	V0440300	3983	12	56	15	54	113.885818490000005	22.4717755299999986	113.888258820000004	22.4739914899999995	1
2019-10-19 18:25:05	2019-10-19 19:02:36	2.29234759999999982	02	19-39岁	22.4796166222258407	113.886097730846245	440305	V0440300	4697	14	56	17	54	113.885818490000005	22.4762074500000004	113.888258820000004	22.4784234000000005	1
2019-10-19 17:06:06	2019-10-19 19:02:19	2.29234759999999982	02	19-39岁	22.4821521630693297	113.893557266084116	440305	V0440300	5057	15	59	18	57	113.893139500000004	22.4784234000000005	113.895579830000003	22.4806393600000014	1
2019-10-19 12:13:17	2019-10-19 17:10:19	2.29234759999999982	01	19-39岁	22.4827539869642195	113.897156336474566	440305	V0440300	5058	15	60	18	58	113.895579830000003	22.4784234000000005	113.898020169999995	22.4806393600000014	1
2019-10-19 13:56:38	2019-10-19 17:16:22	2.29234759999999982	01	19-39岁	22.4826892868244492	113.895671988766097	440305	V0440300	5058	15	60	18	58	113.895579830000003	22.4784234000000005	113.898020169999995	22.4806393600000014	1
2019-10-19 10:32:17	2019-10-19 12:19:56	2.29234759999999982	02	19-39岁	22.4825643100442711	113.899491220825681	440305	V0440300	5059	15	61	18	59	113.898020169999995	22.4784234000000005	113.900460510000002	22.4806393600000014	1
2019-10-19 17:45:23	2019-10-19 23:08:34	2.29234759999999982	02	19-39岁	22.4844733310153018	113.88384285632425	440305	V0440300	5410	16	55	19	53	113.883378149999999	22.4806393600000014	113.885818490000005	22.4828553199999988	2
2019-10-19 08:01:41	2019-10-19 09:15:47	2.29234759999999982	02	19-39岁	22.4844733310153018	113.88384285632425	440305	V0440300	5410	16	55	19	53	113.883378149999999	22.4806393600000014	113.885818490000005	22.4828553199999988	2
2019-10-19 10:59:33	2019-10-19 13:02:22	2.29234759999999982	01	19-39岁	22.4835460967431686	113.892836648438148	440305	V0440300	5413	16	58	19	56	113.890699159999997	22.4806393600000014	113.893139500000004	22.4828553199999988	1
2019-10-19 14:30:57	2019-10-19 16:04:23	2.29234759999999982	02	40-55岁	22.4837413404364383	113.926530193007551	440305	V0440300	5427	16	72	19	70	113.924863869999996	22.4806393600000014	113.927304199999995	22.4828553199999988	1
2019-10-19 14:59:24	2019-10-19 17:05:59	2.29234759999999982	01	40-55岁	22.4846854490036705	113.926820095884054	440305	V0440300	5427	16	72	19	70	113.924863869999996	22.4806393600000014	113.927304199999995	22.4828553199999988	2
2019-10-19 00:01:34	2019-10-19 00:24:56	2.29234759999999982	01	40-55岁	22.4846854490036705	113.926820095884054	440305	V0440300	5427	16	72	19	70	113.924863869999996	22.4806393600000014	113.927304199999995	22.4828553199999988	2
2019-10-19 17:28:38	2019-10-19 19:34:14	2.29234759999999982	01	19-39岁	22.4857344266785795	113.898682496825458	440305	V0440300	5773	17	61	20	59	113.898020169999995	22.4828553199999988	113.900460510000002	22.4850712799999997	1
2019-10-19 13:48:11	2019-10-19 15:20:51	2.29234759999999982	02	40-55岁	22.4866006175213897	113.926447586316726	440305	V0440300	5784	17	72	20	70	113.924863869999996	22.4828553199999988	113.927304199999995	22.4850712799999997	2
2019-10-19 12:50:06	2019-10-19 13:47:07	2.29234759999999982	02	40-55岁	22.4866006175213897	113.926447586316726	440305	V0440300	5784	17	72	20	70	113.924863869999996	22.4828553199999988	113.927304199999995	22.4850712799999997	2
2019-10-19 11:45:09	2019-10-19 16:22:48	2.29234759999999982	01	19-39岁	22.4870123040709515	113.926739546152305	440305	V0440300	5784	17	72	20	70	113.924863869999996	22.4828553199999988	113.927304199999995	22.4850712799999997	1
2019-10-19 19:09:53	2019-10-19 22:45:05	2.29234759999999982	02	19-39岁	22.4852172685421685	113.924895195314988	440305	V0440300	5784	17	72	20	70	113.924863869999996	22.4828553199999988	113.927304199999995	22.4850712799999997	1
2019-10-19 18:10:15	2019-10-19 19:26:46	2.29234759999999982	01	0-18岁	22.4870929470575298	113.925290742659968	440305	V0440300	5784	17	72	20	70	113.924863869999996	22.4828553199999988	113.927304199999995	22.4850712799999997	1
2019-10-19 15:23:05	2019-10-19 16:24:48	2.29234759999999982	01	55岁以上	22.4883745180603896	113.910675598367902	440305	V0440300	6135	18	66	21	64	113.910221849999999	22.4850712799999997	113.912662190000006	22.4872872299999997	1
2019-10-19 20:12:20	2019-10-19 21:11:15	2.29234759999999982	02	19-39岁	22.48803534653916	113.910401499037931	440305	V0440300	6135	18	66	21	64	113.910221849999999	22.4850712799999997	113.912662190000006	22.4872872299999997	2
2019-10-19 18:46:03	2019-10-19 20:12:19	2.29234759999999982	02	19-39岁	22.48803534653916	113.910401499037931	440305	V0440300	6135	18	66	21	64	113.910221849999999	22.4850712799999997	113.912662190000006	22.4872872299999997	2
2019-10-19 00:31:35	2019-10-19 01:54:19	2.29234759999999982	03	未知	22.4881347108538812	113.912759193883915	440305	V0440300	6136	18	67	21	65	113.912662190000006	22.4850712799999997	113.915102520000005	22.4872872299999997	1
2019-10-19 09:51:42	2019-10-19 12:11:24	2.29234759999999982	02	19-39岁	22.4893861015688898	113.913071319035211	440305	V0440300	6136	18	67	21	65	113.912662190000006	22.4850712799999997	113.915102520000005	22.4872872299999997	2
2019-10-19 12:11:47	2019-10-19 14:16:03	2.29234759999999982	02	19-39岁	22.4893861015688898	113.913071319035211	440305	V0440300	6136	18	67	21	65	113.912662190000006	22.4850712799999997	113.915102520000005	22.4872872299999997	2
2019-10-19 16:15:03	2019-10-19 18:36:48	2.29234759999999982	02	19-39岁	22.488276541849519	113.914979991870936	440305	V0440300	6136	18	67	21	65	113.912662190000006	22.4850712799999997	113.915102520000005	22.4872872299999997	1
2019-10-19 01:21:37	2019-10-19 01:58:14	2.29234759999999982	02	19-39岁	22.4888587041748984	113.924183418783073	440305	V0440300	6140	18	71	21	69	113.922423530000003	22.4850712799999997	113.924863869999996	22.4872872299999997	1
2019-10-19 11:13:20	2019-10-19 13:12:48	2.29234759999999982	03	未知	22.4875054974766186	113.923737481634959	440305	V0440300	6140	18	71	21	69	113.922423530000003	22.4850712799999997	113.924863869999996	22.4872872299999997	1
2019-10-19 18:31:51	2019-10-19 21:26:30	2.29234759999999982	02	19-39岁	22.4893378030641209	113.926115162702388	440305	V0440300	6141	18	72	21	70	113.924863869999996	22.4850712799999997	113.927304199999995	22.4872872299999997	1
2019-10-19 06:59:38	2019-10-19 19:47:49	2.29234759999999982	01	19-39岁	22.4884049468451899	113.929253224643318	440305	V0440300	6142	18	73	21	71	113.927304199999995	22.4850712799999997	113.929744540000002	22.4872872299999997	1
2019-10-19 12:21:10	2019-10-19 21:26:45	2.29234759999999982	02	19-39岁	22.4882101759482289	113.936084832730657	440305	V0440300	6145	18	76	21	74	113.934625209999993	22.4850712799999997	113.93706555	22.4872872299999997	1
2019-10-19 00:00:07	2019-10-19 02:04:57	2.29234759999999982	01	19-39岁	22.4896186982714106	113.914377228385035	440305	V0440300	6493	19	67	22	65	113.912662190000006	22.4872872299999997	113.915102520000005	22.4895031900000006	1
2019-10-19 17:45:47	2019-10-19 19:11:49	2.29234759999999982	01	19-39岁	22.4905469997159209	113.91289987159999	440305	V0440300	6493	19	67	22	65	113.912662190000006	22.4872872299999997	113.915102520000005	22.4895031900000006	1
2019-10-19 15:28:35	2019-10-19 17:09:48	2.29234759999999982	01	19-39岁	22.4908026562276717	113.91635157481268	440305	V0440300	6494	19	68	22	66	113.915102520000005	22.4872872299999997	113.917542859999998	22.4895031900000006	1
2019-10-19 15:04:16	2019-10-19 15:49:23	2.29234759999999982	01	19-39岁	22.4912890456421195	113.915359898047853	440305	V0440300	6494	19	68	22	66	113.915102520000005	22.4872872299999997	113.917542859999998	22.4895031900000006	3
2019-10-19 12:26:09	2019-10-19 14:04:27	2.29234759999999982	01	19-39岁	22.4912890456421195	113.915359898047853	440305	V0440300	6494	19	68	22	66	113.915102520000005	22.4872872299999997	113.917542859999998	22.4895031900000006	3
2019-10-19 14:04:27	2019-10-19 15:03:55	2.29234759999999982	01	19-39岁	22.4912890456421195	113.915359898047853	440305	V0440300	6494	19	68	22	66	113.915102520000005	22.4872872299999997	113.917542859999998	22.4895031900000006	3
2019-10-19 11:49:16	2019-10-19 16:17:09	2.29234759999999982	03	19-39岁	22.4902426060635996	113.917267184315776	440305	V0440300	6494	19	68	22	66	113.915102520000005	22.4872872299999997	113.917542859999998	22.4895031900000006	1
2019-10-19 17:01:36	2019-10-19 18:11:06	2.29234759999999982	01	40-55岁	22.4907997561216497	113.91761416722531	440305	V0440300	6495	19	69	22	67	113.917542859999998	22.4872872299999997	113.919983189999996	22.4895031900000006	1
2019-10-19 17:49:51	2019-10-19 21:00:57	2.29234759999999982	01	19-39岁	22.4912838693543407	113.919332135359795	440305	V0440300	6495	19	69	22	67	113.917542859999998	22.4872872299999997	113.919983189999996	22.4895031900000006	1
2019-10-19 13:56:37	2019-10-19 15:39:41	2.29234759999999982	01	19-39岁	22.4900517198051908	113.91955366839305	440305	V0440300	6495	19	69	22	67	113.917542859999998	22.4872872299999997	113.919983189999996	22.4895031900000006	1
2019-10-19 20:43:33	2019-10-19 23:09:36	2.29234759999999982	02	19-39岁	22.4904781908730307	113.922506306878063	440305	V0440300	6497	19	71	22	69	113.922423530000003	22.4872872299999997	113.924863869999996	22.4895031900000006	1
2019-10-19 10:44:55	2019-10-19 17:47:29	2.29234759999999982	03	19-39岁	22.4902206653610399	113.922725664990892	440305	V0440300	6497	19	71	22	69	113.922423530000003	22.4872872299999997	113.924863869999996	22.4895031900000006	1
2019-10-19 19:09:19	2019-10-19 19:56:55	2.29234759999999982	02	19-39岁	22.4912296088476289	113.924519447740266	440305	V0440300	6497	19	71	22	69	113.922423530000003	22.4872872299999997	113.924863869999996	22.4895031900000006	1
2019-10-19 18:40:12	2019-10-19 21:29:47	2.29234759999999982	02	19-39岁	22.4911833261891587	113.926822177019005	440305	V0440300	6498	19	72	22	70	113.924863869999996	22.4872872299999997	113.927304199999995	22.4895031900000006	1
2019-10-19 20:38:04	2019-10-19 22:06:17	2.29234759999999982	02	19-39岁	22.4903282979445294	113.927889947602381	440305	V0440300	6499	19	73	22	71	113.927304199999995	22.4872872299999997	113.929744540000002	22.4895031900000006	1
2019-10-19 18:55:36	2019-10-19 22:44:03	2.29234759999999982	01	19-39岁	22.4902012836203795	113.929747705538048	440305	V0440300	6500	19	74	22	72	113.929744540000002	22.4872872299999997	113.932184879999994	22.4895031900000006	2
2019-10-19 17:47:20	2019-10-19 18:55:16	2.29234759999999982	01	19-39岁	22.4902012836203795	113.929747705538048	440305	V0440300	6500	19	74	22	72	113.929744540000002	22.4872872299999997	113.932184879999994	22.4895031900000006	2
2019-10-19 13:49:48	2019-10-19 20:33:14	2.29234759999999982	01	19-39岁	22.4904531498800502	113.936812360824064	440305	V0440300	6502	19	76	22	74	113.934625209999993	22.4872872299999997	113.93706555	22.4895031900000006	1
2019-10-19 09:21:38	2019-10-19 11:35:56	2.29234759999999982	01	19-39岁	22.491327083793859	113.936734836739788	440305	V0440300	6502	19	76	22	74	113.934625209999993	22.4872872299999997	113.93706555	22.4895031900000006	1
2019-10-19 09:45:33	2019-10-19 14:38:44	2.29234759999999982	02	40-55岁	22.4904710073147918	113.936802255578456	440305	V0440300	6502	19	76	22	74	113.934625209999993	22.4872872299999997	113.93706555	22.4895031900000006	1
2019-10-19 20:16:14	2019-10-19 22:38:51	2.29234759999999982	02	19-39岁	22.4915693872389788	113.937137399964101	440305	V0440300	6503	19	77	22	75	113.93706555	22.4872872299999997	113.939505879999999	22.4895031900000006	1
2019-10-19 08:55:43	2019-10-19 10:54:57	2.29234759999999982	03	未知	22.4915862125453607	113.938496701580775	440305	V0440300	6503	19	77	22	75	113.93706555	22.4872872299999997	113.939505879999999	22.4895031900000006	1
2019-10-19 17:21:09	2019-10-19 18:35:54	2.29234759999999982	03	未知	22.4929747683242809	113.910553965477533	440305	V0440300	6849	20	66	23	64	113.910221849999999	22.4895031900000006	113.912662190000006	22.4917191500000015	1
2019-10-19 15:51:59	2019-10-19 20:46:50	2.29234759999999982	01	19-39岁	22.4936196438726697	113.91877535807977	440305	V0440300	6852	20	69	23	67	113.917542859999998	22.4895031900000006	113.919983189999996	22.4917191500000015	1
2019-10-19 16:26:54	2019-10-19 20:23:47	2.29234759999999982	02	19-39岁	22.4938088092609512	113.921587641695993	440305	V0440300	6853	20	70	23	68	113.919983189999996	22.4895031900000006	113.922423530000003	22.4917191500000015	1
2019-10-19 17:22:44	2019-10-19 18:01:49	2.29234759999999982	02	0-18岁	22.4920391478960013	113.924851169505203	440305	V0440300	6854	20	71	23	69	113.922423530000003	22.4895031900000006	113.924863869999996	22.4917191500000015	2
2019-10-19 14:39:37	2019-10-19 17:22:21	2.29234759999999982	02	0-18岁	22.4920391478960013	113.924851169505203	440305	V0440300	6854	20	71	23	69	113.922423530000003	22.4895031900000006	113.924863869999996	22.4917191500000015	2
2019-10-19 18:25:02	2019-10-19 22:21:01	2.29234759999999982	02	40-55岁	22.49234665690825	113.923941160486024	440305	V0440300	6854	20	71	23	69	113.922423530000003	22.4895031900000006	113.924863869999996	22.4917191500000015	1
2019-10-19 17:25:09	2019-10-19 22:56:24	2.29234759999999982	03	未知	22.4938485637101486	113.922723065659099	440305	V0440300	6854	20	71	23	69	113.922423530000003	22.4895031900000006	113.924863869999996	22.4917191500000015	1
2019-10-19 19:27:35	2019-10-19 22:09:21	2.29234759999999982	01	19-39岁	22.4935185171038086	113.927178465609401	440305	V0440300	6855	20	72	23	70	113.924863869999996	22.4895031900000006	113.927304199999995	22.4917191500000015	1
2019-10-19 20:16:09	2019-10-19 22:44:13	2.29234759999999982	02	40-55岁	22.4925685432964606	113.925635839050614	440305	V0440300	6855	20	72	23	70	113.924863869999996	22.4895031900000006	113.927304199999995	22.4917191500000015	1
2019-10-19 10:24:54	2019-10-19 11:49:36	2.29234759999999982	02	19-39岁	22.4920377815558687	113.927143208096297	440305	V0440300	6855	20	72	23	70	113.924863869999996	22.4895031900000006	113.927304199999995	22.4917191500000015	1
2019-10-19 13:47:34	2019-10-19 17:01:10	2.29234759999999982	02	19-39岁	22.4917882298963114	113.924944125934459	440305	V0440300	6855	20	72	23	70	113.924863869999996	22.4895031900000006	113.927304199999995	22.4917191500000015	1
2019-10-19 22:41:25	2019-10-19 22:42:22	2.29234759999999982	03	未知	22.4937944614463206	113.926978126039472	440305	V0440300	6855	20	72	23	70	113.924863869999996	22.4895031900000006	113.927304199999995	22.4917191500000015	2
2019-10-19 20:38:50	2019-10-19 22:40:18	2.29234759999999982	03	未知	22.4937944614463206	113.926978126039472	440305	V0440300	6855	20	72	23	70	113.924863869999996	22.4895031900000006	113.927304199999995	22.4917191500000015	2
2019-10-19 09:51:43	2019-10-19 11:58:32	2.29234759999999982	02	19-39岁	22.49263631491608	113.927295083051533	440305	V0440300	6855	20	72	23	70	113.924863869999996	22.4895031900000006	113.927304199999995	22.4917191500000015	1
2019-10-19 14:56:48	2019-10-19 18:31:54	2.29234759999999982	02	40-55岁	22.4929575497047907	113.927103456165597	440305	V0440300	6855	20	72	23	70	113.924863869999996	22.4895031900000006	113.927304199999995	22.4917191500000015	1
2019-10-19 00:28:40	2019-10-19 03:03:11	2.29234759999999982	02	19-39岁	22.4917673938494005	113.927634778287285	440305	V0440300	6856	20	73	23	71	113.927304199999995	22.4895031900000006	113.929744540000002	22.4917191500000015	2
2019-10-19 18:40:37	2019-10-19 21:58:36	2.29234759999999982	02	19-39岁	22.4917673938494005	113.927634778287285	440305	V0440300	6856	20	73	23	71	113.927304199999995	22.4895031900000006	113.929744540000002	22.4917191500000015	2
2019-10-19 17:49:51	2019-10-19 19:04:20	2.29234759999999982	02	未知	22.4936572775152612	113.928301993584384	440305	V0440300	6856	20	73	23	71	113.927304199999995	22.4895031900000006	113.929744540000002	22.4917191500000015	1
2019-10-19 15:09:56	2019-10-19 16:27:02	2.29234759999999982	02	19-39岁	22.4922637077946987	113.9290514650246	440305	V0440300	6856	20	73	23	71	113.927304199999995	22.4895031900000006	113.929744540000002	22.4917191500000015	1
2019-10-19 19:03:36	2019-10-19 21:03:27	2.29234759999999982	01	19-39岁	22.491942256038179	113.927339557289812	440305	V0440300	6856	20	73	23	71	113.927304199999995	22.4895031900000006	113.929744540000002	22.4917191500000015	1
2019-10-19 15:13:09	2019-10-19 16:14:01	2.29234759999999982	02	19-39岁	22.4927003662851206	113.928760173384148	440305	V0440300	6856	20	73	23	71	113.927304199999995	22.4895031900000006	113.929744540000002	22.4917191500000015	2
2019-10-19 16:14:44	2019-10-19 20:43:44	2.29234759999999982	02	19-39岁	22.4927003662851206	113.928760173384148	440305	V0440300	6856	20	73	23	71	113.927304199999995	22.4895031900000006	113.929744540000002	22.4917191500000015	2
2019-10-19 08:30:53	2019-10-19 13:32:34	2.29234759999999982	01	55岁以上	22.4918230559940007	113.928187126471244	440305	V0440300	6856	20	73	23	71	113.927304199999995	22.4895031900000006	113.929744540000002	22.4917191500000015	1
2019-10-19 13:04:49	2019-10-19 22:08:09	2.29234759999999982	01	19-39岁	22.4929502526113296	113.92766691187127	440305	V0440300	6856	20	73	23	71	113.927304199999995	22.4895031900000006	113.929744540000002	22.4917191500000015	1
2019-10-19 16:41:58	2019-10-19 19:35:40	2.29234759999999982	02	40-55岁	22.4919389609793292	113.930952461867179	440305	V0440300	6857	20	74	23	72	113.929744540000002	22.4895031900000006	113.932184879999994	22.4917191500000015	1
2019-10-19 14:38:04	2019-10-19 16:18:32	2.29234759999999982	01	19-39岁	22.493646658890821	113.930584556422545	440305	V0440300	6857	20	74	23	72	113.929744540000002	22.4895031900000006	113.932184879999994	22.4917191500000015	2
2019-10-19 16:18:36	2019-10-19 18:46:05	2.29234759999999982	01	19-39岁	22.493646658890821	113.930584556422545	440305	V0440300	6857	20	74	23	72	113.929744540000002	22.4895031900000006	113.932184879999994	22.4917191500000015	2
2019-10-19 15:33:35	2019-10-19 17:59:49	2.29234759999999982	02	19-39岁	22.4918894606101709	113.931196352549421	440305	V0440300	6857	20	74	23	72	113.929744540000002	22.4895031900000006	113.932184879999994	22.4917191500000015	1
2019-10-19 18:29:15	2019-10-19 20:04:47	2.29234759999999982	02	55岁以上	22.4924750705309116	113.933038413474279	440305	V0440300	6858	20	75	23	73	113.932184879999994	22.4895031900000006	113.934625209999993	22.4917191500000015	1
2019-10-19 18:44:41	2019-10-19 21:14:01	2.29234759999999982	02	40-55岁	22.4935869033886817	113.93597606655662	440305	V0440300	6859	20	76	23	74	113.934625209999993	22.4895031900000006	113.93706555	22.4917191500000015	1
2019-10-19 17:49:31	2019-10-19 20:44:31	2.29234759999999982	01	40-55岁	22.4927086559550595	113.934878540563517	440305	V0440300	6859	20	76	23	74	113.934625209999993	22.4895031900000006	113.93706555	22.4917191500000015	1
2019-10-19 15:41:04	2019-10-19 17:33:30	2.29234759999999982	01	19-39岁	22.4917979963059693	113.93634569595396	440305	V0440300	6859	20	76	23	74	113.934625209999993	22.4895031900000006	113.93706555	22.4917191500000015	1
2019-10-19 10:28:50	2019-10-19 11:02:07	2.29234759999999982	02	19-39岁	22.4925253261515117	113.93852458339579	440305	V0440300	6860	20	77	23	75	113.93706555	22.4895031900000006	113.939505879999999	22.4917191500000015	1
2019-10-19 22:39:44	2019-10-19 23:36:33	2.29234759999999982	01	0-18岁	22.4959678978397903	113.926425048646408	440305	V0440300	7212	21	72	24	70	113.924863869999996	22.4917191500000015	113.927304199999995	22.4939351099999989	1
2019-10-19 14:16:57	2019-10-19 15:47:35	2.29234759999999982	02	19-39岁	22.4957260594656496	113.926993701146742	440305	V0440300	7212	21	72	24	70	113.924863869999996	22.4917191500000015	113.927304199999995	22.4939351099999989	1
2019-10-19 18:44:43	2019-10-19 20:45:17	2.29234759999999982	01	40-55岁	22.494480240031681	113.926972679549223	440305	V0440300	7212	21	72	24	70	113.924863869999996	22.4917191500000015	113.927304199999995	22.4939351099999989	1
2019-10-19 09:54:55	2019-10-19 11:10:16	2.29234759999999982	02	55岁以上	22.4949732285977717	113.928214645087408	440305	V0440300	7213	21	73	24	71	113.927304199999995	22.4917191500000015	113.929744540000002	22.4939351099999989	1
2019-10-19 00:01:29	2019-10-19 00:47:18	2.29234759999999982	02	19-39岁	22.4942347811470107	113.931610765185184	440305	V0440300	7214	21	74	24	72	113.929744540000002	22.4917191500000015	113.932184879999994	22.4939351099999989	1
2019-10-19 18:03:53	2019-10-19 20:57:12	2.29234759999999982	03	未知	22.4954064443995492	113.930108655274822	440305	V0440300	7214	21	74	24	72	113.929744540000002	22.4917191500000015	113.932184879999994	22.4939351099999989	1
2019-10-19 17:12:20	2019-10-19 23:26:36	2.29234759999999982	02	19-39岁	22.49449167112925	113.930410506525362	440305	V0440300	7214	21	74	24	72	113.929744540000002	22.4917191500000015	113.932184879999994	22.4939351099999989	1
2019-10-19 19:07:30	2019-10-19 23:39:30	2.29234759999999982	01	19-39岁	22.4952747821137891	113.92982991032838	440305	V0440300	7214	21	74	24	72	113.929744540000002	22.4917191500000015	113.932184879999994	22.4939351099999989	1
2019-10-19 14:59:39	2019-10-19 16:03:48	2.29234759999999982	03	19-39岁	22.4943790995090787	113.933501440714082	440305	V0440300	7215	21	75	24	73	113.932184879999994	22.4917191500000015	113.934625209999993	22.4939351099999989	1
2019-10-19 09:44:58	2019-10-19 14:33:58	2.29234759999999982	02	19-39岁	22.4953931437500287	113.936043091582391	440305	V0440300	7216	21	76	24	74	113.934625209999993	22.4917191500000015	113.93706555	22.4939351099999989	1
2019-10-19 18:59:50	2019-10-19 21:21:21	2.29234759999999982	01	40-55岁	22.4952254069793511	113.935765135071492	440305	V0440300	7216	21	76	24	74	113.934625209999993	22.4917191500000015	113.93706555	22.4939351099999989	1
2019-10-19 16:25:12	2019-10-19 20:59:52	2.29234759999999982	01	19-39岁	22.4964453286584103	113.886458987912405	440305	V0440300	7553	22	56	25	54	113.885818490000005	22.4939351099999989	113.888258820000004	22.496151059999999	1
2019-10-19 09:10:38	2019-10-19 11:17:04	2.29234759999999982	02	40-55岁	22.4972661852790594	113.88737295449738	440305	V0440300	7553	22	56	25	54	113.885818490000005	22.4939351099999989	113.888258820000004	22.496151059999999	1
2019-10-19 17:48:37	2019-10-19 23:14:51	2.29234759999999982	01	19-39岁	22.4964286748335489	113.890266450293808	440305	V0440300	7554	22	57	25	55	113.888258820000004	22.4939351099999989	113.890699159999997	22.496151059999999	1
2019-10-19 14:16:15	2019-10-19 23:33:56	2.29234759999999982	03	未知	22.4963612756811493	113.913965354789823	440305	V0440300	7564	22	67	25	65	113.912662190000006	22.4939351099999989	113.915102520000005	22.496151059999999	1
2019-10-19 18:20:21	2019-10-19 21:06:44	2.29234759999999982	02	19-39岁	22.4968314792300212	113.916839429671739	440305	V0440300	7565	22	68	25	66	113.915102520000005	22.4939351099999989	113.917542859999998	22.496151059999999	1
2019-10-19 19:19:08	2019-10-19 20:59:14	2.29234759999999982	01	40-55岁	22.4982440196337201	113.921800216059268	440305	V0440300	7567	22	70	25	68	113.919983189999996	22.4939351099999989	113.922423530000003	22.496151059999999	1
2019-10-19 14:41:34	2019-10-19 21:01:59	2.29234759999999982	01	55岁以上	22.4972594934224794	113.924590009394592	440305	V0440300	7568	22	71	25	69	113.922423530000003	22.4939351099999989	113.924863869999996	22.496151059999999	1
2019-10-19 15:51:49	2019-10-19 20:54:22	2.29234759999999982	02	19-39岁	22.4962890651439587	113.927175499391197	440305	V0440300	7569	22	72	25	70	113.924863869999996	22.4939351099999989	113.927304199999995	22.496151059999999	1
2019-10-19 09:09:59	2019-10-19 10:58:27	2.29234759999999982	01	40-55岁	22.4974310846679906	113.926013917190559	440305	V0440300	7569	22	72	25	70	113.924863869999996	22.4939351099999989	113.927304199999995	22.496151059999999	1
2019-10-19 08:59:46	2019-10-19 11:06:24	2.29234759999999982	02	19-39岁	22.4972623428782299	113.926629521753341	440305	V0440300	7569	22	72	25	70	113.924863869999996	22.4939351099999989	113.927304199999995	22.496151059999999	2
2019-10-19 11:06:57	2019-10-19 13:35:16	2.29234759999999982	02	19-39岁	22.4972623428782299	113.926629521753341	440305	V0440300	7569	22	72	25	70	113.924863869999996	22.4939351099999989	113.927304199999995	22.496151059999999	2
2019-10-19 11:40:53	2019-10-19 13:32:36	2.29234759999999982	01	40-55岁	22.49737819265901	113.927025163773678	440305	V0440300	7569	22	72	25	70	113.924863869999996	22.4939351099999989	113.927304199999995	22.496151059999999	1
2019-10-19 12:46:56	2019-10-19 18:37:08	2.29234759999999982	01	55岁以上	22.4981252038767607	113.92644533377522	440305	V0440300	7569	22	72	25	70	113.924863869999996	22.4939351099999989	113.927304199999995	22.496151059999999	1
2019-10-19 21:46:11	2019-10-19 23:43:33	2.29234759999999982	02	19-39岁	22.4974317492403699	113.928412837157296	440305	V0440300	7570	22	73	25	71	113.927304199999995	22.4939351099999989	113.929744540000002	22.496151059999999	1
2019-10-19 17:30:38	2019-10-19 21:17:45	2.29234759999999982	02	19-39岁	22.4974986005234392	113.928605605899662	440305	V0440300	7570	22	73	25	71	113.927304199999995	22.4939351099999989	113.929744540000002	22.496151059999999	2
2019-10-19 21:18:18	2019-10-19 21:48:35	2.29234759999999982	02	19-39岁	22.4974986005234392	113.928605605899662	440305	V0440300	7570	22	73	25	71	113.927304199999995	22.4939351099999989	113.929744540000002	22.496151059999999	2
2019-10-19 09:16:46	2019-10-19 10:36:43	2.29234759999999982	02	19-39岁	22.4978653662703785	113.928908296184233	440305	V0440300	7570	22	73	25	71	113.927304199999995	22.4939351099999989	113.929744540000002	22.496151059999999	1
2019-10-19 10:51:54	2019-10-19 13:02:11	2.29234759999999982	01	19-39岁	22.4973529128617606	113.928064936891403	440305	V0440300	7570	22	73	25	71	113.927304199999995	22.4939351099999989	113.929744540000002	22.496151059999999	1
2019-10-19 18:39:18	2019-10-19 21:17:28	2.29234759999999982	02	40-55岁	22.4963437969242896	113.935254869599746	440305	V0440300	7573	22	76	25	74	113.934625209999993	22.4939351099999989	113.93706555	22.496151059999999	1
2019-10-19 18:32:46	2019-10-19 21:44:23	2.29234759999999982	02	19-39岁	22.5000851456122888	113.881482508500525	440305	V0440300	7908	23	54	26	52	113.88093782	22.496151059999999	113.883378149999999	22.4983670199999999	1
2019-10-19 14:39:03	2019-10-19 17:45:18	2.29234759999999982	01	19-39岁	22.4997726156908406	113.881188444491116	440305	V0440300	7908	23	54	26	52	113.88093782	22.496151059999999	113.883378149999999	22.4983670199999999	1
2019-10-19 18:24:14	2019-10-19 23:04:14	2.29234759999999982	02	19-39岁	22.4988238866130814	113.928061564480174	440305	V0440300	7927	23	73	26	71	113.927304199999995	22.496151059999999	113.929744540000002	22.4983670199999999	1
2019-10-19 08:42:14	2019-10-19 11:17:21	2.29234759999999982	02	55岁以上	22.5003414471253613	113.928134860233925	440305	V0440300	7927	23	73	26	71	113.927304199999995	22.496151059999999	113.929744540000002	22.4983670199999999	2
2019-10-19 11:18:25	2019-10-19 16:51:21	2.29234759999999982	02	55岁以上	22.5003414471253613	113.928134860233925	440305	V0440300	7927	23	73	26	71	113.927304199999995	22.496151059999999	113.929744540000002	22.4983670199999999	2
2019-10-19 09:44:50	2019-10-19 11:27:27	2.29234759999999982	03	未知	22.4988993786722595	113.931546649677387	440305	V0440300	7928	23	74	26	72	113.929744540000002	22.496151059999999	113.932184879999994	22.4983670199999999	1
2019-10-19 15:56:44	2019-10-19 17:34:16	2.29234759999999982	02	19-39岁	22.4988313268243587	113.932237733445987	440305	V0440300	7929	23	75	26	73	113.932184879999994	22.496151059999999	113.934625209999993	22.4983670199999999	1
2019-10-19 21:49:56	2019-10-19 23:36:47	2.29234759999999982	02	19-39岁	22.5005441520735303	113.933559683024654	440305	V0440300	7929	23	75	26	73	113.932184879999994	22.496151059999999	113.934625209999993	22.4983670199999999	1
2019-10-19 10:00:37	2019-10-19 13:04:43	2.29234759999999982	02	40-55岁	22.4999937528852989	113.936883795176286	440305	V0440300	7930	23	76	26	74	113.934625209999993	22.496151059999999	113.93706555	22.4983670199999999	1
2019-10-19 19:11:10	2019-10-19 22:02:22	2.29234759999999982	03	未知	22.5019435914953512	113.883315281246169	440305	V0440300	8265	24	54	27	52	113.88093782	22.4983670199999999	113.883378149999999	22.5005829800000008	1
2019-10-19 15:07:45	2019-10-19 16:50:24	2.29234759999999982	01	40-55岁	22.5016400698568688	113.916285984367462	440305	V0440300	8279	24	68	27	66	113.915102520000005	22.4983670199999999	113.917542859999998	22.5005829800000008	1
2019-10-19 15:51:26	2019-10-19 18:54:03	2.29234759999999982	02	19-39岁	22.5017033756435509	113.919120636692725	440305	V0440300	8280	24	69	27	67	113.917542859999998	22.4983670199999999	113.919983189999996	22.5005829800000008	1
2019-10-19 11:56:12	2019-10-19 15:12:56	2.29234759999999982	02	19-39岁	22.5014165653495901	113.919224120085431	440305	V0440300	8280	24	69	27	67	113.917542859999998	22.4983670199999999	113.919983189999996	22.5005829800000008	1
2019-10-19 18:11:06	2019-10-19 21:01:03	2.29234759999999982	01	19-39岁	22.5015362524646001	113.919347729649715	440305	V0440300	8280	24	69	27	67	113.917542859999998	22.4983670199999999	113.919983189999996	22.5005829800000008	1
2019-10-19 22:26:17	2019-10-19 23:05:41	2.29234759999999982	01	19-39岁	22.5010981305129611	113.919561403828737	440305	V0440300	8280	24	69	27	67	113.917542859999998	22.4983670199999999	113.919983189999996	22.5005829800000008	1
2019-10-19 19:03:13	2019-10-19 19:42:10	2.29234759999999982	01	40-55岁	22.5011358731916999	113.922950232322862	440305	V0440300	8282	24	71	27	69	113.922423530000003	22.4983670199999999	113.924863869999996	22.5005829800000008	1
2019-10-19 10:36:08	2019-10-19 11:12:15	2.29234759999999982	01	40-55岁	22.5008390899718194	113.926783532213875	440305	V0440300	8283	24	72	27	70	113.924863869999996	22.4983670199999999	113.927304199999995	22.5005829800000008	1
2019-10-19 11:06:11	2019-10-19 12:33:56	2.29234759999999982	01	19-39岁	22.5012534978283405	113.926745230714943	440305	V0440300	8283	24	72	27	70	113.924863869999996	22.4983670199999999	113.927304199999995	22.5005829800000008	2
2019-10-19 12:34:17	2019-10-19 21:23:27	2.29234759999999982	01	19-39岁	22.5012534978283405	113.926745230714943	440305	V0440300	8283	24	72	27	70	113.924863869999996	22.4983670199999999	113.927304199999995	22.5005829800000008	2
2019-10-19 14:35:07	2019-10-19 20:39:45	2.29234759999999982	02	19-39岁	22.5027715889518092	113.929683734982092	440305	V0440300	8284	24	73	27	71	113.927304199999995	22.4983670199999999	113.929744540000002	22.5005829800000008	1
2019-10-19 08:35:34	2019-10-19 09:08:57	2.29234759999999982	02	19-39岁	22.5024890421035906	113.931904464949227	440305	V0440300	8285	24	74	27	72	113.929744540000002	22.4983670199999999	113.932184879999994	22.5005829800000008	2
2019-10-19 09:08:58	2019-10-19 10:43:01	2.29234759999999982	02	19-39岁	22.5024890421035906	113.931904464949227	440305	V0440300	8285	24	74	27	72	113.929744540000002	22.4983670199999999	113.932184879999994	22.5005829800000008	2
2019-10-19 16:46:56	2019-10-19 21:23:55	2.29234759999999982	01	19-39岁	22.5027288149054208	113.93264704843935	440305	V0440300	8286	24	75	27	73	113.932184879999994	22.4983670199999999	113.934625209999993	22.5005829800000008	1
2019-10-19 21:48:35	2019-10-19 23:34:18	2.29234759999999982	02	19-39岁	22.5032031558501906	113.877993780316544	440305	V0440300	8620	25	52	28	50	113.87605714	22.5005829800000008	113.878497479999993	22.5027989400000017	1
2019-10-19 12:18:09	2019-10-19 16:47:55	2.29234759999999982	02	19-39岁	22.5046377596042504	113.891966996046534	440305	V0440300	8626	25	58	28	56	113.890699159999997	22.5005829800000008	113.893139500000004	22.5027989400000017	1
2019-10-19 16:38:13	2019-10-19 21:14:50	2.29234759999999982	02	19-39岁	22.5030963945526601	113.891127351256628	440305	V0440300	8626	25	58	28	56	113.890699159999997	22.5005829800000008	113.893139500000004	22.5027989400000017	1
2019-10-19 11:08:49	2019-10-19 13:50:54	2.29234759999999982	01	19-39岁	22.5033805170374492	113.895093399637531	440305	V0440300	8627	25	59	28	57	113.893139500000004	22.5005829800000008	113.895579830000003	22.5027989400000017	1
2019-10-19 16:11:40	2019-10-19 17:12:20	2.29234759999999982	02	40-55岁	22.5041620735578896	113.913675584076003	440305	V0440300	8635	25	67	28	65	113.912662190000006	22.5005829800000008	113.915102520000005	22.5027989400000017	1
2019-10-19 17:00:10	2019-10-19 22:49:37	2.29234759999999982	02	19-39岁	22.504370856059559	113.913738935578493	440305	V0440300	8635	25	67	28	65	113.912662190000006	22.5005829800000008	113.915102520000005	22.5027989400000017	1
2019-10-19 16:49:16	2019-10-19 17:20:23	2.29234759999999982	01	19-39岁	22.5033306885954509	113.917384846753933	440305	V0440300	8636	25	68	28	66	113.915102520000005	22.5005829800000008	113.917542859999998	22.5027989400000017	1
2019-10-19 20:24:23	2019-10-19 21:18:17	2.29234759999999982	01	40-55岁	22.5047198101810793	113.915935971761002	440305	V0440300	8636	25	68	28	66	113.915102520000005	22.5005829800000008	113.917542859999998	22.5027989400000017	1
2019-10-19 11:47:24	2019-10-19 12:26:29	2.29234759999999982	01	19-39岁	22.5046033737034001	113.915511196645255	440305	V0440300	8636	25	68	28	66	113.915102520000005	22.5005829800000008	113.917542859999998	22.5027989400000017	1
2019-10-19 20:04:21	2019-10-19 21:03:39	2.29234759999999982	02	19-39岁	22.5047281425665595	113.920141402623315	440305	V0440300	8638	25	70	28	68	113.919983189999996	22.5005829800000008	113.922423530000003	22.5027989400000017	1
2019-10-19 08:45:17	2019-10-19 13:54:41	2.29234759999999982	01	19-39岁	22.5029250208247511	113.928738214647453	440305	V0440300	8641	25	73	28	71	113.927304199999995	22.5005829800000008	113.929744540000002	22.5027989400000017	1
2019-10-19 14:06:02	2019-10-19 15:24:58	2.29234759999999982	01	19-39岁	22.50291523680567	113.930117632175055	440305	V0440300	8642	25	74	28	72	113.929744540000002	22.5005829800000008	113.932184879999994	22.5027989400000017	1
2019-10-19 11:43:36	2019-10-19 14:04:12	2.29234759999999982	02	40-55岁	22.5044088957296502	113.932250588913163	440305	V0440300	8643	25	75	28	73	113.932184879999994	22.5005829800000008	113.934625209999993	22.5027989400000017	1
2019-10-19 00:04:33	2019-10-19 00:33:49	2.29234759999999982	01	19-39岁	22.5041911271392294	113.934557330325532	440305	V0440300	8643	25	75	28	73	113.932184879999994	22.5005829800000008	113.934625209999993	22.5027989400000017	1
2019-10-19 16:18:01	2019-10-19 18:44:03	2.29234759999999982	02	19-39岁	22.5053369383198287	113.894058994603554	440305	V0440300	8984	26	59	29	57	113.893139500000004	22.5027989400000017	113.895579830000003	22.5050148900000018	1
2019-10-19 18:16:13	2019-10-19 20:23:56	2.29234759999999982	02	19-39岁	22.5064044346865693	113.912955590884451	440305	V0440300	8992	26	67	29	65	113.912662190000006	22.5027989400000017	113.915102520000005	22.5050148900000018	1
2019-10-19 12:59:14	2019-10-19 20:59:12	2.29234759999999982	01	19-39岁	22.5069943270724089	113.913127028489299	440305	V0440300	8992	26	67	29	65	113.912662190000006	22.5027989400000017	113.915102520000005	22.5050148900000018	1
2019-10-19 12:55:06	2019-10-19 16:18:10	2.29234759999999982	02	19-39岁	22.5061606204990596	113.914359652806539	440305	V0440300	8992	26	67	29	65	113.912662190000006	22.5027989400000017	113.915102520000005	22.5050148900000018	1
2019-10-19 12:18:07	2019-10-19 16:36:06	2.29234759999999982	02	19-39岁	22.5059860790661794	113.91608269616701	440305	V0440300	8993	26	68	29	66	113.915102520000005	22.5027989400000017	113.917542859999998	22.5050148900000018	1
2019-10-19 19:28:36	2019-10-19 20:25:47	2.29234759999999982	02	19-39岁	22.5051240494096909	113.919608137226589	440305	V0440300	8994	26	69	29	67	113.917542859999998	22.5027989400000017	113.919983189999996	22.5050148900000018	2
2019-10-19 17:00:22	2019-10-19 19:15:01	2.29234759999999982	02	19-39岁	22.5051240494096909	113.919608137226589	440305	V0440300	8994	26	69	29	67	113.917542859999998	22.5027989400000017	113.919983189999996	22.5050148900000018	2
2019-10-19 15:46:40	2019-10-19 16:45:16	2.29234759999999982	02	19-39岁	22.5060271512479986	113.920112609043684	440305	V0440300	8995	26	70	29	68	113.919983189999996	22.5027989400000017	113.922423530000003	22.5050148900000018	2
2019-10-19 16:45:39	2019-10-19 19:52:42	2.29234759999999982	02	19-39岁	22.5060271512479986	113.920112609043684	440305	V0440300	8995	26	70	29	68	113.919983189999996	22.5027989400000017	113.922423530000003	22.5050148900000018	2
2019-10-19 20:09:02	2019-10-19 21:43:00	2.29234759999999982	01	19-39岁	22.5061941484641501	113.92129387602786	440305	V0440300	8995	26	70	29	68	113.919983189999996	22.5027989400000017	113.922423530000003	22.5050148900000018	1
2019-10-19 23:07:20	2019-10-19 23:27:11	2.29234759999999982	02	40-55岁	22.5055039052575587	113.925786784390539	440305	V0440300	8997	26	72	29	70	113.924863869999996	22.5027989400000017	113.927304199999995	22.5050148900000018	1
2019-10-19 18:16:59	2019-10-19 21:17:22	2.29234759999999982	02	40-55岁	22.5050952703340883	113.930856210341233	440305	V0440300	8999	26	74	29	72	113.929744540000002	22.5027989400000017	113.932184879999994	22.5050148900000018	1
2019-10-19 17:15:55	2019-10-19 19:19:18	2.29234759999999982	02	40-55岁	22.5053075665139204	113.931104055526063	440305	V0440300	8999	26	74	29	72	113.929744540000002	22.5027989400000017	113.932184879999994	22.5050148900000018	1
2019-10-19 14:03:46	2019-10-19 15:23:14	2.29234759999999982	01	19-39岁	22.5057233220762605	113.931609656216779	440305	V0440300	8999	26	74	29	72	113.929744540000002	22.5027989400000017	113.932184879999994	22.5050148900000018	1
2019-10-19 12:33:59	2019-10-19 15:19:54	2.29234759999999982	02	40-55岁	22.5069163996829893	113.936915743540979	440305	V0440300	9001	26	76	29	74	113.934625209999993	22.5027989400000017	113.93706555	22.5050148900000018	1
2019-10-19 12:28:05	2019-10-19 16:20:22	2.29234759999999982	01	55岁以上	22.5050290497316183	113.93543242891397	440305	V0440300	9001	26	76	29	74	113.934625209999993	22.5027989400000017	113.93706555	22.5050148900000018	1
2019-10-19 20:22:56	2019-10-19 20:22:56	2.29234759999999982	03	未知	22.5063234458811117	113.937531020265055	440305	V0440300	9002	26	77	29	75	113.93706555	22.5027989400000017	113.939505879999999	22.5050148900000018	1
2019-10-19 15:14:32	2019-10-19 18:21:45	2.29234759999999982	02	40-55岁	22.5067974027219684	113.938724987184557	440305	V0440300	9002	26	77	29	75	113.93706555	22.5027989400000017	113.939505879999999	22.5050148900000018	1
2019-10-19 18:10:31	2019-10-19 21:02:57	2.29234759999999982	02	19-39岁	22.5082209600087495	113.88219348270961	440305	V0440300	9336	27	54	30	52	113.88093782	22.5050148900000018	113.883378149999999	22.5072308499999991	1
2019-10-19 16:42:16	2019-10-19 20:45:01	2.29234759999999982	02	19-39岁	22.5078483614973806	113.891856323427433	440305	V0440300	9340	27	58	30	56	113.890699159999997	22.5050148900000018	113.893139500000004	22.5072308499999991	1
2019-10-19 10:24:17	2019-10-19 15:37:51	2.29234759999999982	02	55岁以上	22.5078793711446892	113.895332812233562	440305	V0440300	9341	27	59	30	57	113.893139500000004	22.5050148900000018	113.895579830000003	22.5072308499999991	1
2019-10-19 18:14:27	2019-10-19 19:32:59	2.29234759999999982	01	19-39岁	22.5090265790874113	113.893986221566777	440305	V0440300	9341	27	59	30	57	113.893139500000004	22.5050148900000018	113.895579830000003	22.5072308499999991	1
2019-10-19 09:47:29	2019-10-19 10:47:18	2.29234759999999982	01	19-39岁	22.5082150566355494	113.899637815628012	440305	V0440300	9343	27	61	30	59	113.898020169999995	22.5050148900000018	113.900460510000002	22.5072308499999991	1
2019-10-19 19:29:41	2019-10-19 21:46:41	2.29234759999999982	01	19-39岁	22.5076463284184385	113.905254817375663	440305	V0440300	9345	27	63	30	61	113.902900840000001	22.5050148900000018	113.905341179999994	22.5072308499999991	1
2019-10-19 13:38:28	2019-10-19 17:36:22	2.29234759999999982	01	19-39岁	22.5074679692915502	113.906773995423862	440305	V0440300	9346	27	64	30	62	113.905341179999994	22.5050148900000018	113.907781510000007	22.5072308499999991	1
2019-10-19 17:44:51	2019-10-19 21:27:55	2.29234759999999982	02	19-39岁	22.509014251610779	113.905525446616608	440305	V0440300	9346	27	64	30	62	113.905341179999994	22.5050148900000018	113.907781510000007	22.5072308499999991	1
2019-10-19 16:41:24	2019-10-19 19:27:38	2.29234759999999982	02	19-39岁	22.5087179452166914	113.91265164683557	440305	V0440300	9348	27	66	30	64	113.910221849999999	22.5050148900000018	113.912662190000006	22.5072308499999991	1
2019-10-19 16:01:25	2019-10-19 20:06:17	2.29234759999999982	01	19-39岁	22.5081629378340686	113.912887378530328	440305	V0440300	9349	27	67	30	65	113.912662190000006	22.5050148900000018	113.915102520000005	22.5072308499999991	1
2019-10-19 17:06:19	2019-10-19 19:36:49	2.29234759999999982	02	19-39岁	22.5082376656435308	113.9181987118683	440305	V0440300	9351	27	69	30	67	113.917542859999998	22.5050148900000018	113.919983189999996	22.5072308499999991	1
2019-10-19 20:32:55	2019-10-19 21:54:53	2.29234759999999982	01	40-55岁	22.5079634448911001	113.924149142256979	440305	V0440300	9353	27	71	30	69	113.922423530000003	22.5050148900000018	113.924863869999996	22.5072308499999991	1
2019-10-19 21:36:44	2019-10-19 23:37:13	2.29234759999999982	01	19-39岁	22.5089972825772797	113.924883873048259	440305	V0440300	9354	27	72	30	70	113.924863869999996	22.5050148900000018	113.927304199999995	22.5072308499999991	1
2019-10-19 14:43:41	2019-10-19 16:11:44	2.29234759999999982	01	40-55岁	22.5080183556768993	113.931753231963057	440305	V0440300	9356	27	74	30	72	113.929744540000002	22.5050148900000018	113.932184879999994	22.5072308499999991	1
2019-10-19 10:55:16	2019-10-19 12:41:05	2.29234759999999982	01	19-39岁	22.5075789186050095	113.931898919138575	440305	V0440300	9356	27	74	30	72	113.929744540000002	22.5050148900000018	113.932184879999994	22.5072308499999991	1
2019-10-19 11:07:25	2019-10-19 12:07:30	2.29234759999999982	02	55岁以上	22.5091081783631104	113.931165800937592	440305	V0440300	9356	27	74	30	72	113.929744540000002	22.5050148900000018	113.932184879999994	22.5072308499999991	1
2019-10-19 18:28:36	2019-10-19 22:46:46	3.05925700000000012	02	40-55岁	22.509141102226419	114.043812450647366	440304	V0440300	9402	27	120	29	119	114.042000000000002	22.5050148900000018	114.044440339999994	22.5072308499999991	1
2019-10-19 11:49:01	2019-10-19 12:55:09	2.29234759999999982	02	19-39岁	22.5097072516774013	113.894184687059877	440305	V0440300	9698	28	59	31	57	113.893139500000004	22.5072308499999991	113.895579830000003	22.50944681	1
2019-10-19 12:11:41	2019-10-19 13:59:46	2.29234759999999982	01	40-55岁	22.5103070281113418	113.902359337427995	440305	V0440300	9701	28	62	31	60	113.900460510000002	22.5072308499999991	113.902900840000001	22.50944681	1
2019-10-19 09:50:54	2019-10-19 13:40:20	2.29234759999999982	01	19-39岁	22.5109575924111205	113.902869336060974	440305	V0440300	9701	28	62	31	60	113.900460510000002	22.5072308499999991	113.902900840000001	22.50944681	1
2019-10-19 13:45:43	2019-10-19 15:09:56	2.29234759999999982	01	19-39岁	22.5108995321538501	113.90594967794398	440305	V0440300	9703	28	64	31	62	113.905341179999994	22.5072308499999991	113.907781510000007	22.50944681	2
2019-10-19 15:10:02	2019-10-19 16:04:02	2.29234759999999982	01	19-39岁	22.5108995321538501	113.90594967794398	440305	V0440300	9703	28	64	31	62	113.905341179999994	22.5072308499999991	113.907781510000007	22.50944681	2
2019-10-19 13:06:11	2019-10-19 23:10:41	2.29234759999999982	01	19-39岁	22.5102012431980896	113.911880487077852	440305	V0440300	9705	28	66	31	64	113.910221849999999	22.5072308499999991	113.912662190000006	22.50944681	2
2019-10-19 00:51:11	2019-10-19 03:35:49	2.29234759999999982	01	19-39岁	22.5102012431980896	113.911880487077852	440305	V0440300	9705	28	66	31	64	113.910221849999999	22.5072308499999991	113.912662190000006	22.50944681	2
2019-10-19 19:04:36	2019-10-19 23:04:24	2.29234759999999982	01	19-39岁	22.5094588762539587	113.913169397543754	440305	V0440300	9706	28	67	31	65	113.912662190000006	22.5072308499999991	113.915102520000005	22.50944681	1
2019-10-19 15:17:05	2019-10-19 16:11:30	2.29234759999999982	02	19-39岁	22.5098026498756489	113.916978997326041	440305	V0440300	9707	28	68	31	66	113.915102520000005	22.5072308499999991	113.917542859999998	22.50944681	1
2019-10-19 10:34:58	2019-10-19 17:27:14	2.29234759999999982	02	55岁以上	22.5116259256023383	113.921707727081895	440305	V0440300	9709	28	70	31	68	113.919983189999996	22.5072308499999991	113.922423530000003	22.50944681	1
2019-10-19 16:55:23	2019-10-19 17:27:56	2.29234759999999982	02	40-55岁	22.5101149033167012	113.925752744275357	440305	V0440300	9711	28	72	31	70	113.924863869999996	22.5072308499999991	113.927304199999995	22.50944681	1
2019-10-19 14:43:16	2019-10-19 17:53:28	2.29234759999999982	01	19-39岁	22.5113014801538682	113.927397163842258	440305	V0440300	9712	28	73	31	71	113.927304199999995	22.5072308499999991	113.929744540000002	22.50944681	1
2019-10-19 18:49:31	2019-10-19 21:16:26	2.29234759999999982	02	19-39岁	22.5113528864405801	113.934350740027739	440305	V0440300	9714	28	75	31	73	113.932184879999994	22.5072308499999991	113.934625209999993	22.50944681	1
2019-10-19 07:38:15	2019-10-19 08:48:03	2.29234759999999982	02	40-55岁	22.5109734491744788	113.934329974179974	440305	V0440300	9714	28	75	31	73	113.932184879999994	22.5072308499999991	113.934625209999993	22.50944681	1
2019-10-19 00:44:12	2019-10-19 16:05:16	2.29234759999999982	01	19-39岁	22.5095857460759312	113.933020179926686	440305	V0440300	9714	28	75	31	73	113.932184879999994	22.5072308499999991	113.934625209999993	22.50944681	3
2019-10-19 16:06:09	2019-10-19 18:20:57	2.29234759999999982	01	19-39岁	22.5095857460759312	113.933020179926686	440305	V0440300	9714	28	75	31	73	113.932184879999994	22.5072308499999991	113.934625209999993	22.50944681	3
2019-10-19 18:21:09	2019-10-19 20:38:02	2.29234759999999982	01	19-39岁	22.5095857460759312	113.933020179926686	440305	V0440300	9714	28	75	31	73	113.932184879999994	22.5072308499999991	113.934625209999993	22.50944681	3
2019-10-19 18:38:14	2019-10-19 20:49:50	2.29234759999999982	01	40-55岁	22.5115739508168211	113.936006840594018	440305	V0440300	9715	28	76	31	74	113.934625209999993	22.5072308499999991	113.93706555	22.50944681	1
2019-10-19 11:51:49	2019-10-19 13:01:42	2.29234759999999982	02	40-55岁	22.5098693005840502	113.937957944809838	440305	V0440300	9716	28	77	31	75	113.93706555	22.5072308499999991	113.939505879999999	22.50944681	1
2019-10-19 19:04:12	2019-10-19 21:18:15	2.29234759999999982	01	19-39岁	22.5128834716475303	113.871802718286006	440305	V0440300	10046	29	50	32	48	113.871176469999995	22.50944681	113.873616810000001	22.5116627700000009	1
2019-10-19 20:19:19	2019-10-19 23:40:34	2.29234759999999982	01	19-39岁	22.5138355213605195	113.899541505251022	440305	V0440300	10057	29	61	32	59	113.898020169999995	22.50944681	113.900460510000002	22.5116627700000009	1
2019-10-19 17:05:04	2019-10-19 21:41:25	2.29234759999999982	02	19-39岁	22.5122443218365405	113.899392475169691	440305	V0440300	10057	29	61	32	59	113.898020169999995	22.50944681	113.900460510000002	22.5116627700000009	1
2019-10-19 16:54:09	2019-10-19 17:28:06	2.29234759999999982	01	40-55岁	22.5116646036776515	113.898812916714292	440305	V0440300	10057	29	61	32	59	113.898020169999995	22.50944681	113.900460510000002	22.5116627700000009	1
2019-10-19 20:40:02	2019-10-19 21:33:31	2.29234759999999982	02	40-55岁	22.5136592679883591	113.907733728022066	440305	V0440300	10060	29	64	32	62	113.905341179999994	22.50944681	113.907781510000007	22.5116627700000009	1
2019-10-19 12:01:54	2019-10-19 18:13:52	2.29234759999999982	02	40-55岁	22.513161940934701	113.908152757632166	440305	V0440300	10061	29	65	32	63	113.907781510000007	22.50944681	113.910221849999999	22.5116627700000009	1
2019-10-19 17:51:55	2019-10-19 22:04:54	2.29234759999999982	02	19-39岁	22.5131051950402608	113.915069879664387	440305	V0440300	10063	29	67	32	65	113.912662190000006	22.50944681	113.915102520000005	22.5116627700000009	1
2019-10-19 18:55:41	2019-10-19 21:14:21	2.29234759999999982	02	19-39岁	22.5137110090665189	113.91748476326535	440305	V0440300	10064	29	68	32	66	113.915102520000005	22.50944681	113.917542859999998	22.5116627700000009	2
2019-10-19 21:14:44	2019-10-19 22:10:51	2.29234759999999982	02	19-39岁	22.5137110090665189	113.91748476326535	440305	V0440300	10064	29	68	32	66	113.915102520000005	22.50944681	113.917542859999998	22.5116627700000009	2
2019-10-19 19:23:27	2019-10-19 19:42:23	2.29234759999999982	02	19-39岁	22.5137229127934795	113.918106154652875	440305	V0440300	10065	29	69	32	67	113.917542859999998	22.50944681	113.919983189999996	22.5116627700000009	1
2019-10-19 11:54:44	2019-10-19 17:49:57	2.29234759999999982	01	19-39岁	22.5125607555151817	113.921512169922195	440305	V0440300	10066	29	70	32	68	113.919983189999996	22.50944681	113.922423530000003	22.5116627700000009	1
2019-10-19 23:10:07	2019-10-19 23:13:22	2.29234759999999982	02	19-39岁	22.5131074765295693	113.922257693811588	440305	V0440300	10066	29	70	32	68	113.919983189999996	22.50944681	113.922423530000003	22.5116627700000009	1
2019-10-19 21:40:46	2019-10-19 23:33:59	2.29234759999999982	01	19-39岁	22.5125221657647714	113.924213327331543	440305	V0440300	10067	29	71	32	69	113.922423530000003	22.50944681	113.924863869999996	22.5116627700000009	1
2019-10-19 18:18:47	2019-10-19 21:20:05	2.29234759999999982	01	19-39岁	22.5123353247453792	113.924353451130557	440305	V0440300	10067	29	71	32	69	113.922423530000003	22.50944681	113.924863869999996	22.5116627700000009	2
2019-10-19 13:24:33	2019-10-19 18:02:54	2.29234759999999982	01	19-39岁	22.5123353247453792	113.924353451130557	440305	V0440300	10067	29	71	32	69	113.922423530000003	22.50944681	113.924863869999996	22.5116627700000009	2
2019-10-19 21:12:47	2019-10-19 22:31:47	2.29234759999999982	01	19-39岁	22.5123049906587802	113.931745970981652	440305	V0440300	10070	29	74	32	72	113.929744540000002	22.50944681	113.932184879999994	22.5116627700000009	1
2019-10-19 17:44:07	2019-10-19 20:07:10	2.29234759999999982	03	未知	22.5135060775754212	113.931787432668301	440305	V0440300	10070	29	74	32	72	113.929744540000002	22.50944681	113.932184879999994	22.5116627700000009	2
2019-10-19 10:45:04	2019-10-19 12:02:47	2.29234759999999982	03	未知	22.5135060775754212	113.931787432668301	440305	V0440300	10070	29	74	32	72	113.929744540000002	22.50944681	113.932184879999994	22.5116627700000009	2
2019-10-19 23:30:49	2019-10-19 23:33:44	2.29234759999999982	01	19-39岁	22.512273355108011	113.933873896481529	440305	V0440300	10071	29	75	32	73	113.932184879999994	22.50944681	113.934625209999993	22.5116627700000009	1
2019-10-19 00:03:40	2019-10-19 01:33:41	2.29234759999999982	01	19-39岁	22.5118616281846506	113.933105917770547	440305	V0440300	10071	29	75	32	73	113.932184879999994	22.50944681	113.934625209999993	22.5116627700000009	1
2019-10-19 17:20:53	2019-10-19 20:39:48	2.29234759999999982	01	19-39岁	22.5133021627183005	113.932452450595804	440305	V0440300	10071	29	75	32	73	113.932184879999994	22.50944681	113.934625209999993	22.5116627700000009	1
2019-10-19 15:24:32	2019-10-19 16:44:42	3.05925700000000012	03	未知	22.5132199451759689	114.045250770877729	440304	V0440300	10117	29	121	31	120	114.044440339999994	22.50944681	114.046880669999993	22.5116627700000009	1
2019-10-19 16:04:50	2019-10-19 22:21:25	3.05925700000000012	01	19-39岁	22.5122490435482412	114.051857580089901	440304	V0440300	10120	29	124	31	123	114.051761350000007	22.50944681	114.054201680000006	22.5116627700000009	1
2019-10-19 15:18:19	2019-10-19 19:37:50	2.29234759999999982	02	19-39岁	22.5139264768305303	113.89957832784944	440305	V0440300	10414	30	61	33	59	113.898020169999995	22.5116627700000009	113.900460510000002	22.513878720000001	1
2019-10-19 19:05:08	2019-10-19 20:42:09	2.29234759999999982	03	未知	22.5145008084637404	113.899410093731191	440305	V0440300	10414	30	61	33	59	113.898020169999995	22.5116627700000009	113.900460510000002	22.513878720000001	1
2019-10-19 11:24:36	2019-10-19 16:19:45	2.29234759999999982	01	19-39岁	22.5143602192212491	113.899607498294557	440305	V0440300	10414	30	61	33	59	113.898020169999995	22.5116627700000009	113.900460510000002	22.513878720000001	1
2019-10-19 16:44:35	2019-10-19 21:00:09	2.29234759999999982	01	19-39岁	22.5158053279710799	113.902479545069909	440305	V0440300	10415	30	62	33	60	113.900460510000002	22.5116627700000009	113.902900840000001	22.513878720000001	1
2019-10-19 00:11:35	2019-10-19 02:11:36	2.29234759999999982	02	19-39岁	22.5157401250015603	113.909882636524941	440305	V0440300	10418	30	65	33	63	113.907781510000007	22.5116627700000009	113.910221849999999	22.513878720000001	1
2019-10-19 18:21:37	2019-10-19 19:37:30	2.29234759999999982	02	19-39岁	22.5159631204910617	113.911626100998404	440305	V0440300	10419	30	66	33	64	113.910221849999999	22.5116627700000009	113.912662190000006	22.513878720000001	2
2019-10-19 17:25:33	2019-10-19 18:20:31	2.29234759999999982	02	19-39岁	22.5159631204910617	113.911626100998404	440305	V0440300	10419	30	66	33	64	113.910221849999999	22.5116627700000009	113.912662190000006	22.513878720000001	2
2019-10-19 17:33:05	2019-10-19 20:52:17	2.29234759999999982	02	19-39岁	22.5157068100500517	113.911437531638114	440305	V0440300	10419	30	66	33	64	113.910221849999999	22.5116627700000009	113.912662190000006	22.513878720000001	1
2019-10-19 19:16:18	2019-10-19 22:00:36	2.29234759999999982	02	40-55岁	22.515758127407711	113.913641349670755	440305	V0440300	10420	30	67	33	65	113.912662190000006	22.5116627700000009	113.915102520000005	22.513878720000001	1
2019-10-19 15:01:29	2019-10-19 17:01:03	2.29234759999999982	01	40-55岁	22.5152898399442094	113.916517227694456	440305	V0440300	10421	30	68	33	66	113.915102520000005	22.5116627700000009	113.917542859999998	22.513878720000001	1
2019-10-19 16:31:13	2019-10-19 18:05:01	2.29234759999999982	02	19-39岁	22.5142922374389407	113.915791444922107	440305	V0440300	10421	30	68	33	66	113.915102520000005	22.5116627700000009	113.917542859999998	22.513878720000001	1
2019-10-19 17:07:20	2019-10-19 17:42:38	2.29234759999999982	02	19-39岁	22.5142769880039388	113.919706286595414	440305	V0440300	10422	30	69	33	67	113.917542859999998	22.5116627700000009	113.919983189999996	22.513878720000001	1
2019-10-19 00:09:01	2019-10-19 18:22:06	2.29234759999999982	02	19-39岁	22.5153876621355309	113.923984738222771	440305	V0440300	10424	30	71	33	69	113.922423530000003	22.5116627700000009	113.924863869999996	22.513878720000001	1
2019-10-19 07:21:43	2019-10-19 16:54:20	2.29234759999999982	02	40-55岁	22.5142264506750003	113.924612690642945	440305	V0440300	10424	30	71	33	69	113.922423530000003	22.5116627700000009	113.924863869999996	22.513878720000001	1
2019-10-19 14:07:54	2019-10-19 17:00:37	2.29234759999999982	01	40-55岁	22.5150684678359383	113.929479947251949	440305	V0440300	10426	30	73	33	71	113.927304199999995	22.5116627700000009	113.929744540000002	22.513878720000001	2
2019-10-19 20:37:43	2019-10-19 21:26:30	2.29234759999999982	01	40-55岁	22.5150684678359383	113.929479947251949	440305	V0440300	10426	30	73	33	71	113.927304199999995	22.5116627700000009	113.929744540000002	22.513878720000001	2
2019-10-19 09:49:01	2019-10-19 12:33:40	2.29234759999999982	01	40-55岁	22.5150507023767084	113.931860158561861	440305	V0440300	10427	30	74	33	72	113.929744540000002	22.5116627700000009	113.932184879999994	22.513878720000001	1
2019-10-19 15:56:23	2019-10-19 19:43:40	2.29234759999999982	03	未知	22.51479474727671	113.929796831533579	440305	V0440300	10427	30	74	33	72	113.929744540000002	22.5116627700000009	113.932184879999994	22.513878720000001	1
2019-10-19 12:31:10	2019-10-19 15:15:51	2.29234759999999982	01	19-39岁	22.5166690396021991	113.89578713714883	440305	V0440300	10770	31	60	34	58	113.895579830000003	22.513878720000001	113.898020169999995	22.5160946799999984	1
2019-10-19 15:23:22	2019-10-19 17:09:03	2.29234759999999982	01	19-39岁	22.5179928453133087	113.908764010434737	440305	V0440300	10775	31	65	34	63	113.907781510000007	22.513878720000001	113.910221849999999	22.5160946799999984	1
2019-10-19 17:03:50	2019-10-19 18:41:23	2.29234759999999982	01	19-39岁	22.5171903024134004	113.909267553685368	440305	V0440300	10775	31	65	34	63	113.907781510000007	22.513878720000001	113.910221849999999	22.5160946799999984	1
2019-10-19 15:40:41	2019-10-19 19:55:34	2.29234759999999982	01	19-39岁	22.5180814382196495	113.908208362209777	440305	V0440300	10775	31	65	34	63	113.907781510000007	22.513878720000001	113.910221849999999	22.5160946799999984	1
2019-10-19 19:44:05	2019-10-19 23:02:13	2.29234759999999982	02	0-18岁	22.517705842893939	113.910266293051876	440305	V0440300	10776	31	66	34	64	113.910221849999999	22.513878720000001	113.912662190000006	22.5160946799999984	1
2019-10-19 17:10:05	2019-10-19 19:15:14	2.29234759999999982	01	19-39岁	22.518134784194789	113.910985271162801	440305	V0440300	10776	31	66	34	64	113.910221849999999	22.513878720000001	113.912662190000006	22.5160946799999984	1
2019-10-19 17:36:41	2019-10-19 20:55:21	2.29234759999999982	01	19-39岁	22.5175791087715709	113.913066629568434	440305	V0440300	10777	31	67	34	65	113.912662190000006	22.513878720000001	113.915102520000005	22.5160946799999984	2
2019-10-19 20:57:05	2019-10-19 22:23:20	2.29234759999999982	01	19-39岁	22.5175791087715709	113.913066629568434	440305	V0440300	10777	31	67	34	65	113.912662190000006	22.513878720000001	113.915102520000005	22.5160946799999984	2
2019-10-19 21:14:45	2019-10-19 23:37:36	2.29234759999999982	02	19-39岁	22.5169576782466905	113.916897879706042	440305	V0440300	10778	31	68	34	66	113.915102520000005	22.513878720000001	113.917542859999998	22.5160946799999984	2
2019-10-19 00:01:07	2019-10-19 01:17:39	2.29234759999999982	02	19-39岁	22.5169576782466905	113.916897879706042	440305	V0440300	10778	31	68	34	66	113.915102520000005	22.513878720000001	113.917542859999998	22.5160946799999984	2
2019-10-19 15:28:16	2019-10-19 16:54:38	2.29234759999999982	01	19-39岁	22.5181737238454502	113.920076396552105	440305	V0440300	10780	31	70	34	68	113.919983189999996	22.513878720000001	113.922423530000003	22.5160946799999984	1
2019-10-19 16:36:23	2019-10-19 17:09:44	2.29234759999999982	02	19-39岁	22.5192711232850904	113.907657332637044	440305	V0440300	11131	32	64	35	62	113.905341179999994	22.5160946799999984	113.907781510000007	22.5183106399999993	1
2019-10-19 10:52:05	2019-10-19 11:31:31	2.29234759999999982	02	19-39岁	22.5204889784193014	113.909980944842218	440305	V0440300	11132	32	65	35	63	113.907781510000007	22.5160946799999984	113.910221849999999	22.5183106399999993	1
2019-10-19 00:20:46	2019-10-19 22:48:07	2.29234759999999982	01	19-39岁	22.5183489741859795	113.91133019772154	440305	V0440300	11133	32	66	35	64	113.910221849999999	22.5160946799999984	113.912662190000006	22.5183106399999993	1
2019-10-19 10:33:58	2019-10-19 12:21:55	2.29234759999999982	01	19-39岁	22.5188052239500003	113.913942745784183	440305	V0440300	11134	32	67	35	65	113.912662190000006	22.5160946799999984	113.915102520000005	22.5183106399999993	1
2019-10-19 18:52:22	2019-10-19 21:51:26	2.29234759999999982	01	19-39岁	22.5187811135241915	113.913156472259473	440305	V0440300	11134	32	67	35	65	113.912662190000006	22.5160946799999984	113.915102520000005	22.5183106399999993	1
2019-10-19 19:36:29	2019-10-19 20:19:40	2.29234759999999982	02	19-39岁	22.5190556995107194	113.915238817649936	440305	V0440300	11135	32	68	35	66	113.915102520000005	22.5160946799999984	113.917542859999998	22.5183106399999993	1
2019-10-19 22:25:54	2019-10-19 22:25:54	2.29234759999999982	01	19-39岁	22.519696764325051	113.924209840835545	440305	V0440300	11138	32	71	35	70	113.922423530000003	22.5160946799999984	113.924863869999996	22.5183106399999993	1
2019-10-19 00:00:59	2019-10-19 09:34:10	2.29234759999999982	03	未知	22.5201741933066799	113.931251545771886	440305	V0440300	11141	32	74	35	73	113.929744540000002	22.5160946799999984	113.932184879999994	22.5183106399999993	1
2019-10-19 00:13:44	2019-10-19 04:24:29	2.29234759999999982	01	19-39岁	22.5201741933066799	113.931251545771886	440305	V0440300	11141	32	74	35	73	113.929744540000002	22.5160946799999984	113.932184879999994	22.5183106399999993	2
2019-10-19 18:34:49	2019-10-19 22:39:48	2.29234759999999982	01	19-39岁	22.5201741933066799	113.931251545771886	440305	V0440300	11141	32	74	35	73	113.929744540000002	22.5160946799999984	113.932184879999994	22.5183106399999993	2
2019-10-19 18:12:16	2019-10-19 21:23:28	2.29234759999999982	01	40-55岁	22.5195956092444298	113.931672315795865	440305	V0440300	11141	32	74	35	73	113.929744540000002	22.5160946799999984	113.932184879999994	22.5183106399999993	1
2019-10-19 00:08:15	2019-10-19 12:58:12	2.29234759999999982	01	19-39岁	22.5204110906286914	113.930896608624266	440305	V0440300	11141	32	74	35	73	113.929744540000002	22.5160946799999984	113.932184879999994	22.5183106399999993	1
2019-10-19 14:20:51	2019-10-19 22:35:08	2.29234759999999982	01	40-55岁	22.5201777266735306	113.930017801758453	440305	V0440300	11141	32	74	35	73	113.929744540000002	22.5160946799999984	113.932184879999994	22.5183106399999993	1
2019-10-19 13:39:40	2019-10-19 16:24:20	2.29234759999999982	01	40-55岁	22.52038142486197	113.941184341745554	440305	V0440300	11145	32	78	34	77	113.939505879999999	22.5160946799999984	113.941946220000005	22.5183106399999993	1
2019-10-19 17:49:08	2019-10-19 20:14:31	3.05925700000000012	02	19-39岁	22.5201938525475107	114.050018004914705	440304	V0440300	11190	32	123	34	122	114.04932101	22.5160946799999984	114.051761350000007	22.5183106399999993	2
2019-10-19 14:01:34	2019-10-19 17:48:16	3.05925700000000012	02	19-39岁	22.5201938525475107	114.050018004914705	440304	V0440300	11190	32	123	34	122	114.04932101	22.5160946799999984	114.051761350000007	22.5183106399999993	2
2019-10-19 18:20:54	2019-10-19 21:21:16	3.05925700000000012	02	19-39岁	22.5194582482835983	114.05666872569148	440304	V0440300	11193	32	126	34	125	114.056642019999998	22.5160946799999984	114.059082349999997	22.5183106399999993	2
2019-10-19 21:21:21	2019-10-19 21:54:54	3.05925700000000012	02	19-39岁	22.5194582482835983	114.05666872569148	440304	V0440300	11193	32	126	34	125	114.056642019999998	22.5160946799999984	114.059082349999997	22.5183106399999993	2
2019-10-19 10:53:44	2019-10-19 10:54:44	2.29234759999999982	01	40-55岁	22.5216286960805689	113.898862377524978	440305	V0440300	11485	33	61	36	59	113.898020169999995	22.5183106399999993	113.900460510000002	22.5205266000000002	1
2019-10-19 11:17:15	2019-10-19 18:23:03	2.29234759999999982	02	19-39岁	22.5206340667119811	113.907199570728338	440305	V0440300	11488	33	64	36	62	113.905341179999994	22.5183106399999993	113.907781510000007	22.5205266000000002	1
2019-10-19 16:52:01	2019-10-19 19:05:42	2.29234759999999982	01	40-55岁	22.5219007653810301	113.909716390048033	440305	V0440300	11489	33	65	36	63	113.907781510000007	22.5183106399999993	113.910221849999999	22.5205266000000002	1
2019-10-19 07:22:51	2019-10-19 08:40:24	2.29234759999999982	01	55岁以上	22.5206743672983691	113.913056098504214	440305	V0440300	11491	33	67	36	65	113.912662190000006	22.5183106399999993	113.915102520000005	22.5205266000000002	2
2019-10-19 08:40:28	2019-10-19 16:57:51	2.29234759999999982	01	55岁以上	22.5206743672983691	113.913056098504214	440305	V0440300	11491	33	67	36	65	113.912662190000006	22.5183106399999993	113.915102520000005	22.5205266000000002	2
2019-10-19 13:18:42	2019-10-19 14:00:32	2.29234759999999982	02	19-39岁	22.5205283877677189	113.913914160160616	440305	V0440300	11491	33	67	36	65	113.912662190000006	22.5183106399999993	113.915102520000005	22.5205266000000002	1
2019-10-19 20:01:59	2019-10-19 22:55:12	2.29234759999999982	01	19-39岁	22.5223307696129993	113.919430484428702	440305	V0440300	11493	33	69	36	68	113.917542859999998	22.5183106399999993	113.919983189999996	22.5205266000000002	1
2019-10-19 20:52:06	2019-10-19 23:36:33	2.29234759999999982	01	19-39岁	22.5212051988036706	113.920504561466416	440305	V0440300	11494	33	70	36	69	113.919983189999996	22.5183106399999993	113.922423530000003	22.5205266000000002	1
2019-10-19 13:46:47	2019-10-19 13:48:00	2.29234759999999982	02	19-39岁	22.521363247382709	113.923104389374117	440305	V0440300	11495	33	71	36	70	113.922423530000003	22.5183106399999993	113.924863869999996	22.5205266000000002	1
2019-10-19 14:02:01	2019-10-19 16:05:57	2.29234759999999982	02	19-39岁	22.5217297653733688	113.929060653019789	440305	V0440300	11497	33	73	36	72	113.927304199999995	22.5183106399999993	113.929744540000002	22.5205266000000002	1
2019-10-19 00:02:53	2019-10-19 23:36:12	2.29234759999999982	02	19-39岁	22.5207284918370796	113.930977018053852	440305	V0440300	11498	33	74	36	73	113.929744540000002	22.5183106399999993	113.932184879999994	22.5205266000000002	1
2019-10-19 08:55:03	2019-10-19 09:44:10	2.29234759999999982	02	40-55岁	22.522109571049139	113.935725805571906	440305	V0440300	11500	33	76	36	75	113.934625209999993	22.5183106399999993	113.93706555	22.5205266000000002	1
2019-10-19 14:40:18	2019-10-19 15:40:07	3.05925700000000012	01	19-39岁	22.5215786194062701	114.03598967889117	440304	V0440300	11541	33	117	35	116	114.034678990000003	22.5183106399999993	114.037119329999996	22.5205266000000002	1
2019-10-19 19:04:55	2019-10-19 22:18:30	3.05925700000000012	01	55岁以上	22.5209017045150617	114.04531076752788	440304	V0440300	11545	33	121	35	120	114.044440339999994	22.5183106399999993	114.046880669999993	22.5205266000000002	1
2019-10-19 13:11:01	2019-10-19 22:54:26	3.05925700000000012	02	未知	22.5210590607081897	114.048474412485334	440304	V0440300	11546	33	122	35	121	114.046880669999993	22.5183106399999993	114.04932101	22.5205266000000002	1
2019-10-19 12:19:02	2019-10-19 15:32:32	3.05925700000000012	02	19-39岁	22.5225290778915905	114.046937367364166	440304	V0440300	11546	33	122	35	121	114.046880669999993	22.5183106399999993	114.04932101	22.5205266000000002	1
2019-10-19 11:45:33	2019-10-19 13:51:49	3.05925700000000012	02	19-39岁	22.5226820626618895	114.052325846751188	440304	V0440300	11548	33	124	35	123	114.051761350000007	22.5183106399999993	114.054201680000006	22.5205266000000002	1
2019-10-19 16:00:49	2019-10-19 19:31:16	2.29234759999999982	02	40-55岁	22.5228092495243395	113.906743128441548	440305	V0440300	11845	34	64	37	63	113.905341179999994	22.5205266000000002	113.907781510000007	22.5227425500000003	1
2019-10-19 18:52:47	2019-10-19 20:12:43	2.29234759999999982	01	19-39岁	22.5235047279092306	113.908651001804301	440305	V0440300	11846	34	65	37	64	113.907781510000007	22.5205266000000002	113.910221849999999	22.5227425500000003	1
2019-10-19 22:02:15	2019-10-19 23:37:54	2.29234759999999982	02	19-39岁	22.5231883403197699	113.911912232009726	440305	V0440300	11847	34	66	37	65	113.910221849999999	22.5205266000000002	113.912662190000006	22.5227425500000003	1
2019-10-19 00:23:02	2019-10-19 02:14:29	2.29234759999999982	01	19-39岁	22.5242518857295693	113.910431463404748	440305	V0440300	11847	34	66	37	65	113.910221849999999	22.5205266000000002	113.912662190000006	22.5227425500000003	1
2019-10-19 13:57:40	2019-10-19 23:30:12	2.29234759999999982	01	19-39岁	22.5248878945889111	113.91488580268333	440305	V0440300	11848	34	67	37	66	113.912662190000006	22.5205266000000002	113.915102520000005	22.5227425500000003	1
2019-10-19 11:35:21	2019-10-19 13:55:51	2.29234759999999982	01	19-39岁	22.5234806454089203	113.914917077584889	440305	V0440300	11848	34	67	37	66	113.912662190000006	22.5205266000000002	113.915102520000005	22.5227425500000003	1
2019-10-19 00:03:42	2019-10-19 00:26:33	2.29234759999999982	02	19-39岁	22.5248804026591607	113.91684822539095	440305	V0440300	11849	34	68	37	67	113.915102520000005	22.5205266000000002	113.917542859999998	22.5227425500000003	1
2019-10-19 08:57:45	2019-10-19 14:38:17	2.29234759999999982	02	40-55岁	22.5234642373252889	113.91924019357073	440305	V0440300	11850	34	69	37	68	113.917542859999998	22.5205266000000002	113.919983189999996	22.5227425500000003	1
2019-10-19 15:03:36	2019-10-19 22:44:35	2.29234759999999982	01	40-55岁	22.5230441067160285	113.92322256158559	440305	V0440300	11852	34	71	37	70	113.922423530000003	22.5205266000000002	113.924863869999996	22.5227425500000003	2
2019-10-19 06:12:58	2019-10-19 07:10:22	2.29234759999999982	01	40-55岁	22.5230441067160285	113.92322256158559	440305	V0440300	11852	34	71	37	70	113.922423530000003	22.5205266000000002	113.924863869999996	22.5227425500000003	2
2019-10-19 11:40:42	2019-10-19 14:12:33	2.29234759999999982	01	40-55岁	22.5243246211620303	113.92269875926273	440305	V0440300	11852	34	71	37	70	113.922423530000003	22.5205266000000002	113.924863869999996	22.5227425500000003	1
2019-10-19 23:34:04	2019-10-19 23:34:04	2.29234759999999982	01	19-39岁	22.5238447545322487	113.925448778670287	440305	V0440300	11853	34	72	37	71	113.924863869999996	22.5205266000000002	113.927304199999995	22.5227425500000003	2
2019-10-19 13:27:08	2019-10-19 23:34:04	2.29234759999999982	01	19-39岁	22.5238447545322487	113.925448778670287	440305	V0440300	11853	34	72	37	71	113.924863869999996	22.5205266000000002	113.927304199999995	22.5227425500000003	2
2019-10-19 18:45:05	2019-10-19 22:06:30	2.29234759999999982	01	19-39岁	22.5233514970479298	113.928917924582279	440305	V0440300	11854	34	73	37	72	113.927304199999995	22.5205266000000002	113.929744540000002	22.5227425500000003	2
2019-10-19 13:16:03	2019-10-19 15:40:35	2.29234759999999982	01	19-39岁	22.5233514970479298	113.928917924582279	440305	V0440300	11854	34	73	37	72	113.927304199999995	22.5205266000000002	113.929744540000002	22.5227425500000003	2
2019-10-19 21:41:46	2019-10-19 22:51:50	2.29234759999999982	01	19-39岁	22.5245951509826483	113.930716682873054	440305	V0440300	11855	34	74	37	73	113.929744540000002	22.5205266000000002	113.932184879999994	22.5227425500000003	1
2019-10-19 00:21:38	2019-10-19 11:42:11	2.29234759999999982	01	19-39岁	22.5248474067253817	113.932585953566786	440305	V0440300	11856	34	75	37	74	113.932184879999994	22.5205266000000002	113.934625209999993	22.5227425500000003	1
2019-10-19 14:34:38	2019-10-19 16:09:41	2.29234759999999982	01	19-39岁	22.5232209406140704	113.942909192675955	440305	V0440300	11860	34	79	36	78	113.941946220000005	22.5205266000000002	113.944386559999998	22.5227425500000003	2
2019-10-19 10:14:02	2019-10-19 11:33:33	2.29234759999999982	01	19-39岁	22.5232209406140704	113.942909192675955	440305	V0440300	11860	34	79	36	78	113.941946220000005	22.5205266000000002	113.944386559999998	22.5227425500000003	2
2019-10-19 14:19:05	2019-10-19 15:04:37	2.29234759999999982	01	19-39岁	22.5246134459312586	113.964492988916831	440305	V0440300	11869	34	88	36	87	113.963909240000007	22.5205266000000002	113.966349579999999	22.5227425500000003	1
2019-10-19 10:05:58	2019-10-19 13:00:59	3.05925700000000012	01	19-39岁	22.5249067270497285	114.032440693091985	440304	V0440300	11897	34	116	36	115	114.032238660000004	22.5205266000000002	114.034678990000003	22.5227425500000003	1
2019-10-19 18:20:54	2019-10-19 20:46:40	3.05925700000000012	01	19-39岁	22.52403761603912	114.038171597719469	440304	V0440300	11899	34	118	36	117	114.037119329999996	22.5205266000000002	114.039559659999995	22.5227425500000003	1
2019-10-19 20:24:30	2019-10-19 22:17:07	3.05925700000000012	02	19-39岁	22.5248384305653602	114.039019140141377	440304	V0440300	11899	34	118	36	117	114.037119329999996	22.5205266000000002	114.039559659999995	22.5227425500000003	1
2019-10-19 16:34:24	2019-10-19 18:10:33	3.05925700000000012	01	55岁以上	22.5238358786674304	114.056682790182592	440304	V0440300	11907	34	126	35	125	114.056642019999998	22.5205266000000002	114.059082349999997	22.5227425500000003	2
2019-10-19 18:10:37	2019-10-19 20:09:54	3.05925700000000012	01	55岁以上	22.5238358786674304	114.056682790182592	440304	V0440300	11907	34	126	35	125	114.056642019999998	22.5205266000000002	114.059082349999997	22.5227425500000003	2
2019-10-19 07:17:35	2019-10-19 17:57:07	3.05925700000000012	01	40-55岁	22.5246332693971105	114.05784140199043	440304	V0440300	11907	34	126	35	125	114.056642019999998	22.5205266000000002	114.059082349999997	22.5227425500000003	1
2019-10-19 11:48:53	2019-10-19 14:38:30	3.05925700000000012	01	19-39岁	22.5240827919145801	114.065751370097871	440304	V0440300	11910	34	129	35	128	114.063963029999996	22.5205266000000002	114.066403359999995	22.5227425500000003	1
2019-10-19 19:45:35	2019-10-19 22:11:26	2.29234759999999982	02	19-39岁	22.525487431781599	113.908509706124249	440305	V0440300	12203	35	65	38	64	113.907781510000007	22.5227425500000003	113.910221849999999	22.5249585100000012	1
2019-10-19 18:37:53	2019-10-19 21:35:20	2.29234759999999982	01	19-39岁	22.5252213980009515	113.915334955947088	440305	V0440300	12206	35	68	38	67	113.915102520000005	22.5227425500000003	113.917542859999998	22.5249585100000012	1
2019-10-19 18:37:11	2019-10-19 21:37:33	2.29234759999999982	02	19-39岁	22.5261958338810402	113.915323015519164	440305	V0440300	12206	35	68	38	67	113.915102520000005	22.5227425500000003	113.917542859999998	22.5249585100000012	1
2019-10-19 19:45:42	2019-10-19 21:52:49	2.29234759999999982	01	40-55岁	22.5262904293307109	113.91602033838285	440305	V0440300	12206	35	68	38	67	113.915102520000005	22.5227425500000003	113.917542859999998	22.5249585100000012	1
2019-10-19 22:23:21	2019-10-19 23:35:21	2.29234759999999982	01	40-55岁	22.5264164744970685	113.918358673575682	440305	V0440300	12207	35	69	38	68	113.917542859999998	22.5227425500000003	113.919983189999996	22.5249585100000012	1
2019-10-19 15:47:30	2019-10-19 18:14:55	2.29234759999999982	01	19-39岁	22.5267863295440414	113.918350462103433	440305	V0440300	12207	35	69	38	68	113.917542859999998	22.5227425500000003	113.919983189999996	22.5249585100000012	1
2019-10-19 20:28:03	2019-10-19 23:30:31	2.29234759999999982	02	19-39岁	22.5265478846359315	113.919094040968616	440305	V0440300	12207	35	69	38	68	113.917542859999998	22.5227425500000003	113.919983189999996	22.5249585100000012	1
2019-10-19 12:40:07	2019-10-19 15:36:11	2.29234759999999982	02	55岁以上	22.5264040160602512	113.919592662060367	440305	V0440300	12207	35	69	38	68	113.917542859999998	22.5227425500000003	113.919983189999996	22.5249585100000012	1
2019-10-19 15:33:09	2019-10-19 17:38:36	2.29234759999999982	02	55岁以上	22.5250020621664397	113.919429490547131	440305	V0440300	12207	35	69	38	68	113.917542859999998	22.5227425500000003	113.919983189999996	22.5249585100000012	1
2019-10-19 17:54:27	2019-10-19 20:47:29	2.29234759999999982	02	40-55岁	22.5253542478974609	113.919441103031161	440305	V0440300	12207	35	69	38	68	113.917542859999998	22.5227425500000003	113.919983189999996	22.5249585100000012	1
2019-10-19 18:38:48	2019-10-19 22:07:21	2.29234759999999982	02	19-39岁	22.5271541416976895	113.920120016595206	440305	V0440300	12208	35	70	38	69	113.919983189999996	22.5227425500000003	113.922423530000003	22.5249585100000012	1
2019-10-19 19:53:56	2019-10-19 21:21:32	2.29234759999999982	01	19-39岁	22.5260691002126805	113.922368657730956	440305	V0440300	12208	35	70	38	69	113.919983189999996	22.5227425500000003	113.922423530000003	22.5249585100000012	1
2019-10-19 17:08:08	2019-10-19 17:28:01	2.29234759999999982	02	19-39岁	22.5258828362578001	113.921595647634135	440305	V0440300	12208	35	70	38	69	113.919983189999996	22.5227425500000003	113.922423530000003	22.5249585100000012	1
2019-10-19 18:14:45	2019-10-19 21:48:43	2.29234759999999982	01	19-39岁	22.5254905088129398	113.928452888956713	440305	V0440300	12211	35	73	38	72	113.927304199999995	22.5227425500000003	113.929744540000002	22.5249585100000012	1
2019-10-19 00:00:13	2019-10-19 23:30:12	2.29234759999999982	02	40-55岁	22.5254475087699113	113.92903669622261	440305	V0440300	12211	35	73	38	72	113.927304199999995	22.5227425500000003	113.929744540000002	22.5249585100000012	1
2019-10-19 00:00:38	2019-10-19 10:49:26	2.29234759999999982	01	19-39岁	22.5250341999550194	113.931969827764803	440305	V0440300	12212	35	74	38	73	113.929744540000002	22.5227425500000003	113.932184879999994	22.5249585100000012	1
2019-10-19 13:43:00	2019-10-19 17:37:26	2.29234759999999982	01	40-55岁	22.5254046872984404	113.931048497111092	440305	V0440300	12212	35	74	38	73	113.929744540000002	22.5227425500000003	113.932184879999994	22.5249585100000012	1
2019-10-19 12:00:41	2019-10-19 15:50:49	2.29234759999999982	02	19-39岁	22.5266176821807598	113.943562968911763	440305	V0440300	12217	35	79	37	78	113.941946220000005	22.5227425500000003	113.944386559999998	22.5249585100000012	1
2019-10-19 10:18:29	2019-10-19 13:05:36	2.29234759999999982	01	19-39岁	22.5256286181012193	113.942331594032751	440305	V0440300	12217	35	79	37	78	113.941946220000005	22.5227425500000003	113.944386559999998	22.5249585100000012	1
2019-10-19 14:55:18	2019-10-19 21:31:04	2.29234759999999982	01	19-39岁	22.5265589191492701	113.942845394734036	440305	V0440300	12217	35	79	37	78	113.941946220000005	22.5227425500000003	113.944386559999998	22.5249585100000012	1
2019-10-19 11:36:41	2019-10-19 12:59:59	2.29234759999999982	02	19-39岁	22.5259512085437912	113.943159925448128	440305	V0440300	12217	35	79	37	78	113.941946220000005	22.5227425500000003	113.944386559999998	22.5249585100000012	1
2019-10-19 20:12:18	2019-10-19 23:09:39	2.29234759999999982	03	未知	22.5264454631482316	113.946374233611394	440305	V0440300	12218	35	80	37	79	113.944386559999998	22.5227425500000003	113.946826889999997	22.5249585100000012	1
2019-10-19 16:47:49	2019-10-19 17:32:25	2.29234759999999982	01	0-18岁	22.5257060401155584	113.94450590874807	440305	V0440300	12218	35	80	37	79	113.944386559999998	22.5227425500000003	113.946826889999997	22.5249585100000012	1
2019-10-19 17:15:36	2019-10-19 18:05:19	2.29234759999999982	02	55岁以上	22.5265256849319293	113.944895872751076	440305	V0440300	12218	35	80	37	79	113.944386559999998	22.5227425500000003	113.946826889999997	22.5249585100000012	2
2019-10-19 11:30:43	2019-10-19 13:42:35	2.29234759999999982	02	55岁以上	22.5265256849319293	113.944895872751076	440305	V0440300	12218	35	80	37	79	113.944386559999998	22.5227425500000003	113.946826889999997	22.5249585100000012	2
2019-10-19 14:30:08	2019-10-19 16:50:49	2.29234759999999982	02	40-55岁	22.5263475539155813	113.947872412018327	440305	V0440300	12219	35	81	37	80	113.946826889999997	22.5227425500000003	113.949267230000004	22.5249585100000012	1
2019-10-19 09:59:20	2019-10-19 13:39:30	2.29234759999999982	01	19-39岁	22.5254445296144006	113.948319700723019	440305	V0440300	12219	35	81	37	80	113.946826889999997	22.5227425500000003	113.949267230000004	22.5249585100000012	1
2019-10-19 10:58:50	2019-10-19 12:57:01	2.29234759999999982	01	0-18岁	22.5252597037231013	113.95142265304149	440305	V0440300	12220	35	82	37	81	113.949267230000004	22.5227425500000003	113.951707560000003	22.5249585100000012	1
2019-10-19 17:46:55	2019-10-19 19:57:17	3.05925700000000012	01	40-55岁	22.5271026476472294	114.020386008360006	440304	V0440300	12249	35	111	37	110	114.02003698	22.5227425500000003	114.022477309999999	22.5249585100000012	2
2019-10-19 19:57:28	2019-10-19 20:34:23	3.05925700000000012	01	40-55岁	22.5271026476472294	114.020386008360006	440304	V0440300	12249	35	111	37	110	114.02003698	22.5227425500000003	114.022477309999999	22.5249585100000012	2
2019-10-19 14:31:21	2019-10-19 17:00:21	3.05925700000000012	03	未知	22.5257121838031615	114.037455822046525	440304	V0440300	12256	35	118	37	117	114.037119329999996	22.5227425500000003	114.039559659999995	22.5249585100000012	1
2019-10-19 13:54:57	2019-10-19 23:02:36	3.05925700000000012	02	19-39岁	22.5255873457379892	114.061153460967219	440304	V0440300	12265	35	127	36	126	114.059082349999997	22.5227425500000003	114.061522690000004	22.5249585100000012	1
2019-10-19 13:39:15	2019-10-19 13:40:15	3.05925700000000012	01	19-39岁	22.5271638425600607	114.063461454802024	440304	V0440300	12266	35	128	36	127	114.061522690000004	22.5227425500000003	114.063963029999996	22.5249585100000012	1
2019-10-19 13:11:14	2019-10-19 13:54:33	2.29234759999999982	02	19-39岁	22.5286125984979186	113.908177809641757	440305	V0440300	12560	36	65	39	64	113.907781510000007	22.5249585100000012	113.910221849999999	22.5271744699999985	1
2019-10-19 10:58:17	2019-10-19 12:20:44	2.29234759999999982	01	19-39岁	22.5271928491443809	113.910375716735516	440305	V0440300	12561	36	66	39	65	113.910221849999999	22.5249585100000012	113.912662190000006	22.5271744699999985	1
2019-10-19 19:25:18	2019-10-19 23:00:19	2.29234759999999982	01	19-39岁	22.5287425140003705	113.913061247006354	440305	V0440300	12562	36	67	39	66	113.912662190000006	22.5249585100000012	113.915102520000005	22.5271744699999985	1
2019-10-19 18:42:47	2019-10-19 20:03:01	2.29234759999999982	01	19-39岁	22.5273775015798385	113.913412178862373	440305	V0440300	12562	36	67	39	66	113.912662190000006	22.5249585100000012	113.915102520000005	22.5271744699999985	1
2019-10-19 07:40:33	2019-10-19 17:45:48	2.29234759999999982	01	40-55岁	22.5292984486666299	113.91287402171271	440305	V0440300	12562	36	67	39	66	113.912662190000006	22.5249585100000012	113.915102520000005	22.5271744699999985	1
2019-10-19 16:25:46	2019-10-19 18:46:41	2.29234759999999982	01	19-39岁	22.527626630088939	113.916048935051819	440305	V0440300	12563	36	68	39	67	113.915102520000005	22.5249585100000012	113.917542859999998	22.5271744699999985	1
2019-10-19 10:21:17	2019-10-19 11:09:09	2.29234759999999982	01	19-39岁	22.5278360886277902	113.917559720055735	440305	V0440300	12564	36	69	39	68	113.917542859999998	22.5249585100000012	113.919983189999996	22.5271744699999985	1
2019-10-19 17:05:55	2019-10-19 18:10:50	2.29234759999999982	02	19-39岁	22.527567335625271	113.919547415288932	440305	V0440300	12564	36	69	39	68	113.917542859999998	22.5249585100000012	113.919983189999996	22.5271744699999985	1
2019-10-19 11:04:21	2019-10-19 13:19:14	2.29234759999999982	02	40-55岁	22.5278522818560596	113.920289097902668	440305	V0440300	12565	36	70	39	69	113.919983189999996	22.5249585100000012	113.922423530000003	22.5271744699999985	1
2019-10-19 15:59:41	2019-10-19 17:39:08	2.29234759999999982	02	40-55岁	22.5272847903810209	113.92175884122905	440305	V0440300	12565	36	70	39	69	113.919983189999996	22.5249585100000012	113.922423530000003	22.5271744699999985	1
2019-10-19 22:37:08	2019-10-19 22:59:30	2.29234759999999982	01	19-39岁	22.5278249130882493	113.922630871445051	440305	V0440300	12566	36	71	39	70	113.922423530000003	22.5249585100000012	113.924863869999996	22.5271744699999985	1
2019-10-19 16:03:18	2019-10-19 19:01:19	2.29234759999999982	02	19-39岁	22.5291735684248415	113.92331012503125	440305	V0440300	12566	36	71	39	70	113.922423530000003	22.5249585100000012	113.924863869999996	22.5271744699999985	1
2019-10-19 12:11:39	2019-10-19 12:57:35	2.29234759999999982	02	40-55岁	22.5283915179856216	113.926776090131753	440305	V0440300	12567	36	72	39	71	113.924863869999996	22.5249585100000012	113.927304199999995	22.5271744699999985	1
2019-10-19 23:12:54	2019-10-19 23:15:08	2.29234759999999982	01	19-39岁	22.5288472033270217	113.927008861990132	440305	V0440300	12567	36	72	39	71	113.924863869999996	22.5249585100000012	113.927304199999995	22.5271744699999985	2
2019-10-19 00:15:59	2019-10-19 14:37:49	2.29234759999999982	01	19-39岁	22.5288472033270217	113.927008861990132	440305	V0440300	12567	36	72	39	71	113.924863869999996	22.5249585100000012	113.927304199999995	22.5271744699999985	2
2019-10-19 12:12:13	2019-10-19 13:53:30	2.29234759999999982	01	40-55岁	22.5292221123862504	113.926320544697262	440305	V0440300	12567	36	72	39	71	113.924863869999996	22.5249585100000012	113.927304199999995	22.5271744699999985	1
2019-10-19 15:55:41	2019-10-19 16:43:31	2.29234759999999982	01	19-39岁	22.5276282862530195	113.928395867462271	440305	V0440300	12568	36	73	39	72	113.927304199999995	22.5249585100000012	113.929744540000002	22.5271744699999985	3
2019-10-19 19:17:26	2019-10-19 20:15:13	2.29234759999999982	01	19-39岁	22.5276282862530195	113.928395867462271	440305	V0440300	12568	36	73	39	72	113.927304199999995	22.5249585100000012	113.929744540000002	22.5271744699999985	3
2019-10-19 16:43:43	2019-10-19 19:16:41	2.29234759999999982	01	19-39岁	22.5276282862530195	113.928395867462271	440305	V0440300	12568	36	73	39	72	113.927304199999995	22.5249585100000012	113.929744540000002	22.5271744699999985	3
2019-10-19 13:36:53	2019-10-19 15:33:20	2.29234759999999982	01	19-39岁	22.5287493599949791	113.92897335540124	440305	V0440300	12568	36	73	39	72	113.927304199999995	22.5249585100000012	113.929744540000002	22.5271744699999985	1
2019-10-19 18:15:06	2019-10-19 22:06:34	2.29234759999999982	01	19-39岁	22.5277696714900806	113.9448199187499	440305	V0440300	12575	36	80	38	79	113.944386559999998	22.5249585100000012	113.946826889999997	22.5271744699999985	1
2019-10-19 13:03:35	2019-10-19 16:32:28	2.29234759999999982	02	40-55岁	22.5277403945141614	113.944703988869861	440305	V0440300	12575	36	80	38	79	113.944386559999998	22.5249585100000012	113.946826889999997	22.5271744699999985	1
2019-10-19 16:48:24	2019-10-19 18:10:09	2.29234759999999982	02	40-55岁	22.5276762363022591	113.94797919876622	440305	V0440300	12576	36	81	38	80	113.946826889999997	22.5249585100000012	113.949267230000004	22.5271744699999985	1
2019-10-19 12:49:54	2019-10-19 17:19:44	2.29234759999999982	01	40-55岁	22.5283923956660495	113.947672012901677	440305	V0440300	12576	36	81	38	80	113.946826889999997	22.5249585100000012	113.949267230000004	22.5271744699999985	1
2019-10-19 12:20:57	2019-10-19 14:48:56	2.29234759999999982	03	未知	22.5291255179395691	113.948734215385358	440305	V0440300	12576	36	81	38	80	113.946826889999997	22.5249585100000012	113.949267230000004	22.5271744699999985	1
2019-10-19 12:33:18	2019-10-19 14:20:45	2.29234759999999982	02	19-39岁	22.5276622695784887	113.950097277619548	440305	V0440300	12577	36	82	38	81	113.949267230000004	22.5249585100000012	113.951707560000003	22.5271744699999985	1
2019-10-19 12:57:32	2019-10-19 14:26:55	2.29234759999999982	03	未知	22.5276652090494203	113.949300619624694	440305	V0440300	12577	36	82	38	81	113.949267230000004	22.5249585100000012	113.951707560000003	22.5271744699999985	1
2019-10-19 16:49:08	2019-10-19 17:50:52	3.05925700000000012	01	19-39岁	22.5287584510593497	114.021098524575535	440304	V0440300	12606	36	111	38	110	114.02003698	22.5249585100000012	114.022477309999999	22.5271744699999985	1
2019-10-19 14:38:33	2019-10-19 20:40:37	3.05925700000000012	02	19-39岁	22.529010311314611	114.021540013694548	440304	V0440300	12606	36	111	38	110	114.02003698	22.5249585100000012	114.022477309999999	22.5271744699999985	1
2019-10-19 12:10:06	2019-10-19 16:04:58	3.05925700000000012	02	19-39岁	22.5282346384830099	114.024004853423662	440304	V0440300	12607	36	112	38	111	114.022477309999999	22.5249585100000012	114.024917650000006	22.5271744699999985	1
2019-10-19 11:14:39	2019-10-19 15:09:15	3.05925700000000012	02	19-39岁	22.5278025914987801	114.038246707854114	440304	V0440300	12613	36	118	38	117	114.037119329999996	22.5249585100000012	114.039559659999995	22.5271744699999985	1
2019-10-19 13:41:42	2019-10-19 15:37:24	3.05925700000000012	02	19-39岁	22.5274619312155693	114.042295463445683	440304	V0440300	12615	36	120	38	119	114.042000000000002	22.5249585100000012	114.044440339999994	22.5271744699999985	1
2019-10-19 00:56:09	2019-10-19 10:19:52	3.05925700000000012	01	19-39岁	22.5290110926530502	114.052444050111788	440304	V0440300	12619	36	124	37	123	114.051761350000007	22.5249585100000012	114.054201680000006	22.5271744699999985	1
2019-10-19 14:20:54	2019-10-19 18:33:21	3.05925700000000012	01	19-39岁	22.5289405758693988	114.058945091392573	440304	V0440300	12621	36	126	37	125	114.056642019999998	22.5249585100000012	114.059082349999997	22.5271744699999985	1
2019-10-19 18:55:10	2019-10-19 20:41:39	3.05925700000000012	03	未知	22.5290527767986291	114.062615116722796	440304	V0440300	12623	36	128	37	127	114.061522690000004	22.5249585100000012	114.063963029999996	22.5271744699999985	2
2019-10-19 17:27:08	2019-10-19 18:54:43	3.05925700000000012	03	未知	22.5290527767986291	114.062615116722796	440304	V0440300	12623	36	128	37	127	114.061522690000004	22.5249585100000012	114.063963029999996	22.5271744699999985	2
2019-10-19 00:00:15	2019-10-19 00:33:22	2.29234759999999982	01	40-55岁	22.5297979754040192	113.911629173257708	440305	V0440300	12918	37	66	40	65	113.910221849999999	22.5271744699999985	113.912662190000006	22.5293904199999986	1
2019-10-19 11:09:11	2019-10-19 13:11:00	2.29234759999999982	01	40-55岁	22.5312622277563399	113.913626931029881	440305	V0440300	12919	37	67	40	66	113.912662190000006	22.5271744699999985	113.915102520000005	22.5293904199999986	1
2019-10-19 20:21:36	2019-10-19 22:23:19	2.29234759999999982	02	19-39岁	22.5315099238157792	113.914777458719911	440305	V0440300	12919	37	67	40	66	113.912662190000006	22.5271744699999985	113.915102520000005	22.5293904199999986	2
2019-10-19 19:45:01	2019-10-19 20:21:26	2.29234759999999982	02	19-39岁	22.5315099238157792	113.914777458719911	440305	V0440300	12919	37	67	40	66	113.912662190000006	22.5271744699999985	113.915102520000005	22.5293904199999986	2
2019-10-19 20:37:31	2019-10-19 23:28:35	2.29234759999999982	02	19-39岁	22.5308932064795897	113.916500932690013	440305	V0440300	12920	37	68	40	67	113.915102520000005	22.5271744699999985	113.917542859999998	22.5293904199999986	1
2019-10-19 11:08:05	2019-10-19 15:51:50	2.29234759999999982	01	40-55岁	22.5308229589657891	113.915191028378743	440305	V0440300	12920	37	68	40	67	113.915102520000005	22.5271744699999985	113.917542859999998	22.5293904199999986	1
2019-10-19 19:18:49	2019-10-19 21:45:03	2.29234759999999982	02	19-39岁	22.53020453953188	113.91588479100804	440305	V0440300	12920	37	68	40	67	113.915102520000005	22.5271744699999985	113.917542859999998	22.5293904199999986	1
2019-10-19 18:56:38	2019-10-19 23:04:31	2.29234759999999982	01	19-39岁	22.5301499364173701	113.91539056455737	440305	V0440300	12920	37	68	40	67	113.915102520000005	22.5271744699999985	113.917542859999998	22.5293904199999986	1
2019-10-19 12:15:47	2019-10-19 16:22:07	2.29234759999999982	01	19-39岁	22.5297169778534396	113.917284797494418	440305	V0440300	12920	37	68	40	67	113.915102520000005	22.5271744699999985	113.917542859999998	22.5293904199999986	1
2019-10-19 11:42:55	2019-10-19 15:39:07	2.29234759999999982	01	19-39岁	22.5307495615888307	113.919836220937739	440305	V0440300	12921	37	69	40	68	113.917542859999998	22.5271744699999985	113.919983189999996	22.5293904199999986	1
2019-10-19 12:55:31	2019-10-19 17:43:39	2.29234759999999982	01	19-39岁	22.5306317323554204	113.919809692525178	440305	V0440300	12921	37	69	40	68	113.917542859999998	22.5271744699999985	113.919983189999996	22.5293904199999986	1
2019-10-19 21:00:58	2019-10-19 23:36:13	2.29234759999999982	01	19-39岁	22.5307715966634916	113.918631124499285	440305	V0440300	12921	37	69	40	68	113.917542859999998	22.5271744699999985	113.919983189999996	22.5293904199999986	1
2019-10-19 13:01:04	2019-10-19 14:36:57	2.29234759999999982	01	19-39岁	22.5296155236229012	113.921882007915841	440305	V0440300	12922	37	70	40	69	113.919983189999996	22.5271744699999985	113.922423530000003	22.5293904199999986	1
2019-10-19 17:06:38	2019-10-19 19:27:42	2.29234759999999982	02	19-39岁	22.5298064491128791	113.921955489421833	440305	V0440300	12922	37	70	40	69	113.919983189999996	22.5271744699999985	113.922423530000003	22.5293904199999986	1
2019-10-19 13:53:49	2019-10-19 17:55:33	2.29234759999999982	02	19-39岁	22.529941948211011	113.921962198658605	440305	V0440300	12922	37	70	40	69	113.919983189999996	22.5271744699999985	113.922423530000003	22.5293904199999986	1
2019-10-19 10:10:55	2019-10-19 12:08:25	2.29234759999999982	01	19-39岁	22.5299026055108591	113.9222642217822	440305	V0440300	12922	37	70	40	69	113.919983189999996	22.5271744699999985	113.922423530000003	22.5293904199999986	1
2019-10-19 16:56:45	2019-10-19 19:18:41	2.29234759999999982	01	19-39岁	22.5304441516349989	113.920853313875668	440305	V0440300	12922	37	70	40	69	113.919983189999996	22.5271744699999985	113.922423530000003	22.5293904199999986	1
2019-10-19 12:23:48	2019-10-19 14:09:39	2.29234759999999982	01	19-39岁	22.5300888946482409	113.921152632421084	440305	V0440300	12922	37	70	40	69	113.919983189999996	22.5271744699999985	113.922423530000003	22.5293904199999986	1
2019-10-19 11:57:25	2019-10-19 13:07:53	2.29234759999999982	02	19-39岁	22.5300994911978307	113.921706126249831	440305	V0440300	12922	37	70	40	69	113.919983189999996	22.5271744699999985	113.922423530000003	22.5293904199999986	1
2019-10-19 19:00:20	2019-10-19 22:58:37	2.29234759999999982	02	19-39岁	22.5295582245152985	113.922660439578877	440305	V0440300	12923	37	71	40	70	113.922423530000003	22.5271744699999985	113.924863869999996	22.5293904199999986	1
2019-10-19 19:51:14	2019-10-19 22:23:03	2.29234759999999982	02	19-39岁	22.5297713096081083	113.925307782896269	440305	V0440300	12924	37	72	40	71	113.924863869999996	22.5271744699999985	113.927304199999995	22.5293904199999986	1
2019-10-19 17:49:19	2019-10-19 20:50:29	2.29234759999999982	01	19-39岁	22.5295173149951111	113.925711705788757	440305	V0440300	12924	37	72	40	71	113.924863869999996	22.5271744699999985	113.927304199999995	22.5293904199999986	1
2019-10-19 18:28:12	2019-10-19 20:05:30	2.29234759999999982	02	19-39岁	22.5309472924524812	113.924980574555804	440305	V0440300	12924	37	72	40	71	113.924863869999996	22.5271744699999985	113.927304199999995	22.5293904199999986	1
2019-10-19 18:00:37	2019-10-19 18:45:23	2.29234759999999982	01	19-39岁	22.5315597900440707	113.927279094871636	440305	V0440300	12924	37	72	40	71	113.924863869999996	22.5271744699999985	113.927304199999995	22.5293904199999986	1
2019-10-19 17:46:21	2019-10-19 19:57:18	2.29234759999999982	02	40-55岁	22.5307877218275792	113.928908819543764	440305	V0440300	12925	37	73	39	72	113.927304199999995	22.5271744699999985	113.929744540000002	22.5293904199999986	1
2019-10-19 19:12:46	2019-10-19 20:00:14	2.29234759999999982	01	40-55岁	22.5311718448900997	113.928230006895333	440305	V0440300	12925	37	73	39	72	113.927304199999995	22.5271744699999985	113.929744540000002	22.5293904199999986	1
2019-10-19 00:04:55	2019-10-19 00:20:27	2.29234759999999982	01	19-39岁	22.5301095515131884	113.930730742468285	440305	V0440300	12926	37	74	39	73	113.929744540000002	22.5271744699999985	113.932184879999994	22.5293904199999986	1
2019-10-19 11:55:05	2019-10-19 14:31:09	2.29234759999999982	02	19-39岁	22.5315389096253398	113.933749549003394	440305	V0440300	12927	37	75	39	74	113.932184879999994	22.5271744699999985	113.934625209999993	22.5293904199999986	1
2019-10-19 19:46:46	2019-10-19 21:26:09	2.29234759999999982	02	19-39岁	22.5296540431786987	113.935238669790024	440305	V0440300	12928	37	76	39	75	113.934625209999993	22.5271744699999985	113.93706555	22.5293904199999986	1
2019-10-19 19:22:17	2019-10-19 21:57:20	2.29234759999999982	02	19-39岁	22.529848967796859	113.941684882731465	440305	V0440300	12930	37	78	39	77	113.939505879999999	22.5271744699999985	113.941946220000005	22.5293904199999986	1
2019-10-19 16:59:30	2019-10-19 20:16:12	2.29234759999999982	01	40-55岁	22.5299953893078815	113.942740554983629	440305	V0440300	12931	37	79	39	78	113.941946220000005	22.5271744699999985	113.944386559999998	22.5293904199999986	1
2019-10-19 12:39:05	2019-10-19 15:57:11	2.29234759999999982	01	40-55岁	22.5298713779612996	113.944287919255146	440305	V0440300	12931	37	79	39	78	113.941946220000005	22.5271744699999985	113.944386559999998	22.5293904199999986	1
2019-10-19 08:45:50	2019-10-19 10:48:09	2.29234759999999982	02	40-55岁	22.5314933835968212	113.94558313043801	440305	V0440300	12932	37	80	39	79	113.944386559999998	22.5271744699999985	113.946826889999997	22.5293904199999986	2
2019-10-19 17:21:28	2019-10-19 18:39:41	2.29234759999999982	02	40-55岁	22.5314933835968212	113.94558313043801	440305	V0440300	12932	37	80	39	79	113.944386559999998	22.5271744699999985	113.946826889999997	22.5293904199999986	2
2019-10-19 17:46:25	2019-10-19 19:45:44	2.29234759999999982	01	40-55岁	22.5298491121575601	113.944540991011721	440305	V0440300	12932	37	80	39	79	113.944386559999998	22.5271744699999985	113.946826889999997	22.5293904199999986	1
2019-10-19 20:57:42	2019-10-19 22:56:37	2.29234759999999982	01	40-55岁	22.5311203834834615	113.945426189237892	440305	V0440300	12932	37	80	39	79	113.944386559999998	22.5271744699999985	113.946826889999997	22.5293904199999986	1
2019-10-19 17:13:52	2019-10-19 19:17:58	2.29234759999999982	01	55岁以上	22.529531808278481	113.947316655119366	440305	V0440300	12933	37	81	39	80	113.946826889999997	22.5271744699999985	113.949267230000004	22.5293904199999986	1
2019-10-19 16:21:40	2019-10-19 18:17:31	2.29234759999999982	01	40-55岁	22.5310742821244396	113.950605183040338	440305	V0440300	12934	37	82	39	81	113.949267230000004	22.5271744699999985	113.951707560000003	22.5293904199999986	1
2019-10-19 19:14:47	2019-10-19 22:48:19	2.29234759999999982	02	40-55岁	22.5302490799295398	113.955160106483433	440305	V0440300	12936	37	84	39	83	113.954147899999995	22.5271744699999985	113.956588240000002	22.5293904199999986	1
2019-10-19 10:37:19	2019-10-19 12:47:21	2.29234759999999982	02	19-39岁	22.5301813862655997	113.964468365628932	440305	V0440300	12940	37	88	39	87	113.963909240000007	22.5271744699999985	113.966349579999999	22.5293904199999986	1
2019-10-19 15:32:59	2019-10-19 21:47:14	3.05925700000000012	01	19-39岁	22.5313973146681086	114.020799001904848	440304	V0440300	12963	37	111	39	110	114.02003698	22.5271744699999985	114.022477309999999	22.5293904199999986	1
2019-10-19 18:59:28	2019-10-19 21:51:41	3.05925700000000012	02	19-39岁	22.5295490671760383	114.021878197161115	440304	V0440300	12963	37	111	39	110	114.02003698	22.5271744699999985	114.022477309999999	22.5293904199999986	1
2019-10-19 19:34:26	2019-10-19 20:18:53	3.05925700000000012	02	19-39岁	22.5302219167530495	114.026536773044299	440304	V0440300	12965	37	113	39	112	114.024917650000006	22.5271744699999985	114.027357980000005	22.5293904199999986	1
2019-10-19 00:00:49	2019-10-19 08:01:09	3.05925700000000012	01	19-39岁	22.5295637763877501	114.027551536613331	440304	V0440300	12966	37	114	39	113	114.027357980000005	22.5271744699999985	114.029798319999998	22.5293904199999986	2
2019-10-19 15:12:17	2019-10-19 22:43:01	3.05925700000000012	01	19-39岁	22.5295637763877501	114.027551536613331	440304	V0440300	12966	37	114	39	113	114.027357980000005	22.5271744699999985	114.029798319999998	22.5293904199999986	2
2019-10-19 09:09:13	2019-10-19 14:25:01	3.05925700000000012	02	19-39岁	22.5307815012518198	114.035336549378513	440304	V0440300	12969	37	117	39	116	114.034678990000003	22.5271744699999985	114.037119329999996	22.5293904199999986	1
2019-10-19 09:43:13	2019-10-19 13:30:02	3.05925700000000012	02	40-55岁	22.5315098716413296	114.035680458248947	440304	V0440300	12969	37	117	39	116	114.034678990000003	22.5271744699999985	114.037119329999996	22.5293904199999986	1
2019-10-19 11:18:51	2019-10-19 12:17:11	3.05925700000000012	01	19-39岁	22.5314132206933593	114.038762295308914	440304	V0440300	12970	37	118	39	117	114.037119329999996	22.5271744699999985	114.039559659999995	22.5293904199999986	2
2019-10-19 10:41:59	2019-10-19 11:17:55	3.05925700000000012	01	19-39岁	22.5314132206933593	114.038762295308914	440304	V0440300	12970	37	118	39	117	114.037119329999996	22.5271744699999985	114.039559659999995	22.5293904199999986	2
2019-10-19 12:28:36	2019-10-19 23:28:38	3.05925700000000012	01	19-39岁	22.531160802951721	114.03975864864546	440304	V0440300	12971	37	119	39	118	114.039559659999995	22.5271744699999985	114.042000000000002	22.5293904199999986	1
2019-10-19 08:49:10	2019-10-19 21:30:46	2.29234759999999982	02	0-18岁	22.5324422101585107	113.905527828447561	440305	V0440300	13273	38	64	41	63	113.905341179999994	22.5293904199999986	113.907781510000007	22.5316063799999995	1
2019-10-19 14:34:09	2019-10-19 17:23:18	2.29234759999999982	02	19-39岁	22.5328666945520411	113.906013808347709	440305	V0440300	13273	38	64	41	63	113.905341179999994	22.5293904199999986	113.907781510000007	22.5316063799999995	1
2019-10-19 00:04:13	2019-10-19 00:36:16	2.29234759999999982	02	19-39岁	22.5328228721401587	113.910774963609313	440305	V0440300	13275	38	66	41	65	113.910221849999999	22.5293904199999986	113.912662190000006	22.5316063799999995	1
2019-10-19 22:14:56	2019-10-19 22:56:16	2.29234759999999982	02	19-39岁	22.5329133313468191	113.910316360203254	440305	V0440300	13275	38	66	41	65	113.910221849999999	22.5293904199999986	113.912662190000006	22.5316063799999995	1
2019-10-19 07:48:17	2019-10-19 22:06:40	2.29234759999999982	01	19-39岁	22.5335409244067897	113.911040703747332	440305	V0440300	13275	38	66	41	65	113.910221849999999	22.5293904199999986	113.912662190000006	22.5316063799999995	1
2019-10-19 12:47:55	2019-10-19 15:23:08	2.29234759999999982	01	40-55岁	22.533453682309279	113.912606715206138	440305	V0440300	13275	38	66	41	65	113.910221849999999	22.5293904199999986	113.912662190000006	22.5316063799999995	1
2019-10-19 17:06:14	2019-10-19 18:54:09	2.29234759999999982	01	19-39岁	22.5329117585905614	113.91211360987819	440305	V0440300	13275	38	66	41	65	113.910221849999999	22.5293904199999986	113.912662190000006	22.5316063799999995	1
2019-10-19 11:33:56	2019-10-19 15:14:48	2.29234759999999982	01	19-39岁	22.5337685475213902	113.912084827820721	440305	V0440300	13275	38	66	41	65	113.910221849999999	22.5293904199999986	113.912662190000006	22.5316063799999995	1
2019-10-19 20:23:46	2019-10-19 22:50:27	2.29234759999999982	01	19-39岁	22.5329412525073316	113.914590199414519	440305	V0440300	13276	38	67	41	66	113.912662190000006	22.5293904199999986	113.915102520000005	22.5316063799999995	1
2019-10-19 16:48:54	2019-10-19 17:52:36	2.29234759999999982	01	19-39岁	22.5324977057262714	113.9135800223427	440305	V0440300	13276	38	67	41	66	113.912662190000006	22.5293904199999986	113.915102520000005	22.5316063799999995	3
2019-10-19 18:57:01	2019-10-19 20:14:27	2.29234759999999982	01	19-39岁	22.5324977057262714	113.9135800223427	440305	V0440300	13276	38	67	41	66	113.912662190000006	22.5293904199999986	113.915102520000005	22.5316063799999995	3
2019-10-19 17:52:53	2019-10-19 18:56:58	2.29234759999999982	01	19-39岁	22.5324977057262714	113.9135800223427	440305	V0440300	13276	38	67	41	66	113.912662190000006	22.5293904199999986	113.915102520000005	22.5316063799999995	3
2019-10-19 10:59:58	2019-10-19 13:09:35	2.29234759999999982	02	19-39岁	22.5337112985529693	113.915214250053694	440305	V0440300	13277	38	68	41	67	113.915102520000005	22.5293904199999986	113.917542859999998	22.5316063799999995	1
2019-10-19 13:32:06	2019-10-19 17:18:06	2.29234759999999982	02	19-39岁	22.5320553543155206	113.919690660830781	440305	V0440300	13278	38	69	41	68	113.917542859999998	22.5293904199999986	113.919983189999996	22.5316063799999995	1
2019-10-19 13:06:19	2019-10-19 17:27:31	2.29234759999999982	02	19-39岁	22.5321554189450097	113.919260993902142	440305	V0440300	13278	38	69	41	68	113.917542859999998	22.5293904199999986	113.919983189999996	22.5316063799999995	1
2019-10-19 08:47:20	2019-10-19 13:12:32	2.29234759999999982	01	19-39岁	22.5321958717514406	113.919017228918435	440305	V0440300	13278	38	69	41	68	113.917542859999998	22.5293904199999986	113.919983189999996	22.5316063799999995	1
2019-10-19 18:03:42	2019-10-19 22:10:24	2.29234759999999982	02	40-55岁	22.5318061185347212	113.919871057108566	440305	V0440300	13278	38	69	41	68	113.917542859999998	22.5293904199999986	113.919983189999996	22.5316063799999995	1
2019-10-19 11:19:23	2019-10-19 13:21:40	2.29234759999999982	02	19-39岁	22.532543224854269	113.919718689644895	440305	V0440300	13278	38	69	41	68	113.917542859999998	22.5293904199999986	113.919983189999996	22.5316063799999995	1
2019-10-19 14:14:24	2019-10-19 17:47:28	2.29234759999999982	01	19-39岁	22.5324641644501114	113.922187979876838	440305	V0440300	13279	38	70	41	69	113.919983189999996	22.5293904199999986	113.922423530000003	22.5316063799999995	2
2019-10-19 13:40:11	2019-10-19 14:14:12	2.29234759999999982	01	19-39岁	22.5324641644501114	113.922187979876838	440305	V0440300	13279	38	70	41	69	113.919983189999996	22.5293904199999986	113.922423530000003	22.5316063799999995	2
2019-10-19 09:46:24	2019-10-19 10:59:38	2.29234759999999982	01	19-39岁	22.5325933433589789	113.921864528786628	440305	V0440300	13279	38	70	41	69	113.919983189999996	22.5293904199999986	113.922423530000003	22.5316063799999995	1
2019-10-19 19:02:37	2019-10-19 21:56:38	2.29234759999999982	02	19-39岁	22.533652140721351	113.920131237770221	440305	V0440300	13279	38	70	41	69	113.919983189999996	22.5293904199999986	113.922423530000003	22.5316063799999995	1
2019-10-19 20:41:38	2019-10-19 22:23:54	2.29234759999999982	01	0-18岁	22.5332804690247208	113.924287694851202	440305	V0440300	13280	38	71	41	70	113.922423530000003	22.5293904199999986	113.924863869999996	22.5316063799999995	1
2019-10-19 17:59:30	2019-10-19 20:45:50	2.29234759999999982	02	19-39岁	22.5326112676190107	113.926575778637073	440305	V0440300	13281	38	72	40	71	113.924863869999996	22.5293904199999986	113.927304199999995	22.5316063799999995	1
2019-10-19 10:35:42	2019-10-19 15:18:47	2.29234759999999982	02	0-18岁	22.5323697799198897	113.925745660326768	440305	V0440300	13281	38	72	40	71	113.924863869999996	22.5293904199999986	113.927304199999995	22.5316063799999995	1
2019-10-19 11:27:44	2019-10-19 13:52:17	2.29234759999999982	01	19-39岁	22.5332027831994992	113.927777026596772	440305	V0440300	13282	38	73	40	72	113.927304199999995	22.5293904199999986	113.929744540000002	22.5316063799999995	1
2019-10-19 20:49:45	2019-10-19 22:22:23	2.29234759999999982	02	19-39岁	22.5327460739876102	113.929380361554337	440305	V0440300	13282	38	73	40	72	113.927304199999995	22.5293904199999986	113.929744540000002	22.5316063799999995	1
2019-10-19 13:18:38	2019-10-19 15:51:00	2.29234759999999982	02	40-55岁	22.5316295168796294	113.929511930776911	440305	V0440300	13282	38	73	40	72	113.927304199999995	22.5293904199999986	113.929744540000002	22.5316063799999995	1
2019-10-19 19:06:47	2019-10-19 21:41:14	2.29234759999999982	01	19-39岁	22.5335872464148288	113.932315060740805	440305	V0440300	13284	38	75	40	74	113.932184879999994	22.5293904199999986	113.934625209999993	22.5316063799999995	1
2019-10-19 15:12:07	2019-10-19 16:41:06	2.29234759999999982	01	55岁以上	22.5316763313440305	113.940964576340974	440305	V0440300	13287	38	78	40	77	113.939505879999999	22.5293904199999986	113.941946220000005	22.5316063799999995	1
2019-10-19 13:23:03	2019-10-19 14:04:29	2.29234759999999982	01	40-55岁	22.5319609076221212	113.940268552440571	440305	V0440300	13287	38	78	40	77	113.939505879999999	22.5293904199999986	113.941946220000005	22.5316063799999995	2
2019-10-19 12:08:39	2019-10-19 13:23:02	2.29234759999999982	01	40-55岁	22.5319609076221212	113.940268552440571	440305	V0440300	13287	38	78	40	77	113.939505879999999	22.5293904199999986	113.941946220000005	22.5316063799999995	2
2019-10-19 14:35:23	2019-10-19 15:29:43	2.29234759999999982	01	19-39岁	22.5335771841033896	113.940786662571341	440305	V0440300	13287	38	78	40	77	113.939505879999999	22.5293904199999986	113.941946220000005	22.5316063799999995	3
2019-10-19 10:11:37	2019-10-19 11:33:53	2.29234759999999982	01	19-39岁	22.5335771841033896	113.940786662571341	440305	V0440300	13287	38	78	40	77	113.939505879999999	22.5293904199999986	113.941946220000005	22.5316063799999995	3
2019-10-19 15:29:43	2019-10-19 16:10:48	2.29234759999999982	01	19-39岁	22.5335771841033896	113.940786662571341	440305	V0440300	13287	38	78	40	77	113.939505879999999	22.5293904199999986	113.941946220000005	22.5316063799999995	3
2019-10-19 11:46:11	2019-10-19 14:20:50	2.29234759999999982	01	55岁以上	22.5319951425705014	113.94824366726364	440305	V0440300	13290	38	81	40	80	113.946826889999997	22.5293904199999986	113.949267230000004	22.5316063799999995	2
2019-10-19 20:06:48	2019-10-19 21:27:13	2.29234759999999982	01	55岁以上	22.5319951425705014	113.94824366726364	440305	V0440300	13290	38	81	40	80	113.946826889999997	22.5293904199999986	113.949267230000004	22.5316063799999995	2
2019-10-19 12:54:07	2019-10-19 15:21:19	2.29234759999999982	02	19-39岁	22.5318110112734296	113.947101366471543	440305	V0440300	13290	38	81	40	80	113.946826889999997	22.5293904199999986	113.949267230000004	22.5316063799999995	1
2019-10-19 18:53:03	2019-10-19 20:22:43	2.29234759999999982	03	未知	22.5328096424535502	113.953598106820564	440305	V0440300	13292	38	83	40	82	113.951707560000003	22.5293904199999986	113.954147899999995	22.5316063799999995	1
2019-10-19 21:28:28	2019-10-19 23:23:42	3.05925700000000012	02	40-55岁	22.5333895953145813	113.991590854236378	440304	V0440300	13308	38	99	40	98	113.990752939999993	22.5293904199999986	113.99319328	22.5316063799999995	1
2019-10-19 18:53:23	2019-10-19 21:11:39	3.05925700000000012	02	19-39岁	22.5325302571821098	114.064737243493084	440304	V0440300	13338	38	129	39	128	114.063963029999996	22.5293904199999986	114.066403359999995	22.5316063799999995	2
2019-10-19 21:12:17	2019-10-19 23:41:29	3.05925700000000012	02	19-39岁	22.5325302571821098	114.064737243493084	440304	V0440300	13338	38	129	39	128	114.063963029999996	22.5293904199999986	114.066403359999995	22.5316063799999995	2
2019-10-19 14:39:18	2019-10-19 20:12:34	3.05925700000000012	02	19-39岁	22.5323635045039907	114.07490332983653	440304	V0440300	13342	38	133	39	132	114.073724369999994	22.5293904199999986	114.07616471	22.5316063799999995	1
2019-10-19 11:24:21	2019-10-19 16:30:57	2.29234759999999982	01	19-39岁	22.5351447409683416	113.904806949183353	440305	V0440300	13629	39	63	42	62	113.902900840000001	22.5316063799999995	113.905341179999994	22.5338223400000004	1
2019-10-19 15:03:39	2019-10-19 19:39:53	2.29234759999999982	01	19-39岁	22.5340182712842996	113.904890367140808	440305	V0440300	13629	39	63	42	62	113.902900840000001	22.5316063799999995	113.905341179999994	22.5338223400000004	2
2019-10-19 19:41:16	2019-10-19 21:44:01	2.29234759999999982	01	19-39岁	22.5340182712842996	113.904890367140808	440305	V0440300	13629	39	63	42	62	113.902900840000001	22.5316063799999995	113.905341179999994	22.5338223400000004	2
2019-10-19 12:04:28	2019-10-19 14:17:41	2.29234759999999982	02	19-39岁	22.5356532835566199	113.920009096955425	440305	V0440300	13636	39	70	42	69	113.919983189999996	22.5316063799999995	113.922423530000003	22.5338223400000004	1
2019-10-19 12:01:24	2019-10-19 15:42:56	2.29234759999999982	01	40-55岁	22.5344357820585515	113.924767258036539	440305	V0440300	13637	39	71	42	70	113.922423530000003	22.5316063799999995	113.924863869999996	22.5338223400000004	1
2019-10-19 19:11:51	2019-10-19 22:09:31	2.29234759999999982	02	19-39岁	22.5351749765749609	113.922837035917254	440305	V0440300	13637	39	71	42	70	113.922423530000003	22.5316063799999995	113.924863869999996	22.5338223400000004	2
2019-10-19 22:10:38	2019-10-19 23:21:08	2.29234759999999982	02	19-39岁	22.5351749765749609	113.922837035917254	440305	V0440300	13637	39	71	42	70	113.922423530000003	22.5316063799999995	113.924863869999996	22.5338223400000004	2
2019-10-19 12:04:05	2019-10-19 14:17:35	2.29234759999999982	02	19-39岁	22.5341715755965204	113.924637106006472	440305	V0440300	13637	39	71	42	70	113.922423530000003	22.5316063799999995	113.924863869999996	22.5338223400000004	1
2019-10-19 22:11:41	2019-10-19 22:45:34	2.29234759999999982	01	19-39岁	22.5357025785939697	113.928246283390976	440305	V0440300	13639	39	73	41	72	113.927304199999995	22.5316063799999995	113.929744540000002	22.5338223400000004	1
2019-10-19 16:20:14	2019-10-19 18:54:36	2.29234759999999982	02	0-18岁	22.5359516605241694	113.929474573811831	440305	V0440300	13639	39	73	41	72	113.927304199999995	22.5316063799999995	113.929744540000002	22.5338223400000004	1
2019-10-19 18:42:17	2019-10-19 20:22:41	2.29234759999999982	02	19-39岁	22.5343498101969786	113.928295662865864	440305	V0440300	13639	39	73	41	72	113.927304199999995	22.5316063799999995	113.929744540000002	22.5338223400000004	1
2019-10-19 20:18:12	2019-10-19 22:03:52	2.29234759999999982	01	19-39岁	22.5339521069800988	113.930626320137932	440305	V0440300	13640	39	74	41	73	113.929744540000002	22.5316063799999995	113.932184879999994	22.5338223400000004	1
2019-10-19 19:17:06	2019-10-19 23:21:47	2.29234759999999982	01	19-39岁	22.5342212497654408	113.931961021939713	440305	V0440300	13640	39	74	41	73	113.929744540000002	22.5316063799999995	113.932184879999994	22.5338223400000004	1
2019-10-19 10:58:22	2019-10-19 14:32:26	2.29234759999999982	01	0-18岁	22.5353845831312682	113.931915867538905	440305	V0440300	13640	39	74	41	73	113.929744540000002	22.5316063799999995	113.932184879999994	22.5338223400000004	1
2019-10-19 19:50:38	2019-10-19 21:19:01	2.29234759999999982	02	40-55岁	22.5351344699988587	113.931105341620935	440305	V0440300	13640	39	74	41	73	113.929744540000002	22.5316063799999995	113.932184879999994	22.5338223400000004	1
2019-10-19 19:09:48	2019-10-19 21:30:59	2.29234759999999982	01	19-39岁	22.5352022505011611	113.931346716483134	440305	V0440300	13640	39	74	41	73	113.929744540000002	22.5316063799999995	113.932184879999994	22.5338223400000004	1
2019-10-19 13:55:12	2019-10-19 18:00:07	2.29234759999999982	01	19-39岁	22.5341598968261394	113.931583497676968	440305	V0440300	13640	39	74	41	73	113.929744540000002	22.5316063799999995	113.932184879999994	22.5338223400000004	1
2019-10-19 11:08:04	2019-10-19 12:15:05	2.29234759999999982	01	40-55岁	22.5345918529185489	113.930573308192194	440305	V0440300	13640	39	74	41	73	113.929744540000002	22.5316063799999995	113.932184879999994	22.5338223400000004	1
2019-10-19 17:53:32	2019-10-19 21:17:21	2.29234759999999982	01	19-39岁	22.5356929648896802	113.930578093184351	440305	V0440300	13640	39	74	41	73	113.929744540000002	22.5316063799999995	113.932184879999994	22.5338223400000004	1
2019-10-19 17:34:26	2019-10-19 20:19:17	2.29234759999999982	02	19-39岁	22.5344427918030412	113.934112836032114	440305	V0440300	13641	39	75	41	74	113.932184879999994	22.5316063799999995	113.934625209999993	22.5338223400000004	1
2019-10-19 20:50:52	2019-10-19 23:33:45	2.29234759999999982	01	19-39岁	22.5344203055276786	113.933880174646191	440305	V0440300	13641	39	75	41	74	113.932184879999994	22.5316063799999995	113.934625209999993	22.5338223400000004	1
2019-10-19 11:43:59	2019-10-19 14:01:18	2.29234759999999982	01	40-55岁	22.5346510668001514	113.934623125958623	440305	V0440300	13641	39	75	41	74	113.932184879999994	22.5316063799999995	113.934625209999993	22.5338223400000004	1
2019-10-19 17:55:38	2019-10-19 20:09:05	2.29234759999999982	01	19-39岁	22.5340617405245212	113.934480707359654	440305	V0440300	13641	39	75	41	74	113.932184879999994	22.5316063799999995	113.934625209999993	22.5338223400000004	1
2019-10-19 19:53:25	2019-10-19 21:17:37	2.29234759999999982	02	0-18岁	22.5358054771226897	113.932217440354634	440305	V0440300	13641	39	75	41	74	113.932184879999994	22.5316063799999995	113.934625209999993	22.5338223400000004	1
2019-10-19 19:29:43	2019-10-19 20:23:00	2.29234759999999982	02	19-39岁	22.534127930425619	113.93369233748318	440305	V0440300	13641	39	75	41	74	113.932184879999994	22.5316063799999995	113.934625209999993	22.5338223400000004	2
2019-10-19 20:23:23	2019-10-19 21:48:34	2.29234759999999982	02	19-39岁	22.534127930425619	113.93369233748318	440305	V0440300	13641	39	75	41	74	113.932184879999994	22.5316063799999995	113.934625209999993	22.5338223400000004	2
2019-10-19 17:19:04	2019-10-19 20:37:52	2.29234759999999982	02	19-39岁	22.5342790382755496	113.936885208665018	440305	V0440300	13642	39	76	41	75	113.934625209999993	22.5316063799999995	113.93706555	22.5338223400000004	1
2019-10-19 20:17:22	2019-10-19 23:38:44	2.29234759999999982	02	19-39岁	22.5342788532708589	113.936875497813219	440305	V0440300	13642	39	76	41	75	113.934625209999993	22.5316063799999995	113.93706555	22.5338223400000004	1
2019-10-19 19:37:10	2019-10-19 22:11:28	2.29234759999999982	01	40-55岁	22.5350828522258411	113.939286497953489	440305	V0440300	13643	39	77	41	76	113.93706555	22.5316063799999995	113.939505879999999	22.5338223400000004	1
2019-10-19 19:04:22	2019-10-19 22:33:47	2.29234759999999982	01	40-55岁	22.5350334376935706	113.954268199406286	440305	V0440300	13650	39	84	41	83	113.954147899999995	22.5316063799999995	113.956588240000002	22.5338223400000004	1
2019-10-19 09:55:56	2019-10-19 11:59:09	2.29234759999999982	02	19-39岁	22.5357118102905503	113.961024781225532	440305	V0440300	13652	39	86	41	85	113.959028570000001	22.5316063799999995	113.961468909999994	22.5338223400000004	1
2019-10-19 18:30:51	2019-10-19 19:18:12	2.29234759999999982	01	55岁以上	22.5350950971141586	113.963253344777556	440305	V0440300	13653	39	87	41	86	113.961468909999994	22.5316063799999995	113.963909240000007	22.5338223400000004	3
2019-10-19 19:18:59	2019-10-19 20:10:27	2.29234759999999982	01	55岁以上	22.5350950971141586	113.963253344777556	440305	V0440300	13653	39	87	41	86	113.961468909999994	22.5316063799999995	113.963909240000007	22.5338223400000004	3
2019-10-19 16:33:25	2019-10-19 18:30:07	2.29234759999999982	01	55岁以上	22.5350950971141586	113.963253344777556	440305	V0440300	13653	39	87	41	86	113.961468909999994	22.5316063799999995	113.963909240000007	22.5338223400000004	3
2019-10-19 18:08:09	2019-10-19 20:40:11	2.29234759999999982	01	40-55岁	22.5355970161830186	113.962591441022838	440305	V0440300	13653	39	87	41	86	113.961468909999994	22.5316063799999995	113.963909240000007	22.5338223400000004	1
2019-10-19 21:33:54	2019-10-19 23:02:07	2.29234759999999982	03	未知	22.534278273498991	113.964922790956834	440305	V0440300	13654	39	88	41	87	113.963909240000007	22.5316063799999995	113.966349579999999	22.5338223400000004	1
2019-10-19 19:10:25	2019-10-19 23:25:12	3.05925700000000012	01	19-39岁	22.5343670647905192	113.992220586298401	440304	V0440300	13665	39	99	41	98	113.990752939999993	22.5316063799999995	113.99319328	22.5338223400000004	1
2019-10-19 19:44:48	2019-10-19 22:02:21	3.05925700000000012	02	19-39岁	22.5346184299313208	114.014910276880485	440304	V0440300	13674	39	108	41	107	114.012715970000002	22.5316063799999995	114.015156300000001	22.5338223400000004	1
2019-10-19 21:34:44	2019-10-19 23:26:46	3.05925700000000012	01	19-39岁	22.5341533106663796	114.041997405764178	440304	V0440300	13685	39	119	41	118	114.039559659999995	22.5316063799999995	114.042000000000002	22.5338223400000004	1
2019-10-19 11:53:47	2019-10-19 15:19:10	3.05925700000000012	02	40-55岁	22.5341723166714516	114.039597250595875	440304	V0440300	13685	39	119	41	118	114.039559659999995	22.5316063799999995	114.042000000000002	22.5338223400000004	1
2019-10-19 12:28:55	2019-10-19 14:57:08	3.05925700000000012	03	未知	22.5350294810374088	114.068648426931006	440304	V0440300	13696	39	130	40	129	114.066403359999995	22.5316063799999995	114.068843700000002	22.5338223400000004	1
2019-10-19 03:47:37	2019-10-19 04:58:55	3.05925700000000012	03	未知	22.5356967137533992	114.076047554554663	440304	V0440300	13699	39	133	40	132	114.073724369999994	22.5316063799999995	114.07616471	22.5338223400000004	1
2019-10-19 17:16:16	2019-10-19 19:20:16	2.29234759999999982	02	19-39岁	22.5363501881128094	113.914465816315456	440305	V0440300	13990	40	67	43	66	113.912662190000006	22.5338223400000004	113.915102520000005	22.5360383000000013	1
2019-10-19 18:51:29	2019-10-19 21:14:43	2.29234759999999982	01	19-39岁	22.53642786510731	113.919457577294423	440305	V0440300	13992	40	69	43	68	113.917542859999998	22.5338223400000004	113.919983189999996	22.5360383000000013	1
2019-10-19 19:25:03	2019-10-19 23:39:30	2.29234759999999982	01	19-39岁	22.5373383011687487	113.917989820813872	440305	V0440300	13992	40	69	43	68	113.917542859999998	22.5338223400000004	113.919983189999996	22.5360383000000013	1
2019-10-19 12:07:40	2019-10-19 18:30:08	2.29234759999999982	02	19-39岁	22.5363460038114702	113.923665982366174	440305	V0440300	13994	40	71	42	70	113.922423530000003	22.5338223400000004	113.924863869999996	22.5360383000000013	1
2019-10-19 12:22:41	2019-10-19 15:00:54	2.29234759999999982	01	19-39岁	22.5362482911988593	113.926106613315952	440305	V0440300	13995	40	72	42	71	113.924863869999996	22.5338223400000004	113.927304199999995	22.5360383000000013	1
2019-10-19 15:17:15	2019-10-19 18:00:05	2.29234759999999982	01	19-39岁	22.5374432140980403	113.930549084636155	440305	V0440300	13997	40	74	42	73	113.929744540000002	22.5338223400000004	113.932184879999994	22.5360383000000013	1
2019-10-19 10:07:20	2019-10-19 12:16:26	2.29234759999999982	01	19-39岁	22.5371969680347384	113.93419770001266	440305	V0440300	13998	40	75	42	74	113.932184879999994	22.5338223400000004	113.934625209999993	22.5360383000000013	1
2019-10-19 17:18:52	2019-10-19 18:06:23	2.29234759999999982	02	19-39岁	22.536588044755721	113.936814800419	440305	V0440300	13999	40	76	42	75	113.934625209999993	22.5338223400000004	113.93706555	22.5360383000000013	1
2019-10-19 15:20:55	2019-10-19 16:34:01	2.29234759999999982	03	未知	22.5372116778132892	113.942552405533206	440305	V0440300	14002	40	79	42	78	113.941946220000005	22.5338223400000004	113.944386559999998	22.5360383000000013	1
2019-10-19 18:35:07	2019-10-19 19:50:41	2.29234759999999982	02	19-39岁	22.5363890180348783	113.951984517093621	440305	V0440300	14006	40	83	42	82	113.951707560000003	22.5338223400000004	113.954147899999995	22.5360383000000013	1
2019-10-19 08:38:11	2019-10-19 10:26:07	2.29234759999999982	01	40-55岁	22.5368315897775204	113.954384168421214	440305	V0440300	14007	40	84	42	83	113.954147899999995	22.5338223400000004	113.956588240000002	22.5360383000000013	2
2019-10-19 11:54:58	2019-10-19 13:35:19	2.29234759999999982	01	40-55岁	22.5368315897775204	113.954384168421214	440305	V0440300	14007	40	84	42	83	113.954147899999995	22.5338223400000004	113.956588240000002	22.5360383000000013	2
2019-10-19 23:28:53	2019-10-19 23:28:53	2.29234759999999982	02	19-39岁	22.5377518942329296	113.956277878408414	440305	V0440300	14007	40	84	42	83	113.954147899999995	22.5338223400000004	113.956588240000002	22.5360383000000013	1
2019-10-19 19:54:10	2019-10-19 22:25:14	2.29234759999999982	02	40-55岁	22.537505874473549	113.958061174762449	440305	V0440300	14008	40	85	42	84	113.956588240000002	22.5338223400000004	113.959028570000001	22.5360383000000013	1
2019-10-19 00:11:51	2019-10-19 00:54:28	2.29234759999999982	01	19-39岁	22.536211313227799	113.974110022258188	440305	V0440300	14015	40	92	42	91	113.973670589999998	22.5338223400000004	113.976110930000004	22.5360383000000013	1
2019-10-19 18:30:27	2019-10-19 19:46:17	3.05925700000000012	01	19-39岁	22.536778646408191	114.000533344958384	440304	V0440300	14026	40	103	42	102	114.000514289999998	22.5338223400000004	114.002954619999997	22.5360383000000013	1
2019-10-19 14:13:24	2019-10-19 14:14:24	3.05925700000000012	01	19-39岁	22.5379150737672909	114.021854090578046	440304	V0440300	14034	40	111	42	110	114.02003698	22.5338223400000004	114.022477309999999	22.5360383000000013	1
2019-10-19 18:27:52	2019-10-19 19:09:13	3.05925700000000012	01	19-39岁	22.5362243719940984	114.038795641748607	440304	V0440300	14041	40	118	42	117	114.037119329999996	22.5338223400000004	114.039559659999995	22.5360383000000013	1
2019-10-19 19:23:29	2019-10-19 23:33:10	2.29234759999999982	01	40-55岁	22.5383134000402592	113.90532886880311	440305	V0440300	14343	41	63	44	62	113.902900840000001	22.5360383000000013	113.905341179999994	22.5382542599999987	1
2019-10-19 12:00:12	2019-10-19 13:23:47	2.29234759999999982	01	19-39岁	22.5399762528246796	113.913899402545312	440305	V0440300	14347	41	67	44	66	113.912662190000006	22.5360383000000013	113.915102520000005	22.5382542599999987	1
2019-10-19 14:01:57	2019-10-19 14:41:49	2.29234759999999982	01	19-39岁	22.53871270814345	113.914364693321801	440305	V0440300	14347	41	67	44	66	113.912662190000006	22.5360383000000013	113.915102520000005	22.5382542599999987	1
2019-10-19 00:08:01	2019-10-19 02:29:52	2.29234759999999982	02	19-39岁	22.5392607000342586	113.920822801213504	440305	V0440300	14350	41	70	43	69	113.919983189999996	22.5360383000000013	113.922423530000003	22.5382542599999987	1
2019-10-19 14:04:45	2019-10-19 16:39:44	2.29234759999999982	02	19-39岁	22.5395253365850188	113.940354323211551	440305	V0440300	14358	41	78	43	77	113.939505879999999	22.5360383000000013	113.941946220000005	22.5382542599999987	3
2019-10-19 16:40:05	2019-10-19 19:28:52	2.29234759999999982	02	19-39岁	22.5395253365850188	113.940354323211551	440305	V0440300	14358	41	78	43	77	113.939505879999999	22.5360383000000013	113.941946220000005	22.5382542599999987	3
2019-10-19 08:52:51	2019-10-19 14:03:59	2.29234759999999982	02	19-39岁	22.5395253365850188	113.940354323211551	440305	V0440300	14358	41	78	43	77	113.939505879999999	22.5360383000000013	113.941946220000005	22.5382542599999987	3
2019-10-19 11:55:45	2019-10-19 14:25:34	2.29234759999999982	01	19-39岁	22.5391160263174513	113.939712426455941	440305	V0440300	14358	41	78	43	77	113.939505879999999	22.5360383000000013	113.941946220000005	22.5382542599999987	1
2019-10-19 20:49:15	2019-10-19 21:26:40	2.29234759999999982	02	40-55岁	22.5384422444980395	113.961761631607303	440305	V0440300	14367	41	87	43	86	113.961468909999994	22.5360383000000013	113.963909240000007	22.5382542599999987	1
2019-10-19 16:37:36	2019-10-19 18:07:26	2.29234759999999982	01	19-39岁	22.5386794894871088	113.962854276763082	440305	V0440300	14367	41	87	43	86	113.961468909999994	22.5360383000000013	113.963909240000007	22.5382542599999987	1
2019-10-19 13:21:18	2019-10-19 16:18:09	3.05925700000000012	02	19-39岁	22.5397166994839502	114.004667018743888	440304	V0440300	14384	41	104	43	103	114.002954619999997	22.5360383000000013	114.005394960000004	22.5382542599999987	1
2019-10-19 19:11:19	2019-10-19 21:43:29	3.05925700000000012	01	19-39岁	22.5388575285832111	114.014274986204228	440304	V0440300	14388	41	108	43	107	114.012715970000002	22.5360383000000013	114.015156300000001	22.5382542599999987	2
2019-10-19 21:43:30	2019-10-19 22:01:17	3.05925700000000012	01	19-39岁	22.5388575285832111	114.014274986204228	440304	V0440300	14388	41	108	43	107	114.012715970000002	22.5360383000000013	114.015156300000001	22.5382542599999987	2
2019-10-19 16:30:34	2019-10-19 20:04:13	3.05925700000000012	01	19-39岁	22.5393008424543595	114.015305033826337	440304	V0440300	14389	41	109	43	108	114.015156300000001	22.5360383000000013	114.017596639999994	22.5382542599999987	1
2019-10-19 16:53:29	2019-10-19 17:31:08	3.05925700000000012	01	19-39岁	22.5387021140348089	114.048380951661144	440304	V0440300	14402	41	122	42	121	114.046880669999993	22.5360383000000013	114.04932101	22.5382542599999987	1
2019-10-19 17:54:10	2019-10-19 20:55:58	3.05925700000000012	02	19-39岁	22.5391381815215013	114.062333603845843	440304	V0440300	14408	41	128	42	127	114.061522690000004	22.5360383000000013	114.063963029999996	22.5382542599999987	2
2019-10-19 20:56:55	2019-10-19 21:48:45	3.05925700000000012	02	19-39岁	22.5391381815215013	114.062333603845843	440304	V0440300	14408	41	128	42	127	114.061522690000004	22.5360383000000013	114.063963029999996	22.5382542599999987	2
2019-10-19 12:35:56	2019-10-19 16:42:27	3.05925700000000012	02	19-39岁	22.5398963307437903	114.084645357794059	440304	V0440300	14417	41	137	42	136	114.083485710000005	22.5360383000000013	114.085926049999998	22.5382542599999987	1
2019-10-19 17:11:58	2019-10-19 21:26:27	3.05925700000000012	01	19-39岁	22.5403180928087608	114.086502022952473	440304	V0440300	14418	41	138	42	137	114.085926049999998	22.5360383000000013	114.088366390000004	22.5382542599999987	1
2019-10-19 16:26:40	2019-10-19 20:51:41	2.29234759999999982	01	55岁以上	22.5409282804999194	113.907087272927285	440305	V0440300	14701	42	64	45	63	113.905341179999994	22.5382542599999987	113.907781510000007	22.5404702099999987	1
2019-10-19 12:02:37	2019-10-19 13:23:27	2.29234759999999982	01	19-39岁	22.5408533526640014	113.909760627599525	440305	V0440300	14702	42	65	45	64	113.907781510000007	22.5382542599999987	113.910221849999999	22.5404702099999987	1
2019-10-19 20:22:35	2019-10-19 23:21:44	2.29234759999999982	02	19-39岁	22.541984124132469	113.911309313447092	440305	V0440300	14703	42	66	45	65	113.910221849999999	22.5382542599999987	113.912662190000006	22.5404702099999987	1
2019-10-19 23:07:50	2019-10-19 23:07:50	2.29234759999999982	01	19-39岁	22.5414771355599903	113.921103919391086	440305	V0440300	14707	42	70	44	69	113.919983189999996	22.5382542599999987	113.922423530000003	22.5404702099999987	1
2019-10-19 16:36:21	2019-10-19 20:55:07	2.29234759999999982	01	19-39岁	22.541911637570859	113.945771518142365	440305	V0440300	14717	42	80	44	79	113.944386559999998	22.5382542599999987	113.946826889999997	22.5404702099999987	1
2019-10-19 10:06:49	2019-10-19 11:20:14	2.29234759999999982	01	19-39岁	22.5414321878043715	113.950941013094209	440305	V0440300	14719	42	82	44	81	113.949267230000004	22.5382542599999987	113.951707560000003	22.5404702099999987	1
2019-10-19 12:26:53	2019-10-19 13:47:27	2.29234759999999982	01	19-39岁	22.54172396993334	113.961106813723589	440305	V0440300	14723	42	86	44	85	113.959028570000001	22.5382542599999987	113.961468909999994	22.5404702099999987	1
2019-10-19 08:42:31	2019-10-19 18:05:24	2.29234759999999982	02	19-39岁	22.5421314016664986	113.964041729814966	440305	V0440300	14725	42	88	44	87	113.963909240000007	22.5382542599999987	113.966349579999999	22.5404702099999987	1
2019-10-19 19:00:00	2019-10-19 21:17:24	2.29234759999999982	01	19-39岁	22.5421429204916386	113.965129632353992	440305	V0440300	14725	42	88	44	87	113.963909240000007	22.5382542599999987	113.966349579999999	22.5404702099999987	1
2019-10-19 11:10:58	2019-10-19 13:49:28	2.29234759999999982	01	19-39岁	22.5423158768342908	113.973345337313077	440305	V0440300	14728	42	91	44	90	113.971230250000005	22.5382542599999987	113.973670589999998	22.5404702099999987	1
2019-10-19 17:44:30	2019-10-19 19:56:45	2.29234759999999982	02	19-39岁	22.5424996675589497	113.987934449286456	440305	V0440300	14734	42	97	44	96	113.985872270000002	22.5382542599999987	113.988312609999994	22.5404702099999987	1
2019-10-19 12:40:59	2019-10-19 17:52:50	3.05925700000000012	02	19-39岁	22.5415979540110989	114.002945548208743	440304	V0440300	14740	42	103	44	102	114.000514289999998	22.5382542599999987	114.002954619999997	22.5404702099999987	1
2019-10-19 12:31:26	2019-10-19 13:57:16	3.05925700000000012	02	19-39岁	22.5424196018316785	114.005385926349334	440304	V0440300	14741	42	104	44	103	114.002954619999997	22.5382542599999987	114.005394960000004	22.5404702099999987	1
2019-10-19 19:21:34	2019-10-19 21:27:45	3.05925700000000012	02	19-39岁	22.5410208022445495	114.007330148991258	440304	V0440300	14742	42	105	44	104	114.005394960000004	22.5382542599999987	114.007835290000003	22.5404702099999987	1
2019-10-19 18:24:14	2019-10-19 20:12:02	3.05925700000000012	01	40-55岁	22.5405314007637401	114.012072321489796	440304	V0440300	14744	42	107	44	106	114.010275629999995	22.5382542599999987	114.012715970000002	22.5404702099999987	1
2019-10-19 18:38:00	2019-10-19 20:11:44	3.05925700000000012	01	19-39岁	22.5414335638502692	114.014967666238192	440304	V0440300	14745	42	108	44	107	114.012715970000002	22.5382542599999987	114.015156300000001	22.5404702099999987	1
2019-10-19 11:47:43	2019-10-19 14:03:49	3.05925700000000012	02	19-39岁	22.5415613872203586	114.059610323396811	440304	V0440300	14764	42	127	43	126	114.059082349999997	22.5382542599999987	114.061522690000004	22.5404702099999987	1
2019-10-19 14:09:30	2019-10-19 15:33:31	3.17181930000000012	02	19-39岁	22.5421368093156502	114.099231262596618	440303	V0440300	14780	42	143	43	142	114.098127730000002	22.5382542599999987	114.100568069999994	22.5404702099999987	2
2019-10-19 18:03:46	2019-10-19 18:55:35	3.17181930000000012	02	19-39岁	22.5421368093156502	114.099231262596618	440303	V0440300	14780	42	143	43	142	114.098127730000002	22.5382542599999987	114.100568069999994	22.5404702099999987	2
2019-10-19 15:05:29	2019-10-19 21:07:39	3.17181930000000012	03	未知	22.5420737160606599	114.11830619096294	440303	V0440300	14788	42	151	43	150	114.117650420000004	22.5382542599999987	114.120090759999997	22.5404702099999987	1
2019-10-19 19:06:30	2019-10-19 21:15:40	2.29234759999999982	02	19-39岁	22.5428181800420795	113.916206724621773	440305	V0440300	15062	43	68	45	67	113.915102520000005	22.5404702099999987	113.917542859999998	22.5426861699999996	2
2019-10-19 18:28:00	2019-10-19 19:05:48	2.29234759999999982	02	19-39岁	22.5428181800420795	113.916206724621773	440305	V0440300	15062	43	68	45	67	113.915102520000005	22.5404702099999987	113.917542859999998	22.5426861699999996	2
2019-10-19 16:55:23	2019-10-19 21:10:38	2.29234759999999982	02	19-39岁	22.5444544569860312	113.918706092287323	440305	V0440300	15063	43	69	45	68	113.917542859999998	22.5404702099999987	113.919983189999996	22.5426861699999996	1
2019-10-19 17:51:47	2019-10-19 21:08:14	2.29234759999999982	01	40-55岁	22.5440111573235207	113.920532741954716	440305	V0440300	15064	43	70	45	69	113.919983189999996	22.5404702099999987	113.922423530000003	22.5426861699999996	2
2019-10-19 13:29:42	2019-10-19 14:19:20	2.29234759999999982	01	40-55岁	22.5440111573235207	113.920532741954716	440305	V0440300	15064	43	70	45	69	113.919983189999996	22.5404702099999987	113.922423530000003	22.5426861699999996	2
2019-10-19 17:38:03	2019-10-19 19:56:47	2.29234759999999982	02	19-39岁	22.5437590373445396	113.922918638960084	440305	V0440300	15065	43	71	45	70	113.922423530000003	22.5404702099999987	113.924863869999996	22.5426861699999996	1
2019-10-19 12:55:35	2019-10-19 14:58:26	2.29234759999999982	01	19-39岁	22.5437773062863407	113.92859210435698	440305	V0440300	15067	43	73	45	72	113.927304199999995	22.5404702099999987	113.929744540000002	22.5426861699999996	1
2019-10-19 18:50:12	2019-10-19 22:10:13	2.29234759999999982	02	19-39岁	22.5440208711935917	113.928586710150171	440305	V0440300	15067	43	73	45	72	113.927304199999995	22.5404702099999987	113.929744540000002	22.5426861699999996	1
2019-10-19 17:58:40	2019-10-19 21:49:52	2.29234759999999982	02	19-39岁	22.5440292879384394	113.935173693351828	440305	V0440300	15070	43	76	45	75	113.934625209999993	22.5404702099999987	113.93706555	22.5426861699999996	1
2019-10-19 21:55:16	2019-10-19 22:38:39	2.29234759999999982	01	19-39岁	22.5432449565765403	113.940427719832982	440305	V0440300	15072	43	78	45	77	113.939505879999999	22.5404702099999987	113.941946220000005	22.5426861699999996	2
2019-10-19 19:14:13	2019-10-19 20:06:19	2.29234759999999982	01	19-39岁	22.5432449565765403	113.940427719832982	440305	V0440300	15072	43	78	45	77	113.939505879999999	22.5404702099999987	113.941946220000005	22.5426861699999996	2
2019-10-19 20:29:15	2019-10-19 23:03:05	2.29234759999999982	02	19-39岁	22.5427231852465901	113.946210279616167	440305	V0440300	15074	43	80	45	79	113.944386559999998	22.5404702099999987	113.946826889999997	22.5426861699999996	2
2019-10-19 19:41:47	2019-10-19 20:28:53	2.29234759999999982	02	19-39岁	22.5427231852465901	113.946210279616167	440305	V0440300	15074	43	80	45	79	113.944386559999998	22.5404702099999987	113.946826889999997	22.5426861699999996	2
2019-10-19 19:13:12	2019-10-19 21:28:45	2.29234759999999982	02	19-39岁	22.54409556485205	113.948142630831356	440305	V0440300	15075	43	81	45	80	113.946826889999997	22.5404702099999987	113.949267230000004	22.5426861699999996	1
2019-10-19 16:18:05	2019-10-19 18:29:22	2.29234759999999982	02	55岁以上	22.5443744447152703	113.962865594350134	440305	V0440300	15081	43	87	45	86	113.961468909999994	22.5404702099999987	113.963909240000007	22.5426861699999996	1
2019-10-19 13:19:23	2019-10-19 15:42:31	2.29234759999999982	02	55岁以上	22.5432497192475196	113.979329334986744	440305	V0440300	15088	43	94	45	93	113.978551260000003	22.5404702099999987	113.980991599999996	22.5426861699999996	1
2019-10-19 18:46:35	2019-10-19 22:14:21	3.05925700000000012	01	19-39岁	22.5431952075159785	113.992787012375899	440304	V0440300	15093	43	99	45	98	113.990752939999993	22.5404702099999987	113.99319328	22.5426861699999996	1
2019-10-19 01:54:47	2019-10-19 02:59:45	3.05925700000000012	01	19-39岁	22.5433808151043991	114.000788937605307	440304	V0440300	15097	43	103	45	102	114.000514289999998	22.5404702099999987	114.002954619999997	22.5426861699999996	1
2019-10-19 14:25:10	2019-10-19 18:30:42	3.05925700000000012	01	0-18岁	22.5429237620478595	114.014537237806636	440304	V0440300	15102	43	108	45	107	114.012715970000002	22.5404702099999987	114.015156300000001	22.5426861699999996	1
2019-10-19 17:49:15	2019-10-19 21:42:11	3.05925700000000012	02	19-39岁	22.5443469954158111	114.089682172004785	440304	V0440300	15133	43	139	44	138	114.088366390000004	22.5404702099999987	114.090806720000003	22.5426861699999996	1
2019-10-19 13:55:28	2019-10-19 18:19:53	3.17181930000000012	01	40-55岁	22.5429484074207807	114.105199704465861	440303	V0440300	15139	43	145	44	144	114.103008399999993	22.5404702099999987	114.10544874	22.5426861699999996	1
2019-10-19 19:03:39	2019-10-19 23:15:58	2.29234759999999982	02	19-39岁	22.5457352105854483	113.900363795200263	440305	V0440300	15412	44	61	47	60	113.898020169999995	22.5426861699999996	113.900460510000002	22.5449021300000005	1
2019-10-19 12:38:12	2019-10-19 16:30:38	2.29234759999999982	01	19-39岁	22.545319340959221	113.902665944997182	440305	V0440300	15413	44	62	47	61	113.900460510000002	22.5426861699999996	113.902900840000001	22.5449021300000005	1
2019-10-19 21:08:31	2019-10-19 22:26:12	2.29234759999999982	02	19-39岁	22.546259598054661	113.911194657451773	440305	V0440300	15417	44	66	47	65	113.910221849999999	22.5426861699999996	113.912662190000006	22.5449021300000005	1
2019-10-19 15:28:47	2019-10-19 19:06:38	2.29234759999999982	02	19-39岁	22.5456805264951008	113.911586463498381	440305	V0440300	15417	44	66	47	65	113.910221849999999	22.5426861699999996	113.912662190000006	22.5449021300000005	1
2019-10-19 19:28:58	2019-10-19 21:40:42	2.29234759999999982	02	19-39岁	22.5464839855730084	113.916300088240988	440305	V0440300	15419	44	68	46	67	113.915102520000005	22.5426861699999996	113.917542859999998	22.5449021300000005	1
2019-10-19 10:17:04	2019-10-19 14:29:29	2.29234759999999982	01	19-39岁	22.5455581174644912	113.916961907129419	440305	V0440300	15419	44	68	46	67	113.915102520000005	22.5426861699999996	113.917542859999998	22.5449021300000005	1
2019-10-19 18:42:15	2019-10-19 20:54:48	2.29234759999999982	02	19-39岁	22.5454169512175113	113.917130210674571	440305	V0440300	15419	44	68	46	67	113.915102520000005	22.5426861699999996	113.917542859999998	22.5449021300000005	1
2019-10-19 11:48:27	2019-10-19 11:54:01	2.29234759999999982	02	19-39岁	22.5451763399240903	113.916348598410593	440305	V0440300	15419	44	68	46	67	113.915102520000005	22.5426861699999996	113.917542859999998	22.5449021300000005	2
2019-10-19 11:54:45	2019-10-19 12:34:54	2.29234759999999982	02	19-39岁	22.5451763399240903	113.916348598410593	440305	V0440300	15419	44	68	46	67	113.915102520000005	22.5426861699999996	113.917542859999998	22.5449021300000005	2
2019-10-19 20:45:53	2019-10-19 22:27:39	2.29234759999999982	02	40-55岁	22.5468665741650796	113.919779516032889	440305	V0440300	15420	44	69	46	68	113.917542859999998	22.5426861699999996	113.919983189999996	22.5449021300000005	2
2019-10-19 20:05:53	2019-10-19 20:45:40	2.29234759999999982	02	40-55岁	22.5468665741650796	113.919779516032889	440305	V0440300	15420	44	69	46	68	113.917542859999998	22.5426861699999996	113.919983189999996	22.5449021300000005	2
2019-10-19 14:00:01	2019-10-19 18:53:33	2.29234759999999982	02	19-39岁	22.5451803861706814	113.917971009479942	440305	V0440300	15420	44	69	46	68	113.917542859999998	22.5426861699999996	113.919983189999996	22.5449021300000005	1
2019-10-19 11:20:03	2019-10-19 12:48:03	2.29234759999999982	01	19-39岁	22.5461455510670703	113.919358327728375	440305	V0440300	15420	44	69	46	68	113.917542859999998	22.5426861699999996	113.919983189999996	22.5449021300000005	1
2019-10-19 12:37:44	2019-10-19 13:59:42	2.29234759999999982	01	40-55岁	22.5452863372691894	113.919260828444479	440305	V0440300	15420	44	69	46	68	113.917542859999998	22.5426861699999996	113.919983189999996	22.5449021300000005	1
2019-10-19 14:23:19	2019-10-19 15:50:47	2.29234759999999982	01	19-39岁	22.5451658985914101	113.92475282119554	440305	V0440300	15422	44	71	46	70	113.922423530000003	22.5426861699999996	113.924863869999996	22.5449021300000005	1
2019-10-19 13:49:51	2019-10-19 17:09:49	2.29234759999999982	02	19-39岁	22.5458240325819013	113.925661215027787	440305	V0440300	15423	44	72	46	71	113.924863869999996	22.5426861699999996	113.927304199999995	22.5449021300000005	1
2019-10-19 14:05:00	2019-10-19 16:59:24	2.29234759999999982	02	19-39岁	22.5457664591799407	113.925953961607831	440305	V0440300	15423	44	72	46	71	113.924863869999996	22.5426861699999996	113.927304199999995	22.5449021300000005	1
2019-10-19 13:10:28	2019-10-19 20:16:48	2.29234759999999982	02	40-55岁	22.5464723249112389	113.932195252213532	440305	V0440300	15426	44	75	46	74	113.932184879999994	22.5426861699999996	113.934625209999993	22.5449021300000005	1
2019-10-19 10:32:43	2019-10-19 11:06:07	2.29234759999999982	01	40-55岁	22.5462076786425882	113.934406582773406	440305	V0440300	15426	44	75	46	74	113.932184879999994	22.5426861699999996	113.934625209999993	22.5449021300000005	1
2019-10-19 13:59:51	2019-10-19 15:15:02	2.29234759999999982	03	未知	22.5454292818330408	113.934287770861701	440305	V0440300	15426	44	75	46	74	113.932184879999994	22.5426861699999996	113.934625209999993	22.5449021300000005	1
2019-10-19 16:11:43	2019-10-19 18:55:43	2.29234759999999982	02	19-39岁	22.5470498055416506	113.936447719935444	440305	V0440300	15427	44	76	46	75	113.934625209999993	22.5426861699999996	113.93706555	22.5449021300000005	1
2019-10-19 13:01:50	2019-10-19 15:51:09	2.29234759999999982	01	19-39岁	22.5452278460572515	113.96695672424444	440305	V0440300	15440	44	89	46	88	113.966349579999999	22.5426861699999996	113.968789920000006	22.5449021300000005	1
2019-10-19 16:50:31	2019-10-19 17:30:29	2.29234759999999982	01	40-55岁	22.5464563008703394	113.967969466347157	440305	V0440300	15440	44	89	46	88	113.966349579999999	22.5426861699999996	113.968789920000006	22.5449021300000005	2
2019-10-19 12:38:44	2019-10-19 14:30:02	2.29234759999999982	01	40-55岁	22.5464563008703394	113.967969466347157	440305	V0440300	15440	44	89	46	88	113.966349579999999	22.5426861699999996	113.968789920000006	22.5449021300000005	2
2019-10-19 19:46:08	2019-10-19 21:37:23	2.29234759999999982	01	19-39岁	22.5463700281895214	113.969137271429659	440305	V0440300	15441	44	90	46	89	113.968789920000006	22.5426861699999996	113.971230250000005	22.5449021300000005	1
2019-10-19 18:14:19	2019-10-19 21:04:52	2.29234759999999982	02	19-39岁	22.5456199241470294	113.986360693258789	440305	V0440300	15448	44	97	46	96	113.985872270000002	22.5426861699999996	113.988312609999994	22.5449021300000005	1
2019-10-19 12:20:42	2019-10-19 14:10:34	3.05925700000000012	02	55岁以上	22.5469254379876105	114.007445642071161	440304	V0440300	15456	44	105	46	104	114.005394960000004	22.5426861699999996	114.007835290000003	22.5449021300000005	1
2019-10-19 14:26:22	2019-10-19 16:55:49	3.05925700000000012	01	19-39岁	22.5449426061977292	114.011472050836844	440304	V0440300	15458	44	107	46	106	114.010275629999995	22.5426861699999996	114.012715970000002	22.5449021300000005	1
2019-10-19 14:31:29	2019-10-19 21:04:43	3.05925700000000012	01	40-55岁	22.5453248085585898	114.085366889740499	440304	V0440300	15488	44	137	45	136	114.083485710000005	22.5426861699999996	114.085926049999998	22.5449021300000005	1
2019-10-19 17:31:00	2019-10-19 18:44:01	3.05925700000000012	01	19-39岁	22.5464861278246609	114.086197555096746	440304	V0440300	15489	44	138	45	137	114.085926049999998	22.5426861699999996	114.088366390000004	22.5449021300000005	1
2019-10-19 16:46:04	2019-10-19 22:16:32	3.05925700000000012	02	19-39岁	22.5467854236445717	114.095752581511533	440304	V0440300	15493	44	142	45	141	114.095687400000003	22.5426861699999996	114.098127730000002	22.5449021300000005	1
2019-10-19 23:33:33	2019-10-19 23:40:38	3.17181930000000012	02	19-39岁	22.5469907386794404	114.115172337613856	440303	V0440300	15500	44	149	45	148	114.112769749999998	22.5426861699999996	114.115210079999997	22.5449021300000005	1
2019-10-19 10:52:16	2019-10-19 18:08:01	2.01503029999999983	01	19-39岁	22.5486971634098587	113.897188556689997	440306	V0440300	15768	45	60	48	59	113.895579830000003	22.5449021300000005	113.898020169999995	22.5471180900000014	1
2019-10-19 20:23:10	2019-10-19 21:19:34	2.29234759999999982	01	19-39岁	22.5481137009877806	113.909997181925604	440305	V0440300	15773	45	65	48	64	113.907781510000007	22.5449021300000005	113.910221849999999	22.5471180900000014	2
2019-10-19 21:19:44	2019-10-19 22:27:00	2.29234759999999982	01	19-39岁	22.5481137009877806	113.909997181925604	440305	V0440300	15773	45	65	48	64	113.907781510000007	22.5449021300000005	113.910221849999999	22.5471180900000014	2
2019-10-19 11:36:27	2019-10-19 12:25:18	2.29234759999999982	02	0-18岁	22.5482187825696307	113.912647240098323	440305	V0440300	15774	45	66	47	65	113.910221849999999	22.5449021300000005	113.912662190000006	22.5471180900000014	1
2019-10-19 15:42:13	2019-10-19 20:08:46	2.29234759999999982	02	19-39岁	22.5489436463388984	113.915147496381763	440305	V0440300	15776	45	68	47	67	113.915102520000005	22.5449021300000005	113.917542859999998	22.5471180900000014	1
2019-10-19 15:27:22	2019-10-19 18:29:48	2.29234759999999982	02	40-55岁	22.5480141239719494	113.917499961880267	440305	V0440300	15776	45	68	47	67	113.915102520000005	22.5449021300000005	113.917542859999998	22.5471180900000014	1
2019-10-19 16:23:36	2019-10-19 20:38:16	2.29234759999999982	01	19-39岁	22.5478529728256198	113.918037911690618	440305	V0440300	15777	45	69	47	68	113.917542859999998	22.5449021300000005	113.919983189999996	22.5471180900000014	1
2019-10-19 13:48:21	2019-10-19 18:04:36	2.29234759999999982	02	19-39岁	22.5489765841971312	113.918275263772998	440305	V0440300	15777	45	69	47	68	113.917542859999998	22.5449021300000005	113.919983189999996	22.5471180900000014	1
2019-10-19 00:01:30	2019-10-19 00:07:27	2.29234759999999982	01	19-39岁	22.5473306516893892	113.921391736980567	440305	V0440300	15778	45	70	47	69	113.919983189999996	22.5449021300000005	113.922423530000003	22.5471180900000014	1
2019-10-19 18:31:30	2019-10-19 19:43:48	2.29234759999999982	01	19-39岁	22.5491161595827094	113.926977596533575	440305	V0440300	15780	45	72	47	71	113.924863869999996	22.5449021300000005	113.927304199999995	22.5471180900000014	1
2019-10-19 18:11:04	2019-10-19 20:25:08	2.29234759999999982	01	19-39岁	22.5473737574262394	113.928833068097887	440305	V0440300	15781	45	73	47	72	113.927304199999995	22.5449021300000005	113.929744540000002	22.5471180900000014	1
2019-10-19 14:46:50	2019-10-19 15:31:33	2.29234759999999982	01	40-55岁	22.5480236348789482	113.928838105440846	440305	V0440300	15781	45	73	47	72	113.927304199999995	22.5449021300000005	113.929744540000002	22.5471180900000014	2
2019-10-19 15:32:29	2019-10-19 18:44:55	2.29234759999999982	01	40-55岁	22.5480236348789482	113.928838105440846	440305	V0440300	15781	45	73	47	72	113.927304199999995	22.5449021300000005	113.929744540000002	22.5471180900000014	2
2019-10-19 11:29:50	2019-10-19 13:33:38	2.29234759999999982	01	40-55岁	22.5474431858969808	113.931522812063903	440305	V0440300	15782	45	74	47	73	113.929744540000002	22.5449021300000005	113.932184879999994	22.5471180900000014	1
2019-10-19 09:51:32	2019-10-19 15:49:47	2.29234759999999982	02	19-39岁	22.5476688949107604	113.931527533030476	440305	V0440300	15782	45	74	47	73	113.929744540000002	22.5449021300000005	113.932184879999994	22.5471180900000014	1
2019-10-19 10:10:14	2019-10-19 10:53:45	2.29234759999999982	01	19-39岁	22.5478471697280014	113.93661470479492	440305	V0440300	15784	45	76	47	75	113.934625209999993	22.5449021300000005	113.93706555	22.5471180900000014	1
2019-10-19 23:27:54	2019-10-19 23:40:02	2.29234759999999982	02	19-39岁	22.5478534272764009	113.946427646265462	440305	V0440300	15788	45	80	47	79	113.944386559999998	22.5449021300000005	113.946826889999997	22.5471180900000014	1
2019-10-19 19:02:37	2019-10-19 22:48:33	2.29234759999999982	02	19-39岁	22.5485468031251308	113.963493201797206	440305	V0440300	15795	45	87	47	86	113.961468909999994	22.5449021300000005	113.963909240000007	22.5471180900000014	1
2019-10-19 14:23:23	2019-10-19 14:24:23	3.05925700000000012	01	19-39岁	22.5483684592784783	114.003032420330712	440304	V0440300	15812	45	104	47	103	114.002954619999997	22.5449021300000005	114.005394960000004	22.5471180900000014	1
2019-10-19 13:44:27	2019-10-19 17:12:54	3.05925700000000012	02	19-39岁	22.5480738485218311	114.012900892255288	440304	V0440300	15816	45	108	47	107	114.012715970000002	22.5449021300000005	114.015156300000001	22.5471180900000014	1
2019-10-19 13:45:43	2019-10-19 20:11:13	3.05925700000000012	01	55岁以上	22.5478453815678996	114.079036858438556	440304	V0440300	15843	45	135	46	134	114.078605039999999	22.5449021300000005	114.081045380000006	22.5471180900000014	1
2019-10-19 11:18:26	2019-10-19 12:05:36	3.05925700000000012	01	19-39岁	22.5480321443870508	114.083356905421056	440304	V0440300	15844	45	136	46	135	114.081045380000006	22.5449021300000005	114.083485710000005	22.5471180900000014	1
2019-10-19 22:05:44	2019-10-19 22:48:44	3.17181930000000012	01	19-39岁	22.5484882717706299	114.099584261881901	440303	V0440300	15851	45	143	46	142	114.098127730000002	22.5449021300000005	114.100568069999994	22.5471180900000014	1
2019-10-19 09:00:23	2019-10-19 18:28:14	3.17181930000000012	01	19-39岁	22.5476113184545603	114.111029712888651	440303	V0440300	15856	45	148	46	147	114.110329410000006	22.5449021300000005	114.112769749999998	22.5471180900000014	1
2019-10-19 18:02:51	2019-10-19 21:20:29	3.17181930000000012	01	19-39岁	22.5479933169143401	114.125791648757513	440303	V0440300	15862	45	154	46	153	114.124971430000002	22.5449021300000005	114.127411769999995	22.5471180900000014	1
2019-10-19 15:27:16	2019-10-19 16:39:25	4.98298400000000008	01	40-55岁	22.5489157363056485	114.228680351474708	440308	V0440300	15904	45	196	45	195	114.227465550000005	22.5449021300000005	114.229905880000004	22.5471180900000014	1
2019-10-19 10:06:44	2019-10-19 11:17:22	2.29234759999999982	01	19-39岁	22.55069840778037	113.921472412566928	440305	V0440300	16135	46	70	48	69	113.919983189999996	22.5471180900000014	113.922423530000003	22.5493340400000015	3
2019-10-19 11:17:40	2019-10-19 11:59:14	2.29234759999999982	01	19-39岁	22.55069840778037	113.921472412566928	440305	V0440300	16135	46	70	48	69	113.919983189999996	22.5471180900000014	113.922423530000003	22.5493340400000015	3
2019-10-19 09:34:09	2019-10-19 10:06:23	2.29234759999999982	01	19-39岁	22.55069840778037	113.921472412566928	440305	V0440300	16135	46	70	48	69	113.919983189999996	22.5471180900000014	113.922423530000003	22.5493340400000015	3
2019-10-19 16:39:11	2019-10-19 20:58:01	2.29234759999999982	02	19-39岁	22.5512822544493687	113.921799508757545	440305	V0440300	16135	46	70	48	69	113.919983189999996	22.5471180900000014	113.922423530000003	22.5493340400000015	1
2019-10-19 19:39:04	2019-10-19 21:10:03	2.29234759999999982	02	19-39岁	22.5509498752996294	113.921408532445511	440305	V0440300	16135	46	70	48	69	113.919983189999996	22.5471180900000014	113.922423530000003	22.5493340400000015	1
2019-10-19 23:10:13	2019-10-19 23:27:44	2.29234759999999982	01	19-39岁	22.5510486088735611	113.937437850966191	440305	V0440300	16142	46	77	48	76	113.93706555	22.5471180900000014	113.939505879999999	22.5493340400000015	1
2019-10-19 17:53:17	2019-10-19 19:07:12	2.29234759999999982	01	19-39岁	22.5499321206146384	113.940416193511794	440305	V0440300	16143	46	78	48	77	113.939505879999999	22.5471180900000014	113.941946220000005	22.5493340400000015	1
2019-10-19 12:15:43	2019-10-19 13:34:36	2.29234759999999982	01	40-55岁	22.5497551386982806	113.944870055319299	440305	V0440300	16145	46	80	48	79	113.944386559999998	22.5471180900000014	113.946826889999997	22.5493340400000015	2
2019-10-19 09:14:13	2019-10-19 10:50:49	2.29234759999999982	01	40-55岁	22.5497551386982806	113.944870055319299	440305	V0440300	16145	46	80	48	79	113.944386559999998	22.5471180900000014	113.946826889999997	22.5493340400000015	2
2019-10-19 17:15:46	2019-10-19 23:07:16	2.29234759999999982	01	40-55岁	22.5512202086833113	113.948355031004795	440305	V0440300	16146	46	81	48	80	113.946826889999997	22.5471180900000014	113.949267230000004	22.5493340400000015	1
2019-10-19 16:27:10	2019-10-19 18:35:36	2.29234759999999982	03	未知	22.5498158989072017	113.949493577630861	440305	V0440300	16147	46	82	48	81	113.949267230000004	22.5471180900000014	113.951707560000003	22.5493340400000015	1
2019-10-19 17:50:18	2019-10-19 21:01:13	2.29234759999999982	02	19-39岁	22.5507767967990809	113.961627421595907	440305	V0440300	16152	46	87	48	86	113.961468909999994	22.5471180900000014	113.963909240000007	22.5493340400000015	2
2019-10-19 21:02:00	2019-10-19 21:42:27	2.29234759999999982	02	19-39岁	22.5507767967990809	113.961627421595907	440305	V0440300	16152	46	87	48	86	113.961468909999994	22.5471180900000014	113.963909240000007	22.5493340400000015	2
2019-10-19 13:22:39	2019-10-19 16:41:33	3.05925700000000012	02	19-39岁	22.5501999726410887	113.99237275931381	440304	V0440300	16164	46	99	48	98	113.990752939999993	22.5471180900000014	113.99319328	22.5493340400000015	1
2019-10-19 12:39:13	2019-10-19 20:28:13	3.05925700000000012	02	19-39岁	22.5501840767402086	114.00844412846196	440304	V0440300	16171	46	106	48	105	114.007835290000003	22.5471180900000014	114.010275629999995	22.5493340400000015	1
2019-10-19 18:02:39	2019-10-19 21:58:55	3.05925700000000012	01	19-39岁	22.549471938171191	114.049006812795838	440304	V0440300	16187	46	122	47	121	114.046880669999993	22.5471180900000014	114.04932101	22.5493340400000015	1
2019-10-19 19:39:58	2019-10-19 23:17:48	3.05925700000000012	02	19-39岁	22.55026249394205	114.069026093355845	440304	V0440300	16196	46	131	47	130	114.068843700000002	22.5471180900000014	114.071284030000001	22.5493340400000015	1
2019-10-19 22:47:04	2019-10-19 22:47:04	3.17181930000000012	01	19-39岁	22.5496465142931299	114.113785840703372	440303	V0440300	16214	46	149	47	148	114.112769749999998	22.5471180900000014	114.115210079999997	22.5493340400000015	1
2019-10-19 11:15:27	2019-10-19 12:37:59	3.17181930000000012	01	19-39岁	22.5496037750649094	114.123484446245442	440303	V0440300	16218	46	153	47	152	114.122531089999995	22.5471180900000014	114.124971430000002	22.5493340400000015	1
2019-10-19 00:03:55	2019-10-19 03:19:18	3.17181930000000012	01	19-39岁	22.5514017941417215	114.130152099564555	440303	V0440300	16221	46	156	47	155	114.129852099999994	22.5471180900000014	114.132292440000001	22.5493340400000015	1
2019-10-19 11:58:31	2019-10-19 16:14:21	3.17181930000000012	02	19-39岁	22.5500830908870711	114.137185549073735	440303	V0440300	16224	46	159	47	158	114.137173110000006	22.5471180900000014	114.139613449999999	22.5493340400000015	1
2019-10-19 14:18:36	2019-10-19 17:16:19	2.29234759999999982	02	19-39岁	22.5530551585538994	113.920127827323071	440305	V0440300	16492	47	70	49	69	113.919983189999996	22.5493340400000015	113.922423530000003	22.5515499999999989	1
2019-10-19 11:22:35	2019-10-19 16:09:30	2.29234759999999982	01	19-39岁	22.5517659940940796	113.926326178454659	440305	V0440300	16494	47	72	49	71	113.924863869999996	22.5493340400000015	113.927304199999995	22.5515499999999989	1
2019-10-19 19:12:28	2019-10-19 21:21:15	2.29234759999999982	01	19-39岁	22.5519453954364693	113.929101010916185	440305	V0440300	16495	47	73	49	72	113.927304199999995	22.5493340400000015	113.929744540000002	22.5515499999999989	1
2019-10-19 19:29:04	2019-10-19 20:43:03	2.29234759999999982	01	19-39岁	22.5515704145176699	113.929313355560822	440305	V0440300	16495	47	73	49	72	113.927304199999995	22.5493340400000015	113.929744540000002	22.5515499999999989	1
2019-10-19 21:35:16	2019-10-19 21:35:16	2.29234759999999982	01	19-39岁	22.5523799718256015	113.938632682306718	440305	V0440300	16499	47	77	49	76	113.93706555	22.5493340400000015	113.939505879999999	22.5515499999999989	1
2019-10-19 13:31:15	2019-10-19 18:30:56	2.29234759999999982	02	19-39岁	22.5531985948984008	113.944658140706125	440305	V0440300	16502	47	80	49	79	113.944386559999998	22.5493340400000015	113.946826889999997	22.5515499999999989	1
2019-10-19 17:16:54	2019-10-19 22:51:56	2.29234759999999982	01	40-55岁	22.5522758595979091	113.948341509542686	440305	V0440300	16503	47	81	49	80	113.946826889999997	22.5493340400000015	113.949267230000004	22.5515499999999989	1
2019-10-19 13:10:55	2019-10-19 16:13:43	2.29234759999999982	02	19-39岁	22.5517645182018285	113.953259474633484	440305	V0440300	16505	47	83	49	82	113.951707560000003	22.5493340400000015	113.954147899999995	22.5515499999999989	1
2019-10-19 19:15:35	2019-10-19 19:58:34	2.29234759999999982	03	未知	22.551953948283181	113.951827018339614	440305	V0440300	16505	47	83	49	82	113.951707560000003	22.5493340400000015	113.954147899999995	22.5515499999999989	1
2019-10-19 19:04:42	2019-10-19 20:18:05	2.29234759999999982	01	55岁以上	22.5532282314285588	113.96001906550832	440305	V0440300	16508	47	86	49	85	113.959028570000001	22.5493340400000015	113.961468909999994	22.5515499999999989	1
2019-10-19 21:16:57	2019-10-19 23:40:36	2.29234759999999982	02	19-39岁	22.5524513124397714	113.983443000641643	440305	V0440300	16518	47	96	49	95	113.983431929999995	22.5493340400000015	113.985872270000002	22.5515499999999989	1
2019-10-19 11:21:42	2019-10-19 15:06:09	3.05925700000000012	02	19-39岁	22.5528488606613813	114.042210819764861	440304	V0440300	16542	47	120	48	119	114.042000000000002	22.5493340400000015	114.044440339999994	22.5515499999999989	1
2019-10-19 17:44:33	2019-10-19 22:33:37	3.17181930000000012	01	19-39岁	22.5536749366536888	114.105918355580926	440303	V0440300	16568	47	146	48	145	114.10544874	22.5493340400000015	114.107889080000007	22.5515499999999989	1
2019-10-19 00:01:08	2019-10-19 00:08:28	4.98298400000000008	02	19-39岁	22.5523339354793215	114.225900715564549	440308	V0440300	16617	47	195	47	194	114.225025209999998	22.5493340400000015	114.227465550000005	22.5515499999999989	1
2019-10-19 14:34:29	2019-10-19 15:21:12	4.98298400000000008	01	19-39岁	22.5529804029087408	114.228317289120781	440308	V0440300	16618	47	196	47	195	114.227465550000005	22.5493340400000015	114.229905880000004	22.5515499999999989	1
2019-10-19 00:21:25	2019-10-19 06:56:02	2.01503029999999983	01	19-39岁	22.5539040918074001	113.883654197450682	440306	V0440300	16834	48	55	51	54	113.883378149999999	22.5515499999999989	113.885818490000005	22.5537659599999998	1
2019-10-19 18:12:59	2019-10-19 22:25:42	2.01503029999999983	01	19-39岁	22.5554416536597593	113.887088271548976	440306	V0440300	16835	48	56	51	55	113.885818490000005	22.5515499999999989	113.888258820000004	22.5537659599999998	1
2019-10-19 11:49:12	2019-10-19 13:53:03	2.01503029999999983	01	19-39岁	22.5559248000758892	113.903216008221222	440306	V0440300	16842	48	63	50	62	113.902900840000001	22.5515499999999989	113.905341179999994	22.5537659599999998	1
2019-10-19 15:21:35	2019-10-19 19:33:38	2.29234759999999982	02	40-55岁	22.5549110741105601	113.913848752317293	440305	V0440300	16846	48	67	50	66	113.912662190000006	22.5515499999999989	113.915102520000005	22.5537659599999998	1
2019-10-19 15:57:36	2019-10-19 21:51:57	2.29234759999999982	02	19-39岁	22.554467334346171	113.919882692818064	440305	V0440300	16848	48	69	50	68	113.917542859999998	22.5515499999999989	113.919983189999996	22.5537659599999998	1
2019-10-19 15:02:11	2019-10-19 19:27:36	2.29234759999999982	02	19-39岁	22.5551268024315199	113.920859100411619	440305	V0440300	16849	48	70	50	69	113.919983189999996	22.5515499999999989	113.922423530000003	22.5537659599999998	2
2019-10-19 13:07:27	2019-10-19 15:01:43	2.29234759999999982	02	19-39岁	22.5551268024315199	113.920859100411619	440305	V0440300	16849	48	70	50	69	113.919983189999996	22.5515499999999989	113.922423530000003	22.5537659599999998	2
2019-10-19 19:14:46	2019-10-19 19:59:43	2.29234759999999982	02	19-39岁	22.5540934009931284	113.925332095078687	440305	V0440300	16851	48	72	50	71	113.924863869999996	22.5515499999999989	113.927304199999995	22.5537659599999998	1
2019-10-19 17:56:19	2019-10-19 21:19:15	2.29234759999999982	01	19-39岁	22.5547503997006302	113.944633652420862	440305	V0440300	16859	48	80	50	79	113.944386559999998	22.5515499999999989	113.946826889999997	22.5537659599999998	1
2019-10-19 22:45:52	2019-10-19 23:40:12	2.29234759999999982	01	0-18岁	22.5552146220001717	113.951969079931871	440305	V0440300	16862	48	83	50	82	113.951707560000003	22.5515499999999989	113.954147899999995	22.5537659599999998	1
2019-10-19 16:21:15	2019-10-19 19:15:06	2.29234759999999982	01	19-39岁	22.5544748052436503	113.981620820676582	440305	V0440300	16874	48	95	50	94	113.980991599999996	22.5515499999999989	113.983431929999995	22.5537659599999998	1
2019-10-19 21:20:23	2019-10-19 21:56:20	3.05925700000000012	01	40-55岁	22.555135934108911	114.038488972661	440304	V0440300	16897	48	118	49	117	114.037119329999996	22.5515499999999989	114.039559659999995	22.5537659599999998	1
2019-10-19 13:06:20	2019-10-19 18:56:58	3.05925700000000012	01	19-39岁	22.5551833897948413	114.050391390590278	440304	V0440300	16902	48	123	49	122	114.04932101	22.5515499999999989	114.051761350000007	22.5537659599999998	1
2019-10-19 19:36:25	2019-10-19 22:54:00	2.01503029999999983	01	19-39岁	22.5571710290068914	113.883658470841851	440306	V0440300	17191	49	55	52	54	113.883378149999999	22.5537659599999998	113.885818490000005	22.5559819099999999	2
2019-10-19 11:55:53	2019-10-19 14:37:15	2.01503029999999983	01	19-39岁	22.5571710290068914	113.883658470841851	440306	V0440300	17191	49	55	52	54	113.883378149999999	22.5537659599999998	113.885818490000005	22.5559819099999999	2
2019-10-19 14:36:23	2019-10-19 18:23:02	2.01503029999999983	02	19-39岁	22.5574021632174997	113.88906521604531	440306	V0440300	17193	49	57	52	56	113.888258820000004	22.5537659599999998	113.890699159999997	22.5559819099999999	1
2019-10-19 16:54:32	2019-10-19 18:54:01	2.29234759999999982	02	19-39岁	22.5570497347768999	113.925606589648524	440305	V0440300	17208	49	72	51	71	113.924863869999996	22.5537659599999998	113.927304199999995	22.5559819099999999	1
2019-10-19 09:04:49	2019-10-19 09:57:05	2.29234759999999982	01	40-55岁	22.5567782252894204	113.970221474624438	440305	V0440300	17226	49	90	51	89	113.968789920000006	22.5537659599999998	113.971230250000005	22.5559819099999999	1
2019-10-19 15:42:25	2019-10-19 17:06:23	3.05925700000000012	01	40-55岁	22.5568204388098401	114.038802799765435	440304	V0440300	17254	49	118	50	117	114.037119329999996	22.5537659599999998	114.039559659999995	22.5559819099999999	1
2019-10-19 17:54:21	2019-10-19 21:03:52	3.05925700000000012	01	19-39岁	22.5571132133968497	114.040487336384629	440304	V0440300	17255	49	119	50	118	114.039559659999995	22.5537659599999998	114.042000000000002	22.5559819099999999	1
2019-10-19 08:34:16	2019-10-19 11:12:15	3.05925700000000012	01	19-39岁	22.5568959424948297	114.063570455758381	440304	V0440300	17264	49	128	50	127	114.061522690000004	22.5537659599999998	114.063963029999996	22.5559819099999999	3
2019-10-19 16:51:13	2019-10-19 21:49:35	3.05925700000000012	01	19-39岁	22.5568959424948297	114.063570455758381	440304	V0440300	17264	49	128	50	127	114.061522690000004	22.5537659599999998	114.063963029999996	22.5559819099999999	3
2019-10-19 11:27:04	2019-10-19 16:50:56	3.05925700000000012	01	19-39岁	22.5568959424948297	114.063570455758381	440304	V0440300	17264	49	128	50	127	114.061522690000004	22.5537659599999998	114.063963029999996	22.5559819099999999	3
2019-10-19 14:00:05	2019-10-19 14:58:17	3.05925700000000012	01	40-55岁	22.5564426619358116	114.087261282793634	440304	V0440300	17274	49	138	50	137	114.085926049999998	22.5537659599999998	114.088366390000004	22.5559819099999999	1
2019-10-19 00:02:40	2019-10-19 00:12:17	3.05925700000000012	02	19-39岁	22.5567091344663595	114.095000516727637	440304	V0440300	17277	49	141	50	140	114.093247059999996	22.5537659599999998	114.095687400000003	22.5559819099999999	1
2019-10-19 11:42:14	2019-10-19 18:37:39	3.17181930000000012	01	19-39岁	22.5564732392777714	114.109445715623124	440303	V0440300	17283	49	147	50	146	114.107889080000007	22.5537659599999998	114.110329410000006	22.5559819099999999	1
2019-10-19 11:24:21	2019-10-19 19:07:00	3.17181930000000012	01	40-55岁	22.5578265766319106	114.119970920151047	440303	V0440300	17287	49	151	50	150	114.117650420000004	22.5537659599999998	114.120090759999997	22.5559819099999999	1
2019-10-19 09:26:41	2019-10-19 13:42:34	4.98298400000000008	02	19-39岁	22.5567151944349504	114.220876162263906	440308	V0440300	17329	49	193	49	192	114.220144540000007	22.5537659599999998	114.222584870000006	22.5559819099999999	1
2019-10-19 20:27:11	2019-10-19 21:19:25	2.01503029999999983	02	19-39岁	22.5582847837004188	113.879202809417109	440306	V0440300	17546	50	53	53	52	113.878497479999993	22.5559819099999999	113.88093782	22.5581978700000008	1
2019-10-19 09:21:54	2019-10-19 12:07:48	2.01503029999999983	01	19-39岁	22.5594770261578397	113.886696420718224	440306	V0440300	17549	50	56	53	55	113.885818490000005	22.5559819099999999	113.888258820000004	22.5581978700000008	1
2019-10-19 17:40:07	2019-10-19 19:34:43	2.01503029999999983	02	19-39岁	22.5595665576378011	113.892252194134485	440306	V0440300	17551	50	58	53	57	113.890699159999997	22.5559819099999999	113.893139500000004	22.5581978700000008	1
2019-10-19 10:24:32	2019-10-19 11:27:12	2.01503029999999983	01	19-39岁	22.5587291001565688	113.900286999126095	440306	V0440300	17554	50	61	52	60	113.898020169999995	22.5559819099999999	113.900460510000002	22.5581978700000008	2
2019-10-19 09:47:50	2019-10-19 10:23:42	2.01503029999999983	01	19-39岁	22.5587291001565688	113.900286999126095	440306	V0440300	17554	50	61	52	60	113.898020169999995	22.5559819099999999	113.900460510000002	22.5581978700000008	2
2019-10-19 08:35:51	2019-10-19 10:17:42	2.29234759999999982	02	19-39岁	22.5593334311423384	113.914333267081176	440305	V0440300	17560	50	67	52	66	113.912662190000006	22.5559819099999999	113.915102520000005	22.5581978700000008	1
2019-10-19 22:39:28	2019-10-19 23:38:59	2.29234759999999982	01	19-39岁	22.5588468548550409	113.923312474913345	440305	V0440300	17564	50	71	52	70	113.922423530000003	22.5559819099999999	113.924863869999996	22.5581978700000008	2
2019-10-19 18:48:06	2019-10-19 21:31:22	2.29234759999999982	01	19-39岁	22.5588468548550409	113.923312474913345	440305	V0440300	17564	50	71	52	70	113.922423530000003	22.5559819099999999	113.924863869999996	22.5581978700000008	2
2019-10-19 17:26:47	2019-10-19 22:01:21	2.29234759999999982	02	19-39岁	22.5587113181031214	113.952183681601326	440305	V0440300	17576	50	83	52	82	113.951707560000003	22.5559819099999999	113.954147899999995	22.5581978700000008	1
2019-10-19 19:07:39	2019-10-19 19:08:39	4.98298400000000008	02	0-18岁	22.558202893126051	114.232284888171307	440308	V0440300	17690	50	197	50	197	114.229905880000004	22.5559819099999999	114.232346219999997	22.5581978700000008	1
2019-10-19 19:49:40	2019-10-19 22:30:04	4.98298400000000008	01	19-39岁	22.5593171032016002	114.231990521269807	440308	V0440300	17690	50	197	50	197	114.229905880000004	22.5559819099999999	114.232346219999997	22.5581978700000008	1
2019-10-19 16:39:38	2019-10-19 16:51:47	2.01503029999999983	02	19-39岁	22.5621862163852001	113.887257409913573	440306	V0440300	17906	51	56	54	55	113.885818490000005	22.5581978700000008	113.888258820000004	22.5604138300000017	2
2019-10-19 07:50:46	2019-10-19 11:29:11	2.01503029999999983	02	19-39岁	22.5621862163852001	113.887257409913573	440306	V0440300	17906	51	56	54	55	113.885818490000005	22.5581978700000008	113.888258820000004	22.5604138300000017	2
2019-10-19 09:32:05	2019-10-19 12:08:58	2.01503029999999983	01	19-39岁	22.5613934130347289	113.892920530146128	440306	V0440300	17908	51	58	54	57	113.890699159999997	22.5581978700000008	113.893139500000004	22.5604138300000017	1
2019-10-19 19:29:06	2019-10-19 20:37:21	2.01503029999999983	01	19-39岁	22.5609549763755091	113.891249403193783	440306	V0440300	17908	51	58	54	57	113.890699159999997	22.5581978700000008	113.893139500000004	22.5604138300000017	1
2019-10-19 11:32:39	2019-10-19 12:30:01	2.01503029999999983	01	19-39岁	22.5610015830270392	113.891326089706979	440306	V0440300	17908	51	58	54	57	113.890699159999997	22.5581978700000008	113.893139500000004	22.5604138300000017	1
2019-10-19 11:19:06	2019-10-19 19:07:24	2.01503029999999983	02	19-39岁	22.5623591671237911	113.894327218265744	440306	V0440300	17909	51	59	54	58	113.893139500000004	22.5581978700000008	113.895579830000003	22.5604138300000017	1
2019-10-19 09:05:08	2019-10-19 09:56:41	2.01503029999999983	02	40-55岁	22.5605138924008912	113.894106232031035	440306	V0440300	17909	51	59	54	58	113.893139500000004	22.5581978700000008	113.895579830000003	22.5604138300000017	1
2019-10-19 11:35:42	2019-10-19 13:44:12	2.29234759999999982	02	19-39岁	22.5611184212659701	113.945873054800188	440305	V0440300	17930	51	80	53	79	113.944386559999998	22.5581978700000008	113.946826889999997	22.5604138300000017	1
2019-10-19 10:23:43	2019-10-19 14:17:37	2.29234759999999982	01	40-55岁	22.5613407873701313	113.949026148680062	440305	V0440300	17931	51	81	53	80	113.946826889999997	22.5581978700000008	113.949267230000004	22.5604138300000017	1
2019-10-19 13:44:21	2019-10-19 14:39:41	2.29234759999999982	01	19-39岁	22.5605914812029908	113.961392832741538	440305	V0440300	17936	51	86	53	85	113.959028570000001	22.5581978700000008	113.961468909999994	22.5604138300000017	1
2019-10-19 09:34:08	2019-10-19 19:00:56	2.29234759999999982	01	19-39岁	22.5615061882544694	113.971118965387973	440305	V0440300	17940	51	90	53	89	113.968789920000006	22.5581978700000008	113.971230250000005	22.5604138300000017	1
2019-10-19 21:32:48	2019-10-19 22:19:27	2.29234759999999982	01	19-39岁	22.5622637382888911	113.974921240538364	440305	V0440300	17942	51	92	53	91	113.973670589999998	22.5581978700000008	113.976110930000004	22.5604138300000017	1
2019-10-19 09:16:20	2019-10-19 12:21:35	2.29234759999999982	01	19-39岁	22.5623368804016309	113.977368368333146	440305	V0440300	17943	51	93	53	92	113.976110930000004	22.5581978700000008	113.978551260000003	22.5604138300000017	1
2019-10-19 11:56:24	2019-10-19 22:30:29	2.29234759999999982	01	19-39岁	22.5615053269030206	113.98594730608859	440305	V0440300	17947	51	97	53	96	113.985872270000002	22.5581978700000008	113.988312609999994	22.5604138300000017	2
2019-10-19 10:24:43	2019-10-19 11:56:00	2.29234759999999982	01	19-39岁	22.5615053269030206	113.98594730608859	440305	V0440300	17947	51	97	53	96	113.985872270000002	22.5581978700000008	113.988312609999994	22.5604138300000017	2
2019-10-19 10:25:07	2019-10-19 11:25:44	3.05925700000000012	02	0-18岁	22.5619461629202505	114.02801375016638	440304	V0440300	17964	51	114	52	113	114.027357980000005	22.5581978700000008	114.029798319999998	22.5604138300000017	1
2019-10-19 17:44:08	2019-10-19 23:29:46	3.05925700000000012	02	19-39岁	22.5607851493667617	114.033072261035258	440304	V0440300	17966	51	116	52	115	114.032238660000004	22.5581978700000008	114.034678990000003	22.5604138300000017	1
2019-10-19 17:08:12	2019-10-19 19:29:07	3.05925700000000012	03	未知	22.5617227412221091	114.04525738492832	440304	V0440300	17971	51	121	52	120	114.044440339999994	22.5581978700000008	114.046880669999993	22.5604138300000017	1
2019-10-19 08:49:52	2019-10-19 14:03:19	3.05925700000000012	01	0-18岁	22.5622588993466309	114.057256939818885	440304	V0440300	17976	51	126	52	125	114.056642019999998	22.5581978700000008	114.059082349999997	22.5604138300000017	1
2019-10-19 08:45:49	2019-10-19 20:39:13	4.98298400000000008	03	未知	22.561431506714861	114.230023999911907	440308	V0440300	18047	51	197	51	197	114.229905880000004	22.5581978700000008	114.232346219999997	22.5604138300000017	1
2019-10-19 09:13:36	2019-10-19 09:30:48	4.98298400000000008	01	19-39岁	22.5619842752846615	114.230149013114413	440308	V0440300	18047	51	197	51	197	114.229905880000004	22.5581978700000008	114.232346219999997	22.5604138300000017	2
2019-10-19 09:42:30	2019-10-19 20:39:16	4.98298400000000008	01	19-39岁	22.5619842752846615	114.230149013114413	440308	V0440300	18047	51	197	51	197	114.229905880000004	22.5581978700000008	114.232346219999997	22.5604138300000017	2
2019-10-19 18:20:39	2019-10-19 20:24:10	2.01503029999999983	02	19-39岁	22.5629278243411413	113.85906279215169	440306	V0440300	18252	52	45	55	44	113.858974790000005	22.5604138300000017	113.861415129999997	22.562629789999999	1
2019-10-19 13:50:23	2019-10-19 15:10:23	2.01503029999999983	01	19-39岁	22.5631193651905484	113.87675222501224	440306	V0440300	18259	52	52	55	51	113.87605714	22.5604138300000017	113.878497479999993	22.562629789999999	2
2019-10-19 00:04:25	2019-10-19 13:49:33	2.01503029999999983	01	19-39岁	22.5631193651905484	113.87675222501224	440306	V0440300	18259	52	52	55	51	113.87605714	22.5604138300000017	113.878497479999993	22.562629789999999	2
2019-10-19 16:35:23	2019-10-19 21:17:09	2.01503029999999983	02	19-39岁	22.5640147854599888	113.878247835356035	440306	V0440300	18259	52	52	55	51	113.87605714	22.5604138300000017	113.878497479999993	22.562629789999999	1
2019-10-19 15:22:43	2019-10-19 16:06:39	2.01503029999999983	02	19-39岁	22.5632914805621105	113.889807494263337	440306	V0440300	18264	52	57	55	56	113.888258820000004	22.5604138300000017	113.890699159999997	22.562629789999999	1
2019-10-19 15:11:07	2019-10-19 19:47:51	2.01503029999999983	01	19-39岁	22.56422794715834	113.892963847917017	440306	V0440300	18265	52	58	55	57	113.890699159999997	22.5604138300000017	113.893139500000004	22.562629789999999	1
2019-10-19 20:18:08	2019-10-19 22:15:18	2.01503029999999983	01	19-39岁	22.5632921830032984	113.896842365449515	440306	V0440300	18267	52	60	54	59	113.895579830000003	22.5604138300000017	113.898020169999995	22.562629789999999	2
2019-10-19 19:01:26	2019-10-19 20:18:01	2.01503029999999983	01	19-39岁	22.5632921830032984	113.896842365449515	440306	V0440300	18267	52	60	54	59	113.895579830000003	22.5604138300000017	113.898020169999995	22.562629789999999	2
2019-10-19 15:29:09	2019-10-19 17:44:36	2.29234759999999982	01	0-18岁	22.5639630729367404	113.922800476962948	440305	V0440300	18278	52	71	54	70	113.922423530000003	22.5604138300000017	113.924863869999996	22.562629789999999	1
2019-10-19 18:40:39	2019-10-19 21:44:04	2.29234759999999982	01	0-18岁	22.5628636454892089	113.92288319639971	440305	V0440300	18278	52	71	54	70	113.922423530000003	22.5604138300000017	113.924863869999996	22.562629789999999	1
2019-10-19 10:38:15	2019-10-19 15:00:43	2.29234759999999982	01	19-39岁	22.5639880949566702	113.929766979982787	440305	V0440300	18281	52	74	54	73	113.929744540000002	22.5604138300000017	113.932184879999994	22.562629789999999	1
2019-10-19 15:42:25	2019-10-19 21:33:18	2.29234759999999982	02	19-39岁	22.5629547825286494	113.942305307015161	440305	V0440300	18286	52	79	54	78	113.941946220000005	22.5604138300000017	113.944386559999998	22.562629789999999	1
2019-10-19 15:46:44	2019-10-19 19:17:05	2.29234759999999982	01	55岁以上	22.5640682242624386	113.947702867088964	440305	V0440300	18288	52	81	54	80	113.946826889999997	22.5604138300000017	113.949267230000004	22.562629789999999	1
2019-10-19 01:39:11	2019-10-19 04:36:25	2.29234759999999982	01	19-39岁	22.5643038884676912	113.955364500704022	440305	V0440300	18291	52	84	54	83	113.954147899999995	22.5604138300000017	113.956588240000002	22.562629789999999	2
2019-10-19 00:47:29	2019-10-19 01:38:09	2.29234759999999982	01	19-39岁	22.5643038884676912	113.955364500704022	440305	V0440300	18291	52	84	54	83	113.954147899999995	22.5604138300000017	113.956588240000002	22.562629789999999	2
2019-10-19 00:38:22	2019-10-19 18:03:15	2.29234759999999982	03	未知	22.5639878511448906	113.965370420792468	440305	V0440300	18295	52	88	54	87	113.963909240000007	22.5604138300000017	113.966349579999999	22.562629789999999	1
2019-10-19 18:47:23	2019-10-19 21:42:55	2.29234759999999982	01	19-39岁	22.5640161588224188	113.970694841619036	440305	V0440300	18297	52	90	54	89	113.968789920000006	22.5604138300000017	113.971230250000005	22.562629789999999	1
2019-10-19 16:30:08	2019-10-19 19:32:15	2.29234759999999982	01	19-39岁	22.5642495203443296	113.971583727565346	440305	V0440300	18298	52	91	54	90	113.971230250000005	22.5604138300000017	113.973670589999998	22.562629789999999	2
2019-10-19 13:40:08	2019-10-19 16:29:12	2.29234759999999982	01	19-39岁	22.5642495203443296	113.971583727565346	440305	V0440300	18298	52	91	54	90	113.971230250000005	22.5604138300000017	113.973670589999998	22.562629789999999	2
2019-10-19 20:26:59	2019-10-19 21:59:35	2.29234759999999982	01	19-39岁	22.5628658219280389	113.972867486982508	440305	V0440300	18298	52	91	54	90	113.971230250000005	22.5604138300000017	113.973670589999998	22.562629789999999	1
2019-10-19 17:53:10	2019-10-19 19:56:57	2.29234759999999982	02	19-39岁	22.5627846558784988	113.97718369068312	440305	V0440300	18300	52	93	54	92	113.976110930000004	22.5604138300000017	113.978551260000003	22.562629789999999	1
2019-10-19 09:10:23	2019-10-19 10:32:07	2.29234759999999982	02	19-39岁	22.5644712667627587	113.986252047505914	440305	V0440300	18304	52	97	54	96	113.985872270000002	22.5604138300000017	113.988312609999994	22.562629789999999	1
2019-10-19 13:56:40	2019-10-19 21:11:18	3.05925700000000012	01	19-39岁	22.5629525862034512	114.030703357676558	440304	V0440300	18322	52	115	53	114	114.029798319999998	22.5604138300000017	114.032238660000004	22.562629789999999	1
2019-10-19 17:57:16	2019-10-19 20:46:58	3.05925700000000012	02	19-39岁	22.5646167923495113	114.038228055079927	440304	V0440300	18325	52	118	53	117	114.037119329999996	22.5604138300000017	114.039559659999995	22.562629789999999	1
2019-10-19 15:13:23	2019-10-19 18:10:15	3.17181930000000012	02	19-39岁	22.5636973862621808	114.105631322763813	440303	V0440300	18353	52	146	53	145	114.10544874	22.5604138300000017	114.107889080000007	22.562629789999999	1
2019-10-19 18:08:16	2019-10-19 22:03:45	2.01503029999999983	02	19-39岁	22.5651468070548198	113.871031966654613	440306	V0440300	18613	53	49	56	48	113.868736139999996	22.562629789999999	113.871176469999995	22.5648457399999991	1
2019-10-19 12:01:57	2019-10-19 12:56:19	2.01503029999999983	01	19-39岁	22.5669807298282699	113.875304811817998	440306	V0440300	18615	53	51	56	50	113.873616810000001	22.562629789999999	113.87605714	22.5648457399999991	1
2019-10-19 14:59:10	2019-10-19 18:17:12	2.01503029999999983	01	0-18岁	22.5651949009680699	113.905185412982931	440306	V0440300	18627	53	63	55	62	113.902900840000001	22.562629789999999	113.905341179999994	22.5648457399999991	1
2019-10-19 09:20:25	2019-10-19 09:53:35	2.29234759999999982	01	40-55岁	22.5650161798713498	113.936818227502428	440305	V0440300	18640	53	76	55	75	113.934625209999993	22.562629789999999	113.93706555	22.5648457399999991	1
2019-10-19 13:01:06	2019-10-19 15:15:22	2.29234759999999982	02	19-39岁	22.565431655259129	113.960110892063909	440305	V0440300	18650	53	86	55	85	113.959028570000001	22.562629789999999	113.961468909999994	22.5648457399999991	1
2019-10-19 18:33:28	2019-10-19 18:39:49	2.29234759999999982	02	0-18岁	22.5651202608726607	113.977084146568984	440305	V0440300	18657	53	93	55	92	113.976110930000004	22.562629789999999	113.978551260000003	22.5648457399999991	1
2019-10-19 20:07:27	2019-10-19 22:22:50	3.05925700000000012	01	40-55岁	22.5663762868076994	114.0347794842463	440304	V0440300	18681	53	117	54	116	114.034678990000003	22.562629789999999	114.037119329999996	22.5648457399999991	1
2019-10-19 00:14:23	2019-10-19 04:13:53	3.17181930000000012	02	19-39岁	22.5665638047181289	114.108428615138465	440303	V0440300	18711	53	147	54	146	114.107889080000007	22.562629789999999	114.110329410000006	22.5648457399999991	2
2019-10-19 04:16:46	2019-10-19 19:11:39	3.17181930000000012	02	19-39岁	22.5665638047181289	114.108428615138465	440303	V0440300	18711	53	147	54	146	114.107889080000007	22.562629789999999	114.110329410000006	22.5648457399999991	2
2019-10-19 17:37:44	2019-10-19 19:09:52	3.17181930000000012	01	19-39岁	22.5658220799385703	114.134022679438715	440303	V0440300	18721	53	157	54	156	114.132292440000001	22.562629789999999	114.134732769999999	22.5648457399999991	1
2019-10-19 13:35:57	2019-10-19 14:36:12	3.17181930000000012	02	19-39岁	22.565341232522389	114.161331702706192	440303	V0440300	18732	53	168	53	167	114.159136129999993	22.562629789999999	114.16157647	22.5648457399999991	1
2019-10-19 13:34:24	2019-10-19 14:50:05	3.17181930000000012	02	19-39岁	22.5666123692438099	114.163288255770141	440303	V0440300	18733	53	169	53	168	114.16157647	22.562629789999999	114.164016810000007	22.5648457399999991	1
2019-10-19 17:45:49	2019-10-19 20:53:43	2.01503029999999983	01	19-39岁	22.5690063395943987	113.85702045982481	440306	V0440300	18965	54	44	57	43	113.856534460000006	22.5648457399999991	113.858974790000005	22.5670617	1
2019-10-19 19:34:14	2019-10-19 21:19:44	2.01503029999999983	02	19-39岁	22.5677490100542002	113.873975701286582	440306	V0440300	18972	54	51	57	50	113.873616810000001	22.5648457399999991	113.87605714	22.5670617	1
2019-10-19 17:57:26	2019-10-19 22:26:00	2.01503029999999983	02	19-39岁	22.5681593381405108	113.88069055832851	440306	V0440300	18974	54	53	57	52	113.878497479999993	22.5648457399999991	113.88093782	22.5670617	1
2019-10-19 12:05:18	2019-10-19 21:01:32	2.01503029999999983	02	19-39岁	22.5683771768969912	113.888663306500987	440306	V0440300	18978	54	57	57	56	113.888258820000004	22.5648457399999991	113.890699159999997	22.5670617	1
2019-10-19 18:56:27	2019-10-19 18:57:27	2.29234759999999982	02	40-55岁	22.5685303315859116	113.913904932222778	440305	V0440300	18988	54	67	56	66	113.912662190000006	22.5648457399999991	113.915102520000005	22.5670617	1
2019-10-19 16:30:57	2019-10-19 23:12:32	2.29234759999999982	01	19-39岁	22.5688668844770106	113.94045483416798	440305	V0440300	18999	54	78	56	77	113.939505879999999	22.5648457399999991	113.941946220000005	22.5670617	2
2019-10-19 15:13:29	2019-10-19 16:30:17	2.29234759999999982	01	19-39岁	22.5688668844770106	113.94045483416798	440305	V0440300	18999	54	78	56	77	113.939505879999999	22.5648457399999991	113.941946220000005	22.5670617	2
2019-10-19 13:58:22	2019-10-19 15:49:43	3.05925700000000012	01	40-55岁	22.5676106234442102	114.029291613064075	440304	V0440300	19035	54	114	55	113	114.027357980000005	22.5648457399999991	114.029798319999998	22.5670617	1
2019-10-19 10:42:40	2019-10-19 20:10:11	3.05925700000000012	02	19-39岁	22.5687556683803088	114.056186005434839	440304	V0440300	19046	54	125	55	124	114.054201680000006	22.5648457399999991	114.056642019999998	22.5670617	1
2019-10-19 12:01:47	2019-10-19 14:22:26	3.17181930000000012	01	19-39岁	22.5690574829343298	114.112584662831111	440303	V0440300	19069	54	148	55	147	114.110329410000006	22.5648457399999991	114.112769749999998	22.5670617	1
2019-10-19 08:44:02	2019-10-19 11:01:35	3.17181930000000012	01	19-39岁	22.5688925561383904	114.11044031989681	440303	V0440300	19069	54	148	55	147	114.110329410000006	22.5648457399999991	114.112769749999998	22.5670617	1
2019-10-19 18:07:35	2019-10-19 20:31:54	3.17181930000000012	03	未知	22.5681044593323499	114.132945299156418	440303	V0440300	19078	54	157	54	156	114.132292440000001	22.5648457399999991	114.134732769999999	22.5670617	1
2019-10-19 09:12:26	2019-10-19 19:00:35	3.17181930000000012	01	19-39岁	22.5674665937616901	114.159529079729083	440303	V0440300	19089	54	168	54	167	114.159136129999993	22.5648457399999991	114.16157647	22.5670617	1
2019-10-19 22:08:09	2019-10-19 22:08:27	3.17181930000000012	02	19-39岁	22.5685518606873394	114.165270044928704	440303	V0440300	19091	54	170	54	169	114.164016810000007	22.5648457399999991	114.166457140000006	22.5670617	1
2019-10-19 23:43:45	2019-10-19 23:43:45	2.01503029999999983	02	19-39岁	22.5699614221976113	113.864791781525156	440306	V0440300	19325	55	47	58	46	113.863855459999996	22.5670617	113.866295800000003	22.5692776600000009	1
2019-10-19 09:48:08	2019-10-19 12:19:58	2.01503029999999983	02	19-39岁	22.5694677835257806	113.89278801508766	440306	V0440300	19336	55	58	57	57	113.890699159999997	22.5670617	113.893139500000004	22.5692776600000009	1
2019-10-19 11:27:46	2019-10-19 13:41:07	2.29234759999999982	02	19-39岁	22.5698314604053714	113.930939598518975	440305	V0440300	19352	55	74	57	73	113.929744540000002	22.5670617	113.932184879999994	22.5692776600000009	2
2019-10-19 00:02:38	2019-10-19 00:25:53	2.29234759999999982	02	19-39岁	22.5698314604053714	113.930939598518975	440305	V0440300	19352	55	74	57	73	113.929744540000002	22.5670617	113.932184879999994	22.5692776600000009	2
2019-10-19 00:02:12	2019-10-19 00:26:04	2.29234759999999982	02	19-39岁	22.5700067944618503	113.93823350731175	440305	V0440300	19355	55	77	57	76	113.93706555	22.5670617	113.939505879999999	22.5692776600000009	2
2019-10-19 11:23:25	2019-10-19 13:41:15	2.29234759999999982	02	19-39岁	22.5700067944618503	113.93823350731175	440305	V0440300	19355	55	77	57	76	113.93706555	22.5670617	113.939505879999999	22.5692776600000009	2
2019-10-19 08:47:21	2019-10-19 12:42:04	2.29234759999999982	01	19-39岁	22.5713551193020017	113.949330340342939	440305	V0440300	19360	55	82	57	81	113.949267230000004	22.5670617	113.951707560000003	22.5692776600000009	1
2019-10-19 12:18:19	2019-10-19 16:30:25	2.29234759999999982	02	19-39岁	22.5704132583392507	113.949632895279379	440305	V0440300	19360	55	82	57	81	113.949267230000004	22.5670617	113.951707560000003	22.5692776600000009	2
2019-10-19 16:30:47	2019-10-19 18:19:53	2.29234759999999982	02	19-39岁	22.5704132583392507	113.949632895279379	440305	V0440300	19360	55	82	57	81	113.949267230000004	22.5670617	113.951707560000003	22.5692776600000009	2
2019-10-19 14:38:05	2019-10-19 16:24:16	2.29234759999999982	02	19-39岁	22.5696478758030104	113.958764800278104	440305	V0440300	19363	55	85	57	84	113.956588240000002	22.5670617	113.959028570000001	22.5692776600000009	1
2019-10-19 19:56:25	2019-10-19 22:38:28	2.29234759999999982	02	19-39岁	22.571475454281849	113.960434985524856	440305	V0440300	19364	55	86	57	85	113.959028570000001	22.5670617	113.961468909999994	22.5692776600000009	1
2019-10-19 14:55:39	2019-10-19 16:30:57	3.05925700000000012	02	40-55岁	22.5697700856786305	114.039196585174565	440304	V0440300	19396	55	118	56	117	114.037119329999996	22.5670617	114.039559659999995	22.5692776600000009	1
2019-10-19 18:40:19	2019-10-19 23:34:29	3.05925700000000012	02	19-39岁	22.5714275981719403	114.045886161313632	440304	V0440300	19399	55	121	56	120	114.044440339999994	22.5670617	114.046880669999993	22.5692776600000009	1
2019-10-19 14:44:01	2019-10-19 19:10:44	3.05925700000000012	01	19-39岁	22.5705487140100196	114.082231875003032	440304	V0440300	19414	55	136	56	135	114.081045380000006	22.5670617	114.083485710000005	22.5692776600000009	1
2019-10-19 11:30:33	2019-10-19 14:54:32	3.17181930000000012	01	19-39岁	22.5703488070975098	114.096599928534815	440303	V0440300	19420	55	142	56	141	114.095687400000003	22.5670617	114.098127730000002	22.5692776600000009	1
2019-10-19 13:45:14	2019-10-19 15:57:19	3.17181930000000012	01	19-39岁	22.5696270892592317	114.096119416257295	440303	V0440300	19420	55	142	56	141	114.095687400000003	22.5670617	114.098127730000002	22.5692776600000009	3
2019-10-19 18:50:15	2019-10-19 22:39:19	3.17181930000000012	01	19-39岁	22.5696270892592317	114.096119416257295	440303	V0440300	19420	55	142	56	141	114.095687400000003	22.5670617	114.098127730000002	22.5692776600000009	3
2019-10-19 12:38:16	2019-10-19 13:44:47	3.17181930000000012	01	19-39岁	22.5696270892592317	114.096119416257295	440303	V0440300	19420	55	142	56	141	114.095687400000003	22.5670617	114.098127730000002	22.5692776600000009	3
2019-10-19 18:58:45	2019-10-19 21:06:34	3.17181930000000012	02	19-39岁	22.5707101703426716	114.122696462101061	440303	V0440300	19431	55	153	56	152	114.122531089999995	22.5670617	114.124971430000002	22.5692776600000009	1
2019-10-19 10:01:02	2019-10-19 13:38:58	3.17181930000000012	02	40-55岁	22.5711631768790184	114.125816473834902	440303	V0440300	19432	55	154	56	153	114.124971430000002	22.5670617	114.127411769999995	22.5692776600000009	1
2019-10-19 19:31:38	2019-10-19 20:45:49	3.17181930000000012	01	19-39岁	22.5707441475384094	114.137730597268614	440303	V0440300	19437	55	159	55	158	114.137173110000006	22.5670617	114.139613449999999	22.5692776600000009	1
2019-10-19 09:10:54	2019-10-19 10:08:22	4.98298400000000008	01	19-39岁	22.5707864631349508	114.24334685646896	440308	V0440300	19480	55	202	55	202	114.242107559999994	22.5670617	114.244547900000001	22.5692776600000009	1
2019-10-19 16:03:35	2019-10-19 17:09:17	2.01503029999999983	01	19-39岁	22.5734300238405901	113.855268146685688	440306	V0440300	19678	56	43	59	42	113.854094119999999	22.5692776600000009	113.856534460000006	22.5714936199999983	1
2019-10-19 09:29:35	2019-10-19 12:19:24	2.01503029999999983	03	未知	22.5723676144441789	113.854932740923303	440306	V0440300	19678	56	43	59	42	113.854094119999999	22.5692776600000009	113.856534460000006	22.5714936199999983	1
2019-10-19 19:58:07	2019-10-19 20:40:27	2.01503029999999983	02	19-39岁	22.5734852890043918	113.866402802129116	440306	V0440300	19683	56	48	59	47	113.866295800000003	22.5692776600000009	113.868736139999996	22.5714936199999983	1
2019-10-19 09:41:23	2019-10-19 10:34:33	2.29234759999999982	02	40-55岁	22.571955470085431	113.919795131584635	440305	V0440300	19704	56	69	58	68	113.917542859999998	22.5692776600000009	113.919983189999996	22.5714936199999983	1
2019-10-19 20:20:18	2019-10-19 22:44:08	2.29234759999999982	01	19-39岁	22.5724392429525089	113.923846296857931	440305	V0440300	19706	56	71	58	70	113.922423530000003	22.5692776600000009	113.924863869999996	22.5714936199999983	1
2019-10-19 16:03:56	2019-10-19 17:46:07	2.29234759999999982	02	40-55岁	22.5722315732823908	113.933276936260128	440305	V0440300	19710	56	75	58	74	113.932184879999994	22.5692776600000009	113.934625209999993	22.5714936199999983	2
2019-10-19 11:15:07	2019-10-19 13:50:09	2.29234759999999982	02	40-55岁	22.5722315732823908	113.933276936260128	440305	V0440300	19710	56	75	58	74	113.932184879999994	22.5692776600000009	113.934625209999993	22.5714936199999983	2
2019-10-19 12:20:55	2019-10-19 16:57:47	2.29234759999999982	02	19-39岁	22.5716766585170205	113.93304628548816	440305	V0440300	19710	56	75	58	74	113.932184879999994	22.5692776600000009	113.934625209999993	22.5714936199999983	2
2019-10-19 11:26:04	2019-10-19 12:20:54	2.29234759999999982	02	19-39岁	22.5716766585170205	113.93304628548816	440305	V0440300	19710	56	75	58	74	113.932184879999994	22.5692776600000009	113.934625209999993	22.5714936199999983	2
2019-10-19 11:32:22	2019-10-19 12:46:41	2.29234759999999982	01	40-55岁	22.5732462130973701	113.955294269578872	440305	V0440300	19719	56	84	58	83	113.954147899999995	22.5692776600000009	113.956588240000002	22.5714936199999983	1
2019-10-19 14:33:18	2019-10-19 15:41:26	2.29234759999999982	02	19-39岁	22.5733172789775089	113.958091436547619	440305	V0440300	19720	56	85	58	84	113.956588240000002	22.5692776600000009	113.959028570000001	22.5714936199999983	2
2019-10-19 12:02:47	2019-10-19 14:12:54	2.29234759999999982	02	19-39岁	22.5733172789775089	113.958091436547619	440305	V0440300	19720	56	85	58	84	113.956588240000002	22.5692776600000009	113.959028570000001	22.5714936199999983	2
2019-10-19 21:24:32	2019-10-19 23:21:13	2.29234759999999982	01	19-39岁	22.5718963330401792	113.959784378201661	440305	V0440300	19721	56	86	58	85	113.959028570000001	22.5692776600000009	113.961468909999994	22.5714936199999983	1
2019-10-19 16:50:35	2019-10-19 18:34:24	2.29234759999999982	01	19-39岁	22.5730801358513986	113.959389113822439	440305	V0440300	19721	56	86	58	85	113.959028570000001	22.5692776600000009	113.961468909999994	22.5714936199999983	1
2019-10-19 11:42:19	2019-10-19 16:51:30	2.29234759999999982	02	19-39岁	22.5721094973182694	113.961033288462829	440305	V0440300	19721	56	86	58	85	113.959028570000001	22.5692776600000009	113.961468909999994	22.5714936199999983	1
2019-10-19 16:22:33	2019-10-19 19:41:05	2.29234759999999982	02	19-39岁	22.5718449420790392	113.960883609819192	440305	V0440300	19721	56	86	58	85	113.959028570000001	22.5692776600000009	113.961468909999994	22.5714936199999983	1
2019-10-19 23:05:27	2019-10-19 23:14:42	2.29234759999999982	01	19-39岁	22.5732879335332584	113.961784856213157	440305	V0440300	19722	56	87	58	86	113.961468909999994	22.5692776600000009	113.963909240000007	22.5714936199999983	1
2019-10-19 18:14:47	2019-10-19 21:14:29	3.05925700000000012	01	40-55岁	22.5726892084376303	114.028171994675233	440304	V0440300	19749	56	114	57	113	114.027357980000005	22.5692776600000009	114.029798319999998	22.5714936199999983	1
2019-10-19 11:44:12	2019-10-19 13:52:53	3.17181930000000012	02	19-39岁	22.5716084835761599	114.106884954305983	440303	V0440300	19781	56	146	57	145	114.10544874	22.5692776600000009	114.107889080000007	22.5714936199999983	1
2019-10-19 14:04:11	2019-10-19 19:58:12	3.17181930000000012	01	19-39岁	22.572185309265361	114.125435668903478	440303	V0440300	19789	56	154	57	153	114.124971430000002	22.5692776600000009	114.127411769999995	22.5714936199999983	1
2019-10-19 19:54:18	2019-10-19 23:44:18	2.01503029999999983	01	19-39岁	22.5740566784140313	113.852708010348536	440306	V0440300	20034	57	42	60	41	113.851653780000007	22.5714936199999983	113.854094119999999	22.5737095799999992	1
2019-10-19 19:54:08	2019-10-19 22:41:09	2.01503029999999983	02	19-39岁	22.5741921934682495	113.860090017352405	440306	V0440300	20037	57	45	60	44	113.858974790000005	22.5714936199999983	113.861415129999997	22.5737095799999992	1
2019-10-19 00:02:46	2019-10-19 00:21:53	2.01503029999999983	02	19-39岁	22.5751648661249611	113.85999022222461	440306	V0440300	20037	57	45	60	44	113.858974790000005	22.5714936199999983	113.861415129999997	22.5737095799999992	1
2019-10-19 22:50:13	2019-10-19 23:05:47	2.01503029999999983	01	19-39岁	22.5756603223186687	113.861329698216693	440306	V0440300	20037	57	45	60	44	113.858974790000005	22.5714936199999983	113.861415129999997	22.5737095799999992	1
2019-10-19 19:00:12	2019-10-19 21:35:00	2.01503029999999983	01	19-39岁	22.5744152330454604	113.861804915766214	440306	V0440300	20038	57	46	60	45	113.861415129999997	22.5714936199999983	113.863855459999996	22.5737095799999992	1
2019-10-19 00:02:26	2019-10-19 02:15:46	2.01503029999999983	01	19-39岁	22.5750451016804696	113.864482339353387	440306	V0440300	20039	57	47	60	46	113.863855459999996	22.5714936199999983	113.866295800000003	22.5737095799999992	1
2019-10-19 10:00:48	2019-10-19 11:46:42	2.01503029999999983	02	19-39岁	22.5740524520053683	113.897466142313817	440306	V0440300	20052	57	60	59	59	113.895579830000003	22.5714936199999983	113.898020169999995	22.5737095799999992	1
2019-10-19 08:49:41	2019-10-19 11:48:08	2.01503029999999983	02	19-39岁	22.5757739872145606	113.903899505444485	440306	V0440300	20055	57	63	59	62	113.902900840000001	22.5714936199999983	113.905341179999994	22.5737095799999992	1
2019-10-19 00:00:17	2019-10-19 00:38:01	2.29234759999999982	01	19-39岁	22.5752586671281605	113.938204854282191	440305	V0440300	20069	57	77	59	76	113.93706555	22.5714936199999983	113.939505879999999	22.5737095799999992	1
2019-10-19 10:00:18	2019-10-19 11:06:14	2.29234759999999982	02	19-39岁	22.5758010380682599	113.956287637477104	440305	V0440300	20076	57	84	59	83	113.954147899999995	22.5714936199999983	113.956588240000002	22.5737095799999992	1
2019-10-19 13:38:00	2019-10-19 15:57:14	2.29234759999999982	01	19-39岁	22.5737784566472399	113.958615788304954	440305	V0440300	20077	57	85	59	84	113.956588240000002	22.5714936199999983	113.959028570000001	22.5737095799999992	1
2019-10-19 21:27:28	2019-10-19 23:37:41	2.29234759999999982	01	19-39岁	22.5746720804885506	113.960053850158104	440305	V0440300	20078	57	86	59	85	113.959028570000001	22.5714936199999983	113.961468909999994	22.5737095799999992	1
2019-10-19 13:53:14	2019-10-19 14:32:46	2.29234759999999982	02	40-55岁	22.5741159124067217	113.959278910716634	440305	V0440300	20078	57	86	59	85	113.959028570000001	22.5714936199999983	113.961468909999994	22.5737095799999992	3
2019-10-19 12:10:28	2019-10-19 13:52:34	2.29234759999999982	02	40-55岁	22.5741159124067217	113.959278910716634	440305	V0440300	20078	57	86	59	85	113.959028570000001	22.5714936199999983	113.961468909999994	22.5737095799999992	3
2019-10-19 14:33:42	2019-10-19 18:44:01	2.29234759999999982	02	40-55岁	22.5741159124067217	113.959278910716634	440305	V0440300	20078	57	86	59	85	113.959028570000001	22.5714936199999983	113.961468909999994	22.5737095799999992	3
2019-10-19 13:44:33	2019-10-19 18:01:22	3.05925700000000012	02	19-39岁	22.5741447136885398	114.062145534821084	440304	V0440300	20120	57	128	58	127	114.061522690000004	22.5714936199999983	114.063963029999996	22.5737095799999992	1
2019-10-19 08:46:51	2019-10-19 11:56:37	4.98298400000000008	01	40-55岁	22.5749439310711892	114.253664194945983	440308	V0440300	20198	57	206	57	206	114.251868909999999	22.5714936199999983	114.254309239999998	22.5737095799999992	1
2019-10-19 10:25:05	2019-10-19 19:22:03	4.98298400000000008	03	19-39岁	22.5750699277488387	114.253642257018299	440308	V0440300	20198	57	206	57	206	114.251868909999999	22.5714936199999983	114.254309239999998	22.5737095799999992	1
2019-10-19 12:14:28	2019-10-19 14:33:37	2.01503029999999983	01	19-39岁	22.5772676662575584	113.868775730816409	440306	V0440300	20398	58	49	61	48	113.868736139999996	22.5737095799999992	113.871176469999995	22.5759255299999992	1
2019-10-19 15:13:54	2019-10-19 17:11:25	2.01503029999999983	02	19-39岁	22.5766929528260114	113.883763437680273	440306	V0440300	20404	58	55	60	54	113.883378149999999	22.5737095799999992	113.885818490000005	22.5759255299999992	1
2019-10-19 11:43:26	2019-10-19 18:49:15	2.01503029999999983	02	19-39岁	22.5768841478926916	113.889434217590775	440306	V0440300	20406	58	57	60	56	113.888258820000004	22.5737095799999992	113.890699159999997	22.5759255299999992	1
2019-10-19 16:50:28	2019-10-19 23:42:09	2.01503029999999983	01	19-39岁	22.5771337584741012	113.896736296197759	440306	V0440300	20409	58	60	60	59	113.895579830000003	22.5737095799999992	113.898020169999995	22.5759255299999992	2
2019-10-19 13:52:37	2019-10-19 16:50:11	2.01503029999999983	01	19-39岁	22.5771337584741012	113.896736296197759	440306	V0440300	20409	58	60	60	59	113.895579830000003	22.5737095799999992	113.898020169999995	22.5759255299999992	2
2019-10-19 20:29:58	2019-10-19 22:08:34	2.29234759999999982	02	19-39岁	22.5778258837382708	113.947428812057922	440305	V0440300	20430	58	81	60	80	113.946826889999997	22.5737095799999992	113.949267230000004	22.5759255299999992	1
2019-10-19 17:24:19	2019-10-19 20:48:46	2.29234759999999982	01	19-39岁	22.5769669592066506	113.949245581495717	440305	V0440300	20430	58	81	60	80	113.946826889999997	22.5737095799999992	113.949267230000004	22.5759255299999992	3
2019-10-19 20:49:15	2019-10-19 21:46:11	2.29234759999999982	01	19-39岁	22.5769669592066506	113.949245581495717	440305	V0440300	20430	58	81	60	80	113.946826889999997	22.5737095799999992	113.949267230000004	22.5759255299999992	3
2019-10-19 08:14:18	2019-10-19 13:50:47	2.29234759999999982	01	19-39岁	22.5769669592066506	113.949245581495717	440305	V0440300	20430	58	81	60	80	113.946826889999997	22.5737095799999992	113.949267230000004	22.5759255299999992	3
2019-10-19 13:34:49	2019-10-19 17:07:28	2.29234759999999982	02	19-39岁	22.575970197611781	113.95378639650491	440305	V0440300	20432	58	83	60	82	113.951707560000003	22.5737095799999992	113.954147899999995	22.5759255299999992	2
2019-10-19 11:48:01	2019-10-19 13:33:32	2.29234759999999982	02	19-39岁	22.575970197611781	113.95378639650491	440305	V0440300	20432	58	83	60	82	113.951707560000003	22.5737095799999992	113.954147899999995	22.5759255299999992	2
2019-10-19 21:29:13	2019-10-19 22:24:55	3.17181930000000012	02	19-39岁	22.5767736521822506	114.126623352403186	440303	V0440300	20503	58	154	58	153	114.124971430000002	22.5737095799999992	114.127411769999995	22.5759255299999992	1
2019-10-19 17:35:38	2019-10-19 21:19:07	3.17181930000000012	01	40-55岁	22.5771936517115712	114.133456926563667	440303	V0440300	20506	58	157	58	156	114.132292440000001	22.5737095799999992	114.134732769999999	22.5759255299999992	1
2019-10-19 20:43:29	2019-10-19 20:56:31	4.98298400000000008	01	19-39岁	22.5761535494139309	114.24365798531791	440308	V0440300	20551	58	202	58	202	114.242107559999994	22.5737095799999992	114.244547900000001	22.5759255299999992	1
2019-10-19 08:00:47	2019-10-19 09:03:17	4.98298400000000008	03	未知	22.5761535494139309	114.24365798531791	440308	V0440300	20551	58	202	58	202	114.242107559999994	22.5737095799999992	114.244547900000001	22.5759255299999992	1
2019-10-19 14:32:03	2019-10-19 15:08:27	4.98298400000000008	01	19-39岁	22.5770346913961397	114.249773666196177	440308	V0440300	20554	58	205	58	205	114.249428570000006	22.5737095799999992	114.251868909999999	22.5759255299999992	1
2019-10-19 09:08:08	2019-10-19 09:28:07	4.98298400000000008	01	19-39岁	22.5769338690566812	114.254431483070931	440308	V0440300	20556	58	207	57	207	114.254309239999998	22.5737095799999992	114.256749580000005	22.5759255299999992	1
2019-10-19 18:36:38	2019-10-19 23:30:18	2.01503029999999983	01	0-18岁	22.5801889273321414	113.866328816945583	440306	V0440300	20754	59	48	62	47	113.866295800000003	22.5759255299999992	113.868736139999996	22.5781414900000001	1
2019-10-19 18:31:25	2019-10-19 23:21:15	2.01503029999999983	02	19-39岁	22.5791723260436896	113.87435918356968	440306	V0440300	20757	59	51	62	50	113.873616810000001	22.5759255299999992	113.87605714	22.5781414900000001	1
2019-10-19 13:28:05	2019-10-19 15:23:24	2.01503029999999983	01	40-55岁	22.5794292455708288	113.888978604492465	440306	V0440300	20763	59	57	61	56	113.888258820000004	22.5759255299999992	113.890699159999997	22.5781414900000001	1
2019-10-19 08:50:41	2019-10-19 08:51:17	2.01503029999999983	02	19-39岁	22.5798410833542391	113.895334543048492	440306	V0440300	20765	59	59	61	58	113.893139500000004	22.5759255299999992	113.895579830000003	22.5781414900000001	1
2019-10-19 14:16:47	2019-10-19 16:46:27	2.01503029999999983	03	未知	22.5786374548373203	113.900764636290432	440306	V0440300	20768	59	62	61	61	113.900460510000002	22.5759255299999992	113.902900840000001	22.5781414900000001	1
2019-10-19 18:10:39	2019-10-19 23:20:30	2.29234759999999982	02	19-39岁	22.57959708588373	113.946602585769227	440305	V0440300	20786	59	80	61	79	113.944386559999998	22.5759255299999992	113.946826889999997	22.5781414900000001	1
2019-10-19 18:09:02	2019-10-19 22:14:47	2.29234759999999982	02	19-39岁	22.5794083169300812	113.948540667215724	440305	V0440300	20787	59	81	61	80	113.946826889999997	22.5759255299999992	113.949267230000004	22.5781414900000001	1
2019-10-19 00:01:36	2019-10-19 00:07:35	2.29234759999999982	01	19-39岁	22.5783599390453986	113.950361626284277	440305	V0440300	20788	59	82	61	81	113.949267230000004	22.5759255299999992	113.951707560000003	22.5781414900000001	1
2019-10-19 08:21:37	2019-10-19 10:15:31	4.98298400000000008	02	40-55岁	22.5783139114597304	114.251206253206391	440308	V0440300	20911	59	205	58	205	114.249428570000006	22.5759255299999992	114.251868909999999	22.5781414900000001	1
2019-10-19 11:03:42	2019-10-19 13:15:27	4.98298400000000008	01	19-39岁	22.5781640462271405	114.250888469935859	440308	V0440300	20911	59	205	58	205	114.249428570000006	22.5759255299999992	114.251868909999999	22.5781414900000001	1
2019-10-19 17:45:58	2019-10-19 17:45:58	4.50522690000000026	01	19-39岁	22.5783512962579387	114.464134321708144	440343	V0440300	20998	59	292	57	292	114.461737819999996	22.5759255299999992	114.464178149999995	22.5781414900000001	1
2019-10-19 14:56:11	2019-10-19 17:56:08	2.01503029999999983	01	19-39岁	22.5818828135511609	113.861110877388143	440306	V0440300	21108	60	45	63	44	113.858974790000005	22.5781414900000001	113.861415129999997	22.5803574500000011	1
2019-10-19 19:24:50	2019-10-19 21:43:37	2.01503029999999983	02	19-39岁	22.5814216384796786	113.861063028709623	440306	V0440300	21108	60	45	63	44	113.858974790000005	22.5781414900000001	113.861415129999997	22.5803574500000011	1
2019-10-19 11:51:01	2019-10-19 14:53:45	2.01503029999999983	02	19-39岁	22.5813235946833508	113.866205952514377	440306	V0440300	21110	60	47	63	46	113.863855459999996	22.5781414900000001	113.866295800000003	22.5803574500000011	1
2019-10-19 22:56:15	2019-10-19 22:56:15	2.01503029999999983	01	19-39岁	22.5808245234196789	113.866528219125897	440306	V0440300	21111	60	48	63	47	113.866295800000003	22.5781414900000001	113.868736139999996	22.5803574500000011	1
2019-10-19 00:00:18	2019-10-19 03:18:10	2.01503029999999983	01	19-39岁	22.5804666556733302	113.898284481003301	440306	V0440300	21124	60	61	62	60	113.898020169999995	22.5781414900000001	113.900460510000002	22.5803574500000011	1
2019-10-19 00:00:41	2019-10-19 02:18:41	2.01503029999999983	01	19-39岁	22.5818315851803213	113.898399667391203	440306	V0440300	21124	60	61	62	60	113.898020169999995	22.5781414900000001	113.900460510000002	22.5803574500000011	1
2019-10-19 11:25:15	2019-10-19 13:25:11	2.29234759999999982	01	19-39岁	22.5807379442386313	113.929764911621703	440305	V0440300	21137	60	74	62	73	113.929744540000002	22.5781414900000001	113.932184879999994	22.5803574500000011	1
2019-10-19 16:46:30	2019-10-19 19:43:43	2.29234759999999982	01	19-39岁	22.58115983683129	113.945256147188971	440305	V0440300	21143	60	80	62	79	113.944386559999998	22.5781414900000001	113.946826889999997	22.5803574500000011	1
2019-10-19 09:20:13	2019-10-19 11:17:45	3.17181930000000012	01	19-39岁	22.580789684961271	114.166205339932219	440303	V0440300	21233	60	170	60	170	114.164016810000007	22.5781414900000001	114.166457140000006	22.5803574500000011	1
2019-10-19 19:19:17	2019-10-19 22:33:05	4.98298400000000008	02	19-39岁	22.5807108360291586	114.223164946649575	440308	V0440300	21257	60	194	60	194	114.222584870000006	22.5781414900000001	114.225025209999998	22.5803574500000011	1
2019-10-19 17:02:47	2019-10-19 17:19:12	2.01503029999999983	01	19-39岁	22.5827165807400903	113.854376949442099	440306	V0440300	21463	61	43	64	42	113.854094119999999	22.5803574500000011	113.856534460000006	22.5825734000000011	1
2019-10-19 18:32:19	2019-10-19 22:24:21	2.01503029999999983	02	19-39岁	22.5842104401470891	113.856927964690001	440306	V0440300	21464	61	44	64	43	113.856534460000006	22.5803574500000011	113.858974790000005	22.5825734000000011	1
2019-10-19 00:00:23	2019-10-19 01:14:58	2.01503029999999983	02	40-55岁	22.5837939747297511	113.86377884011786	440306	V0440300	21466	61	46	64	45	113.861415129999997	22.5803574500000011	113.863855459999996	22.5825734000000011	1
2019-10-19 18:42:49	2019-10-19 19:27:34	2.01503029999999983	02	19-39岁	22.5826414922486585	113.869460762088153	440306	V0440300	21469	61	49	64	48	113.868736139999996	22.5803574500000011	113.871176469999995	22.5825734000000011	2
2019-10-19 17:13:24	2019-10-19 18:42:33	2.01503029999999983	02	19-39岁	22.5826414922486585	113.869460762088153	440306	V0440300	21469	61	49	64	48	113.868736139999996	22.5803574500000011	113.871176469999995	22.5825734000000011	2
2019-10-19 15:40:27	2019-10-19 17:01:57	2.01503029999999983	02	19-39岁	22.5844718978749412	113.888408514252021	440306	V0440300	21477	61	57	63	56	113.888258820000004	22.5803574500000011	113.890699159999997	22.5825734000000011	1
2019-10-19 12:01:05	2019-10-19 14:16:33	2.01503029999999983	02	19-39岁	22.583052037824551	113.893843682899899	440306	V0440300	21479	61	59	63	58	113.893139500000004	22.5803574500000011	113.895579830000003	22.5825734000000011	1
2019-10-19 18:35:42	2019-10-19 22:22:21	2.29234759999999982	02	19-39岁	22.5833014248546498	113.961565109304885	440305	V0440300	21507	61	87	63	86	113.961468909999994	22.5803574500000011	113.963909240000007	22.5825734000000011	1
2019-10-19 08:44:22	2019-10-19 11:27:10	4.98298400000000008	02	19-39岁	22.584262700803329	114.245430899166593	440308	V0440300	21623	61	203	60	203	114.244547900000001	22.5803574500000011	114.246988239999993	22.5825734000000011	1
2019-10-19 09:01:21	2019-10-19 15:58:46	4.98298400000000008	03	未知	22.5828742632037809	114.260826300270878	440308	V0440300	21629	61	209	60	209	114.259189919999997	22.5803574500000011	114.261630249999996	22.5825734000000011	1
2019-10-19 15:51:54	2019-10-19 18:16:22	4.98298400000000008	01	19-39岁	22.5839133191822583	114.267240662078677	440308	V0440300	21632	61	212	60	212	114.266510920000002	22.5803574500000011	114.268951259999994	22.5825734000000011	1
2019-10-19 10:35:56	2019-10-19 12:40:58	2.01503029999999983	01	19-39岁	22.5858271585151016	113.854694971526186	440306	V0440300	21820	62	43	65	42	113.854094119999999	22.5825734000000011	113.856534460000006	22.5847893599999985	1
2019-10-19 19:24:27	2019-10-19 22:23:54	2.01503029999999983	01	40-55岁	22.5853978800832493	113.860885388057795	440306	V0440300	21822	62	45	65	44	113.858974790000005	22.5825734000000011	113.861415129999997	22.5847893599999985	1
2019-10-19 00:06:25	2019-10-19 00:56:17	2.01503029999999983	01	19-39岁	22.5849993603466288	113.895141096133301	440306	V0440300	21836	62	59	64	58	113.893139500000004	22.5825734000000011	113.895579830000003	22.5847893599999985	1
2019-10-19 08:29:48	2019-10-19 11:01:56	2.29234759999999982	01	0-18岁	22.5860567112590296	113.933709283545127	440305	V0440300	21852	62	75	64	74	113.932184879999994	22.5825734000000011	113.934625209999993	22.5847893599999985	1
2019-10-19 16:24:49	2019-10-19 16:40:21	2.29234759999999982	02	19-39岁	22.5850939881558297	113.937170963432777	440305	V0440300	21854	62	77	64	76	113.93706555	22.5825734000000011	113.939505879999999	22.5847893599999985	1
2019-10-19 17:19:34	2019-10-19 20:56:25	2.29234759999999982	02	19-39岁	22.5852277790355309	113.943242092694234	440305	V0440300	21856	62	79	64	78	113.941946220000005	22.5825734000000011	113.944386559999998	22.5847893599999985	1
2019-10-19 17:36:28	2019-10-19 21:51:53	2.29234759999999982	02	19-39岁	22.5850227916360886	113.946696708911574	440305	V0440300	21857	62	80	64	79	113.944386559999998	22.5825734000000011	113.946826889999997	22.5847893599999985	1
2019-10-19 18:05:54	2019-10-19 22:34:05	2.29234759999999982	02	40-55岁	22.5852160246381999	113.94831545056465	440305	V0440300	21858	62	81	64	80	113.946826889999997	22.5825734000000011	113.949267230000004	22.5847893599999985	1
2019-10-19 20:42:59	2019-10-19 22:14:25	2.29234759999999982	02	19-39岁	22.5860140599770709	113.958978689618505	440305	V0440300	21862	62	85	64	84	113.956588240000002	22.5825734000000011	113.959028570000001	22.5847893599999985	1
2019-10-19 13:34:49	2019-10-19 15:24:19	2.29234759999999982	01	19-39岁	22.5865872507994396	113.964466922917637	440305	V0440300	21865	62	88	64	87	113.963909240000007	22.5825734000000011	113.966349579999999	22.5847893599999985	1
2019-10-19 10:13:21	2019-10-19 10:13:21	4.98298400000000008	01	40-55岁	22.5863517172214401	114.226784418755855	440308	V0440300	21972	62	195	62	195	114.225025209999998	22.5825734000000011	114.227465550000005	22.5847893599999985	1
2019-10-19 19:36:47	2019-10-19 22:12:27	4.98298400000000008	01	19-39岁	22.5864010229401408	114.239594945254055	440308	V0440300	21977	62	200	62	200	114.237226890000002	22.5825734000000011	114.239667229999995	22.5847893599999985	1
2019-10-19 09:14:24	2019-10-19 13:44:43	4.98298400000000008	03	未知	22.5866628649402301	114.240649255704341	440308	V0440300	21978	62	201	62	201	114.239667229999995	22.5825734000000011	114.242107559999994	22.5847893599999985	1
2019-10-19 16:39:17	2019-10-19 17:14:38	4.98298400000000008	01	19-39岁	22.5863437632756607	114.253622760580299	440308	V0440300	21983	62	206	61	206	114.251868909999999	22.5825734000000011	114.254309239999998	22.5847893599999985	1
2019-10-19 21:32:25	2019-10-19 23:32:21	4.98298400000000008	01	19-39岁	22.5858756094903583	114.254749907123653	440308	V0440300	21984	62	207	61	207	114.254309239999998	22.5825734000000011	114.256749580000005	22.5847893599999985	1
2019-10-19 17:51:24	2019-10-19 18:23:08	4.98298400000000008	01	19-39岁	22.5860436306481205	114.255601980879291	440308	V0440300	21984	62	207	61	207	114.254309239999998	22.5825734000000011	114.256749580000005	22.5847893599999985	1
2019-10-19 11:30:15	2019-10-19 22:39:53	4.98298400000000008	01	19-39岁	22.5866712924497008	114.256940696184444	440308	V0440300	21985	62	208	61	208	114.256749580000005	22.5825734000000011	114.259189919999997	22.5847893599999985	1
2019-10-19 11:52:41	2019-10-19 12:31:43	4.98298400000000008	02	0-18岁	22.5855451796506088	114.257069937296805	440308	V0440300	21985	62	208	61	208	114.256749580000005	22.5825734000000011	114.259189919999997	22.5847893599999985	1
2019-10-19 14:55:46	2019-10-19 15:38:08	4.98298400000000008	03	未知	22.5866225521165696	114.259371807265666	440308	V0440300	21986	62	209	61	209	114.259189919999997	22.5825734000000011	114.261630249999996	22.5847893599999985	1
2019-10-19 14:32:01	2019-10-19 16:08:55	4.98298400000000008	02	40-55岁	22.5854230858718914	114.259434437315505	440308	V0440300	21986	62	209	61	209	114.259189919999997	22.5825734000000011	114.261630249999996	22.5847893599999985	1
2019-10-19 10:46:18	2019-10-19 13:28:56	4.50522690000000026	01	19-39岁	22.5865192107884987	114.474309217633589	440343	V0440300	22074	62	297	60	297	114.4739395	22.5825734000000011	114.476379829999999	22.5847893599999985	3
2019-10-19 13:37:58	2019-10-19 15:30:09	4.50522690000000026	01	19-39岁	22.5865192107884987	114.474309217633589	440343	V0440300	22074	62	297	60	297	114.4739395	22.5825734000000011	114.476379829999999	22.5847893599999985	3
2019-10-19 10:01:06	2019-10-19 10:46:01	4.50522690000000026	01	19-39岁	22.5865192107884987	114.474309217633589	440343	V0440300	22074	62	297	60	297	114.4739395	22.5825734000000011	114.476379829999999	22.5847893599999985	3
2019-10-19 17:10:08	2019-10-19 19:07:33	2.01503029999999983	02	19-39岁	22.5889161995835117	113.878405498690924	440306	V0440300	22186	63	52	65	51	113.87605714	22.5847893599999985	113.878497479999993	22.5870053199999994	1
2019-10-19 15:33:28	2019-10-19 15:33:28	2.01503029999999983	01	55岁以上	22.5888230172786812	113.880574804777169	440306	V0440300	22187	63	53	65	52	113.878497479999993	22.5847893599999985	113.88093782	22.5870053199999994	1
2019-10-19 10:47:41	2019-10-19 14:21:57	2.01503029999999983	02	19-39岁	22.5871660335183506	113.884936804650621	440306	V0440300	22189	63	55	65	54	113.883378149999999	22.5847893599999985	113.885818490000005	22.5870053199999994	1
2019-10-19 08:52:56	2019-10-19 11:45:43	2.01503029999999983	01	19-39岁	22.5873942286274207	113.889722816348211	440306	V0440300	22191	63	57	65	56	113.888258820000004	22.5847893599999985	113.890699159999997	22.5870053199999994	1
2019-10-19 13:06:59	2019-10-19 15:11:02	2.01503029999999983	01	19-39岁	22.5885746343449583	113.920513816330271	440306	V0440300	22204	63	70	65	69	113.919983189999996	22.5847893599999985	113.922423530000003	22.5870053199999994	1
2019-10-19 10:31:49	2019-10-19 14:48:22	2.29234759999999982	01	19-39岁	22.5889985442637702	113.941263632150267	440305	V0440300	22212	63	78	65	77	113.939505879999999	22.5847893599999985	113.941946220000005	22.5870053199999994	1
2019-10-19 19:06:48	2019-10-19 22:51:55	2.29234759999999982	02	19-39岁	22.5880667557921093	113.942567103983194	440305	V0440300	22213	63	79	65	78	113.941946220000005	22.5847893599999985	113.944386559999998	22.5870053199999994	1
2019-10-19 12:24:07	2019-10-19 17:52:04	2.29234759999999982	01	19-39岁	22.5881730317573393	113.961467875370246	440305	V0440300	22220	63	86	65	85	113.959028570000001	22.5847893599999985	113.961468909999994	22.5870053199999994	1
2019-10-19 18:37:09	2019-10-19 22:51:32	2.29234759999999982	01	19-39岁	22.5881910878061696	113.960515028062218	440305	V0440300	22220	63	86	65	85	113.959028570000001	22.5847893599999985	113.961468909999994	22.5870053199999994	1
2019-10-19 14:14:47	2019-10-19 18:59:11	2.29234759999999982	02	19-39岁	22.5873215180675793	113.962730582337471	440305	V0440300	22221	63	87	65	86	113.961468909999994	22.5847893599999985	113.963909240000007	22.5870053199999994	1
2019-10-19 11:06:17	2019-10-19 18:06:59	3.17181930000000012	01	55岁以上	22.5873791639335693	114.109539358772437	440303	V0440300	22281	63	147	64	147	114.107889080000007	22.5847893599999985	114.110329410000006	22.5870053199999994	2
2019-10-19 07:41:43	2019-10-19 11:01:04	3.17181930000000012	01	55岁以上	22.5873791639335693	114.109539358772437	440303	V0440300	22281	63	147	64	147	114.107889080000007	22.5847893599999985	114.110329410000006	22.5870053199999994	2
2019-10-19 12:51:54	2019-10-19 12:52:54	4.98298400000000008	01	19-39岁	22.5888875778310698	114.231457807034587	440308	V0440300	22331	63	197	63	197	114.229905880000004	22.5847893599999985	114.232346219999997	22.5870053199999994	1
2019-10-19 12:16:53	2019-10-19 22:44:18	4.98298400000000008	01	19-39岁	22.5881309991816615	114.238364812853504	440308	V0440300	22334	63	200	63	200	114.237226890000002	22.5847893599999985	114.239667229999995	22.5870053199999994	1
2019-10-19 19:04:45	2019-10-19 19:05:45	4.98298400000000008	01	40-55岁	22.5870486831974198	114.242089920869745	440308	V0440300	22335	63	201	62	201	114.239667229999995	22.5847893599999985	114.242107559999994	22.5870053199999994	1
2019-10-19 19:36:55	2019-10-19 21:54:10	4.98298400000000008	01	19-39岁	22.5885696139477901	114.242876147752156	440308	V0440300	22336	63	202	62	202	114.242107559999994	22.5847893599999985	114.244547900000001	22.5870053199999994	1
2019-10-19 16:50:53	2019-10-19 18:40:05	4.98298400000000008	02	19-39岁	22.5890190278472609	114.245919485370024	440308	V0440300	22337	63	203	62	203	114.244547900000001	22.5847893599999985	114.246988239999993	22.5870053199999994	1
2019-10-19 13:59:23	2019-10-19 16:43:11	4.98298400000000008	02	19-39岁	22.58721204468252	114.244769534142364	440308	V0440300	22337	63	203	62	203	114.244547900000001	22.5847893599999985	114.246988239999993	22.5870053199999994	1
2019-10-19 08:27:36	2019-10-19 15:07:28	4.98298400000000008	01	19-39岁	22.5891239327043998	114.246772818453735	440308	V0440300	22337	63	203	62	203	114.244547900000001	22.5847893599999985	114.246988239999993	22.5870053199999994	1
2019-10-19 14:24:06	2019-10-19 15:07:27	4.98298400000000008	02	19-39岁	22.5870298291969291	114.246775592071614	440308	V0440300	22337	63	203	62	203	114.244547900000001	22.5847893599999985	114.246988239999993	22.5870053199999994	1
2019-10-19 18:43:54	2019-10-19 19:04:25	4.98298400000000008	01	19-39岁	22.5877694394967605	114.246216526865325	440308	V0440300	22337	63	203	62	203	114.244547900000001	22.5847893599999985	114.246988239999993	22.5870053199999994	1
2019-10-19 16:33:26	2019-10-19 16:54:44	4.98298400000000008	01	19-39岁	22.5884216271256193	114.246349360401624	440308	V0440300	22337	63	203	62	203	114.244547900000001	22.5847893599999985	114.246988239999993	22.5870053199999994	1
2019-10-19 21:33:36	2019-10-19 22:41:34	4.98298400000000008	01	19-39岁	22.5886154940168105	114.245548409949023	440308	V0440300	22337	63	203	62	203	114.244547900000001	22.5847893599999985	114.246988239999993	22.5870053199999994	1
2019-10-19 19:00:34	2019-10-19 19:37:28	4.98298400000000008	01	40-55岁	22.5889720950590593	114.245288575497185	440308	V0440300	22337	63	203	62	203	114.244547900000001	22.5847893599999985	114.246988239999993	22.5870053199999994	1
2019-10-19 16:41:24	2019-10-19 16:54:38	4.98298400000000008	01	19-39岁	22.5884401518576396	114.246903068449285	440308	V0440300	22337	63	203	62	203	114.244547900000001	22.5847893599999985	114.246988239999993	22.5870053199999994	1
2019-10-19 16:38:29	2019-10-19 16:39:29	4.98298400000000008	02	19-39岁	22.5883046336588507	114.246896043466307	440308	V0440300	22337	63	203	62	203	114.244547900000001	22.5847893599999985	114.246988239999993	22.5870053199999994	1
2019-10-19 18:15:03	2019-10-19 19:09:25	4.98298400000000008	01	19-39岁	22.58755852174259	114.247076134282736	440308	V0440300	22338	63	204	62	204	114.246988239999993	22.5847893599999985	114.249428570000006	22.5870053199999994	1
2019-10-19 19:05:16	2019-10-19 23:22:31	4.98298400000000008	01	19-39岁	22.5876395412246787	114.247589714115364	440308	V0440300	22338	63	204	62	204	114.246988239999993	22.5847893599999985	114.249428570000006	22.5870053199999994	1
2019-10-19 20:27:07	2019-10-19 20:51:15	4.98298400000000008	01	19-39岁	22.5878963885607291	114.247302708824165	440308	V0440300	22338	63	204	62	204	114.246988239999993	22.5847893599999985	114.249428570000006	22.5870053199999994	1
2019-10-19 12:57:41	2019-10-19 15:21:01	4.98298400000000008	01	19-39岁	22.5888032842178603	114.249656517492426	440308	V0440300	22339	63	205	62	205	114.249428570000006	22.5847893599999985	114.251868909999999	22.5870053199999994	1
2019-10-19 10:47:19	2019-10-19 10:50:41	4.98298400000000008	01	40-55岁	22.5884726403223901	114.251432249395137	440308	V0440300	22339	63	205	62	205	114.249428570000006	22.5847893599999985	114.251868909999999	22.5870053199999994	1
2019-10-19 18:42:47	2019-10-19 19:56:10	4.98298400000000008	01	19-39岁	22.587057162416631	114.253112856092386	440308	V0440300	22340	63	206	62	206	114.251868909999999	22.5847893599999985	114.254309239999998	22.5870053199999994	1
2019-10-19 15:42:48	2019-10-19 21:46:15	4.98298400000000008	01	40-55岁	22.5886448387851395	114.252527267426387	440308	V0440300	22340	63	206	62	206	114.251868909999999	22.5847893599999985	114.254309239999998	22.5870053199999994	2
2019-10-19 07:16:14	2019-10-19 11:02:45	4.98298400000000008	01	40-55岁	22.5886448387851395	114.252527267426387	440308	V0440300	22340	63	206	62	206	114.251868909999999	22.5847893599999985	114.254309239999998	22.5870053199999994	2
2019-10-19 18:47:09	2019-10-19 23:28:30	4.98298400000000008	02	19-39岁	22.5890138033232013	114.252461618731502	440308	V0440300	22340	63	206	62	206	114.251868909999999	22.5847893599999985	114.254309239999998	22.5870053199999994	1
2019-10-19 23:24:56	2019-10-19 23:24:56	4.98298400000000008	01	19-39岁	22.5883300482186797	114.254176310078932	440308	V0440300	22340	63	206	62	206	114.251868909999999	22.5847893599999985	114.254309239999998	22.5870053199999994	1
2019-10-19 21:16:13	2019-10-19 23:15:43	4.98298400000000008	01	19-39岁	22.5886581701305182	114.254889132523999	440308	V0440300	22341	63	207	62	207	114.254309239999998	22.5847893599999985	114.256749580000005	22.5870053199999994	1
2019-10-19 17:07:50	2019-10-19 21:18:44	4.98298400000000008	02	19-39岁	22.58829440501734	114.254731095795208	440308	V0440300	22341	63	207	62	207	114.254309239999998	22.5847893599999985	114.256749580000005	22.5870053199999994	1
2019-10-19 15:00:59	2019-10-19 16:47:33	4.98298400000000008	01	19-39岁	22.5885863786998513	114.255969554503821	440308	V0440300	22341	63	207	62	207	114.254309239999998	22.5847893599999985	114.256749580000005	22.5870053199999994	1
2019-10-19 10:03:58	2019-10-19 23:07:17	4.98298400000000008	02	19-39岁	22.5878106262370011	114.254944824833359	440308	V0440300	22341	63	207	62	207	114.254309239999998	22.5847893599999985	114.256749580000005	22.5870053199999994	1
2019-10-19 04:34:13	2019-10-19 23:01:46	4.98298400000000008	01	19-39岁	22.5884529097982991	114.257138684711407	440308	V0440300	22342	63	208	62	208	114.256749580000005	22.5847893599999985	114.259189919999997	22.5870053199999994	1
2019-10-19 21:09:11	2019-10-19 22:11:15	4.98298400000000008	02	19-39岁	22.5890966763941385	114.257835541499816	440308	V0440300	22342	63	208	62	208	114.256749580000005	22.5847893599999985	114.259189919999997	22.5870053199999994	1
2019-10-19 15:34:54	2019-10-19 16:48:09	4.98298400000000008	01	19-39岁	22.5880466739520287	114.261365513518456	440308	V0440300	22343	63	209	62	209	114.259189919999997	22.5847893599999985	114.261630249999996	22.5870053199999994	1
2019-10-19 09:07:04	2019-10-19 10:25:40	4.98298400000000008	02	40-55岁	22.5879849738142298	114.260394665101543	440308	V0440300	22343	63	209	62	209	114.259189919999997	22.5847893599999985	114.261630249999996	22.5870053199999994	1
2019-10-19 19:02:54	2019-10-19 21:50:59	4.98298400000000008	01	40-55岁	22.5891779537877291	114.262597109741904	440308	V0440300	22344	63	210	62	210	114.261630249999996	22.5847893599999985	114.264070590000003	22.5870053199999994	1
2019-10-19 11:37:15	2019-10-19 13:53:25	4.98298400000000008	01	19-39岁	22.5889878695654502	114.262037064594097	440308	V0440300	22344	63	210	62	210	114.261630249999996	22.5847893599999985	114.264070590000003	22.5870053199999994	1
2019-10-19 16:42:39	2019-10-19 17:42:42	4.98298400000000008	02	40-55岁	22.589117537098101	114.266467180407687	440308	V0440300	22345	63	211	62	211	114.264070590000003	22.5847893599999985	114.266510920000002	22.5870053199999994	1
2019-10-19 14:23:53	2019-10-19 15:08:56	4.98298400000000008	02	40-55岁	22.5870854994726606	114.264815917818638	440308	V0440300	22345	63	211	62	211	114.264070590000003	22.5847893599999985	114.266510920000002	22.5870053199999994	2
2019-10-19 19:03:37	2019-10-19 19:04:37	4.98298400000000008	02	40-55岁	22.5870854994726606	114.264815917818638	440308	V0440300	22345	63	211	62	211	114.264070590000003	22.5847893599999985	114.266510920000002	22.5870053199999994	2
2019-10-19 08:23:02	2019-10-19 09:40:17	4.98298400000000008	01	19-39岁	22.5890096712522315	114.265963829459906	440308	V0440300	22345	63	211	62	211	114.264070590000003	22.5847893599999985	114.266510920000002	22.5870053199999994	1
2019-10-19 10:13:27	2019-10-19 11:50:02	4.98298400000000008	02	19-39岁	22.5881212908092301	114.267332560406132	440308	V0440300	22346	63	212	62	212	114.266510920000002	22.5847893599999985	114.268951259999994	22.5870053199999994	1
2019-10-19 20:15:20	2019-10-19 20:51:35	4.98298400000000008	01	19-39岁	22.5874344868043302	114.268347351416253	440308	V0440300	22346	63	212	62	212	114.266510920000002	22.5847893599999985	114.268951259999994	22.5870053199999994	1
2019-10-19 17:43:59	2019-10-19 22:17:20	2.29234759999999982	01	19-39岁	22.5910697381667305	113.91979740558439	440305	V0440300	22560	64	69	66	68	113.917542859999998	22.5870053199999994	113.919983189999996	22.5892212800000003	1
2019-10-19 12:31:55	2019-10-19 13:16:12	2.29234759999999982	01	19-39岁	22.5906968321378514	113.94656179602552	440305	V0440300	22571	64	80	66	79	113.944386559999998	22.5870053199999994	113.946826889999997	22.5892212800000003	1
2019-10-19 20:22:06	2019-10-19 21:10:22	2.29234759999999982	01	19-39岁	22.5912969723442814	113.952020365994059	440305	V0440300	22574	64	83	66	82	113.951707560000003	22.5870053199999994	113.954147899999995	22.5892212800000003	2
2019-10-19 18:32:08	2019-10-19 20:21:42	2.29234759999999982	01	19-39岁	22.5912969723442814	113.952020365994059	440305	V0440300	22574	64	83	66	82	113.951707560000003	22.5870053199999994	113.954147899999995	22.5892212800000003	2
2019-10-19 19:44:56	2019-10-19 22:06:57	2.29234759999999982	02	19-39岁	22.5914268697847689	113.963155584565172	440305	V0440300	22578	64	87	66	86	113.961468909999994	22.5870053199999994	113.963909240000007	22.5892212800000003	1
2019-10-19 11:58:31	2019-10-19 15:06:32	2.29234759999999982	03	未知	22.5898096917411095	113.96306473051574	440305	V0440300	22578	64	87	66	86	113.961468909999994	22.5870053199999994	113.963909240000007	22.5892212800000003	1
2019-10-19 14:03:26	2019-10-19 15:45:52	2.29234759999999982	02	19-39岁	22.5894869386065906	113.963654953632044	440305	V0440300	22578	64	87	66	86	113.961468909999994	22.5870053199999994	113.963909240000007	22.5892212800000003	1
2019-10-19 15:27:43	2019-10-19 19:50:06	2.29234759999999982	01	19-39岁	22.591058799916631	114.007940222103542	440305	V0440300	22597	64	106	65	105	114.007835290000003	22.5870053199999994	114.010275629999995	22.5892212800000003	1
2019-10-19 12:46:05	2019-10-19 18:41:23	3.17181930000000012	01	19-39岁	22.5894822883942687	114.101039140605948	440303	V0440300	22635	64	144	65	144	114.100568069999994	22.5870053199999994	114.103008399999993	22.5892212800000003	1
2019-10-19 13:44:28	2019-10-19 18:19:11	3.17181930000000012	01	19-39岁	22.5896111827333499	114.154642363530257	440303	V0440300	22657	64	166	64	166	114.154255460000002	22.5870053199999994	114.156695799999994	22.5892212800000003	1
2019-10-19 16:38:34	2019-10-19 19:30:22	4.98298400000000008	01	40-55岁	22.5892346600385885	114.236408382557073	440308	V0440300	22690	64	199	64	199	114.234786549999995	22.5870053199999994	114.237226890000002	22.5892212800000003	1
2019-10-19 15:46:49	2019-10-19 18:47:46	4.98298400000000008	01	19-39岁	22.5895299322256697	114.236781592215621	440308	V0440300	22690	64	199	64	199	114.234786549999995	22.5870053199999994	114.237226890000002	22.5892212800000003	1
2019-10-19 12:19:30	2019-10-19 23:18:23	4.98298400000000008	01	19-39岁	22.5913412717569493	114.236084411926115	440308	V0440300	22690	64	199	64	199	114.234786549999995	22.5870053199999994	114.237226890000002	22.5892212800000003	1
2019-10-19 20:42:19	2019-10-19 23:27:13	4.98298400000000008	01	19-39岁	22.5901077794664715	114.237839332455849	440308	V0440300	22691	64	200	63	200	114.237226890000002	22.5870053199999994	114.239667229999995	22.5892212800000003	1
2019-10-19 12:17:34	2019-10-19 15:36:35	4.98298400000000008	01	40-55岁	22.5908869792717297	114.239583239405633	440308	V0440300	22691	64	200	63	200	114.237226890000002	22.5870053199999994	114.239667229999995	22.5892212800000003	1
2019-10-19 16:38:37	2019-10-19 16:39:37	4.98298400000000008	01	19-39岁	22.5897002229830584	114.237759980557314	440308	V0440300	22691	64	200	63	200	114.237226890000002	22.5870053199999994	114.239667229999995	22.5892212800000003	1
2019-10-19 21:16:58	2019-10-19 23:33:24	4.98298400000000008	01	19-39岁	22.5901777922958011	114.237711565811537	440308	V0440300	22691	64	200	63	200	114.237226890000002	22.5870053199999994	114.239667229999995	22.5892212800000003	1
2019-10-19 14:20:13	2019-10-19 16:17:48	4.98298400000000008	01	19-39岁	22.5895657086834589	114.237811268657893	440308	V0440300	22691	64	200	63	200	114.237226890000002	22.5870053199999994	114.239667229999995	22.5892212800000003	1
2019-10-19 11:02:15	2019-10-19 14:01:06	4.98298400000000008	01	40-55岁	22.5898905497968308	114.237804785286187	440308	V0440300	22691	64	200	63	200	114.237226890000002	22.5870053199999994	114.239667229999995	22.5892212800000003	1
2019-10-19 20:35:07	2019-10-19 21:26:53	4.98298400000000008	01	40-55岁	22.5902519357080216	114.24465069309791	440308	V0440300	22694	64	203	63	203	114.244547900000001	22.5870053199999994	114.246988239999993	22.5892212800000003	1
2019-10-19 17:21:37	2019-10-19 18:13:34	4.98298400000000008	01	19-39岁	22.5898403061967805	114.24643778281542	440308	V0440300	22694	64	203	63	203	114.244547900000001	22.5870053199999994	114.246988239999993	22.5892212800000003	1
2019-10-19 12:04:06	2019-10-19 12:30:44	4.98298400000000008	01	未知	22.5909650462538991	114.246755632690764	440308	V0440300	22694	64	203	63	203	114.244547900000001	22.5870053199999994	114.246988239999993	22.5892212800000003	1
2019-10-19 14:51:50	2019-10-19 14:56:00	4.98298400000000008	01	55岁以上	22.5895542603011492	114.249233322870197	440308	V0440300	22695	64	204	63	204	114.246988239999993	22.5870053199999994	114.249428570000006	22.5892212800000003	1
2019-10-19 20:39:36	2019-10-19 20:40:36	4.98298400000000008	02	19-39岁	22.5908762384859791	114.248419659646416	440308	V0440300	22695	64	204	63	204	114.246988239999993	22.5870053199999994	114.249428570000006	22.5892212800000003	1
2019-10-19 08:18:02	2019-10-19 08:46:56	4.98298400000000008	01	40-55岁	22.5898748027381906	114.248449291306386	440308	V0440300	22695	64	204	63	204	114.246988239999993	22.5870053199999994	114.249428570000006	22.5892212800000003	1
2019-10-19 13:52:23	2019-10-19 22:56:49	4.98298400000000008	02	19-39岁	22.5893947276528486	114.248351907981117	440308	V0440300	22695	64	204	63	204	114.246988239999993	22.5870053199999994	114.249428570000006	22.5892212800000003	1
2019-10-19 09:42:26	2019-10-19 13:45:06	4.98298400000000008	01	19-39岁	22.5899000669601087	114.247816940012299	440308	V0440300	22695	64	204	63	204	114.246988239999993	22.5870053199999994	114.249428570000006	22.5892212800000003	1
2019-10-19 19:39:05	2019-10-19 19:40:05	4.98298400000000008	02	40-55岁	22.589363542321891	114.247059673106307	440308	V0440300	22695	64	204	63	204	114.246988239999993	22.5870053199999994	114.249428570000006	22.5892212800000003	1
2019-10-19 00:22:05	2019-10-19 03:41:36	4.98298400000000008	01	0-18岁	22.5898539332290405	114.250918779147156	440308	V0440300	22696	64	205	63	205	114.249428570000006	22.5870053199999994	114.251868909999999	22.5892212800000003	1
2019-10-19 20:32:58	2019-10-19 20:33:58	4.98298400000000008	01	19-39岁	22.5908821756060014	114.249819340934039	440308	V0440300	22696	64	205	63	205	114.249428570000006	22.5870053199999994	114.251868909999999	22.5892212800000003	1
2019-10-19 15:20:17	2019-10-19 16:47:54	4.98298400000000008	01	40-55岁	22.5912022574461098	114.251115575066265	440308	V0440300	22696	64	205	63	205	114.249428570000006	22.5870053199999994	114.251868909999999	22.5892212800000003	1
2019-10-19 21:09:18	2019-10-19 21:10:18	4.98298400000000008	01	19-39岁	22.5904172660253195	114.252715659960245	440308	V0440300	22697	64	206	63	206	114.251868909999999	22.5870053199999994	114.254309239999998	22.5892212800000003	1
2019-10-19 12:48:48	2019-10-19 13:17:08	4.98298400000000008	01	19-39岁	22.5893877987605798	114.252162571897387	440308	V0440300	22697	64	206	63	206	114.251868909999999	22.5870053199999994	114.254309239999998	22.5892212800000003	1
2019-10-19 20:14:41	2019-10-19 21:19:19	4.98298400000000008	01	19-39岁	22.5894888951506587	114.255961381486117	440308	V0440300	22698	64	207	63	207	114.254309239999998	22.5870053199999994	114.256749580000005	22.5892212800000003	1
2019-10-19 20:54:52	2019-10-19 22:53:21	4.98298400000000008	01	19-39岁	22.5906041021096584	114.25625033677737	440308	V0440300	22698	64	207	63	207	114.254309239999998	22.5870053199999994	114.256749580000005	22.5892212800000003	1
2019-10-19 13:36:23	2019-10-19 18:09:15	4.98298400000000008	03	未知	22.5898700419609213	114.256080194776246	440308	V0440300	22698	64	207	63	207	114.254309239999998	22.5870053199999994	114.256749580000005	22.5892212800000003	1
2019-10-19 06:45:03	2019-10-19 21:50:10	4.98298400000000008	01	40-55岁	22.5906575629165687	114.254625895017583	440308	V0440300	22698	64	207	63	207	114.254309239999998	22.5870053199999994	114.256749580000005	22.5892212800000003	1
2019-10-19 09:11:12	2019-10-19 11:06:33	4.98298400000000008	01	55岁以上	22.5911156673795794	114.258719022169259	440308	V0440300	22699	64	208	63	208	114.256749580000005	22.5870053199999994	114.259189919999997	22.5892212800000003	1
2019-10-19 08:19:33	2019-10-19 11:22:07	4.98298400000000008	01	40-55岁	22.5903734149112694	114.258597632984888	440308	V0440300	22699	64	208	63	208	114.256749580000005	22.5870053199999994	114.259189919999997	22.5892212800000003	1
2019-10-19 09:12:16	2019-10-19 09:13:16	4.98298400000000008	02	55岁以上	22.5910399935805586	114.258516382371639	440308	V0440300	22699	64	208	63	208	114.256749580000005	22.5870053199999994	114.259189919999997	22.5892212800000003	1
2019-10-19 20:44:55	2019-10-19 21:26:04	4.98298400000000008	01	19-39岁	22.5896558024046392	114.257805021753825	440308	V0440300	22699	64	208	63	208	114.256749580000005	22.5870053199999994	114.259189919999997	22.5892212800000003	1
2019-10-19 10:58:52	2019-10-19 19:37:17	4.98298400000000008	02	19-39岁	22.5895335016809611	114.259100309733256	440308	V0440300	22699	64	208	63	208	114.256749580000005	22.5870053199999994	114.259189919999997	22.5892212800000003	1
2019-10-19 20:20:36	2019-10-19 20:20:36	4.98298400000000008	01	19-39岁	22.5903267547961093	114.257451498027748	440308	V0440300	22699	64	208	63	208	114.256749580000005	22.5870053199999994	114.259189919999997	22.5892212800000003	1
2019-10-19 15:06:41	2019-10-19 23:42:00	4.98298400000000008	01	19-39岁	22.5897261054327991	114.258221623119553	440308	V0440300	22699	64	208	63	208	114.256749580000005	22.5870053199999994	114.259189919999997	22.5892212800000003	1
2019-10-19 09:05:08	2019-10-19 13:58:34	4.98298400000000008	02	19-39岁	22.5914143334354414	114.25823678086735	440308	V0440300	22699	64	208	63	208	114.256749580000005	22.5870053199999994	114.259189919999997	22.5892212800000003	1
2019-10-19 00:49:36	2019-10-19 00:49:36	4.98298400000000008	01	19-39岁	22.589800900301821	114.257316106738301	440308	V0440300	22699	64	208	63	208	114.256749580000005	22.5870053199999994	114.259189919999997	22.5892212800000003	1
2019-10-19 10:53:59	2019-10-19 10:54:59	4.98298400000000008	01	55岁以上	22.5892503560036388	114.256792375196468	440308	V0440300	22699	64	208	63	208	114.256749580000005	22.5870053199999994	114.259189919999997	22.5892212800000003	1
2019-10-19 10:19:50	2019-10-19 11:27:43	4.98298400000000008	02	19-39岁	22.5914198535700983	114.259617042594698	440308	V0440300	22700	64	209	63	209	114.259189919999997	22.5870053199999994	114.261630249999996	22.5892212800000003	1
2019-10-19 00:19:41	2019-10-19 01:32:55	4.98298400000000008	01	19-39岁	22.5904447498942389	114.260132115330919	440308	V0440300	22700	64	209	63	209	114.259189919999997	22.5870053199999994	114.261630249999996	22.5892212800000003	2
2019-10-19 02:30:39	2019-10-19 22:36:04	4.98298400000000008	01	19-39岁	22.5904447498942389	114.260132115330919	440308	V0440300	22700	64	209	63	209	114.259189919999997	22.5870053199999994	114.261630249999996	22.5892212800000003	2
2019-10-19 12:01:31	2019-10-19 12:02:31	4.98298400000000008	01	19-39岁	22.5899177353988492	114.259928690747174	440308	V0440300	22700	64	209	63	209	114.259189919999997	22.5870053199999994	114.261630249999996	22.5892212800000003	1
2019-10-19 16:08:59	2019-10-19 18:12:08	4.98298400000000008	01	40-55岁	22.5899463985541686	114.260550256177325	440308	V0440300	22700	64	209	63	209	114.259189919999997	22.5870053199999994	114.261630249999996	22.5892212800000003	1
2019-10-19 09:57:52	2019-10-19 13:28:47	4.98298400000000008	01	19-39岁	22.5907404697613785	114.260534537801277	440308	V0440300	22700	64	209	63	209	114.259189919999997	22.5870053199999994	114.261630249999996	22.5892212800000003	1
2019-10-19 16:41:01	2019-10-19 20:03:47	4.98298400000000008	01	19-39岁	22.5909330807874085	114.259655844418063	440308	V0440300	22700	64	209	63	209	114.259189919999997	22.5870053199999994	114.261630249999996	22.5892212800000003	1
2019-10-19 16:40:43	2019-10-19 20:46:35	4.98298400000000008	01	19-39岁	22.5911408890361614	114.260196100365661	440308	V0440300	22700	64	209	63	209	114.259189919999997	22.5870053199999994	114.261630249999996	22.5892212800000003	1
2019-10-19 17:36:26	2019-10-19 18:10:56	4.98298400000000008	01	19-39岁	22.5912754771169588	114.259619901585566	440308	V0440300	22700	64	209	63	209	114.259189919999997	22.5870053199999994	114.261630249999996	22.5892212800000003	1
2019-10-19 10:05:20	2019-10-19 11:29:18	4.98298400000000008	01	19-39岁	22.590941475469041	114.260676372335297	440308	V0440300	22700	64	209	63	209	114.259189919999997	22.5870053199999994	114.261630249999996	22.5892212800000003	1
2019-10-19 18:51:21	2019-10-19 20:59:36	4.98298400000000008	01	19-39岁	22.59026096141152	114.259941336949083	440308	V0440300	22700	64	209	63	209	114.259189919999997	22.5870053199999994	114.261630249999996	22.5892212800000003	1
2019-10-19 17:19:06	2019-10-19 18:01:32	4.98298400000000008	02	40-55岁	22.5893543849567102	114.263944811721188	440308	V0440300	22701	64	210	63	210	114.261630249999996	22.5870053199999994	114.264070590000003	22.5892212800000003	1
2019-10-19 13:29:33	2019-10-19 15:14:03	4.98298400000000008	02	19-39岁	22.5913753175691703	114.262825832495224	440308	V0440300	22701	64	210	63	210	114.261630249999996	22.5870053199999994	114.264070590000003	22.5892212800000003	1
2019-10-19 19:05:00	2019-10-19 21:12:43	4.98298400000000008	02	19-39岁	22.5904382677456397	114.262397205788858	440308	V0440300	22701	64	210	63	210	114.261630249999996	22.5870053199999994	114.264070590000003	22.5892212800000003	1
2019-10-19 14:51:07	2019-10-19 14:51:07	4.98298400000000008	01	19-39岁	22.5899445314933587	114.2620278597267	440308	V0440300	22701	64	210	63	210	114.261630249999996	22.5870053199999994	114.264070590000003	22.5892212800000003	1
2019-10-19 18:30:31	2019-10-19 19:54:58	4.98298400000000008	01	40-55岁	22.58973304878932	114.264977455275059	440308	V0440300	22702	64	211	63	211	114.264070590000003	22.5870053199999994	114.266510920000002	22.5892212800000003	1
2019-10-19 20:56:57	2019-10-19 21:33:06	4.98298400000000008	02	19-39岁	22.5904003794967814	114.265469753404915	440308	V0440300	22702	64	211	63	211	114.264070590000003	22.5870053199999994	114.266510920000002	22.5892212800000003	1
2019-10-19 09:45:53	2019-10-19 12:26:16	4.98298400000000008	02	40-55岁	22.58961391995825	114.265932451172972	440308	V0440300	22702	64	211	63	211	114.264070590000003	22.5870053199999994	114.266510920000002	22.5892212800000003	1
2019-10-19 08:51:32	2019-10-19 10:00:14	4.98298400000000008	01	19-39岁	22.5895469410852208	114.266769766053883	440308	V0440300	22703	64	212	63	212	114.266510920000002	22.5870053199999994	114.268951259999994	22.5892212800000003	1
2019-10-19 20:00:18	2019-10-19 21:12:42	4.98298400000000008	02	19-39岁	22.5902683186780813	114.2677859337483	440308	V0440300	22703	64	212	63	212	114.266510920000002	22.5870053199999994	114.268951259999994	22.5892212800000003	1
2019-10-19 08:16:16	2019-10-19 11:43:44	4.98298400000000008	02	40-55岁	22.5893461430679316	114.269291426383589	440308	V0440300	22704	64	213	63	213	114.268951259999994	22.5870053199999994	114.271391600000001	22.5892212800000003	1
2019-10-19 11:24:58	2019-10-19 11:25:58	4.98298400000000008	02	40-55岁	22.5892777463325913	114.272170144549563	440308	V0440300	22705	64	214	63	214	114.271391600000001	22.5870053199999994	114.27383193	22.5892212800000003	1
2019-10-19 20:01:48	2019-10-19 21:04:16	4.98298400000000008	01	19-39岁	22.58930712925509	114.272305657338393	440308	V0440300	22705	64	214	63	214	114.271391600000001	22.5870053199999994	114.27383193	22.5892212800000003	1
2019-10-19 15:56:08	2019-10-19 18:48:09	2.01503029999999983	01	19-39岁	22.5918989957151908	113.88840671950318	440306	V0440300	22905	65	57	67	56	113.888258820000004	22.5892212800000003	113.890699159999997	22.5914372300000004	1
2019-10-19 18:12:09	2019-10-19 22:49:32	2.01503029999999983	02	19-39岁	22.5920062134335105	113.900941466109586	440306	V0440300	22910	65	62	67	61	113.900460510000002	22.5892212800000003	113.902900840000001	22.5914372300000004	1
2019-10-19 21:49:59	2019-10-19 22:43:08	2.01503029999999983	02	19-39岁	22.5915716625619005	113.920087516184211	440306	V0440300	22918	65	70	67	69	113.919983189999996	22.5892212800000003	113.922423530000003	22.5914372300000004	1
2019-10-19 18:46:50	2019-10-19 20:40:15	2.29234759999999982	02	19-39岁	22.5914677128130208	113.94486339355413	440305	V0440300	22928	65	80	67	79	113.944386559999998	22.5892212800000003	113.946826889999997	22.5914372300000004	1
2019-10-19 12:00:52	2019-10-19 16:55:02	2.29234759999999982	02	19-39岁	22.5926061066281285	113.945878199206376	440305	V0440300	22928	65	80	67	79	113.944386559999998	22.5892212800000003	113.946826889999997	22.5914372300000004	1
2019-10-19 13:59:36	2019-10-19 15:05:26	2.29234759999999982	02	19-39岁	22.5926065749300307	113.978797139729167	440305	V0440300	22942	65	94	67	93	113.978551260000003	22.5892212800000003	113.980991599999996	22.5914372300000004	2
2019-10-19 12:32:39	2019-10-19 13:58:48	2.29234759999999982	02	19-39岁	22.5926065749300307	113.978797139729167	440305	V0440300	22942	65	94	67	93	113.978551260000003	22.5892212800000003	113.980991599999996	22.5914372300000004	2
2019-10-19 19:45:54	2019-10-19 22:16:21	2.29234759999999982	01	19-39岁	22.5918506352879191	113.994772750683239	440305	V0440300	22948	65	100	66	99	113.99319328	22.5892212800000003	113.995633609999999	22.5914372300000004	1
2019-10-19 19:51:22	2019-10-19 22:28:32	3.17181930000000012	03	未知	22.5917716592994289	114.14212679791595	440303	V0440300	23009	65	161	65	161	114.142053779999998	22.5892212800000003	114.144494120000005	22.5914372300000004	1
2019-10-19 09:19:16	2019-10-19 10:45:53	4.98298400000000008	02	40-55岁	22.5915470201261108	114.239122915728061	440308	V0440300	23048	65	200	64	200	114.237226890000002	22.5892212800000003	114.239667229999995	22.5914372300000004	1
2019-10-19 18:59:12	2019-10-19 19:00:12	4.98298400000000008	01	19-39岁	22.5926492117515387	114.239703620977252	440308	V0440300	23049	65	201	64	201	114.239667229999995	22.5892212800000003	114.242107559999994	22.5914372300000004	1
2019-10-19 16:25:26	2019-10-19 16:26:26	4.98298400000000008	01	19-39岁	22.5917981235029899	114.24427967747306	440308	V0440300	23050	65	202	64	202	114.242107559999994	22.5892212800000003	114.244547900000001	22.5914372300000004	1
2019-10-19 05:56:33	2019-10-19 11:38:00	4.98298400000000008	01	19-39岁	22.5927213479720486	114.244426547916802	440308	V0440300	23050	65	202	64	202	114.242107559999994	22.5892212800000003	114.244547900000001	22.5914372300000004	1
2019-10-19 10:20:02	2019-10-19 17:27:18	4.98298400000000008	02	19-39岁	22.5927302170137096	114.243891720138322	440308	V0440300	23050	65	202	64	202	114.242107559999994	22.5892212800000003	114.244547900000001	22.5914372300000004	1
2019-10-19 08:35:01	2019-10-19 09:02:13	4.98298400000000008	02	40-55岁	22.591961145366799	114.246415025316963	440308	V0440300	23051	65	203	64	203	114.244547900000001	22.5892212800000003	114.246988239999993	22.5914372300000004	1
2019-10-19 19:45:49	2019-10-19 23:20:34	4.98298400000000008	01	19-39岁	22.5930426581141504	114.245265872598139	440308	V0440300	23051	65	203	64	203	114.244547900000001	22.5892212800000003	114.246988239999993	22.5914372300000004	1
2019-10-19 10:27:30	2019-10-19 11:21:52	4.98298400000000008	01	40-55岁	22.5919947569286599	114.245743615119153	440308	V0440300	23051	65	203	64	203	114.244547900000001	22.5892212800000003	114.246988239999993	22.5914372300000004	1
2019-10-19 20:03:27	2019-10-19 21:07:26	4.98298400000000008	01	19-39岁	22.5934280397906093	114.248261987680053	440308	V0440300	23052	65	204	64	204	114.246988239999993	22.5892212800000003	114.249428570000006	22.5914372300000004	1
2019-10-19 17:16:20	2019-10-19 22:23:14	4.98298400000000008	02	19-39岁	22.5914596458919483	114.24717351017155	440308	V0440300	23052	65	204	64	204	114.246988239999993	22.5892212800000003	114.249428570000006	22.5914372300000004	1
2019-10-19 13:31:41	2019-10-19 23:26:21	4.98298400000000008	01	19-39岁	22.5933789234236393	114.248029660457561	440308	V0440300	23052	65	204	64	204	114.246988239999993	22.5892212800000003	114.249428570000006	22.5914372300000004	1
2019-10-19 10:50:29	2019-10-19 18:05:11	4.98298400000000008	02	40-55岁	22.5924368435571914	114.247309605554463	440308	V0440300	23052	65	204	64	204	114.246988239999993	22.5892212800000003	114.249428570000006	22.5914372300000004	1
2019-10-19 19:05:22	2019-10-19 23:17:32	4.98298400000000008	02	19-39岁	22.5935334623927915	114.248619568610593	440308	V0440300	23052	65	204	64	204	114.246988239999993	22.5892212800000003	114.249428570000006	22.5914372300000004	1
2019-10-19 00:25:17	2019-10-19 06:35:32	4.98298400000000008	02	19-39岁	22.5920055520908605	114.247425114785159	440308	V0440300	23052	65	204	64	204	114.246988239999993	22.5892212800000003	114.249428570000006	22.5914372300000004	2
2019-10-19 07:37:46	2019-10-19 20:10:24	4.98298400000000008	02	19-39岁	22.5920055520908605	114.247425114785159	440308	V0440300	23052	65	204	64	204	114.246988239999993	22.5892212800000003	114.249428570000006	22.5914372300000004	2
2019-10-19 09:59:10	2019-10-19 16:02:09	4.98298400000000008	01	40-55岁	22.5932076188383704	114.248567721712874	440308	V0440300	23052	65	204	64	204	114.246988239999993	22.5892212800000003	114.249428570000006	22.5914372300000004	3
2019-10-19 08:49:56	2019-10-19 08:51:52	4.98298400000000008	01	40-55岁	22.5932076188383704	114.248567721712874	440308	V0440300	23052	65	204	64	204	114.246988239999993	22.5892212800000003	114.249428570000006	22.5914372300000004	3
2019-10-19 22:30:30	2019-10-19 22:41:06	4.98298400000000008	01	40-55岁	22.5932076188383704	114.248567721712874	440308	V0440300	23052	65	204	64	204	114.246988239999993	22.5892212800000003	114.249428570000006	22.5914372300000004	3
2019-10-19 21:19:06	2019-10-19 21:19:06	4.98298400000000008	01	19-39岁	22.5928072806430791	114.247856331024451	440308	V0440300	23052	65	204	64	204	114.246988239999993	22.5892212800000003	114.249428570000006	22.5914372300000004	1
2019-10-19 17:08:41	2019-10-19 18:21:32	4.98298400000000008	01	55岁以上	22.5929326322192416	114.250429895847347	440308	V0440300	23053	65	205	64	205	114.249428570000006	22.5892212800000003	114.251868909999999	22.5914372300000004	1
2019-10-19 19:38:16	2019-10-19 20:20:17	4.98298400000000008	01	40-55岁	22.5935740609895284	114.251515626465036	440308	V0440300	23053	65	205	64	205	114.249428570000006	22.5892212800000003	114.251868909999999	22.5914372300000004	1
2019-10-19 20:06:38	2019-10-19 20:07:38	4.98298400000000008	02	40-55岁	22.5923894906974212	114.251393340756309	440308	V0440300	23053	65	205	64	205	114.249428570000006	22.5892212800000003	114.251868909999999	22.5914372300000004	1
2019-10-19 09:47:44	2019-10-19 15:07:49	4.98298400000000008	03	未知	22.5930743751091399	114.24974661013421	440308	V0440300	23053	65	205	64	205	114.249428570000006	22.5892212800000003	114.251868909999999	22.5914372300000004	1
2019-10-19 09:45:44	2019-10-19 09:46:44	4.98298400000000008	01	40-55岁	22.5918643343604799	114.250771912615747	440308	V0440300	23053	65	205	64	205	114.249428570000006	22.5892212800000003	114.251868909999999	22.5914372300000004	1
2019-10-19 08:09:00	2019-10-19 18:05:55	4.98298400000000008	02	40-55岁	22.5919959213937602	114.24949585877367	440308	V0440300	23053	65	205	64	205	114.249428570000006	22.5892212800000003	114.251868909999999	22.5914372300000004	1
2019-10-19 00:14:04	2019-10-19 23:33:42	4.98298400000000008	02	0-18岁	22.5921060268372216	114.252234971147672	440308	V0440300	23054	65	206	64	206	114.251868909999999	22.5892212800000003	114.254309239999998	22.5914372300000004	1
2019-10-19 17:32:15	2019-10-19 21:21:52	4.98298400000000008	01	19-39岁	22.5914849045909882	114.252334792259404	440308	V0440300	23054	65	206	64	206	114.251868909999999	22.5892212800000003	114.254309239999998	22.5914372300000004	1
2019-10-19 16:11:12	2019-10-19 16:12:12	4.98298400000000008	01	40-55岁	22.5930029283300691	114.253480891321786	440308	V0440300	23054	65	206	64	206	114.251868909999999	22.5892212800000003	114.254309239999998	22.5914372300000004	2
2019-10-19 20:55:08	2019-10-19 20:56:08	4.98298400000000008	01	40-55岁	22.5930029283300691	114.253480891321786	440308	V0440300	23054	65	206	64	206	114.251868909999999	22.5892212800000003	114.254309239999998	22.5914372300000004	2
2019-10-19 20:48:22	2019-10-19 22:55:03	4.98298400000000008	01	19-39岁	22.5918973637507108	114.253755578379213	440308	V0440300	23054	65	206	64	206	114.251868909999999	22.5892212800000003	114.254309239999998	22.5914372300000004	1
2019-10-19 08:22:04	2019-10-19 08:22:27	4.98298400000000008	02	40-55岁	22.59306754538758	114.254092032385401	440308	V0440300	23054	65	206	64	206	114.251868909999999	22.5892212800000003	114.254309239999998	22.5914372300000004	1
2019-10-19 18:19:42	2019-10-19 20:21:54	4.98298400000000008	01	19-39岁	22.5922980551417005	114.253961487475095	440308	V0440300	23054	65	206	64	206	114.251868909999999	22.5892212800000003	114.254309239999998	22.5914372300000004	1
2019-10-19 07:54:01	2019-10-19 21:39:21	4.98298400000000008	02	40-55岁	22.5925180162872401	114.255211128340022	440308	V0440300	23055	65	207	64	207	114.254309239999998	22.5892212800000003	114.256749580000005	22.5914372300000004	1
2019-10-19 16:42:28	2019-10-19 16:43:06	4.98298400000000008	01	19-39岁	22.5923326776603695	114.255457828752967	440308	V0440300	23055	65	207	64	207	114.254309239999998	22.5892212800000003	114.256749580000005	22.5914372300000004	1
2019-10-19 18:34:15	2019-10-19 22:47:58	4.98298400000000008	02	19-39岁	22.5921984884780294	114.255528536879908	440308	V0440300	23055	65	207	64	207	114.254309239999998	22.5892212800000003	114.256749580000005	22.5914372300000004	2
2019-10-19 00:19:51	2019-10-19 00:33:26	4.98298400000000008	02	19-39岁	22.5921984884780294	114.255528536879908	440308	V0440300	23055	65	207	64	207	114.254309239999998	22.5892212800000003	114.256749580000005	22.5914372300000004	2
2019-10-19 19:48:55	2019-10-19 20:20:44	4.98298400000000008	01	19-39岁	22.5933659396981206	114.254649930970345	440308	V0440300	23055	65	207	64	207	114.254309239999998	22.5892212800000003	114.256749580000005	22.5914372300000004	1
2019-10-19 13:51:22	2019-10-19 18:19:13	4.98298400000000008	01	19-39岁	22.5915653971995809	114.254928675139865	440308	V0440300	23055	65	207	64	207	114.254309239999998	22.5892212800000003	114.256749580000005	22.5914372300000004	1
2019-10-19 09:12:25	2019-10-19 10:07:22	4.98298400000000008	01	40-55岁	22.592869384539771	114.255699930020654	440308	V0440300	23055	65	207	64	207	114.254309239999998	22.5892212800000003	114.256749580000005	22.5914372300000004	1
2019-10-19 19:47:13	2019-10-19 19:48:13	4.98298400000000008	01	19-39岁	22.5927904311796688	114.254778000973928	440308	V0440300	23055	65	207	64	207	114.254309239999998	22.5892212800000003	114.256749580000005	22.5914372300000004	2
2019-10-19 13:12:59	2019-10-19 15:01:26	4.98298400000000008	01	19-39岁	22.5927904311796688	114.254778000973928	440308	V0440300	23055	65	207	64	207	114.254309239999998	22.5892212800000003	114.256749580000005	22.5914372300000004	2
2019-10-19 14:28:42	2019-10-19 14:29:42	4.98298400000000008	01	40-55岁	22.5917604867567903	114.258949272621692	440308	V0440300	23056	65	208	64	208	114.256749580000005	22.5892212800000003	114.259189919999997	22.5914372300000004	1
2019-10-19 19:35:22	2019-10-19 21:04:07	4.98298400000000008	01	19-39岁	22.5922929932734888	114.257888858765284	440308	V0440300	23056	65	208	64	208	114.256749580000005	22.5892212800000003	114.259189919999997	22.5914372300000004	1
2019-10-19 16:45:31	2019-10-19 16:46:31	4.98298400000000008	02	19-39岁	22.5924195452497187	114.25737113876373	440308	V0440300	23056	65	208	64	208	114.256749580000005	22.5892212800000003	114.259189919999997	22.5914372300000004	1
2019-10-19 21:47:41	2019-10-19 23:00:22	4.98298400000000008	01	19-39岁	22.5926481719891186	114.258601174982928	440308	V0440300	23056	65	208	64	208	114.256749580000005	22.5892212800000003	114.259189919999997	22.5914372300000004	1
2019-10-19 11:44:39	2019-10-19 17:14:10	4.98298400000000008	01	19-39岁	22.5934581888006214	114.257933816177996	440308	V0440300	23056	65	208	64	208	114.256749580000005	22.5892212800000003	114.259189919999997	22.5914372300000004	1
2019-10-19 11:25:39	2019-10-19 15:27:47	4.98298400000000008	02	19-39岁	22.5931530966463505	114.259096666127448	440308	V0440300	23056	65	208	64	208	114.256749580000005	22.5892212800000003	114.259189919999997	22.5914372300000004	1
2019-10-19 17:10:23	2019-10-19 19:55:11	4.98298400000000008	02	40-55岁	22.5916026132929701	114.257105422827053	440308	V0440300	23056	65	208	64	208	114.256749580000005	22.5892212800000003	114.259189919999997	22.5914372300000004	1
2019-10-19 16:44:28	2019-10-19 20:36:48	4.98298400000000008	01	40-55岁	22.5920790367243285	114.261217671313702	440308	V0440300	23057	65	209	64	209	114.259189919999997	22.5892212800000003	114.261630249999996	22.5914372300000004	1
2019-10-19 22:28:29	2019-10-19 22:50:47	4.98298400000000008	01	19-39岁	22.5924628037555806	114.260432395307504	440308	V0440300	23057	65	209	64	209	114.259189919999997	22.5892212800000003	114.261630249999996	22.5914372300000004	2
2019-10-19 19:18:41	2019-10-19 22:28:28	4.98298400000000008	01	19-39岁	22.5924628037555806	114.260432395307504	440308	V0440300	23057	65	209	64	209	114.259189919999997	22.5892212800000003	114.261630249999996	22.5914372300000004	2
2019-10-19 10:51:35	2019-10-19 11:46:53	4.98298400000000008	02	0-18岁	22.5929779368205814	114.259411208770615	440308	V0440300	23057	65	209	64	209	114.259189919999997	22.5892212800000003	114.261630249999996	22.5914372300000004	1
2019-10-19 21:16:01	2019-10-19 22:01:36	4.98298400000000008	02	19-39岁	22.5933667781280789	114.259452112834609	440308	V0440300	23057	65	209	64	209	114.259189919999997	22.5892212800000003	114.261630249999996	22.5914372300000004	1
2019-10-19 19:59:09	2019-10-19 21:01:35	4.98298400000000008	02	19-39岁	22.5920371857399083	114.262997439863554	440308	V0440300	23058	65	210	64	210	114.261630249999996	22.5892212800000003	114.264070590000003	22.5914372300000004	1
2019-10-19 03:38:44	2019-10-19 21:23:23	4.98298400000000008	01	19-39岁	22.5915500923937991	114.264076379215567	440308	V0440300	23059	65	211	64	211	114.264070590000003	22.5892212800000003	114.266510920000002	22.5914372300000004	1
2019-10-19 13:30:48	2019-10-19 18:29:37	2.01503029999999983	01	19-39岁	22.595799937125129	113.83272760896557	440306	V0440300	23239	66	34	69	33	113.832131090000004	22.5914372300000004	113.834571429999997	22.5936531900000013	1
2019-10-19 10:20:16	2019-10-19 11:20:02	2.01503029999999983	02	19-39岁	22.5940894610076199	113.837052623568326	440306	V0440300	23241	66	36	69	35	113.837011770000004	22.5914372300000004	113.839452100000003	22.5936531900000013	1
2019-10-19 07:20:01	2019-10-19 08:50:47	2.01503029999999983	02	19-39岁	22.5956129638079588	113.842469933299853	440306	V0440300	23243	66	38	69	37	113.841892439999995	22.5914372300000004	113.844332769999994	22.5936531900000013	1
2019-10-19 18:32:30	2019-10-19 21:18:34	2.01503029999999983	01	19-39岁	22.5952958843707989	113.845159511721079	440306	V0440300	23244	66	39	69	38	113.844332769999994	22.5914372300000004	113.846773110000001	22.5936531900000013	1
2019-10-19 14:38:06	2019-10-19 21:27:01	2.01503029999999983	02	19-39岁	22.5943155186823006	113.850838086235626	440306	V0440300	23246	66	41	69	40	113.849213449999993	22.5914372300000004	113.851653780000007	22.5936531900000013	1
2019-10-19 13:43:24	2019-10-19 21:57:06	2.01503029999999983	02	19-39岁	22.5942541542486488	113.917850732033628	440306	V0440300	23274	66	69	68	68	113.917542859999998	22.5914372300000004	113.919983189999996	22.5936531900000013	1
2019-10-19 17:20:21	2019-10-19 20:11:04	2.29234759999999982	01	19-39岁	22.5943254185545612	114.003077815390526	440305	V0440300	23309	66	104	67	103	114.002954619999997	22.5914372300000004	114.005394960000004	22.5936531900000013	1
2019-10-19 12:02:45	2019-10-19 12:46:34	3.17181930000000012	01	40-55岁	22.594576771944741	114.186968274977119	440303	V0440300	23384	66	179	66	179	114.185979829999994	22.5914372300000004	114.188420170000001	22.5936531900000013	2
2019-10-19 12:46:49	2019-10-19 14:26:00	3.17181930000000012	01	40-55岁	22.594576771944741	114.186968274977119	440303	V0440300	23384	66	179	66	179	114.185979829999994	22.5914372300000004	114.188420170000001	22.5936531900000013	2
2019-10-19 08:42:27	2019-10-19 09:33:29	4.98298400000000008	02	19-39岁	22.5957277898230089	114.23606483831054	440308	V0440300	23404	66	199	65	199	114.234786549999995	22.5914372300000004	114.237226890000002	22.5936531900000013	1
2019-10-19 17:39:42	2019-10-19 18:49:01	4.98298400000000008	02	40-55岁	22.594389877808009	114.238570421867948	440308	V0440300	23405	66	200	65	200	114.237226890000002	22.5914372300000004	114.239667229999995	22.5936531900000013	1
2019-10-19 16:47:56	2019-10-19 18:36:23	4.98298400000000008	01	40-55岁	22.5950241729762986	114.237663425361688	440308	V0440300	23405	66	200	65	200	114.237226890000002	22.5914372300000004	114.239667229999995	22.5936531900000013	1
2019-10-19 17:08:14	2019-10-19 18:03:46	4.98298400000000008	03	未知	22.594147067260149	114.23757400529783	440308	V0440300	23405	66	200	65	200	114.237226890000002	22.5914372300000004	114.239667229999995	22.5936531900000013	1
2019-10-19 21:55:00	2019-10-19 21:56:00	4.98298400000000008	01	19-39岁	22.595362406911331	114.241583992648813	440308	V0440300	23406	66	201	65	201	114.239667229999995	22.5914372300000004	114.242107559999994	22.5936531900000013	1
2019-10-19 21:04:56	2019-10-19 21:52:38	4.98298400000000008	01	19-39岁	22.5952452527251388	114.243170867163641	440308	V0440300	23407	66	202	65	202	114.242107559999994	22.5914372300000004	114.244547900000001	22.5936531900000013	1
2019-10-19 18:56:14	2019-10-19 18:57:14	4.98298400000000008	01	19-39岁	22.5950435658946489	114.242990185137145	440308	V0440300	23407	66	202	65	202	114.242107559999994	22.5914372300000004	114.244547900000001	22.5936531900000013	1
2019-10-19 16:08:00	2019-10-19 18:19:34	4.98298400000000008	02	19-39岁	22.5943322199540901	114.243091848682525	440308	V0440300	23407	66	202	65	202	114.242107559999994	22.5914372300000004	114.244547900000001	22.5936531900000013	1
2019-10-19 13:38:00	2019-10-19 21:49:34	4.98298400000000008	01	19-39岁	22.5945920165979999	114.245079489738799	440308	V0440300	23408	66	203	65	203	114.244547900000001	22.5914372300000004	114.246988239999993	22.5936531900000013	1
2019-10-19 12:10:03	2019-10-19 21:24:24	4.98298400000000008	02	40-55岁	22.5958402349223597	114.245754559187148	440308	V0440300	23408	66	203	65	203	114.244547900000001	22.5914372300000004	114.246988239999993	22.5936531900000013	1
2019-10-19 21:47:00	2019-10-19 21:47:00	4.98298400000000008	01	19-39岁	22.5952249571911885	114.246194536489185	440308	V0440300	23408	66	203	65	203	114.244547900000001	22.5914372300000004	114.246988239999993	22.5936531900000013	1
2019-10-19 15:03:33	2019-10-19 17:31:30	4.98298400000000008	02	19-39岁	22.595146432421231	114.245826697159075	440308	V0440300	23408	66	203	65	203	114.244547900000001	22.5914372300000004	114.246988239999993	22.5936531900000013	1
2019-10-19 20:19:08	2019-10-19 22:15:10	4.98298400000000008	02	19-39岁	22.5957520183279712	114.245348026963327	440308	V0440300	23408	66	203	65	203	114.244547900000001	22.5914372300000004	114.246988239999993	22.5936531900000013	1
2019-10-19 10:37:15	2019-10-19 14:31:29	4.98298400000000008	02	19-39岁	22.5941628796468805	114.245846275096497	440308	V0440300	23408	66	203	65	203	114.244547900000001	22.5914372300000004	114.246988239999993	22.5936531900000013	1
2019-10-19 07:12:24	2019-10-19 07:13:24	4.98298400000000008	02	19-39岁	22.5948575324986791	114.245297788061151	440308	V0440300	23408	66	203	65	203	114.244547900000001	22.5914372300000004	114.246988239999993	22.5936531900000013	1
2019-10-19 08:37:04	2019-10-19 08:38:04	4.98298400000000008	02	55岁以上	22.5955553033223708	114.246508759139303	440308	V0440300	23408	66	203	65	203	114.244547900000001	22.5914372300000004	114.246988239999993	22.5936531900000013	1
2019-10-19 19:35:45	2019-10-19 21:27:34	4.98298400000000008	01	19-39岁	22.5945767715698906	114.246294926933317	440308	V0440300	23408	66	203	65	203	114.244547900000001	22.5914372300000004	114.246988239999993	22.5936531900000013	1
2019-10-19 19:47:09	2019-10-19 19:48:09	4.98298400000000008	02	55岁以上	22.5945319235784901	114.247890075664316	440308	V0440300	23409	66	204	65	204	114.246988239999993	22.5914372300000004	114.249428570000006	22.5936531900000013	1
2019-10-19 09:30:40	2019-10-19 13:54:58	4.98298400000000008	01	19-39岁	22.5953847402614194	114.249195187843426	440308	V0440300	23409	66	204	65	204	114.246988239999993	22.5914372300000004	114.249428570000006	22.5936531900000013	1
2019-10-19 08:04:02	2019-10-19 08:58:14	4.98298400000000008	01	19-39岁	22.5957352302126395	114.247525899985206	440308	V0440300	23409	66	204	65	204	114.246988239999993	22.5914372300000004	114.249428570000006	22.5936531900000013	2
2019-10-19 12:42:15	2019-10-19 13:49:46	4.98298400000000008	01	19-39岁	22.5957352302126395	114.247525899985206	440308	V0440300	23409	66	204	65	204	114.246988239999993	22.5914372300000004	114.249428570000006	22.5936531900000013	2
2019-10-19 10:12:46	2019-10-19 18:46:01	4.98298400000000008	02	19-39岁	22.5940807266814403	114.248423986633085	440308	V0440300	23409	66	204	65	204	114.246988239999993	22.5914372300000004	114.249428570000006	22.5936531900000013	1
2019-10-19 18:59:20	2019-10-19 19:34:25	4.98298400000000008	01	19-39岁	22.5944441364298285	114.249087514136576	440308	V0440300	23409	66	204	65	204	114.246988239999993	22.5914372300000004	114.249428570000006	22.5936531900000013	1
2019-10-19 20:08:45	2019-10-19 20:08:45	4.98298400000000008	01	19-39岁	22.5945630395919217	114.247072886149141	440308	V0440300	23409	66	204	65	204	114.246988239999993	22.5914372300000004	114.249428570000006	22.5936531900000013	1
2019-10-19 00:14:17	2019-10-19 23:32:18	4.98298400000000008	02	19-39岁	22.5955822833787714	114.248607990801489	440308	V0440300	23409	66	204	65	204	114.246988239999993	22.5914372300000004	114.249428570000006	22.5936531900000013	1
2019-10-19 17:20:25	2019-10-19 17:20:25	4.98298400000000008	01	19-39岁	22.5946683898561389	114.24900528683375	440308	V0440300	23409	66	204	65	204	114.246988239999993	22.5914372300000004	114.249428570000006	22.5936531900000013	1
2019-10-19 15:36:18	2019-10-19 15:37:18	4.98298400000000008	02	40-55岁	22.5947816023368908	114.247185190639655	440308	V0440300	23409	66	204	65	204	114.246988239999993	22.5914372300000004	114.249428570000006	22.5936531900000013	1
2019-10-19 12:12:29	2019-10-19 13:50:38	4.98298400000000008	01	40-55岁	22.5954192650552486	114.246997523212755	440308	V0440300	23409	66	204	65	204	114.246988239999993	22.5914372300000004	114.249428570000006	22.5936531900000013	1
2019-10-19 11:06:26	2019-10-19 23:17:28	4.98298400000000008	01	19-39岁	22.5955772845327907	114.248316455535047	440308	V0440300	23409	66	204	65	204	114.246988239999993	22.5914372300000004	114.249428570000006	22.5936531900000013	1
2019-10-19 01:11:17	2019-10-19 12:04:10	4.98298400000000008	02	19-39岁	22.5958534596078913	114.249156705231428	440308	V0440300	23409	66	204	65	204	114.246988239999993	22.5914372300000004	114.249428570000006	22.5936531900000013	1
2019-10-19 16:11:14	2019-10-19 18:50:51	4.98298400000000008	01	19-39岁	22.5951220015984013	114.250191966850224	440308	V0440300	23410	66	205	65	205	114.249428570000006	22.5914372300000004	114.251868909999999	22.5936531900000013	1
2019-10-19 01:28:28	2019-10-19 17:07:19	4.98298400000000008	01	19-39岁	22.5954819706854906	114.249601543218247	440308	V0440300	23410	66	205	65	205	114.249428570000006	22.5914372300000004	114.251868909999999	22.5936531900000013	1
2019-10-19 08:59:19	2019-10-19 15:20:16	4.98298400000000008	01	19-39岁	22.5937805041133117	114.250393605819141	440308	V0440300	23410	66	205	65	205	114.249428570000006	22.5914372300000004	114.251868909999999	22.5936531900000013	1
2019-10-19 09:56:55	2019-10-19 14:56:03	4.98298400000000008	01	19-39岁	22.5944507372936307	114.250526103359491	440308	V0440300	23410	66	205	65	205	114.249428570000006	22.5914372300000004	114.251868909999999	22.5936531900000013	1
2019-10-19 11:33:22	2019-10-19 17:16:01	4.98298400000000008	02	19-39岁	22.5936996260075915	114.250414655052623	440308	V0440300	23410	66	205	65	205	114.249428570000006	22.5914372300000004	114.251868909999999	22.5936531900000013	1
2019-10-19 17:47:20	2019-10-19 20:37:23	4.98298400000000008	01	19-39岁	22.594861517915021	114.24974025137	440308	V0440300	23410	66	205	65	205	114.249428570000006	22.5914372300000004	114.251868909999999	22.5936531900000013	1
2019-10-19 20:18:39	2019-10-19 21:37:33	4.98298400000000008	02	40-55岁	22.5939493105721887	114.252344183997494	440308	V0440300	23411	66	206	65	206	114.251868909999999	22.5914372300000004	114.254309239999998	22.5936531900000013	1
2019-10-19 09:05:10	2019-10-19 11:48:27	4.98298400000000008	01	19-39岁	22.5936556547228093	114.253117977787269	440308	V0440300	23411	66	206	65	206	114.251868909999999	22.5914372300000004	114.254309239999998	22.5936531900000013	2
2019-10-19 17:38:45	2019-10-19 22:02:00	4.98298400000000008	01	19-39岁	22.5936556547228093	114.253117977787269	440308	V0440300	23411	66	206	65	206	114.251868909999999	22.5914372300000004	114.254309239999998	22.5936531900000013	2
2019-10-19 09:01:14	2019-10-19 09:02:14	4.98298400000000008	02	19-39岁	22.5947442934196197	114.253436605229339	440308	V0440300	23411	66	206	65	206	114.251868909999999	22.5914372300000004	114.254309239999998	22.5936531900000013	1
2019-10-19 10:27:10	2019-10-19 13:34:51	4.98298400000000008	01	19-39岁	22.5944674348745913	114.253082420042062	440308	V0440300	23411	66	206	65	206	114.251868909999999	22.5914372300000004	114.254309239999998	22.5936531900000013	1
2019-10-19 14:46:09	2019-10-19 18:49:51	4.98298400000000008	02	19-39岁	22.5939757154494387	114.25230477540056	440308	V0440300	23411	66	206	65	206	114.251868909999999	22.5914372300000004	114.254309239999998	22.5936531900000013	1
2019-10-19 09:54:19	2019-10-19 09:55:19	4.98298400000000008	03	未知	22.5956218137774094	114.252495673101606	440308	V0440300	23411	66	206	65	206	114.251868909999999	22.5914372300000004	114.254309239999998	22.5936531900000013	2
2019-10-19 11:44:48	2019-10-19 12:32:19	4.98298400000000008	03	未知	22.5956218137774094	114.252495673101606	440308	V0440300	23411	66	206	65	206	114.251868909999999	22.5914372300000004	114.254309239999998	22.5936531900000013	2
2019-10-19 11:30:15	2019-10-19 12:01:55	4.98298400000000008	02	19-39岁	22.5953836157753187	114.2554556401236	440308	V0440300	23412	66	207	65	207	114.254309239999998	22.5914372300000004	114.256749580000005	22.5936531900000013	1
2019-10-19 18:38:32	2019-10-19 19:05:09	4.98298400000000008	01	19-39岁	22.5948058451739904	114.256507263332679	440308	V0440300	23412	66	207	65	207	114.254309239999998	22.5914372300000004	114.256749580000005	22.5936531900000013	1
2019-10-19 18:07:42	2019-10-19 20:10:12	4.98298400000000008	02	40-55岁	22.5937816851140703	114.254680566633397	440308	V0440300	23412	66	207	65	207	114.254309239999998	22.5914372300000004	114.256749580000005	22.5936531900000013	1
2019-10-19 19:46:56	2019-10-19 19:47:56	4.98298400000000008	01	19-39岁	22.59579658270453	114.254796127195789	440308	V0440300	23412	66	207	65	207	114.254309239999998	22.5914372300000004	114.256749580000005	22.5936531900000013	1
2019-10-19 15:51:03	2019-10-19 15:52:03	4.98298400000000008	02	40-55岁	22.5953774176590194	114.255621023175863	440308	V0440300	23412	66	207	65	207	114.254309239999998	22.5914372300000004	114.256749580000005	22.5936531900000013	1
2019-10-19 19:39:29	2019-10-19 20:37:06	4.98298400000000008	01	19-39岁	22.5951188432566106	114.256335797199128	440308	V0440300	23412	66	207	65	207	114.254309239999998	22.5914372300000004	114.256749580000005	22.5936531900000013	1
2019-10-19 19:13:11	2019-10-19 21:13:51	4.98298400000000008	01	19-39岁	22.5956956304549799	114.258394978354659	440308	V0440300	23413	66	208	65	208	114.256749580000005	22.5914372300000004	114.259189919999997	22.5936531900000013	1
2019-10-19 13:03:06	2019-10-19 13:04:06	4.98298400000000008	01	40-55岁	22.5952325545200914	114.257179284930217	440308	V0440300	23413	66	208	65	208	114.256749580000005	22.5914372300000004	114.259189919999997	22.5936531900000013	1
2019-10-19 22:36:21	2019-10-19 22:36:21	4.98298400000000008	02	19-39岁	22.5946428707569282	114.25700627284229	440308	V0440300	23413	66	208	65	208	114.256749580000005	22.5914372300000004	114.259189919999997	22.5936531900000013	1
2019-10-19 17:24:36	2019-10-19 22:29:06	4.98298400000000008	01	19-39岁	22.5940769812182509	114.259282508810799	440308	V0440300	23414	66	209	65	209	114.259189919999997	22.5914372300000004	114.261630249999996	22.5936531900000013	1
2019-10-19 16:17:28	2019-10-19 16:18:28	4.98298400000000008	01	19-39岁	22.5958142616753896	114.267997229987643	440308	V0440300	23417	66	212	65	212	114.266510920000002	22.5914372300000004	114.268951259999994	22.5936531900000013	2
2019-10-19 11:39:11	2019-10-19 14:49:07	4.98298400000000008	01	19-39岁	22.5958142616753896	114.267997229987643	440308	V0440300	23417	66	212	65	212	114.266510920000002	22.5914372300000004	114.268951259999994	22.5936531900000013	2
2019-10-19 10:59:18	2019-10-19 15:33:48	2.01503029999999983	03	未知	22.5977050866397491	113.870023782863598	440306	V0440300	23611	67	49	69	48	113.868736139999996	22.5936531900000013	113.871176469999995	22.5958691499999986	1
2019-10-19 13:22:11	2019-10-19 15:10:30	2.29234759999999982	02	19-39岁	22.5964901531595608	113.973201331985123	440305	V0440300	23653	67	91	69	90	113.971230250000005	22.5936531900000013	113.973670589999998	22.5958691499999986	1
2019-10-19 17:05:45	2019-10-19 17:06:45	1.86759879999999989	01	19-39岁	22.5975509346565815	114.1215747040129	440307	V0440300	23714	67	152	67	152	114.120090759999997	22.5936531900000013	114.122531089999995	22.5958691499999986	1
2019-10-19 17:09:12	2019-10-19 20:21:25	1.86759879999999989	01	19-39岁	22.5973495302825889	114.124436733228947	440307	V0440300	23715	67	153	67	153	114.122531089999995	22.5936531900000013	114.124971430000002	22.5958691499999986	1
2019-10-19 15:44:50	2019-10-19 20:00:43	1.86759879999999989	01	19-39岁	22.5977143485798102	114.130193459936507	440307	V0440300	23718	67	156	67	156	114.129852099999994	22.5936531900000013	114.132292440000001	22.5958691499999986	1
2019-10-19 09:28:20	2019-10-19 10:25:25	4.98298400000000008	01	55岁以上	22.5960917207773306	114.235707607654717	440308	V0440300	23761	67	199	66	199	114.234786549999995	22.5936531900000013	114.237226890000002	22.5958691499999986	1
2019-10-19 13:59:04	2019-10-19 17:40:16	4.98298400000000008	01	19-39岁	22.5965646324224601	114.236436966397818	440308	V0440300	23761	67	199	66	199	114.234786549999995	22.5936531900000013	114.237226890000002	22.5958691499999986	1
2019-10-19 08:01:54	2019-10-19 13:37:47	4.98298400000000008	02	40-55岁	22.5969949449003913	114.237837943261283	440308	V0440300	23762	67	200	66	200	114.237226890000002	22.5936531900000013	114.239667229999995	22.5958691499999986	1
2019-10-19 10:54:19	2019-10-19 11:45:20	4.98298400000000008	02	19-39岁	22.5965593435700391	114.240325538700972	440308	V0440300	23763	67	201	66	201	114.239667229999995	22.5936531900000013	114.242107559999994	22.5958691499999986	1
2019-10-19 19:14:07	2019-10-19 20:17:28	4.98298400000000008	01	40-55岁	22.5961524566424607	114.240809991200251	440308	V0440300	23763	67	201	66	201	114.239667229999995	22.5936531900000013	114.242107559999994	22.5958691499999986	1
2019-10-19 16:08:52	2019-10-19 19:04:06	4.98298400000000008	01	19-39岁	22.5972259005212699	114.239719247969632	440308	V0440300	23763	67	201	66	201	114.239667229999995	22.5936531900000013	114.242107559999994	22.5958691499999986	1
2019-10-19 20:52:58	2019-10-19 21:58:31	4.98298400000000008	02	19-39岁	22.5968714678256717	114.243255117611511	440308	V0440300	23764	67	202	66	202	114.242107559999994	22.5936531900000013	114.244547900000001	22.5958691499999986	1
2019-10-19 20:03:15	2019-10-19 20:46:10	4.98298400000000008	02	19-39岁	22.5964929933296297	114.242766878454177	440308	V0440300	23764	67	202	66	202	114.242107559999994	22.5936531900000013	114.244547900000001	22.5958691499999986	1
2019-10-19 16:11:58	2019-10-19 16:57:01	4.98298400000000008	02	40-55岁	22.5975381790622691	114.244233401551142	440308	V0440300	23764	67	202	66	202	114.242107559999994	22.5936531900000013	114.244547900000001	22.5958691499999986	1
2019-10-19 11:27:39	2019-10-19 12:27:23	4.98298400000000008	01	19-39岁	22.5973633230062205	114.246667200698269	440308	V0440300	23765	67	203	66	203	114.244547900000001	22.5936531900000013	114.246988239999993	22.5958691499999986	1
2019-10-19 18:06:52	2019-10-19 19:32:55	4.98298400000000008	01	19-39岁	22.5972203455692409	114.244648025093028	440308	V0440300	23765	67	203	66	203	114.244547900000001	22.5936531900000013	114.246988239999993	22.5958691499999986	1
2019-10-19 19:55:35	2019-10-19 22:52:15	4.98298400000000008	01	19-39岁	22.5975346355672286	114.245604171669939	440308	V0440300	23765	67	203	66	203	114.244547900000001	22.5936531900000013	114.246988239999993	22.5958691499999986	1
2019-10-19 20:13:47	2019-10-19 20:13:47	4.98298400000000008	01	19-39岁	22.5974691503453506	114.244944429057625	440308	V0440300	23765	67	203	66	203	114.244547900000001	22.5936531900000013	114.246988239999993	22.5958691499999986	1
2019-10-19 08:35:37	2019-10-19 18:30:13	4.98298400000000008	02	19-39岁	22.59587883044059	114.24589960828952	440308	V0440300	23765	67	203	66	203	114.244547900000001	22.5936531900000013	114.246988239999993	22.5958691499999986	1
2019-10-19 19:43:28	2019-10-19 19:59:26	4.98298400000000008	01	40-55岁	22.5966570433989311	114.244960601426143	440308	V0440300	23765	67	203	66	203	114.244547900000001	22.5936531900000013	114.246988239999993	22.5958691499999986	1
2019-10-19 16:08:32	2019-10-19 16:09:32	4.98298400000000008	02	40-55岁	22.5979850860142193	114.247131170680035	440308	V0440300	23766	67	204	66	204	114.246988239999993	22.5936531900000013	114.249428570000006	22.5958691499999986	1
2019-10-19 19:35:57	2019-10-19 19:36:57	4.98298400000000008	01	19-39岁	22.5959512181659292	114.24906727087162	440308	V0440300	23766	67	204	66	204	114.246988239999993	22.5936531900000013	114.249428570000006	22.5958691499999986	1
2019-10-19 10:38:29	2019-10-19 20:15:10	4.98298400000000008	02	19-39岁	22.596046450179351	114.249357013144845	440308	V0440300	23766	67	204	66	204	114.246988239999993	22.5936531900000013	114.249428570000006	22.5958691499999986	1
2019-10-19 19:32:49	2019-10-19 20:15:51	4.98298400000000008	01	19-39岁	22.5961145813102497	114.250172239514754	440308	V0440300	23767	67	205	66	205	114.249428570000006	22.5936531900000013	114.251868909999999	22.5958691499999986	1
2019-10-19 22:12:47	2019-10-19 22:59:34	4.98298400000000008	02	19-39岁	22.5963555813893002	114.252121415976816	440308	V0440300	23768	67	206	66	206	114.251868909999999	22.5936531900000013	114.254309239999998	22.5958691499999986	1
2019-10-19 09:41:01	2019-10-19 10:21:08	4.98298400000000008	02	19-39岁	22.5959232893397406	114.254288109930258	440308	V0440300	23768	67	206	66	206	114.251868909999999	22.5936531900000013	114.254309239999998	22.5958691499999986	1
2019-10-19 23:22:24	2019-10-19 23:22:24	4.98298400000000008	01	19-39岁	22.5965356986509391	114.256317421414707	440308	V0440300	23769	67	207	66	207	114.254309239999998	22.5936531900000013	114.256749580000005	22.5958691499999986	1
2019-10-19 21:11:43	2019-10-19 21:12:43	4.98298400000000008	01	19-39岁	22.5960758929248691	114.257405597420842	440308	V0440300	23770	67	208	66	208	114.256749580000005	22.5936531900000013	114.259189919999997	22.5958691499999986	1
2019-10-19 08:03:58	2019-10-19 08:09:01	4.98298400000000008	01	40-55岁	22.5967410776711404	114.259356112836173	440308	V0440300	23771	67	209	66	209	114.259189919999997	22.5936531900000013	114.261630249999996	22.5958691499999986	1
2019-10-19 17:26:40	2019-10-19 21:53:07	4.98298400000000008	01	19-39岁	22.5970018400066017	114.261411868124512	440308	V0440300	23771	67	209	66	209	114.259189919999997	22.5936531900000013	114.261630249999996	22.5958691499999986	1
2019-10-19 18:25:56	2019-10-19 21:36:00	4.50522690000000026	01	19-39岁	22.5972622153174001	114.530582451232249	440343	V0440300	23882	67	320	64	320	114.53006723	22.5936531900000013	114.532507559999999	22.5958691499999986	1
2019-10-19 13:10:46	2019-10-19 15:06:17	2.01503029999999983	01	19-39岁	22.5998077044454995	113.833238398382136	440306	V0440300	23953	68	34	71	33	113.832131090000004	22.5958691499999986	113.834571429999997	22.5980851099999995	1
2019-10-19 21:03:19	2019-10-19 22:08:00	2.01503029999999983	01	19-39岁	22.5994558976570517	113.839651189188444	440306	V0440300	23956	68	37	71	36	113.839452100000003	22.5958691499999986	113.841892439999995	22.5980851099999995	1
2019-10-19 18:28:42	2019-10-19 21:14:24	2.01503029999999983	01	19-39岁	22.5994850525129714	113.845258334743122	440306	V0440300	23958	68	39	71	38	113.844332769999994	22.5958691499999986	113.846773110000001	22.5980851099999995	1
2019-10-19 15:28:54	2019-10-19 17:19:47	2.01503029999999983	01	19-39岁	22.6000983951719405	113.847538022702452	440306	V0440300	23959	68	40	71	39	113.846773110000001	22.5958691499999986	113.849213449999993	22.5980851099999995	1
2019-10-19 13:41:27	2019-10-19 17:17:21	2.01503029999999983	02	40-55岁	22.5993980951046289	113.876322326470273	440306	V0440300	23971	68	52	70	51	113.87605714	22.5958691499999986	113.878497479999993	22.5980851099999995	2
2019-10-19 12:59:42	2019-10-19 13:41:05	2.01503029999999983	02	40-55岁	22.5993980951046289	113.876322326470273	440306	V0440300	23971	68	52	70	51	113.87605714	22.5958691499999986	113.878497479999993	22.5980851099999995	2
2019-10-19 13:32:25	2019-10-19 18:37:38	3.17181930000000012	01	19-39岁	22.5981042534835304	114.189443446371484	440303	V0440300	24099	68	180	68	180	114.188420170000001	22.5958691499999986	114.190860499999999	22.5980851099999995	1
2019-10-19 21:04:14	2019-10-19 21:05:14	4.98298400000000008	01	19-39岁	22.5983110343245492	114.238783794829956	440308	V0440300	24119	68	200	67	200	114.237226890000002	22.5958691499999986	114.239667229999995	22.5980851099999995	1
2019-10-19 18:30:41	2019-10-19 19:25:01	4.98298400000000008	01	19-39岁	22.5992467789910592	114.238084621952552	440308	V0440300	24119	68	200	67	200	114.237226890000002	22.5958691499999986	114.239667229999995	22.5980851099999995	1
2019-10-19 11:36:11	2019-10-19 12:49:10	4.98298400000000008	02	19-39岁	22.5987924558601598	114.239483842511845	440308	V0440300	24119	68	200	67	200	114.237226890000002	22.5958691499999986	114.239667229999995	22.5980851099999995	1
2019-10-19 16:08:03	2019-10-19 16:09:03	4.98298400000000008	01	19-39岁	22.5991152906589292	114.239360743928231	440308	V0440300	24119	68	200	67	200	114.237226890000002	22.5958691499999986	114.239667229999995	22.5980851099999995	1
2019-10-19 09:24:17	2019-10-19 21:14:22	4.98298400000000008	01	40-55岁	22.5993072762358409	114.243702368773995	440308	V0440300	24121	68	202	67	202	114.242107559999994	22.5958691499999986	114.244547900000001	22.5980851099999995	1
2019-10-19 15:16:57	2019-10-19 16:11:26	4.98298400000000008	02	19-39岁	22.5995881882890899	114.242189953435187	440308	V0440300	24121	68	202	67	202	114.242107559999994	22.5958691499999986	114.244547900000001	22.5980851099999995	1
2019-10-19 17:08:25	2019-10-19 17:09:25	4.98298400000000008	01	40-55岁	22.5987196004047988	114.24259612336094	440308	V0440300	24121	68	202	67	202	114.242107559999994	22.5958691499999986	114.244547900000001	22.5980851099999995	1
2019-10-19 09:36:47	2019-10-19 10:46:32	4.98298400000000008	02	55岁以上	22.599696361018669	114.286654111653064	440308	V0440300	24139	68	220	67	220	114.286033610000004	22.5958691499999986	114.288473949999997	22.5980851099999995	1
2019-10-19 16:34:19	2019-10-19 17:11:47	2.01503029999999983	01	19-39岁	22.6010297111249088	113.837545076896333	440306	V0440300	24312	69	36	72	35	113.837011770000004	22.5980851099999995	113.839452100000003	22.6003010599999996	2
2019-10-19 17:13:28	2019-10-19 23:30:23	2.01503029999999983	01	19-39岁	22.6010297111249088	113.837545076896333	440306	V0440300	24312	69	36	72	35	113.837011770000004	22.5980851099999995	113.839452100000003	22.6003010599999996	2
2019-10-19 15:01:05	2019-10-19 17:01:24	2.01503029999999983	02	40-55岁	22.60133519329192	113.842057437004371	440306	V0440300	24314	69	38	72	37	113.841892439999995	22.5980851099999995	113.844332769999994	22.6003010599999996	1
2019-10-19 13:20:30	2019-10-19 15:33:55	2.29234759999999982	01	40-55岁	22.6006819357087316	113.954350415189367	440305	V0440300	24360	69	84	71	83	113.954147899999995	22.5980851099999995	113.956588240000002	22.6003010599999996	1
2019-10-19 18:44:06	2019-10-19 21:33:59	2.29234759999999982	02	19-39岁	22.6018205341465013	113.962519157349931	440305	V0440300	24363	69	87	71	86	113.961468909999994	22.5980851099999995	113.963909240000007	22.6003010599999996	1
2019-10-19 12:01:26	2019-10-19 16:31:45	2.29234759999999982	03	未知	22.6021116432216402	113.975537455045384	440305	V0440300	24368	69	92	70	91	113.973670589999998	22.5980851099999995	113.976110930000004	22.6003010599999996	1
2019-10-19 12:01:01	2019-10-19 15:00:42	1.86759879999999989	01	19-39岁	22.6015673220302098	114.118049952872639	440307	V0440300	24427	69	151	69	151	114.117650420000004	22.5980851099999995	114.120090759999997	22.6003010599999996	1
2019-10-19 13:41:40	2019-10-19 22:17:30	1.86759879999999989	01	19-39岁	22.6014967987857496	114.125186506475586	440307	V0440300	24430	69	154	69	154	114.124971430000002	22.5980851099999995	114.127411769999995	22.6003010599999996	2
2019-10-19 12:44:23	2019-10-19 13:41:38	1.86759879999999989	01	19-39岁	22.6014967987857496	114.125186506475586	440307	V0440300	24430	69	154	69	154	114.124971430000002	22.5980851099999995	114.127411769999995	22.6003010599999996	2
2019-10-19 03:34:03	2019-10-19 04:10:19	3.17181930000000012	01	19-39岁	22.6019641972481615	114.169747628174193	440303	V0440300	24448	69	172	69	172	114.168897479999998	22.5980851099999995	114.171337820000005	22.6003010599999996	2
2019-10-19 04:18:01	2019-10-19 07:34:52	3.17181930000000012	01	19-39岁	22.6019641972481615	114.169747628174193	440303	V0440300	24448	69	172	69	172	114.168897479999998	22.5980851099999995	114.171337820000005	22.6003010599999996	2
2019-10-19 17:51:27	2019-10-19 17:51:53	1.86759879999999989	01	0-18岁	22.6013271877858486	114.220563915059998	440307	V0440300	24469	69	193	69	193	114.220144540000007	22.5980851099999995	114.222584870000006	22.6003010599999996	1
2019-10-19 20:35:14	2019-10-19 21:24:39	4.98298400000000008	01	19-39岁	22.6007950738879906	114.23626495910824	440308	V0440300	24475	69	199	68	199	114.234786549999995	22.5980851099999995	114.237226890000002	22.6003010599999996	1
2019-10-19 10:59:57	2019-10-19 11:56:14	4.98298400000000008	02	19-39岁	22.6009802113157185	114.236008501824472	440308	V0440300	24475	69	199	68	199	114.234786549999995	22.5980851099999995	114.237226890000002	22.6003010599999996	1
2019-10-19 16:11:57	2019-10-19 18:16:29	4.98298400000000008	02	19-39岁	22.6005543610587409	114.241684617297906	440308	V0440300	24477	69	201	68	201	114.239667229999995	22.5980851099999995	114.242107559999994	22.6003010599999996	1
2019-10-19 16:50:46	2019-10-19 16:51:46	4.98298400000000008	01	19-39岁	22.6004588737076517	114.308882592846942	440308	V0440300	24505	69	229	68	229	114.307996639999999	22.5980851099999995	114.310436969999998	22.6003010599999996	1
2019-10-19 10:35:00	2019-10-19 11:59:06	2.01503029999999983	03	未知	22.6029059186450496	113.856785028065602	440306	V0440300	24677	70	44	72	43	113.856534460000006	22.6003010599999996	113.858974790000005	22.6025170200000005	2
2019-10-19 11:59:55	2019-10-19 13:32:13	2.01503029999999983	03	未知	22.6029059186450496	113.856785028065602	440306	V0440300	24677	70	44	72	43	113.856534460000006	22.6003010599999996	113.858974790000005	22.6025170200000005	2
2019-10-19 19:55:30	2019-10-19 22:05:27	2.29234759999999982	01	19-39岁	22.6027546137626913	113.982842574727044	440305	V0440300	24728	70	95	71	94	113.980991599999996	22.6003010599999996	113.983431929999995	22.6025170200000005	1
2019-10-19 18:00:56	2019-10-19 22:57:04	2.29234759999999982	01	19-39岁	22.6033197719310586	113.987943020811997	440305	V0440300	24730	70	97	71	96	113.985872270000002	22.6003010599999996	113.988312609999994	22.6025170200000005	1
2019-10-19 16:35:47	2019-10-19 18:18:33	1.75727349999999993	01	19-39岁	22.6028257001416186	114.0433690075713	440309	V0440300	24753	70	120	71	120	114.042000000000002	22.6003010599999996	114.044440339999994	22.6025170200000005	1
2019-10-19 10:34:15	2019-10-19 11:27:03	1.86759879999999989	01	40-55岁	22.6037046464386115	114.116945829675956	440307	V0440300	24783	70	150	70	150	114.115210079999997	22.6003010599999996	114.117650420000004	22.6025170200000005	1
2019-10-19 15:30:09	2019-10-19 17:27:16	1.86759879999999989	02	19-39岁	22.6026060704247413	114.123122056226748	440307	V0440300	24786	70	153	70	153	114.122531089999995	22.6003010599999996	114.124971430000002	22.6025170200000005	1
2019-10-19 10:38:51	2019-10-19 11:12:38	4.98298400000000008	01	55岁以上	22.6028330407748186	114.237196396775161	440308	V0440300	24832	70	199	69	199	114.234786549999995	22.6003010599999996	114.237226890000002	22.6025170200000005	1
2019-10-19 13:22:33	2019-10-19 20:24:30	4.98298400000000008	02	0-18岁	22.6044871793235984	114.299889045948916	440308	V0440300	24858	70	225	69	225	114.298235289999994	22.6003010599999996	114.300675630000001	22.6025170200000005	1
2019-10-19 10:37:07	2019-10-19 11:07:35	4.98298400000000008	01	40-55岁	22.6037193460338983	114.304687279130292	440308	V0440300	24860	70	227	69	227	114.303115969999993	22.6003010599999996	114.305556300000006	22.6025170200000005	1
2019-10-19 16:42:38	2019-10-19 20:52:43	2.01503029999999983	01	40-55岁	22.6057478999590309	113.839303272538515	440306	V0440300	25026	71	36	74	35	113.837011770000004	22.6025170200000005	113.839452100000003	22.6047329800000014	1
2019-10-19 20:48:23	2019-10-19 22:47:59	2.01503029999999983	01	0-18岁	22.6059050980483889	113.844995225077611	440306	V0440300	25029	71	39	74	38	113.844332769999994	22.6025170200000005	113.846773110000001	22.6047329800000014	1
2019-10-19 18:30:46	2019-10-19 19:43:52	2.01503029999999983	01	40-55岁	22.6047940234575009	113.855507745024724	440306	V0440300	25033	71	43	73	42	113.854094119999999	22.6025170200000005	113.856534460000006	22.6047329800000014	2
2019-10-19 15:20:27	2019-10-19 16:32:19	2.01503029999999983	01	40-55岁	22.6047940234575009	113.855507745024724	440306	V0440300	25033	71	43	73	42	113.854094119999999	22.6025170200000005	113.856534460000006	22.6047329800000014	2
2019-10-19 13:52:37	2019-10-19 17:43:34	4.98298400000000008	01	40-55岁	22.6048968763929317	114.299560217610917	440308	V0440300	25215	71	225	70	225	114.298235289999994	22.6025170200000005	114.300675630000001	22.6047329800000014	1
2019-10-19 14:39:14	2019-10-19 19:09:53	2.01503029999999983	02	19-39岁	22.6071927538783015	113.843935575301643	440306	V0440300	25385	72	38	75	37	113.841892439999995	22.6047329800000014	113.844332769999994	22.6069489399999988	1
2019-10-19 15:16:51	2019-10-19 15:17:51	1.75727349999999993	01	19-39岁	22.6074525900265186	114.037330697795724	440309	V0440300	25465	72	118	73	118	114.037119329999996	22.6047329800000014	114.039559659999995	22.6069489399999988	1
2019-10-19 18:20:54	2019-10-19 21:20:55	1.86759879999999989	02	19-39岁	22.6088639292886313	114.056139527011865	440307	V0440300	25472	72	125	73	125	114.054201680000006	22.6047329800000014	114.056642019999998	22.6069489399999988	1
2019-10-19 08:14:49	2019-10-19 17:37:50	1.86759879999999989	01	19-39岁	22.6078991992879104	114.12183565802502	440307	V0440300	25499	72	152	72	152	114.120090759999997	22.6047329800000014	114.122531089999995	22.6069489399999988	1
2019-10-19 10:14:52	2019-10-19 13:47:08	2.01503029999999983	02	40-55岁	22.6098677698624897	113.859299672181763	440306	V0440300	25749	73	45	75	44	113.858974790000005	22.6069489399999988	113.861415129999997	22.6091648899999988	1
2019-10-19 11:15:16	2019-10-19 15:33:33	2.01503029999999983	01	19-39岁	22.6113510680244083	113.861773694313982	440306	V0440300	25750	73	46	75	45	113.861415129999997	22.6069489399999988	113.863855459999996	22.6091648899999988	1
2019-10-19 12:44:48	2019-10-19 15:24:54	2.29234759999999982	03	未知	22.609570107717861	113.968093674143233	440305	V0440300	25793	73	89	74	88	113.966349579999999	22.6069489399999988	113.968789920000006	22.6091648899999988	1
2019-10-19 20:36:51	2019-10-19 22:43:32	2.01503029999999983	02	19-39岁	22.6124104816307607	113.847694657010962	440306	V0440300	26101	74	40	76	39	113.846773110000001	22.6091648899999988	113.849213449999993	22.6113808499999998	1
2019-10-19 16:49:05	2019-10-19 23:11:45	2.01503029999999983	01	19-39岁	22.6133891137363499	113.878805592039043	440306	V0440300	26114	74	53	76	52	113.878497479999993	22.6091648899999988	113.88093782	22.6113808499999998	1
2019-10-19 11:28:24	2019-10-19 14:01:19	2.01503029999999983	02	19-39岁	22.6135589813757889	113.883827078963492	440306	V0440300	26116	74	55	76	54	113.883378149999999	22.6091648899999988	113.885818490000005	22.6113808499999998	1
2019-10-19 09:46:50	2019-10-19 12:32:29	1.86759879999999989	01	19-39岁	22.6121588223853784	114.058139971842166	440307	V0440300	26187	74	126	75	126	114.056642019999998	22.6091648899999988	114.059082349999997	22.6113808499999998	1
2019-10-19 17:06:56	2019-10-19 20:30:34	1.86759879999999989	01	19-39岁	22.6123246456792799	114.152327928356797	440307	V0440300	26226	74	165	74	165	114.151815130000003	22.6091648899999988	114.154255460000002	22.6113808499999998	1
2019-10-19 13:50:18	2019-10-19 17:23:01	2.01503029999999983	02	19-39岁	22.6150655368673803	113.835882607069976	440306	V0440300	26453	75	35	78	34	113.834571429999997	22.6113808499999998	113.837011770000004	22.6135968100000007	1
2019-10-19 14:32:40	2019-10-19 16:20:47	1.75727349999999993	01	19-39岁	22.6147398194410307	114.028755941192642	440309	V0440300	26532	75	114	76	114	114.027357980000005	22.6113808499999998	114.029798319999998	22.6135968100000007	1
2019-10-19 10:08:41	2019-10-19 11:49:30	1.75727349999999993	01	19-39岁	22.6156188360813815	114.03333520093949	440309	V0440300	26534	75	116	76	116	114.032238660000004	22.6113808499999998	114.034678990000003	22.6135968100000007	1
2019-10-19 17:04:58	2019-10-19 21:04:30	1.86759879999999989	03	未知	22.614712224770031	114.103708659050568	440307	V0440300	26563	75	145	75	145	114.103008399999993	22.6113808499999998	114.10544874	22.6135968100000007	2
2019-10-19 15:45:30	2019-10-19 17:04:58	1.86759879999999989	03	未知	22.614712224770031	114.103708659050568	440307	V0440300	26563	75	145	75	145	114.103008399999993	22.6113808499999998	114.10544874	22.6135968100000007	2
2019-10-19 09:41:16	2019-10-19 20:50:46	1.86759879999999989	01	19-39岁	22.6145142233690706	114.13944020665258	440307	V0440300	26577	75	159	75	159	114.137173110000006	22.6113808499999998	114.139613449999999	22.6135968100000007	1
2019-10-19 16:51:05	2019-10-19 17:13:49	1.86759879999999989	02	40-55岁	22.6142911583988209	114.200965744160825	440307	V0440300	26603	75	185	75	185	114.200621850000005	22.6113808499999998	114.203062189999997	22.6135968100000007	1
2019-10-19 16:44:00	2019-10-19 22:55:56	1.75727349999999993	01	19-39岁	22.6164264310698186	114.030644500002367	440309	V0440300	26890	76	115	77	115	114.029798319999998	22.6135968100000007	114.032238660000004	22.6158127700000016	1
2019-10-19 10:47:45	2019-10-19 12:14:36	1.86759879999999989	01	19-39岁	22.6169214954439894	114.215175275411994	440307	V0440300	26965	76	190	75	190	114.212823529999994	22.6135968100000007	114.215263870000001	22.6158127700000016	1
2019-10-19 19:47:16	2019-10-19 20:38:05	2.01503029999999983	01	19-39岁	22.6194784507023314	113.831776802849973	440306	V0440300	27165	77	33	80	32	113.829690760000005	22.6158127700000016	113.832131090000004	22.6180287200000016	1
2019-10-19 15:41:06	2019-10-19 18:47:36	2.01503029999999983	02	19-39岁	22.6186537791600699	113.855892272631124	440306	V0440300	27175	77	43	79	42	113.854094119999999	22.6158127700000016	113.856534460000006	22.6180287200000016	1
2019-10-19 14:43:18	2019-10-19 17:55:03	1.75727349999999993	01	19-39岁	22.6197618738967208	114.019733332903925	440309	V0440300	27242	77	110	78	110	114.017596639999994	22.6158127700000016	114.02003698	22.6180287200000016	1
2019-10-19 14:14:14	2019-10-19 19:06:36	1.75727349999999993	01	19-39岁	22.6183184546507192	114.03387997764257	440309	V0440300	27248	77	116	78	116	114.032238660000004	22.6158127700000016	114.034678990000003	22.6180287200000016	1
2019-10-19 11:57:54	2019-10-19 12:34:13	1.75727349999999993	02	19-39岁	22.6197674995816804	114.036590358974422	440309	V0440300	27249	77	117	78	117	114.034678990000003	22.6158127700000016	114.037119329999996	22.6180287200000016	1
2019-10-19 21:49:16	2019-10-19 23:19:10	1.86759879999999989	02	19-39岁	22.6186304599036987	114.104268190523953	440307	V0440300	27277	77	145	77	145	114.103008399999993	22.6158127700000016	114.10544874	22.6180287200000016	2
2019-10-19 18:45:08	2019-10-19 21:49:10	1.86759879999999989	02	19-39岁	22.6186304599036987	114.104268190523953	440307	V0440300	27277	77	145	77	145	114.103008399999993	22.6158127700000016	114.10544874	22.6180287200000016	2
2019-10-19 13:33:15	2019-10-19 17:27:57	1.86759879999999989	01	19-39岁	22.6184188526098318	114.142276028123206	440307	V0440300	27293	77	161	77	161	114.142053779999998	22.6158127700000016	114.144494120000005	22.6180287200000016	1
2019-10-19 21:28:23	2019-10-19 21:45:09	1.86759879999999989	02	40-55岁	22.61888925800503	114.224547133576763	440307	V0440300	27326	77	194	76	194	114.222584870000006	22.6158127700000016	114.225025209999998	22.6180287200000016	1
2019-10-19 20:15:36	2019-10-19 23:10:44	2.01503029999999983	01	55岁以上	22.6207722234947113	113.859460094258182	440306	V0440300	27534	78	45	80	44	113.858974790000005	22.6180287200000016	113.861415129999997	22.620244679999999	1
2019-10-19 18:59:15	2019-10-19 22:40:58	1.75727349999999993	01	19-39岁	22.6216498298850901	114.030036445726552	440309	V0440300	27604	78	115	79	115	114.029798319999998	22.6180287200000016	114.032238660000004	22.620244679999999	1
2019-10-19 14:32:39	2019-10-19 16:02:17	1.86759879999999989	03	未知	22.6223375712994397	114.051156848596094	440307	V0440300	27612	78	123	79	123	114.04932101	22.6180287200000016	114.051761350000007	22.620244679999999	1
2019-10-19 19:30:47	2019-10-19 20:57:02	1.86759879999999989	02	19-39岁	22.6210311458593907	114.059632973151253	440307	V0440300	27616	78	127	79	127	114.059082349999997	22.6180287200000016	114.061522690000004	22.620244679999999	1
2019-10-19 18:55:08	2019-10-19 22:12:42	1.86759879999999989	01	19-39岁	22.6222435634795005	114.142148315456907	440307	V0440300	27650	78	161	78	161	114.142053779999998	22.6180287200000016	114.144494120000005	22.620244679999999	1
2019-10-19 12:28:31	2019-10-19 12:29:31	1.86759879999999989	01	19-39岁	22.6216045296335508	114.146303266111715	440307	V0440300	27651	78	162	78	162	114.144494120000005	22.6180287200000016	114.146934450000003	22.620244679999999	1
2019-10-19 08:59:03	2019-10-19 10:23:08	1.86759879999999989	01	40-55岁	22.6220791347332586	114.219543845428575	440307	V0440300	27681	78	192	77	192	114.2177042	22.6180287200000016	114.220144540000007	22.620244679999999	1
2019-10-19 19:44:35	2019-10-19 20:22:16	1.86759879999999989	02	19-39岁	22.6219720435241918	114.218573715710932	440307	V0440300	27681	78	192	77	192	114.2177042	22.6180287200000016	114.220144540000007	22.620244679999999	1
2019-10-19 11:57:06	2019-10-19 13:57:26	1.86759879999999989	01	19-39岁	22.6217623182428689	114.218451540627015	440307	V0440300	27681	78	192	77	192	114.2177042	22.6180287200000016	114.220144540000007	22.620244679999999	1
2019-10-19 19:00:43	2019-10-19 19:37:24	1.86759879999999989	01	19-39岁	22.6205626426568607	114.220060497809555	440307	V0440300	27681	78	192	77	192	114.2177042	22.6180287200000016	114.220144540000007	22.620244679999999	1
2019-10-19 12:17:40	2019-10-19 13:56:56	1.75727349999999993	02	19-39岁	22.6244704467022508	114.032241008197161	440309	V0440300	27962	79	116	80	116	114.032238660000004	22.620244679999999	114.034678990000003	22.6224606399999999	1
2019-10-19 09:41:49	2019-10-19 13:45:42	1.75727349999999993	02	19-39岁	22.6237802859855996	114.048141413972431	440309	V0440300	27968	79	122	80	122	114.046880669999993	22.620244679999999	114.04932101	22.6224606399999999	1
2019-10-19 19:30:57	2019-10-19 20:55:08	1.86759879999999989	02	19-39岁	22.6227651537243695	114.219024449508794	440307	V0440300	28038	79	192	78	192	114.2177042	22.620244679999999	114.220144540000007	22.6224606399999999	1
2019-10-19 19:42:20	2019-10-19 20:57:12	1.86759879999999989	01	19-39岁	22.622959448505739	114.21877746597346	440307	V0440300	28038	79	192	78	192	114.2177042	22.620244679999999	114.220144540000007	22.6224606399999999	1
2019-10-19 09:36:47	2019-10-19 13:37:59	1.86759879999999989	01	19-39岁	22.6231286901302298	114.219688014627266	440307	V0440300	28038	79	192	78	192	114.2177042	22.620244679999999	114.220144540000007	22.6224606399999999	1
2019-10-19 16:16:46	2019-10-19 17:45:43	1.86759879999999989	02	40-55岁	22.6225140883129399	114.220682393998572	440307	V0440300	28039	79	193	78	193	114.220144540000007	22.620244679999999	114.222584870000006	22.6224606399999999	1
2019-10-19 18:02:28	2019-10-19 19:58:22	2.01503029999999983	02	55岁以上	22.6259754483197995	113.858807146187004	440306	V0440300	28247	80	44	82	43	113.856534460000006	22.6224606399999999	113.858974790000005	22.6246766000000008	1
2019-10-19 14:08:58	2019-10-19 16:16:23	2.29234759999999982	01	19-39岁	22.6256198259295189	113.934114963092512	440305	V0440300	28278	80	75	82	74	113.932184879999994	22.6224606399999999	113.934625209999993	22.6246766000000008	1
2019-10-19 13:53:41	2019-10-19 20:21:51	1.75727349999999993	01	19-39岁	22.6252847376378305	114.027479208136455	440309	V0440300	28317	80	114	81	114	114.027357980000005	22.6224606399999999	114.029798319999998	22.6246766000000008	1
2019-10-19 12:16:42	2019-10-19 13:58:29	1.75727349999999993	02	19-39岁	22.6248226772067618	114.031766788925353	440309	V0440300	28318	80	115	81	115	114.029798319999998	22.6224606399999999	114.032238660000004	22.6246766000000008	1
2019-10-19 21:37:05	2019-10-19 21:37:05	1.75727349999999993	02	19-39岁	22.6263605270573791	114.031471248866254	440309	V0440300	28318	80	115	81	115	114.029798319999998	22.6224606399999999	114.032238660000004	22.6246766000000008	1
2019-10-19 16:33:39	2019-10-19 20:22:35	1.86759879999999989	02	19-39岁	22.6247336471955691	114.146141407762457	440307	V0440300	28365	80	162	80	162	114.144494120000005	22.6224606399999999	114.146934450000003	22.6246766000000008	1
2019-10-19 10:02:51	2019-10-19 11:11:56	2.01503029999999983	01	19-39岁	22.6279346230331413	113.850577503148884	440306	V0440300	28601	81	41	83	40	113.849213449999993	22.6246766000000008	113.851653780000007	22.6268925500000009	1
2019-10-19 11:50:31	2019-10-19 14:22:00	2.29234759999999982	01	19-39岁	22.6281499366022096	113.938530712486838	440305	V0440300	28637	81	77	83	77	113.93706555	22.6246766000000008	113.939505879999999	22.6268925500000009	1
2019-10-19 15:23:12	2019-10-19 17:21:23	1.75727349999999993	02	19-39岁	22.6276117455822288	114.019622313738239	440309	V0440300	28670	81	110	82	110	114.017596639999994	22.6246766000000008	114.02003698	22.6268925500000009	1
2019-10-19 18:27:35	2019-10-19 20:57:21	1.75727349999999993	02	19-39岁	22.6281346437458204	114.03321227405776	440309	V0440300	28676	81	116	82	116	114.032238660000004	22.6246766000000008	114.034678990000003	22.6268925500000009	1
2019-10-19 16:42:06	2019-10-19 17:59:36	1.86759879999999989	01	19-39岁	22.6270356230800296	114.076548359559084	440307	V0440300	28694	81	134	81	134	114.07616471	22.6246766000000008	114.078605039999999	22.6268925500000009	1
2019-10-19 14:27:59	2019-10-19 17:48:36	1.86759879999999989	01	19-39岁	22.6280157165786413	114.218345081370131	440307	V0440300	28752	81	192	80	192	114.2177042	22.6246766000000008	114.220144540000007	22.6268925500000009	1
2019-10-19 19:23:41	2019-10-19 21:46:59	1.75727349999999993	01	19-39岁	22.6304769881579588	114.012579928694976	440309	V0440300	29024	82	107	83	107	114.010275629999995	22.6268925500000009	114.012715970000002	22.6291085099999982	1
2019-10-19 09:00:06	2019-10-19 14:28:00	1.86759879999999989	01	19-39岁	22.6297259464620595	114.055879763339433	440307	V0440300	29042	82	125	83	125	114.054201680000006	22.6268925500000009	114.056642019999998	22.6291085099999982	1
2019-10-19 21:05:20	2019-10-19 22:13:17	1.86759879999999989	01	19-39岁	22.6293958023696398	114.055595129389843	440307	V0440300	29042	82	125	83	125	114.054201680000006	22.6268925500000009	114.056642019999998	22.6291085099999982	1
2019-10-19 12:40:47	2019-10-19 14:15:57	1.86759879999999989	01	19-39岁	22.630758535408269	114.072833303789636	440307	V0440300	29049	82	132	82	132	114.071284030000001	22.6268925500000009	114.073724369999994	22.6291085099999982	1
2019-10-19 18:33:35	2019-10-19 21:37:14	1.86759879999999989	02	19-39岁	22.6300042127919383	114.076009119719288	440307	V0440300	29050	82	133	82	133	114.073724369999994	22.6268925500000009	114.07616471	22.6291085099999982	1
2019-10-19 09:12:38	2019-10-19 10:27:57	1.86759879999999989	01	19-39岁	22.6309582778702385	114.213667175801149	440307	V0440300	29107	82	190	81	190	114.212823529999994	22.6268925500000009	114.215263870000001	22.6291085099999982	1
2019-10-19 17:12:07	2019-10-19 21:34:32	2.01503029999999983	01	19-39岁	22.6329303819738392	113.83527892563805	440306	V0440300	29309	83	35	85	34	113.834571429999997	22.6291085099999982	113.837011770000004	22.6313244699999991	1
2019-10-19 15:25:39	2019-10-19 18:47:58	2.01503029999999983	02	19-39岁	22.6334629314129003	113.856371734115797	440306	V0440300	29317	83	43	85	42	113.854094119999999	22.6291085099999982	113.856534460000006	22.6313244699999991	1
2019-10-19 21:19:46	2019-10-19 23:16:38	2.01503029999999983	02	40-55岁	22.6317317408575605	113.859667782495308	440306	V0440300	29319	83	45	85	44	113.858974790000005	22.6291085099999982	113.861415129999997	22.6313244699999991	1
2019-10-19 15:35:11	2019-10-19 19:50:04	1.75727349999999993	01	19-39岁	22.633471177976979	114.02604880382907	440309	V0440300	29387	83	113	84	113	114.024917650000006	22.6291085099999982	114.027357980000005	22.6313244699999991	1
2019-10-19 18:39:45	2019-10-19 20:26:10	1.75727349999999993	01	19-39岁	22.633044113850449	114.032222055529544	440309	V0440300	29389	83	115	84	115	114.029798319999998	22.6291085099999982	114.032238660000004	22.6313244699999991	1
2019-10-19 20:12:52	2019-10-19 23:09:55	1.86759879999999989	01	19-39岁	22.6314616346147695	114.055541362607073	440307	V0440300	29399	83	125	84	125	114.054201680000006	22.6291085099999982	114.056642019999998	22.6313244699999991	1
2019-10-19 09:37:41	2019-10-19 10:47:01	1.86759879999999989	02	19-39岁	22.6333373323199609	114.216040359539093	440307	V0440300	29465	83	191	82	191	114.215263870000001	22.6291085099999982	114.2177042	22.6313244699999991	1
2019-10-19 11:25:07	2019-10-19 12:00:47	1.86759879999999989	01	19-39岁	22.6323257545974812	114.218083253557651	440307	V0440300	29466	83	192	82	192	114.2177042	22.6291085099999982	114.220144540000007	22.6313244699999991	1
2019-10-19 09:51:11	2019-10-19 10:44:59	1.86759879999999989	01	40-55岁	22.6325945124210612	114.218486230659238	440307	V0440300	29466	83	192	82	192	114.2177042	22.6291085099999982	114.220144540000007	22.6313244699999991	1
2019-10-19 08:45:26	2019-10-19 11:44:10	1.86759879999999989	01	19-39岁	22.6335211990901186	114.220392851455244	440307	V0440300	29467	83	193	82	193	114.220144540000007	22.6291085099999982	114.222584870000006	22.6313244699999991	1
2019-10-19 15:50:04	2019-10-19 16:38:51	1.86759879999999989	02	19-39岁	22.6319780453188599	114.22510095030735	440307	V0440300	29469	83	195	82	195	114.225025209999998	22.6291085099999982	114.227465550000005	22.6313244699999991	2
2019-10-19 12:08:11	2019-10-19 14:23:47	1.86759879999999989	02	19-39岁	22.6319780453188599	114.22510095030735	440307	V0440300	29469	83	195	82	195	114.225025209999998	22.6291085099999982	114.227465550000005	22.6313244699999991	2
2019-10-19 09:23:49	2019-10-19 15:32:48	1.86759879999999989	01	40-55岁	22.6332024701911187	114.225961202574425	440307	V0440300	29469	83	195	82	195	114.225025209999998	22.6291085099999982	114.227465550000005	22.6313244699999991	1
2019-10-19 19:41:13	2019-10-19 21:00:03	1.86759879999999989	01	0-18岁	22.6327376787332888	114.225182923602162	440307	V0440300	29469	83	195	82	195	114.225025209999998	22.6291085099999982	114.227465550000005	22.6313244699999991	1
2019-10-19 14:50:39	2019-10-19 20:23:30	2.01503029999999983	02	19-39岁	22.6347809301653697	113.83028834388972	440306	V0440300	29664	84	33	86	32	113.829690760000005	22.6313244699999991	113.832131090000004	22.63354043	1
2019-10-19 13:04:35	2019-10-19 15:23:10	2.01503029999999983	02	19-39岁	22.6337035979832599	113.837419327918482	440306	V0440300	29667	84	36	86	35	113.837011770000004	22.6313244699999991	113.839452100000003	22.63354043	1
2019-10-19 13:06:28	2019-10-19 15:06:30	2.01503029999999983	03	未知	22.6337651362212284	113.840538458712146	440306	V0440300	29668	84	37	86	36	113.839452100000003	22.6313244699999991	113.841892439999995	22.63354043	2
2019-10-19 10:27:17	2019-10-19 11:23:25	2.01503029999999983	03	未知	22.6337651362212284	113.840538458712146	440306	V0440300	29668	84	37	86	36	113.839452100000003	22.6313244699999991	113.841892439999995	22.63354043	2
2019-10-19 18:33:07	2019-10-19 19:38:46	1.86759879999999989	02	19-39岁	22.6340663638925612	114.074561909788727	440307	V0440300	29764	84	133	84	133	114.073724369999994	22.6313244699999991	114.07616471	22.63354043	1
2019-10-19 12:14:15	2019-10-19 17:05:21	1.86759879999999989	02	19-39岁	22.6342834753846596	114.147684546470401	440307	V0440300	29794	84	163	84	163	114.146934450000003	22.6313244699999991	114.149374789999996	22.63354043	1
2019-10-19 08:05:51	2019-10-19 09:08:23	1.86759879999999989	01	19-39岁	22.6337737966877697	114.215185602143109	440307	V0440300	29821	84	190	83	190	114.212823529999994	22.6313244699999991	114.215263870000001	22.63354043	1
2019-10-19 13:51:30	2019-10-19 16:03:11	2.29234759999999982	02	19-39岁	22.6359302504864104	113.929151396945258	440305	V0440300	30061	85	73	87	73	113.927304199999995	22.63354043	113.929744540000002	22.6357563800000001	2
2019-10-19 17:04:49	2019-10-19 18:03:54	2.29234759999999982	02	19-39岁	22.6359302504864104	113.929151396945258	440305	V0440300	30061	85	73	87	73	113.927304199999995	22.63354043	113.929744540000002	22.6357563800000001	2
2019-10-19 10:56:23	2019-10-19 12:24:19	1.75727349999999993	01	40-55岁	22.6363289384927207	114.015681226740369	440309	V0440300	30097	85	109	86	109	114.015156300000001	22.63354043	114.017596639999994	22.6357563800000001	1
2019-10-19 06:50:40	2019-10-19 08:47:49	1.86759879999999989	01	19-39岁	22.6361425861534791	114.183389846149851	440307	V0440300	30165	85	177	85	177	114.181099160000002	22.63354043	114.183539499999995	22.6357563800000001	1
2019-10-19 15:24:02	2019-10-19 17:04:07	1.86759879999999989	01	19-39岁	22.6362984885129599	114.195881602401954	440307	V0440300	30171	85	183	84	183	114.195741179999999	22.63354043	114.198181509999998	22.6357563800000001	1
2019-10-19 20:04:35	2019-10-19 21:21:06	2.01503029999999983	01	19-39岁	22.6383035455949297	113.826804910930747	440306	V0440300	30376	86	31	88	30	113.82481009	22.6357563800000001	113.827250419999999	22.637972340000001	1
2019-10-19 17:35:32	2019-10-19 21:07:07	2.01503029999999983	02	19-39岁	22.6381883063161986	113.828732426691488	440306	V0440300	30377	86	32	88	31	113.827250419999999	22.6357563800000001	113.829690760000005	22.637972340000001	1
2019-10-19 18:25:13	2019-10-19 19:34:42	2.29234759999999982	03	未知	22.63909130461548	113.948642422632446	440305	V0440300	30426	86	81	87	81	113.946826889999997	22.6357563800000001	113.949267230000004	22.637972340000001	1
2019-10-19 14:02:06	2019-10-19 17:39:55	2.01503029999999983	02	19-39岁	22.6404178113794785	113.826027175801329	440306	V0440300	30733	87	31	89	30	113.82481009	22.637972340000001	113.827250419999999	22.6401882999999984	1
2019-10-19 16:49:36	2019-10-19 20:54:54	2.01503029999999983	02	19-39岁	22.6411443720650709	113.82899504559002	440306	V0440300	30734	87	32	89	31	113.827250419999999	22.637972340000001	113.829690760000005	22.6401882999999984	1
2019-10-19 19:05:26	2019-10-19 19:05:26	1.75727349999999993	01	19-39岁	22.6416539112996595	114.0493053014482	440309	V0440300	30824	87	122	88	122	114.046880669999993	22.637972340000001	114.04932101	22.6401882999999984	1
2019-10-19 17:49:56	2019-10-19 23:18:35	1.75727349999999993	01	19-39岁	22.6440820259616409	114.012800835155204	440309	V0440300	31167	88	108	89	108	114.012715970000002	22.6401882999999984	114.015156300000001	22.6424042599999993	1
2019-10-19 16:08:26	2019-10-19 17:37:37	1.86759879999999989	01	40-55岁	22.6430692741871908	114.058541390757057	440307	V0440300	31185	88	126	88	126	114.056642019999998	22.6401882999999984	114.059082349999997	22.6424042599999993	1
2019-10-19 14:29:32	2019-10-19 17:35:50	2.01503029999999983	02	19-39岁	22.6466816797491894	113.917565696637823	440306	V0440300	31485	89	69	91	69	113.917542859999998	22.6424042599999993	113.919983189999996	22.6446202099999994	1
2019-10-19 11:51:11	2019-10-19 14:54:29	1.75727349999999993	02	19-39岁	22.6451686638228082	114.0067100258116	440309	V0440300	31521	89	105	90	105	114.005394960000004	22.6424042599999993	114.007835290000003	22.6446202099999994	1
2019-10-19 20:18:09	2019-10-19 22:10:20	1.75727349999999993	03	未知	22.6449666511778602	114.014745779113767	440309	V0440300	31524	89	108	90	108	114.012715970000002	22.6424042599999993	114.015156300000001	22.6446202099999994	2
2019-10-19 00:04:21	2019-10-19 02:11:29	1.75727349999999993	03	未知	22.6449666511778602	114.014745779113767	440309	V0440300	31524	89	108	90	108	114.012715970000002	22.6424042599999993	114.015156300000001	22.6446202099999994	2
2019-10-19 20:33:57	2019-10-19 22:08:05	1.75727349999999993	02	19-39岁	22.6476608871770608	114.002436025307532	440309	V0440300	31876	90	103	91	103	114.000514289999998	22.6446202099999994	114.002954619999997	22.6468361700000003	1
2019-10-19 18:17:30	2019-10-19 22:48:50	1.75727349999999993	01	19-39岁	22.6473000135934015	114.038342789000552	440309	V0440300	31891	90	118	91	118	114.037119329999996	22.6446202099999994	114.039559659999995	22.6468361700000003	1
2019-10-19 16:34:23	2019-10-19 19:40:09	1.86759879999999989	01	40-55岁	22.6482156130535799	114.202738448106061	440307	V0440300	31958	90	185	89	185	114.200621850000005	22.6446202099999994	114.203062189999997	22.6468361700000003	1
2019-10-19 14:40:52	2019-10-19 18:25:36	1.86759879999999989	01	19-39岁	22.6487477203424596	114.208922270914698	440307	V0440300	31961	90	188	89	188	114.207942860000003	22.6446202099999994	114.210383190000002	22.6468361700000003	1
2019-10-19 11:51:10	2019-10-19 17:11:38	2.01503029999999983	02	19-39岁	22.6491676828422399	113.82312310421328	440306	V0440300	32160	91	30	93	30	113.822369749999993	22.6468361700000003	113.82481009	22.6490521300000012	1
2019-10-19 08:08:44	2019-10-19 11:41:08	2.01503029999999983	02	19-39岁	22.6507162617579105	113.916658822455958	440306	V0440300	32198	91	68	93	68	113.915102520000005	22.6468361700000003	113.917542859999998	22.6490521300000012	1
2019-10-19 16:45:59	2019-10-19 17:43:50	1.75727349999999993	01	19-39岁	22.65076083577625	114.033202414264977	440309	V0440300	32246	91	116	92	116	114.032238660000004	22.6468361700000003	114.034678990000003	22.6490521300000012	1
2019-10-19 08:03:09	2019-10-19 19:17:38	1.75727349999999993	01	19-39岁	22.6509630067677392	114.035347022404324	440309	V0440300	32247	91	117	92	117	114.034678990000003	22.6468361700000003	114.037119329999996	22.6490521300000012	1
2019-10-19 18:37:39	2019-10-19 21:54:15	1.86759879999999989	01	19-39岁	22.6497328466606511	114.070019385693882	440307	V0440300	32261	91	131	91	131	114.068843700000002	22.6468361700000003	114.071284030000001	22.6490521300000012	1
2019-10-19 11:26:34	2019-10-19 13:20:55	2.01503029999999983	02	19-39岁	22.6528043831736312	113.819033663898622	440306	V0440300	32515	92	28	94	28	113.817489080000001	22.6490521300000012	113.81992941	22.6512680800000012	1
2019-10-19 16:47:10	2019-10-19 21:09:42	2.01503029999999983	02	19-39岁	22.6526043659978917	113.822139760640155	440306	V0440300	32516	92	29	94	29	113.81992941	22.6490521300000012	113.822369749999993	22.6512680800000012	1
2019-10-19 18:44:41	2019-10-19 21:58:42	2.01503029999999983	02	19-39岁	22.6516893266782304	113.824231728543197	440306	V0440300	32517	92	30	94	30	113.822369749999993	22.6490521300000012	113.82481009	22.6512680800000012	1
2019-10-19 08:39:50	2019-10-19 11:55:39	1.75727349999999993	01	19-39岁	22.6522772387427587	114.004124882738296	440309	V0440300	32591	92	104	93	104	114.002954619999997	22.6490521300000012	114.005394960000004	22.6512680800000012	1
2019-10-19 16:50:41	2019-10-19 18:39:07	1.75727349999999993	03	未知	22.6520817029670702	114.008631195824663	440309	V0440300	32593	92	106	93	106	114.007835290000003	22.6490521300000012	114.010275629999995	22.6512680800000012	1
2019-10-19 15:36:22	2019-10-19 17:16:39	1.75727349999999993	01	40-55岁	22.652282801992861	114.021841419398697	440309	V0440300	32598	92	111	93	111	114.02003698	22.6490521300000012	114.022477309999999	22.6512680800000012	1
2019-10-19 17:10:07	2019-10-19 19:08:53	1.86759879999999989	01	19-39岁	22.6521671537005105	114.206246824900404	440307	V0440300	32674	92	187	91	187	114.205502519999996	22.6490521300000012	114.207942860000003	22.6512680800000012	1
2019-10-19 18:11:38	2019-10-19 22:32:33	2.01503029999999983	01	19-39岁	22.6538340211704607	113.817716812967959	440306	V0440300	32872	93	28	95	28	113.817489080000001	22.6512680800000012	113.81992941	22.6534840399999986	1
2019-10-19 19:20:36	2019-10-19 20:39:29	2.01503029999999983	02	19-39岁	22.6552071363349405	113.840115537399754	440306	V0440300	32881	93	37	95	37	113.839452100000003	22.6512680800000012	113.841892439999995	22.6534840399999986	1
2019-10-19 13:42:49	2019-10-19 16:51:31	2.01503029999999983	01	19-39岁	22.6538956653142307	113.916801666361437	440306	V0440300	32912	93	68	95	68	113.915102520000005	22.6512680800000012	113.917542859999998	22.6534840399999986	1
2019-10-19 00:00:55	2019-10-19 03:09:51	1.75727349999999993	01	19-39岁	22.6544817464414194	113.972105345351224	440309	V0440300	32935	93	91	94	91	113.971230250000005	22.6512680800000012	113.973670589999998	22.6534840399999986	1
2019-10-19 20:57:07	2019-10-19 22:48:45	1.75727349999999993	01	19-39岁	22.6552518804139993	114.016497190082532	440309	V0440300	32953	93	109	94	109	114.015156300000001	22.6512680800000012	114.017596639999994	22.6534840399999986	1
2019-10-19 11:17:18	2019-10-19 20:25:52	1.75727349999999993	01	19-39岁	22.6534851046437211	114.025345236129311	440309	V0440300	32957	93	113	94	113	114.024917650000006	22.6512680800000012	114.027357980000005	22.6534840399999986	1
2019-10-19 20:12:05	2019-10-19 21:10:18	2.01503029999999983	01	40-55岁	22.6557816407825214	113.912578460886039	440306	V0440300	33267	94	66	96	66	113.910221849999999	22.6534840399999986	113.912662190000006	22.6556999999999995	1
2019-10-19 10:06:10	2019-10-19 11:22:55	1.86759879999999989	01	19-39岁	22.6577184973514107	114.062527250520702	440307	V0440300	33329	94	128	94	128	114.061522690000004	22.6534840399999986	114.063963029999996	22.6556999999999995	1
2019-10-19 16:20:45	2019-10-19 17:52:12	2.01503029999999983	02	19-39岁	22.6579777564429499	113.870446559439756	440306	V0440300	33607	95	49	97	49	113.868736139999996	22.6556999999999995	113.871176469999995	22.6579159600000004	1
2019-10-19 15:09:58	2019-10-19 18:53:01	1.86759879999999989	01	19-39岁	22.6590564428000185	114.061662443996042	440307	V0440300	33686	95	128	95	128	114.061522690000004	22.6556999999999995	114.063963029999996	22.6579159600000004	1
2019-10-19 11:11:18	2019-10-19 16:50:53	2.01503029999999983	02	19-39岁	22.6614546153929588	113.909592667383066	440306	V0440300	33980	96	65	98	65	113.907781510000007	22.6579159600000004	113.910221849999999	22.6601319100000005	2
2019-10-19 16:59:50	2019-10-19 20:51:12	2.01503029999999983	02	19-39岁	22.6614546153929588	113.909592667383066	440306	V0440300	33980	96	65	98	65	113.907781510000007	22.6579159600000004	113.910221849999999	22.6601319100000005	2
2019-10-19 18:03:36	2019-10-19 22:35:05	1.86759879999999989	01	19-39岁	22.6606262969074592	114.058682433455104	440307	V0440300	34041	96	126	96	126	114.056642019999998	22.6579159600000004	114.059082349999997	22.6601319100000005	1
2019-10-19 14:01:50	2019-10-19 21:46:09	1.86759879999999989	02	19-39岁	22.6613017671105617	114.063520640592003	440307	V0440300	34043	96	128	96	128	114.061522690000004	22.6579159600000004	114.063963029999996	22.6601319100000005	1
2019-10-19 15:00:37	2019-10-19 18:06:29	2.01503029999999983	01	40-55岁	22.6632147700064692	113.812065029637736	440306	V0440300	34297	97	25	99	25	113.810168070000003	22.6601319100000005	113.812608400000002	22.6623478700000014	1
2019-10-19 08:43:47	2019-10-19 17:40:55	1.86759879999999989	01	19-39岁	22.6639332954182713	114.059866396550547	440307	V0440300	34399	97	127	97	127	114.059082349999997	22.6601319100000005	114.061522690000004	22.6623478700000014	1
2019-10-19 12:53:21	2019-10-19 17:45:02	2.01503029999999983	01	19-39岁	22.6661079496988904	113.81642228364835	440306	V0440300	34656	98	27	100	27	113.815048739999995	22.6623478700000014	113.817489080000001	22.6645638299999987	1
2019-10-19 12:13:16	2019-10-19 17:03:53	1.86759879999999989	01	19-39岁	22.665623245773439	114.057039291829284	440307	V0440300	34755	98	126	98	126	114.056642019999998	22.6623478700000014	114.059082349999997	22.6645638299999987	1
2019-10-19 13:40:57	2019-10-19 19:02:46	2.01503029999999983	02	19-39岁	22.6687369071053588	113.804800205071473	440306	V0440300	35008	99	22	101	22	113.802847060000005	22.6645638299999987	113.805287399999997	22.6667797899999997	1
2019-10-19 20:49:33	2019-10-19 20:50:33	1.75727349999999993	02	19-39岁	22.6688811569869202	113.993416912998526	440309	V0440300	35086	99	100	100	100	113.99319328	22.6645638299999987	113.995633609999999	22.6667797899999997	1
2019-10-19 15:12:48	2019-10-19 16:50:47	2.01503029999999983	02	19-39岁	22.6708476751218306	113.813356773003477	440306	V0440300	35369	100	26	102	26	113.812608400000002	22.6667797899999997	113.815048739999995	22.6689957399999997	1
2019-10-19 17:00:13	2019-10-19 20:27:05	2.01503029999999983	02	55岁以上	22.670847725046599	113.820163422659633	440306	V0440300	35372	100	29	102	29	113.81992941	22.6667797899999997	113.822369749999993	22.6689957399999997	1
2019-10-19 14:20:16	2019-10-19 18:10:38	1.75727349999999993	01	19-39岁	22.6698472799408606	114.029689449254732	440309	V0440300	35457	100	114	100	114	114.027357980000005	22.6667797899999997	114.029798319999998	22.6689957399999997	1
2019-10-19 18:31:09	2019-10-19 23:02:20	1.75727349999999993	02	19-39岁	22.6710577401160798	114.034127224838343	440309	V0440300	35459	100	116	100	116	114.032238660000004	22.6667797899999997	114.034678990000003	22.6689957399999997	1
2019-10-19 18:46:18	2019-10-19 20:09:48	1.86759879999999989	02	19-39岁	22.6708208533697118	114.136590474639306	440307	V0440300	35501	100	158	100	158	114.134732769999999	22.6667797899999997	114.137173110000006	22.6689957399999997	2
2019-10-19 20:21:45	2019-10-19 21:05:36	1.86759879999999989	02	19-39岁	22.6708208533697118	114.136590474639306	440307	V0440300	35501	100	158	100	158	114.134732769999999	22.6667797899999997	114.137173110000006	22.6689957399999997	2
2019-10-19 19:45:24	2019-10-19 21:02:05	1.75727349999999993	03	未知	22.6721428340510016	114.024514777966829	440309	V0440300	35812	101	112	101	112	114.022477309999999	22.6689957399999997	114.024917650000006	22.6712117000000006	1
2019-10-19 08:53:27	2019-10-19 14:02:09	1.75727349999999993	01	19-39岁	22.6730836967792513	114.029493269463018	440309	V0440300	35814	101	114	101	114	114.027357980000005	22.6689957399999997	114.029798319999998	22.6712117000000006	1
2019-10-19 13:35:56	2019-10-19 21:28:02	1.75727349999999993	02	19-39岁	22.6730790059587086	114.030213044204629	440309	V0440300	35815	101	115	101	115	114.029798319999998	22.6689957399999997	114.032238660000004	22.6712117000000006	1
2019-10-19 18:21:47	2019-10-19 20:17:29	2.01503029999999983	01	19-39岁	22.6753873201766396	113.793064725706103	440306	V0440300	36074	102	17	104	17	113.790645380000001	22.6712117000000006	113.79308571	22.6734276600000015	1
2019-10-19 15:24:00	2019-10-19 17:17:41	2.01503029999999983	02	19-39岁	22.6749884514782991	113.79342407106347	440306	V0440300	36075	102	18	104	18	113.79308571	22.6712117000000006	113.795526050000007	22.6734276600000015	1
2019-10-19 18:23:51	2019-10-19 22:55:31	2.01503029999999983	02	19-39岁	22.6735611365557901	113.886556137026162	440306	V0440300	36113	102	56	104	56	113.885818490000005	22.6712117000000006	113.888258820000004	22.6734276600000015	1
2019-10-19 17:56:21	2019-10-19 22:06:18	2.01503029999999983	02	19-39岁	22.6741336022866413	113.942450281797804	440306	V0440300	36136	102	79	103	79	113.941946220000005	22.6712117000000006	113.944386559999998	22.6734276600000015	1
2019-10-19 12:39:12	2019-10-19 14:46:30	2.01503029999999983	01	19-39岁	22.6771621958148586	113.796076773789522	440306	V0440300	36433	103	19	105	19	113.795526050000007	22.6734276600000015	113.797966389999999	22.6756436199999989	2
2019-10-19 14:46:39	2019-10-19 16:25:51	2.01503029999999983	01	19-39岁	22.6771621958148586	113.796076773789522	440306	V0440300	36433	103	19	105	19	113.795526050000007	22.6734276600000015	113.797966389999999	22.6756436199999989	2
2019-10-19 18:08:10	2019-10-19 20:41:55	2.01503029999999983	01	19-39岁	22.6777023167751288	113.809104334810499	440306	V0440300	36438	103	24	105	24	113.807727729999996	22.6734276600000015	113.810168070000003	22.6756436199999989	1
2019-10-19 13:21:44	2019-10-19 15:27:27	1.75727349999999993	02	55岁以上	22.6762423899590395	113.981265047309165	440309	V0440300	36509	103	95	104	95	113.980991599999996	22.6734276600000015	113.983431929999995	22.6756436199999989	1
2019-10-19 16:35:11	2019-10-19 20:45:50	1.75727349999999993	01	19-39岁	22.6757007583256112	114.006718247176664	440309	V0440300	36519	103	105	104	105	114.005394960000004	22.6734276600000015	114.007835290000003	22.6756436199999989	1
2019-10-19 08:28:04	2019-10-19 09:09:48	2.05558739999999984	01	19-39岁	22.6757887463048284	114.307345872333158	440310	V0440300	36642	103	228	101	229	114.305556300000006	22.6734276600000015	114.307996639999999	22.6756436199999989	1
2019-10-19 20:35:45	2019-10-19 21:07:53	1.75727349999999993	01	55岁以上	22.6795867527148189	114.080258615380785	440309	V0440300	36906	104	135	104	135	114.078605039999999	22.6756436199999989	114.081045380000006	22.677859569999999	1
2019-10-19 00:00:13	2019-10-19 03:06:04	2.05558739999999984	02	19-39岁	22.6778937063293604	114.318199361805412	440310	V0440300	37004	104	233	102	234	114.317757979999996	22.6756436199999989	114.320198320000003	22.677859569999999	1
2019-10-19 19:58:50	2019-10-19 19:58:50	2.01503029999999983	01	19-39岁	22.6807478883155405	113.807973822759962	440306	V0440300	37152	105	24	107	24	113.807727729999996	22.677859569999999	113.810168070000003	22.6800755299999999	1
2019-10-19 14:23:50	2019-10-19 15:26:07	2.01503029999999983	02	19-39岁	22.6809189118516414	113.940967327601754	440306	V0440300	37206	105	78	106	78	113.939505879999999	22.677859569999999	113.941946220000005	22.6800755299999999	2
2019-10-19 19:40:04	2019-10-19 21:02:56	2.01503029999999983	02	19-39岁	22.6809189118516414	113.940967327601754	440306	V0440300	37206	105	78	106	78	113.939505879999999	22.677859569999999	113.941946220000005	22.6800755299999999	2
2019-10-19 20:31:28	2019-10-19 21:07:30	1.75727349999999993	01	19-39岁	22.6822090001350603	113.992824592824206	440309	V0440300	37227	105	99	106	99	113.990752939999993	22.677859569999999	113.99319328	22.6800755299999999	1
2019-10-19 18:38:09	2019-10-19 22:46:54	1.75727349999999993	02	19-39岁	22.6800979427362996	114.01020176623517	440309	V0440300	37234	105	106	106	106	114.007835290000003	22.677859569999999	114.010275629999995	22.6800755299999999	1
2019-10-19 04:48:09	2019-10-19 06:58:49	2.05558739999999984	01	40-55岁	22.6817396149928712	114.315536957587767	440310	V0440300	37360	105	232	103	233	114.315317649999997	22.677859569999999	114.317757979999996	22.6800755299999999	1
2019-10-19 17:10:24	2019-10-19 22:27:43	2.01503029999999983	02	19-39岁	22.6824101482520888	113.931656189542821	440306	V0440300	37559	106	74	107	74	113.929744540000002	22.6800755299999999	113.932184879999994	22.6822914900000008	1
2019-10-19 06:55:22	2019-10-19 07:34:45	1.86759879999999989	01	19-39岁	22.6845638203385889	114.239091014398994	440307	V0440300	38042	107	200	106	201	114.237226890000002	22.6822914900000008	114.239667229999995	22.6845074500000017	1
2019-10-19 21:07:11	2019-10-19 23:16:45	2.05558739999999984	01	19-39岁	22.6848083129651812	114.334407647395778	440310	V0440300	38081	107	239	105	240	114.332400000000007	22.6822914900000008	114.33484034	22.6845074500000017	2
2019-10-19 18:43:29	2019-10-19 19:38:40	2.05558739999999984	01	19-39岁	22.6848083129651812	114.334407647395778	440310	V0440300	38081	107	239	105	240	114.332400000000007	22.6822914900000008	114.33484034	22.6845074500000017	2
2019-10-19 18:25:41	2019-10-19 21:41:57	2.05558739999999984	01	19-39岁	22.6907343828049513	114.330343246377282	440310	V0440300	38794	109	238	107	239	114.32995966	22.6867234000000018	114.332400000000007	22.6889393599999991	1
2019-10-19 02:06:07	2019-10-19 03:16:25	2.01503029999999983	02	19-39岁	22.6931064182019213	113.802795505256967	440306	V0440300	38934	110	21	112	21	113.800406719999998	22.6889393599999991	113.802847060000005	22.69115532	1
2019-10-19 18:51:31	2019-10-19 22:56:11	2.01503029999999983	02	19-39岁	22.6915344963509114	113.811292927178357	440306	V0440300	38938	110	25	112	25	113.810168070000003	22.6889393599999991	113.812608400000002	22.69115532	1
2019-10-19 08:12:36	2019-10-19 19:22:54	2.01503029999999983	01	19-39岁	22.6930560341897696	113.848438073306752	440306	V0440300	38953	110	40	112	40	113.846773110000001	22.6889393599999991	113.849213449999993	22.69115532	1
2019-10-19 20:02:41	2019-10-19 22:49:31	2.01503029999999983	01	19-39岁	22.6942199005981706	113.805230158657267	440306	V0440300	39292	111	22	113	22	113.802847060000005	22.69115532	113.805287399999997	22.6933712800000009	1
2019-10-19 18:48:35	2019-10-19 23:30:41	2.01503029999999983	01	19-39岁	22.6934485886579012	113.805919106679923	440306	V0440300	39293	111	23	113	23	113.805287399999997	22.69115532	113.807727729999996	22.6933712800000009	1
2019-10-19 10:51:53	2019-10-19 19:15:04	1.75727349999999993	03	未知	22.6951389165874389	114.04250881737461	440309	V0440300	39390	111	120	111	120	114.042000000000002	22.69115532	114.044440339999994	22.6933712800000009	1
2019-10-19 13:54:28	2019-10-19 15:22:21	2.01503029999999983	01	40-55岁	22.6956760389322909	113.831241403201105	440306	V0440300	39660	112	33	114	33	113.829690760000005	22.6933712800000009	113.832131090000004	22.695587230000001	2
2019-10-19 11:21:56	2019-10-19 13:54:11	2.01503029999999983	01	40-55岁	22.6956760389322909	113.831241403201105	440306	V0440300	39660	112	33	114	33	113.829690760000005	22.6933712800000009	113.832131090000004	22.695587230000001	2
2019-10-19 11:26:18	2019-10-19 14:40:35	2.01503029999999983	01	19-39岁	22.6957205604716989	113.831211201297933	440306	V0440300	39660	112	33	114	33	113.829690760000005	22.6933712800000009	113.832131090000004	22.695587230000001	2
2019-10-19 09:32:44	2019-10-19 11:26:16	2.01503029999999983	01	19-39岁	22.6957205604716989	113.831211201297933	440306	V0440300	39660	112	33	114	33	113.829690760000005	22.6933712800000009	113.832131090000004	22.695587230000001	2
2019-10-19 16:56:05	2019-10-19 18:01:40	2.01503029999999983	02	19-39岁	22.6987098407461794	113.819967407687187	440306	V0440300	40013	113	29	115	29	113.81992941	22.695587230000001	113.822369749999993	22.6978031899999984	1
2019-10-19 11:42:36	2019-10-19 19:32:30	2.01503029999999983	02	19-39岁	22.6997569267546808	113.829523213561373	440306	V0440300	40016	113	32	115	32	113.827250419999999	22.695587230000001	113.829690760000005	22.6978031899999984	1
2019-10-19 11:49:05	2019-10-19 15:19:23	2.01503029999999983	02	19-39岁	22.6983052381338517	113.937915972239594	440306	V0440300	40061	113	77	114	77	113.93706555	22.695587230000001	113.939505879999999	22.6978031899999984	1
2019-10-19 18:39:42	2019-10-19 21:39:52	1.75727349999999993	03	未知	22.6981045401474901	114.063854750378255	440309	V0440300	40112	113	128	113	128	114.061522690000004	22.695587230000001	114.063963029999996	22.6978031899999984	1
2019-10-19 12:04:30	2019-10-19 18:31:00	2.01503029999999983	02	19-39岁	22.701987171523399	113.807374341480227	440306	V0440300	40364	114	23	116	23	113.805287399999997	22.6978031899999984	113.807727729999996	22.7000191499999993	1
2019-10-19 21:33:36	2019-10-19 22:49:03	1.86759879999999989	01	19-39岁	22.7014147178992793	114.096352265070934	440307	V0440300	40483	114	142	114	142	114.095687400000003	22.6978031899999984	114.098127730000002	22.7000191499999993	1
2019-10-19 19:50:45	2019-10-19 21:18:22	1.86759879999999989	01	19-39岁	22.7010543162657896	114.218739097646704	440307	V0440300	40533	114	192	113	193	114.2177042	22.6978031899999984	114.220144540000007	22.7000191499999993	1
2019-10-19 16:36:50	2019-10-19 18:48:38	1.86759879999999989	01	19-39岁	22.7041953611446488	114.236430524752649	440307	V0440300	40897	115	199	114	200	114.234786549999995	22.7000191499999993	114.237226890000002	22.7022351100000002	1
2019-10-19 11:14:38	2019-10-19 16:22:10	2.05558739999999984	02	19-39岁	22.7027730195453188	114.358412264231163	440310	V0440300	40947	115	249	113	250	114.356803360000001	22.7000191499999993	114.359243699999993	22.7022351100000002	2
2019-10-19 16:22:58	2019-10-19 17:34:20	2.05558739999999984	02	19-39岁	22.7027730195453188	114.358412264231163	440310	V0440300	40947	115	249	113	250	114.356803360000001	22.7000191499999993	114.359243699999993	22.7022351100000002	2
2019-10-19 18:35:06	2019-10-19 23:23:01	2.01503029999999983	01	0-18岁	22.7063611970595502	113.805891714202176	440306	V0440300	41078	116	23	118	23	113.805287399999997	22.7022351100000002	113.807727729999996	22.7044510600000002	1
2019-10-19 15:14:32	2019-10-19 23:14:21	1.86759879999999989	02	19-39岁	22.7058068988421411	114.210723843893589	440307	V0440300	41244	116	189	115	190	114.210383190000002	22.7022351100000002	114.212823529999994	22.7044510600000002	1
2019-10-19 16:40:51	2019-10-19 19:11:30	2.01503029999999983	02	19-39岁	22.708607236540761	113.807201256977066	440306	V0440300	41435	117	23	119	23	113.805287399999997	22.7044510600000002	113.807727729999996	22.7066670200000011	2
2019-10-19 19:19:05	2019-10-19 23:40:30	2.01503029999999983	02	19-39岁	22.708607236540761	113.807201256977066	440306	V0440300	41435	117	23	119	23	113.805287399999997	22.7044510600000002	113.807727729999996	22.7066670200000011	2
2019-10-19 11:25:07	2019-10-19 13:15:22	2.01503029999999983	02	19-39岁	22.7081256411029813	113.915470887905101	440306	V0440300	41480	117	68	118	68	113.915102520000005	22.7044510600000002	113.917542859999998	22.7066670200000011	1
2019-10-19 20:41:44	2019-10-19 22:52:49	1.75727349999999993	01	19-39岁	22.7069406316474414	114.050630848180447	440309	V0440300	41535	117	123	117	123	114.04932101	22.7044510600000002	114.051761350000007	22.7066670200000011	1
2019-10-19 15:08:27	2019-10-19 22:25:26	1.86759879999999989	01	19-39岁	22.7082330741533802	114.21061628847032	440307	V0440300	41601	117	189	116	190	114.210383190000002	22.7044510600000002	114.212823529999994	22.7066670200000011	1
2019-10-19 13:13:39	2019-10-19 16:18:49	2.01503029999999983	01	0-18岁	22.7093105752568398	113.791856124541766	440306	V0440300	41786	118	17	120	17	113.790645380000001	22.7066670200000011	113.79308571	22.7088829799999985	1
2019-10-19 08:59:14	2019-10-19 09:49:17	2.01503029999999983	02	19-39岁	22.7105791139539903	113.802019879537298	440306	V0440300	41790	118	21	120	21	113.800406719999998	22.7066670200000011	113.802847060000005	22.7088829799999985	1
2019-10-19 12:14:54	2019-10-19 16:14:46	1.86759879999999989	02	19-39岁	22.7106802574897984	114.21844724250677	440307	V0440300	41961	118	192	117	193	114.2177042	22.7066670200000011	114.220144540000007	22.7088829799999985	1
2019-10-19 16:56:41	2019-10-19 20:37:27	2.01503029999999983	02	19-39岁	22.7131550620001512	113.781106108286977	440306	V0440300	42139	119	13	121	13	113.780884040000004	22.7088829799999985	113.783324370000003	22.7110989399999994	1
2019-10-19 13:32:40	2019-10-19 18:41:52	1.86759879999999989	01	19-39岁	22.7124408310200394	114.262913806021714	440307	V0440300	42336	119	210	117	211	114.261630249999996	22.7088829799999985	114.264070590000003	22.7110989399999994	1
2019-10-19 12:14:13	2019-10-19 13:58:49	1.86759879999999989	01	19-39岁	22.7174208702036005	114.200243163124838	440307	V0440300	43024	121	184	120	185	114.198181509999998	22.7133148899999995	114.200621850000005	22.7155308500000004	1
2019-10-19 16:17:25	2019-10-19 21:29:58	1.86759879999999989	02	19-39岁	22.7182817564102812	114.234649155903568	440307	V0440300	43395	122	198	120	199	114.232346219999997	22.7155308500000004	114.234786549999995	22.7177468100000013	1
2019-10-19 11:52:01	2019-10-19 12:56:58	1.86759879999999989	02	19-39岁	22.7184867649726812	114.234499086991093	440307	V0440300	43395	122	198	120	199	114.232346219999997	22.7155308500000004	114.234786549999995	22.7177468100000013	3
2019-10-19 09:14:13	2019-10-19 11:50:52	1.86759879999999989	02	19-39岁	22.7184867649726812	114.234499086991093	440307	V0440300	43395	122	198	120	199	114.232346219999997	22.7155308500000004	114.234786549999995	22.7177468100000013	3
2019-10-19 08:32:49	2019-10-19 09:14:00	1.86759879999999989	02	19-39岁	22.7184867649726812	114.234499086991093	440307	V0440300	43395	122	198	120	199	114.232346219999997	22.7155308500000004	114.234786549999995	22.7177468100000013	3
2019-10-19 10:40:38	2019-10-19 15:54:39	2.01503029999999983	02	19-39岁	22.7212863630972315	113.913755396572753	440306	V0440300	43621	123	67	124	67	113.912662190000006	22.7177468100000013	113.915102520000005	22.7199627699999986	1
2019-10-19 09:54:19	2019-10-19 13:06:29	1.75727349999999993	01	19-39岁	22.7203008487659197	114.051268577582888	440309	V0440300	43677	123	123	123	124	114.04932101	22.7177468100000013	114.051761350000007	22.7199627699999986	1
2019-10-19 14:45:10	2019-10-19 15:45:33	1.75727349999999993	01	40-55岁	22.7211601340525711	114.10367012515313	440309	V0440300	43699	123	145	122	146	114.103008399999993	22.7177468100000013	114.10544874	22.7199627699999986	1
2019-10-19 12:30:44	2019-10-19 13:58:13	1.86759879999999989	01	19-39岁	22.7208426274146404	114.204931344217684	440307	V0440300	43740	123	186	122	187	114.203062189999997	22.7177468100000013	114.205502519999996	22.7199627699999986	1
2019-10-19 09:14:09	2019-10-19 11:52:32	1.86759879999999989	02	19-39岁	22.7204491367158887	114.235753700739323	440307	V0440300	43753	123	199	121	200	114.234786549999995	22.7177468100000013	114.237226890000002	22.7199627699999986	2
2019-10-19 11:52:49	2019-10-19 12:50:38	1.86759879999999989	02	19-39岁	22.7204491367158887	114.235753700739323	440307	V0440300	43753	123	199	121	200	114.234786549999995	22.7177468100000013	114.237226890000002	22.7199627699999986	2
2019-10-19 11:43:45	2019-10-19 12:56:18	2.01503029999999983	01	19-39岁	22.7242932495365508	113.874396139694454	440306	V0440300	43962	124	51	125	51	113.873616810000001	22.7199627699999986	113.87605714	22.7221787199999987	1
2019-10-19 17:45:02	2019-10-19 22:30:47	1.86759879999999989	01	19-39岁	22.7237582833037486	114.232943273119361	440307	V0440300	44109	124	198	122	199	114.232346219999997	22.7199627699999986	114.234786549999995	22.7221787199999987	1
2019-10-19 17:35:13	2019-10-19 21:37:04	2.01503029999999983	01	未知	22.7264408597700083	113.819082926173735	440306	V0440300	44296	125	28	127	28	113.817489080000001	22.7221787199999987	113.81992941	22.7243946799999996	1
2019-10-19 11:09:47	2019-10-19 13:19:43	2.05558739999999984	02	19-39岁	22.7261347637206796	114.386397844775075	440310	V0440300	44529	125	261	122	262	114.38608739	22.7221787199999987	114.388527730000007	22.7243946799999996	2
2019-10-19 17:44:15	2019-10-19 18:31:46	2.05558739999999984	02	19-39岁	22.7261347637206796	114.386397844775075	440310	V0440300	44529	125	261	122	262	114.38608739	22.7221787199999987	114.388527730000007	22.7243946799999996	2
2019-10-19 16:28:58	2019-10-19 17:09:43	2.01503029999999983	01	19-39岁	22.7273012112496886	113.83331432226295	440306	V0440300	44659	126	34	128	34	113.832131090000004	22.7243946799999996	113.834571429999997	22.7266106400000005	1
2019-10-19 21:52:17	2019-10-19 22:47:17	1.75727349999999993	01	19-39岁	22.7281658291289901	114.001549025299042	440309	V0440300	44728	126	103	126	104	114.000514289999998	22.7243946799999996	114.002954619999997	22.7266106400000005	1
2019-10-19 00:50:11	2019-10-19 01:32:52	2.01503029999999983	01	19-39岁	22.7310036318637287	113.853989054214068	440306	V0440300	45024	127	42	128	42	113.851653780000007	22.7266106400000005	113.854094119999999	22.7288266000000014	1
2019-10-19 19:23:22	2019-10-19 20:47:41	1.75727349999999993	01	19-39岁	22.729428541034391	114.008244326366849	440309	V0440300	45088	127	106	127	107	114.007835290000003	22.7266106400000005	114.010275629999995	22.7288266000000014	1
2019-10-19 11:50:28	2019-10-19 21:41:32	1.75727349999999993	02	0-18岁	22.7300411824340713	114.04405440958368	440309	V0440300	45102	127	120	127	121	114.042000000000002	22.7266106400000005	114.044440339999994	22.7288266000000014	1
2019-10-19 11:56:10	2019-10-19 17:09:06	2.01503029999999983	01	40-55岁	22.7330175841142506	113.814922659884104	440306	V0440300	45365	128	26	130	26	113.812608400000002	22.7288266000000014	113.815048739999995	22.7310425500000015	2
2019-10-19 07:53:14	2019-10-19 11:55:51	2.01503029999999983	01	40-55岁	22.7330175841142506	113.814922659884104	440306	V0440300	45365	128	26	130	26	113.812608400000002	22.7288266000000014	113.815048739999995	22.7310425500000015	2
2019-10-19 19:14:08	2019-10-19 20:41:30	2.01503029999999983	02	0-18岁	22.7340324618771916	113.820113487923706	440306	V0440300	45725	129	29	131	29	113.81992941	22.7310425500000015	113.822369749999993	22.7332585099999989	1
2019-10-19 14:46:57	2019-10-19 16:08:32	2.01503029999999983	01	19-39岁	22.7375261185254587	113.886110358186272	440306	V0440300	46109	130	56	131	56	113.885818490000005	22.7332585099999989	113.888258820000004	22.7354744699999998	1
2019-10-19 21:50:29	2019-10-19 21:51:29	2.01503029999999983	02	19-39岁	22.7378663175323013	113.815520419575321	440306	V0440300	46437	131	27	133	27	113.815048739999995	22.7354744699999998	113.817489080000001	22.7376904300000007	1
2019-10-19 14:45:39	2019-10-19 16:09:46	2.01503029999999983	01	19-39岁	22.7395539022895399	113.885509828379199	440306	V0440300	46465	131	55	132	55	113.883378149999999	22.7354744699999998	113.885818490000005	22.7376904300000007	1
2019-10-19 15:14:58	2019-10-19 19:20:35	2.01503029999999983	02	19-39岁	22.7404288187113792	113.928337909408214	440306	V0440300	46840	132	73	133	74	113.927304199999995	22.7376904300000007	113.929744540000002	22.7399063800000008	1
2019-10-19 12:10:29	2019-10-19 14:19:40	2.01503029999999983	02	19-39岁	22.7414738308358508	113.929180466680734	440306	V0440300	46840	132	73	133	74	113.927304199999995	22.7376904300000007	113.929744540000002	22.7399063800000008	1
2019-10-19 09:21:50	2019-10-19 21:49:52	1.86759879999999989	02	0-18岁	22.7440520855779589	114.223737286784925	440307	V0440300	47318	133	194	131	195	114.222584870000006	22.7399063800000008	114.225025209999998	22.7421223400000017	1
2019-10-19 09:19:39	2019-10-19 21:51:54	1.86759879999999989	02	19-39岁	22.7464466099637406	114.229080248610387	440307	V0440300	47677	134	196	132	197	114.227465550000005	22.7421223400000017	114.229905880000004	22.744338299999999	1
2019-10-19 17:17:37	2019-10-19 17:53:25	2.05558739999999984	01	19-39岁	22.7453297402974783	114.405420043333862	440310	V0440300	47749	134	268	131	269	114.403169750000004	22.7421223400000017	114.405610080000002	22.744338299999999	3
2019-10-19 11:05:52	2019-10-19 16:23:49	2.05558739999999984	01	19-39岁	22.7453297402974783	114.405420043333862	440310	V0440300	47749	134	268	131	269	114.403169750000004	22.7421223400000017	114.405610080000002	22.744338299999999	3
2019-10-19 17:53:37	2019-10-19 18:34:42	2.05558739999999984	01	19-39岁	22.7453297402974783	114.405420043333862	440310	V0440300	47749	134	268	131	269	114.403169750000004	22.7421223400000017	114.405610080000002	22.744338299999999	3
2019-10-19 18:22:52	2019-10-19 20:51:25	2.01503029999999983	01	19-39岁	22.74817447389648	113.833806009215891	440306	V0440300	47872	135	34	136	34	113.832131090000004	22.744338299999999	113.834571429999997	22.7465542499999991	1
2019-10-19 18:02:45	2019-10-19 20:44:19	2.01503029999999983	01	0-18岁	22.7498290867393713	113.818541245574522	440306	V0440300	48223	136	28	138	28	113.817489080000001	22.7465542499999991	113.81992941	22.74877021	1
2019-10-19 18:13:54	2019-10-19 20:33:09	1.86759879999999989	01	19-39岁	22.7552266926610507	114.281419611515091	440307	V0440300	49127	138	218	136	219	114.281152939999998	22.7509861700000009	114.283593280000005	22.7532021299999982	1
2019-10-19 00:00:30	2019-10-19 02:17:31	2.01503029999999983	01	40-55岁	22.7579960044267295	113.820366037284188	440306	V0440300	49652	140	29	141	30	113.81992941	22.7554180799999983	113.822369749999993	22.7576340399999992	1
2019-10-19 17:45:53	2019-10-19 21:22:00	2.01503029999999983	01	19-39岁	22.7580647467075892	113.82155150567344	440306	V0440300	49652	140	29	141	30	113.81992941	22.7554180799999983	113.822369749999993	22.7576340399999992	1
2019-10-19 11:43:54	2019-10-19 14:45:03	2.01503029999999983	02	19-39岁	22.7580395375444091	113.821192079175589	440306	V0440300	49652	140	29	141	30	113.81992941	22.7554180799999983	113.822369749999993	22.7576340399999992	1
2019-10-19 17:35:33	2019-10-19 20:51:27	1.75727349999999993	01	19-39岁	22.7596583225480416	114.028790391950665	440309	V0440300	49737	140	114	140	115	114.027357980000005	22.7554180799999983	114.029798319999998	22.7576340399999992	1
2019-10-19 13:23:35	2019-10-19 16:20:22	2.01503029999999983	02	19-39岁	22.7639566610858211	113.790871498814269	440306	V0440300	50354	142	17	144	18	113.790645380000001	22.7598500000000001	113.79308571	22.762065960000001	1
2019-10-19 13:49:07	2019-10-19 16:40:04	2.01503029999999983	02	19-39岁	22.7680725396472106	113.814780596535627	440306	V0440300	51077	144	26	145	27	113.812608400000002	22.7642819199999984	113.815048739999995	22.7664978699999985	1
2019-10-19 17:23:22	2019-10-19 20:43:54	2.01503029999999983	03	未知	22.768336757434831	113.871437423585391	440306	V0440300	51101	144	50	145	51	113.871176469999995	22.7642819199999984	113.873616810000001	22.7664978699999985	1
2019-10-19 11:54:52	2019-10-19 15:47:28	2.01503029999999983	02	19-39岁	22.7696208674138099	113.822733639017855	440306	V0440300	51438	145	30	146	31	113.822369749999993	22.7664978699999985	113.82481009	22.7687138299999994	1
2019-10-19 13:55:34	2019-10-19 20:33:32	2.01503029999999983	02	19-39岁	22.7691519329342213	113.842741457705571	440306	V0440300	51446	145	38	146	39	113.841892439999995	22.7664978699999985	113.844332769999994	22.7687138299999994	1
2019-10-19 17:50:49	2019-10-19 17:51:49	2.01503029999999983	03	未知	22.7729029644172201	113.86867658430026	440306	V0440300	51813	146	48	147	49	113.866295800000003	22.7687138299999994	113.868736139999996	22.7709297900000003	1
2019-10-19 16:36:49	2019-10-19 19:58:15	2.01503029999999983	01	40-55岁	22.7733079317170706	113.832525317406578	440306	V0440300	52156	147	34	148	35	113.832131090000004	22.7709297900000003	113.834571429999997	22.7731457500000012	1
2019-10-19 12:40:44	2019-10-19 13:55:12	2.01503029999999983	01	19-39岁	22.7744164652208703	113.903666063857912	440306	V0440300	52185	147	63	148	64	113.902900840000001	22.7709297900000003	113.905341179999994	22.7731457500000012	1
2019-10-19 13:59:06	2019-10-19 16:17:19	2.01503029999999983	01	19-39岁	22.7778395525886594	113.800968767746937	440306	V0440300	52857	149	21	150	22	113.800406719999998	22.7753617000000013	113.802847060000005	22.7775776599999986	1
2019-10-19 18:56:48	2019-10-19 20:56:47	2.01503029999999983	01	19-39岁	22.7785954151545411	113.822973316847879	440306	V0440300	52866	149	30	150	31	113.822369749999993	22.7753617000000013	113.82481009	22.7775776599999986	1
2019-10-19 17:08:55	2019-10-19 19:07:35	2.01503029999999983	02	19-39岁	22.77938032693271	113.822964856914055	440306	V0440300	52866	149	30	150	31	113.822369749999993	22.7753617000000013	113.82481009	22.7775776599999986	1
2019-10-19 20:38:04	2019-10-19 20:54:12	2.01503029999999983	01	0-18岁	22.783925898672841	113.943763383476707	440306	V0440300	53629	151	79	151	80	113.941946220000005	22.7797936199999995	113.944386559999998	22.7820095699999996	1
2019-10-19 20:42:50	2019-10-19 22:18:16	2.01503029999999983	01	19-39岁	22.7875857981409595	113.92151034758804	440306	V0440300	54334	153	70	153	71	113.919983189999996	22.7842255300000005	113.922423530000003	22.7864414900000014	1
2019-10-19 19:54:08	2019-10-19 21:05:51	2.01503029999999983	01	19-39岁	22.8150899052155687	113.880113738797306	440306	V0440300	58601	165	53	165	54	113.878497479999993	22.8108170200000018	113.88093782	22.8130329799999991	1
2019-10-19 14:54:26	2019-10-19 17:48:30	2.01503029999999983	02	19-39岁	22.8390650253527312	113.868516242812248	440306	V0440300	62523	176	48	176	49	113.866295800000003	22.8351925499999986	113.868736139999996	22.8374085099999995	1
