# Supplementary material for: Analysis of the influencing factors of vitality and built environment of shopping centers based on mobile-phone signaling data
Source: PLoS One. 2024 Feb 15;19(2):e0296261. doi: 10.1371/journal.pone.0296261 (PMC10868840; doi:10.1371/journal.pone.0296261)
Supplement: S1 Data — (ZIP) [file pone.0296261.s001.zip › μò░μì«Θçìμû░μƒÑΦ»ó/07μ¥ÑτaÅσú1⁄2/μ¥ÑτaÅσú1⁄221-Φ«┐Θù«Φ«░σ╜ò.csv]

stime	etime	weight	gender	age	o_lat	o_lon	o_district	city	o_fnid	grow_4326	gcol_4326	grow_32650	gcol_32650	ext_min_x	ext_min_y	ext_max_x	ext_max_y	visit_time
2019-10-21 12:41:20	2019-10-21 22:49:38	2.29234759999999982	02	30-39岁	22.4887396736305583	113.913716922053808	440305	V0440300	6136	18	67	21	65	113.912662190000006	22.4850712799999997	113.915102520000005	22.4872872299999997	1
2019-10-21 08:26:04	2019-10-21 09:37:52	2.29234759999999982	01	19-29岁	22.4881237276082793	113.922558413182486	440305	V0440300	6140	18	71	21	69	113.922423530000003	22.4850712799999997	113.924863869999996	22.4872872299999997	2
2019-10-21 10:50:20	2019-10-21 12:00:28	2.29234759999999982	01	19-29岁	22.4881237276082793	113.922558413182486	440305	V0440300	6140	18	71	21	69	113.922423530000003	22.4850712799999997	113.924863869999996	22.4872872299999997	2
2019-10-21 18:29:44	2019-10-21 21:24:34	2.29234759999999982	01	19-29岁	22.4905801957747187	113.916987771213527	440305	V0440300	6494	19	68	22	66	113.915102520000005	22.4872872299999997	113.917542859999998	22.4895031900000006	1
2019-10-21 14:59:24	2019-10-21 16:21:14	2.29234759999999982	02	40-49岁	22.4906120734910893	113.918181609089601	440305	V0440300	6495	19	69	22	67	113.917542859999998	22.4872872299999997	113.919983189999996	22.4895031900000006	1
2019-10-21 17:09:13	2019-10-21 17:45:53	2.29234759999999982	01	30-39岁	22.489826943364811	113.921957440454833	440305	V0440300	6496	19	70	22	68	113.919983189999996	22.4872872299999997	113.922423530000003	22.4895031900000006	3
2019-10-21 22:03:17	2019-10-21 23:15:52	2.29234759999999982	01	30-39岁	22.489826943364811	113.921957440454833	440305	V0440300	6496	19	70	22	68	113.919983189999996	22.4872872299999997	113.922423530000003	22.4895031900000006	3
2019-10-21 11:00:36	2019-10-21 11:56:10	2.29234759999999982	01	30-39岁	22.489826943364811	113.921957440454833	440305	V0440300	6496	19	70	22	68	113.919983189999996	22.4872872299999997	113.922423530000003	22.4895031900000006	3
2019-10-21 19:26:55	2019-10-21 23:43:08	2.29234759999999982	01	未知	22.4901080418480888	113.920610998836764	440305	V0440300	6496	19	70	22	68	113.919983189999996	22.4872872299999997	113.922423530000003	22.4895031900000006	1
2019-10-21 17:41:23	2019-10-21 18:54:43	2.29234759999999982	02	60岁以上	22.4904395947803799	113.924264991629244	440305	V0440300	6497	19	71	22	69	113.922423530000003	22.4872872299999997	113.924863869999996	22.4895031900000006	1
2019-10-21 16:05:14	2019-10-21 19:22:40	2.29234759999999982	01	0-18岁	22.4930502902414702	113.92392559296006	440305	V0440300	6854	20	71	23	69	113.922423530000003	22.4895031900000006	113.924863869999996	22.4917191500000015	2
2019-10-21 00:00:10	2019-10-21 00:41:09	2.29234759999999982	01	0-18岁	22.4930502902414702	113.92392559296006	440305	V0440300	6854	20	71	23	69	113.922423530000003	22.4895031900000006	113.924863869999996	22.4917191500000015	2
2019-10-21 17:25:24	2019-10-21 21:43:19	2.29234759999999982	02	19-29岁	22.4943129116172003	113.885389891592965	440305	V0440300	7195	21	55	24	53	113.883378149999999	22.4917191500000015	113.885818490000005	22.4939351099999989	1
2019-10-21 16:52:19	2019-10-21 17:27:46	2.29234759999999982	01	30-39岁	22.495081711898731	113.916421771357477	440305	V0440300	7208	21	68	24	66	113.915102520000005	22.4917191500000015	113.917542859999998	22.4939351099999989	1
2019-10-21 18:19:30	2019-10-21 19:38:37	2.29234759999999982	01	40-49岁	22.4950600724042786	113.920006001997521	440305	V0440300	7210	21	70	24	68	113.919983189999996	22.4917191500000015	113.922423530000003	22.4939351099999989	1
2019-10-21 16:44:02	2019-10-21 19:18:30	2.29234759999999982	01	19-29岁	22.4961413943504205	113.927003944141291	440305	V0440300	7212	21	72	24	70	113.924863869999996	22.4917191500000015	113.927304199999995	22.4939351099999989	1
2019-10-21 18:20:15	2019-10-21 22:29:03	2.29234759999999982	01	30-39岁	22.4972084360913804	113.911081455449107	440305	V0440300	7563	22	66	25	64	113.910221849999999	22.4939351099999989	113.912662190000006	22.496151059999999	3
2019-10-21 10:29:14	2019-10-21 10:56:19	2.29234759999999982	01	30-39岁	22.4972084360913804	113.911081455449107	440305	V0440300	7563	22	66	25	64	113.910221849999999	22.4939351099999989	113.912662190000006	22.496151059999999	3
2019-10-21 10:57:11	2019-10-21 14:45:26	2.29234759999999982	01	30-39岁	22.4972084360913804	113.911081455449107	440305	V0440300	7563	22	66	25	64	113.910221849999999	22.4939351099999989	113.912662190000006	22.496151059999999	3
2019-10-21 16:42:50	2019-10-21 17:56:33	2.29234759999999982	02	19-29岁	22.4968316689579311	113.914964976530356	440305	V0440300	7564	22	67	25	65	113.912662190000006	22.4939351099999989	113.915102520000005	22.496151059999999	2
2019-10-21 00:05:33	2019-10-21 03:35:24	2.29234759999999982	02	19-29岁	22.4968316689579311	113.914964976530356	440305	V0440300	7564	22	67	25	65	113.912662190000006	22.4939351099999989	113.915102520000005	22.496151059999999	2
2019-10-21 00:45:04	2019-10-21 03:43:20	2.29234759999999982	02	19-29岁	22.4978060151770087	113.91636133828645	440305	V0440300	7565	22	68	25	66	113.915102520000005	22.4939351099999989	113.917542859999998	22.496151059999999	1
2019-10-21 10:35:26	2019-10-21 12:24:50	2.29234759999999982	01	60岁以上	22.4981252038767607	113.92644533377522	440305	V0440300	7569	22	72	25	70	113.924863869999996	22.4939351099999989	113.927304199999995	22.496151059999999	1
2019-10-21 17:08:10	2019-10-21 18:10:53	2.29234759999999982	02	30-39岁	22.4964315102875787	113.931805084639009	440305	V0440300	7571	22	74	25	72	113.929744540000002	22.4939351099999989	113.932184879999994	22.496151059999999	1
2019-10-21 21:25:02	2019-10-21 21:59:10	2.29234759999999982	01	19-29岁	22.5005782022820604	113.91032669718976	440305	V0440300	7920	23	66	26	64	113.910221849999999	22.496151059999999	113.912662190000006	22.4983670199999999	1
2019-10-21 16:25:45	2019-10-21 22:15:06	2.29234759999999982	02	40-49岁	22.4993999882597393	113.928456753699351	440305	V0440300	7927	23	73	26	71	113.927304199999995	22.496151059999999	113.929744540000002	22.4983670199999999	1
2019-10-21 14:27:14	2019-10-21 18:32:39	2.29234759999999982	01	19-29岁	22.5017868351802086	113.881279214125257	440305	V0440300	8265	24	54	27	52	113.88093782	22.4983670199999999	113.883378149999999	22.5005829800000008	1
2019-10-21 19:10:14	2019-10-21 20:06:32	2.29234759999999982	02	40-49岁	22.5036785370243209	113.920941680931094	440305	V0440300	8638	25	70	28	68	113.919983189999996	22.5005829800000008	113.922423530000003	22.5027989400000017	1
2019-10-21 17:28:04	2019-10-21 20:02:05	2.29234759999999982	02	30-39岁	22.5051430059013384	113.889624672894755	440305	V0440300	8982	26	57	29	55	113.888258820000004	22.5027989400000017	113.890699159999997	22.5050148900000018	1
2019-10-21 11:46:18	2019-10-21 13:42:13	2.29234759999999982	01	40-49岁	22.5069459747462197	113.913429201545682	440305	V0440300	8992	26	67	29	65	113.912662190000006	22.5027989400000017	113.915102520000005	22.5050148900000018	1
2019-10-21 17:55:52	2019-10-21 20:47:54	2.29234759999999982	01	30-39岁	22.5069136317880805	113.914566325360212	440305	V0440300	8992	26	67	29	65	113.912662190000006	22.5027989400000017	113.915102520000005	22.5050148900000018	1
2019-10-21 12:28:28	2019-10-21 21:31:39	2.29234759999999982	02	30-39岁	22.5054515783906695	113.913151591121931	440305	V0440300	8992	26	67	29	65	113.912662190000006	22.5027989400000017	113.915102520000005	22.5050148900000018	1
2019-10-21 16:35:22	2019-10-21 16:35:22	2.29234759999999982	03	未知	22.5052395472188884	113.913389407463015	440305	V0440300	8992	26	67	29	65	113.912662190000006	22.5027989400000017	113.915102520000005	22.5050148900000018	1
2019-10-21 20:13:07	2019-10-21 22:26:20	2.29234759999999982	01	40-49岁	22.5067605467833509	113.919766113422725	440305	V0440300	8994	26	69	29	67	113.917542859999998	22.5027989400000017	113.919983189999996	22.5050148900000018	1
2019-10-21 22:51:09	2019-10-21 22:51:09	2.29234759999999982	01	30-39岁	22.5066203475473294	113.927539547850472	440305	V0440300	8998	26	73	29	71	113.927304199999995	22.5027989400000017	113.929744540000002	22.5050148900000018	1
2019-10-21 17:21:56	2019-10-21 21:42:34	2.29234759999999982	01	30-39岁	22.509097392463481	113.921151835289436	440305	V0440300	9352	27	70	30	68	113.919983189999996	22.5050148900000018	113.922423530000003	22.5072308499999991	1
2019-10-21 15:17:07	2019-10-21 16:24:39	2.29234759999999982	01	30-39岁	22.5112697424010086	113.92431876612028	440305	V0440300	9710	28	71	31	69	113.922423530000003	22.5072308499999991	113.924863869999996	22.50944681	1
2019-10-21 11:38:01	2019-10-21 17:07:57	2.29234759999999982	02	50-59岁	22.5133455966374214	113.899406743636206	440305	V0440300	10057	29	61	32	59	113.898020169999995	22.50944681	113.900460510000002	22.5116627700000009	1
2019-10-21 00:31:04	2019-10-21 08:54:57	2.29234759999999982	01	19-29岁	22.5135229460754687	113.915206301043057	440305	V0440300	10064	29	68	32	66	113.915102520000005	22.50944681	113.917542859999998	22.5116627700000009	1
2019-10-21 17:42:54	2019-10-21 21:01:34	2.29234759999999982	01	30-39岁	22.5132013693044613	113.923392076880333	440305	V0440300	10067	29	71	32	69	113.922423530000003	22.50944681	113.924863869999996	22.5116627700000009	1
2019-10-21 23:18:00	2019-10-21 23:40:14	2.29234759999999982	02	19-29岁	22.5120866610592607	113.925981078562486	440305	V0440300	10068	29	72	32	70	113.924863869999996	22.50944681	113.927304199999995	22.5116627700000009	1
2019-10-21 12:52:54	2019-10-21 14:35:22	2.29234759999999982	01	19-29岁	22.5123249827740892	113.932794572674752	440305	V0440300	10071	29	75	32	73	113.932184879999994	22.50944681	113.934625209999993	22.5116627700000009	1
2019-10-21 18:51:23	2019-10-21 21:05:29	2.29234759999999982	01	50-59岁	22.5140238047113286	113.901819922435294	440305	V0440300	10415	30	62	33	60	113.900460510000002	22.5116627700000009	113.902900840000001	22.513878720000001	1
2019-10-21 21:09:29	2019-10-21 21:39:05	2.29234759999999982	01	19-29岁	22.5146838407859597	113.907982890366256	440305	V0440300	10418	30	65	33	63	113.907781510000007	22.5116627700000009	113.910221849999999	22.513878720000001	1
2019-10-21 17:31:17	2019-10-21 18:39:40	2.29234759999999982	03	未知	22.5153618920153313	113.908045501559016	440305	V0440300	10418	30	65	33	63	113.907781510000007	22.5116627700000009	113.910221849999999	22.513878720000001	1
2019-10-21 07:35:07	2019-10-21 08:30:29	2.29234759999999982	01	50-59岁	22.5160096755051313	113.910760565408324	440305	V0440300	10419	30	66	33	64	113.910221849999999	22.5116627700000009	113.912662190000006	22.513878720000001	1
2019-10-21 21:16:55	2019-10-21 22:59:17	2.29234759999999982	01	0-18岁	22.5153495945640998	113.921994310530863	440305	V0440300	10423	30	70	33	68	113.919983189999996	22.5116627700000009	113.922423530000003	22.513878720000001	1
2019-10-21 22:16:35	2019-10-21 22:45:40	2.29234759999999982	01	19-29岁	22.5153452395594904	113.921295034525841	440305	V0440300	10423	30	70	33	68	113.919983189999996	22.5116627700000009	113.922423530000003	22.513878720000001	2
2019-10-21 00:23:17	2019-10-21 09:23:46	2.29234759999999982	01	19-29岁	22.5153452395594904	113.921295034525841	440305	V0440300	10423	30	70	33	68	113.919983189999996	22.5116627700000009	113.922423530000003	22.513878720000001	2
2019-10-21 13:54:03	2019-10-21 16:10:19	2.29234759999999982	01	40-49岁	22.5160295654525306	113.930187218433261	440305	V0440300	10427	30	74	33	72	113.929744540000002	22.5116627700000009	113.932184879999994	22.513878720000001	2
2019-10-21 12:34:30	2019-10-21 13:53:57	2.29234759999999982	01	40-49岁	22.5160295654525306	113.930187218433261	440305	V0440300	10427	30	74	33	72	113.929744540000002	22.5116627700000009	113.932184879999994	22.513878720000001	2
2019-10-21 07:36:05	2019-10-21 07:46:37	2.29234759999999982	01	30-39岁	22.5167122499718211	113.9102204056353	440305	V0440300	10775	31	65	34	63	113.907781510000007	22.513878720000001	113.910221849999999	22.5160946799999984	1
2019-10-21 12:57:01	2019-10-21 17:08:23	2.29234759999999982	02	19-29岁	22.5180794427697215	113.909043777510405	440305	V0440300	10775	31	65	34	63	113.907781510000007	22.513878720000001	113.910221849999999	22.5160946799999984	1
2019-10-21 09:32:03	2019-10-21 13:32:26	2.29234759999999982	03	未知	22.5161016011154089	113.911788150781433	440305	V0440300	10776	31	66	34	64	113.910221849999999	22.513878720000001	113.912662190000006	22.5160946799999984	1
2019-10-21 07:52:55	2019-10-21 09:35:57	2.29234759999999982	01	19-29岁	22.5169024384315613	113.912605707329703	440305	V0440300	10776	31	66	34	64	113.910221849999999	22.513878720000001	113.912662190000006	22.5160946799999984	1
2019-10-21 17:15:08	2019-10-21 18:06:22	2.29234759999999982	02	30-39岁	22.5178766771896797	113.915876969700093	440305	V0440300	10778	31	68	34	66	113.915102520000005	22.513878720000001	113.917542859999998	22.5160946799999984	1
2019-10-21 18:39:14	2019-10-21 19:40:12	2.29234759999999982	02	19-29岁	22.5179168115547412	113.922685362781039	440305	V0440300	10781	31	71	34	69	113.922423530000003	22.513878720000001	113.924863869999996	22.5160946799999984	1
2019-10-21 12:17:47	2019-10-21 12:56:01	2.29234759999999982	01	19-29岁	22.5187318573287811	113.909650929263051	440305	V0440300	11132	32	65	35	63	113.907781510000007	22.5160946799999984	113.910221849999999	22.5183106399999993	3
2019-10-21 12:56:38	2019-10-21 14:59:32	2.29234759999999982	01	19-29岁	22.5187318573287811	113.909650929263051	440305	V0440300	11132	32	65	35	63	113.907781510000007	22.5160946799999984	113.910221849999999	22.5183106399999993	3
2019-10-21 15:29:11	2019-10-21 16:10:11	2.29234759999999982	01	19-29岁	22.5187318573287811	113.909650929263051	440305	V0440300	11132	32	65	35	63	113.907781510000007	22.5160946799999984	113.910221849999999	22.5183106399999993	3
2019-10-21 00:47:17	2019-10-21 02:05:31	2.29234759999999982	01	19-29岁	22.5192259488542987	113.909533081871402	440305	V0440300	11132	32	65	35	63	113.907781510000007	22.5160946799999984	113.910221849999999	22.5183106399999993	1
2019-10-21 09:06:32	2019-10-21 11:27:13	2.29234759999999982	01	19-29岁	22.5205101420664384	113.907794871710365	440305	V0440300	11132	32	65	35	63	113.907781510000007	22.5160946799999984	113.910221849999999	22.5183106399999993	2
2019-10-21 13:24:37	2019-10-21 17:38:38	2.29234759999999982	01	19-29岁	22.5205101420664384	113.907794871710365	440305	V0440300	11132	32	65	35	63	113.907781510000007	22.5160946799999984	113.910221849999999	22.5183106399999993	2
2019-10-21 19:17:33	2019-10-21 19:48:27	2.29234759999999982	01	19-29岁	22.51979241650238	113.911774063144847	440305	V0440300	11133	32	66	35	64	113.910221849999999	22.5160946799999984	113.912662190000006	22.5183106399999993	1
2019-10-21 23:34:31	2019-10-21 23:34:31	2.29234759999999982	03	未知	22.5188786313871994	113.912124652470553	440305	V0440300	11133	32	66	35	64	113.910221849999999	22.5160946799999984	113.912662190000006	22.5183106399999993	1
2019-10-21 16:04:20	2019-10-21 16:53:15	2.29234759999999982	02	30-39岁	22.5191418276937902	113.910321763715288	440305	V0440300	11133	32	66	35	64	113.910221849999999	22.5160946799999984	113.912662190000006	22.5183106399999993	1
2019-10-21 15:15:30	2019-10-21 15:49:58	2.29234759999999982	02	30-39岁	22.518884840827571	113.914329524569695	440305	V0440300	11134	32	67	35	65	113.912662190000006	22.5160946799999984	113.915102520000005	22.5183106399999993	1
2019-10-21 08:07:17	2019-10-21 22:16:34	2.29234759999999982	02	40-49岁	22.5185412775393594	113.913356077515459	440305	V0440300	11134	32	67	35	65	113.912662190000006	22.5160946799999984	113.915102520000005	22.5183106399999993	1
2019-10-21 13:28:54	2019-10-21 14:57:44	2.29234759999999982	02	19-29岁	22.5190541481685393	113.919396332714797	440305	V0440300	11136	32	69	35	67	113.917542859999998	22.5160946799999984	113.919983189999996	22.5183106399999993	1
2019-10-21 08:45:42	2019-10-21 16:00:55	2.29234759999999982	01	30-39岁	22.5194233167049482	113.925012430873352	440305	V0440300	11139	32	72	35	71	113.924863869999996	22.5160946799999984	113.927304199999995	22.5183106399999993	1
2019-10-21 10:41:11	2019-10-21 16:23:21	2.29234759999999982	01	40-49岁	22.5224251864131588	113.911647503434168	440305	V0440300	11490	33	66	36	64	113.910221849999999	22.5183106399999993	113.912662190000006	22.5205266000000002	1
2019-10-21 08:54:54	2019-10-21 20:28:43	2.29234759999999982	02	30-39岁	22.5211864672303506	113.911995615811733	440305	V0440300	11490	33	66	36	64	113.910221849999999	22.5183106399999993	113.912662190000006	22.5205266000000002	1
2019-10-21 12:57:14	2019-10-21 21:48:14	2.29234759999999982	02	30-39岁	22.5219171792439212	113.910570847382331	440305	V0440300	11490	33	66	36	64	113.910221849999999	22.5183106399999993	113.912662190000006	22.5205266000000002	2
2019-10-21 07:58:51	2019-10-21 11:39:06	2.29234759999999982	02	30-39岁	22.5219171792439212	113.910570847382331	440305	V0440300	11490	33	66	36	64	113.910221849999999	22.5183106399999993	113.912662190000006	22.5205266000000002	2
2019-10-21 13:57:07	2019-10-21 15:16:36	2.29234759999999982	01	19-29岁	22.5225717956618183	113.912703062918226	440305	V0440300	11491	33	67	36	65	113.912662190000006	22.5183106399999993	113.915102520000005	22.5205266000000002	1
2019-10-21 00:09:08	2019-10-21 09:13:11	2.29234759999999982	01	30-39岁	22.5216892392237007	113.921746924576993	440305	V0440300	11494	33	70	36	69	113.919983189999996	22.5183106399999993	113.922423530000003	22.5205266000000002	1
2019-10-21 21:09:14	2019-10-21 21:45:15	2.29234759999999982	01	19-29岁	22.5214616533526701	113.922587369442951	440305	V0440300	11495	33	71	36	70	113.922423530000003	22.5183106399999993	113.924863869999996	22.5205266000000002	1
2019-10-21 19:13:53	2019-10-21 20:29:26	3.05925700000000012	01	19-29岁	22.5219007826255115	114.038780636114367	440304	V0440300	11542	33	118	35	117	114.037119329999996	22.5183106399999993	114.039559659999995	22.5205266000000002	1
2019-10-21 14:20:16	2019-10-21 17:49:06	2.29234759999999982	01	30-39岁	22.5247588467195889	113.910983597732027	440305	V0440300	11847	34	66	37	65	113.910221849999999	22.5205266000000002	113.912662190000006	22.5227425500000003	4
2019-10-21 12:56:57	2019-10-21 13:29:20	2.29234759999999982	01	30-39岁	22.5247588467195889	113.910983597732027	440305	V0440300	11847	34	66	37	65	113.910221849999999	22.5205266000000002	113.912662190000006	22.5227425500000003	4
2019-10-21 22:59:28	2019-10-21 23:40:57	2.29234759999999982	01	30-39岁	22.5247588467195889	113.910983597732027	440305	V0440300	11847	34	66	37	65	113.910221849999999	22.5205266000000002	113.912662190000006	22.5227425500000003	4
2019-10-21 22:27:27	2019-10-21 22:59:24	2.29234759999999982	01	30-39岁	22.5247588467195889	113.910983597732027	440305	V0440300	11847	34	66	37	65	113.910221849999999	22.5205266000000002	113.912662190000006	22.5227425500000003	4
2019-10-21 19:30:15	2019-10-21 20:06:32	2.29234759999999982	01	30-39岁	22.5237625023404817	113.911734321195297	440305	V0440300	11847	34	66	37	65	113.910221849999999	22.5205266000000002	113.912662190000006	22.5227425500000003	1
2019-10-21 19:24:06	2019-10-21 20:53:42	2.29234759999999982	02	19-29岁	22.5230081825239417	113.911459682428173	440305	V0440300	11847	34	66	37	65	113.910221849999999	22.5205266000000002	113.912662190000006	22.5227425500000003	1
2019-10-21 12:24:57	2019-10-21 13:10:19	2.29234759999999982	01	30-39岁	22.5236730626974193	113.915068226208703	440305	V0440300	11848	34	67	37	66	113.912662190000006	22.5205266000000002	113.915102520000005	22.5227425500000003	1
2019-10-21 14:25:16	2019-10-21 23:26:13	2.29234759999999982	02	19-29岁	22.5228785195061505	113.916931542423185	440305	V0440300	11849	34	68	37	67	113.915102520000005	22.5205266000000002	113.917542859999998	22.5227425500000003	1
2019-10-21 08:55:51	2019-10-21 10:27:29	2.29234759999999982	01	19-29岁	22.5247729078905401	113.917831741237194	440305	V0440300	11850	34	69	37	68	113.917542859999998	22.5205266000000002	113.919983189999996	22.5227425500000003	1
2019-10-21 00:01:11	2019-10-21 15:27:54	3.05925700000000012	02	40-49岁	22.5241891350843488	114.027792919304261	440304	V0440300	11895	34	114	36	113	114.027357980000005	22.5205266000000002	114.029798319999998	22.5227425500000003	1
2019-10-21 15:17:29	2019-10-21 17:44:30	2.29234759999999982	02	40-49岁	22.5253365646534611	113.909581620184809	440305	V0440300	12203	35	65	38	64	113.907781510000007	22.5227425500000003	113.910221849999999	22.5249585100000012	1
2019-10-21 13:23:33	2019-10-21 17:45:07	2.29234759999999982	01	19-29岁	22.5258089734116602	113.915856179708967	440305	V0440300	12206	35	68	38	67	113.915102520000005	22.5227425500000003	113.917542859999998	22.5249585100000012	1
2019-10-21 18:58:58	2019-10-21 19:53:24	2.29234759999999982	01	19-29岁	22.5252815230107899	113.919413574413511	440305	V0440300	12207	35	69	38	68	113.917542859999998	22.5227425500000003	113.919983189999996	22.5249585100000012	1
2019-10-21 18:03:45	2019-10-21 18:38:42	2.29234759999999982	02	19-29岁	22.5268227666419101	113.922138231867365	440305	V0440300	12208	35	70	38	69	113.919983189999996	22.5227425500000003	113.922423530000003	22.5249585100000012	1
2019-10-21 18:10:26	2019-10-21 19:32:43	2.29234759999999982	02	30-39岁	22.5281451874885512	113.911092806509473	440305	V0440300	12561	36	66	39	65	113.910221849999999	22.5249585100000012	113.912662190000006	22.5271744699999985	1
2019-10-21 12:06:37	2019-10-21 12:37:49	2.29234759999999982	01	30-39岁	22.5291947652170812	113.915936374566854	440305	V0440300	12563	36	68	39	67	113.915102520000005	22.5249585100000012	113.917542859999998	22.5271744699999985	1
2019-10-21 18:13:08	2019-10-21 23:37:24	2.29234759999999982	01	40-49岁	22.5275994992768993	113.917458116668911	440305	V0440300	12563	36	68	39	67	113.915102520000005	22.5249585100000012	113.917542859999998	22.5271744699999985	1
2019-10-21 23:28:14	2019-10-21 23:41:15	2.29234759999999982	02	19-29岁	22.5272892626086794	113.9210495948752	440305	V0440300	12565	36	70	39	69	113.919983189999996	22.5249585100000012	113.922423530000003	22.5271744699999985	1
2019-10-21 10:51:01	2019-10-21 12:38:49	2.29234759999999982	03	未知	22.5289535541166508	113.922188123905059	440305	V0440300	12565	36	70	39	69	113.919983189999996	22.5249585100000012	113.922423530000003	22.5271744699999985	1
2019-10-21 12:17:50	2019-10-21 18:43:54	2.29234759999999982	01	19-29岁	22.5303513379583684	113.918834746852554	440305	V0440300	12921	37	69	40	68	113.917542859999998	22.5271744699999985	113.919983189999996	22.5293904199999986	1
2019-10-21 14:02:42	2019-10-21 14:42:20	2.29234759999999982	01	19-29岁	22.5302107331067205	113.927522686676326	440305	V0440300	12925	37	73	39	72	113.927304199999995	22.5271744699999985	113.929744540000002	22.5293904199999986	1
2019-10-21 01:35:56	2019-10-21 08:08:59	2.29234759999999982	02	30-39岁	22.5305501885613495	113.927340308152409	440305	V0440300	12925	37	73	39	72	113.927304199999995	22.5271744699999985	113.929744540000002	22.5293904199999986	1
2019-10-21 00:06:10	2019-10-21 01:07:00	2.29234759999999982	01	30-39岁	22.5306917629581491	113.928609789555793	440305	V0440300	12925	37	73	39	72	113.927304199999995	22.5271744699999985	113.929744540000002	22.5293904199999986	1
2019-10-21 18:59:55	2019-10-21 22:32:12	2.29234759999999982	02	19-29岁	22.5308773378650287	113.941186198304393	440305	V0440300	12930	37	78	39	77	113.939505879999999	22.5271744699999985	113.941946220000005	22.5293904199999986	1
2019-10-21 08:40:59	2019-10-21 13:15:18	2.29234759999999982	01	30-39岁	22.5324708585400089	113.912181709374309	440305	V0440300	13275	38	66	41	65	113.910221849999999	22.5293904199999986	113.912662190000006	22.5316063799999995	1
2019-10-21 13:46:53	2019-10-21 15:09:08	2.29234759999999982	02	19-29岁	22.5320828905146513	113.925373142624395	440305	V0440300	13281	38	72	40	71	113.924863869999996	22.5293904199999986	113.927304199999995	22.5316063799999995	1
2019-10-21 19:51:10	2019-10-21 22:24:51	2.29234759999999982	02	19-29岁	22.5354486276828396	113.913572669268262	440305	V0440300	13633	39	67	42	66	113.912662190000006	22.5316063799999995	113.915102520000005	22.5338223400000004	1
2019-10-21 00:06:05	2019-10-21 09:21:07	2.29234759999999982	02	30-39岁	22.5351076616771593	113.920264081643268	440305	V0440300	13636	39	70	42	69	113.919983189999996	22.5316063799999995	113.922423530000003	22.5338223400000004	1
2019-10-21 01:42:49	2019-10-21 03:53:46	2.29234759999999982	01	40-49岁	22.5358697150723302	113.99246004321607	440305	V0440300	13665	39	99	41	98	113.990752939999993	22.5316063799999995	113.99319328	22.5338223400000004	2
2019-10-21 17:18:27	2019-10-21 22:12:02	2.29234759999999982	01	40-49岁	22.5358697150723302	113.99246004321607	440305	V0440300	13665	39	99	41	98	113.990752939999993	22.5316063799999995	113.99319328	22.5338223400000004	2
2019-10-21 18:48:00	2019-10-21 23:18:31	2.29234759999999982	02	19-29岁	22.5370227820067903	113.920833615099724	440305	V0440300	13993	40	70	43	69	113.919983189999996	22.5338223400000004	113.922423530000003	22.5360383000000013	2
2019-10-21 11:53:24	2019-10-21 14:09:36	2.29234759999999982	02	19-29岁	22.5370227820067903	113.920833615099724	440305	V0440300	13993	40	70	43	69	113.919983189999996	22.5338223400000004	113.922423530000003	22.5360383000000013	2
2019-10-21 08:53:49	2019-10-21 10:00:56	2.29234759999999982	01	30-39岁	22.5366223416962796	113.925845734803289	440305	V0440300	13995	40	72	42	71	113.924863869999996	22.5338223400000004	113.927304199999995	22.5360383000000013	1
2019-10-21 15:14:21	2019-10-21 16:09:58	2.29234759999999982	02	50-59岁	22.5364539153755103	113.926004907194752	440305	V0440300	13995	40	72	42	71	113.924863869999996	22.5338223400000004	113.927304199999995	22.5360383000000013	1
2019-10-21 09:05:23	2019-10-21 14:08:48	2.29234759999999982	01	19-29岁	22.5434810622619892	113.915949098831959	440305	V0440300	15062	43	68	45	67	113.915102520000005	22.5404702099999987	113.917542859999998	22.5426861699999996	1
2019-10-21 19:22:57	2019-10-21 19:58:50	2.29234759999999982	01	30-39岁	22.5447924421279104	113.922215618605193	440305	V0440300	15064	43	70	45	69	113.919983189999996	22.5404702099999987	113.922423530000003	22.5426861699999996	1
2019-10-21 14:05:40	2019-10-21 16:54:17	2.29234759999999982	01	30-39岁	22.5429929147165815	113.962827838366834	440305	V0440300	15081	43	87	45	86	113.961468909999994	22.5404702099999987	113.963909240000007	22.5426861699999996	1
2019-10-21 00:27:57	2019-10-21 12:31:47	3.17181930000000012	01	19-29岁	22.5436978141824405	114.122810170014077	440303	V0440300	15147	43	153	44	152	114.122531089999995	22.5404702099999987	114.124971430000002	22.5426861699999996	1
2019-10-21 09:53:45	2019-10-21 11:59:57	2.29234759999999982	03	未知	22.5452273523656999	113.945960822869225	440305	V0440300	15431	44	80	46	79	113.944386559999998	22.5426861699999996	113.946826889999997	22.5449021300000005	1
2019-10-21 19:18:57	2019-10-21 22:38:32	2.29234759999999982	01	19-29岁	22.5535828615241698	113.945407546026431	440305	V0440300	16502	47	80	49	79	113.944386559999998	22.5493340400000015	113.946826889999997	22.5515499999999989	1
2019-10-21 14:06:00	2019-10-21 16:30:11	3.17181930000000012	01	30-39岁	22.5523666122887114	114.124544625232772	440303	V0440300	16575	47	153	48	152	114.122531089999995	22.5493340400000015	114.124971430000002	22.5515499999999989	1
2019-10-21 09:55:49	2019-10-21 15:20:50	3.05925700000000012	01	30-39岁	22.5544613592734393	114.036657155760366	440304	V0440300	16896	48	117	49	116	114.034678990000003	22.5515499999999989	114.037119329999996	22.5537659599999998	1
2019-10-21 17:32:29	2019-10-21 19:26:00	3.17181930000000012	01	19-29岁	22.5541001832392105	114.143302427663443	440303	V0440300	16940	48	161	49	160	114.142053779999998	22.5515499999999989	114.144494120000005	22.5537659599999998	1
2019-10-21 19:10:14	2019-10-21 22:21:49	2.01503029999999983	01	19-29岁	22.5585257209600911	113.900971696708041	440306	V0440300	17555	50	62	52	61	113.900460510000002	22.5559819099999999	113.902900840000001	22.5581978700000008	1
2019-10-21 16:17:18	2019-10-21 20:03:37	2.29234759999999982	02	30-39岁	22.5600500865369895	113.946168671610948	440305	V0440300	17573	50	80	52	79	113.944386559999998	22.5559819099999999	113.946826889999997	22.5581978700000008	1
2019-10-21 16:24:30	2019-10-21 19:03:32	2.01503029999999983	01	19-29岁	22.5614668506408584	113.895785272378006	440306	V0440300	17910	51	60	54	59	113.895579830000003	22.5581978700000008	113.898020169999995	22.5604138300000017	1
2019-10-21 19:39:19	2019-10-21 21:50:08	2.29234759999999982	01	40-49岁	22.5615827706490713	113.918208734482931	440305	V0440300	17919	51	69	53	68	113.917542859999998	22.5581978700000008	113.919983189999996	22.5604138300000017	1
2019-10-21 10:21:56	2019-10-21 14:46:50	2.29234759999999982	01	40-49岁	22.5635770327143987	113.953679979091291	440305	V0440300	18290	52	83	54	82	113.951707560000003	22.5604138300000017	113.954147899999995	22.562629789999999	1
2019-10-21 09:43:34	2019-10-21 20:38:05	3.17181930000000012	02	30-39岁	22.5639122098973814	114.156064451605531	440303	V0440300	18373	52	166	52	165	114.154255460000002	22.5604138300000017	114.156695799999994	22.562629789999999	2
2019-10-21 09:18:57	2019-10-21 09:43:07	3.17181930000000012	02	30-39岁	22.5639122098973814	114.156064451605531	440303	V0440300	18373	52	166	52	165	114.154255460000002	22.5604138300000017	114.156695799999994	22.562629789999999	2
2019-10-21 08:58:09	2019-10-21 09:40:50	2.01503029999999983	02	30-39岁	22.5664619062334317	113.864890425479189	440306	V0440300	18611	53	47	56	46	113.863855459999996	22.562629789999999	113.866295800000003	22.5648457399999991	1
2019-10-21 20:26:37	2019-10-21 21:33:01	2.01503029999999983	02	19-29岁	22.5666524535788717	113.875594004475261	440306	V0440300	18615	53	51	56	50	113.873616810000001	22.562629789999999	113.87605714	22.5648457399999991	1
2019-10-21 19:01:06	2019-10-21 21:46:22	2.01503029999999983	02	19-29岁	22.5658310670641917	113.877905687043693	440306	V0440300	18616	53	52	56	51	113.87605714	22.562629789999999	113.878497479999993	22.5648457399999991	1
2019-10-21 10:12:44	2019-10-21 14:14:00	3.05925700000000012	01	19-29岁	22.56659176428672	114.055814115841414	440304	V0440300	18689	53	125	54	124	114.054201680000006	22.562629789999999	114.056642019999998	22.5648457399999991	2
2019-10-21 15:47:54	2019-10-21 15:48:54	3.05925700000000012	01	19-29岁	22.56659176428672	114.055814115841414	440304	V0440300	18689	53	125	54	124	114.054201680000006	22.562629789999999	114.056642019999998	22.5648457399999991	2
2019-10-21 15:57:48	2019-10-21 20:26:01	2.01503029999999983	02	19-29岁	22.5684787401951397	113.875766583034036	440306	V0440300	18972	54	51	57	50	113.873616810000001	22.5648457399999991	113.87605714	22.5670617	1
2019-10-21 14:58:34	2019-10-21 18:05:08	2.01503029999999983	01	19-29岁	22.5671212498671103	113.888584630464308	440306	V0440300	18978	54	57	57	56	113.888258820000004	22.5648457399999991	113.890699159999997	22.5670617	1
2019-10-21 20:32:25	2019-10-21 22:15:36	2.01503029999999983	02	19-29岁	22.5702100270986286	113.898038083324067	440306	V0440300	19339	55	61	57	60	113.898020169999995	22.5670617	113.900460510000002	22.5692776600000009	1
2019-10-21 09:58:31	2019-10-21 09:59:31	2.01503029999999983	01	30-39岁	22.5724966425481313	113.848166730978491	440306	V0440300	19675	56	40	59	39	113.846773110000001	22.5692776600000009	113.849213449999993	22.5714936199999983	1
2019-10-21 07:57:29	2019-10-21 21:41:56	2.01503029999999983	01	30-39岁	22.5719833064205915	113.883820838085938	440306	V0440300	19690	56	55	59	54	113.883378149999999	22.5692776600000009	113.885818490000005	22.5714936199999983	1
2019-10-21 08:41:42	2019-10-21 17:53:17	3.17181930000000012	01	40-49岁	22.5719700743994487	114.094418137312644	440303	V0440300	19776	56	141	57	140	114.093247059999996	22.5692776600000009	114.095687400000003	22.5714936199999983	1
2019-10-21 15:30:55	2019-10-21 18:01:04	2.01503029999999983	01	19-29岁	22.573964126147299	113.866430835352404	440306	V0440300	20040	57	48	60	47	113.866295800000003	22.5714936199999983	113.868736139999996	22.5737095799999992	1
2019-10-21 14:40:15	2019-10-21 18:56:58	2.01503029999999983	02	19-29岁	22.5752727823845589	113.906456727809385	440306	V0440300	20056	57	64	59	63	113.905341179999994	22.5714936199999983	113.907781510000007	22.5737095799999992	1
2019-10-21 16:28:50	2019-10-21 18:09:48	2.01503029999999983	01	19-29岁	22.5764561812396209	113.871126275687828	440306	V0440300	20398	58	49	61	48	113.868736139999996	22.5737095799999992	113.871176469999995	22.5759255299999992	1
2019-10-21 19:43:40	2019-10-21 22:07:38	2.01503029999999983	02	19-29岁	22.5825566171232097	113.854963652736885	440306	V0440300	21106	60	43	63	42	113.854094119999999	22.5781414900000001	113.856534460000006	22.5803574500000011	1
2019-10-21 19:01:46	2019-10-21 21:32:36	2.01503029999999983	01	19-29岁	22.5816680572250199	113.857053721769688	440306	V0440300	21107	60	44	63	43	113.856534460000006	22.5781414900000001	113.858974790000005	22.5803574500000011	1
2019-10-21 09:40:51	2019-10-21 10:34:24	2.01503029999999983	02	19-29岁	22.5823289429183411	113.901255356090928	440306	V0440300	21125	60	62	62	61	113.900460510000002	22.5781414900000001	113.902900840000001	22.5803574500000011	1
2019-10-21 16:22:35	2019-10-21 18:07:44	2.01503029999999983	01	19-29岁	22.5807258719265107	113.901893756642764	440306	V0440300	21125	60	62	62	61	113.900460510000002	22.5781414900000001	113.902900840000001	22.5803574500000011	1
2019-10-21 08:34:47	2019-10-21 09:59:22	2.01503029999999983	01	19-29岁	22.5837159239321608	113.880612176586808	440306	V0440300	21473	61	53	63	52	113.878497479999993	22.5803574500000011	113.88093782	22.5825734000000011	1
2019-10-21 18:59:32	2019-10-21 19:57:54	2.29234759999999982	02	40-49岁	22.5842680849686701	113.929842104489893	440305	V0440300	21494	61	74	63	73	113.929744540000002	22.5803574500000011	113.932184879999994	22.5825734000000011	1
2019-10-21 07:41:17	2019-10-21 09:53:59	2.29234759999999982	01	19-29岁	22.5859345953962496	113.935820916408801	440305	V0440300	21853	62	76	64	75	113.934625209999993	22.5825734000000011	113.93706555	22.5847893599999985	1
2019-10-21 19:05:05	2019-10-21 19:37:42	2.01503029999999983	02	30-39岁	22.58757139472538	113.851603830553245	440306	V0440300	22175	63	41	66	40	113.849213449999993	22.5847893599999985	113.851653780000007	22.5870053199999994	1
2019-10-21 22:58:06	2019-10-21 23:45:34	2.29234759999999982	01	0-18岁	22.5884167782906395	113.92687333453523	440305	V0440300	22206	63	72	65	71	113.924863869999996	22.5847893599999985	113.927304199999995	22.5870053199999994	1
2019-10-21 21:09:05	2019-10-21 22:48:27	2.29234759999999982	01	30-39岁	22.5878598335950009	113.9630394905043	440305	V0440300	22221	63	87	65	86	113.961468909999994	22.5847893599999985	113.963909240000007	22.5870053199999994	1
2019-10-21 00:48:44	2019-10-21 15:15:09	2.29234759999999982	01	19-29岁	22.5906065522301205	113.941820941232407	440305	V0440300	22569	64	78	66	77	113.939505879999999	22.5870053199999994	113.941946220000005	22.5892212800000003	1
2019-10-21 07:42:26	2019-10-21 11:32:45	4.98298400000000008	01	30-39岁	22.5907559564836191	114.237738908634697	440308	V0440300	22691	64	200	63	200	114.237226890000002	22.5870053199999994	114.239667229999995	22.5892212800000003	1
2019-10-21 14:20:47	2019-10-21 17:18:56	2.29234759999999982	01	30-39岁	22.5935396440609395	113.985220724368332	440305	V0440300	22944	65	96	66	95	113.983431929999995	22.5892212800000003	113.985872270000002	22.5914372300000004	2
2019-10-21 17:19:30	2019-10-21 17:51:11	2.29234759999999982	01	30-39岁	22.5935396440609395	113.985220724368332	440305	V0440300	22944	65	96	66	95	113.983431929999995	22.5892212800000003	113.985872270000002	22.5914372300000004	2
2019-10-21 09:04:29	2019-10-21 13:06:39	2.29234759999999982	01	30-39岁	22.5938444917959593	113.945034449368364	440305	V0440300	23285	66	80	68	79	113.944386559999998	22.5914372300000004	113.946826889999997	22.5936531900000013	1
2019-10-21 11:52:44	2019-10-21 12:56:53	1.86759879999999989	01	19-29岁	22.5957711119044617	114.107925444646625	440307	V0440300	23352	66	147	66	147	114.107889080000007	22.5914372300000004	114.110329410000006	22.5936531900000013	1
2019-10-21 17:17:26	2019-10-21 17:18:26	3.17181930000000012	01	19-29岁	22.594576771944741	114.186968274977119	440303	V0440300	23384	66	179	66	179	114.185979829999994	22.5914372300000004	114.188420170000001	22.5936531900000013	1
2019-10-21 11:56:16	2019-10-21 14:34:42	1.86759879999999989	01	19-29岁	22.5978504834797711	114.111624363231854	440307	V0440300	23710	67	148	67	148	114.110329410000006	22.5936531900000013	114.112769749999998	22.5958691499999986	1
2019-10-21 12:23:47	2019-10-21 12:24:47	2.01503029999999983	01	50-59岁	22.6045620910481198	113.844617662114487	440306	V0440300	24672	70	39	73	38	113.844332769999994	22.6003010599999996	113.846773110000001	22.6025170200000005	1
2019-10-21 09:20:51	2019-10-21 17:49:29	2.01503029999999983	01	30-39岁	22.6040992906616509	113.847699510557263	440306	V0440300	24673	70	40	73	39	113.846773110000001	22.6003010599999996	113.849213449999993	22.6025170200000005	1
2019-10-21 17:02:44	2019-10-21 17:54:50	2.01503029999999983	01	30-39岁	22.6035929799305215	113.856847164021104	440306	V0440300	24677	70	44	72	43	113.856534460000006	22.6003010599999996	113.858974790000005	22.6025170200000005	1
2019-10-21 17:57:16	2019-10-21 20:54:53	2.01503029999999983	01	40-49岁	22.6049074244063597	113.827358110346296	440306	V0440300	25022	71	32	74	31	113.827250419999999	22.6025170200000005	113.829690760000005	22.6047329800000014	1
2019-10-21 08:20:33	2019-10-21 18:07:33	2.01503029999999983	01	30-39岁	22.6057059697621909	113.836718891773785	440306	V0440300	25025	71	35	74	34	113.834571429999997	22.6025170200000005	113.837011770000004	22.6047329800000014	1
2019-10-21 19:18:27	2019-10-21 20:49:31	1.75727349999999993	02	50-59岁	22.6052263974697603	114.043366280726943	440309	V0440300	25110	71	120	72	120	114.042000000000002	22.6025170200000005	114.044440339999994	22.6047329800000014	1
2019-10-21 10:27:00	2019-10-21 16:11:17	1.75727349999999993	03	未知	22.6093476975002687	114.037319249055344	440309	V0440300	25822	73	118	74	118	114.037119329999996	22.6069489399999988	114.039559659999995	22.6091648899999988	1
2019-10-21 18:08:07	2019-10-21 20:03:03	1.86759879999999989	02	19-29岁	22.6132923439727911	114.128645207816135	440307	V0440300	26216	74	155	74	155	114.127411769999995	22.6091648899999988	114.129852099999994	22.6113808499999998	1
2019-10-21 12:18:20	2019-10-21 13:10:43	1.75727349999999993	01	30-39岁	22.6149247966038587	114.038755111425488	440309	V0440300	26536	75	118	76	118	114.037119329999996	22.6113808499999998	114.039559659999995	22.6135968100000007	1
2019-10-21 21:50:39	2019-10-21 22:58:26	1.86759879999999989	01	19-29岁	22.6137430405274493	114.122569497753631	440307	V0440300	26571	75	153	75	153	114.122531089999995	22.6113808499999998	114.124971430000002	22.6135968100000007	1
2019-10-21 09:41:35	2019-10-21 09:43:58	1.86759879999999989	01	30-39岁	22.6156934061712107	114.139260250801414	440307	V0440300	26577	75	159	75	159	114.137173110000006	22.6113808499999998	114.139613449999999	22.6135968100000007	1
2019-10-21 08:35:28	2019-10-21 11:56:25	1.86759879999999989	02	30-39岁	22.6174897461653011	114.122122058971769	440307	V0440300	26927	76	152	76	152	114.120090759999997	22.6135968100000007	114.122531089999995	22.6158127700000016	1
2019-10-21 15:42:30	2019-10-21 20:05:59	1.75727349999999993	01	19-29岁	22.6182538312356698	114.034289666446384	440309	V0440300	27248	77	116	78	116	114.032238660000004	22.6158127700000016	114.034678990000003	22.6180287200000016	1
2019-10-21 12:47:47	2019-10-21 15:35:05	1.86759879999999989	01	19-29岁	22.6208929297650094	114.058002650761281	440307	V0440300	27615	78	126	79	126	114.056642019999998	22.6180287200000016	114.059082349999997	22.620244679999999	1
2019-10-21 17:07:30	2019-10-21 17:46:01	2.29234759999999982	03	未知	22.6225331657131115	113.972086660234353	440305	V0440300	27937	79	91	80	91	113.971230250000005	22.620244679999999	113.973670589999998	22.6224606399999999	1
2019-10-21 08:18:26	2019-10-21 21:12:15	1.86759879999999989	01	19-29岁	22.6278661047782599	114.055355515910861	440307	V0440300	28685	81	125	82	125	114.054201680000006	22.6246766000000008	114.056642019999998	22.6268925500000009	1
2019-10-21 13:27:26	2019-10-21 19:05:25	1.86759879999999989	02	30-39岁	22.6283002628911305	114.097463867361611	440307	V0440300	28702	81	142	81	142	114.095687400000003	22.6246766000000008	114.098127730000002	22.6268925500000009	1
2019-10-21 14:21:46	2019-10-21 19:05:14	2.01503029999999983	01	30-39岁	22.6306490014166286	113.859216066608212	440306	V0440300	28962	82	45	84	44	113.858974790000005	22.6268925500000009	113.861415129999997	22.6291085099999982	1
2019-10-21 11:45:24	2019-10-21 12:29:00	1.75727349999999993	01	30-39岁	22.6300465955218399	114.031673970070813	440309	V0440300	29032	82	115	83	115	114.029798319999998	22.6268925500000009	114.032238660000004	22.6291085099999982	1
2019-10-21 17:32:47	2019-10-21 18:03:05	1.75727349999999993	01	19-29岁	22.634250687168759	114.006839822836042	440309	V0440300	29736	84	105	85	105	114.005394960000004	22.6313244699999991	114.007835290000003	22.63354043	1
2019-10-21 12:03:16	2019-10-21 14:35:32	1.75727349999999993	01	19-29岁	22.6444944268249202	114.032073113231121	440309	V0440300	31174	88	115	89	115	114.029798319999998	22.6401882999999984	114.032238660000004	22.6424042599999993	1
2019-10-21 08:34:22	2019-10-21 11:28:45	1.75727349999999993	02	40-49岁	22.6428712066024396	114.033119232770403	440309	V0440300	31175	88	116	89	116	114.032238660000004	22.6401882999999984	114.034678990000003	22.6424042599999993	1
2019-10-21 11:40:45	2019-10-21 12:57:59	1.75727349999999993	02	19-29岁	22.6459796098291406	114.030884086053149	440309	V0440300	31531	89	115	90	115	114.029798319999998	22.6424042599999993	114.032238660000004	22.6446202099999994	1
2019-10-21 17:19:27	2019-10-21 17:55:51	1.86759879999999989	01	19-29岁	22.6475635866870597	114.19281319501583	440307	V0440300	31954	90	181	89	181	114.190860499999999	22.6446202099999994	114.193300840000006	22.6468361700000003	1
2019-10-21 20:09:42	2019-10-21 22:08:41	1.75727349999999993	03	未知	22.6617712569647516	114.01715355250434	440309	V0440300	34024	96	109	97	109	114.015156300000001	22.6579159600000004	114.017596639999994	22.6601319100000005	1
2019-10-21 22:14:23	2019-10-21 23:42:50	1.86759879999999989	01	19-29岁	22.6672892933904286	114.054387681936348	440307	V0440300	35111	99	125	99	125	114.054201680000006	22.6645638299999987	114.056642019999998	22.6667797899999997	1
2019-10-21 19:09:43	2019-10-21 23:17:53	2.01503029999999983	01	19-29岁	22.6754585254561007	113.795717710435838	440306	V0440300	36076	102	19	104	19	113.795526050000007	22.6712117000000006	113.797966389999999	22.6734276600000015	1
2019-10-21 15:49:15	2019-10-21 19:03:37	2.01503029999999983	02	50-59岁	22.6755773425065001	113.817039794520952	440306	V0440300	36084	102	27	104	27	113.815048739999995	22.6712117000000006	113.817489080000001	22.6734276600000015	1
2019-10-21 00:00:24	2019-10-21 00:20:47	1.86759879999999989	01	40-49岁	22.6799833599482987	114.133637771896417	440307	V0440300	36928	104	157	104	157	114.132292440000001	22.6756436199999989	114.134732769999999	22.677859569999999	1
2019-10-21 12:14:26	2019-10-21 12:55:34	2.01503029999999983	02	19-29岁	22.6834806480343794	113.933830292029342	440306	V0440300	37560	106	75	107	75	113.932184879999994	22.6800755299999999	113.934625209999993	22.6822914900000008	1
2019-10-21 22:08:25	2019-10-21 23:36:07	2.01503029999999983	01	30-39岁	22.6902640739242401	113.784802172269224	440306	V0440300	38570	109	14	111	14	113.783324370000003	22.6867234000000018	113.785764709999995	22.6889393599999991	1
2019-10-21 23:03:52	2019-10-21 23:40:55	2.01503029999999983	01	19-29岁	22.6926537214855699	113.930747110026246	440306	V0440300	38987	110	74	111	74	113.929744540000002	22.6889393599999991	113.932184879999994	22.69115532	1
2019-10-21 17:15:29	2019-10-21 18:22:26	2.01503029999999983	02	19-29岁	22.6974695377850999	113.818858160606013	440306	V0440300	39655	112	28	114	28	113.817489080000001	22.6933712800000009	113.81992941	22.695587230000001	2
2019-10-21 09:37:38	2019-10-21 17:14:57	2.01503029999999983	02	19-29岁	22.6974695377850999	113.818858160606013	440306	V0440300	39655	112	28	114	28	113.817489080000001	22.6933712800000009	113.81992941	22.695587230000001	2
2019-10-21 00:39:45	2019-10-21 02:45:28	1.75727349999999993	01	19-29岁	22.7036646371989299	113.986286116100928	440309	V0440300	40795	115	97	116	97	113.985872270000002	22.7000191499999993	113.988312609999994	22.7022351100000002	1
2019-10-21 15:18:24	2019-10-21 17:29:07	2.01503029999999983	01	19-29岁	22.7068149103629509	113.845088282224424	440306	V0440300	41451	117	39	119	39	113.844332769999994	22.7044510600000002	113.846773110000001	22.7066670200000011	1
2019-10-21 08:03:46	2019-10-21 10:00:41	1.75727349999999993	03	未知	22.7102838799931384	114.040587917011322	440309	V0440300	41888	118	119	118	119	114.039559659999995	22.7066670200000011	114.042000000000002	22.7088829799999985	2
2019-10-21 14:34:17	2019-10-21 15:49:42	1.75727349999999993	03	未知	22.7102838799931384	114.040587917011322	440309	V0440300	41888	118	119	118	119	114.039559659999995	22.7066670200000011	114.042000000000002	22.7088829799999985	2
2019-10-21 00:18:17	2019-10-21 00:35:15	2.01503029999999983	01	30-39岁	22.7173747234983097	113.802503822894423	440306	V0440300	42861	121	21	123	21	113.800406719999998	22.7133148899999995	113.802847060000005	22.7155308500000004	1
2019-10-21 08:47:32	2019-10-21 16:45:31	1.86759879999999989	01	19-29岁	22.7197891038065407	114.261901597847299	440307	V0440300	43407	122	210	120	211	114.261630249999996	22.7155308500000004	114.264070590000003	22.7177468100000013	1
2019-10-21 11:03:33	2019-10-21 12:23:40	2.01503029999999983	01	19-29岁	22.7219612198768708	113.892241408595467	440306	V0440300	43612	123	58	124	58	113.890699159999997	22.7177468100000013	113.893139500000004	22.7199627699999986	1
2019-10-21 10:35:12	2019-10-21 14:54:34	1.86759879999999989	02	50-59岁	22.7262059393985894	114.292561305232155	440307	V0440300	44490	125	222	123	223	114.290914290000003	22.7221787199999987	114.293354620000002	22.7243946799999996	1
2019-10-21 17:47:59	2019-10-21 20:07:00	2.01503029999999983	01	30-39岁	22.7353504689175914	113.833761157406528	440306	V0440300	45730	129	34	131	34	113.832131090000004	22.7310425500000015	113.834571429999997	22.7332585099999989	2
2019-10-21 16:26:43	2019-10-21 17:46:32	2.01503029999999983	01	30-39岁	22.7353504689175914	113.833761157406528	440306	V0440300	45730	129	34	131	34	113.832131090000004	22.7310425500000015	113.834571429999997	22.7332585099999989	2
2019-10-21 12:45:51	2019-10-21 13:21:32	2.01503029999999983	01	19-29岁	22.7395899729760593	113.909189876919683	440306	V0440300	46475	131	65	132	65	113.907781510000007	22.7354744699999998	113.910221849999999	22.7376904300000007	1
2019-10-21 11:02:29	2019-10-21 11:58:26	1.75727349999999993	01	30-39岁	22.7479321013781011	114.03787963446382	440309	V0440300	47956	135	118	135	119	114.037119329999996	22.744338299999999	114.039559659999995	22.7465542499999991	1
2019-10-21 08:11:59	2019-10-21 08:55:09	2.01503029999999983	01	30-39岁	22.7507535770058205	113.897116602131035	440306	V0440300	48255	136	60	137	61	113.895579830000003	22.7465542499999991	113.898020169999995	22.74877021	1
2019-10-21 02:45:26	2019-10-21 03:17:00	2.01503029999999983	01	30-39岁	22.7774455977354187	113.907227671098681	440306	V0440300	52543	148	64	149	65	113.905341179999994	22.7731457500000012	113.907781510000007	22.7753617000000013	1
2019-10-21 09:04:43	2019-10-21 10:52:43	2.01503029999999983	01	30-39岁	22.7826810082050599	113.865708792946165	440306	V0440300	53597	151	47	152	48	113.863855459999996	22.7797936199999995	113.866295800000003	22.7820095699999996	1
