# Supplementary material for: Analysis of the influencing factors of vitality and built environment of shopping centers based on mobile-phone signaling data
Source: PLoS One. 2024 Feb 15;19(2):e0296261. doi: 10.1371/journal.pone.0296261 (PMC10868840; doi:10.1371/journal.pone.0296261)
Supplement: S1 Data — (ZIP) [file pone.0296261.s001.zip › μò░μì«Θçìμû░μƒÑΦ»ó/07μ¥ÑτaÅσú1⁄2/μ¥ÑτaÅσú1⁄220-Φ«┐Θù«Φ«░σ╜ò.csv]

stime	etime	weight	gender	age	o_lat	o_lon	o_district	city	o_fnid	grow_4326	gcol_4326	grow_32650	gcol_32650	ext_min_x	ext_min_y	ext_max_x	ext_max_y	visit_time
2019-10-20 19:17:03	2019-10-20 20:57:38	2.29234759999999982	01	60岁以上	22.4827598723893907	113.89652498631628	440305	V0440300	5058	15	60	18	58	113.895579830000003	22.4784234000000005	113.898020169999995	22.4806393600000014	1
2019-10-20 18:42:30	2019-10-20 20:34:39	2.29234759999999982	01	40-49岁	22.4863658829587401	113.901950847129456	440305	V0440300	5774	17	62	20	60	113.900460510000002	22.4828553199999988	113.902900840000001	22.4850712799999997	1
2019-10-20 17:52:14	2019-10-20 21:38:15	2.29234759999999982	01	30-39岁	22.4863546137463395	113.911701320477917	440305	V0440300	5778	17	66	20	64	113.910221849999999	22.4828553199999988	113.912662190000006	22.4850712799999997	1
2019-10-20 13:22:21	2019-10-20 19:15:30	2.29234759999999982	02	30-39岁	22.4887396736305583	113.913716922053808	440305	V0440300	6136	18	67	21	65	113.912662190000006	22.4850712799999997	113.915102520000005	22.4872872299999997	1
2019-10-20 13:11:30	2019-10-20 14:44:35	2.29234759999999982	02	30-39岁	22.4885985201158789	113.925208896898752	440305	V0440300	6141	18	72	21	70	113.924863869999996	22.4850712799999997	113.927304199999995	22.4872872299999997	1
2019-10-20 11:42:18	2019-10-20 17:12:48	2.29234759999999982	02	40-49岁	22.4906120734910893	113.918181609089601	440305	V0440300	6495	19	69	22	67	113.917542859999998	22.4872872299999997	113.919983189999996	22.4895031900000006	1
2019-10-20 20:30:07	2019-10-20 21:35:20	2.29234759999999982	01	30-39岁	22.489826943364811	113.921957440454833	440305	V0440300	6496	19	70	22	68	113.919983189999996	22.4872872299999997	113.922423530000003	22.4895031900000006	1
2019-10-20 15:36:12	2019-10-20 21:51:48	2.29234759999999982	01	未知	22.4901080418480888	113.920610998836764	440305	V0440300	6496	19	70	22	68	113.919983189999996	22.4872872299999997	113.922423530000003	22.4895031900000006	1
2019-10-20 14:19:05	2019-10-20 15:36:13	2.29234759999999982	02	60岁以上	22.4904395947803799	113.924264991629244	440305	V0440300	6497	19	71	22	69	113.922423530000003	22.4872872299999997	113.924863869999996	22.4895031900000006	1
2019-10-20 17:15:30	2019-10-20 19:37:18	2.29234759999999982	02	19-29岁	22.4902116002445887	113.929815460322558	440305	V0440300	6500	19	74	22	72	113.929744540000002	22.4872872299999997	113.932184879999994	22.4895031900000006	1
2019-10-20 11:44:15	2019-10-20 13:03:54	2.29234759999999982	01	30-39岁	22.4916080986341598	113.930639272220574	440305	V0440300	6500	19	74	22	72	113.929744540000002	22.4872872299999997	113.932184879999994	22.4895031900000006	1
2019-10-20 11:20:27	2019-10-20 13:16:58	2.29234759999999982	01	19-29岁	22.4924841682578389	113.916032637911229	440305	V0440300	6851	20	68	23	66	113.915102520000005	22.4895031900000006	113.917542859999998	22.4917191500000015	1
2019-10-20 00:08:11	2019-10-20 01:57:53	2.29234759999999982	01	19-29岁	22.4918941057082691	113.920095562593332	440305	V0440300	6853	20	70	23	68	113.919983189999996	22.4895031900000006	113.922423530000003	22.4917191500000015	1
2019-10-20 18:07:57	2019-10-20 23:21:31	2.29234759999999982	02	19-29岁	22.4932481403294204	113.924834141098387	440305	V0440300	6854	20	71	23	69	113.922423530000003	22.4895031900000006	113.924863869999996	22.4917191500000015	1
2019-10-20 22:57:57	2019-10-20 23:44:07	2.29234759999999982	01	0-18岁	22.4930502902414702	113.92392559296006	440305	V0440300	6854	20	71	23	69	113.922423530000003	22.4895031900000006	113.924863869999996	22.4917191500000015	1
2019-10-20 15:45:43	2019-10-20 18:51:55	2.29234759999999982	01	30-39岁	22.4918961677813094	113.926816133362806	440305	V0440300	6855	20	72	23	70	113.924863869999996	22.4895031900000006	113.927304199999995	22.4917191500000015	1
2019-10-20 07:18:26	2019-10-20 17:16:43	2.29234759999999982	01	50-59岁	22.4959541492480888	113.920510648300819	440305	V0440300	7210	21	70	24	68	113.919983189999996	22.4917191500000015	113.922423530000003	22.4939351099999989	1
2019-10-20 00:00:30	2019-10-20 02:06:30	2.29234759999999982	02	19-29岁	22.4951324700038704	113.925210080896591	440305	V0440300	7212	21	72	24	70	113.924863869999996	22.4917191500000015	113.927304199999995	22.4939351099999989	1
2019-10-20 18:15:16	2019-10-20 20:21:51	2.29234759999999982	01	30-39岁	22.4972084360913804	113.911081455449107	440305	V0440300	7563	22	66	25	64	113.910221849999999	22.4939351099999989	113.912662190000006	22.496151059999999	1
2019-10-20 23:33:54	2019-10-20 23:33:54	2.29234759999999982	02	19-29岁	22.4968316689579311	113.914964976530356	440305	V0440300	7564	22	67	25	65	113.912662190000006	22.4939351099999989	113.915102520000005	22.496151059999999	2
2019-10-20 14:45:40	2019-10-20 20:45:26	2.29234759999999982	02	19-29岁	22.4968316689579311	113.914964976530356	440305	V0440300	7564	22	67	25	65	113.912662190000006	22.4939351099999989	113.915102520000005	22.496151059999999	2
2019-10-20 15:07:27	2019-10-20 20:47:40	2.29234759999999982	02	19-29岁	22.4978060151770087	113.91636133828645	440305	V0440300	7565	22	68	25	66	113.915102520000005	22.4939351099999989	113.917542859999998	22.496151059999999	1
2019-10-20 12:42:28	2019-10-20 14:51:16	2.29234759999999982	01	40-49岁	22.4978210862277415	113.926588030788068	440305	V0440300	7569	22	72	25	70	113.924863869999996	22.4939351099999989	113.927304199999995	22.496151059999999	1
2019-10-20 12:44:41	2019-10-20 14:41:53	2.29234759999999982	01	40-49岁	22.4982920263400885	113.925256739738586	440305	V0440300	7569	22	72	25	70	113.924863869999996	22.4939351099999989	113.927304199999995	22.496151059999999	1
2019-10-20 11:32:51	2019-10-20 12:31:21	2.29234759999999982	01	19-29岁	22.4982165857278389	113.925559490775257	440305	V0440300	7569	22	72	25	70	113.924863869999996	22.4939351099999989	113.927304199999995	22.496151059999999	1
2019-10-20 12:48:31	2019-10-20 15:00:43	2.29234759999999982	01	30-39岁	22.4981910751637386	113.935107304461312	440305	V0440300	7573	22	76	25	74	113.934625209999993	22.4939351099999989	113.93706555	22.496151059999999	1
2019-10-20 23:07:34	2019-10-20 23:38:14	2.29234759999999982	01	19-29岁	22.5000810148520216	113.88173511772824	440305	V0440300	7908	23	54	26	52	113.88093782	22.496151059999999	113.883378149999999	22.4983670199999999	1
2019-10-20 17:24:22	2019-10-20 19:30:28	2.29234759999999982	01	30-39岁	22.4998120869139484	113.915083359683166	440305	V0440300	7921	23	67	26	65	113.912662190000006	22.496151059999999	113.915102520000005	22.4983670199999999	1
2019-10-20 09:02:11	2019-10-20 12:17:52	2.29234759999999982	03	未知	22.4999295543366387	113.92121899078245	440305	V0440300	7924	23	70	26	68	113.919983189999996	22.496151059999999	113.922423530000003	22.4983670199999999	1
2019-10-20 17:44:41	2019-10-20 20:58:14	2.29234759999999982	02	19-29岁	22.4999968542850404	113.928521263001855	440305	V0440300	7927	23	73	26	71	113.927304199999995	22.496151059999999	113.929744540000002	22.4983670199999999	1
2019-10-20 15:46:13	2019-10-20 20:36:49	2.29234759999999982	01	40-49岁	22.5024473661849207	113.888830321169138	440305	V0440300	8268	24	57	27	55	113.888258820000004	22.4983670199999999	113.890699159999997	22.5005829800000008	1
2019-10-20 19:05:18	2019-10-20 22:02:44	2.29234759999999982	03	未知	22.5014617611533083	113.891532988996843	440305	V0440300	8269	24	58	27	56	113.890699159999997	22.4983670199999999	113.893139500000004	22.5005829800000008	1
2019-10-20 19:07:53	2019-10-20 21:51:13	2.29234759999999982	02	19-29岁	22.5021611221232192	113.91380743745961	440305	V0440300	8278	24	67	27	65	113.912662190000006	22.4983670199999999	113.915102520000005	22.5005829800000008	1
2019-10-20 18:25:14	2019-10-20 19:32:10	2.29234759999999982	01	30-39岁	22.5009286897536214	113.922498331893536	440305	V0440300	8282	24	71	27	69	113.922423530000003	22.4983670199999999	113.924863869999996	22.5005829800000008	1
2019-10-20 09:16:25	2019-10-20 17:10:05	2.29234759999999982	01	30-39岁	22.5022239080130007	113.92415964162474	440305	V0440300	8282	24	71	27	69	113.922423530000003	22.4983670199999999	113.924863869999996	22.5005829800000008	1
2019-10-20 17:29:16	2019-10-20 19:37:47	2.29234759999999982	01	30-39岁	22.5042405165084105	113.891024053432446	440305	V0440300	8626	25	58	28	56	113.890699159999997	22.5005829800000008	113.893139500000004	22.5027989400000017	1
2019-10-20 19:17:41	2019-10-20 21:38:51	2.29234759999999982	02	30-39岁	22.506969330380219	113.880939500596526	440305	V0440300	8979	26	54	29	52	113.88093782	22.5027989400000017	113.883378149999999	22.5050148900000018	1
2019-10-20 18:48:28	2019-10-20 20:13:28	2.29234759999999982	03	未知	22.5066185135662806	113.912824567420259	440305	V0440300	8992	26	67	29	65	113.912662190000006	22.5027989400000017	113.915102520000005	22.5050148900000018	1
2019-10-20 18:32:11	2019-10-20 19:06:23	2.29234759999999982	02	50-59岁	22.5052471068507707	113.915195811155414	440305	V0440300	8993	26	68	29	66	113.915102520000005	22.5027989400000017	113.917542859999998	22.5050148900000018	1
2019-10-20 19:12:28	2019-10-20 22:11:38	2.29234759999999982	02	30-39岁	22.5056338939461718	113.934020429750021	440305	V0440300	9000	26	75	29	73	113.932184879999994	22.5027989400000017	113.934625209999993	22.5050148900000018	1
2019-10-20 21:16:10	2019-10-20 23:11:36	2.29234759999999982	02	19-29岁	22.5058807903794005	113.934189814341281	440305	V0440300	9000	26	75	29	73	113.932184879999994	22.5027989400000017	113.934625209999993	22.5050148900000018	1
2019-10-20 11:14:10	2019-10-20 14:53:14	2.29234759999999982	01	40-49岁	22.5080007292120889	113.896009997769895	440305	V0440300	9342	27	60	30	58	113.895579830000003	22.5050148900000018	113.898020169999995	22.5072308499999991	1
2019-10-20 19:13:46	2019-10-20 21:12:32	2.29234759999999982	01	50-59岁	22.5085398023839112	113.899630568310457	440305	V0440300	9343	27	61	30	59	113.898020169999995	22.5050148900000018	113.900460510000002	22.5072308499999991	1
2019-10-20 14:36:05	2019-10-20 15:07:23	2.29234759999999982	01	40-49岁	22.508849681838381	113.909171471798572	440305	V0440300	9347	27	65	30	63	113.907781510000007	22.5050148900000018	113.910221849999999	22.5072308499999991	1
2019-10-20 09:46:45	2019-10-20 09:46:51	2.29234759999999982	01	40-49岁	22.50862792321999	113.912663360401325	440305	V0440300	9349	27	67	30	65	113.912662190000006	22.5050148900000018	113.915102520000005	22.5072308499999991	1
2019-10-20 11:35:17	2019-10-20 15:40:04	2.29234759999999982	01	19-29岁	22.507667025369841	113.915734570920279	440305	V0440300	9350	27	68	30	66	113.915102520000005	22.5050148900000018	113.917542859999998	22.5072308499999991	1
2019-10-20 09:16:19	2019-10-20 09:33:06	2.29234759999999982	02	40-49岁	22.5092201331408894	113.931357590607035	440305	V0440300	9356	27	74	30	72	113.929744540000002	22.5050148900000018	113.932184879999994	22.5072308499999991	1
2019-10-20 19:37:14	2019-10-20 22:29:37	2.29234759999999982	01	30-39岁	22.5115378930420391	113.906294844902035	440305	V0440300	9703	28	64	31	62	113.905341179999994	22.5072308499999991	113.907781510000007	22.50944681	2
2019-10-20 22:30:33	2019-10-20 23:19:18	2.29234759999999982	01	30-39岁	22.5115378930420391	113.906294844902035	440305	V0440300	9703	28	64	31	62	113.905341179999994	22.5072308499999991	113.907781510000007	22.50944681	2
2019-10-20 17:54:23	2019-10-20 19:31:08	2.29234759999999982	02	30-39岁	22.5134334489712806	113.921842508772642	440305	V0440300	10066	29	70	32	68	113.919983189999996	22.50944681	113.922423530000003	22.5116627700000009	1
2019-10-20 11:14:53	2019-10-20 13:28:30	2.29234759999999982	02	19-29岁	22.5120866610592607	113.925981078562486	440305	V0440300	10068	29	72	32	70	113.924863869999996	22.50944681	113.927304199999995	22.5116627700000009	1
2019-10-20 21:37:25	2019-10-20 22:23:05	2.29234759999999982	01	30-39岁	22.5133542020267683	113.931868495143277	440305	V0440300	10070	29	74	32	72	113.929744540000002	22.50944681	113.932184879999994	22.5116627700000009	1
2019-10-20 16:50:12	2019-10-20 18:20:28	2.29234759999999982	01	40-49岁	22.5120136819787611	113.93492867095604	440305	V0440300	10072	29	76	32	74	113.934625209999993	22.50944681	113.93706555	22.5116627700000009	1
2019-10-20 01:52:32	2019-10-20 10:34:44	2.29234759999999982	01	19-29岁	22.5132047152500796	113.938234102907629	440305	V0440300	10073	29	77	32	75	113.93706555	22.50944681	113.939505879999999	22.5116627700000009	1
2019-10-20 14:22:22	2019-10-20 14:54:02	2.29234759999999982	01	40-49岁	22.5140183677600412	113.899663695961863	440305	V0440300	10414	30	61	33	59	113.898020169999995	22.5116627700000009	113.900460510000002	22.513878720000001	1
2019-10-20 15:06:38	2019-10-20 17:44:52	2.29234759999999982	03	未知	22.5158207441018412	113.900468525446058	440305	V0440300	10415	30	62	33	60	113.900460510000002	22.5116627700000009	113.902900840000001	22.513878720000001	1
2019-10-20 10:23:22	2019-10-20 12:24:22	2.29234759999999982	02	30-39岁	22.5156279590956494	113.909681149876562	440305	V0440300	10418	30	65	33	63	113.907781510000007	22.5116627700000009	113.910221849999999	22.513878720000001	1
2019-10-20 09:33:20	2019-10-20 12:16:13	2.29234759999999982	01	30-39岁	22.5143823435785286	113.909670013395825	440305	V0440300	10418	30	65	33	63	113.907781510000007	22.5116627700000009	113.910221849999999	22.513878720000001	1
2019-10-20 16:25:18	2019-10-20 18:26:20	2.29234759999999982	03	未知	22.5156541794560816	113.921404748116331	440305	V0440300	10423	30	70	33	68	113.919983189999996	22.5116627700000009	113.922423530000003	22.513878720000001	1
2019-10-20 00:51:19	2019-10-20 09:15:44	2.29234759999999982	01	19-29岁	22.5153452395594904	113.921295034525841	440305	V0440300	10423	30	70	33	68	113.919983189999996	22.5116627700000009	113.922423530000003	22.513878720000001	2
2019-10-20 22:54:09	2019-10-20 23:23:14	2.29234759999999982	01	19-29岁	22.5153452395594904	113.921295034525841	440305	V0440300	10423	30	70	33	68	113.919983189999996	22.5116627700000009	113.922423530000003	22.513878720000001	2
2019-10-20 06:58:01	2019-10-20 22:57:58	2.29234759999999982	02	30-39岁	22.51407902760441	113.922566421097784	440305	V0440300	10424	30	71	33	69	113.922423530000003	22.5116627700000009	113.924863869999996	22.513878720000001	1
2019-10-20 16:05:45	2019-10-20 16:06:45	2.29234759999999982	01	40-49岁	22.5148233492609506	113.930349870184244	440305	V0440300	10427	30	74	33	72	113.929744540000002	22.5116627700000009	113.932184879999994	22.513878720000001	1
2019-10-20 14:50:23	2019-10-20 16:14:15	2.29234759999999982	01	19-29岁	22.5182633557316905	113.903590346949557	440305	V0440300	10773	31	63	34	61	113.902900840000001	22.513878720000001	113.905341179999994	22.5160946799999984	3
2019-10-20 18:51:13	2019-10-20 21:13:22	2.29234759999999982	01	19-29岁	22.5182633557316905	113.903590346949557	440305	V0440300	10773	31	63	34	61	113.902900840000001	22.513878720000001	113.905341179999994	22.5160946799999984	3
2019-10-20 17:55:54	2019-10-20 18:50:18	2.29234759999999982	01	19-29岁	22.5182633557316905	113.903590346949557	440305	V0440300	10773	31	63	34	61	113.902900840000001	22.513878720000001	113.905341179999994	22.5160946799999984	3
2019-10-20 12:30:10	2019-10-20 15:08:01	2.29234759999999982	01	30-39岁	22.5167122499718211	113.9102204056353	440305	V0440300	10775	31	65	34	63	113.907781510000007	22.513878720000001	113.910221849999999	22.5160946799999984	1
2019-10-20 00:00:24	2019-10-20 01:56:45	2.29234759999999982	02	40-49岁	22.5173205106153098	113.909468640508379	440305	V0440300	10775	31	65	34	63	113.907781510000007	22.513878720000001	113.910221849999999	22.5160946799999984	1
2019-10-20 09:57:39	2019-10-20 19:12:00	2.29234759999999982	01	19-29岁	22.5170028237006612	113.911253290558037	440305	V0440300	10776	31	66	34	64	113.910221849999999	22.513878720000001	113.912662190000006	22.5160946799999984	1
2019-10-20 12:47:11	2019-10-20 13:21:36	2.29234759999999982	01	19-29岁	22.5187318573287811	113.909650929263051	440305	V0440300	11132	32	65	35	63	113.907781510000007	22.5160946799999984	113.910221849999999	22.5183106399999993	2
2019-10-20 18:35:52	2019-10-20 19:39:09	2.29234759999999982	01	19-29岁	22.5187318573287811	113.909650929263051	440305	V0440300	11132	32	65	35	63	113.907781510000007	22.5160946799999984	113.910221849999999	22.5183106399999993	2
2019-10-20 15:25:56	2019-10-20 17:47:17	2.29234759999999982	01	19-29岁	22.5192259488542987	113.909533081871402	440305	V0440300	11132	32	65	35	63	113.907781510000007	22.5160946799999984	113.910221849999999	22.5183106399999993	2
2019-10-20 00:00:24	2019-10-20 02:20:20	2.29234759999999982	01	19-29岁	22.5192259488542987	113.909533081871402	440305	V0440300	11132	32	65	35	63	113.907781510000007	22.5160946799999984	113.910221849999999	22.5183106399999993	2
2019-10-20 00:05:31	2019-10-20 07:50:20	2.29234759999999982	01	40-49岁	22.5202857899998392	113.910208883818896	440305	V0440300	11132	32	65	35	63	113.907781510000007	22.5160946799999984	113.910221849999999	22.5183106399999993	1
2019-10-20 16:39:38	2019-10-20 17:41:58	2.29234759999999982	01	30-39岁	22.5187407098993191	113.911991728035275	440305	V0440300	11133	32	66	35	64	113.910221849999999	22.5160946799999984	113.912662190000006	22.5183106399999993	1
2019-10-20 07:30:07	2019-10-20 22:16:21	2.29234759999999982	02	40-49岁	22.5185412775393594	113.913356077515459	440305	V0440300	11134	32	67	35	65	113.912662190000006	22.5160946799999984	113.915102520000005	22.5183106399999993	1
2019-10-20 13:08:21	2019-10-20 15:59:03	2.29234759999999982	01	40-49岁	22.5214100496670895	113.902033958735004	440305	V0440300	11486	33	62	36	60	113.900460510000002	22.5183106399999993	113.902900840000001	22.5205266000000002	1
2019-10-20 15:17:44	2019-10-20 18:27:25	2.29234759999999982	02	40-49岁	22.5223008083288185	113.904238559367542	440305	V0440300	11487	33	63	36	61	113.902900840000001	22.5183106399999993	113.905341179999994	22.5205266000000002	1
2019-10-20 16:38:38	2019-10-20 18:21:58	2.29234759999999982	02	19-29岁	22.5208767292727892	113.920317569238037	440305	V0440300	11494	33	70	36	69	113.919983189999996	22.5183106399999993	113.922423530000003	22.5205266000000002	1
2019-10-20 00:57:12	2019-10-20 12:52:33	2.29234759999999982	01	40-49岁	22.5221139444075114	113.922718620538078	440305	V0440300	11495	33	71	36	70	113.922423530000003	22.5183106399999993	113.924863869999996	22.5205266000000002	1
2019-10-20 17:28:00	2019-10-20 18:29:37	3.05925700000000012	01	19-29岁	22.5213724390644217	114.033128258848109	440304	V0440300	11540	33	116	35	115	114.032238660000004	22.5183106399999993	114.034678990000003	22.5205266000000002	1
2019-10-20 22:46:05	2019-10-20 23:37:30	3.05925700000000012	01	19-29岁	22.5219007826255115	114.038780636114367	440304	V0440300	11542	33	118	35	117	114.037119329999996	22.5183106399999993	114.039559659999995	22.5205266000000002	1
2019-10-20 17:03:07	2019-10-20 23:25:14	2.29234759999999982	02	40-49岁	22.5248820443247588	113.908940894919468	440305	V0440300	11846	34	65	37	64	113.907781510000007	22.5205266000000002	113.910221849999999	22.5227425500000003	1
2019-10-20 17:48:21	2019-10-20 19:44:02	2.29234759999999982	01	30-39岁	22.5237625023404817	113.911734321195297	440305	V0440300	11847	34	66	37	65	113.910221849999999	22.5205266000000002	113.912662190000006	22.5227425500000003	1
2019-10-20 21:43:53	2019-10-20 23:45:41	2.29234759999999982	01	19-29岁	22.5235806168105412	113.910252122953736	440305	V0440300	11847	34	66	37	65	113.910221849999999	22.5205266000000002	113.912662190000006	22.5227425500000003	1
2019-10-20 17:04:30	2019-10-20 19:27:45	2.29234759999999982	01	30-39岁	22.5236730626974193	113.915068226208703	440305	V0440300	11848	34	67	37	66	113.912662190000006	22.5205266000000002	113.915102520000005	22.5227425500000003	3
2019-10-20 19:57:42	2019-10-20 20:51:05	2.29234759999999982	01	30-39岁	22.5236730626974193	113.915068226208703	440305	V0440300	11848	34	67	37	66	113.912662190000006	22.5205266000000002	113.915102520000005	22.5227425500000003	3
2019-10-20 13:09:16	2019-10-20 13:50:27	2.29234759999999982	01	30-39岁	22.5236730626974193	113.915068226208703	440305	V0440300	11848	34	67	37	66	113.912662190000006	22.5205266000000002	113.915102520000005	22.5227425500000003	3
2019-10-20 00:07:58	2019-10-20 00:56:31	2.29234759999999982	01	30-39岁	22.523989883050529	113.914177205372539	440305	V0440300	11848	34	67	37	66	113.912662190000006	22.5205266000000002	113.915102520000005	22.5227425500000003	2
2019-10-20 18:39:59	2019-10-20 19:12:37	2.29234759999999982	01	30-39岁	22.523989883050529	113.914177205372539	440305	V0440300	11848	34	67	37	66	113.912662190000006	22.5205266000000002	113.915102520000005	22.5227425500000003	2
2019-10-20 13:00:50	2019-10-20 17:14:32	2.29234759999999982	02	30-39岁	22.5246670465615502	113.912782748826388	440305	V0440300	11848	34	67	37	66	113.912662190000006	22.5205266000000002	113.915102520000005	22.5227425500000003	1
2019-10-20 10:48:29	2019-10-20 12:28:24	2.29234759999999982	01	19-29岁	22.5247729078905401	113.917831741237194	440305	V0440300	11850	34	69	37	68	113.917542859999998	22.5205266000000002	113.919983189999996	22.5227425500000003	1
2019-10-20 20:38:12	2019-10-20 21:43:14	2.29234759999999982	01	40-49岁	22.5233218000230693	113.925946065399231	440305	V0440300	11853	34	72	37	71	113.924863869999996	22.5205266000000002	113.927304199999995	22.5227425500000003	2
2019-10-20 16:24:59	2019-10-20 18:03:05	2.29234759999999982	01	40-49岁	22.5233218000230693	113.925946065399231	440305	V0440300	11853	34	72	37	71	113.924863869999996	22.5205266000000002	113.927304199999995	22.5227425500000003	2
2019-10-20 00:07:38	2019-10-20 12:32:57	3.05925700000000012	02	40-49岁	22.5241891350843488	114.027792919304261	440304	V0440300	11895	34	114	36	113	114.027357980000005	22.5205266000000002	114.029798319999998	22.5227425500000003	3
2019-10-20 20:46:41	2019-10-20 23:45:16	3.05925700000000012	02	40-49岁	22.5241891350843488	114.027792919304261	440304	V0440300	11895	34	114	36	113	114.027357980000005	22.5205266000000002	114.029798319999998	22.5227425500000003	3
2019-10-20 19:54:28	2019-10-20 20:46:34	3.05925700000000012	02	40-49岁	22.5241891350843488	114.027792919304261	440304	V0440300	11895	34	114	36	113	114.027357980000005	22.5205266000000002	114.029798319999998	22.5227425500000003	3
2019-10-20 17:31:13	2019-10-20 22:06:11	3.05925700000000012	02	19-29岁	22.5242110231910608	114.054003217985354	440304	V0440300	11905	34	124	36	123	114.051761350000007	22.5205266000000002	114.054201680000006	22.5227425500000003	1
2019-10-20 12:04:07	2019-10-20 13:31:07	2.29234759999999982	02	40-49岁	22.5253365646534611	113.909581620184809	440305	V0440300	12203	35	65	38	64	113.907781510000007	22.5227425500000003	113.910221849999999	22.5249585100000012	2
2019-10-20 13:42:06	2019-10-20 19:51:38	2.29234759999999982	02	40-49岁	22.5253365646534611	113.909581620184809	440305	V0440300	12203	35	65	38	64	113.907781510000007	22.5227425500000003	113.910221849999999	22.5249585100000012	2
2019-10-20 17:30:30	2019-10-20 20:58:12	2.29234759999999982	02	30-39岁	22.5266636674403316	113.91995604267845	440305	V0440300	12207	35	69	38	68	113.917542859999998	22.5227425500000003	113.919983189999996	22.5249585100000012	1
2019-10-20 10:04:01	2019-10-20 20:54:13	2.29234759999999982	01	19-29岁	22.5269471145218496	113.92156232937559	440305	V0440300	12208	35	70	38	69	113.919983189999996	22.5227425500000003	113.922423530000003	22.5249585100000012	1
2019-10-20 20:32:19	2019-10-20 22:03:38	2.29234759999999982	02	19-29岁	22.5284697257572013	113.912484452128226	440305	V0440300	12561	36	66	39	65	113.910221849999999	22.5249585100000012	113.912662190000006	22.5271744699999985	1
2019-10-20 19:09:25	2019-10-20 19:47:23	2.29234759999999982	01	30-39岁	22.5281170537336202	113.911977437492936	440305	V0440300	12561	36	66	39	65	113.910221849999999	22.5249585100000012	113.912662190000006	22.5271744699999985	1
2019-10-20 18:24:42	2019-10-20 18:58:51	2.29234759999999982	01	30-39岁	22.5291947652170812	113.915936374566854	440305	V0440300	12563	36	68	39	67	113.915102520000005	22.5249585100000012	113.917542859999998	22.5271744699999985	2
2019-10-20 22:39:10	2019-10-20 23:31:39	2.29234759999999982	01	30-39岁	22.5291947652170812	113.915936374566854	440305	V0440300	12563	36	68	39	67	113.915102520000005	22.5249585100000012	113.917542859999998	22.5271744699999985	2
2019-10-20 09:09:44	2019-10-20 09:47:25	2.29234759999999982	02	19-29岁	22.5278275264803902	113.917113049825744	440305	V0440300	12563	36	68	39	67	113.915102520000005	22.5249585100000012	113.917542859999998	22.5271744699999985	1
2019-10-20 18:18:37	2019-10-20 21:02:00	2.29234759999999982	02	19-29岁	22.5277234572103495	113.91686278841054	440305	V0440300	12563	36	68	39	67	113.915102520000005	22.5249585100000012	113.917542859999998	22.5271744699999985	1
2019-10-20 16:59:43	2019-10-20 19:02:36	2.29234759999999982	02	19-29岁	22.5285665974941409	113.921302977075513	440305	V0440300	12565	36	70	39	69	113.919983189999996	22.5249585100000012	113.922423530000003	22.5271744699999985	1
2019-10-20 14:38:40	2019-10-20 15:31:08	2.29234759999999982	01	19-29岁	22.5272447686877904	113.923440311276266	440305	V0440300	12566	36	71	39	70	113.922423530000003	22.5249585100000012	113.924863869999996	22.5271744699999985	1
2019-10-20 20:06:21	2019-10-20 22:52:11	2.29234759999999982	01	50-59岁	22.5283530897689914	113.94465164315659	440305	V0440300	12575	36	80	38	79	113.944386559999998	22.5249585100000012	113.946826889999997	22.5271744699999985	1
2019-10-20 20:22:50	2019-10-20 20:54:28	2.29234759999999982	01	30-39岁	22.5315942784976606	113.914940731533974	440305	V0440300	12919	37	67	40	66	113.912662190000006	22.5271744699999985	113.915102520000005	22.5293904199999986	1
2019-10-20 18:04:46	2019-10-20 19:34:08	2.29234759999999982	01	30-39岁	22.5309564864618395	113.914624615639184	440305	V0440300	12919	37	67	40	66	113.912662190000006	22.5271744699999985	113.915102520000005	22.5293904199999986	2
2019-10-20 14:18:41	2019-10-20 15:42:21	2.29234759999999982	01	30-39岁	22.5309564864618395	113.914624615639184	440305	V0440300	12919	37	67	40	66	113.912662190000006	22.5271744699999985	113.915102520000005	22.5293904199999986	2
2019-10-20 12:54:00	2019-10-20 14:17:33	2.29234759999999982	01	19-29岁	22.5303513379583684	113.918834746852554	440305	V0440300	12921	37	69	40	68	113.917542859999998	22.5271744699999985	113.919983189999996	22.5293904199999986	3
2019-10-20 19:50:47	2019-10-20 20:33:50	2.29234759999999982	01	19-29岁	22.5303513379583684	113.918834746852554	440305	V0440300	12921	37	69	40	68	113.917542859999998	22.5271744699999985	113.919983189999996	22.5293904199999986	3
2019-10-20 21:14:18	2019-10-20 21:59:48	2.29234759999999982	01	19-29岁	22.5303513379583684	113.918834746852554	440305	V0440300	12921	37	69	40	68	113.917542859999998	22.5271744699999985	113.919983189999996	22.5293904199999986	3
2019-10-20 14:59:09	2019-10-20 17:25:57	2.29234759999999982	01	30-39岁	22.5301295279687892	113.921860892737826	440305	V0440300	12922	37	70	40	69	113.919983189999996	22.5271744699999985	113.922423530000003	22.5293904199999986	1
2019-10-20 11:57:47	2019-10-20 15:50:53	2.29234759999999982	01	19-29岁	22.5298941421811385	113.92229355307613	440305	V0440300	12922	37	70	40	69	113.919983189999996	22.5271744699999985	113.922423530000003	22.5293904199999986	2
2019-10-20 11:11:32	2019-10-20 11:57:46	2.29234759999999982	01	19-29岁	22.5298941421811385	113.92229355307613	440305	V0440300	12922	37	70	40	69	113.919983189999996	22.5271744699999985	113.922423530000003	22.5293904199999986	2
2019-10-20 15:12:38	2019-10-20 16:02:24	2.29234759999999982	02	30-39岁	22.533016912907609	113.908662559867665	440305	V0440300	13274	38	65	41	64	113.907781510000007	22.5293904199999986	113.910221849999999	22.5316063799999995	1
2019-10-20 07:17:00	2019-10-20 18:29:55	2.29234759999999982	01	50-59岁	22.5337657500026189	113.911939168994195	440305	V0440300	13275	38	66	41	65	113.910221849999999	22.5293904199999986	113.912662190000006	22.5316063799999995	1
2019-10-20 17:24:12	2019-10-20 23:36:52	2.29234759999999982	01	19-29岁	22.5317851005507599	113.919716089231756	440305	V0440300	13278	38	69	41	68	113.917542859999998	22.5293904199999986	113.919983189999996	22.5316063799999995	1
2019-10-20 01:41:42	2019-10-20 07:14:28	3.05925700000000012	01	30-39岁	22.5331256940128704	114.049927765457596	440304	V0440300	13332	38	123	39	122	114.04932101	22.5293904199999986	114.051761350000007	22.5316063799999995	1
2019-10-20 19:47:49	2019-10-20 20:22:29	2.29234759999999982	01	19-29岁	22.535603772014511	113.914132680946679	440305	V0440300	13633	39	67	42	66	113.912662190000006	22.5316063799999995	113.915102520000005	22.5338223400000004	2
2019-10-20 22:24:40	2019-10-20 22:30:42	2.29234759999999982	01	19-29岁	22.535603772014511	113.914132680946679	440305	V0440300	13633	39	67	42	66	113.912662190000006	22.5316063799999995	113.915102520000005	22.5338223400000004	2
2019-10-20 18:12:16	2019-10-20 19:02:25	2.29234759999999982	01	30-39岁	22.53569691860449	113.915694707026972	440305	V0440300	13634	39	68	42	67	113.915102520000005	22.5316063799999995	113.917542859999998	22.5338223400000004	1
2019-10-20 21:56:24	2019-10-20 23:47:23	2.29234759999999982	01	30-39岁	22.5340141700878789	113.922542191228999	440305	V0440300	13637	39	71	42	70	113.922423530000003	22.5316063799999995	113.924863869999996	22.5338223400000004	1
2019-10-20 00:06:29	2019-10-20 01:19:30	2.29234759999999982	01	19-29岁	22.5347704962835387	113.927169134538772	440305	V0440300	13638	39	72	41	71	113.924863869999996	22.5316063799999995	113.927304199999995	22.5338223400000004	1
2019-10-20 00:00:07	2019-10-20 01:18:41	2.29234759999999982	02	40-49岁	22.5342489531503496	113.927268118918207	440305	V0440300	13638	39	72	41	71	113.924863869999996	22.5316063799999995	113.927304199999995	22.5338223400000004	1
2019-10-20 15:33:47	2019-10-20 18:44:22	2.29234759999999982	02	30-39岁	22.5357332002014417	113.925127099254041	440305	V0440300	13638	39	72	41	71	113.924863869999996	22.5316063799999995	113.927304199999995	22.5338223400000004	1
2019-10-20 19:16:57	2019-10-20 20:09:20	2.29234759999999982	02	40-49岁	22.5352584851826485	113.935241180403864	440305	V0440300	13642	39	76	41	75	113.934625209999993	22.5316063799999995	113.93706555	22.5338223400000004	1
2019-10-20 10:04:16	2019-10-20 22:59:12	2.29234759999999982	01	40-49岁	22.5358697150723302	113.99246004321607	440305	V0440300	13665	39	99	41	98	113.990752939999993	22.5316063799999995	113.99319328	22.5338223400000004	1
2019-10-20 18:21:27	2019-10-20 19:43:24	2.29234759999999982	02	0-18岁	22.5376956061597902	113.923451468164956	440305	V0440300	13994	40	71	42	70	113.922423530000003	22.5338223400000004	113.924863869999996	22.5360383000000013	1
2019-10-20 21:17:35	2019-10-20 21:18:35	2.29234759999999982	01	40-49岁	22.5379208496510905	113.961870204208068	440305	V0440300	14010	40	87	42	86	113.961468909999994	22.5338223400000004	113.963909240000007	22.5360383000000013	1
2019-10-20 17:57:47	2019-10-20 19:20:54	2.29234759999999982	01	30-39岁	22.5388997085588585	113.901565781683516	440305	V0440300	14342	41	62	44	61	113.900460510000002	22.5360383000000013	113.902900840000001	22.5382542599999987	1
2019-10-20 18:29:42	2019-10-20 20:04:53	2.29234759999999982	02	19-29岁	22.54034383150805	113.918476812213328	440305	V0440300	14349	41	69	44	68	113.917542859999998	22.5360383000000013	113.919983189999996	22.5382542599999987	1
2019-10-20 14:33:32	2019-10-20 20:24:44	2.29234759999999982	02	19-29岁	22.5399500131722803	113.962748735279973	440305	V0440300	14367	41	87	43	86	113.961468909999994	22.5360383000000013	113.963909240000007	22.5382542599999987	1
2019-10-20 14:04:39	2019-10-20 19:38:58	3.05925700000000012	02	40-49岁	22.5395119646772706	114.020848224806613	440304	V0440300	14391	41	111	43	110	114.02003698	22.5360383000000013	114.022477309999999	22.5382542599999987	1
2019-10-20 11:49:41	2019-10-20 13:05:25	2.29234759999999982	01	40-49岁	22.5409116399136806	113.912324151063501	440305	V0440300	14703	42	66	45	65	113.910221849999999	22.5382542599999987	113.912662190000006	22.5404702099999987	1
2019-10-20 15:42:46	2019-10-20 16:55:47	2.29234759999999982	01	19-29岁	22.5424649720068508	113.973594693162397	440305	V0440300	14728	42	91	44	90	113.971230250000005	22.5382542599999987	113.973670589999998	22.5404702099999987	1
2019-10-20 14:50:07	2019-10-20 19:51:03	2.29234759999999982	01	19-29岁	22.5437811479635215	113.966813479558127	440305	V0440300	15083	43	89	45	88	113.966349579999999	22.5404702099999987	113.968789920000006	22.5426861699999996	1
2019-10-20 09:09:10	2019-10-20 09:15:39	2.29234759999999982	01	30-39岁	22.5427118381028109	113.968974325465226	440305	V0440300	15084	43	90	45	89	113.968789920000006	22.5404702099999987	113.971230250000005	22.5426861699999996	1
2019-10-20 09:15:58	2019-10-20 15:27:45	3.05925700000000012	02	40-49岁	22.5444998413306088	114.014843376484819	440304	V0440300	15102	43	108	45	107	114.012715970000002	22.5404702099999987	114.015156300000001	22.5426861699999996	1
2019-10-20 00:39:45	2019-10-20 23:27:55	3.17181930000000012	01	19-29岁	22.5436978141824405	114.122810170014077	440303	V0440300	15147	43	153	44	152	114.122531089999995	22.5404702099999987	114.124971430000002	22.5426861699999996	1
2019-10-20 15:29:31	2019-10-20 17:00:30	2.29234759999999982	01	19-29岁	22.5457802495988986	113.919133268060406	440305	V0440300	15420	44	69	46	68	113.917542859999998	22.5426861699999996	113.919983189999996	22.5449021300000005	1
2019-10-20 19:48:18	2019-10-20 22:15:40	2.29234759999999982	03	未知	22.5462909288980384	113.921764585462185	440305	V0440300	15421	44	70	46	69	113.919983189999996	22.5426861699999996	113.922423530000003	22.5449021300000005	1
2019-10-20 10:13:06	2019-10-20 12:28:20	3.05925700000000012	02	30-39岁	22.54509636606927	114.006639807714066	440304	V0440300	15456	44	105	46	104	114.005394960000004	22.5426861699999996	114.007835290000003	22.5449021300000005	1
2019-10-20 00:00:01	2019-10-20 01:23:45	3.17181930000000012	02	19-29岁	22.547009575820141	114.102170723810318	440303	V0440300	15495	44	144	45	143	114.100568069999994	22.5426861699999996	114.103008399999993	22.5449021300000005	1
2019-10-20 14:56:07	2019-10-20 17:16:37	2.29234759999999982	01	30-39岁	22.5479447173170513	113.914353598138618	440305	V0440300	15775	45	67	47	66	113.912662190000006	22.5449021300000005	113.915102520000005	22.5471180900000014	1
2019-10-20 16:09:24	2019-10-20 19:58:06	2.29234759999999982	02	19-29岁	22.547688266561849	113.93822133607442	440305	V0440300	15785	45	77	47	76	113.93706555	22.5449021300000005	113.939505879999999	22.5471180900000014	2
2019-10-20 11:13:31	2019-10-20 14:22:21	2.29234759999999982	02	19-29岁	22.547688266561849	113.93822133607442	440305	V0440300	15785	45	77	47	76	113.93706555	22.5449021300000005	113.939505879999999	22.5471180900000014	2
2019-10-20 17:50:47	2019-10-20 19:35:29	2.29234759999999982	01	40-49岁	22.5476471748639291	113.939854512962796	440305	V0440300	15786	45	78	47	77	113.939505879999999	22.5449021300000005	113.941946220000005	22.5471180900000014	1
2019-10-20 19:53:48	2019-10-20 22:14:09	2.29234759999999982	01	19-29岁	22.548584829984879	113.961685173104513	440305	V0440300	15795	45	87	47	86	113.961468909999994	22.5449021300000005	113.963909240000007	22.5471180900000014	1
2019-10-20 12:41:20	2019-10-20 15:58:23	3.05925700000000012	03	未知	22.5482362150824187	114.003200456405708	440304	V0440300	15812	45	104	47	103	114.002954619999997	22.5449021300000005	114.005394960000004	22.5471180900000014	1
2019-10-20 07:54:42	2019-10-20 09:10:02	2.29234759999999982	02	0-18岁	22.5512889439799302	113.965327825116432	440305	V0440300	16153	46	88	48	87	113.963909240000007	22.5471180900000014	113.966349579999999	22.5493340400000015	1
2019-10-20 14:57:54	2019-10-20 17:25:57	2.29234759999999982	01	30-39岁	22.5515860046823811	113.963854156585427	440305	V0440300	16509	47	87	49	86	113.961468909999994	22.5493340400000015	113.963909240000007	22.5515499999999989	1
2019-10-20 18:14:43	2019-10-20 20:45:14	3.05925700000000012	01	50-59岁	22.5524353485510893	114.040830128929883	440304	V0440300	16541	47	119	48	118	114.039559659999995	22.5493340400000015	114.042000000000002	22.5515499999999989	1
2019-10-20 12:41:46	2019-10-20 18:13:51	3.05925700000000012	01	19-29岁	22.5554407602246592	114.067410439558913	440304	V0440300	16909	48	130	49	129	114.066403359999995	22.5515499999999989	114.068843700000002	22.5537659599999998	1
2019-10-20 09:08:28	2019-10-20 17:11:13	3.05925700000000012	01	19-29岁	22.5548183037277106	114.07783076776191	440304	V0440300	16913	48	134	49	133	114.07616471	22.5515499999999989	114.078605039999999	22.5537659599999998	1
2019-10-20 17:16:15	2019-10-20 21:01:23	2.29234759999999982	01	19-29岁	22.5559939854781	113.927029169401507	440305	V0440300	17208	49	72	51	71	113.924863869999996	22.5537659599999998	113.927304199999995	22.5559819099999999	1
2019-10-20 19:00:14	2019-10-20 21:27:49	2.01503029999999983	01	19-29岁	22.5595028938072097	113.90203808989979	440306	V0440300	17555	50	62	52	61	113.900460510000002	22.5559819099999999	113.902900840000001	22.5581978700000008	1
2019-10-20 18:27:49	2019-10-20 21:36:32	2.29234759999999982	02	19-29岁	22.5619914592910789	113.946223055801127	440305	V0440300	17930	51	80	53	79	113.944386559999998	22.5581978700000008	113.946826889999997	22.5604138300000017	1
2019-10-20 07:24:38	2019-10-20 15:09:59	3.05925700000000012	01	50-59岁	22.5606790594861408	114.036125799988426	440304	V0440300	17967	51	117	52	116	114.034678990000003	22.5581978700000008	114.037119329999996	22.5604138300000017	1
2019-10-20 12:36:17	2019-10-20 17:04:44	3.17181930000000012	02	30-39岁	22.5639122098973814	114.156064451605531	440303	V0440300	18373	52	166	52	165	114.154255460000002	22.5604138300000017	114.156695799999994	22.562629789999999	1
2019-10-20 12:52:40	2019-10-20 14:17:28	3.17181930000000012	02	0-18岁	22.5642331590826011	114.164007538876419	440303	V0440300	18376	52	169	52	168	114.16157647	22.5604138300000017	114.164016810000007	22.562629789999999	1
2019-10-20 11:01:29	2019-10-20 12:01:42	2.01503029999999983	03	未知	22.5679189547317591	113.848504107374495	440306	V0440300	18961	54	40	57	39	113.846773110000001	22.5648457399999991	113.849213449999993	22.5670617	1
2019-10-20 12:35:49	2019-10-20 19:35:00	2.01503029999999983	02	30-39岁	22.56772537181741	113.86628048572689	440306	V0440300	18968	54	47	57	46	113.863855459999996	22.5648457399999991	113.866295800000003	22.5670617	2
2019-10-20 10:10:51	2019-10-20 12:35:44	2.01503029999999983	02	30-39岁	22.56772537181741	113.86628048572689	440306	V0440300	18968	54	47	57	46	113.863855459999996	22.5648457399999991	113.866295800000003	22.5670617	2
2019-10-20 14:37:15	2019-10-20 16:14:53	2.01503029999999983	01	19-29岁	22.5692068401218009	113.878402902082698	440306	V0440300	18973	54	52	57	51	113.87605714	22.5648457399999991	113.878497479999993	22.5670617	1
2019-10-20 00:15:33	2019-10-20 01:14:16	2.01503029999999983	01	19-29岁	22.5688996366561803	113.884424655902336	440306	V0440300	18976	54	55	57	54	113.883378149999999	22.5648457399999991	113.885818490000005	22.5670617	1
2019-10-20 12:51:31	2019-10-20 14:49:10	2.01503029999999983	01	40-49岁	22.5699780351039685	113.85594898167497	440306	V0440300	19321	55	43	58	42	113.854094119999999	22.5670617	113.856534460000006	22.5692776600000009	2
2019-10-20 14:49:10	2019-10-20 17:02:39	2.01503029999999983	01	40-49岁	22.5699780351039685	113.85594898167497	440306	V0440300	19321	55	43	58	42	113.854094119999999	22.5670617	113.856534460000006	22.5692776600000009	2
2019-10-20 13:55:17	2019-10-20 15:03:20	2.01503029999999983	01	19-29岁	22.5704290693158711	113.864246759827509	440306	V0440300	19325	55	47	58	46	113.863855459999996	22.5670617	113.866295800000003	22.5692776600000009	1
2019-10-20 19:23:17	2019-10-20 21:35:41	2.01503029999999983	01	30-39岁	22.5693820364313602	113.904703175621265	440306	V0440300	19341	55	63	57	62	113.902900840000001	22.5670617	113.905341179999994	22.5692776600000009	1
2019-10-20 17:56:17	2019-10-20 19:00:42	2.29234759999999982	02	40-49岁	22.5710404512177014	113.954623656661667	440305	V0440300	19362	55	84	57	83	113.954147899999995	22.5670617	113.956588240000002	22.5692776600000009	1
2019-10-20 09:39:25	2019-10-20 13:46:46	2.29234759999999982	02	19-29岁	22.5736941244019214	113.954166871964915	440305	V0440300	19719	56	84	58	83	113.954147899999995	22.5692776600000009	113.956588240000002	22.5714936199999983	1
2019-10-20 17:42:56	2019-10-20 22:31:55	3.05925700000000012	02	19-29岁	22.5733366421583206	114.053017618372692	440304	V0440300	19759	56	124	57	123	114.051761350000007	22.5692776600000009	114.054201680000006	22.5714936199999983	2
2019-10-20 16:25:48	2019-10-20 17:11:55	3.05925700000000012	02	19-29岁	22.5733366421583206	114.053017618372692	440304	V0440300	19759	56	124	57	123	114.051761350000007	22.5692776600000009	114.054201680000006	22.5714936199999983	2
2019-10-20 11:04:08	2019-10-20 19:59:27	3.17181930000000012	01	40-49岁	22.5719700743994487	114.094418137312644	440303	V0440300	19776	56	141	57	140	114.093247059999996	22.5692776600000009	114.095687400000003	22.5714936199999983	2
2019-10-20 08:40:47	2019-10-20 09:34:31	3.17181930000000012	01	40-49岁	22.5719700743994487	114.094418137312644	440303	V0440300	19776	56	141	57	140	114.093247059999996	22.5692776600000009	114.095687400000003	22.5714936199999983	2
2019-10-20 00:00:38	2019-10-20 00:01:24	3.05925700000000012	01	19-29岁	22.5744032360911113	114.062956408953127	440304	V0440300	20120	57	128	58	127	114.061522690000004	22.5714936199999983	114.063963029999996	22.5737095799999992	1
2019-10-20 18:43:41	2019-10-20 20:29:09	2.01503029999999983	01	30-39岁	22.5772083021469783	113.861576413025603	440306	V0440300	20395	58	46	61	45	113.861415129999997	22.5737095799999992	113.863855459999996	22.5759255299999992	1
2019-10-20 15:07:27	2019-10-20 19:16:12	2.01503029999999983	02	19-29岁	22.5778480975075304	113.894941939075224	440306	V0440300	20408	58	59	60	58	113.893139500000004	22.5737095799999992	113.895579830000003	22.5759255299999992	1
2019-10-20 03:56:27	2019-10-20 03:57:27	2.01503029999999983	01	19-29岁	22.5791752479385295	113.868489644825743	440306	V0440300	20754	59	48	62	47	113.866295800000003	22.5759255299999992	113.868736139999996	22.5781414900000001	1
2019-10-20 10:37:45	2019-10-20 13:32:24	2.01503029999999983	01	19-29岁	22.5794799897450105	113.89953103968304	440306	V0440300	20767	59	61	61	60	113.898020169999995	22.5759255299999992	113.900460510000002	22.5781414900000001	2
2019-10-20 14:05:28	2019-10-20 15:33:44	2.01503029999999983	01	19-29岁	22.5794799897450105	113.89953103968304	440306	V0440300	20767	59	61	61	60	113.898020169999995	22.5759255299999992	113.900460510000002	22.5781414900000001	2
2019-10-20 14:29:53	2019-10-20 17:02:46	2.01503029999999983	02	19-29岁	22.5823570441239987	113.898038042790347	440306	V0440300	21124	60	61	62	60	113.898020169999995	22.5781414900000001	113.900460510000002	22.5803574500000011	1
2019-10-20 13:06:56	2019-10-20 14:42:37	2.01503029999999983	01	40-49岁	22.5836791194347093	113.891273742998635	440306	V0440300	21478	61	58	63	57	113.890699159999997	22.5803574500000011	113.893139500000004	22.5825734000000011	1
2019-10-20 16:13:08	2019-10-20 22:22:59	2.01503029999999983	02	19-29岁	22.586749770846211	113.85987319141033	440306	V0440300	21822	62	45	65	44	113.858974790000005	22.5825734000000011	113.861415129999997	22.5847893599999985	1
2019-10-20 07:47:17	2019-10-20 11:15:54	2.29234759999999982	01	19-29岁	22.5859345953962496	113.935820916408801	440305	V0440300	21853	62	76	64	75	113.934625209999993	22.5825734000000011	113.93706555	22.5847893599999985	1
2019-10-20 10:45:12	2019-10-20 11:38:13	2.29234759999999982	01	40-49岁	22.5867362671514691	113.947105966343202	440305	V0440300	21858	62	81	64	80	113.946826889999997	22.5825734000000011	113.949267230000004	22.5847893599999985	1
2019-10-20 17:51:20	2019-10-20 19:33:42	3.17181930000000012	01	19-29岁	22.5849495324487606	114.117978119624723	440303	V0440300	21928	62	151	62	151	114.117650420000004	22.5825734000000011	114.120090759999997	22.5847893599999985	1
2019-10-20 21:50:47	2019-10-20 22:35:55	2.01503029999999983	01	30-39岁	22.5878749954731504	113.891247519068955	440306	V0440300	22192	63	58	65	57	113.890699159999997	22.5847893599999985	113.893139500000004	22.5870053199999994	1
2019-10-20 12:46:14	2019-10-20 14:00:03	2.29234759999999982	03	未知	22.5887149942553513	113.967695538499171	440305	V0440300	22223	63	89	65	88	113.966349579999999	22.5847893599999985	113.968789920000006	22.5870053199999994	2
2019-10-20 14:00:26	2019-10-20 16:59:04	2.29234759999999982	03	未知	22.5887149942553513	113.967695538499171	440305	V0440300	22223	63	89	65	88	113.966349579999999	22.5847893599999985	113.968789920000006	22.5870053199999994	2
2019-10-20 10:44:03	2019-10-20 20:45:28	2.01503029999999983	03	未知	22.5907278602036286	113.882932342669704	440306	V0440300	22545	64	54	66	53	113.88093782	22.5870053199999994	113.883378149999999	22.5892212800000003	1
2019-10-20 00:28:03	2019-10-20 19:32:11	2.29234759999999982	01	50-59岁	22.5932424775779808	113.941383631611188	440305	V0440300	22926	65	78	67	77	113.939505879999999	22.5892212800000003	113.941946220000005	22.5914372300000004	1
2019-10-20 15:11:18	2019-10-20 15:50:17	3.17181930000000012	01	19-29岁	22.594576771944741	114.186968274977119	440303	V0440300	23384	66	179	66	179	114.185979829999994	22.5914372300000004	114.188420170000001	22.5936531900000013	1
2019-10-20 00:49:36	2019-10-20 12:30:59	2.29234759999999982	01	19-29岁	22.5964754098006502	113.973376606466587	440305	V0440300	23653	67	91	69	90	113.971230250000005	22.5936531900000013	113.973670589999998	22.5958691499999986	1
2019-10-20 17:23:01	2019-10-20 18:06:47	2.01503029999999983	01	30-39岁	22.5987857693506413	113.830385036674713	440306	V0440300	23952	68	33	71	32	113.829690760000005	22.5958691499999986	113.832131090000004	22.5980851099999995	1
2019-10-20 18:04:51	2019-10-20 20:34:01	2.01503029999999983	01	19-29岁	22.6041247277422599	113.837989408535776	440306	V0440300	24669	70	36	73	35	113.837011770000004	22.6003010599999996	113.839452100000003	22.6025170200000005	2
2019-10-20 16:00:44	2019-10-20 18:03:16	2.01503029999999983	01	19-29岁	22.6041247277422599	113.837989408535776	440306	V0440300	24669	70	36	73	35	113.837011770000004	22.6003010599999996	113.839452100000003	22.6025170200000005	2
2019-10-20 13:13:00	2019-10-20 19:34:40	2.01503029999999983	01	30-39岁	22.6040992906616509	113.847699510557263	440306	V0440300	24673	70	40	73	39	113.846773110000001	22.6003010599999996	113.849213449999993	22.6025170200000005	1
2019-10-20 09:13:32	2019-10-20 10:14:50	4.50522690000000026	01	未知	22.6028273776319004	114.472854519595245	440343	V0440300	24929	70	296	68	296	114.471499159999993	22.6003010599999996	114.4739395	22.6025170200000005	1
2019-10-20 07:18:30	2019-10-20 19:09:32	2.01503029999999983	01	50-59岁	22.6066941342741217	113.883039024959018	440306	V0440300	25044	71	54	73	53	113.88093782	22.6025170200000005	113.883378149999999	22.6047329800000014	1
2019-10-20 09:17:41	2019-10-20 17:19:19	1.75727349999999993	02	19-29岁	22.6079608988816503	114.035045148759465	440309	V0440300	25464	72	117	73	117	114.034678990000003	22.6047329800000014	114.037119329999996	22.6069489399999988	1
2019-10-20 23:25:01	2019-10-20 23:25:01	3.17181930000000012	03	未知	22.6080736890363703	114.166103378654157	440303	V0440300	25517	72	170	72	170	114.164016810000007	22.6047329800000014	114.166457140000006	22.6069489399999988	1
2019-10-20 00:00:07	2019-10-20 00:27:27	1.86759879999999989	01	30-39岁	22.6136689335177508	114.154837643805806	440307	V0440300	26584	75	166	75	166	114.154255460000002	22.6113808499999998	114.156695799999994	22.6135968100000007	1
2019-10-20 08:19:43	2019-10-20 10:17:30	1.86759879999999989	02	30-39岁	22.6174897461653011	114.122122058971769	440307	V0440300	26927	76	152	76	152	114.120090759999997	22.6135968100000007	114.122531089999995	22.6158127700000016	1
2019-10-20 04:06:50	2019-10-20 05:43:46	2.01503029999999983	02	19-29岁	22.6218445284889391	113.838264397628762	440306	V0440300	27525	78	36	80	35	113.837011770000004	22.6180287200000016	113.839452100000003	22.620244679999999	1
2019-10-20 16:51:14	2019-10-20 17:33:34	2.01503029999999983	01	30-39岁	22.6243053867835613	113.856016384412712	440306	V0440300	27889	79	43	81	42	113.854094119999999	22.620244679999999	113.856534460000006	22.6224606399999999	1
2019-10-20 12:14:20	2019-10-20 17:25:33	2.29234759999999982	02	19-29岁	22.6285409915551199	113.938687310940097	440305	V0440300	28637	81	77	83	77	113.93706555	22.6246766000000008	113.939505879999999	22.6268925500000009	1
2019-10-20 08:39:16	2019-10-20 10:06:52	1.86759879999999989	01	50-59岁	22.6271819160348784	114.070225741001224	440307	V0440300	28691	81	131	81	131	114.068843700000002	22.6246766000000008	114.071284030000001	22.6268925500000009	1
2019-10-20 08:03:21	2019-10-20 09:02:26	1.86759879999999989	01	30-39岁	22.6306636762054794	114.083967712858694	440307	V0440300	29054	82	137	82	137	114.083485710000005	22.6268925500000009	114.085926049999998	22.6291085099999982	1
2019-10-20 18:11:59	2019-10-20 21:55:49	1.75727349999999993	01	19-29岁	22.634250687168759	114.006839822836042	440309	V0440300	29736	84	105	85	105	114.005394960000004	22.6313244699999991	114.007835290000003	22.63354043	1
2019-10-20 12:18:22	2019-10-20 14:24:52	1.86759879999999989	02	19-29岁	22.6358437223479214	114.072054621905195	440307	V0440300	30120	85	132	85	132	114.071284030000001	22.63354043	114.073724369999994	22.6357563800000001	1
2019-10-20 14:33:22	2019-10-20 16:48:30	1.75727349999999993	01	19-29岁	22.6517397921487387	114.005789575248656	440309	V0440300	32592	92	105	93	105	114.005394960000004	22.6490521300000012	114.007835290000003	22.6512680800000012	2
2019-10-20 16:48:49	2019-10-20 17:54:10	1.75727349999999993	01	19-29岁	22.6517397921487387	114.005789575248656	440309	V0440300	32592	92	105	93	105	114.005394960000004	22.6490521300000012	114.007835290000003	22.6512680800000012	2
2019-10-20 13:23:59	2019-10-20 20:24:04	1.86759879999999989	01	30-39岁	22.6525685995324295	114.111851203592224	440307	V0440300	32635	92	148	92	148	114.110329410000006	22.6490521300000012	114.112769749999998	22.6512680800000012	1
2019-10-20 12:17:44	2019-10-20 13:15:00	1.86759879999999989	01	19-29岁	22.6556265897226083	114.062143933786317	440307	V0440300	32972	93	128	93	128	114.061522690000004	22.6512680800000012	114.063963029999996	22.6534840399999986	2
2019-10-20 13:15:03	2019-10-20 14:15:18	1.86759879999999989	01	19-29岁	22.6556265897226083	114.062143933786317	440307	V0440300	32972	93	128	93	128	114.061522690000004	22.6512680800000012	114.063963029999996	22.6534840399999986	2
2019-10-20 23:01:29	2019-10-20 23:01:29	2.01503029999999983	03	未知	22.6565620094783213	113.817401073893734	440306	V0440300	33228	94	27	96	27	113.815048739999995	22.6534840399999986	113.817489080000001	22.6556999999999995	1
2019-10-20 12:13:27	2019-10-20 12:17:43	2.01503029999999983	02	19-29岁	22.6657276720560397	113.912161268965619	440306	V0440300	34695	98	66	99	66	113.910221849999999	22.6623478700000014	113.912662190000006	22.6645638299999987	1
2019-10-20 10:22:16	2019-10-20 12:53:54	2.01503029999999983	03	未知	22.6764375765948607	113.912981303021496	440306	V0440300	36481	103	67	104	67	113.912662190000006	22.6734276600000015	113.915102520000005	22.6756436199999989	2
2019-10-20 07:30:39	2019-10-20 10:22:14	2.01503029999999983	03	未知	22.6764375765948607	113.912981303021496	440306	V0440300	36481	103	67	104	67	113.912662190000006	22.6734276600000015	113.915102520000005	22.6756436199999989	2
2019-10-20 10:30:56	2019-10-20 16:41:40	1.75727349999999993	01	30-39岁	22.6768074395923094	113.977732120848913	440309	V0440300	36507	103	93	104	93	113.976110930000004	22.6734276600000015	113.978551260000003	22.6756436199999989	1
2019-10-20 00:04:59	2019-10-20 01:46:40	2.01503029999999983	01	30-39岁	22.6784052049457614	113.79416137422848	440306	V0440300	36789	104	18	106	18	113.79308571	22.6756436199999989	113.795526050000007	22.677859569999999	1
2019-10-20 10:51:00	2019-10-20 11:34:49	1.75727349999999993	01	40-49岁	22.6792234644716508	113.977591592866716	440309	V0440300	36864	104	93	105	93	113.976110930000004	22.6756436199999989	113.978551260000003	22.677859569999999	1
2019-10-20 08:37:57	2019-10-20 12:00:06	2.05558739999999984	02	40-49岁	22.6819173103149012	114.339687390169317	440310	V0440300	37369	105	241	103	242	114.337280669999998	22.677859569999999	114.339721010000005	22.6800755299999999	1
2019-10-20 12:51:39	2019-10-20 12:52:39	1.86759879999999989	01	19-29岁	22.6873923427290798	114.272429465088621	440307	V0440300	38413	108	214	106	215	114.271391600000001	22.6845074500000017	114.27383193	22.6867234000000018	1
2019-10-20 20:35:52	2019-10-20 20:35:52	1.86759879999999989	01	40-49岁	22.6965334602088511	114.142534550236149	440307	V0440300	39788	112	161	111	162	114.142053779999998	22.6933712800000009	114.144494120000005	22.695587230000001	1
2019-10-20 13:10:11	2019-10-20 17:29:33	2.01503029999999983	02	30-39岁	22.6987319413881288	113.807945875398886	440306	V0440300	40008	113	24	115	24	113.807727729999996	22.695587230000001	113.810168070000003	22.6978031899999984	1
2019-10-20 16:01:29	2019-10-20 21:00:43	2.01503029999999983	02	19-29岁	22.6996668131971191	113.965781889196677	440306	V0440300	40072	113	88	114	88	113.963909240000007	22.695587230000001	113.966349579999999	22.6978031899999984	1
2019-10-20 10:01:27	2019-10-20 21:08:10	2.01503029999999983	01	19-29岁	22.702429531711779	113.880972021633283	440306	V0440300	40752	115	54	116	54	113.88093782	22.7000191499999993	113.883378149999999	22.7022351100000002	1
2019-10-20 16:11:32	2019-10-20 22:59:46	1.75727349999999993	01	19-29岁	22.7036646371989299	113.986286116100928	440309	V0440300	40795	115	97	116	97	113.985872270000002	22.7000191499999993	113.988312609999994	22.7022351100000002	1
2019-10-20 01:55:20	2019-10-20 02:42:44	1.86759879999999989	01	30-39岁	22.7047218837044404	114.308025454947668	440307	V0440300	41284	116	229	114	230	114.307996639999999	22.7022351100000002	114.310436969999998	22.7044510600000002	1
2019-10-20 15:53:10	2019-10-20 17:10:12	1.86759879999999989	01	19-29岁	22.7065515907875799	114.311618710894905	440307	V0440300	41285	116	230	114	231	114.310436969999998	22.7022351100000002	114.312877310000005	22.7044510600000002	1
2019-10-20 17:21:15	2019-10-20 18:25:55	1.75727349999999993	03	未知	22.7102838799931384	114.040587917011322	440309	V0440300	41888	118	119	118	119	114.039559659999995	22.7066670200000011	114.042000000000002	22.7088829799999985	1
2019-10-20 11:09:44	2019-10-20 13:53:50	1.75727349999999993	03	未知	22.7136138068266007	114.039592088053581	440309	V0440300	42602	120	119	120	119	114.039559659999995	22.7110989399999994	114.042000000000002	22.7133148899999995	1
2019-10-20 23:40:45	2019-10-20 23:40:45	2.01503029999999983	01	30-39岁	22.7173747234983097	113.802503822894423	440306	V0440300	42861	121	21	123	21	113.800406719999998	22.7133148899999995	113.802847060000005	22.7155308500000004	1
2019-10-20 17:34:32	2019-10-20 19:47:30	1.86759879999999989	01	19-29岁	22.7177459496355603	114.24700698604704	440307	V0440300	43044	121	204	119	205	114.246988239999993	22.7133148899999995	114.249428570000006	22.7155308500000004	2
2019-10-20 15:19:58	2019-10-20 17:34:30	1.86759879999999989	01	19-29岁	22.7177459496355603	114.24700698604704	440307	V0440300	43044	121	204	119	205	114.246988239999993	22.7133148899999995	114.249428570000006	22.7155308500000004	2
2019-10-20 04:29:15	2019-10-20 06:24:32	2.01503029999999983	01	19-29岁	22.7259462167774586	113.840534410672703	440306	V0440300	44305	125	37	127	37	113.839452100000003	22.7221787199999987	113.841892439999995	22.7243946799999996	1
2019-10-20 22:06:23	2019-10-20 23:14:24	2.01503029999999983	01	30-39岁	22.7396272696131696	113.841932061355251	440306	V0440300	46448	131	38	132	38	113.841892439999995	22.7354744699999998	113.844332769999994	22.7376904300000007	1
2019-10-20 17:31:06	2019-10-20 19:27:08	2.01503029999999983	01	40-49岁	22.7420317214165983	113.835757237876805	440306	V0440300	46802	132	35	133	35	113.834571429999997	22.7376904300000007	113.837011770000004	22.7399063800000008	1
2019-10-20 18:37:01	2019-10-20 19:49:44	1.75727349999999993	01	19-29岁	22.74427544365928	114.009244296752641	440309	V0440300	47230	133	106	133	107	114.007835290000003	22.7399063800000008	114.010275629999995	22.7421223400000017	3
2019-10-20 15:51:19	2019-10-20 16:26:22	1.75727349999999993	01	19-29岁	22.74427544365928	114.009244296752641	440309	V0440300	47230	133	106	133	107	114.007835290000003	22.7399063800000008	114.010275629999995	22.7421223400000017	3
2019-10-20 00:05:36	2019-10-20 15:51:04	1.75727349999999993	01	19-29岁	22.74427544365928	114.009244296752641	440309	V0440300	47230	133	106	133	107	114.007835290000003	22.7399063800000008	114.010275629999995	22.7421223400000017	3
2019-10-20 07:49:28	2019-10-20 08:49:44	2.01503029999999983	01	30-39岁	22.7563654103754907	113.9021565823641	440306	V0440300	49328	139	62	140	63	113.900460510000002	22.7532021299999982	113.902900840000001	22.7554180799999983	1
2019-10-20 08:41:14	2019-10-20 09:35:38	2.01503029999999983	02	50-59岁	22.7578078574269504	113.803274907798894	440306	V0440300	49645	140	22	142	23	113.802847060000005	22.7554180799999983	113.805287399999997	22.7576340399999992	1
2019-10-20 13:28:58	2019-10-20 17:31:09	2.01503029999999983	02	60岁以上	22.7580245314545202	113.819081016363128	440306	V0440300	49651	140	28	141	29	113.817489080000001	22.7554180799999983	113.81992941	22.7576340399999992	1
2019-10-20 20:06:39	2019-10-20 22:00:20	2.01503029999999983	01	19-29岁	22.7741222406242905	113.825373531394419	440306	V0440300	52153	147	31	148	32	113.82481009	22.7709297900000003	113.827250419999999	22.7731457500000012	1
2019-10-20 02:27:25	2019-10-20 03:34:54	2.01503029999999983	01	30-39岁	22.7774455977354187	113.907227671098681	440306	V0440300	52543	148	64	149	65	113.905341179999994	22.7731457500000012	113.907781510000007	22.7753617000000013	1
2019-10-20 04:55:53	2019-10-20 06:35:31	2.01503029999999983	01	30-39岁	22.7826810082050599	113.865708792946165	440306	V0440300	53597	151	47	152	48	113.863855459999996	22.7797936199999995	113.866295800000003	22.7820095699999996	1
2019-10-20 18:52:16	2019-10-20 20:39:13	2.01503029999999983	03	未知	22.7860051231843599	113.919570128298076	440306	V0440300	53976	152	69	152	70	113.917542859999998	22.7820095699999996	113.919983189999996	22.7842255300000005	1
