# Supplementary material for: Analysis of the influencing factors of vitality and built environment of shopping centers based on mobile-phone signaling data
Source: PLoS One. 2024 Feb 15;19(2):e0296261. doi: 10.1371/journal.pone.0296261 (PMC10868840; doi:10.1371/journal.pone.0296261)
Supplement: S1 Data — (ZIP) [file pone.0296261.s001.zip › μò░μì«Θçìμû░μƒÑΦ»ó/07μ¥ÑτaÅσú1⁄2/μ¥ÑτaÅσú1⁄222-Φ«┐Θù«Φ«░σ╜ò.csv]

stime	etime	weight	gender	age	o_lat	o_lon	o_district	city	o_fnid	grow_4326	gcol_4326	grow_32650	gcol_32650	ext_min_x	ext_min_y	ext_max_x	ext_max_y	visit_time
2019-10-22 13:30:42	2019-10-22 19:45:38	2.29234759999999982	02	30-39岁	22.4887396736305583	113.913716922053808	440305	V0440300	6136	18	67	21	65	113.912662190000006	22.4850712799999997	113.915102520000005	22.4872872299999997	1
2019-10-22 09:31:40	2019-10-22 10:51:58	2.29234759999999982	01	19-29岁	22.4881237276082793	113.922558413182486	440305	V0440300	6140	18	71	21	69	113.922423530000003	22.4850712799999997	113.924863869999996	22.4872872299999997	2
2019-10-22 06:34:41	2019-10-22 08:07:43	2.29234759999999982	01	19-29岁	22.4881237276082793	113.922558413182486	440305	V0440300	6140	18	71	21	69	113.922423530000003	22.4850712799999997	113.924863869999996	22.4872872299999997	2
2019-10-22 15:07:28	2019-10-22 16:29:05	2.29234759999999982	01	40-49岁	22.4916084591935999	113.918373184955001	440305	V0440300	6495	19	69	22	67	113.917542859999998	22.4872872299999997	113.919983189999996	22.4895031900000006	1
2019-10-22 01:19:54	2019-10-22 03:19:10	2.29234759999999982	01	30-39岁	22.489826943364811	113.921957440454833	440305	V0440300	6496	19	70	22	68	113.919983189999996	22.4872872299999997	113.922423530000003	22.4895031900000006	2
2019-10-22 00:06:30	2019-10-22 01:10:31	2.29234759999999982	01	30-39岁	22.489826943364811	113.921957440454833	440305	V0440300	6496	19	70	22	68	113.919983189999996	22.4872872299999997	113.922423530000003	22.4895031900000006	2
2019-10-22 22:50:14	2019-10-22 22:50:14	2.29234759999999982	02	60岁以上	22.4904395947803799	113.924264991629244	440305	V0440300	6497	19	71	22	69	113.922423530000003	22.4872872299999997	113.924863869999996	22.4895031900000006	2
2019-10-22 12:07:41	2019-10-22 14:22:11	2.29234759999999982	02	60岁以上	22.4904395947803799	113.924264991629244	440305	V0440300	6497	19	71	22	69	113.922423530000003	22.4872872299999997	113.924863869999996	22.4895031900000006	2
2019-10-22 17:30:19	2019-10-22 19:01:57	2.29234759999999982	02	30-39岁	22.4930700093708005	113.925430511052852	440305	V0440300	6855	20	72	23	70	113.924863869999996	22.4895031900000006	113.927304199999995	22.4917191500000015	1
2019-10-22 20:15:09	2019-10-22 21:32:17	2.29234759999999982	01	40-49岁	22.4950600724042786	113.920006001997521	440305	V0440300	7210	21	70	24	68	113.919983189999996	22.4917191500000015	113.922423530000003	22.4939351099999989	1
2019-10-22 09:58:32	2019-10-22 11:51:20	2.29234759999999982	01	30-39岁	22.4947179134562703	113.920518609220807	440305	V0440300	7210	21	70	24	68	113.919983189999996	22.4917191500000015	113.922423530000003	22.4939351099999989	1
2019-10-22 19:05:54	2019-10-22 19:57:10	2.29234759999999982	02	19-29岁	22.4951324700038704	113.925210080896591	440305	V0440300	7212	21	72	24	70	113.924863869999996	22.4917191500000015	113.927304199999995	22.4939351099999989	1
2019-10-22 23:08:23	2019-10-22 23:08:23	2.29234759999999982	02	40-49岁	22.4979364944943114	113.878646250129449	440305	V0440300	7550	22	53	25	51	113.878497479999993	22.4939351099999989	113.88093782	22.496151059999999	1
2019-10-22 11:59:24	2019-10-22 12:36:00	2.29234759999999982	01	19-29岁	22.4982165857278389	113.925559490775257	440305	V0440300	7569	22	72	25	70	113.924863869999996	22.4939351099999989	113.927304199999995	22.496151059999999	1
2019-10-22 09:26:02	2019-10-22 10:09:47	2.29234759999999982	02	60岁以上	22.4986185591922805	113.882175836302878	440305	V0440300	7908	23	54	26	52	113.88093782	22.496151059999999	113.883378149999999	22.4983670199999999	1
2019-10-22 19:23:44	2019-10-22 21:08:28	2.29234759999999982	01	19-29岁	22.4998352159761197	113.884887375232296	440305	V0440300	7909	23	55	26	53	113.883378149999999	22.496151059999999	113.885818490000005	22.4983670199999999	1
2019-10-22 22:40:11	2019-10-22 23:37:07	2.29234759999999982	02	40-49岁	22.4993999882597393	113.928456753699351	440305	V0440300	7927	23	73	26	71	113.927304199999995	22.496151059999999	113.929744540000002	22.4983670199999999	1
2019-10-22 18:48:37	2019-10-22 21:51:41	2.29234759999999982	01	40-49岁	22.5024473661849207	113.888830321169138	440305	V0440300	8268	24	57	27	55	113.888258820000004	22.4983670199999999	113.890699159999997	22.5005829800000008	1
2019-10-22 20:42:04	2019-10-22 21:44:09	2.29234759999999982	02	19-29岁	22.5026694958908813	113.921032026993188	440305	V0440300	8281	24	70	27	68	113.919983189999996	22.4983670199999999	113.922423530000003	22.5005829800000008	1
2019-10-22 07:51:59	2019-10-22 22:35:25	2.29234759999999982	01	30-39岁	22.5022239080130007	113.92415964162474	440305	V0440300	8282	24	71	27	69	113.922423530000003	22.4983670199999999	113.924863869999996	22.5005829800000008	1
2019-10-22 20:19:25	2019-10-22 23:44:11	2.29234759999999982	01	30-39岁	22.5055771804323896	113.911701599220606	440305	V0440300	8991	26	66	29	64	113.910221849999999	22.5027989400000017	113.912662190000006	22.5050148900000018	1
2019-10-22 22:19:01	2019-10-22 23:36:38	2.29234759999999982	01	30-39岁	22.5069136317880805	113.914566325360212	440305	V0440300	8992	26	67	29	65	113.912662190000006	22.5027989400000017	113.915102520000005	22.5050148900000018	1
2019-10-22 11:57:41	2019-10-22 12:32:23	2.29234759999999982	02	30-39岁	22.5054515783906695	113.913151591121931	440305	V0440300	8992	26	67	29	65	113.912662190000006	22.5027989400000017	113.915102520000005	22.5050148900000018	1
2019-10-22 20:52:37	2019-10-22 21:48:29	2.29234759999999982	01	40-49岁	22.5067605467833509	113.919766113422725	440305	V0440300	8994	26	69	29	67	113.917542859999998	22.5027989400000017	113.919983189999996	22.5050148900000018	1
2019-10-22 10:09:06	2019-10-22 19:49:17	2.29234759999999982	01	40-49岁	22.50862792321999	113.912663360401325	440305	V0440300	9349	27	67	30	65	113.912662190000006	22.5050148900000018	113.915102520000005	22.5072308499999991	1
2019-10-22 07:52:34	2019-10-22 08:05:26	2.29234759999999982	01	30-39岁	22.509097392463481	113.921151835289436	440305	V0440300	9352	27	70	30	68	113.919983189999996	22.5050148900000018	113.922423530000003	22.5072308499999991	1
2019-10-22 19:37:20	2019-10-22 22:56:03	2.29234759999999982	01	30-39岁	22.5115378930420391	113.906294844902035	440305	V0440300	9703	28	64	31	62	113.905341179999994	22.5072308499999991	113.907781510000007	22.50944681	1
2019-10-22 16:16:44	2019-10-22 18:47:48	2.29234759999999982	01	40-49岁	22.5095544670614096	113.910156232334202	440305	V0440300	9704	28	65	31	63	113.907781510000007	22.5072308499999991	113.910221849999999	22.50944681	1
2019-10-22 19:25:17	2019-10-22 22:15:27	2.29234759999999982	01	30-39岁	22.5101144142047893	113.926199560832089	440305	V0440300	9711	28	72	31	70	113.924863869999996	22.5072308499999991	113.927304199999995	22.50944681	1
2019-10-22 12:29:33	2019-10-22 18:11:36	2.29234759999999982	01	30-39岁	22.5132013693044613	113.923392076880333	440305	V0440300	10067	29	71	32	69	113.922423530000003	22.50944681	113.924863869999996	22.5116627700000009	1
2019-10-22 20:55:20	2019-10-22 21:20:09	2.29234759999999982	02	19-29岁	22.5120866610592607	113.925981078562486	440305	V0440300	10068	29	72	32	70	113.924863869999996	22.50944681	113.927304199999995	22.5116627700000009	1
2019-10-22 14:54:14	2019-10-22 18:11:16	2.29234759999999982	01	19-29岁	22.5123249827740892	113.932794572674752	440305	V0440300	10071	29	75	32	73	113.932184879999994	22.50944681	113.934625209999993	22.5116627700000009	1
2019-10-22 23:36:58	2019-10-22 23:44:14	2.29234759999999982	01	19-29岁	22.5127428614578591	113.934358916030675	440305	V0440300	10071	29	75	32	73	113.932184879999994	22.50944681	113.934625209999993	22.5116627700000009	1
2019-10-22 10:56:42	2019-10-22 10:57:42	2.29234759999999982	01	30-39岁	22.5140420621466113	113.899488328133572	440305	V0440300	10414	30	61	33	59	113.898020169999995	22.5116627700000009	113.900460510000002	22.513878720000001	1
2019-10-22 13:24:45	2019-10-22 14:59:27	2.29234759999999982	03	未知	22.5141417688229595	113.900447717153256	440305	V0440300	10414	30	61	33	59	113.898020169999995	22.5116627700000009	113.900460510000002	22.513878720000001	1
2019-10-22 00:04:43	2019-10-22 00:23:26	2.29234759999999982	01	19-29岁	22.5154779191759786	113.907508679872322	440305	V0440300	10417	30	64	33	62	113.905341179999994	22.5116627700000009	113.907781510000007	22.513878720000001	2
2019-10-22 00:23:50	2019-10-22 01:58:06	2.29234759999999982	01	19-29岁	22.5154779191759786	113.907508679872322	440305	V0440300	10417	30	64	33	62	113.905341179999994	22.5116627700000009	113.907781510000007	22.513878720000001	2
2019-10-22 14:10:38	2019-10-22 14:55:20	2.29234759999999982	01	19-29岁	22.5146838407859597	113.907982890366256	440305	V0440300	10418	30	65	33	63	113.907781510000007	22.5116627700000009	113.910221849999999	22.513878720000001	2
2019-10-22 11:55:54	2019-10-22 14:10:37	2.29234759999999982	01	19-29岁	22.5146838407859597	113.907982890366256	440305	V0440300	10418	30	65	33	63	113.907781510000007	22.5116627700000009	113.910221849999999	22.513878720000001	2
2019-10-22 17:00:29	2019-10-22 17:36:40	2.29234759999999982	01	19-29岁	22.5154073862860606	113.919826917634879	440305	V0440300	10422	30	69	33	67	113.917542859999998	22.5116627700000009	113.919983189999996	22.513878720000001	2
2019-10-22 23:30:55	2019-10-22 23:39:23	2.29234759999999982	01	19-29岁	22.5154073862860606	113.919826917634879	440305	V0440300	10422	30	69	33	67	113.917542859999998	22.5116627700000009	113.919983189999996	22.513878720000001	2
2019-10-22 00:59:21	2019-10-22 23:11:31	2.29234759999999982	01	0-18岁	22.5153495945640998	113.921994310530863	440305	V0440300	10423	30	70	33	68	113.919983189999996	22.5116627700000009	113.922423530000003	22.513878720000001	1
2019-10-22 16:17:56	2019-10-22 20:43:37	2.29234759999999982	03	未知	22.5156541794560816	113.921404748116331	440305	V0440300	10423	30	70	33	68	113.919983189999996	22.5116627700000009	113.922423530000003	22.513878720000001	1
2019-10-22 18:06:38	2019-10-22 20:42:53	2.29234759999999982	01	19-29岁	22.5141980162091997	113.920766800596283	440305	V0440300	10423	30	70	33	68	113.919983189999996	22.5116627700000009	113.922423530000003	22.513878720000001	1
2019-10-22 18:47:31	2019-10-22 19:31:24	2.29234759999999982	01	30-39岁	22.5150429205655591	113.920116691807067	440305	V0440300	10423	30	70	33	68	113.919983189999996	22.5116627700000009	113.922423530000003	22.513878720000001	1
2019-10-22 16:45:55	2019-10-22 18:04:56	2.29234759999999982	01	30-39岁	22.5152404955062515	113.922424122674087	440305	V0440300	10424	30	71	33	69	113.922423530000003	22.5116627700000009	113.924863869999996	22.513878720000001	1
2019-10-22 18:56:12	2019-10-22 19:21:19	2.29234759999999982	02	30-39岁	22.5157555836202903	113.925763883555334	440305	V0440300	10425	30	72	33	70	113.924863869999996	22.5116627700000009	113.927304199999995	22.513878720000001	1
2019-10-22 19:58:25	2019-10-22 21:47:02	2.29234759999999982	01	19-29岁	22.5182633557316905	113.903590346949557	440305	V0440300	10773	31	63	34	61	113.902900840000001	22.513878720000001	113.905341179999994	22.5160946799999984	4
2019-10-22 18:44:40	2019-10-22 19:56:45	2.29234759999999982	01	19-29岁	22.5182633557316905	113.903590346949557	440305	V0440300	10773	31	63	34	61	113.902900840000001	22.513878720000001	113.905341179999994	22.5160946799999984	4
2019-10-22 16:42:54	2019-10-22 18:24:07	2.29234759999999982	01	19-29岁	22.5182633557316905	113.903590346949557	440305	V0440300	10773	31	63	34	61	113.902900840000001	22.513878720000001	113.905341179999994	22.5160946799999984	4
2019-10-22 23:41:19	2019-10-22 23:41:19	2.29234759999999982	01	19-29岁	22.5182633557316905	113.903590346949557	440305	V0440300	10773	31	63	34	61	113.902900840000001	22.513878720000001	113.905341179999994	22.5160946799999984	4
2019-10-22 17:56:05	2019-10-22 19:49:59	2.29234759999999982	02	40-49岁	22.5173205106153098	113.909468640508379	440305	V0440300	10775	31	65	34	63	113.907781510000007	22.513878720000001	113.910221849999999	22.5160946799999984	1
2019-10-22 12:08:32	2019-10-22 13:49:33	2.29234759999999982	02	19-29岁	22.5180794427697215	113.909043777510405	440305	V0440300	10775	31	65	34	63	113.907781510000007	22.513878720000001	113.910221849999999	22.5160946799999984	1
2019-10-22 18:07:45	2019-10-22 18:56:40	2.29234759999999982	01	19-29岁	22.5170028237006612	113.911253290558037	440305	V0440300	10776	31	66	34	64	113.910221849999999	22.513878720000001	113.912662190000006	22.5160946799999984	1
2019-10-22 09:15:46	2019-10-22 17:22:06	2.29234759999999982	01	19-29岁	22.5169024384315613	113.912605707329703	440305	V0440300	10776	31	66	34	64	113.910221849999999	22.513878720000001	113.912662190000006	22.5160946799999984	1
2019-10-22 23:25:55	2019-10-22 23:41:55	2.29234759999999982	01	19-29岁	22.5176418286038	113.914454282587485	440305	V0440300	10777	31	67	34	65	113.912662190000006	22.513878720000001	113.915102520000005	22.5160946799999984	1
2019-10-22 22:08:31	2019-10-22 23:42:08	2.29234759999999982	02	30-39岁	22.5178766771896797	113.915876969700093	440305	V0440300	10778	31	68	34	66	113.915102520000005	22.513878720000001	113.917542859999998	22.5160946799999984	1
2019-10-22 11:20:51	2019-10-22 18:04:59	2.29234759999999982	01	19-29岁	22.516769361068711	113.917902559383649	440305	V0440300	10779	31	69	34	67	113.917542859999998	22.513878720000001	113.919983189999996	22.5160946799999984	1
2019-10-22 12:35:35	2019-10-22 13:21:00	2.29234759999999982	01	19-29岁	22.5187318573287811	113.909650929263051	440305	V0440300	11132	32	65	35	63	113.907781510000007	22.5160946799999984	113.910221849999999	22.5183106399999993	3
2019-10-22 15:27:19	2019-10-22 16:14:34	2.29234759999999982	01	19-29岁	22.5187318573287811	113.909650929263051	440305	V0440300	11132	32	65	35	63	113.907781510000007	22.5160946799999984	113.910221849999999	22.5183106399999993	3
2019-10-22 14:45:45	2019-10-22 15:27:16	2.29234759999999982	01	19-29岁	22.5187318573287811	113.909650929263051	440305	V0440300	11132	32	65	35	63	113.907781510000007	22.5160946799999984	113.910221849999999	22.5183106399999993	3
2019-10-22 11:45:08	2019-10-22 12:54:18	2.29234759999999982	01	19-29岁	22.5192259488542987	113.909533081871402	440305	V0440300	11132	32	65	35	63	113.907781510000007	22.5160946799999984	113.910221849999999	22.5183106399999993	2
2019-10-22 21:45:26	2019-10-22 22:02:41	2.29234759999999982	01	19-29岁	22.5192259488542987	113.909533081871402	440305	V0440300	11132	32	65	35	63	113.907781510000007	22.5160946799999984	113.910221849999999	22.5183106399999993	2
2019-10-22 12:29:10	2019-10-22 16:01:50	2.29234759999999982	01	19-29岁	22.5205101420664384	113.907794871710365	440305	V0440300	11132	32	65	35	63	113.907781510000007	22.5160946799999984	113.910221849999999	22.5183106399999993	1
2019-10-22 14:00:21	2019-10-22 16:04:11	2.29234759999999982	02	30-39岁	22.519712269270471	113.908541170535656	440305	V0440300	11132	32	65	35	63	113.907781510000007	22.5160946799999984	113.910221849999999	22.5183106399999993	1
2019-10-22 10:33:52	2019-10-22 11:22:50	2.29234759999999982	01	19-29岁	22.5193748497079298	113.911647358345704	440305	V0440300	11133	32	66	35	64	113.910221849999999	22.5160946799999984	113.912662190000006	22.5183106399999993	1
2019-10-22 12:45:50	2019-10-22 13:21:41	2.29234759999999982	01	19-29岁	22.51979241650238	113.911774063144847	440305	V0440300	11133	32	66	35	64	113.910221849999999	22.5160946799999984	113.912662190000006	22.5183106399999993	1
2019-10-22 15:22:52	2019-10-22 22:54:18	2.29234759999999982	03	未知	22.5188786313871994	113.912124652470553	440305	V0440300	11133	32	66	35	64	113.910221849999999	22.5160946799999984	113.912662190000006	22.5183106399999993	1
2019-10-22 08:00:54	2019-10-22 11:57:47	2.29234759999999982	01	30-39岁	22.5187804085253802	113.911709148305889	440305	V0440300	11133	32	66	35	64	113.910221849999999	22.5160946799999984	113.912662190000006	22.5183106399999993	1
2019-10-22 00:00:35	2019-10-22 02:20:51	2.29234759999999982	01	30-39岁	22.5187407098993191	113.911991728035275	440305	V0440300	11133	32	66	35	64	113.910221849999999	22.5160946799999984	113.912662190000006	22.5183106399999993	1
2019-10-22 18:11:20	2019-10-22 21:39:24	2.29234759999999982	01	30-39岁	22.5195489485928597	113.914606178870002	440305	V0440300	11134	32	67	35	65	113.912662190000006	22.5160946799999984	113.915102520000005	22.5183106399999993	1
2019-10-22 13:56:21	2019-10-22 14:41:54	2.29234759999999982	02	19-29岁	22.5190541481685393	113.919396332714797	440305	V0440300	11136	32	69	35	67	113.917542859999998	22.5160946799999984	113.919983189999996	22.5183106399999993	1
2019-10-22 00:44:41	2019-10-22 03:24:43	2.29234759999999982	01	19-29岁	22.5200835207635706	113.921782524942202	440305	V0440300	11137	32	70	35	68	113.919983189999996	22.5160946799999984	113.922423530000003	22.5183106399999993	2
2019-10-22 16:23:11	2019-10-22 19:46:06	2.29234759999999982	01	19-29岁	22.5200835207635706	113.921782524942202	440305	V0440300	11137	32	70	35	68	113.919983189999996	22.5160946799999984	113.922423530000003	22.5183106399999993	2
2019-10-22 04:28:22	2019-10-22 07:09:29	2.29234759999999982	02	19-29岁	22.5202449554010613	113.933542467154496	440305	V0440300	11142	32	75	35	74	113.932184879999994	22.5160946799999984	113.934625209999993	22.5183106399999993	1
2019-10-22 15:02:13	2019-10-22 18:55:42	2.29234759999999982	01	50-59岁	22.5210783245172514	113.907306240193165	440305	V0440300	11488	33	64	36	62	113.905341179999994	22.5183106399999993	113.907781510000007	22.5205266000000002	1
2019-10-22 22:23:59	2019-10-22 23:41:24	2.29234759999999982	01	19-29岁	22.5206481816938506	113.909812267004511	440305	V0440300	11489	33	65	36	63	113.907781510000007	22.5183106399999993	113.910221849999999	22.5205266000000002	1
2019-10-22 08:13:43	2019-10-22 11:40:41	2.29234759999999982	02	30-39岁	22.5219171792439212	113.910570847382331	440305	V0440300	11490	33	66	36	64	113.910221849999999	22.5183106399999993	113.912662190000006	22.5205266000000002	2
2019-10-22 13:03:04	2019-10-22 19:39:11	2.29234759999999982	02	30-39岁	22.5219171792439212	113.910570847382331	440305	V0440300	11490	33	66	36	64	113.910221849999999	22.5183106399999993	113.912662190000006	22.5205266000000002	2
2019-10-22 00:07:35	2019-10-22 08:54:40	2.29234759999999982	02	19-29岁	22.5223270313007191	113.91076571933236	440305	V0440300	11490	33	66	36	64	113.910221849999999	22.5183106399999993	113.912662190000006	22.5205266000000002	1
2019-10-22 07:48:24	2019-10-22 07:48:24	3.05925700000000012	01	19-29岁	22.5219007826255115	114.038780636114367	440304	V0440300	11542	33	118	35	117	114.037119329999996	22.5183106399999993	114.039559659999995	22.5205266000000002	1
2019-10-22 20:08:30	2019-10-22 21:24:44	2.29234759999999982	02	30-39岁	22.5236871874966091	113.91016232482842	440305	V0440300	11846	34	65	37	64	113.907781510000007	22.5205266000000002	113.910221849999999	22.5227425500000003	1
2019-10-22 00:04:04	2019-10-22 06:11:20	2.29234759999999982	02	30-39岁	22.5231042609055017	113.909883879970792	440305	V0440300	11846	34	65	37	64	113.907781510000007	22.5205266000000002	113.910221849999999	22.5227425500000003	2
2019-10-22 00:00:44	2019-10-22 00:04:02	2.29234759999999982	02	30-39岁	22.5231042609055017	113.909883879970792	440305	V0440300	11846	34	65	37	64	113.907781510000007	22.5205266000000002	113.910221849999999	22.5227425500000003	2
2019-10-22 10:12:00	2019-10-22 11:37:29	2.29234759999999982	01	30-39岁	22.5247588467195889	113.910983597732027	440305	V0440300	11847	34	66	37	65	113.910221849999999	22.5205266000000002	113.912662190000006	22.5227425500000003	2
2019-10-22 08:27:46	2019-10-22 09:01:11	2.29234759999999982	01	30-39岁	22.5247588467195889	113.910983597732027	440305	V0440300	11847	34	66	37	65	113.910221849999999	22.5205266000000002	113.912662190000006	22.5227425500000003	2
2019-10-22 12:19:50	2019-10-22 13:31:47	2.29234759999999982	01	30-39岁	22.5237625023404817	113.911734321195297	440305	V0440300	11847	34	66	37	65	113.910221849999999	22.5205266000000002	113.912662190000006	22.5227425500000003	1
2019-10-22 20:08:17	2019-10-22 21:50:23	2.29234759999999982	01	30-39岁	22.5228153895502103	113.911289120226627	440305	V0440300	11847	34	66	37	65	113.910221849999999	22.5205266000000002	113.912662190000006	22.5227425500000003	1
2019-10-22 12:36:39	2019-10-22 13:07:52	2.29234759999999982	01	19-29岁	22.5248909626680884	113.912224064155879	440305	V0440300	11847	34	66	37	65	113.910221849999999	22.5205266000000002	113.912662190000006	22.5227425500000003	1
2019-10-22 22:55:21	2019-10-22 22:55:21	2.29234759999999982	01	40-49岁	22.5229100724093811	113.911520148981822	440305	V0440300	11847	34	66	37	65	113.910221849999999	22.5205266000000002	113.912662190000006	22.5227425500000003	1
2019-10-22 15:19:45	2019-10-22 17:01:52	2.29234759999999982	01	30-39岁	22.5236730626974193	113.915068226208703	440305	V0440300	11848	34	67	37	66	113.912662190000006	22.5205266000000002	113.915102520000005	22.5227425500000003	2
2019-10-22 13:02:15	2019-10-22 15:19:41	2.29234759999999982	01	30-39岁	22.5236730626974193	113.915068226208703	440305	V0440300	11848	34	67	37	66	113.912662190000006	22.5205266000000002	113.915102520000005	22.5227425500000003	2
2019-10-22 01:32:50	2019-10-22 07:48:21	2.29234759999999982	01	40-49岁	22.5233218000230693	113.925946065399231	440305	V0440300	11853	34	72	37	71	113.924863869999996	22.5205266000000002	113.927304199999995	22.5227425500000003	3
2019-10-22 18:41:19	2019-10-22 23:44:13	2.29234759999999982	01	40-49岁	22.5233218000230693	113.925946065399231	440305	V0440300	11853	34	72	37	71	113.924863869999996	22.5205266000000002	113.927304199999995	22.5227425500000003	3
2019-10-22 09:54:53	2019-10-22 11:46:40	2.29234759999999982	01	40-49岁	22.5233218000230693	113.925946065399231	440305	V0440300	11853	34	72	37	71	113.924863869999996	22.5205266000000002	113.927304199999995	22.5227425500000003	3
2019-10-22 09:51:37	2019-10-22 16:46:38	2.29234759999999982	03	未知	22.5240089737146114	113.930739357468525	440305	V0440300	11855	34	74	37	73	113.929744540000002	22.5205266000000002	113.932184879999994	22.5227425500000003	1
2019-10-22 07:47:20	2019-10-22 18:34:41	3.05925700000000012	01	50-59岁	22.5230901420308385	114.038182096119414	440304	V0440300	11899	34	118	36	117	114.037119329999996	22.5205266000000002	114.039559659999995	22.5227425500000003	1
2019-10-22 22:35:06	2019-10-22 22:35:06	2.29234759999999982	02	40-49岁	22.5253365646534611	113.909581620184809	440305	V0440300	12203	35	65	38	64	113.907781510000007	22.5227425500000003	113.910221849999999	22.5249585100000012	1
2019-10-22 09:39:43	2019-10-22 15:01:55	2.29234759999999982	02	30-39岁	22.5252981156745307	113.915100111158381	440305	V0440300	12205	35	67	38	66	113.912662190000006	22.5227425500000003	113.915102520000005	22.5249585100000012	2
2019-10-22 15:03:17	2019-10-22 20:43:01	2.29234759999999982	02	30-39岁	22.5252981156745307	113.915100111158381	440305	V0440300	12205	35	67	38	66	113.912662190000006	22.5227425500000003	113.915102520000005	22.5249585100000012	2
2019-10-22 10:32:12	2019-10-22 11:42:14	2.29234759999999982	02	19-29岁	22.5257297051860697	113.914546524648728	440305	V0440300	12205	35	67	38	66	113.912662190000006	22.5227425500000003	113.915102520000005	22.5249585100000012	1
2019-10-22 15:36:30	2019-10-22 16:33:48	2.29234759999999982	02	19-29岁	22.5278275264803902	113.917113049825744	440305	V0440300	12563	36	68	39	67	113.915102520000005	22.5249585100000012	113.917542859999998	22.5271744699999985	1
2019-10-22 11:55:08	2019-10-22 16:56:45	2.29234759999999982	02	19-29岁	22.5277234572103495	113.91686278841054	440305	V0440300	12563	36	68	39	67	113.915102520000005	22.5249585100000012	113.917542859999998	22.5271744699999985	1
2019-10-22 11:40:50	2019-10-22 12:24:06	2.29234759999999982	01	19-29岁	22.5275983002184113	113.920693022314211	440305	V0440300	12565	36	70	39	69	113.919983189999996	22.5249585100000012	113.922423530000003	22.5271744699999985	1
2019-10-22 00:00:01	2019-10-22 01:10:47	2.29234759999999982	02	19-29岁	22.5272892626086794	113.9210495948752	440305	V0440300	12565	36	70	39	69	113.919983189999996	22.5249585100000012	113.922423530000003	22.5271744699999985	1
2019-10-22 19:45:16	2019-10-22 22:08:34	2.29234759999999982	02	19-29岁	22.5313187287548615	113.905766601853955	440305	V0440300	12916	37	64	40	63	113.905341179999994	22.5271744699999985	113.907781510000007	22.5293904199999986	1
2019-10-22 19:14:00	2019-10-22 19:44:07	2.29234759999999982	01	19-29岁	22.5303513379583684	113.918834746852554	440305	V0440300	12921	37	69	40	68	113.917542859999998	22.5271744699999985	113.919983189999996	22.5293904199999986	2
2019-10-22 11:45:55	2019-10-22 13:29:11	2.29234759999999982	01	19-29岁	22.5303513379583684	113.918834746852554	440305	V0440300	12921	37	69	40	68	113.917542859999998	22.5271744699999985	113.919983189999996	22.5293904199999986	2
2019-10-22 14:23:00	2019-10-22 16:48:15	2.29234759999999982	01	40-49岁	22.5300344861408703	113.921610422763692	440305	V0440300	12922	37	70	40	69	113.919983189999996	22.5271744699999985	113.922423530000003	22.5293904199999986	1
2019-10-22 21:39:13	2019-10-22 22:47:42	2.29234759999999982	01	19-29岁	22.5298941421811385	113.92229355307613	440305	V0440300	12922	37	70	40	69	113.919983189999996	22.5271744699999985	113.922423530000003	22.5293904199999986	1
2019-10-22 21:29:17	2019-10-22 21:34:29	2.29234759999999982	01	19-29岁	22.53109621855182	113.932778147044573	440305	V0440300	12927	37	75	39	74	113.932184879999994	22.5271744699999985	113.934625209999993	22.5293904199999986	1
2019-10-22 16:22:52	2019-10-22 21:43:32	2.29234759999999982	01	30-39岁	22.5314834724005593	113.946486824849174	440305	V0440300	12932	37	80	39	79	113.944386559999998	22.5271744699999985	113.946826889999997	22.5293904199999986	1
2019-10-22 15:08:47	2019-10-22 16:50:55	3.05925700000000012	01	19-29岁	22.5310070315631208	114.026043903279259	440304	V0440300	12965	37	113	39	112	114.024917650000006	22.5271744699999985	114.027357980000005	22.5293904199999986	1
2019-10-22 09:52:56	2019-10-22 17:10:41	3.05925700000000012	01	19-29岁	22.5296922692547099	114.05711238707238	440304	V0440300	12978	37	126	38	125	114.056642019999998	22.5271744699999985	114.059082349999997	22.5293904199999986	1
2019-10-22 07:27:22	2019-10-22 18:32:41	2.29234759999999982	01	50-59岁	22.5337657500026189	113.911939168994195	440305	V0440300	13275	38	66	41	65	113.910221849999999	22.5293904199999986	113.912662190000006	22.5316063799999995	1
2019-10-22 04:46:50	2019-10-22 04:47:50	2.29234759999999982	01	19-29岁	22.5332017571102305	113.92961314793267	440305	V0440300	13282	38	73	40	72	113.927304199999995	22.5293904199999986	113.929744540000002	22.5316063799999995	1
2019-10-22 14:47:58	2019-10-22 14:48:58	3.05925700000000012	01	19-29岁	22.5319516898616286	114.019057777162431	440304	V0440300	13319	38	110	40	109	114.017596639999994	22.5293904199999986	114.02003698	22.5316063799999995	1
2019-10-22 05:05:57	2019-10-22 20:19:39	3.05925700000000012	03	未知	22.5330580025204803	114.021287980197442	440304	V0440300	13320	38	111	40	110	114.02003698	22.5293904199999986	114.022477309999999	22.5316063799999995	1
2019-10-22 18:39:25	2019-10-22 20:53:13	3.05925700000000012	01	30-39岁	22.5331256940128704	114.049927765457596	440304	V0440300	13332	38	123	39	122	114.04932101	22.5293904199999986	114.051761350000007	22.5316063799999995	1
2019-10-22 16:23:29	2019-10-22 18:23:14	2.29234759999999982	01	50-59岁	22.534065677618571	113.907823156077313	440305	V0440300	13631	39	65	42	64	113.907781510000007	22.5316063799999995	113.910221849999999	22.5338223400000004	1
2019-10-22 13:29:51	2019-10-22 13:30:51	2.29234759999999982	01	19-29岁	22.5344777799675704	113.910951843164668	440305	V0440300	13632	39	66	42	65	113.910221849999999	22.5316063799999995	113.912662190000006	22.5338223400000004	1
2019-10-22 09:28:02	2019-10-22 14:07:52	2.29234759999999982	01	0-18岁	22.5342062963441307	113.923149964828426	440305	V0440300	13637	39	71	42	70	113.922423530000003	22.5316063799999995	113.924863869999996	22.5338223400000004	1
2019-10-22 17:04:02	2019-10-22 21:01:49	2.29234759999999982	01	19-29岁	22.5358855203360484	113.92554146727251	440305	V0440300	13638	39	72	41	71	113.924863869999996	22.5316063799999995	113.927304199999995	22.5338223400000004	1
2019-10-22 20:17:45	2019-10-22 20:50:16	2.29234759999999982	01	40-49岁	22.5358697150723302	113.99246004321607	440305	V0440300	13665	39	99	41	98	113.990752939999993	22.5316063799999995	113.99319328	22.5338223400000004	2
2019-10-22 20:50:34	2019-10-22 22:27:25	2.29234759999999982	01	40-49岁	22.5358697150723302	113.99246004321607	440305	V0440300	13665	39	99	41	98	113.990752939999993	22.5316063799999995	113.99319328	22.5338223400000004	2
2019-10-22 09:02:15	2019-10-22 19:02:56	3.05925700000000012	01	30-39岁	22.5349471196343387	114.056728908061515	440304	V0440300	13692	39	126	40	125	114.056642019999998	22.5316063799999995	114.059082349999997	22.5338223400000004	1
2019-10-22 11:39:52	2019-10-22 21:16:50	2.29234759999999982	02	19-29岁	22.5370227820067903	113.920833615099724	440305	V0440300	13993	40	70	43	69	113.919983189999996	22.5338223400000004	113.922423530000003	22.5360383000000013	1
2019-10-22 20:10:24	2019-10-22 22:16:13	2.29234759999999982	03	未知	22.5364268442051099	113.961611464133725	440305	V0440300	14010	40	87	42	86	113.961468909999994	22.5338223400000004	113.963909240000007	22.5360383000000013	1
2019-10-22 09:57:16	2019-10-22 10:09:31	3.05925700000000012	01	19-29岁	22.5378935617814307	114.047601450825567	440304	V0440300	14045	40	122	41	121	114.046880669999993	22.5338223400000004	114.04932101	22.5360383000000013	1
2019-10-22 18:45:10	2019-10-22 22:02:17	2.29234759999999982	01	19-29岁	22.5383094163984303	113.921572551027012	440305	V0440300	14350	41	70	43	69	113.919983189999996	22.5360383000000013	113.922423530000003	22.5382542599999987	1
2019-10-22 10:51:30	2019-10-22 13:25:08	2.29234759999999982	01	19-29岁	22.5405832769254104	113.954719565521998	440305	V0440300	14721	42	84	44	83	113.954147899999995	22.5382542599999987	113.956588240000002	22.5404702099999987	1
2019-10-22 12:50:49	2019-10-22 13:50:45	2.29234759999999982	02	50-59岁	22.5434966022312899	113.913937656701421	440305	V0440300	15061	43	67	46	66	113.912662190000006	22.5404702099999987	113.915102520000005	22.5426861699999996	1
2019-10-22 14:49:49	2019-10-22 16:41:48	2.29234759999999982	02	19-29岁	22.544712677881499	113.933623517225726	440305	V0440300	15069	43	75	45	74	113.932184879999994	22.5404702099999987	113.934625209999993	22.5426861699999996	1
2019-10-22 14:03:21	2019-10-22 15:32:47	2.29234759999999982	01	30-39岁	22.5429929147165815	113.962827838366834	440305	V0440300	15081	43	87	45	86	113.961468909999994	22.5404702099999987	113.963909240000007	22.5426861699999996	1
2019-10-22 16:45:19	2019-10-22 18:32:49	3.05925700000000012	01	19-29岁	22.5431477601809505	114.041786186364831	440304	V0440300	15113	43	119	44	118	114.039559659999995	22.5404702099999987	114.042000000000002	22.5426861699999996	2
2019-10-22 18:33:06	2019-10-22 19:23:53	3.05925700000000012	01	19-29岁	22.5431477601809505	114.041786186364831	440304	V0440300	15113	43	119	44	118	114.039559659999995	22.5404702099999987	114.042000000000002	22.5426861699999996	2
2019-10-22 21:33:39	2019-10-22 21:47:53	3.17181930000000012	02	19-29岁	22.5440341475884409	114.120422582848832	440303	V0440300	15146	43	152	44	151	114.120090759999997	22.5404702099999987	114.122531089999995	22.5426861699999996	1
2019-10-22 08:44:42	2019-10-22 09:46:57	2.29234759999999982	01	30-39岁	22.5453788970237206	113.916557837034688	440305	V0440300	15419	44	68	46	67	113.915102520000005	22.5426861699999996	113.917542859999998	22.5449021300000005	1
2019-10-22 22:43:02	2019-10-22 22:55:54	2.29234759999999982	02	30-39岁	22.5450083322106209	113.925951336151186	440305	V0440300	15423	44	72	46	71	113.924863869999996	22.5426861699999996	113.927304199999995	22.5449021300000005	1
2019-10-22 19:48:12	2019-10-22 21:39:11	2.29234759999999982	02	19-29岁	22.5496452797593108	113.934835811094075	440305	V0440300	16141	46	76	48	75	113.934625209999993	22.5471180900000014	113.93706555	22.5493340400000015	1
2019-10-22 23:28:23	2019-10-22 23:39:52	2.29234759999999982	03	未知	22.5505231514085693	113.947291881835483	440305	V0440300	16146	46	81	48	80	113.946826889999997	22.5471180900000014	113.949267230000004	22.5493340400000015	1
2019-10-22 06:56:30	2019-10-22 07:57:10	2.29234759999999982	02	0-18岁	22.5512889439799302	113.965327825116432	440305	V0440300	16153	46	88	48	87	113.963909240000007	22.5471180900000014	113.966349579999999	22.5493340400000015	2
2019-10-22 16:00:07	2019-10-22 18:44:10	2.29234759999999982	02	0-18岁	22.5512889439799302	113.965327825116432	440305	V0440300	16153	46	88	48	87	113.963909240000007	22.5471180900000014	113.966349579999999	22.5493340400000015	2
2019-10-22 17:07:06	2019-10-22 21:49:17	3.05925700000000012	02	30-39岁	22.5498858211962805	114.040593044098358	440304	V0440300	16184	46	119	47	118	114.039559659999995	22.5471180900000014	114.042000000000002	22.5493340400000015	1
2019-10-22 10:31:59	2019-10-22 13:08:18	2.29234759999999982	03	未知	22.551613766982431	113.904293629971605	440305	V0440300	16485	47	63	50	62	113.902900840000001	22.5493340400000015	113.905341179999994	22.5515499999999989	1
2019-10-22 18:30:40	2019-10-22 18:31:40	2.29234759999999982	01	30-39岁	22.552024356926939	113.939388682712263	440305	V0440300	16499	47	77	49	76	113.93706555	22.5493340400000015	113.939505879999999	22.5515499999999989	1
2019-10-22 16:05:35	2019-10-22 17:58:50	2.29234759999999982	01	30-39岁	22.5523974192502408	113.981053914223025	440305	V0440300	16517	47	95	49	94	113.980991599999996	22.5493340400000015	113.983431929999995	22.5515499999999989	2
2019-10-22 17:59:45	2019-10-22 21:36:18	2.29234759999999982	01	30-39岁	22.5523974192502408	113.981053914223025	440305	V0440300	16517	47	95	49	94	113.980991599999996	22.5493340400000015	113.983431929999995	22.5515499999999989	2
2019-10-22 19:21:06	2019-10-22 19:22:06	2.01503029999999983	02	19-29岁	22.5552699686905314	113.898275388184416	440306	V0440300	16840	48	61	51	60	113.898020169999995	22.5515499999999989	113.900460510000002	22.5537659599999998	1
2019-10-22 15:14:50	2019-10-22 17:17:34	3.17181930000000012	01	19-29岁	22.5541001832392105	114.143302427663443	440303	V0440300	16940	48	161	49	160	114.142053779999998	22.5515499999999989	114.144494120000005	22.5537659599999998	1
2019-10-22 22:58:52	2019-10-22 23:29:16	2.29234759999999982	02	19-29岁	22.5576246619045584	113.94533790430107	440305	V0440300	17216	49	80	51	79	113.944386559999998	22.5537659599999998	113.946826889999997	22.5559819099999999	1
2019-10-22 17:32:37	2019-10-22 21:18:54	2.29234759999999982	01	19-29岁	22.5570188748648093	113.947177976156652	440305	V0440300	17217	49	81	51	80	113.946826889999997	22.5537659599999998	113.949267230000004	22.5559819099999999	1
2019-10-22 08:35:33	2019-10-22 10:24:30	3.05925700000000012	01	30-39岁	22.557386411119829	114.097017292080238	440304	V0440300	17278	49	142	50	141	114.095687400000003	22.5537659599999998	114.098127730000002	22.5559819099999999	1
2019-10-22 08:30:42	2019-10-22 17:22:31	2.01503029999999983	01	40-49岁	22.5603725638792909	113.874258734801259	440306	V0440300	17544	50	51	53	50	113.873616810000001	22.5559819099999999	113.87605714	22.5581978700000008	1
2019-10-22 16:32:22	2019-10-22 19:13:44	3.05925700000000012	01	50-59岁	22.5621530020505112	114.081631261562507	440304	V0440300	17986	51	136	52	135	114.081045380000006	22.5581978700000008	114.083485710000005	22.5604138300000017	1
2019-10-22 14:12:01	2019-10-22 17:03:15	3.17181930000000012	01	19-29岁	22.5619336698624089	114.102422373917449	440303	V0440300	17994	51	144	52	143	114.100568069999994	22.5581978700000008	114.103008399999993	22.5604138300000017	1
2019-10-22 19:46:31	2019-10-22 21:18:17	2.01503029999999983	01	19-29岁	22.5634498936913097	113.878435462784793	440306	V0440300	18259	52	52	55	51	113.87605714	22.5604138300000017	113.878497479999993	22.562629789999999	1
2019-10-22 09:39:25	2019-10-22 11:07:31	2.29234759999999982	01	30-39岁	22.5636823383144289	113.944495020158996	440305	V0440300	18287	52	80	54	79	113.944386559999998	22.5604138300000017	113.946826889999997	22.562629789999999	1
2019-10-22 19:11:52	2019-10-22 21:04:46	2.01503029999999983	01	30-39岁	22.5656013345061304	113.867960939544986	440306	V0440300	18612	53	48	56	47	113.866295800000003	22.562629789999999	113.868736139999996	22.5648457399999991	1
2019-10-22 15:23:49	2019-10-22 17:28:00	2.01503029999999983	03	未知	22.566778882590171	113.876990376175243	440306	V0440300	18616	53	52	56	51	113.87605714	22.562629789999999	113.878497479999993	22.5648457399999991	1
2019-10-22 11:01:17	2019-10-22 12:16:32	3.05925700000000012	01	19-29岁	22.5664345356899005	114.031581078361683	440304	V0440300	18679	53	115	54	114	114.029798319999998	22.562629789999999	114.032238660000004	22.5648457399999991	1
2019-10-22 10:43:54	2019-10-22 13:04:59	2.01503029999999983	02	19-29岁	22.5682655103377385	113.876402993177905	440306	V0440300	18973	54	52	57	51	113.87605714	22.5648457399999991	113.878497479999993	22.5670617	1
2019-10-22 22:14:56	2019-10-22 22:48:35	2.29234759999999982	01	50-59岁	22.5684432045031897	113.919708047943374	440305	V0440300	18990	54	69	56	68	113.917542859999998	22.5648457399999991	113.919983189999996	22.5670617	2
2019-10-22 23:44:13	2019-10-22 23:44:13	2.29234759999999982	01	50-59岁	22.5684432045031897	113.919708047943374	440305	V0440300	18990	54	69	56	68	113.917542859999998	22.5648457399999991	113.919983189999996	22.5670617	2
2019-10-22 13:26:24	2019-10-22 14:30:48	3.05925700000000012	01	30-39岁	22.5690726063941511	114.038570103603575	440304	V0440300	19039	54	118	55	117	114.037119329999996	22.5648457399999991	114.039559659999995	22.5670617	1
2019-10-22 07:54:11	2019-10-22 08:39:25	2.01503029999999983	01	30-39岁	22.5713469796043391	113.887770627346384	440306	V0440300	19334	55	56	58	55	113.885818490000005	22.5670617	113.888258820000004	22.5692776600000009	1
2019-10-22 12:12:38	2019-10-22 13:14:56	2.01503029999999983	01	19-29岁	22.5696641173641801	113.888945345216499	440306	V0440300	19335	55	57	57	56	113.888258820000004	22.5670617	113.890699159999997	22.5692776600000009	2
2019-10-22 10:59:09	2019-10-22 12:12:14	2.01503029999999983	01	19-29岁	22.5696641173641801	113.888945345216499	440306	V0440300	19335	55	57	57	56	113.888258820000004	22.5670617	113.890699159999997	22.5692776600000009	2
2019-10-22 00:03:39	2019-10-22 16:02:36	2.01503029999999983	02	19-29岁	22.5702100270986286	113.898038083324067	440306	V0440300	19339	55	61	57	60	113.898020169999995	22.5670617	113.900460510000002	22.5692776600000009	1
2019-10-22 20:47:11	2019-10-22 22:04:12	3.05925700000000012	03	未知	22.5713180845576211	114.052205360580871	440304	V0440300	19402	55	124	56	123	114.051761350000007	22.5670617	114.054201680000006	22.5692776600000009	1
2019-10-22 07:54:26	2019-10-22 20:06:14	2.01503029999999983	01	30-39岁	22.5719833064205915	113.883820838085938	440306	V0440300	19690	56	55	59	54	113.883378149999999	22.5692776600000009	113.885818490000005	22.5714936199999983	1
2019-10-22 10:18:05	2019-10-22 22:22:48	2.01503029999999983	02	30-39岁	22.5756316240069808	113.897459912042976	440306	V0440300	20052	57	60	59	59	113.895579830000003	22.5714936199999983	113.898020169999995	22.5737095799999992	1
2019-10-22 00:01:42	2019-10-22 00:37:20	2.01503029999999983	01	30-39岁	22.5772083021469783	113.861576413025603	440306	V0440300	20395	58	46	61	45	113.861415129999997	22.5737095799999992	113.863855459999996	22.5759255299999992	1
2019-10-22 18:28:52	2019-10-22 22:31:47	2.01503029999999983	01	19-29岁	22.5797773862261018	113.856358110310083	440306	V0440300	20749	59	43	62	42	113.854094119999999	22.5759255299999992	113.856534460000006	22.5781414900000001	1
2019-10-22 15:54:55	2019-10-22 16:47:19	2.01503029999999983	01	19-29岁	22.5818341725836689	113.899935059607145	440306	V0440300	21124	60	61	62	60	113.898020169999995	22.5781414900000001	113.900460510000002	22.5803574500000011	1
2019-10-22 12:20:22	2019-10-22 12:56:43	2.01503029999999983	02	30-39岁	22.5803600229695292	113.900706636652274	440306	V0440300	21125	60	62	62	61	113.900460510000002	22.5781414900000001	113.902900840000001	22.5803574500000011	2
2019-10-22 13:41:58	2019-10-22 19:15:26	2.01503029999999983	02	30-39岁	22.5803600229695292	113.900706636652274	440306	V0440300	21125	60	62	62	61	113.900460510000002	22.5781414900000001	113.902900840000001	22.5803574500000011	2
2019-10-22 21:29:09	2019-10-22 22:54:50	2.01503029999999983	01	19-29岁	22.5837159239321608	113.880612176586808	440306	V0440300	21473	61	53	63	52	113.878497479999993	22.5803574500000011	113.88093782	22.5825734000000011	2
2019-10-22 08:38:32	2019-10-22 09:39:49	2.01503029999999983	01	19-29岁	22.5837159239321608	113.880612176586808	440306	V0440300	21473	61	53	63	52	113.878497479999993	22.5803574500000011	113.88093782	22.5825734000000011	2
2019-10-22 11:24:15	2019-10-22 12:18:05	2.29234759999999982	02	30-39岁	22.5844316397257501	113.954533186592869	440305	V0440300	21504	61	84	63	83	113.954147899999995	22.5803574500000011	113.956588240000002	22.5825734000000011	1
2019-10-22 08:53:45	2019-10-22 11:51:58	2.29234759999999982	03	未知	22.5856071927292703	113.947529335864417	440305	V0440300	21858	62	81	64	80	113.946826889999997	22.5825734000000011	113.949267230000004	22.5847893599999985	1
2019-10-22 12:50:45	2019-10-22 15:29:47	2.01503029999999983	02	30-39岁	22.5907209727484606	113.851609911474668	440306	V0440300	22532	64	41	67	40	113.849213449999993	22.5870053199999994	113.851653780000007	22.5892212800000003	1
2019-10-22 09:55:56	2019-10-22 11:18:11	2.29234759999999982	01	50-59岁	22.5908603756004993	113.92440878923729	440305	V0440300	22562	64	71	66	70	113.922423530000003	22.5870053199999994	113.924863869999996	22.5892212800000003	1
2019-10-22 22:59:51	2019-10-22 23:40:21	2.29234759999999982	01	19-29岁	22.5906065522301205	113.941820941232407	440305	V0440300	22569	64	78	66	77	113.939505879999999	22.5870053199999994	113.941946220000005	22.5892212800000003	1
2019-10-22 13:57:53	2019-10-22 14:49:53	2.01503029999999983	01	19-29岁	22.5917023303178901	113.890831092069007	440306	V0440300	22906	65	58	67	57	113.890699159999997	22.5892212800000003	113.893139500000004	22.5914372300000004	3
2019-10-22 08:24:34	2019-10-22 09:44:10	2.01503029999999983	01	19-29岁	22.5917023303178901	113.890831092069007	440306	V0440300	22906	65	58	67	57	113.890699159999997	22.5892212800000003	113.893139500000004	22.5914372300000004	3
2019-10-22 10:44:14	2019-10-22 11:22:04	2.01503029999999983	01	19-29岁	22.5917023303178901	113.890831092069007	440306	V0440300	22906	65	58	67	57	113.890699159999997	22.5892212800000003	113.893139500000004	22.5914372300000004	3
2019-10-22 14:14:19	2019-10-22 23:30:25	2.29234759999999982	01	19-29岁	22.5926077583745588	113.937442006690759	440305	V0440300	22925	65	77	67	76	113.93706555	22.5892212800000003	113.939505879999999	22.5914372300000004	1
2019-10-22 17:21:32	2019-10-22 17:22:32	2.01503029999999983	01	19-29岁	22.5965875323130909	113.834225683095667	440306	V0440300	23596	67	34	70	33	113.832131090000004	22.5936531900000013	113.834571429999997	22.5958691499999986	2
2019-10-22 13:37:43	2019-10-22 13:38:43	2.01503029999999983	01	19-29岁	22.5965875323130909	113.834225683095667	440306	V0440300	23596	67	34	70	33	113.832131090000004	22.5936531900000013	113.834571429999997	22.5958691499999986	2
2019-10-22 15:18:05	2019-10-22 15:57:07	2.01503029999999983	01	19-29岁	22.5964290380745787	113.866602461207989	440306	V0440300	23610	67	48	69	47	113.866295800000003	22.5936531900000013	113.868736139999996	22.5958691499999986	2
2019-10-22 10:58:13	2019-10-22 12:12:55	2.01503029999999983	01	19-29岁	22.5964290380745787	113.866602461207989	440306	V0440300	23610	67	48	69	47	113.866295800000003	22.5936531900000013	113.868736139999996	22.5958691499999986	2
2019-10-22 14:00:48	2019-10-22 16:11:42	1.86759879999999989	01	19-29岁	22.5978504834797711	114.111624363231854	440307	V0440300	23710	67	148	67	148	114.110329410000006	22.5936531900000013	114.112769749999998	22.5958691499999986	2
2019-10-22 17:22:08	2019-10-22 18:07:39	1.86759879999999989	01	19-29岁	22.5978504834797711	114.111624363231854	440307	V0440300	23710	67	148	67	148	114.110329410000006	22.5936531900000013	114.112769749999998	22.5958691499999986	2
2019-10-22 06:48:30	2019-10-22 07:55:11	2.01503029999999983	01	40-49岁	22.6011659066026596	113.876272676947153	440306	V0440300	24328	69	52	71	51	113.87605714	22.5980851099999995	113.878497479999993	22.6003010599999996	1
2019-10-22 13:41:07	2019-10-22 19:40:58	2.01503029999999983	01	40-49岁	22.6035452819845588	113.871485576322058	440306	V0440300	24683	70	50	72	49	113.871176469999995	22.6003010599999996	113.873616810000001	22.6025170200000005	3
2019-10-22 09:03:44	2019-10-22 10:17:14	2.01503029999999983	01	40-49岁	22.6035452819845588	113.871485576322058	440306	V0440300	24683	70	50	72	49	113.871176469999995	22.6003010599999996	113.873616810000001	22.6025170200000005	3
2019-10-22 10:17:43	2019-10-22 13:00:37	2.01503029999999983	01	40-49岁	22.6035452819845588	113.871485576322058	440306	V0440300	24683	70	50	72	49	113.871176469999995	22.6003010599999996	113.873616810000001	22.6025170200000005	3
2019-10-22 17:33:02	2019-10-22 22:49:42	1.75727349999999993	01	19-29岁	22.60439386237287	114.048147157563989	440309	V0440300	24755	70	122	71	122	114.046880669999993	22.6003010599999996	114.04932101	22.6025170200000005	1
2019-10-22 12:00:38	2019-10-22 14:13:44	2.01503029999999983	01	30-39岁	22.6081678054977111	113.86512149043547	440306	V0440300	25394	72	47	74	46	113.863855459999996	22.6047329800000014	113.866295800000003	22.6069489399999988	1
2019-10-22 14:04:09	2019-10-22 15:07:41	1.75727349999999993	02	19-29岁	22.6077665236258589	114.033319027511709	440309	V0440300	25463	72	116	73	116	114.032238660000004	22.6047329800000014	114.034678990000003	22.6069489399999988	1
2019-10-22 18:17:08	2019-10-22 20:21:45	2.01503029999999983	01	40-49岁	22.61570079581481	113.85394739599181	440306	V0440300	26460	75	42	77	41	113.851653780000007	22.6113808499999998	113.854094119999999	22.6135968100000007	1
2019-10-22 15:03:00	2019-10-22 18:27:33	1.75727349999999993	01	19-29岁	22.6164387675470202	114.016723368718601	440309	V0440300	26884	76	109	77	109	114.015156300000001	22.6135968100000007	114.017596639999994	22.6158127700000016	1
2019-10-22 18:53:26	2019-10-22 22:44:33	1.75727349999999993	01	19-29岁	22.6169300088356593	114.033958386195536	440309	V0440300	26891	76	116	77	116	114.032238660000004	22.6135968100000007	114.034678990000003	22.6158127700000016	1
2019-10-22 10:15:35	2019-10-22 14:18:07	1.86759879999999989	02	30-39岁	22.6169356037807816	114.156831487512591	440307	V0440300	26942	76	167	76	167	114.156695799999994	22.6135968100000007	114.159136129999993	22.6158127700000016	1
2019-10-22 20:43:45	2019-10-22 22:15:19	1.86759879999999989	01	30-39岁	22.6215035901599286	114.09246369026539	440307	V0440300	27629	78	140	78	140	114.090806720000003	22.6180287200000016	114.093247059999996	22.620244679999999	1
2019-10-22 10:29:46	2019-10-22 12:27:31	1.86759879999999989	01	30-39岁	22.6208938584253083	114.105154078645143	440307	V0440300	27634	78	145	78	145	114.103008399999993	22.6180287200000016	114.10544874	22.620244679999999	1
2019-10-22 10:01:32	2019-10-22 14:07:36	1.86759879999999989	02	30-39岁	22.6230796491668507	114.154138315907687	440307	V0440300	28011	79	165	79	165	114.151815130000003	22.620244679999999	114.154255460000002	22.6224606399999999	2
2019-10-22 09:22:43	2019-10-22 09:59:47	1.86759879999999989	02	30-39岁	22.6230796491668507	114.154138315907687	440307	V0440300	28011	79	165	79	165	114.151815130000003	22.620244679999999	114.154255460000002	22.6224606399999999	2
2019-10-22 18:28:32	2019-10-22 19:07:18	2.29234759999999982	02	40-49岁	22.6247936055385885	113.972309317098706	440305	V0440300	28294	80	91	81	91	113.971230250000005	22.6224606399999999	113.973670589999998	22.6246766000000008	1
2019-10-22 18:59:57	2019-10-22 20:25:45	1.75727349999999993	01	30-39岁	22.6300465955218399	114.031673970070813	440309	V0440300	29032	82	115	83	115	114.029798319999998	22.6268925500000009	114.032238660000004	22.6291085099999982	1
2019-10-22 19:29:44	2019-10-22 21:13:48	1.86759879999999989	01	19-29岁	22.6319268278490391	114.068608350988114	440307	V0440300	29404	83	130	83	130	114.066403359999995	22.6291085099999982	114.068843700000002	22.6313244699999991	1
2019-10-22 16:31:04	2019-10-22 18:14:31	1.75727349999999993	01	19-29岁	22.6336213603427296	114.041475259131545	440309	V0440300	29750	84	119	85	119	114.039559659999995	22.6313244699999991	114.042000000000002	22.63354043	1
2019-10-22 18:30:47	2019-10-22 22:31:22	1.86759879999999989	02	30-39岁	22.6338323363008911	114.053906012369154	440307	V0440300	29755	84	124	85	124	114.051761350000007	22.6313244699999991	114.054201680000006	22.63354043	1
2019-10-22 10:15:47	2019-10-22 11:34:25	1.75727349999999993	01	50-59岁	22.6401051407108689	114.005721159885965	440309	V0440300	30450	86	105	87	105	114.005394960000004	22.6357563800000001	114.007835290000003	22.637972340000001	1
2019-10-22 11:28:08	2019-10-22 14:46:48	2.01503029999999983	01	30-39岁	22.6408079050021698	113.92655395431143	440306	V0440300	30774	87	72	89	72	113.924863869999996	22.637972340000001	113.927304199999995	22.6401882999999984	1
2019-10-22 19:10:14	2019-10-22 19:11:14	2.01503029999999983	02	50-59岁	22.643327382976679	113.834884989691488	440306	V0440300	31094	88	35	90	34	113.834571429999997	22.6401882999999984	113.837011770000004	22.6424042599999993	1
2019-10-22 18:22:18	2019-10-22 19:27:43	1.75727349999999993	03	未知	22.6425614397293593	114.044190909545833	440309	V0440300	31179	88	120	89	120	114.042000000000002	22.6401882999999984	114.044440339999994	22.6424042599999993	1
2019-10-22 14:19:59	2019-10-22 15:44:49	1.86759879999999989	01	19-29岁	22.6433214782189509	114.050660088538024	440307	V0440300	31182	88	123	89	123	114.04932101	22.6401882999999984	114.051761350000007	22.6424042599999993	1
2019-10-22 13:37:52	2019-10-22 14:19:51	1.86759879999999989	01	40-49岁	22.64276575854905	114.057740821236138	440307	V0440300	31185	88	126	88	126	114.056642019999998	22.6401882999999984	114.059082349999997	22.6424042599999993	1
2019-10-22 11:40:29	2019-10-22 12:37:03	1.86759879999999989	01	30-39岁	22.6471100772820506	114.163483958925923	440307	V0440300	31942	90	169	90	169	114.16157647	22.6446202099999994	114.164016810000007	22.6468361700000003	1
2019-10-22 11:27:51	2019-10-22 14:48:18	2.01503029999999983	01	30-39岁	22.6531866084036686	113.918878833959866	440306	V0440300	32556	92	69	94	69	113.917542859999998	22.6490521300000012	113.919983189999996	22.6512680800000012	1
2019-10-22 23:16:40	2019-10-22 23:39:05	1.75727349999999993	02	19-29岁	22.6531015198550598	114.027531657670039	440309	V0440300	32601	92	114	93	114	114.027357980000005	22.6490521300000012	114.029798319999998	22.6512680800000012	1
2019-10-22 00:04:56	2019-10-22 00:11:57	2.01503029999999983	01	40-49岁	22.6546066840082609	113.821179695473262	440306	V0440300	32873	93	29	95	29	113.81992941	22.6512680800000012	113.822369749999993	22.6534840399999986	1
2019-10-22 15:14:05	2019-10-22 18:06:41	1.75727349999999993	02	50-59岁	22.6551390141354005	114.008030080200939	440309	V0440300	32950	93	106	94	106	114.007835290000003	22.6512680800000012	114.010275629999995	22.6534840399999986	1
2019-10-22 11:45:53	2019-10-22 11:46:53	2.01503029999999983	02	19-29岁	22.6614591014214604	113.878661694053463	440306	V0440300	33968	96	53	98	53	113.878497479999993	22.6579159600000004	113.88093782	22.6601319100000005	1
2019-10-22 18:03:06	2019-10-22 18:04:06	1.75727349999999993	01	19-29岁	22.66426116652422	114.046789219198729	440309	V0440300	34393	97	121	97	121	114.044440339999994	22.6601319100000005	114.046880669999993	22.6623478700000014	1
2019-10-22 18:42:00	2019-10-22 19:15:39	2.01503029999999983	01	30-39岁	22.6680767577480005	113.820587129206032	440306	V0440300	35015	99	29	101	29	113.81992941	22.6645638299999987	113.822369749999993	22.6667797899999997	1
2019-10-22 17:46:26	2019-10-22 18:56:49	2.01503029999999983	01	30-39岁	22.6697724117177017	113.809210180064298	440306	V0440300	35367	100	24	102	24	113.807727729999996	22.6667797899999997	113.810168070000003	22.6689957399999997	1
2019-10-22 14:09:38	2019-10-22 14:41:24	2.01503029999999983	01	30-39岁	22.6738125530314001	113.81723614711521	440306	V0440300	36084	102	27	104	27	113.815048739999995	22.6712117000000006	113.817489080000001	22.6734276600000015	1
2019-10-22 00:59:11	2019-10-22 01:44:19	2.01503029999999983	01	19-29岁	22.6779804707666983	113.821262968654679	440306	V0440300	36800	104	29	106	29	113.81992941	22.6756436199999989	113.822369749999993	22.677859569999999	1
2019-10-22 00:00:00	2019-10-22 00:29:23	2.01503029999999983	01	19-29岁	22.6926537214855699	113.930747110026246	440306	V0440300	38987	110	74	111	74	113.929744540000002	22.6889393599999991	113.932184879999994	22.69115532	1
2019-10-22 10:21:53	2019-10-22 17:53:40	2.01503029999999983	02	19-29岁	22.6974695377850999	113.818858160606013	440306	V0440300	39655	112	28	114	28	113.817489080000001	22.6933712800000009	113.81992941	22.695587230000001	1
2019-10-22 17:25:50	2019-10-22 20:45:12	2.01503029999999983	01	19-29岁	22.7219612198768708	113.892241408595467	440306	V0440300	43612	123	58	124	58	113.890699159999997	22.7177468100000013	113.893139500000004	22.7199627699999986	3
2019-10-22 11:02:36	2019-10-22 11:41:26	2.01503029999999983	01	19-29岁	22.7219612198768708	113.892241408595467	440306	V0440300	43612	123	58	124	58	113.890699159999997	22.7177468100000013	113.893139500000004	22.7199627699999986	3
2019-10-22 10:23:34	2019-10-22 11:01:50	2.01503029999999983	01	19-29岁	22.7219612198768708	113.892241408595467	440306	V0440300	43612	123	58	124	58	113.890699159999997	22.7177468100000013	113.893139500000004	22.7199627699999986	3
2019-10-22 10:09:22	2019-10-22 16:06:57	1.86759879999999989	02	50-59岁	22.7262059393985894	114.292561305232155	440307	V0440300	44490	125	222	123	223	114.290914290000003	22.7221787199999987	114.293354620000002	22.7243946799999996	1
2019-10-22 18:26:48	2019-10-22 19:27:20	2.01503029999999983	01	19-29岁	22.7395899729760593	113.909189876919683	440306	V0440300	46475	131	65	132	65	113.907781510000007	22.7354744699999998	113.910221849999999	22.7376904300000007	4
2019-10-22 20:49:55	2019-10-22 21:25:57	2.01503029999999983	01	19-29岁	22.7395899729760593	113.909189876919683	440306	V0440300	46475	131	65	132	65	113.907781510000007	22.7354744699999998	113.910221849999999	22.7376904300000007	4
2019-10-22 21:55:23	2019-10-22 22:00:12	2.01503029999999983	01	19-29岁	22.7395899729760593	113.909189876919683	440306	V0440300	46475	131	65	132	65	113.907781510000007	22.7354744699999998	113.910221849999999	22.7376904300000007	4
2019-10-22 12:08:32	2019-10-22 14:12:44	2.01503029999999983	01	19-29岁	22.7395899729760593	113.909189876919683	440306	V0440300	46475	131	65	132	65	113.907781510000007	22.7354744699999998	113.910221849999999	22.7376904300000007	4
2019-10-22 14:52:32	2019-10-22 15:29:27	1.75727349999999993	01	30-39岁	22.7479321013781011	114.03787963446382	440309	V0440300	47956	135	118	135	119	114.037119329999996	22.744338299999999	114.039559659999995	22.7465542499999991	1
2019-10-22 09:04:52	2019-10-22 09:12:34	2.05558739999999984	01	40-49岁	22.7507087254493285	114.359651696026532	440310	V0440300	48445	136	250	133	251	114.359243699999993	22.7465542499999991	114.361684030000006	22.74877021	1
2019-10-22 23:22:12	2019-10-22 23:23:12	2.01503029999999983	01	19-29岁	22.75943247797019	113.816829917436038	440306	V0440300	49650	140	27	142	28	113.815048739999995	22.7554180799999983	113.817489080000001	22.7576340399999992	1
2019-10-22 21:18:00	2019-10-22 21:19:00	2.01503029999999983	01	19-29岁	22.8034492179932684	113.8303197950369	440306	V0440300	56796	160	33	161	34	113.829690760000005	22.7997372300000016	113.832131090000004	22.801953189999999	1
