# Supplementary material for: Analysis of the influencing factors of vitality and built environment of shopping centers based on mobile-phone signaling data
Source: PLoS One. 2024 Feb 15;19(2):e0296261. doi: 10.1371/journal.pone.0296261 (PMC10868840; doi:10.1371/journal.pone.0296261)
Supplement: S1 Data — (ZIP) [file pone.0296261.s001.zip › μò░μì«Θçìμû░μƒÑΦ»ó/07μ¥ÑτaÅσú1⁄2/μ¥ÑτaÅσú1⁄223-Φ«┐Θù«Φ«░σ╜ò.csv]

stime	etime	weight	gender	age	o_lat	o_lon	o_district	city	o_fnid	grow_4326	gcol_4326	grow_32650	gcol_32650	ext_min_x	ext_min_y	ext_max_x	ext_max_y	visit_time
2019-10-23 22:53:43	2019-10-23 22:53:43	2.29234759999999982	02	30-39岁	22.4754152081152192	113.899407774071989	440305	V0440300	3988	12	61	15	59	113.898020169999995	22.4717755299999986	113.900460510000002	22.4739914899999995	1
2019-10-23 07:31:28	2019-10-23 10:05:04	2.29234759999999982	01	30-39岁	22.4849647615977695	113.899486268583672	440305	V0440300	5416	16	61	19	59	113.898020169999995	22.4806393600000014	113.900460510000002	22.4828553199999988	1
2019-10-23 19:42:39	2019-10-23 21:27:15	2.29234759999999982	01	40-49岁	22.4851093787776399	113.926334869602556	440305	V0440300	5784	17	72	20	70	113.924863869999996	22.4828553199999988	113.927304199999995	22.4850712799999997	1
2019-10-23 13:24:34	2019-10-23 21:20:13	2.29234759999999982	02	30-39岁	22.4887396736305583	113.913716922053808	440305	V0440300	6136	18	67	21	65	113.912662190000006	22.4850712799999997	113.915102520000005	22.4872872299999997	1
2019-10-23 09:19:04	2019-10-23 12:14:54	2.29234759999999982	03	未知	22.4874379674846914	113.925399653553086	440305	V0440300	6141	18	72	21	70	113.924863869999996	22.4850712799999997	113.927304199999995	22.4872872299999997	1
2019-10-23 18:30:52	2019-10-23 21:23:54	2.29234759999999982	01	19-29岁	22.4905801957747187	113.916987771213527	440305	V0440300	6494	19	68	22	66	113.915102520000005	22.4872872299999997	113.917542859999998	22.4895031900000006	1
2019-10-23 23:02:34	2019-10-23 23:39:47	2.29234759999999982	02	19-29岁	22.4913370892183586	113.918340352174624	440305	V0440300	6495	19	69	22	67	113.917542859999998	22.4872872299999997	113.919983189999996	22.4895031900000006	1
2019-10-23 00:22:35	2019-10-23 02:03:51	2.29234759999999982	01	30-39岁	22.489826943364811	113.921957440454833	440305	V0440300	6496	19	70	22	68	113.919983189999996	22.4872872299999997	113.922423530000003	22.4895031900000006	3
2019-10-23 16:50:13	2019-10-23 18:55:36	2.29234759999999982	01	30-39岁	22.489826943364811	113.921957440454833	440305	V0440300	6496	19	70	22	68	113.919983189999996	22.4872872299999997	113.922423530000003	22.4895031900000006	3
2019-10-23 20:02:18	2019-10-23 23:23:57	2.29234759999999982	01	30-39岁	22.489826943364811	113.921957440454833	440305	V0440300	6496	19	70	22	68	113.919983189999996	22.4872872299999997	113.922423530000003	22.4895031900000006	3
2019-10-23 19:33:02	2019-10-23 22:49:28	2.29234759999999982	01	未知	22.4901080418480888	113.920610998836764	440305	V0440300	6496	19	70	22	68	113.919983189999996	22.4872872299999997	113.922423530000003	22.4895031900000006	1
2019-10-23 18:18:12	2019-10-23 19:25:04	2.29234759999999982	02	60岁以上	22.4904395947803799	113.924264991629244	440305	V0440300	6497	19	71	22	69	113.922423530000003	22.4872872299999997	113.924863869999996	22.4895031900000006	2
2019-10-23 14:54:29	2019-10-23 16:06:53	2.29234759999999982	02	60岁以上	22.4904395947803799	113.924264991629244	440305	V0440300	6497	19	71	22	69	113.922423530000003	22.4872872299999997	113.924863869999996	22.4895031900000006	2
2019-10-23 09:41:45	2019-10-23 11:39:16	2.29234759999999982	01	30-39岁	22.4913247545175707	113.927139542411723	440305	V0440300	6498	19	72	22	70	113.924863869999996	22.4872872299999997	113.927304199999995	22.4895031900000006	1
2019-10-23 13:14:28	2019-10-23 14:14:11	2.29234759999999982	02	40-49岁	22.4936416679278892	113.919454707709619	440305	V0440300	6852	20	69	23	67	113.917542859999998	22.4895031900000006	113.919983189999996	22.4917191500000015	1
2019-10-23 18:29:08	2019-10-23 19:47:13	2.29234759999999982	01	40-49岁	22.4939005550774311	113.925917169322105	440305	V0440300	6855	20	72	23	70	113.924863869999996	22.4895031900000006	113.927304199999995	22.4917191500000015	1
2019-10-23 00:00:10	2019-10-23 00:05:31	2.29234759999999982	01	40-49岁	22.4938108934282504	113.927366244104618	440305	V0440300	6856	20	73	23	71	113.927304199999995	22.4895031900000006	113.929744540000002	22.4917191500000015	1
2019-10-23 17:46:56	2019-10-23 18:56:22	2.29234759999999982	01	40-49岁	22.4950600724042786	113.920006001997521	440305	V0440300	7210	21	70	24	68	113.919983189999996	22.4917191500000015	113.922423530000003	22.4939351099999989	1
2019-10-23 23:39:36	2019-10-23 23:45:13	2.29234759999999982	02	50-59岁	22.4970334828370895	113.926459761257618	440305	V0440300	7569	22	72	25	70	113.924863869999996	22.4939351099999989	113.927304199999995	22.496151059999999	1
2019-10-23 11:49:53	2019-10-23 13:08:11	2.29234759999999982	01	30-39岁	22.4976436920045586	113.927223252557752	440305	V0440300	7569	22	72	25	70	113.924863869999996	22.4939351099999989	113.927304199999995	22.496151059999999	1
2019-10-23 20:20:59	2019-10-23 22:04:04	2.29234759999999982	03	未知	22.4983181868778708	113.929937514102321	440305	V0440300	7571	22	74	25	72	113.929744540000002	22.4939351099999989	113.932184879999994	22.496151059999999	1
2019-10-23 21:25:38	2019-10-23 22:55:28	2.29234759999999982	02	40-49岁	22.4993999882597393	113.928456753699351	440305	V0440300	7927	23	73	26	71	113.927304199999995	22.496151059999999	113.929744540000002	22.4983670199999999	1
2019-10-23 21:13:44	2019-10-23 22:54:58	2.29234759999999982	01	40-49岁	22.5024473661849207	113.888830321169138	440305	V0440300	8268	24	57	27	55	113.888258820000004	22.4983670199999999	113.890699159999997	22.5005829800000008	1
2019-10-23 14:37:52	2019-10-23 15:38:32	2.29234759999999982	02	19-29岁	22.5022603631828702	113.914747349995764	440305	V0440300	8278	24	67	27	65	113.912662190000006	22.4983670199999999	113.915102520000005	22.5005829800000008	1
2019-10-23 21:11:52	2019-10-23 22:21:20	2.29234759999999982	02	19-29岁	22.5026694958908813	113.921032026993188	440305	V0440300	8281	24	70	27	68	113.919983189999996	22.4983670199999999	113.922423530000003	22.5005829800000008	1
2019-10-23 16:52:54	2019-10-23 20:46:44	2.29234759999999982	01	30-39岁	22.5022239080130007	113.92415964162474	440305	V0440300	8282	24	71	27	69	113.922423530000003	22.4983670199999999	113.924863869999996	22.5005829800000008	4
2019-10-23 07:49:04	2019-10-23 09:45:51	2.29234759999999982	01	30-39岁	22.5022239080130007	113.92415964162474	440305	V0440300	8282	24	71	27	69	113.922423530000003	22.4983670199999999	113.924863869999996	22.5005829800000008	4
2019-10-23 09:46:03	2019-10-23 10:49:11	2.29234759999999982	01	30-39岁	22.5022239080130007	113.92415964162474	440305	V0440300	8282	24	71	27	69	113.922423530000003	22.4983670199999999	113.924863869999996	22.5005829800000008	4
2019-10-23 15:49:33	2019-10-23 16:52:30	2.29234759999999982	01	30-39岁	22.5022239080130007	113.92415964162474	440305	V0440300	8282	24	71	27	69	113.922423530000003	22.4983670199999999	113.924863869999996	22.5005829800000008	4
2019-10-23 19:41:06	2019-10-23 20:20:33	2.29234759999999982	01	30-39岁	22.5093105490866705	113.8890651514008	440305	V0440300	9339	27	57	30	55	113.888258820000004	22.5050148900000018	113.890699159999997	22.5072308499999991	3
2019-10-23 20:20:48	2019-10-23 21:06:00	2.29234759999999982	01	30-39岁	22.5093105490866705	113.8890651514008	440305	V0440300	9339	27	57	30	55	113.888258820000004	22.5050148900000018	113.890699159999997	22.5072308499999991	3
2019-10-23 18:52:07	2019-10-23 19:40:29	2.29234759999999982	01	30-39岁	22.5093105490866705	113.8890651514008	440305	V0440300	9339	27	57	30	55	113.888258820000004	22.5050148900000018	113.890699159999997	22.5072308499999991	3
2019-10-23 19:08:37	2019-10-23 19:09:37	2.29234759999999982	01	30-39岁	22.508962408103951	113.903768557724206	440305	V0440300	9345	27	63	30	61	113.902900840000001	22.5050148900000018	113.905341179999994	22.5072308499999991	1
2019-10-23 16:51:18	2019-10-23 17:48:06	2.29234759999999982	01	50-59岁	22.5073368847203987	113.917344530447295	440305	V0440300	9350	27	68	30	66	113.915102520000005	22.5050148900000018	113.917542859999998	22.5072308499999991	1
2019-10-23 21:07:14	2019-10-23 22:44:45	2.29234759999999982	01	40-49岁	22.5074694486811993	113.923800699128563	440305	V0440300	9353	27	71	30	69	113.922423530000003	22.5050148900000018	113.924863869999996	22.5072308499999991	3
2019-10-23 22:44:45	2019-10-23 23:12:12	2.29234759999999982	01	40-49岁	22.5074694486811993	113.923800699128563	440305	V0440300	9353	27	71	30	69	113.922423530000003	22.5050148900000018	113.924863869999996	22.5072308499999991	3
2019-10-23 00:07:12	2019-10-23 09:05:39	2.29234759999999982	01	40-49岁	22.5074694486811993	113.923800699128563	440305	V0440300	9353	27	71	30	69	113.922423530000003	22.5050148900000018	113.924863869999996	22.5072308499999991	3
2019-10-23 08:18:15	2019-10-23 08:26:13	2.29234759999999982	03	未知	22.5084211382451507	113.92684894882612	440305	V0440300	9354	27	72	30	70	113.924863869999996	22.5050148900000018	113.927304199999995	22.5072308499999991	1
2019-10-23 21:36:51	2019-10-23 22:16:23	2.29234759999999982	01	19-29岁	22.5110907665605104	113.915911098940782	440305	V0440300	9707	28	68	31	66	113.915102520000005	22.5072308499999991	113.917542859999998	22.50944681	1
2019-10-23 22:06:32	2019-10-23 22:06:32	2.29234759999999982	02	19-29岁	22.5106826736997085	113.920048250889707	440305	V0440300	9709	28	70	31	68	113.919983189999996	22.5072308499999991	113.922423530000003	22.50944681	1
2019-10-23 18:23:45	2019-10-23 19:36:34	2.29234759999999982	01	30-39岁	22.5133861697421516	113.899638955300418	440305	V0440300	10057	29	61	32	59	113.898020169999995	22.50944681	113.900460510000002	22.5116627700000009	2
2019-10-23 19:37:59	2019-10-23 21:05:55	2.29234759999999982	01	30-39岁	22.5133861697421516	113.899638955300418	440305	V0440300	10057	29	61	32	59	113.898020169999995	22.50944681	113.900460510000002	22.5116627700000009	2
2019-10-23 19:02:02	2019-10-23 23:10:17	2.29234759999999982	02	40-49岁	22.5138167198406904	113.927730060651115	440305	V0440300	10069	29	73	32	71	113.927304199999995	22.50944681	113.929744540000002	22.5116627700000009	1
2019-10-23 00:14:16	2019-10-23 01:14:56	2.29234759999999982	01	19-29岁	22.5127428614578591	113.934358916030675	440305	V0440300	10071	29	75	32	73	113.932184879999994	22.50944681	113.934625209999993	22.5116627700000009	1
2019-10-23 00:19:44	2019-10-23 01:39:24	2.29234759999999982	01	19-29岁	22.5154779191759786	113.907508679872322	440305	V0440300	10417	30	64	33	62	113.905341179999994	22.5116627700000009	113.907781510000007	22.513878720000001	1
2019-10-23 18:14:56	2019-10-23 20:02:23	2.29234759999999982	01	19-29岁	22.5158717104017896	113.905460087257254	440305	V0440300	10417	30	64	33	62	113.905341179999994	22.5116627700000009	113.907781510000007	22.513878720000001	1
2019-10-23 18:59:59	2019-10-23 21:46:16	2.29234759999999982	01	30-39岁	22.5155097096296508	113.907284563159777	440305	V0440300	10417	30	64	33	62	113.905341179999994	22.5116627700000009	113.907781510000007	22.513878720000001	1
2019-10-23 18:36:42	2019-10-23 20:58:37	2.29234759999999982	03	未知	22.5153618920153313	113.908045501559016	440305	V0440300	10418	30	65	33	63	113.907781510000007	22.5116627700000009	113.910221849999999	22.513878720000001	1
2019-10-23 23:36:48	2019-10-23 23:40:26	2.29234759999999982	01	30-39岁	22.5143325901436206	113.908019850442869	440305	V0440300	10418	30	65	33	63	113.907781510000007	22.5116627700000009	113.910221849999999	22.513878720000001	1
2019-10-23 19:17:53	2019-10-23 23:10:02	2.29234759999999982	02	19-29岁	22.5145179564346094	113.918622751141228	440305	V0440300	10422	30	69	33	67	113.917542859999998	22.5116627700000009	113.919983189999996	22.513878720000001	1
2019-10-23 17:37:16	2019-10-23 21:38:41	2.29234759999999982	01	19-29岁	22.5154073862860606	113.919826917634879	440305	V0440300	10422	30	69	33	67	113.917542859999998	22.5116627700000009	113.919983189999996	22.513878720000001	1
2019-10-23 17:56:19	2019-10-23 21:14:26	2.29234759999999982	01	30-39岁	22.5150429205655591	113.920116691807067	440305	V0440300	10423	30	70	33	68	113.919983189999996	22.5116627700000009	113.922423530000003	22.513878720000001	1
2019-10-23 00:00:04	2019-10-23 00:59:22	2.29234759999999982	01	19-29岁	22.5182633557316905	113.903590346949557	440305	V0440300	10773	31	63	34	61	113.902900840000001	22.513878720000001	113.905341179999994	22.5160946799999984	1
2019-10-23 13:31:34	2019-10-23 14:22:04	2.29234759999999982	01	19-29岁	22.5170028237006612	113.911253290558037	440305	V0440300	10776	31	66	34	64	113.910221849999999	22.513878720000001	113.912662190000006	22.5160946799999984	2
2019-10-23 10:33:16	2019-10-23 11:31:16	2.29234759999999982	01	19-29岁	22.5170028237006612	113.911253290558037	440305	V0440300	10776	31	66	34	64	113.910221849999999	22.513878720000001	113.912662190000006	22.5160946799999984	2
2019-10-23 19:06:09	2019-10-23 19:39:27	2.29234759999999982	01	50-59岁	22.5161673887725406	113.910514219715679	440305	V0440300	10776	31	66	34	64	113.910221849999999	22.513878720000001	113.912662190000006	22.5160946799999984	1
2019-10-23 12:22:01	2019-10-23 12:30:32	2.29234759999999982	02	30-39岁	22.5178766771896797	113.915876969700093	440305	V0440300	10778	31	68	34	66	113.915102520000005	22.513878720000001	113.917542859999998	22.5160946799999984	1
2019-10-23 09:58:07	2019-10-23 12:48:56	2.29234759999999982	01	19-29岁	22.516202017104181	113.922208543295753	440305	V0440300	10780	31	70	34	68	113.919983189999996	22.513878720000001	113.922423530000003	22.5160946799999984	1
2019-10-23 21:23:12	2019-10-23 22:45:34	2.29234759999999982	03	19-29岁	22.5165464559025992	113.923230550995129	440305	V0440300	10781	31	71	34	69	113.922423530000003	22.513878720000001	113.924863869999996	22.5160946799999984	1
2019-10-23 13:43:23	2019-10-23 14:15:13	2.29234759999999982	01	19-29岁	22.5192259488542987	113.909533081871402	440305	V0440300	11132	32	65	35	63	113.907781510000007	22.5160946799999984	113.910221849999999	22.5183106399999993	3
2019-10-23 00:14:25	2019-10-23 00:19:26	2.29234759999999982	01	19-29岁	22.5192259488542987	113.909533081871402	440305	V0440300	11132	32	65	35	63	113.907781510000007	22.5160946799999984	113.910221849999999	22.5183106399999993	3
2019-10-23 19:10:39	2019-10-23 20:13:07	2.29234759999999982	01	19-29岁	22.5192259488542987	113.909533081871402	440305	V0440300	11132	32	65	35	63	113.907781510000007	22.5160946799999984	113.910221849999999	22.5183106399999993	3
2019-10-23 13:14:28	2019-10-23 14:28:37	2.29234759999999982	01	30-39岁	22.5201753145755497	113.908686280828121	440305	V0440300	11132	32	65	35	63	113.907781510000007	22.5160946799999984	113.910221849999999	22.5183106399999993	1
2019-10-23 09:00:42	2019-10-23 19:50:30	2.29234759999999982	01	19-29岁	22.5189715092280487	113.908033124840884	440305	V0440300	11132	32	65	35	63	113.907781510000007	22.5160946799999984	113.910221849999999	22.5183106399999993	1
2019-10-23 17:50:00	2019-10-23 22:28:30	2.29234759999999982	01	19-29岁	22.5193748497079298	113.911647358345704	440305	V0440300	11133	32	66	35	64	113.910221849999999	22.5160946799999984	113.912662190000006	22.5183106399999993	1
2019-10-23 16:40:32	2019-10-23 22:44:55	2.29234759999999982	03	未知	22.5188786313871994	113.912124652470553	440305	V0440300	11133	32	66	35	64	113.910221849999999	22.5160946799999984	113.912662190000006	22.5183106399999993	1
2019-10-23 14:19:38	2019-10-23 15:32:21	2.29234759999999982	02	30-39岁	22.5191418276937902	113.910321763715288	440305	V0440300	11133	32	66	35	64	113.910221849999999	22.5160946799999984	113.912662190000006	22.5183106399999993	1
2019-10-23 08:02:07	2019-10-23 22:14:44	2.29234759999999982	02	40-49岁	22.5185412775393594	113.913356077515459	440305	V0440300	11134	32	67	35	65	113.912662190000006	22.5160946799999984	113.915102520000005	22.5183106399999993	1
2019-10-23 14:19:07	2019-10-23 16:56:36	2.29234759999999982	02	19-29岁	22.5190541481685393	113.919396332714797	440305	V0440300	11136	32	69	35	67	113.917542859999998	22.5160946799999984	113.919983189999996	22.5183106399999993	1
2019-10-23 13:26:45	2019-10-23 15:21:56	3.05925700000000012	03	未知	22.5189453397242296	114.046411281592299	440304	V0440300	11188	32	121	34	120	114.044440339999994	22.5160946799999984	114.046880669999993	22.5183106399999993	1
2019-10-23 12:24:09	2019-10-23 18:56:19	2.29234759999999982	01	50-59岁	22.5210783245172514	113.907306240193165	440305	V0440300	11488	33	64	36	62	113.905341179999994	22.5183106399999993	113.907781510000007	22.5205266000000002	2
2019-10-23 08:05:09	2019-10-23 12:24:09	2.29234759999999982	01	50-59岁	22.5210783245172514	113.907306240193165	440305	V0440300	11488	33	64	36	62	113.905341179999994	22.5183106399999993	113.907781510000007	22.5205266000000002	2
2019-10-23 22:05:41	2019-10-23 23:39:35	2.29234759999999982	01	19-29岁	22.5206481816938506	113.909812267004511	440305	V0440300	11489	33	65	36	63	113.907781510000007	22.5183106399999993	113.910221849999999	22.5205266000000002	1
2019-10-23 09:52:18	2019-10-23 11:21:49	2.29234759999999982	01	30-39岁	22.5218910592933312	113.912970762660422	440305	V0440300	11491	33	67	36	65	113.912662190000006	22.5183106399999993	113.915102520000005	22.5205266000000002	2
2019-10-23 19:11:52	2019-10-23 19:11:52	2.29234759999999982	01	30-39岁	22.5218910592933312	113.912970762660422	440305	V0440300	11491	33	67	36	65	113.912662190000006	22.5183106399999993	113.915102520000005	22.5205266000000002	2
2019-10-23 00:27:42	2019-10-23 23:09:59	2.29234759999999982	01	19-29岁	22.5219090765146888	113.915321130597064	440305	V0440300	11492	33	68	36	67	113.915102520000005	22.5183106399999993	113.917542859999998	22.5205266000000002	1
2019-10-23 19:49:02	2019-10-23 22:13:35	2.29234759999999982	01	30-39岁	22.5216892392237007	113.921746924576993	440305	V0440300	11494	33	70	36	69	113.919983189999996	22.5183106399999993	113.922423530000003	22.5205266000000002	1
2019-10-23 17:34:20	2019-10-23 19:18:25	2.29234759999999982	02	40-49岁	22.5224367363791984	113.929219868001582	440305	V0440300	11497	33	73	36	72	113.927304199999995	22.5183106399999993	113.929744540000002	22.5205266000000002	1
2019-10-23 00:26:17	2019-10-23 09:48:35	3.05925700000000012	01	19-29岁	22.5219007826255115	114.038780636114367	440304	V0440300	11542	33	118	35	117	114.037119329999996	22.5183106399999993	114.039559659999995	22.5205266000000002	1
2019-10-23 18:45:30	2019-10-23 19:29:12	2.29234759999999982	01	30-39岁	22.5236730626974193	113.915068226208703	440305	V0440300	11848	34	67	37	66	113.912662190000006	22.5205266000000002	113.915102520000005	22.5227425500000003	2
2019-10-23 10:30:38	2019-10-23 11:03:56	2.29234759999999982	01	30-39岁	22.5236730626974193	113.915068226208703	440305	V0440300	11848	34	67	37	66	113.912662190000006	22.5205266000000002	113.915102520000005	22.5227425500000003	2
2019-10-23 19:51:21	2019-10-23 23:42:46	2.29234759999999982	01	30-39岁	22.523989883050529	113.914177205372539	440305	V0440300	11848	34	67	37	66	113.912662190000006	22.5205266000000002	113.915102520000005	22.5227425500000003	1
2019-10-23 16:44:32	2019-10-23 17:38:24	2.29234759999999982	01	40-49岁	22.5233218000230693	113.925946065399231	440305	V0440300	11853	34	72	37	71	113.924863869999996	22.5205266000000002	113.927304199999995	22.5227425500000003	2
2019-10-23 18:50:21	2019-10-23 22:34:09	2.29234759999999982	01	40-49岁	22.5233218000230693	113.925946065399231	440305	V0440300	11853	34	72	37	71	113.924863869999996	22.5205266000000002	113.927304199999995	22.5227425500000003	2
2019-10-23 10:39:38	2019-10-23 10:59:24	2.29234759999999982	01	30-39岁	22.5229580977415189	113.929111194994135	440305	V0440300	11854	34	73	37	72	113.927304199999995	22.5205266000000002	113.929744540000002	22.5227425500000003	1
2019-10-23 07:34:12	2019-10-23 12:23:23	3.05925700000000012	01	50-59岁	22.5230901420308385	114.038182096119414	440304	V0440300	11899	34	118	36	117	114.037119329999996	22.5205266000000002	114.039559659999995	22.5227425500000003	1
2019-10-23 00:38:36	2019-10-23 16:11:59	2.29234759999999982	01	30-39岁	22.5256185686498398	113.910167904955813	440305	V0440300	12203	35	65	38	64	113.907781510000007	22.5227425500000003	113.910221849999999	22.5249585100000012	2
2019-10-23 16:12:41	2019-10-23 23:23:53	2.29234759999999982	01	30-39岁	22.5256185686498398	113.910167904955813	440305	V0440300	12203	35	65	38	64	113.907781510000007	22.5227425500000003	113.910221849999999	22.5249585100000012	2
2019-10-23 08:58:45	2019-10-23 10:10:28	2.29234759999999982	01	19-29岁	22.5258089734116602	113.915856179708967	440305	V0440300	12206	35	68	38	67	113.915102520000005	22.5227425500000003	113.917542859999998	22.5249585100000012	1
2019-10-23 01:14:58	2019-10-23 02:19:18	2.29234759999999982	01	30-39岁	22.5257983161603086	113.919538104356576	440305	V0440300	12207	35	69	38	68	113.917542859999998	22.5227425500000003	113.919983189999996	22.5249585100000012	1
2019-10-23 22:21:32	2019-10-23 23:35:53	2.29234759999999982	01	19-29岁	22.5252815230107899	113.919413574413511	440305	V0440300	12207	35	69	38	68	113.917542859999998	22.5227425500000003	113.919983189999996	22.5249585100000012	1
2019-10-23 18:26:04	2019-10-23 21:02:54	2.29234759999999982	03	未知	22.5266071195620796	113.92077329786413	440305	V0440300	12208	35	70	38	69	113.919983189999996	22.5227425500000003	113.922423530000003	22.5249585100000012	1
2019-10-23 22:20:45	2019-10-23 23:26:56	3.05925700000000012	01	19-29岁	22.5264867664920097	114.028074034067231	440304	V0440300	12252	35	114	37	113	114.027357980000005	22.5227425500000003	114.029798319999998	22.5249585100000012	1
2019-10-23 17:44:17	2019-10-23 17:45:17	3.05925700000000012	02	40-49岁	22.5262282575334787	114.040485608696955	440304	V0440300	12257	35	119	37	118	114.039559659999995	22.5227425500000003	114.042000000000002	22.5249585100000012	1
2019-10-23 21:28:27	2019-10-23 22:25:48	2.29234759999999982	01	30-39岁	22.5291947652170812	113.915936374566854	440305	V0440300	12563	36	68	39	67	113.915102520000005	22.5249585100000012	113.917542859999998	22.5271744699999985	3
2019-10-23 14:43:41	2019-10-23 16:03:40	2.29234759999999982	01	30-39岁	22.5291947652170812	113.915936374566854	440305	V0440300	12563	36	68	39	67	113.915102520000005	22.5249585100000012	113.917542859999998	22.5271744699999985	3
2019-10-23 00:00:01	2019-10-23 00:46:50	2.29234759999999982	01	30-39岁	22.5291947652170812	113.915936374566854	440305	V0440300	12563	36	68	39	67	113.915102520000005	22.5249585100000012	113.917542859999998	22.5271744699999985	3
2019-10-23 16:05:00	2019-10-23 17:10:47	2.29234759999999982	02	19-29岁	22.5278275264803902	113.917113049825744	440305	V0440300	12563	36	68	39	67	113.915102520000005	22.5249585100000012	113.917542859999998	22.5271744699999985	1
2019-10-23 02:10:16	2019-10-23 12:18:06	2.29234759999999982	02	19-29岁	22.5277234572103495	113.91686278841054	440305	V0440300	12563	36	68	39	67	113.915102520000005	22.5249585100000012	113.917542859999998	22.5271744699999985	3
2019-10-23 14:38:41	2019-10-23 17:35:25	2.29234759999999982	02	19-29岁	22.5277234572103495	113.91686278841054	440305	V0440300	12563	36	68	39	67	113.915102520000005	22.5249585100000012	113.917542859999998	22.5271744699999985	3
2019-10-23 17:35:26	2019-10-23 20:06:31	2.29234759999999982	02	19-29岁	22.5277234572103495	113.91686278841054	440305	V0440300	12563	36	68	39	67	113.915102520000005	22.5249585100000012	113.917542859999998	22.5271744699999985	3
2019-10-23 15:50:56	2019-10-23 16:31:44	2.29234759999999982	02	19-29岁	22.5272892626086794	113.9210495948752	440305	V0440300	12565	36	70	39	69	113.919983189999996	22.5249585100000012	113.922423530000003	22.5271744699999985	1
2019-10-23 16:46:50	2019-10-23 18:29:29	2.29234759999999982	03	未知	22.5289417612535701	113.947611357813486	440305	V0440300	12576	36	81	38	80	113.946826889999997	22.5249585100000012	113.949267230000004	22.5271744699999985	1
2019-10-23 12:17:14	2019-10-23 12:18:14	2.29234759999999982	02	19-29岁	22.5297880495443117	113.901730395340479	440305	V0440300	12914	37	62	40	61	113.900460510000002	22.5271744699999985	113.902900840000001	22.5293904199999986	1
2019-10-23 12:07:43	2019-10-23 13:56:05	2.29234759999999982	01	19-29岁	22.5303513379583684	113.918834746852554	440305	V0440300	12921	37	69	40	68	113.917542859999998	22.5271744699999985	113.919983189999996	22.5293904199999986	3
2019-10-23 20:01:20	2019-10-23 20:39:21	2.29234759999999982	01	19-29岁	22.5303513379583684	113.918834746852554	440305	V0440300	12921	37	69	40	68	113.917542859999998	22.5271744699999985	113.919983189999996	22.5293904199999986	3
2019-10-23 18:19:56	2019-10-23 18:20:56	2.29234759999999982	01	19-29岁	22.5303513379583684	113.918834746852554	440305	V0440300	12921	37	69	40	68	113.917542859999998	22.5271744699999985	113.919983189999996	22.5293904199999986	3
2019-10-23 15:04:13	2019-10-23 16:39:24	2.29234759999999982	01	40-49岁	22.5300344861408703	113.921610422763692	440305	V0440300	12922	37	70	40	69	113.919983189999996	22.5271744699999985	113.922423530000003	22.5293904199999986	1
2019-10-23 11:21:32	2019-10-23 12:00:48	2.29234759999999982	02	30-39岁	22.5314515956789094	113.957183557934812	440305	V0440300	12937	37	85	39	84	113.956588240000002	22.5271744699999985	113.959028570000001	22.5293904199999986	1
2019-10-23 15:16:03	2019-10-23 17:58:36	3.05925700000000012	02	19-29岁	22.5304332163759788	114.037986550552944	440304	V0440300	12970	37	118	39	117	114.037119329999996	22.5271744699999985	114.039559659999995	22.5293904199999986	1
2019-10-23 18:18:57	2019-10-23 20:36:03	3.05925700000000012	03	未知	22.5294183910442314	114.051522160071613	440304	V0440300	12975	37	123	38	122	114.04932101	22.5271744699999985	114.051761350000007	22.5293904199999986	1
2019-10-23 14:02:55	2019-10-23 17:07:55	3.05925700000000012	01	19-29岁	22.5296922692547099	114.05711238707238	440304	V0440300	12978	37	126	38	125	114.056642019999998	22.5271744699999985	114.059082349999997	22.5293904199999986	2
2019-10-23 10:30:40	2019-10-23 12:50:23	3.05925700000000012	01	19-29岁	22.5296922692547099	114.05711238707238	440304	V0440300	12978	37	126	38	125	114.056642019999998	22.5271744699999985	114.059082349999997	22.5293904199999986	2
2019-10-23 07:15:28	2019-10-23 18:35:59	2.29234759999999982	01	50-59岁	22.5337657500026189	113.911939168994195	440305	V0440300	13275	38	66	41	65	113.910221849999999	22.5293904199999986	113.912662190000006	22.5316063799999995	1
2019-10-23 12:48:32	2019-10-23 13:27:37	2.29234759999999982	01	19-29岁	22.5329005688544193	113.916232888403528	440305	V0440300	13277	38	68	41	67	113.915102520000005	22.5293904199999986	113.917542859999998	22.5316063799999995	1
2019-10-23 22:57:11	2019-10-23 22:57:11	2.29234759999999982	01	19-29岁	22.5350619993264907	113.920235950576881	440305	V0440300	13636	39	70	42	69	113.919983189999996	22.5316063799999995	113.922423530000003	22.5338223400000004	1
2019-10-23 13:24:31	2019-10-23 14:37:17	2.29234759999999982	01	30-39岁	22.5359751035651108	113.965886342222959	440305	V0440300	13654	39	88	41	87	113.963909240000007	22.5316063799999995	113.966349579999999	22.5338223400000004	1
2019-10-23 19:28:50	2019-10-23 23:32:19	2.29234759999999982	01	40-49岁	22.5358697150723302	113.99246004321607	440305	V0440300	13665	39	99	41	98	113.990752939999993	22.5316063799999995	113.99319328	22.5338223400000004	1
2019-10-23 14:00:22	2019-10-23 14:08:15	2.29234759999999982	02	19-29岁	22.5370227820067903	113.920833615099724	440305	V0440300	13993	40	70	43	69	113.919983189999996	22.5338223400000004	113.922423530000003	22.5360383000000013	1
2019-10-23 11:52:41	2019-10-23 13:54:37	2.29234759999999982	02	50-59岁	22.5364539153755103	113.926004907194752	440305	V0440300	13995	40	72	42	71	113.924863869999996	22.5338223400000004	113.927304199999995	22.5360383000000013	1
2019-10-23 22:21:09	2019-10-23 22:50:38	2.29234759999999982	01	40-49岁	22.5399906473880804	113.90572863070463	440305	V0440300	14344	41	64	44	63	113.905341179999994	22.5360383000000013	113.907781510000007	22.5382542599999987	1
2019-10-23 07:51:11	2019-10-23 08:34:19	2.29234759999999982	01	30-39岁	22.5397517109870194	113.906443164663656	440305	V0440300	14344	41	64	44	63	113.905341179999994	22.5360383000000013	113.907781510000007	22.5382542599999987	1
2019-10-23 12:17:09	2019-10-23 18:01:09	3.05925700000000012	02	30-39岁	22.5398475433156094	114.016070537379179	440304	V0440300	14389	41	109	43	108	114.015156300000001	22.5360383000000013	114.017596639999994	22.5382542599999987	1
2019-10-23 15:50:48	2019-10-23 16:43:56	2.29234759999999982	01	40-49岁	22.5406154008069706	113.919461736075576	440305	V0440300	14706	42	69	44	68	113.917542859999998	22.5382542599999987	113.919983189999996	22.5404702099999987	1
2019-10-23 00:00:17	2019-10-23 03:34:55	2.29234759999999982	01	30-39岁	22.5410396878552888	113.945003765763516	440305	V0440300	14717	42	80	44	79	113.944386559999998	22.5382542599999987	113.946826889999997	22.5404702099999987	1
2019-10-23 14:19:52	2019-10-23 18:01:05	2.29234759999999982	01	19-29岁	22.5405832769254104	113.954719565521998	440305	V0440300	14721	42	84	44	83	113.954147899999995	22.5382542599999987	113.956588240000002	22.5404702099999987	1
2019-10-23 18:56:03	2019-10-23 23:18:42	3.05925700000000012	01	30-39岁	22.5410067127147009	114.063829194635289	440304	V0440300	14765	42	128	43	127	114.061522690000004	22.5382542599999987	114.063963029999996	22.5404702099999987	1
2019-10-23 12:23:55	2019-10-23 18:07:14	2.29234759999999982	02	19-29岁	22.5445064858522599	113.916713252348998	440305	V0440300	15062	43	68	45	67	113.915102520000005	22.5404702099999987	113.917542859999998	22.5426861699999996	1
2019-10-23 10:59:02	2019-10-23 11:38:15	2.29234759999999982	01	30-39岁	22.5447924421279104	113.922215618605193	440305	V0440300	15064	43	70	45	69	113.919983189999996	22.5404702099999987	113.922423530000003	22.5426861699999996	1
2019-10-23 00:12:26	2019-10-23 10:26:37	2.29234759999999982	01	30-39岁	22.5436745424322602	113.966903253180917	440305	V0440300	15083	43	89	45	88	113.966349579999999	22.5404702099999987	113.968789920000006	22.5426861699999996	1
2019-10-23 00:33:21	2019-10-23 13:33:12	2.29234759999999982	01	30-39岁	22.5427118381028109	113.968974325465226	440305	V0440300	15084	43	90	45	89	113.968789920000006	22.5404702099999987	113.971230250000005	22.5426861699999996	1
2019-10-23 08:06:04	2019-10-23 08:40:50	2.29234759999999982	02	30-39岁	22.5450083322106209	113.925951336151186	440305	V0440300	15423	44	72	46	71	113.924863869999996	22.5426861699999996	113.927304199999995	22.5449021300000005	1
2019-10-23 20:13:47	2019-10-23 21:36:21	2.29234759999999982	01	19-29岁	22.5483330569345704	113.937012038637718	440305	V0440300	15784	45	76	47	75	113.934625209999993	22.5449021300000005	113.93706555	22.5471180900000014	1
2019-10-23 09:18:54	2019-10-23 11:07:00	2.29234759999999982	02	0-18岁	22.5512889439799302	113.965327825116432	440305	V0440300	16153	46	88	48	87	113.963909240000007	22.5471180900000014	113.966349579999999	22.5493340400000015	1
2019-10-23 00:43:58	2019-10-23 00:54:15	3.17181930000000012	03	未知	22.5513848277040694	114.106053615660983	440303	V0440300	16211	46	146	47	145	114.10544874	22.5471180900000014	114.107889080000007	22.5493340400000015	1
2019-10-23 12:09:54	2019-10-23 14:29:24	2.29234759999999982	01	19-29岁	22.5535828615241698	113.945407546026431	440305	V0440300	16502	47	80	49	79	113.944386559999998	22.5493340400000015	113.946826889999997	22.5515499999999989	1
2019-10-23 08:56:15	2019-10-23 10:31:25	2.29234759999999982	01	30-39岁	22.5523974192502408	113.981053914223025	440305	V0440300	16517	47	95	49	94	113.980991599999996	22.5493340400000015	113.983431929999995	22.5515499999999989	1
2019-10-23 10:22:32	2019-10-23 17:05:11	3.17181930000000012	01	30-39岁	22.5523666122887114	114.124544625232772	440303	V0440300	16575	47	153	48	152	114.122531089999995	22.5493340400000015	114.124971430000002	22.5515499999999989	1
2019-10-23 14:10:43	2019-10-23 18:25:35	2.29234759999999982	02	60岁以上	22.5560199739079401	113.922257847531853	440305	V0440300	17206	49	70	51	69	113.919983189999996	22.5537659599999998	113.922423530000003	22.5559819099999999	1
2019-10-23 09:21:06	2019-10-23 10:29:31	3.05925700000000012	01	30-39岁	22.557386411119829	114.097017292080238	440304	V0440300	17278	49	142	50	141	114.095687400000003	22.5537659599999998	114.098127730000002	22.5559819099999999	1
2019-10-23 19:37:26	2019-10-23 22:21:30	3.05925700000000012	01	19-29岁	22.5584103506521885	114.095742271061468	440304	V0440300	17635	50	142	51	141	114.095687400000003	22.5559819099999999	114.098127730000002	22.5581978700000008	1
2019-10-23 18:40:15	2019-10-23 20:30:23	2.29234759999999982	02	30-39岁	22.5622637382888911	113.974921240538364	440305	V0440300	17942	51	92	53	91	113.973670589999998	22.5581978700000008	113.976110930000004	22.5604138300000017	1
2019-10-23 13:35:28	2019-10-23 19:13:38	2.01503029999999983	01	19-29岁	22.5629665666773214	113.893069868968212	440306	V0440300	18265	52	58	55	57	113.890699159999997	22.5604138300000017	113.893139500000004	22.562629789999999	1
2019-10-23 09:48:58	2019-10-23 12:51:26	2.01503029999999983	01	30-39岁	22.5666001476879892	113.889636043426563	440306	V0440300	18621	53	57	56	56	113.888258820000004	22.562629789999999	113.890699159999997	22.5648457399999991	1
2019-10-23 16:05:54	2019-10-23 17:11:20	2.29234759999999982	03	未知	22.5650533461107798	113.980243751374132	440305	V0440300	18658	53	94	55	93	113.978551260000003	22.562629789999999	113.980991599999996	22.5648457399999991	1
2019-10-23 18:18:01	2019-10-23 19:42:57	3.05925700000000012	02	19-29岁	22.5662274641710887	114.050224337099323	440304	V0440300	18687	53	123	54	122	114.04932101	22.562629789999999	114.051761350000007	22.5648457399999991	1
2019-10-23 20:34:23	2019-10-23 23:06:17	2.01503029999999983	01	19-29岁	22.5674922759483714	113.86820968942898	440306	V0440300	18969	54	48	57	47	113.866295800000003	22.5648457399999991	113.868736139999996	22.5670617	1
2019-10-23 15:05:31	2019-10-23 17:10:15	2.01503029999999983	01	30-39岁	22.5684236513779908	113.873863306379704	440306	V0440300	18972	54	51	57	50	113.873616810000001	22.5648457399999991	113.87605714	22.5670617	1
2019-10-23 13:09:01	2019-10-23 14:53:25	2.01503029999999983	01	30-39岁	22.5680996892606984	113.899980173835445	440306	V0440300	18982	54	61	56	60	113.898020169999995	22.5648457399999991	113.900460510000002	22.5670617	2
2019-10-23 14:53:31	2019-10-23 16:34:25	2.01503029999999983	01	30-39岁	22.5680996892606984	113.899980173835445	440306	V0440300	18982	54	61	56	60	113.898020169999995	22.5648457399999991	113.900460510000002	22.5670617	2
2019-10-23 19:18:44	2019-10-23 21:12:30	3.05925700000000012	02	50-59岁	22.569176870653429	114.041288926889322	440304	V0440300	19040	54	119	55	118	114.039559659999995	22.5648457399999991	114.042000000000002	22.5670617	1
2019-10-23 18:01:42	2019-10-23 21:31:43	2.01503029999999983	01	30-39岁	22.5711764065649092	113.865084940154063	440306	V0440300	19325	55	47	58	46	113.863855459999996	22.5670617	113.866295800000003	22.5692776600000009	1
2019-10-23 18:59:46	2019-10-23 19:57:48	2.01503029999999983	01	30-39岁	22.5705735844431814	113.864253204805351	440306	V0440300	19325	55	47	58	46	113.863855459999996	22.5670617	113.866295800000003	22.5692776600000009	1
2019-10-23 02:11:13	2019-10-23 04:13:02	2.01503029999999983	01	19-29岁	22.5693364301800585	113.869761573477319	440306	V0440300	19327	55	49	58	48	113.868736139999996	22.5670617	113.871176469999995	22.5692776600000009	1
2019-10-23 15:25:38	2019-10-23 15:59:22	2.01503029999999983	01	30-39岁	22.5706021354881088	113.877759276286966	440306	V0440300	19330	55	52	58	51	113.87605714	22.5670617	113.878497479999993	22.5692776600000009	1
2019-10-23 02:49:42	2019-10-23 23:14:31	2.01503029999999983	02	19-29岁	22.5702100270986286	113.898038083324067	440306	V0440300	19339	55	61	57	60	113.898020169999995	22.5670617	113.900460510000002	22.5692776600000009	1
2019-10-23 19:28:49	2019-10-23 21:12:25	2.01503029999999983	01	19-29岁	22.5712239053108696	113.90240759398219	440306	V0440300	19340	55	62	57	61	113.900460510000002	22.5670617	113.902900840000001	22.5692776600000009	1
2019-10-23 07:35:12	2019-10-23 08:34:33	2.01503029999999983	01	30-39岁	22.5714065220775097	113.91329667103723	440306	V0440300	19345	55	67	57	66	113.912662190000006	22.5670617	113.915102520000005	22.5692776600000009	2
2019-10-23 19:12:53	2019-10-23 21:23:16	2.01503029999999983	01	30-39岁	22.5714065220775097	113.91329667103723	440306	V0440300	19345	55	67	57	66	113.912662190000006	22.5670617	113.915102520000005	22.5692776600000009	2
2019-10-23 10:27:17	2019-10-23 10:28:17	2.01503029999999983	01	19-29岁	22.5733093513593914	113.881468557002108	440306	V0440300	19689	56	54	59	53	113.88093782	22.5692776600000009	113.883378149999999	22.5714936199999983	1
2019-10-23 00:54:19	2019-10-23 16:19:17	2.01503029999999983	01	19-29岁	22.5728473093624089	113.893946297773283	440306	V0440300	19694	56	59	58	58	113.893139500000004	22.5692776600000009	113.895579830000003	22.5714936199999983	1
2019-10-23 09:27:11	2019-10-23 17:52:33	3.17181930000000012	01	40-49岁	22.5719700743994487	114.094418137312644	440303	V0440300	19776	56	141	57	140	114.093247059999996	22.5692776600000009	114.095687400000003	22.5714936199999983	1
2019-10-23 12:45:29	2019-10-23 13:29:32	2.01503029999999983	01	19-29岁	22.575250103311209	113.864351371578266	440306	V0440300	20039	57	47	60	46	113.863855459999996	22.5714936199999983	113.866295800000003	22.5737095799999992	1
2019-10-23 13:11:26	2019-10-23 15:31:21	2.01503029999999983	01	19-29岁	22.5772504987839895	113.868358265905201	440306	V0440300	20397	58	48	61	47	113.866295800000003	22.5737095799999992	113.868736139999996	22.5759255299999992	1
2019-10-23 15:18:15	2019-10-23 16:13:12	2.01503029999999983	02	19-29岁	22.5781345895208005	113.906509399873613	440306	V0440300	20413	58	64	60	63	113.905341179999994	22.5737095799999992	113.907781510000007	22.5759255299999992	1
2019-10-23 14:09:18	2019-10-23 18:18:42	2.29234759999999982	02	19-29岁	22.5768515173764506	113.946021748609709	440305	V0440300	20429	58	80	60	79	113.944386559999998	22.5737095799999992	113.946826889999997	22.5759255299999992	1
2019-10-23 16:45:19	2019-10-23 16:46:19	2.01503029999999983	01	30-39岁	22.5802819720215986	113.852634514381833	440306	V0440300	20748	59	42	62	41	113.851653780000007	22.5759255299999992	113.854094119999999	22.5781414900000001	1
2019-10-23 18:59:24	2019-10-23 20:06:52	2.01503029999999983	01	19-29岁	22.5802477714241796	113.856415451741356	440306	V0440300	20749	59	43	62	42	113.854094119999999	22.5759255299999992	113.856534460000006	22.5781414900000001	1
2019-10-23 18:24:38	2019-10-23 19:36:26	2.01503029999999983	02	19-29岁	22.5798194837712103	113.868669425583548	440306	V0440300	20754	59	48	62	47	113.866295800000003	22.5759255299999992	113.868736139999996	22.5781414900000001	1
2019-10-23 09:51:19	2019-10-23 12:38:16	2.29234759999999982	01	50-59岁	22.5815705770347392	113.951670905534328	440305	V0440300	21145	60	82	62	81	113.949267230000004	22.5781414900000001	113.951707560000003	22.5803574500000011	1
2019-10-23 15:09:14	2019-10-23 16:44:06	3.17181930000000012	02	40-49岁	22.5805987416472504	114.121480184147742	440303	V0440300	21215	60	152	60	151	114.120090759999997	22.5781414900000001	114.122531089999995	22.5803574500000011	1
2019-10-23 08:30:15	2019-10-23 09:53:53	2.01503029999999983	01	19-29岁	22.5837159239321608	113.880612176586808	440306	V0440300	21473	61	53	63	52	113.878497479999993	22.5803574500000011	113.88093782	22.5825734000000011	1
2019-10-23 19:43:51	2019-10-23 22:02:08	2.29234759999999982	01	19-29岁	22.5846670895036894	113.949348002801571	440305	V0440300	21502	61	82	63	81	113.949267230000004	22.5803574500000011	113.951707560000003	22.5825734000000011	1
2019-10-23 18:50:13	2019-10-23 20:36:47	2.01503029999999983	01	19-29岁	22.5862487586130207	113.882314088517717	440306	V0440300	21831	62	54	64	53	113.88093782	22.5825734000000011	113.883378149999999	22.5847893599999985	1
2019-10-23 09:51:15	2019-10-23 10:17:40	2.29234759999999982	01	40-49岁	22.5869662823619812	113.941648705232964	440305	V0440300	21855	62	78	64	77	113.939505879999999	22.5825734000000011	113.941946220000005	22.5847893599999985	1
2019-10-23 11:49:34	2019-10-23 14:12:50	2.01503029999999983	01	30-39岁	22.5903506265551606	113.8538924292302	440306	V0440300	22533	64	42	67	41	113.851653780000007	22.5870053199999994	113.854094119999999	22.5892212800000003	1
2019-10-23 00:01:15	2019-10-23 14:12:49	2.29234759999999982	01	19-29岁	22.5906065522301205	113.941820941232407	440305	V0440300	22569	64	78	66	77	113.939505879999999	22.5870053199999994	113.941946220000005	22.5892212800000003	2
2019-10-23 22:49:10	2019-10-23 22:56:31	2.29234759999999982	01	19-29岁	22.5906065522301205	113.941820941232407	440305	V0440300	22569	64	78	66	77	113.939505879999999	22.5870053199999994	113.941946220000005	22.5892212800000003	2
2019-10-23 19:59:25	2019-10-23 22:16:19	2.29234759999999982	02	30-39岁	22.5924886961859386	113.937823684791411	440305	V0440300	22925	65	77	67	76	113.93706555	22.5892212800000003	113.939505879999999	22.5914372300000004	1
2019-10-23 16:53:46	2019-10-23 17:27:56	2.29234759999999982	03	未知	22.5953590341773207	113.985025563151552	440305	V0440300	23301	66	96	67	95	113.983431929999995	22.5914372300000004	113.985872270000002	22.5936531900000013	1
2019-10-23 09:59:00	2019-10-23 11:49:32	2.01503029999999983	01	19-29岁	22.5963724711037095	113.841169728700763	440306	V0440300	23599	67	37	70	36	113.839452100000003	22.5936531900000013	113.841892439999995	22.5958691499999986	1
2019-10-23 10:38:57	2019-10-23 12:12:54	2.01503029999999983	01	30-39岁	22.5962055294546786	113.866247927386553	440306	V0440300	23609	67	47	69	46	113.863855459999996	22.5936531900000013	113.866295800000003	22.5958691499999986	1
2019-10-23 09:22:45	2019-10-23 10:40:04	2.29234759999999982	03	未知	22.5962136414022616	113.960008317995786	440305	V0440300	23648	67	86	69	85	113.959028570000001	22.5936531900000013	113.961468909999994	22.5958691499999986	1
2019-10-23 18:28:49	2019-10-23 19:00:59	2.01503029999999983	01	19-29岁	22.5987316627889108	113.841825323077558	440306	V0440300	23956	68	37	71	36	113.839452100000003	22.5958691499999986	113.841892439999995	22.5980851099999995	1
2019-10-23 11:48:36	2019-10-23 16:45:15	2.01503029999999983	01	19-29岁	22.6015214413975585	113.836396706153081	440306	V0440300	24311	69	35	72	34	113.834571429999997	22.5980851099999995	113.837011770000004	22.6003010599999996	1
2019-10-23 13:20:38	2019-10-23 14:57:13	2.01503029999999983	01	30-39岁	22.6019150667255708	113.836222476999424	440306	V0440300	24311	69	35	72	34	113.834571429999997	22.5980851099999995	113.837011770000004	22.6003010599999996	1
2019-10-23 15:17:48	2019-10-23 17:24:54	2.01503029999999983	02	19-29岁	22.6008299627422105	113.840688876781826	440306	V0440300	24313	69	37	72	36	113.839452100000003	22.5980851099999995	113.841892439999995	22.6003010599999996	1
2019-10-23 13:47:01	2019-10-23 15:28:16	2.01503029999999983	01	19-29岁	22.6032408304660599	113.845804398699258	440306	V0440300	24672	70	39	73	38	113.844332769999994	22.6003010599999996	113.846773110000001	22.6025170200000005	2
2019-10-23 15:29:31	2019-10-23 19:33:46	2.01503029999999983	01	19-29岁	22.6032408304660599	113.845804398699258	440306	V0440300	24672	70	39	73	38	113.844332769999994	22.6003010599999996	113.846773110000001	22.6025170200000005	2
2019-10-23 16:38:00	2019-10-23 20:04:27	1.75727349999999993	01	40-49岁	22.602979919569421	114.039496976848696	440309	V0440300	24751	70	118	71	118	114.037119329999996	22.6003010599999996	114.039559659999995	22.6025170200000005	1
2019-10-23 20:10:29	2019-10-23 21:48:54	2.01503029999999983	02	19-29岁	22.6076044638009996	113.865386975770278	440306	V0440300	25394	72	47	74	46	113.863855459999996	22.6047329800000014	113.866295800000003	22.6069489399999988	1
2019-10-23 09:15:59	2019-10-23 09:49:34	1.86759879999999989	01	60岁以上	22.6078042538109791	114.118056065165916	440307	V0440300	25498	72	151	72	151	114.117650420000004	22.6047329800000014	114.120090759999997	22.6069489399999988	1
2019-10-23 12:04:12	2019-10-23 12:57:16	1.86759879999999989	01	19-29岁	22.6093064491210605	114.107243808892264	440307	V0440300	25850	73	146	73	146	114.10544874	22.6069489399999988	114.107889080000007	22.6091648899999988	1
2019-10-23 18:44:49	2019-10-23 21:15:39	2.01503029999999983	01	40-49岁	22.61570079581481	113.85394739599181	440306	V0440300	26460	75	42	77	41	113.851653780000007	22.6113808499999998	113.854094119999999	22.6135968100000007	1
2019-10-23 19:15:41	2019-10-23 20:48:05	2.01503029999999983	01	30-39岁	22.6140501034906301	113.855365217903923	440306	V0440300	26461	75	43	77	42	113.854094119999999	22.6113808499999998	113.856534460000006	22.6135968100000007	1
2019-10-23 12:37:57	2019-10-23 15:49:59	1.86759879999999989	01	30-39岁	22.6137560186866189	114.129841070883217	440307	V0440300	26573	75	155	75	155	114.127411769999995	22.6113808499999998	114.129852099999994	22.6135968100000007	1
2019-10-23 15:30:04	2019-10-23 17:26:41	1.86759879999999989	01	30-39岁	22.6136689335177508	114.154837643805806	440307	V0440300	26584	75	166	75	166	114.154255460000002	22.6113808499999998	114.156695799999994	22.6135968100000007	1
2019-10-23 09:19:35	2019-10-23 12:32:21	1.86759879999999989	02	30-39岁	22.6174897461653011	114.122122058971769	440307	V0440300	26927	76	152	76	152	114.120090759999997	22.6135968100000007	114.122531089999995	22.6158127700000016	1
2019-10-23 14:01:20	2019-10-23 20:31:12	1.86759879999999989	01	40-49岁	22.6159106544278892	114.137778018938661	440307	V0440300	26934	76	159	76	159	114.137173110000006	22.6135968100000007	114.139613449999999	22.6158127700000016	1
2019-10-23 12:35:17	2019-10-23 14:10:24	1.86759879999999989	02	30-39岁	22.6169356037807816	114.156831487512591	440307	V0440300	26942	76	167	76	167	114.156695799999994	22.6135968100000007	114.159136129999993	22.6158127700000016	1
2019-10-23 07:56:23	2019-10-23 17:50:37	1.75727349999999993	01	19-29岁	22.6201356823299484	114.028688529680693	440309	V0440300	27246	77	114	78	114	114.027357980000005	22.6158127700000016	114.029798319999998	22.6180287200000016	1
2019-10-23 08:03:10	2019-10-23 11:13:59	1.75727349999999993	01	19-29岁	22.6182538312356698	114.034289666446384	440309	V0440300	27248	77	116	78	116	114.032238660000004	22.6158127700000016	114.034678990000003	22.6180287200000016	1
2019-10-23 13:06:32	2019-10-23 15:17:15	1.86759879999999989	01	19-29岁	22.6191004744710007	114.112813688899735	440307	V0440300	27281	77	149	77	149	114.112769749999998	22.6158127700000016	114.115210079999997	22.6180287200000016	1
2019-10-23 13:15:22	2019-10-23 19:46:29	1.86759879999999989	03	未知	22.6237731217885489	114.061013475574981	440307	V0440300	27973	79	127	80	127	114.059082349999997	22.620244679999999	114.061522690000004	22.6224606399999999	1
2019-10-23 12:33:31	2019-10-23 14:35:43	1.86759879999999989	02	30-39岁	22.6230796491668507	114.154138315907687	440307	V0440300	28011	79	165	79	165	114.151815130000003	22.620244679999999	114.154255460000002	22.6224606399999999	1
2019-10-23 18:11:41	2019-10-23 18:12:41	2.29234759999999982	01	40-49岁	22.6263762226152814	113.936859056272326	440305	V0440300	28279	80	76	82	75	113.934625209999993	22.6224606399999999	113.93706555	22.6246766000000008	1
2019-10-23 18:46:14	2019-10-23 20:27:15	2.29234759999999982	03	未知	22.6248562014864198	113.975146639170077	440305	V0440300	28295	80	92	81	92	113.973670589999998	22.6224606399999999	113.976110930000004	22.6246766000000008	1
2019-10-23 16:23:14	2019-10-23 17:52:33	1.86759879999999989	01	19-29岁	22.6273017125123701	114.110133870442993	440307	V0440300	28707	81	147	81	147	114.107889080000007	22.6246766000000008	114.110329410000006	22.6268925500000009	1
2019-10-23 10:30:24	2019-10-23 17:37:28	1.86759879999999989	01	30-39岁	22.6306636762054794	114.083967712858694	440307	V0440300	29054	82	137	82	137	114.083485710000005	22.6268925500000009	114.085926049999998	22.6291085099999982	1
2019-10-23 00:00:08	2019-10-23 00:08:40	2.29234759999999982	02	30-39岁	22.6328918405130288	113.97580674005728	440305	V0440300	29366	83	92	84	92	113.973670589999998	22.6291085099999982	113.976110930000004	22.6313244699999991	1
2019-10-23 19:07:26	2019-10-23 21:17:13	1.86759879999999989	01	19-29岁	22.6319268278490391	114.068608350988114	440307	V0440300	29404	83	130	83	130	114.066403359999995	22.6291085099999982	114.068843700000002	22.6313244699999991	1
2019-10-23 20:13:03	2019-10-23 22:11:55	2.29234759999999982	01	30-39岁	22.6342851472240483	113.930899049906756	440305	V0440300	29705	84	74	86	74	113.929744540000002	22.6313244699999991	113.932184879999994	22.63354043	1
2019-10-23 15:15:29	2019-10-23 16:36:23	2.01503029999999983	01	0-18岁	22.6364677368640095	113.83893088760945	440306	V0440300	30024	85	36	87	35	113.837011770000004	22.63354043	113.839452100000003	22.6357563800000001	1
2019-10-23 13:48:33	2019-10-23 15:21:20	1.86759879999999989	02	19-29岁	22.6391759007852116	114.066723719465671	440307	V0440300	30475	86	130	86	130	114.066403359999995	22.6357563800000001	114.068843700000002	22.637972340000001	1
2019-10-23 20:56:09	2019-10-23 20:57:09	1.86759879999999989	02	30-39岁	22.6393813937705701	114.188953900009722	440307	V0440300	30525	86	180	85	180	114.188420170000001	22.6357563800000001	114.190860499999999	22.637972340000001	1
2019-10-23 13:42:58	2019-10-23 15:03:55	1.86759879999999989	01	19-29岁	22.6404379126280908	114.188465635930982	440307	V0440300	30882	87	180	86	180	114.188420170000001	22.637972340000001	114.190860499999999	22.6401882999999984	1
2019-10-23 16:26:39	2019-10-23 17:50:50	1.86759879999999989	02	40-49岁	22.6422671112888594	114.192920920277373	440307	V0440300	30883	87	181	86	181	114.190860499999999	22.637972340000001	114.193300840000006	22.6401882999999984	1
2019-10-23 22:42:44	2019-10-23 23:39:13	1.75727349999999993	03	未知	22.6425614397293593	114.044190909545833	440309	V0440300	31179	88	120	89	120	114.042000000000002	22.6401882999999984	114.044440339999994	22.6424042599999993	1
2019-10-23 18:29:01	2019-10-23 20:27:21	2.01503029999999983	03	未知	22.6478956274971317	113.916401006870686	440306	V0440300	31841	90	68	92	68	113.915102520000005	22.6446202099999994	113.917542859999998	22.6468361700000003	1
2019-10-23 20:12:14	2019-10-23 22:39:08	2.01503029999999983	01	19-29岁	22.6509764781019705	113.921271455681463	440306	V0440300	32200	91	70	93	70	113.919983189999996	22.6468361700000003	113.922423530000003	22.6490521300000012	1
2019-10-23 00:00:13	2019-10-23 00:01:49	1.75727349999999993	02	19-29岁	22.6531015198550598	114.027531657670039	440309	V0440300	32601	92	114	93	114	114.027357980000005	22.6490521300000012	114.029798319999998	22.6512680800000012	1
2019-10-23 14:10:58	2019-10-23 15:58:05	1.86759879999999989	01	30-39岁	22.6539971143438912	114.068771638688261	440307	V0440300	32974	93	130	93	130	114.066403359999995	22.6512680800000012	114.068843700000002	22.6534840399999986	1
2019-10-23 19:25:40	2019-10-23 21:12:37	1.75727349999999993	01	19-29岁	22.656833351982069	114.003559173099617	440309	V0440300	33305	94	104	95	104	114.002954619999997	22.6534840399999986	114.005394960000004	22.6556999999999995	1
2019-10-23 22:10:54	2019-10-23 22:41:39	1.75727349999999993	02	60岁以上	22.6558248269580709	114.008024927507478	440309	V0440300	33307	94	106	95	106	114.007835290000003	22.6534840399999986	114.010275629999995	22.6556999999999995	2
2019-10-23 21:03:13	2019-10-23 21:37:50	1.75727349999999993	02	60岁以上	22.6558248269580709	114.008024927507478	440309	V0440300	33307	94	106	95	106	114.007835290000003	22.6534840399999986	114.010275629999995	22.6556999999999995	2
2019-10-23 17:21:25	2019-10-23 21:03:06	1.86759879999999989	01	19-29岁	22.6567931584238593	114.207543848681397	440307	V0440300	33388	94	187	93	187	114.205502519999996	22.6534840399999986	114.207942860000003	22.6556999999999995	1
2019-10-23 16:12:15	2019-10-23 19:12:20	1.86759879999999989	01	30-39岁	22.6587956938571011	114.222519363368519	440307	V0440300	33751	95	193	94	193	114.220144540000007	22.6556999999999995	114.222584870000006	22.6579159600000004	2
2019-10-23 13:22:23	2019-10-23 16:11:41	1.86759879999999989	01	30-39岁	22.6587956938571011	114.222519363368519	440307	V0440300	33751	95	193	94	193	114.220144540000007	22.6556999999999995	114.222584870000006	22.6579159600000004	2
2019-10-23 18:08:33	2019-10-23 18:44:05	1.75727349999999993	01	19-29岁	22.6601918502667985	114.022001267008676	440309	V0440300	34026	96	111	97	111	114.02003698	22.6579159600000004	114.022477309999999	22.6601319100000005	2
2019-10-23 13:17:47	2019-10-23 13:58:10	1.75727349999999993	01	19-29岁	22.6601918502667985	114.022001267008676	440309	V0440300	34026	96	111	97	111	114.02003698	22.6579159600000004	114.022477309999999	22.6601319100000005	2
2019-10-23 08:26:15	2019-10-23 12:52:20	1.75727349999999993	01	30-39岁	22.6644834203510186	114.043672520586853	440309	V0440300	34392	97	120	97	120	114.042000000000002	22.6601319100000005	114.044440339999994	22.6623478700000014	1
2019-10-23 20:08:07	2019-10-23 21:19:12	2.01503029999999983	01	30-39岁	22.6663339494138398	113.911778172811083	440306	V0440300	34695	98	66	99	66	113.910221849999999	22.6623478700000014	113.912662190000006	22.6645638299999987	1
2019-10-23 19:03:01	2019-10-23 19:37:21	2.01503029999999983	01	19-29岁	22.6779804707666983	113.821262968654679	440306	V0440300	36800	104	29	106	29	113.81992941	22.6756436199999989	113.822369749999993	22.677859569999999	2
2019-10-23 21:08:12	2019-10-23 21:44:21	2.01503029999999983	01	19-29岁	22.6779804707666983	113.821262968654679	440306	V0440300	36800	104	29	106	29	113.81992941	22.6756436199999989	113.822369749999993	22.677859569999999	2
2019-10-23 14:55:34	2019-10-23 17:09:17	1.75727349999999993	01	50-59岁	22.6830063710978109	113.99972223763487	440309	V0440300	37587	106	102	107	102	113.998073950000006	22.6800755299999999	114.000514289999998	22.6822914900000008	1
2019-10-23 13:11:55	2019-10-23 16:01:22	2.01503029999999983	01	19-29岁	22.6865515049110407	113.9311359964573	440306	V0440300	37916	107	74	108	74	113.929744540000002	22.6822914900000008	113.932184879999994	22.6845074500000017	1
2019-10-23 00:01:14	2019-10-23 01:13:47	1.75727349999999993	01	19-29岁	22.7036646371989299	113.986286116100928	440309	V0440300	40795	115	97	116	97	113.985872270000002	22.7000191499999993	113.988312609999994	22.7022351100000002	1
2019-10-23 20:03:15	2019-10-23 20:57:14	2.01503029999999983	01	19-29岁	22.7219612198768708	113.892241408595467	440306	V0440300	43612	123	58	124	58	113.890699159999997	22.7177468100000013	113.893139500000004	22.7199627699999986	1
2019-10-23 14:25:15	2019-10-23 14:26:15	2.01503029999999983	01	19-29岁	22.7364830475848905	113.913725427261042	440306	V0440300	46120	130	67	131	67	113.912662190000006	22.7332585099999989	113.915102520000005	22.7354744699999998	1
2019-10-23 20:08:19	2019-10-23 21:47:05	2.01503029999999983	01	30-39岁	22.7373803515334885	113.930780015926715	440306	V0440300	46127	130	74	131	75	113.929744540000002	22.7332585099999989	113.932184879999994	22.7354744699999998	1
2019-10-23 10:29:18	2019-10-23 19:13:23	1.75727349999999993	01	19-29岁	22.7381026743919392	114.035396421164293	440309	V0440300	46527	131	117	131	118	114.034678990000003	22.7354744699999998	114.037119329999996	22.7376904300000007	1
2019-10-23 17:22:36	2019-10-23 20:20:31	2.01503029999999983	01	40-49岁	22.7420317214165983	113.835757237876805	440306	V0440300	46802	132	35	133	35	113.834571429999997	22.7376904300000007	113.837011770000004	22.7399063800000008	1
2019-10-23 07:27:01	2019-10-23 07:27:05	2.05558739999999984	01	30-39岁	22.7506937065965502	114.360926977426686	440310	V0440300	48445	136	250	133	251	114.359243699999993	22.7465542499999991	114.361684030000006	22.74877021	1
2019-10-23 10:05:39	2019-10-23 20:59:57	2.05558739999999984	02	30-39岁	22.7526182731066804	114.387928212413513	440310	V0440300	48813	137	261	134	262	114.38608739	22.74877021	114.388527730000007	22.7509861700000009	1
2019-10-23 07:30:30	2019-10-23 08:30:32	2.01503029999999983	01	30-39岁	22.7563654103754907	113.9021565823641	440306	V0440300	49328	139	62	140	63	113.900460510000002	22.7532021299999982	113.902900840000001	22.7554180799999983	1
2019-10-23 09:57:09	2019-10-23 12:15:47	2.01503029999999983	01	30-39岁	22.7741188573842201	113.852514130609691	440306	V0440300	52164	147	42	148	43	113.851653780000007	22.7709297900000003	113.854094119999999	22.7731457500000012	2
2019-10-23 08:53:48	2019-10-23 09:47:19	2.01503029999999983	01	30-39岁	22.7741188573842201	113.852514130609691	440306	V0440300	52164	147	42	148	43	113.851653780000007	22.7709297900000003	113.854094119999999	22.7731457500000012	2
2019-10-23 18:43:08	2019-10-23 18:44:08	2.01503029999999983	01	40-49岁	22.7806154493108188	113.815219067093579	440306	V0440300	53220	150	27	151	28	113.815048739999995	22.7775776599999986	113.817489080000001	22.7797936199999995	1
2019-10-23 09:29:30	2019-10-23 10:09:30	2.01503029999999983	01	30-39岁	22.7826810082050599	113.865708792946165	440306	V0440300	53597	151	47	152	48	113.863855459999996	22.7797936199999995	113.866295800000003	22.7820095699999996	1
2019-10-23 14:00:47	2019-10-23 15:59:34	2.01503029999999983	01	30-39岁	22.7984318537354405	113.858106971881512	440306	V0440300	56093	158	44	159	45	113.856534460000006	22.7953053200000006	113.858974790000005	22.7975212800000016	1
2019-10-23 16:52:17	2019-10-23 18:05:18	2.01503029999999983	02	50-59岁	22.8136973022484888	113.83787946500675	440306	V0440300	58584	165	36	166	37	113.837011770000004	22.8108170200000018	113.839452100000003	22.8130329799999991	1
