# Supplementary material for: Analysis of the influencing factors of vitality and built environment of shopping centers based on mobile-phone signaling data
Source: PLoS One. 2024 Feb 15;19(2):e0296261. doi: 10.1371/journal.pone.0296261 (PMC10868840; doi:10.1371/journal.pone.0296261)
Supplement: S1 Data — (ZIP) [file pone.0296261.s001.zip › μò░μì«Θçìμû░μƒÑΦ»ó/07μ¥ÑτaÅσú1⁄2/μ¥ÑτaÅσú1⁄225-Φ«┐Θù«Φ«░σ╜ò.csv]

stime	etime	weight	gender	age	o_lat	o_lon	o_district	city	o_fnid	grow_4326	gcol_4326	grow_32650	gcol_32650	ext_min_x	ext_min_y	ext_max_x	ext_max_y	visit_time
2019-10-25 13:15:19	2019-10-25 19:30:19	2.29234759999999982	02	30-39岁	22.4887396736305583	113.913716922053808	440305	V0440300	6136	18	67	21	65	113.912662190000006	22.4850712799999997	113.915102520000005	22.4872872299999997	1
2019-10-25 16:05:52	2019-10-25 19:06:42	2.29234759999999982	01	19-29岁	22.4881237276082793	113.922558413182486	440305	V0440300	6140	18	71	21	69	113.922423530000003	22.4850712799999997	113.924863869999996	22.4872872299999997	1
2019-10-25 11:57:23	2019-10-25 12:42:46	2.29234759999999982	02	40-49岁	22.4906120734910893	113.918181609089601	440305	V0440300	6495	19	69	22	67	113.917542859999998	22.4872872299999997	113.919983189999996	22.4895031900000006	2
2019-10-25 11:38:03	2019-10-25 11:56:48	2.29234759999999982	02	40-49岁	22.4906120734910893	113.918181609089601	440305	V0440300	6495	19	69	22	67	113.917542859999998	22.4872872299999997	113.919983189999996	22.4895031900000006	2
2019-10-25 18:13:47	2019-10-25 20:02:20	2.29234759999999982	02	19-29岁	22.4908257038090191	113.917555321456106	440305	V0440300	6495	19	69	22	67	113.917542859999998	22.4872872299999997	113.919983189999996	22.4895031900000006	1
2019-10-25 17:01:32	2019-10-25 18:14:59	2.29234759999999982	02	60岁以上	22.4904395947803799	113.924264991629244	440305	V0440300	6497	19	71	22	69	113.922423530000003	22.4872872299999997	113.924863869999996	22.4895031900000006	1
2019-10-25 10:12:48	2019-10-25 11:24:36	2.29234759999999982	01	0-18岁	22.4930502902414702	113.92392559296006	440305	V0440300	6854	20	71	23	69	113.922423530000003	22.4895031900000006	113.924863869999996	22.4917191500000015	2
2019-10-25 11:24:47	2019-10-25 12:42:11	2.29234759999999982	01	0-18岁	22.4930502902414702	113.92392559296006	440305	V0440300	6854	20	71	23	69	113.922423530000003	22.4895031900000006	113.924863869999996	22.4917191500000015	2
2019-10-25 19:03:49	2019-10-25 20:24:17	2.29234759999999982	01	40-49岁	22.4939005550774311	113.925917169322105	440305	V0440300	6855	20	72	23	70	113.924863869999996	22.4895031900000006	113.927304199999995	22.4917191500000015	1
2019-10-25 15:08:04	2019-10-25 16:12:34	2.29234759999999982	02	19-29岁	22.49254877494403	113.936435984934676	440305	V0440300	6859	20	76	23	74	113.934625209999993	22.4895031900000006	113.93706555	22.4917191500000015	1
2019-10-25 11:12:40	2019-10-25 14:56:22	2.29234759999999982	02	40-49岁	22.4954301382380386	113.886229217344322	440305	V0440300	7196	21	56	24	54	113.885818490000005	22.4917191500000015	113.888258820000004	22.4939351099999989	1
2019-10-25 21:53:46	2019-10-25 23:42:17	2.29234759999999982	03	未知	22.495056140688849	113.915557966405089	440305	V0440300	7208	21	68	24	66	113.915102520000005	22.4917191500000015	113.917542859999998	22.4939351099999989	1
2019-10-25 19:11:20	2019-10-25 21:50:12	2.29234759999999982	01	40-49岁	22.4950600724042786	113.920006001997521	440305	V0440300	7210	21	70	24	68	113.919983189999996	22.4917191500000015	113.922423530000003	22.4939351099999989	1
2019-10-25 16:01:36	2019-10-25 21:49:56	2.29234759999999982	02	40-49岁	22.4979364944943114	113.878646250129449	440305	V0440300	7550	22	53	25	51	113.878497479999993	22.4939351099999989	113.88093782	22.496151059999999	1
2019-10-25 19:16:49	2019-10-25 21:37:27	2.29234759999999982	02	19-29岁	22.4970934800736586	113.910734372364971	440305	V0440300	7563	22	66	25	64	113.910221849999999	22.4939351099999989	113.912662190000006	22.496151059999999	1
2019-10-25 19:23:24	2019-10-25 19:23:24	2.29234759999999982	02	40-49岁	22.4973893776288811	113.926665562116781	440305	V0440300	7569	22	72	25	70	113.924863869999996	22.4939351099999989	113.927304199999995	22.496151059999999	1
2019-10-25 15:32:41	2019-10-25 17:02:26	2.29234759999999982	02	50-59岁	22.4970334828370895	113.926459761257618	440305	V0440300	7569	22	72	25	70	113.924863869999996	22.4939351099999989	113.927304199999995	22.496151059999999	1
2019-10-25 19:07:40	2019-10-25 21:55:47	2.29234759999999982	02	19-29岁	22.4966055400516609	113.927207352547626	440305	V0440300	7569	22	72	25	70	113.924863869999996	22.4939351099999989	113.927304199999995	22.496151059999999	1
2019-10-25 16:30:28	2019-10-25 17:07:07	2.29234759999999982	01	40-49岁	22.4980350185488405	113.929759233927598	440305	V0440300	7571	22	74	25	72	113.929744540000002	22.4939351099999989	113.932184879999994	22.496151059999999	1
2019-10-25 05:34:43	2019-10-25 05:35:43	2.29234759999999982	01	19-29岁	22.5000810148520216	113.88173511772824	440305	V0440300	7908	23	54	26	52	113.88093782	22.496151059999999	113.883378149999999	22.4983670199999999	2
2019-10-25 23:34:06	2019-10-25 23:34:06	2.29234759999999982	01	19-29岁	22.5000810148520216	113.88173511772824	440305	V0440300	7908	23	54	26	52	113.88093782	22.496151059999999	113.883378149999999	22.4983670199999999	2
2019-10-25 07:19:37	2019-10-25 08:37:50	2.29234759999999982	02	19-29岁	22.4999968542850404	113.928521263001855	440305	V0440300	7927	23	73	26	71	113.927304199999995	22.496151059999999	113.929744540000002	22.4983670199999999	1
2019-10-25 10:39:24	2019-10-25 18:02:22	2.29234759999999982	01	40-49岁	22.5024473661849207	113.888830321169138	440305	V0440300	8268	24	57	27	55	113.888258820000004	22.4983670199999999	113.890699159999997	22.5005829800000008	1
2019-10-25 23:31:33	2019-10-25 23:45:49	2.29234759999999982	01	30-39岁	22.5011860578405916	113.8917431144679	440305	V0440300	8269	24	58	27	56	113.890699159999997	22.4983670199999999	113.893139500000004	22.5005829800000008	1
2019-10-25 23:28:27	2019-10-25 23:28:27	2.29234759999999982	01	50-59岁	22.5025295042561311	113.917490032518202	440305	V0440300	8279	24	68	27	66	113.915102520000005	22.4983670199999999	113.917542859999998	22.5005829800000008	1
2019-10-25 17:03:15	2019-10-25 17:37:00	2.29234759999999982	03	19-29岁	22.50215666451545	113.918285019781109	440305	V0440300	8280	24	69	27	67	113.917542859999998	22.4983670199999999	113.919983189999996	22.5005829800000008	1
2019-10-25 17:58:20	2019-10-25 20:48:25	2.29234759999999982	01	19-29岁	22.502723514052569	113.92149703585126	440305	V0440300	8281	24	70	27	68	113.919983189999996	22.4983670199999999	113.922423530000003	22.5005829800000008	1
2019-10-25 08:16:21	2019-10-25 11:03:39	2.29234759999999982	01	30-39岁	22.5022239080130007	113.92415964162474	440305	V0440300	8282	24	71	27	69	113.922423530000003	22.4983670199999999	113.924863869999996	22.5005829800000008	2
2019-10-25 07:59:14	2019-10-25 08:15:37	2.29234759999999982	01	30-39岁	22.5022239080130007	113.92415964162474	440305	V0440300	8282	24	71	27	69	113.922423530000003	22.4983670199999999	113.924863869999996	22.5005829800000008	2
2019-10-25 17:01:01	2019-10-25 18:36:09	2.29234759999999982	01	40-49岁	22.5048734877184984	113.909832975631218	440305	V0440300	8633	25	65	28	63	113.907781510000007	22.5005829800000008	113.910221849999999	22.5027989400000017	1
2019-10-25 08:01:43	2019-10-25 09:03:05	2.29234759999999982	02	40-49岁	22.5061987349928216	113.913523504244139	440305	V0440300	8992	26	67	29	65	113.912662190000006	22.5027989400000017	113.915102520000005	22.5050148900000018	1
2019-10-25 19:40:34	2019-10-25 21:43:29	2.29234759999999982	01	30-39岁	22.5069136317880805	113.914566325360212	440305	V0440300	8992	26	67	29	65	113.912662190000006	22.5027989400000017	113.915102520000005	22.5050148900000018	1
2019-10-25 00:02:19	2019-10-25 00:22:45	2.29234759999999982	02	30-39岁	22.5054515783906695	113.913151591121931	440305	V0440300	8992	26	67	29	65	113.912662190000006	22.5027989400000017	113.915102520000005	22.5050148900000018	2
2019-10-25 18:23:12	2019-10-25 19:49:29	2.29234759999999982	02	30-39岁	22.5054515783906695	113.913151591121931	440305	V0440300	8992	26	67	29	65	113.912662190000006	22.5027989400000017	113.915102520000005	22.5050148900000018	2
2019-10-25 07:12:33	2019-10-25 07:24:21	2.29234759999999982	03	未知	22.5052395472188884	113.913389407463015	440305	V0440300	8992	26	67	29	65	113.912662190000006	22.5027989400000017	113.915102520000005	22.5050148900000018	1
2019-10-25 13:11:20	2019-10-25 16:02:59	2.29234759999999982	02	60岁以上	22.5065783712861212	113.919206805304725	440305	V0440300	8994	26	69	29	67	113.917542859999998	22.5027989400000017	113.919983189999996	22.5050148900000018	1
2019-10-25 01:47:27	2019-10-25 02:19:04	2.29234759999999982	02	19-29岁	22.5058358702625192	113.934200518421164	440305	V0440300	9000	26	75	29	73	113.932184879999994	22.5027989400000017	113.934625209999993	22.5050148900000018	1
2019-10-25 15:50:44	2019-10-25 16:42:35	2.29234759999999982	01	30-39岁	22.507968776233799	113.905597298429399	440305	V0440300	9346	27	64	30	62	113.905341179999994	22.5050148900000018	113.907781510000007	22.5072308499999991	1
2019-10-25 07:11:14	2019-10-25 08:09:50	2.29234759999999982	01	30-39岁	22.509035083479219	113.913188527312499	440305	V0440300	9349	27	67	30	65	113.912662190000006	22.5050148900000018	113.915102520000005	22.5072308499999991	1
2019-10-25 22:58:05	2019-10-25 23:47:42	2.29234759999999982	01	40-49岁	22.5074694486811993	113.923800699128563	440305	V0440300	9353	27	71	30	69	113.922423530000003	22.5050148900000018	113.924863869999996	22.5072308499999991	1
2019-10-25 09:05:25	2019-10-25 10:10:42	2.29234759999999982	01	30-39岁	22.5115378930420391	113.906294844902035	440305	V0440300	9703	28	64	31	62	113.905341179999994	22.5072308499999991	113.907781510000007	22.50944681	1
2019-10-25 18:35:43	2019-10-25 19:23:06	2.29234759999999982	01	30-39岁	22.5112697424010086	113.92431876612028	440305	V0440300	9710	28	71	31	69	113.922423530000003	22.5072308499999991	113.924863869999996	22.50944681	1
2019-10-25 18:11:22	2019-10-25 20:31:32	2.29234759999999982	01	30-39岁	22.5101144142047893	113.926199560832089	440305	V0440300	9711	28	72	31	70	113.924863869999996	22.5072308499999991	113.927304199999995	22.50944681	1
2019-10-25 08:14:14	2019-10-25 09:17:36	2.29234759999999982	01	19-29岁	22.511660753318921	113.925417420966284	440305	V0440300	9711	28	72	31	70	113.924863869999996	22.5072308499999991	113.927304199999995	22.50944681	1
2019-10-25 11:40:56	2019-10-25 16:06:08	2.29234759999999982	02	50-59岁	22.5133455966374214	113.899406743636206	440305	V0440300	10057	29	61	32	59	113.898020169999995	22.50944681	113.900460510000002	22.5116627700000009	1
2019-10-25 18:39:45	2019-10-25 21:56:37	2.29234759999999982	01	19-29岁	22.5129837041992289	113.921920469408917	440305	V0440300	10066	29	70	32	68	113.919983189999996	22.50944681	113.922423530000003	22.5116627700000009	1
2019-10-25 17:48:41	2019-10-25 22:33:05	2.29234759999999982	02	19-29岁	22.5128140581085283	113.922487602279347	440305	V0440300	10067	29	71	32	69	113.922423530000003	22.50944681	113.924863869999996	22.5116627700000009	1
2019-10-25 19:12:30	2019-10-25 21:54:42	2.29234759999999982	02	40-49岁	22.5138167198406904	113.927730060651115	440305	V0440300	10069	29	73	32	71	113.927304199999995	22.50944681	113.929744540000002	22.5116627700000009	1
2019-10-25 08:48:08	2019-10-25 10:36:52	3.05925700000000012	01	19-29岁	22.5135898284350198	114.047700589408549	440304	V0440300	10118	29	122	31	121	114.046880669999993	22.50944681	114.04932101	22.5116627700000009	1
2019-10-25 17:57:43	2019-10-25 23:48:19	2.29234759999999982	03	未知	22.5158207441018412	113.900468525446058	440305	V0440300	10415	30	62	33	60	113.900460510000002	22.5116627700000009	113.902900840000001	22.513878720000001	1
2019-10-25 11:22:10	2019-10-25 13:30:18	2.29234759999999982	01	19-29岁	22.5154779191759786	113.907508679872322	440305	V0440300	10417	30	64	33	62	113.905341179999994	22.5116627700000009	113.907781510000007	22.513878720000001	1
2019-10-25 19:17:58	2019-10-25 23:44:46	2.29234759999999982	02	19-29岁	22.5157985826495093	113.911046951762486	440305	V0440300	10419	30	66	33	64	113.910221849999999	22.5116627700000009	113.912662190000006	22.513878720000001	1
2019-10-25 15:38:46	2019-10-25 16:15:10	2.29234759999999982	03	未知	22.5156541794560816	113.921404748116331	440305	V0440300	10423	30	70	33	68	113.919983189999996	22.5116627700000009	113.922423530000003	22.513878720000001	1
2019-10-25 00:33:02	2019-10-25 23:05:10	2.29234759999999982	01	19-29岁	22.5153452395594904	113.921295034525841	440305	V0440300	10423	30	70	33	68	113.919983189999996	22.5116627700000009	113.922423530000003	22.513878720000001	1
2019-10-25 14:40:41	2019-10-25 17:08:01	2.29234759999999982	01	40-49岁	22.5160295654525306	113.930187218433261	440305	V0440300	10427	30	74	33	72	113.929744540000002	22.5116627700000009	113.932184879999994	22.513878720000001	1
2019-10-25 00:05:43	2019-10-25 00:07:05	2.29234759999999982	01	19-29岁	22.5182633557316905	113.903590346949557	440305	V0440300	10773	31	63	34	61	113.902900840000001	22.513878720000001	113.905341179999994	22.5160946799999984	1
2019-10-25 19:16:55	2019-10-25 23:04:41	2.29234759999999982	02	19-29岁	22.5165451629871782	113.909039074600415	440305	V0440300	10775	31	65	34	63	113.907781510000007	22.513878720000001	113.910221849999999	22.5160946799999984	1
2019-10-25 00:18:11	2019-10-25 08:36:56	2.29234759999999982	02	30-39岁	22.5178335548258488	113.913158109426433	440305	V0440300	10777	31	67	34	65	113.912662190000006	22.513878720000001	113.915102520000005	22.5160946799999984	1
2019-10-25 06:31:27	2019-10-25 13:40:38	2.29234759999999982	01	30-39岁	22.5161099868507506	113.920229017040811	440305	V0440300	10780	31	70	34	68	113.919983189999996	22.513878720000001	113.922423530000003	22.5160946799999984	1
2019-10-25 16:32:02	2019-10-25 21:20:55	2.29234759999999982	01	19-29岁	22.5161244067941695	113.923813002537884	440305	V0440300	10781	31	71	34	69	113.922423530000003	22.513878720000001	113.924863869999996	22.5160946799999984	1
2019-10-25 10:40:40	2019-10-25 12:32:04	2.29234759999999982	02	30-39岁	22.520265647975851	113.907751748081964	440305	V0440300	11131	32	64	35	62	113.905341179999994	22.5160946799999984	113.907781510000007	22.5183106399999993	1
2019-10-25 13:16:12	2019-10-25 14:29:34	2.29234759999999982	01	19-29岁	22.5187318573287811	113.909650929263051	440305	V0440300	11132	32	65	35	63	113.907781510000007	22.5160946799999984	113.910221849999999	22.5183106399999993	1
2019-10-25 13:57:31	2019-10-25 15:59:35	2.29234759999999982	02	30-39岁	22.519712269270471	113.908541170535656	440305	V0440300	11132	32	65	35	63	113.907781510000007	22.5160946799999984	113.910221849999999	22.5183106399999993	1
2019-10-25 12:33:32	2019-10-25 21:40:38	2.29234759999999982	01	19-29岁	22.5189715092280487	113.908033124840884	440305	V0440300	11132	32	65	35	63	113.907781510000007	22.5160946799999984	113.910221849999999	22.5183106399999993	1
2019-10-25 18:09:11	2019-10-25 18:57:12	2.29234759999999982	01	30-39岁	22.5187407098993191	113.911991728035275	440305	V0440300	11133	32	66	35	64	113.910221849999999	22.5160946799999984	113.912662190000006	22.5183106399999993	1
2019-10-25 11:41:09	2019-10-25 14:04:16	2.29234759999999982	02	19-29岁	22.5190541481685393	113.919396332714797	440305	V0440300	11136	32	69	35	67	113.917542859999998	22.5160946799999984	113.919983189999996	22.5183106399999993	1
2019-10-25 08:45:15	2019-10-25 09:41:47	2.29234759999999982	01	30-39岁	22.5183163725726203	113.920928038914568	440305	V0440300	11137	32	70	35	68	113.919983189999996	22.5160946799999984	113.922423530000003	22.5183106399999993	1
2019-10-25 00:57:28	2019-10-25 22:25:48	2.29234759999999982	01	19-29岁	22.5184879619641585	113.924236617358233	440305	V0440300	11138	32	71	35	70	113.922423530000003	22.5160946799999984	113.924863869999996	22.5183106399999993	1
2019-10-25 08:34:15	2019-10-25 22:02:57	2.29234759999999982	01	40-49岁	22.5199595601687896	113.924738281060897	440305	V0440300	11138	32	71	35	70	113.922423530000003	22.5160946799999984	113.924863869999996	22.5183106399999993	1
2019-10-25 00:21:05	2019-10-25 08:29:42	2.29234759999999982	01	30-39岁	22.5194233167049482	113.925012430873352	440305	V0440300	11139	32	72	35	71	113.924863869999996	22.5160946799999984	113.927304199999995	22.5183106399999993	1
2019-10-25 08:33:54	2019-10-25 08:49:53	2.29234759999999982	02	30-39岁	22.5201932375706093	113.928939216069054	440305	V0440300	11140	32	73	35	72	113.927304199999995	22.5160946799999984	113.929744540000002	22.5183106399999993	2
2019-10-25 21:18:19	2019-10-25 21:54:05	2.29234759999999982	02	30-39岁	22.5201932375706093	113.928939216069054	440305	V0440300	11140	32	73	35	72	113.927304199999995	22.5160946799999984	113.929744540000002	22.5183106399999993	2
2019-10-25 00:00:05	2019-10-25 00:09:20	2.29234759999999982	03	19-29岁	22.5196691041989112	113.940743479080965	440305	V0440300	11145	32	78	34	77	113.939505879999999	22.5160946799999984	113.941946220000005	22.5183106399999993	1
2019-10-25 22:13:09	2019-10-25 23:42:52	2.29234759999999982	01	19-29岁	22.5206481816938506	113.909812267004511	440305	V0440300	11489	33	65	36	63	113.907781510000007	22.5183106399999993	113.910221849999999	22.5205266000000002	1
2019-10-25 18:02:58	2019-10-25 18:40:21	2.29234759999999982	01	30-39岁	22.5218910592933312	113.912970762660422	440305	V0440300	11491	33	67	36	65	113.912662190000006	22.5183106399999993	113.915102520000005	22.5205266000000002	4
2019-10-25 11:31:25	2019-10-25 12:43:20	2.29234759999999982	01	30-39岁	22.5218910592933312	113.912970762660422	440305	V0440300	11491	33	67	36	65	113.912662190000006	22.5183106399999993	113.915102520000005	22.5205266000000002	4
2019-10-25 10:30:39	2019-10-25 11:23:59	2.29234759999999982	01	30-39岁	22.5218910592933312	113.912970762660422	440305	V0440300	11491	33	67	36	65	113.912662190000006	22.5183106399999993	113.915102520000005	22.5205266000000002	4
2019-10-25 18:40:29	2019-10-25 19:11:40	2.29234759999999982	01	30-39岁	22.5218910592933312	113.912970762660422	440305	V0440300	11491	33	67	36	65	113.912662190000006	22.5183106399999993	113.915102520000005	22.5205266000000002	4
2019-10-25 09:12:54	2019-10-25 10:23:35	2.29234759999999982	01	19-29岁	22.5214616533526701	113.922587369442951	440305	V0440300	11495	33	71	36	70	113.922423530000003	22.5183106399999993	113.924863869999996	22.5205266000000002	1
2019-10-25 17:52:07	2019-10-25 18:53:38	2.29234759999999982	01	40-49岁	22.5221139444075114	113.922718620538078	440305	V0440300	11495	33	71	36	70	113.922423530000003	22.5183106399999993	113.924863869999996	22.5205266000000002	1
2019-10-25 17:25:29	2019-10-25 18:19:45	2.29234759999999982	01	30-39岁	22.522771304118411	113.909463877389186	440305	V0440300	11846	34	65	37	64	113.907781510000007	22.5205266000000002	113.910221849999999	22.5227425500000003	1
2019-10-25 18:55:32	2019-10-25 21:15:03	2.29234759999999982	01	30-39岁	22.5247588467195889	113.910983597732027	440305	V0440300	11847	34	66	37	65	113.910221849999999	22.5205266000000002	113.912662190000006	22.5227425500000003	1
2019-10-25 20:03:20	2019-10-25 20:39:02	2.29234759999999982	03	19-29岁	22.5230734847313805	113.914391855651303	440305	V0440300	11848	34	67	37	66	113.912662190000006	22.5205266000000002	113.915102520000005	22.5227425500000003	1
2019-10-25 18:54:36	2019-10-25 19:36:38	2.29234759999999982	02	30-39岁	22.52372745465102	113.914610457048354	440305	V0440300	11848	34	67	37	66	113.912662190000006	22.5205266000000002	113.915102520000005	22.5227425500000003	1
2019-10-25 12:20:05	2019-10-25 12:59:57	2.29234759999999982	01	30-39岁	22.5236730626974193	113.915068226208703	440305	V0440300	11848	34	67	37	66	113.912662190000006	22.5205266000000002	113.915102520000005	22.5227425500000003	2
2019-10-25 10:55:07	2019-10-25 12:16:50	2.29234759999999982	01	30-39岁	22.5236730626974193	113.915068226208703	440305	V0440300	11848	34	67	37	66	113.912662190000006	22.5205266000000002	113.915102520000005	22.5227425500000003	2
2019-10-25 00:00:32	2019-10-25 00:02:23	2.29234759999999982	01	30-39岁	22.523989883050529	113.914177205372539	440305	V0440300	11848	34	67	37	66	113.912662190000006	22.5205266000000002	113.915102520000005	22.5227425500000003	2
2019-10-25 18:31:29	2019-10-25 22:09:02	2.29234759999999982	01	30-39岁	22.523989883050529	113.914177205372539	440305	V0440300	11848	34	67	37	66	113.912662190000006	22.5205266000000002	113.915102520000005	22.5227425500000003	2
2019-10-25 00:04:25	2019-10-25 07:44:21	2.29234759999999982	01	40-49岁	22.5233218000230693	113.925946065399231	440305	V0440300	11853	34	72	37	71	113.924863869999996	22.5205266000000002	113.927304199999995	22.5227425500000003	2
2019-10-25 20:54:19	2019-10-25 23:48:27	2.29234759999999982	01	40-49岁	22.5233218000230693	113.925946065399231	440305	V0440300	11853	34	72	37	71	113.924863869999996	22.5205266000000002	113.927304199999995	22.5227425500000003	2
2019-10-25 14:45:51	2019-10-25 18:54:36	2.29234759999999982	02	40-49岁	22.5253365646534611	113.909581620184809	440305	V0440300	12203	35	65	38	64	113.907781510000007	22.5227425500000003	113.910221849999999	22.5249585100000012	1
2019-10-25 08:44:16	2019-10-25 22:10:04	2.29234759999999982	01	30-39岁	22.5256185686498398	113.910167904955813	440305	V0440300	12203	35	65	38	64	113.907781510000007	22.5227425500000003	113.910221849999999	22.5249585100000012	1
2019-10-25 14:38:58	2019-10-25 19:07:10	2.29234759999999982	01	19-29岁	22.5266699454403714	113.91557476414215	440305	V0440300	12206	35	68	38	67	113.915102520000005	22.5227425500000003	113.917542859999998	22.5249585100000012	1
2019-10-25 20:56:11	2019-10-25 22:57:30	2.29234759999999982	03	未知	22.5256140528474198	113.916045080273619	440305	V0440300	12206	35	68	38	67	113.915102520000005	22.5227425500000003	113.917542859999998	22.5249585100000012	1
2019-10-25 19:17:37	2019-10-25 23:02:53	2.29234759999999982	01	19-29岁	22.5258686232008216	113.919439401743247	440305	V0440300	12207	35	69	38	68	113.917542859999998	22.5227425500000003	113.919983189999996	22.5249585100000012	1
2019-10-25 18:13:00	2019-10-25 20:52:32	2.29234759999999982	02	19-29岁	22.5268992312477287	113.918590812899197	440305	V0440300	12207	35	69	38	68	113.917542859999998	22.5227425500000003	113.919983189999996	22.5249585100000012	1
2019-10-25 22:18:27	2019-10-25 23:06:02	3.05925700000000012	01	19-29岁	22.5264867664920097	114.028074034067231	440304	V0440300	12252	35	114	37	113	114.027357980000005	22.5227425500000003	114.029798319999998	22.5249585100000012	2
2019-10-25 00:09:55	2019-10-25 06:44:51	3.05925700000000012	01	19-29岁	22.5264867664920097	114.028074034067231	440304	V0440300	12252	35	114	37	113	114.027357980000005	22.5227425500000003	114.029798319999998	22.5249585100000012	2
2019-10-25 13:05:47	2019-10-25 15:58:29	2.29234759999999982	02	30-39岁	22.5281451874885512	113.911092806509473	440305	V0440300	12561	36	66	39	65	113.910221849999999	22.5249585100000012	113.912662190000006	22.5271744699999985	1
2019-10-25 11:43:29	2019-10-25 12:40:43	2.29234759999999982	01	19-29岁	22.5272541919890585	113.913570349716025	440305	V0440300	12562	36	67	39	66	113.912662190000006	22.5249585100000012	113.915102520000005	22.5271744699999985	1
2019-10-25 14:32:43	2019-10-25 16:50:13	2.29234759999999982	01	30-39岁	22.5291947652170812	113.915936374566854	440305	V0440300	12563	36	68	39	67	113.915102520000005	22.5249585100000012	113.917542859999998	22.5271744699999985	1
2019-10-25 13:41:48	2019-10-25 14:23:05	2.29234759999999982	02	19-29岁	22.5278275264803902	113.917113049825744	440305	V0440300	12563	36	68	39	67	113.915102520000005	22.5249585100000012	113.917542859999998	22.5271744699999985	2
2019-10-25 18:11:12	2019-10-25 19:14:42	2.29234759999999982	02	19-29岁	22.5278275264803902	113.917113049825744	440305	V0440300	12563	36	68	39	67	113.915102520000005	22.5249585100000012	113.917542859999998	22.5271744699999985	2
2019-10-25 16:39:44	2019-10-25 17:41:06	2.29234759999999982	01	30-39岁	22.5285704655697891	113.915853103622723	440305	V0440300	12563	36	68	39	67	113.915102520000005	22.5249585100000012	113.917542859999998	22.5271744699999985	1
2019-10-25 15:41:34	2019-10-25 19:31:54	2.29234759999999982	02	19-29岁	22.5277234572103495	113.91686278841054	440305	V0440300	12563	36	68	39	67	113.915102520000005	22.5249585100000012	113.917542859999998	22.5271744699999985	1
2019-10-25 11:27:29	2019-10-25 13:03:00	2.29234759999999982	01	19-29岁	22.5275983002184113	113.920693022314211	440305	V0440300	12565	36	70	39	69	113.919983189999996	22.5249585100000012	113.922423530000003	22.5271744699999985	1
2019-10-25 18:56:55	2019-10-25 23:13:58	2.29234759999999982	02	30-39岁	22.5272251328067412	113.929968806242044	440305	V0440300	12569	36	74	38	73	113.929744540000002	22.5249585100000012	113.932184879999994	22.5271744699999985	1
2019-10-25 10:06:35	2019-10-25 12:01:54	3.05925700000000012	01	19-29岁	22.5281048436248987	114.02870001543171	440304	V0440300	12609	36	114	38	113	114.027357980000005	22.5249585100000012	114.029798319999998	22.5271744699999985	1
2019-10-25 20:29:00	2019-10-25 21:24:11	3.05925700000000012	01	40-49岁	22.5272620727114194	114.032914953157672	440304	V0440300	12611	36	116	38	115	114.032238660000004	22.5249585100000012	114.034678990000003	22.5271744699999985	1
2019-10-25 11:06:20	2019-10-25 12:21:59	2.29234759999999982	01	30-39岁	22.5309564864618395	113.914624615639184	440305	V0440300	12919	37	67	40	66	113.912662190000006	22.5271744699999985	113.915102520000005	22.5293904199999986	1
2019-10-25 17:38:08	2019-10-25 20:08:22	2.29234759999999982	01	19-29岁	22.5314656499446286	113.919528887707827	440305	V0440300	12921	37	69	40	68	113.917542859999998	22.5271744699999985	113.919983189999996	22.5293904199999986	1
2019-10-25 18:34:24	2019-10-25 19:54:34	2.29234759999999982	01	19-29岁	22.5303513379583684	113.918834746852554	440305	V0440300	12921	37	69	40	68	113.917542859999998	22.5271744699999985	113.919983189999996	22.5293904199999986	3
2019-10-25 11:32:03	2019-10-25 13:20:41	2.29234759999999982	01	19-29岁	22.5303513379583684	113.918834746852554	440305	V0440300	12921	37	69	40	68	113.917542859999998	22.5271744699999985	113.919983189999996	22.5293904199999986	3
2019-10-25 17:49:11	2019-10-25 18:34:22	2.29234759999999982	01	19-29岁	22.5303513379583684	113.918834746852554	440305	V0440300	12921	37	69	40	68	113.917542859999998	22.5271744699999985	113.919983189999996	22.5293904199999986	3
2019-10-25 11:43:14	2019-10-25 13:22:10	2.29234759999999982	03	未知	22.5294098864643999	113.922926020392183	440305	V0440300	12923	37	71	40	70	113.922423530000003	22.5271744699999985	113.924863869999996	22.5293904199999986	1
2019-10-25 02:22:55	2019-10-25 12:22:23	2.29234759999999982	02	19-29岁	22.5316050351991386	113.928230132552841	440305	V0440300	12925	37	73	39	72	113.927304199999995	22.5271744699999985	113.929744540000002	22.5293904199999986	1
2019-10-25 00:19:31	2019-10-25 08:01:37	2.29234759999999982	02	30-39岁	22.5305501885613495	113.927340308152409	440305	V0440300	12925	37	73	39	72	113.927304199999995	22.5271744699999985	113.929744540000002	22.5293904199999986	1
2019-10-25 21:19:39	2019-10-25 22:44:46	3.05925700000000012	01	30-39岁	22.5306183820167298	114.03774943099144	440304	V0440300	12970	37	118	39	117	114.037119329999996	22.5271744699999985	114.039559659999995	22.5293904199999986	1
2019-10-25 19:27:45	2019-10-25 19:28:45	2.29234759999999982	01	40-49岁	22.5318381095750695	113.919656624630477	440305	V0440300	13278	38	69	41	68	113.917542859999998	22.5293904199999986	113.919983189999996	22.5316063799999995	1
2019-10-25 08:27:07	2019-10-25 22:48:35	3.05925700000000012	02	19-29岁	22.5317373770422016	114.056418081433492	440304	V0440300	13334	38	125	39	124	114.054201680000006	22.5293904199999986	114.056642019999998	22.5316063799999995	2
2019-10-25 22:48:53	2019-10-25 23:46:58	3.05925700000000012	02	19-29岁	22.5317373770422016	114.056418081433492	440304	V0440300	13334	38	125	39	124	114.054201680000006	22.5293904199999986	114.056642019999998	22.5316063799999995	2
2019-10-25 20:20:15	2019-10-25 23:41:00	2.29234759999999982	02	50-59岁	22.5343107476341302	113.91870796887325	440305	V0440300	13635	39	69	42	68	113.917542859999998	22.5316063799999995	113.919983189999996	22.5338223400000004	1
2019-10-25 19:02:20	2019-10-25 20:05:07	2.29234759999999982	01	30-39岁	22.5359751035651108	113.965886342222959	440305	V0440300	13654	39	88	41	87	113.963909240000007	22.5316063799999995	113.966349579999999	22.5338223400000004	1
2019-10-25 19:11:16	2019-10-25 20:57:57	2.29234759999999982	01	40-49岁	22.5358697150723302	113.99246004321607	440305	V0440300	13665	39	99	41	98	113.990752939999993	22.5316063799999995	113.99319328	22.5338223400000004	2
2019-10-25 20:58:08	2019-10-25 23:46:53	2.29234759999999982	01	40-49岁	22.5358697150723302	113.99246004321607	440305	V0440300	13665	39	99	41	98	113.990752939999993	22.5316063799999995	113.99319328	22.5338223400000004	2
2019-10-25 18:37:19	2019-10-25 23:17:32	2.29234759999999982	01	19-29岁	22.5361208727124591	113.918978646333372	440305	V0440300	13992	40	69	43	68	113.917542859999998	22.5338223400000004	113.919983189999996	22.5360383000000013	1
2019-10-25 15:54:47	2019-10-25 17:13:41	2.29234759999999982	02	19-29岁	22.5370227820067903	113.920833615099724	440305	V0440300	13993	40	70	43	69	113.919983189999996	22.5338223400000004	113.922423530000003	22.5360383000000013	1
2019-10-25 22:08:15	2019-10-25 22:56:31	2.29234759999999982	02	0-18岁	22.5376956061597902	113.923451468164956	440305	V0440300	13994	40	71	42	70	113.922423530000003	22.5338223400000004	113.924863869999996	22.5360383000000013	1
2019-10-25 22:22:09	2019-10-25 23:43:18	2.29234759999999982	01	19-29岁	22.536485565099639	113.929550192748579	440305	V0440300	13996	40	73	42	72	113.927304199999995	22.5338223400000004	113.929744540000002	22.5360383000000013	1
2019-10-25 17:45:28	2019-10-25 22:13:26	3.17181930000000012	03	未知	22.5381645986479988	114.114228802347881	440303	V0440300	14072	40	149	41	148	114.112769749999998	22.5338223400000004	114.115210079999997	22.5360383000000013	1
2019-10-25 08:58:55	2019-10-25 09:55:46	2.29234759999999982	01	40-49岁	22.5399906473880804	113.90572863070463	440305	V0440300	14344	41	64	44	63	113.905341179999994	22.5360383000000013	113.907781510000007	22.5382542599999987	1
2019-10-25 18:03:47	2019-10-25 20:49:41	3.17181930000000012	02	30-39岁	22.539140723660779	114.113800410103735	440303	V0440300	14429	41	149	42	148	114.112769749999998	22.5360383000000013	114.115210079999997	22.5382542599999987	1
2019-10-25 18:45:40	2019-10-25 20:03:37	2.29234759999999982	01	40-49岁	22.5409116399136806	113.912324151063501	440305	V0440300	14703	42	66	45	65	113.910221849999999	22.5382542599999987	113.912662190000006	22.5404702099999987	2
2019-10-25 12:55:44	2019-10-25 14:33:33	2.29234759999999982	01	40-49岁	22.5409116399136806	113.912324151063501	440305	V0440300	14703	42	66	45	65	113.910221849999999	22.5382542599999987	113.912662190000006	22.5404702099999987	2
2019-10-25 10:48:03	2019-10-25 12:39:20	2.29234759999999982	01	30-39岁	22.5410396878552888	113.945003765763516	440305	V0440300	14717	42	80	44	79	113.944386559999998	22.5382542599999987	113.946826889999997	22.5404702099999987	1
2019-10-25 10:06:55	2019-10-25 11:32:37	2.29234759999999982	02	19-29岁	22.5415514133220789	113.962004430087077	440305	V0440300	14724	42	87	44	86	113.961468909999994	22.5382542599999987	113.963909240000007	22.5404702099999987	1
2019-10-25 22:07:53	2019-10-25 23:43:48	3.05925700000000012	01	30-39岁	22.5413216146084103	114.090581260143253	440304	V0440300	14776	42	139	43	138	114.088366390000004	22.5382542599999987	114.090806720000003	22.5404702099999987	1
2019-10-25 06:51:14	2019-10-25 17:21:07	2.29234759999999982	01	60岁以上	22.5433227745387406	113.931254509524251	440305	V0440300	15068	43	74	45	73	113.929744540000002	22.5404702099999987	113.932184879999994	22.5426861699999996	1
2019-10-25 08:30:46	2019-10-25 09:50:51	2.29234759999999982	01	30-39岁	22.5453788970237206	113.916557837034688	440305	V0440300	15419	44	68	46	67	113.915102520000005	22.5426861699999996	113.917542859999998	22.5449021300000005	1
2019-10-25 23:16:28	2019-10-25 23:26:40	2.29234759999999982	01	19-29岁	22.5469289951397798	113.932952696894858	440305	V0440300	15426	44	75	46	74	113.932184879999994	22.5426861699999996	113.934625209999993	22.5449021300000005	1
2019-10-25 19:42:19	2019-10-25 21:11:26	2.29234759999999982	02	30-39岁	22.5450426644180411	113.983973385291435	440305	V0440300	15447	44	96	46	95	113.983431929999995	22.5426861699999996	113.985872270000002	22.5449021300000005	1
2019-10-25 15:47:57	2019-10-25 16:23:25	2.29234759999999982	01	30-39岁	22.5479447173170513	113.914353598138618	440305	V0440300	15775	45	67	47	66	113.912662190000006	22.5449021300000005	113.915102520000005	22.5471180900000014	1
2019-10-25 19:16:33	2019-10-25 23:38:02	2.29234759999999982	01	19-29岁	22.5471998281922907	113.917391760157045	440305	V0440300	15776	45	68	47	67	113.915102520000005	22.5449021300000005	113.917542859999998	22.5471180900000014	1
2019-10-25 18:58:32	2019-10-25 21:18:38	2.29234759999999982	02	19-29岁	22.547688266561849	113.93822133607442	440305	V0440300	15785	45	77	47	76	113.93706555	22.5449021300000005	113.939505879999999	22.5471180900000014	1
2019-10-25 18:40:15	2019-10-25 20:51:32	3.05925700000000012	01	19-29岁	22.5475665799845899	114.000202880657724	440304	V0440300	15810	45	102	47	101	113.998073950000006	22.5449021300000005	114.000514289999998	22.5471180900000014	1
2019-10-25 17:26:46	2019-10-25 17:57:19	2.29234759999999982	03	未知	22.5497748933277897	113.961620229789375	440305	V0440300	16152	46	87	48	86	113.961468909999994	22.5471180900000014	113.963909240000007	22.5493340400000015	1
2019-10-25 11:27:42	2019-10-25 13:54:31	2.29234759999999982	02	0-18岁	22.5512889439799302	113.965327825116432	440305	V0440300	16153	46	88	48	87	113.963909240000007	22.5471180900000014	113.966349579999999	22.5493340400000015	2
2019-10-25 07:05:41	2019-10-25 08:06:26	2.29234759999999982	02	0-18岁	22.5512889439799302	113.965327825116432	440305	V0440300	16153	46	88	48	87	113.963909240000007	22.5471180900000014	113.966349579999999	22.5493340400000015	2
2019-10-25 07:03:24	2019-10-25 07:37:00	3.05925700000000012	02	19-29岁	22.5493884787680301	114.036134004064209	440304	V0440300	16182	46	117	47	116	114.034678990000003	22.5471180900000014	114.037119329999996	22.5493340400000015	2
2019-10-25 05:21:35	2019-10-25 06:12:36	3.05925700000000012	02	19-29岁	22.5493884787680301	114.036134004064209	440304	V0440300	16182	46	117	47	116	114.034678990000003	22.5471180900000014	114.037119329999996	22.5493340400000015	2
2019-10-25 08:23:47	2019-10-25 16:29:48	2.29234759999999982	02	30-39岁	22.5540778363759209	113.905249077695814	440305	V0440300	16842	48	63	50	62	113.902900840000001	22.5515499999999989	113.905341179999994	22.5537659599999998	1
2019-10-25 19:55:09	2019-10-25 23:11:05	3.05925700000000012	01	19-29岁	22.5548183037277106	114.07783076776191	440304	V0440300	16913	48	134	49	133	114.07616471	22.5515499999999989	114.078605039999999	22.5537659599999998	1
2019-10-25 20:54:32	2019-10-25 23:26:38	2.01503029999999983	01	30-39岁	22.5574638757652686	113.901597854437	440306	V0440300	17198	49	62	51	61	113.900460510000002	22.5537659599999998	113.902900840000001	22.5559819099999999	1
2019-10-25 19:23:46	2019-10-25 22:29:31	2.01503029999999983	01	19-29岁	22.5585257209600911	113.900971696708041	440306	V0440300	17555	50	62	52	61	113.900460510000002	22.5559819099999999	113.902900840000001	22.5581978700000008	1
2019-10-25 16:46:12	2019-10-25 17:33:36	2.29234759999999982	03	未知	22.5586934163194002	113.972715710582222	440305	V0440300	17584	50	91	52	90	113.971230250000005	22.5559819099999999	113.973670589999998	22.5581978700000008	1
2019-10-25 00:00:21	2019-10-25 01:12:38	2.29234759999999982	03	未知	22.5621052383226903	113.937504465835985	440305	V0440300	17927	51	77	53	76	113.93706555	22.5581978700000008	113.939505879999999	22.5604138300000017	1
2019-10-25 17:51:42	2019-10-25 21:03:05	2.01503029999999983	01	30-39岁	22.5634411336762497	113.88542191755721	440306	V0440300	18262	52	55	55	54	113.883378149999999	22.5604138300000017	113.885818490000005	22.562629789999999	1
2019-10-25 19:53:50	2019-10-25 22:24:21	2.01503029999999983	01	19-29岁	22.5634226651641505	113.893788393842101	440306	V0440300	18266	52	59	55	58	113.893139500000004	22.5604138300000017	113.895579830000003	22.562629789999999	1
2019-10-25 09:52:13	2019-10-25 11:58:22	2.29234759999999982	02	50-59岁	22.5638474109591307	113.911133063836814	440305	V0440300	18273	52	66	54	65	113.910221849999999	22.5604138300000017	113.912662190000006	22.562629789999999	1
2019-10-25 17:01:57	2019-10-25 18:48:05	3.05925700000000012	01	0-18岁	22.5634373719681385	114.041324040350901	440304	V0440300	18326	52	119	53	118	114.039559659999995	22.5604138300000017	114.042000000000002	22.562629789999999	1
2019-10-25 15:37:13	2019-10-25 16:11:40	2.01503029999999983	03	未知	22.566778882590171	113.876990376175243	440306	V0440300	18616	53	52	56	51	113.87605714	22.562629789999999	113.878497479999993	22.5648457399999991	1
2019-10-25 14:34:57	2019-10-25 15:23:18	2.29234759999999982	03	未知	22.5650533461107798	113.980243751374132	440305	V0440300	18658	53	94	55	93	113.978551260000003	22.562629789999999	113.980991599999996	22.5648457399999991	1
2019-10-25 10:16:18	2019-10-25 12:45:16	2.01503029999999983	02	40-49岁	22.5675753372323804	113.891994806497522	440306	V0440300	18979	54	58	56	57	113.890699159999997	22.5648457399999991	113.893139500000004	22.5670617	1
2019-10-25 14:24:47	2019-10-25 16:36:17	2.01503029999999983	03	未知	22.5670726511590196	113.903345811895278	440306	V0440300	18984	54	63	56	62	113.902900840000001	22.5648457399999991	113.905341179999994	22.5670617	1
2019-10-25 11:33:56	2019-10-25 13:55:57	3.05925700000000012	01	50-59岁	22.5674795944078816	114.051567913174736	440304	V0440300	19044	54	123	55	122	114.04932101	22.5648457399999991	114.051761350000007	22.5670617	1
2019-10-25 14:59:34	2019-10-25 18:44:52	2.29234759999999982	01	19-29岁	22.571329823605069	113.931897581809721	440305	V0440300	19352	55	74	57	73	113.929744540000002	22.5670617	113.932184879999994	22.5692776600000009	1
2019-10-25 19:22:59	2019-10-25 22:16:31	2.01503029999999983	01	30-39岁	22.5724641366552703	113.853871386545364	440306	V0440300	19677	56	42	59	41	113.851653780000007	22.5692776600000009	113.854094119999999	22.5714936199999983	1
2019-10-25 20:23:55	2019-10-25 22:19:40	2.01503029999999983	01	19-29岁	22.5723186399032087	113.874144642113265	440306	V0440300	19686	56	51	59	50	113.873616810000001	22.5692776600000009	113.87605714	22.5714936199999983	1
2019-10-25 10:24:52	2019-10-25 14:57:42	2.29234759999999982	01	19-29岁	22.5732874504074204	113.941319231807825	440305	V0440300	19713	56	78	58	77	113.939505879999999	22.5692776600000009	113.941946220000005	22.5714936199999983	1
2019-10-25 20:08:41	2019-10-25 22:21:14	2.29234759999999982	01	19-29岁	22.57191637600096	113.960843171328492	440305	V0440300	19721	56	86	58	85	113.959028570000001	22.5692776600000009	113.961468909999994	22.5714936199999983	1
2019-10-25 11:23:43	2019-10-25 16:27:19	2.01503029999999983	01	19-29岁	22.5753729767263387	113.871111883970087	440306	V0440300	20041	57	49	60	48	113.868736139999996	22.5714936199999983	113.871176469999995	22.5737095799999992	1
2019-10-25 20:37:09	2019-10-25 20:38:09	2.01503029999999983	02	30-39岁	22.5756316240069808	113.897459912042976	440306	V0440300	20052	57	60	59	59	113.895579830000003	22.5714936199999983	113.898020169999995	22.5737095799999992	1
2019-10-25 19:20:53	2019-10-25 21:35:48	2.29234759999999982	01	19-29岁	22.5757875766167189	113.959864154928368	440305	V0440300	20078	57	86	59	85	113.959028570000001	22.5714936199999983	113.961468909999994	22.5737095799999992	1
2019-10-25 19:16:11	2019-10-25 23:04:07	2.01503029999999983	01	30-39岁	22.5772300318440493	113.843812495892777	440306	V0440300	20387	58	38	61	37	113.841892439999995	22.5737095799999992	113.844332769999994	22.5759255299999992	1
2019-10-25 17:17:02	2019-10-25 18:15:22	2.01503029999999983	01	19-29岁	22.5777241789320406	113.869047215059851	440306	V0440300	20398	58	49	61	48	113.868736139999996	22.5737095799999992	113.871176469999995	22.5759255299999992	1
2019-10-25 18:10:41	2019-10-25 23:40:15	2.01503029999999983	02	19-29岁	22.5801357529565188	113.857146818669577	440306	V0440300	20750	59	44	62	43	113.856534460000006	22.5759255299999992	113.858974790000005	22.5781414900000001	1
2019-10-25 09:54:29	2019-10-25 11:25:08	2.01503029999999983	01	19-29岁	22.5791257703302506	113.870580059693367	440306	V0440300	20755	59	49	62	48	113.868736139999996	22.5759255299999992	113.871176469999995	22.5781414900000001	1
2019-10-25 12:21:36	2019-10-25 13:06:17	2.29234759999999982	02	19-29岁	22.5820279129306094	113.943448815369251	440305	V0440300	21142	60	79	62	78	113.941946220000005	22.5781414900000001	113.944386559999998	22.5803574500000011	1
2019-10-25 20:16:56	2019-10-25 21:24:16	2.29234759999999982	03	未知	22.5824208622014595	113.942283653311776	440305	V0440300	21142	60	79	62	78	113.941946220000005	22.5781414900000001	113.944386559999998	22.5803574500000011	1
2019-10-25 09:50:51	2019-10-25 12:45:04	2.29234759999999982	01	50-59岁	22.5815705770347392	113.951670905534328	440305	V0440300	21145	60	82	62	81	113.949267230000004	22.5781414900000001	113.951707560000003	22.5803574500000011	2
2019-10-25 12:45:09	2019-10-25 14:15:31	2.29234759999999982	01	50-59岁	22.5815705770347392	113.951670905534328	440305	V0440300	21145	60	82	62	81	113.949267230000004	22.5781414900000001	113.951707560000003	22.5803574500000011	2
2019-10-25 11:49:57	2019-10-25 17:03:40	2.01503029999999983	01	19-29岁	22.5833060180517116	113.864207767163691	440306	V0440300	21467	61	47	64	46	113.863855459999996	22.5803574500000011	113.866295800000003	22.5825734000000011	2
2019-10-25 17:05:09	2019-10-25 19:14:41	2.01503029999999983	01	19-29岁	22.5833060180517116	113.864207767163691	440306	V0440300	21467	61	47	64	46	113.863855459999996	22.5803574500000011	113.866295800000003	22.5825734000000011	2
2019-10-25 08:28:52	2019-10-25 10:00:07	2.01503029999999983	01	19-29岁	22.5837159239321608	113.880612176586808	440306	V0440300	21473	61	53	63	52	113.878497479999993	22.5803574500000011	113.88093782	22.5825734000000011	1
2019-10-25 16:19:09	2019-10-25 17:33:43	2.29234759999999982	01	19-29岁	22.5859345953962496	113.935820916408801	440305	V0440300	21853	62	76	64	75	113.934625209999993	22.5825734000000011	113.93706555	22.5847893599999985	2
2019-10-25 07:55:10	2019-10-25 10:10:52	2.29234759999999982	01	19-29岁	22.5859345953962496	113.935820916408801	440305	V0440300	21853	62	76	64	75	113.934625209999993	22.5825734000000011	113.93706555	22.5847893599999985	2
2019-10-25 18:44:52	2019-10-25 21:10:14	2.01503029999999983	02	30-39岁	22.58757139472538	113.851603830553245	440306	V0440300	22175	63	41	66	40	113.849213449999993	22.5847893599999985	113.851653780000007	22.5870053199999994	2
2019-10-25 11:58:09	2019-10-25 12:52:49	2.01503029999999983	02	30-39岁	22.58757139472538	113.851603830553245	440306	V0440300	22175	63	41	66	40	113.849213449999993	22.5847893599999985	113.851653780000007	22.5870053199999994	2
2019-10-25 14:58:51	2019-10-25 19:49:23	2.29234759999999982	01	19-29岁	22.5889410853476704	113.941089963628002	440305	V0440300	22212	63	78	65	77	113.939505879999999	22.5847893599999985	113.941946220000005	22.5870053199999994	1
2019-10-25 18:32:09	2019-10-25 22:04:29	2.29234759999999982	01	19-29岁	22.5871297561076005	113.945493697648928	440305	V0440300	22214	63	80	65	79	113.944386559999998	22.5847893599999985	113.946826889999997	22.5870053199999994	1
2019-10-25 19:39:24	2019-10-25 22:24:02	2.29234759999999982	01	19-29岁	22.5885545208802405	113.958738205107792	440305	V0440300	22219	63	85	65	84	113.956588240000002	22.5847893599999985	113.959028570000001	22.5870053199999994	1
2019-10-25 12:11:32	2019-10-25 13:03:48	2.01503029999999983	01	19-29岁	22.5901569623063203	113.879096675135742	440306	V0440300	22544	64	53	66	52	113.878497479999993	22.5870053199999994	113.88093782	22.5892212800000003	1
2019-10-25 17:59:19	2019-10-25 18:29:48	2.01503029999999983	01	19-29岁	22.5896632955012393	113.890390985129713	440306	V0440300	22548	64	57	66	56	113.888258820000004	22.5870053199999994	113.890699159999997	22.5892212800000003	1
2019-10-25 13:27:40	2019-10-25 14:08:46	2.29234759999999982	01	50-59岁	22.5908603756004993	113.92440878923729	440305	V0440300	22562	64	71	66	70	113.922423530000003	22.5870053199999994	113.924863869999996	22.5892212800000003	1
2019-10-25 18:58:37	2019-10-25 20:00:08	2.29234759999999982	02	30-39岁	22.5916838509797806	113.942943973422445	440305	V0440300	22927	65	79	67	78	113.941946220000005	22.5892212800000003	113.944386559999998	22.5914372300000004	2
2019-10-25 13:38:42	2019-10-25 17:32:58	2.29234759999999982	02	30-39岁	22.5916838509797806	113.942943973422445	440305	V0440300	22927	65	79	67	78	113.941946220000005	22.5892212800000003	113.944386559999998	22.5914372300000004	2
2019-10-25 00:00:19	2019-10-25 00:12:39	2.29234759999999982	01	30-39岁	22.5922234734353786	113.978581961752099	440305	V0440300	22942	65	94	67	93	113.978551260000003	22.5892212800000003	113.980991599999996	22.5914372300000004	1
2019-10-25 17:02:30	2019-10-25 18:29:01	2.29234759999999982	01	30-39岁	22.5935396440609395	113.985220724368332	440305	V0440300	22944	65	96	66	95	113.983431929999995	22.5892212800000003	113.985872270000002	22.5914372300000004	1
2019-10-25 00:00:52	2019-10-25 00:02:58	3.17181930000000012	01	19-29岁	22.594576771944741	114.186968274977119	440303	V0440300	23384	66	179	66	179	114.185979829999994	22.5914372300000004	114.188420170000001	22.5936531900000013	2
2019-10-25 21:03:01	2019-10-25 23:49:02	3.17181930000000012	01	19-29岁	22.594576771944741	114.186968274977119	440303	V0440300	23384	66	179	66	179	114.185979829999994	22.5914372300000004	114.188420170000001	22.5936531900000013	2
2019-10-25 19:37:02	2019-10-25 20:07:40	2.01503029999999983	01	19-29岁	22.5965875323130909	113.834225683095667	440306	V0440300	23596	67	34	70	33	113.832131090000004	22.5936531900000013	113.834571429999997	22.5958691499999986	1
2019-10-25 19:28:35	2019-10-25 22:21:04	2.01503029999999983	01	19-29岁	22.5993016122808186	113.846943892852934	440306	V0440300	23959	68	40	71	39	113.846773110000001	22.5958691499999986	113.849213449999993	22.5980851099999995	1
2019-10-25 10:55:18	2019-10-25 11:57:37	2.29234759999999982	03	未知	22.60009121636811	113.993845287716539	440305	V0440300	24019	68	100	69	99	113.99319328	22.5958691499999986	113.995633609999999	22.5980851099999995	1
2019-10-25 09:32:16	2019-10-25 16:33:47	1.86759879999999989	02	19-29岁	22.5983891507486483	114.121508659082451	440307	V0440300	24071	68	152	68	152	114.120090759999997	22.5958691499999986	114.122531089999995	22.5980851099999995	1
2019-10-25 08:04:38	2019-10-25 19:24:11	2.01503029999999983	02	19-29岁	22.6019893485492815	113.835870891816214	440306	V0440300	24311	69	35	72	34	113.834571429999997	22.5980851099999995	113.837011770000004	22.6003010599999996	1
2019-10-25 18:28:32	2019-10-25 22:00:34	1.86759879999999989	03	未知	22.600675127959061	114.123657980794306	440307	V0440300	24429	69	153	69	153	114.122531089999995	22.5980851099999995	114.124971430000002	22.6003010599999996	1
2019-10-25 12:31:21	2019-10-25 20:30:30	2.01503029999999983	01	19-29岁	22.6041247277422599	113.837989408535776	440306	V0440300	24669	70	36	73	35	113.837011770000004	22.6003010599999996	113.839452100000003	22.6025170200000005	1
2019-10-25 13:26:59	2019-10-25 20:32:24	2.01503029999999983	01	40-49岁	22.6035452819845588	113.871485576322058	440306	V0440300	24683	70	50	72	49	113.871176469999995	22.6003010599999996	113.873616810000001	22.6025170200000005	1
2019-10-25 18:51:23	2019-10-25 20:06:09	2.01503029999999983	02	19-29岁	22.6076044638009996	113.865386975770278	440306	V0440300	25394	72	47	74	46	113.863855459999996	22.6047329800000014	113.866295800000003	22.6069489399999988	1
2019-10-25 12:08:35	2019-10-25 13:51:45	2.01503029999999983	01	30-39岁	22.6081678054977111	113.86512149043547	440306	V0440300	25394	72	47	74	46	113.863855459999996	22.6047329800000014	113.866295800000003	22.6069489399999988	2
2019-10-25 00:03:35	2019-10-25 00:06:08	2.01503029999999983	01	30-39岁	22.6081678054977111	113.86512149043547	440306	V0440300	25394	72	47	74	46	113.863855459999996	22.6047329800000014	113.866295800000003	22.6069489399999988	2
2019-10-25 10:26:31	2019-10-25 17:10:17	1.75727349999999993	02	19-29岁	22.6079608988816503	114.035045148759465	440309	V0440300	25464	72	117	73	117	114.034678990000003	22.6047329800000014	114.037119329999996	22.6069489399999988	1
2019-10-25 11:53:27	2019-10-25 14:01:28	1.86759879999999989	01	30-39岁	22.6088145605550395	114.147306158825387	440307	V0440300	25510	72	163	72	163	114.146934450000003	22.6047329800000014	114.149374789999996	22.6069489399999988	1
2019-10-25 12:24:54	2019-10-25 18:19:29	1.75727349999999993	02	60岁以上	22.6129190095851591	114.041082550048486	440309	V0440300	26180	74	119	75	119	114.039559659999995	22.6091648899999988	114.042000000000002	22.6113808499999998	1
2019-10-25 14:01:40	2019-10-25 14:34:29	1.86759879999999989	01	19-29岁	22.6129114412578787	114.101452115422248	440307	V0440300	26205	74	144	74	144	114.100568069999994	22.6091648899999988	114.103008399999993	22.6113808499999998	1
2019-10-25 09:25:43	2019-10-25 09:37:05	2.01503029999999983	01	40-49岁	22.6176381737211614	113.857023495529546	440306	V0440300	26819	76	44	78	43	113.856534460000006	22.6135968100000007	113.858974790000005	22.6158127700000016	1
2019-10-25 09:11:05	2019-10-25 11:05:49	1.75727349999999993	01	19-29岁	22.6164387675470202	114.016723368718601	440309	V0440300	26884	76	109	77	109	114.015156300000001	22.6135968100000007	114.017596639999994	22.6158127700000016	1
2019-10-25 18:23:56	2019-10-25 20:42:54	1.86759879999999989	01	30-39岁	22.6237775681945514	114.056337093721908	440307	V0440300	27971	79	125	80	125	114.054201680000006	22.620244679999999	114.056642019999998	22.6224606399999999	1
2019-10-25 16:19:42	2019-10-25 19:22:12	1.86759879999999989	01	19-29岁	22.6273017125123701	114.110133870442993	440307	V0440300	28707	81	147	81	147	114.107889080000007	22.6246766000000008	114.110329410000006	22.6268925500000009	1
2019-10-25 12:30:29	2019-10-25 13:30:49	1.75727349999999993	02	50-59岁	22.6292163875511108	114.022436280189964	440309	V0440300	29028	82	111	83	111	114.02003698	22.6268925500000009	114.022477309999999	22.6291085099999982	1
2019-10-25 10:51:35	2019-10-25 12:29:00	1.86759879999999989	01	30-39岁	22.6306636762054794	114.083967712858694	440307	V0440300	29054	82	137	82	137	114.083485710000005	22.6268925500000009	114.085926049999998	22.6291085099999982	1
2019-10-25 12:18:15	2019-10-25 16:57:35	1.75727349999999993	01	30-39岁	22.6365928044176385	114.008052984848604	440309	V0440300	30094	85	106	86	106	114.007835290000003	22.63354043	114.010275629999995	22.6357563800000001	1
2019-10-25 14:24:58	2019-10-25 15:41:50	1.75727349999999993	01	19-29岁	22.6409920697838487	114.020859991190676	440309	V0440300	30813	87	111	88	111	114.02003698	22.637972340000001	114.022477309999999	22.6401882999999984	1
2019-10-25 14:52:02	2019-10-25 15:57:13	1.86759879999999989	01	40-49岁	22.6461927390687308	114.209926946292953	440307	V0440300	31604	89	188	88	188	114.207942860000003	22.6424042599999993	114.210383190000002	22.6446202099999994	1
2019-10-25 19:21:28	2019-10-25 23:12:48	1.86759879999999989	01	30-39岁	22.6503380732745292	114.061673122931893	440307	V0440300	32258	91	128	91	128	114.061522690000004	22.6468361700000003	114.063963029999996	22.6490521300000012	1
2019-10-25 15:48:08	2019-10-25 16:57:42	2.01503029999999983	01	19-29岁	22.6525369080232011	113.917007054024381	440306	V0440300	32555	92	68	94	68	113.915102520000005	22.6490521300000012	113.917542859999998	22.6512680800000012	1
2019-10-25 13:13:30	2019-10-25 16:21:16	1.75727349999999993	01	30-39岁	22.6533203683290516	114.02522237790015	440309	V0440300	32600	92	113	93	113	114.024917650000006	22.6490521300000012	114.027357980000005	22.6512680800000012	2
2019-10-25 16:21:37	2019-10-25 18:24:07	1.75727349999999993	01	30-39岁	22.6533203683290516	114.02522237790015	440309	V0440300	32600	92	113	93	113	114.024917650000006	22.6490521300000012	114.027357980000005	22.6512680800000012	2
2019-10-25 11:38:30	2019-10-25 12:44:11	1.86759879999999989	01	30-39岁	22.6539971143438912	114.068771638688261	440307	V0440300	32974	93	130	93	130	114.066403359999995	22.6512680800000012	114.068843700000002	22.6534840399999986	1
2019-10-25 18:05:12	2019-10-25 20:23:27	1.75727349999999993	01	30-39岁	22.65749802706992	114.033436754581885	440309	V0440300	33317	94	116	95	116	114.032238660000004	22.6534840399999986	114.034678990000003	22.6556999999999995	1
2019-10-25 14:12:13	2019-10-25 14:45:52	2.01503029999999983	01	19-29岁	22.6630586039964115	113.921176754786444	440306	V0440300	34342	97	70	98	70	113.919983189999996	22.6601319100000005	113.922423530000003	22.6623478700000014	1
2019-10-25 15:51:11	2019-10-25 23:38:39	1.86759879999999989	01	0-18岁	22.6627969041795687	114.0589278758723	440307	V0440300	34398	97	126	97	126	114.056642019999998	22.6601319100000005	114.059082349999997	22.6623478700000014	1
2019-10-25 18:04:10	2019-10-25 19:09:24	2.01503029999999983	01	30-39岁	22.6663339494138398	113.911778172811083	440306	V0440300	34695	98	66	99	66	113.910221849999999	22.6623478700000014	113.912662190000006	22.6645638299999987	1
2019-10-25 15:02:52	2019-10-25 16:27:08	2.01503029999999983	01	30-39岁	22.6651142258623715	113.944147886894214	440306	V0440300	34708	98	79	99	79	113.941946220000005	22.6623478700000014	113.944386559999998	22.6645638299999987	1
2019-10-25 14:35:15	2019-10-25 22:14:29	1.75727349999999993	01	19-29岁	22.6688835900554011	114.029311490237021	440309	V0440300	35100	99	114	99	114	114.027357980000005	22.6645638299999987	114.029798319999998	22.6667797899999997	1
2019-10-25 19:44:58	2019-10-25 21:10:17	1.75727349999999993	01	19-29岁	22.6702661936210887	114.013886908274259	440309	V0440300	35451	100	108	101	108	114.012715970000002	22.6667797899999997	114.015156300000001	22.6689957399999997	1
2019-10-25 18:50:10	2019-10-25 23:15:34	2.01503029999999983	02	19-29岁	22.6750492838011617	113.799616810906471	440306	V0440300	36077	102	20	104	20	113.797966389999999	22.6712117000000006	113.800406719999998	22.6734276600000015	1
2019-10-25 19:42:20	2019-10-25 19:42:20	1.75727349999999993	01	19-29岁	22.6754041055504096	114.04025802330051	440309	V0440300	36176	102	119	102	119	114.039559659999995	22.6712117000000006	114.042000000000002	22.6734276600000015	1
2019-10-25 10:28:39	2019-10-25 12:16:22	2.01503029999999983	03	未知	22.6764375765948607	113.912981303021496	440306	V0440300	36481	103	67	104	67	113.912662190000006	22.6734276600000015	113.915102520000005	22.6756436199999989	1
2019-10-25 00:00:18	2019-10-25 00:09:13	2.01503029999999983	01	19-29岁	22.6779804707666983	113.821262968654679	440306	V0440300	36800	104	29	106	29	113.81992941	22.6756436199999989	113.822369749999993	22.677859569999999	1
2019-10-25 19:01:17	2019-10-25 21:51:22	2.05558739999999984	03	未知	22.6781230772852886	114.323272600314624	440310	V0440300	37006	104	235	102	236	114.322638659999996	22.6756436199999989	114.325078989999994	22.677859569999999	1
2019-10-25 17:57:52	2019-10-25 21:07:06	2.01503029999999983	02	19-29岁	22.6957568067536393	113.809891898902933	440306	V0440300	39651	112	24	114	24	113.807727729999996	22.6933712800000009	113.810168070000003	22.695587230000001	1
2019-10-25 15:51:05	2019-10-25 22:24:56	1.75727349999999993	01	30-39岁	22.6958976757751003	113.988868403138568	440309	V0440300	39725	112	98	113	98	113.988312609999994	22.6933712800000009	113.990752939999993	22.695587230000001	1
2019-10-25 11:09:40	2019-10-25 12:12:00	1.86759879999999989	01	30-39岁	22.69729553585654	114.268789418089668	440307	V0440300	39839	112	212	110	213	114.266510920000002	22.6933712800000009	114.268951259999994	22.695587230000001	1
2019-10-25 11:15:59	2019-10-25 12:02:57	2.01503029999999983	01	19-29岁	22.6982376949110005	113.807597489411663	440306	V0440300	40007	113	23	115	23	113.805287399999997	22.695587230000001	113.807727729999996	22.6978031899999984	1
2019-10-25 15:24:06	2019-10-25 16:53:42	1.75727349999999993	01	30-39岁	22.7018105400057095	114.08437880755983	440309	V0440300	40478	114	137	114	137	114.083485710000005	22.6978031899999984	114.085926049999998	22.7000191499999993	1
2019-10-25 10:39:03	2019-10-25 13:05:36	2.01503029999999983	01	19-29岁	22.702429531711779	113.880972021633283	440306	V0440300	40752	115	54	116	54	113.88093782	22.7000191499999993	113.883378149999999	22.7022351100000002	1
2019-10-25 10:09:38	2019-10-25 18:44:04	2.01503029999999983	01	19-29岁	22.7068149103629509	113.845088282224424	440306	V0440300	41451	117	39	119	39	113.844332769999994	22.7044510600000002	113.846773110000001	22.7066670200000011	1
2019-10-25 19:59:57	2019-10-25 23:48:07	1.75727349999999993	01	40-49岁	22.7119245903913907	114.04878264649183	440309	V0440300	42248	119	122	119	122	114.046880669999993	22.7088829799999985	114.04932101	22.7110989399999994	1
2019-10-25 13:52:01	2019-10-25 23:28:51	1.86759879999999989	02	50-59岁	22.7262059393985894	114.292561305232155	440307	V0440300	44490	125	222	123	223	114.290914290000003	22.7221787199999987	114.293354620000002	22.7243946799999996	1
2019-10-25 15:03:54	2019-10-25 21:17:36	2.01503029999999983	02	40-49岁	22.7292314587884583	113.806984912835816	440306	V0440300	45005	127	23	129	23	113.805287399999997	22.7266106400000005	113.807727729999996	22.7288266000000014	1
2019-10-25 13:18:34	2019-10-25 13:54:37	2.01503029999999983	01	19-29岁	22.7395899729760593	113.909189876919683	440306	V0440300	46475	131	65	132	65	113.907781510000007	22.7354744699999998	113.910221849999999	22.7376904300000007	3
2019-10-25 19:53:53	2019-10-25 21:30:31	2.01503029999999983	01	19-29岁	22.7395899729760593	113.909189876919683	440306	V0440300	46475	131	65	132	65	113.907781510000007	22.7354744699999998	113.910221849999999	22.7376904300000007	3
2019-10-25 10:42:28	2019-10-25 11:24:17	2.01503029999999983	01	19-29岁	22.7395899729760593	113.909189876919683	440306	V0440300	46475	131	65	132	65	113.907781510000007	22.7354744699999998	113.910221849999999	22.7376904300000007	3
2019-10-25 14:53:18	2019-10-25 15:24:45	1.75727349999999993	01	30-39岁	22.7479321013781011	114.03787963446382	440309	V0440300	47956	135	118	135	119	114.037119329999996	22.744338299999999	114.039559659999995	22.7465542499999991	1
2019-10-25 14:53:21	2019-10-25 14:54:21	1.86759879999999989	01	19-29岁	22.7476079532679485	114.281930544361728	440307	V0440300	48056	135	218	133	219	114.281152939999998	22.744338299999999	114.283593280000005	22.7465542499999991	1
2019-10-25 12:40:58	2019-10-25 12:41:58	2.01503029999999983	01	50-59岁	22.7489530730072111	113.886220971835201	440306	V0440300	48251	136	56	137	57	113.885818490000005	22.7465542499999991	113.888258820000004	22.74877021	1
2019-10-25 16:51:34	2019-10-25 17:59:47	1.86759879999999989	01	40-49岁	22.7500882962019304	114.237648786332556	440307	V0440300	48395	136	200	134	201	114.237226890000002	22.7465542499999991	114.239667229999995	22.74877021	1
2019-10-25 09:06:25	2019-10-25 10:15:01	2.01503029999999983	02	50-59岁	22.7578078574269504	113.803274907798894	440306	V0440300	49645	140	22	142	23	113.802847060000005	22.7554180799999983	113.805287399999997	22.7576340399999992	1
2019-10-25 09:19:18	2019-10-25 12:54:59	2.01503029999999983	01	30-39岁	22.7741188573842201	113.852514130609691	440306	V0440300	52164	147	42	148	43	113.851653780000007	22.7709297900000003	113.854094119999999	22.7731457500000012	1
2019-10-25 16:51:52	2019-10-25 19:38:13	2.01503029999999983	02	30-39岁	22.7770020713401102	113.904833892834915	440306	V0440300	52542	148	63	149	64	113.902900840000001	22.7731457500000012	113.905341179999994	22.7753617000000013	1
2019-10-25 02:35:10	2019-10-25 04:37:55	2.01503029999999983	01	30-39岁	22.7774455977354187	113.907227671098681	440306	V0440300	52543	148	64	149	65	113.905341179999994	22.7731457500000012	113.907781510000007	22.7753617000000013	1
2019-10-25 12:32:37	2019-10-25 14:32:35	2.01503029999999983	02	30-39岁	22.7822020154326808	113.885008746125848	440306	V0440300	53605	151	55	152	56	113.883378149999999	22.7797936199999995	113.885818490000005	22.7820095699999996	1
2019-10-25 11:28:11	2019-10-25 12:01:15	2.01503029999999983	01	0-18岁	22.7866319855217903	113.925862834339554	440306	V0440300	54336	153	72	153	73	113.924863869999996	22.7842255300000005	113.927304199999995	22.7864414900000014	1
