# Supplementary material for: Analysis of the influencing factors of vitality and built environment of shopping centers based on mobile-phone signaling data
Source: PLoS One. 2024 Feb 15;19(2):e0296261. doi: 10.1371/journal.pone.0296261 (PMC10868840; doi:10.1371/journal.pone.0296261)
Supplement: S1 Data — (ZIP) [file pone.0296261.s001.zip › μò░μì«Θçìμû░μƒÑΦ»ó/07μ¥ÑτaÅσú1⁄2/μ¥ÑτaÅσú1⁄224-Φ«┐Θù«Φ«░σ╜ò.csv]

stime	etime	weight	gender	age	o_lat	o_lon	o_district	city	o_fnid	grow_4326	gcol_4326	grow_32650	gcol_32650	ext_min_x	ext_min_y	ext_max_x	ext_max_y	visit_time
2019-10-24 18:46:10	2019-10-24 21:05:10	2.29234759999999982	01	30-39岁	22.4863546137463395	113.911701320477917	440305	V0440300	5778	17	66	20	64	113.910221849999999	22.4828553199999988	113.912662190000006	22.4850712799999997	1
2019-10-24 11:37:26	2019-10-24 15:33:53	2.29234759999999982	01	19-29岁	22.4857380934083118	113.920979681839697	440305	V0440300	5782	17	70	20	68	113.919983189999996	22.4828553199999988	113.922423530000003	22.4850712799999997	1
2019-10-24 17:15:40	2019-10-24 18:13:12	2.29234759999999982	01	19-29岁	22.4881237276082793	113.922558413182486	440305	V0440300	6140	18	71	21	69	113.922423530000003	22.4850712799999997	113.924863869999996	22.4872872299999997	3
2019-10-24 15:43:02	2019-10-24 17:13:44	2.29234759999999982	01	19-29岁	22.4881237276082793	113.922558413182486	440305	V0440300	6140	18	71	21	69	113.922423530000003	22.4850712799999997	113.924863869999996	22.4872872299999997	3
2019-10-24 08:38:17	2019-10-24 09:54:34	2.29234759999999982	01	19-29岁	22.4881237276082793	113.922558413182486	440305	V0440300	6140	18	71	21	69	113.922423530000003	22.4850712799999997	113.924863869999996	22.4872872299999997	3
2019-10-24 13:55:21	2019-10-24 14:42:51	2.29234759999999982	02	30-39岁	22.4885985201158789	113.925208896898752	440305	V0440300	6141	18	72	21	70	113.924863869999996	22.4850712799999997	113.927304199999995	22.4872872299999997	1
2019-10-24 19:28:27	2019-10-24 23:31:02	2.29234759999999982	01	30-39岁	22.4904834481775495	113.918534082574098	440305	V0440300	6495	19	69	22	67	113.917542859999998	22.4872872299999997	113.919983189999996	22.4895031900000006	1
2019-10-24 00:04:19	2019-10-24 01:18:11	2.29234759999999982	01	30-39岁	22.489826943364811	113.921957440454833	440305	V0440300	6496	19	70	22	68	113.919983189999996	22.4872872299999997	113.922423530000003	22.4895031900000006	1
2019-10-24 19:40:50	2019-10-24 22:48:37	2.29234759999999982	01	未知	22.4901080418480888	113.920610998836764	440305	V0440300	6496	19	70	22	68	113.919983189999996	22.4872872299999997	113.922423530000003	22.4895031900000006	1
2019-10-24 12:33:03	2019-10-24 13:05:54	2.29234759999999982	01	19-29岁	22.4895059744525696	113.930200086229078	440305	V0440300	6500	19	74	22	72	113.929744540000002	22.4872872299999997	113.932184879999994	22.4895031900000006	1
2019-10-24 18:19:35	2019-10-24 19:51:42	2.29234759999999982	02	40-49岁	22.4936472792379583	113.884103430494037	440305	V0440300	6838	20	55	23	53	113.883378149999999	22.4895031900000006	113.885818490000005	22.4917191500000015	1
2019-10-24 13:01:45	2019-10-24 15:13:11	2.29234759999999982	01	0-18岁	22.4930502902414702	113.92392559296006	440305	V0440300	6854	20	71	23	69	113.922423530000003	22.4895031900000006	113.924863869999996	22.4917191500000015	2
2019-10-24 16:18:55	2019-10-24 18:33:24	2.29234759999999982	01	0-18岁	22.4930502902414702	113.92392559296006	440305	V0440300	6854	20	71	23	69	113.922423530000003	22.4895031900000006	113.924863869999996	22.4917191500000015	2
2019-10-24 19:58:26	2019-10-24 22:40:32	2.29234759999999982	01	30-39岁	22.4918961677813094	113.926816133362806	440305	V0440300	6855	20	72	23	70	113.924863869999996	22.4895031900000006	113.927304199999995	22.4917191500000015	1
2019-10-24 11:24:39	2019-10-24 12:26:12	2.29234759999999982	01	40-49岁	22.4939005550774311	113.925917169322105	440305	V0440300	6855	20	72	23	70	113.924863869999996	22.4895031900000006	113.927304199999995	22.4917191500000015	1
2019-10-24 20:02:08	2019-10-24 22:20:11	2.29234759999999982	01	40-49岁	22.4950600724042786	113.920006001997521	440305	V0440300	7210	21	70	24	68	113.919983189999996	22.4917191500000015	113.922423530000003	22.4939351099999989	1
2019-10-24 23:21:22	2019-10-24 23:30:11	2.29234759999999982	02	19-29岁	22.4944249969106309	113.92407970552172	440305	V0440300	7211	21	71	24	69	113.922423530000003	22.4917191500000015	113.924863869999996	22.4939351099999989	1
2019-10-24 18:32:44	2019-10-24 22:08:27	2.29234759999999982	02	19-29岁	22.4950385980408498	113.928329746174541	440305	V0440300	7213	21	73	24	71	113.927304199999995	22.4917191500000015	113.929744540000002	22.4939351099999989	1
2019-10-24 00:00:44	2019-10-24 07:26:17	2.29234759999999982	02	40-49岁	22.4979364944943114	113.878646250129449	440305	V0440300	7550	22	53	25	51	113.878497479999993	22.4939351099999989	113.88093782	22.496151059999999	1
2019-10-24 19:58:37	2019-10-24 22:16:04	2.29234759999999982	02	19-29岁	22.4968316689579311	113.914964976530356	440305	V0440300	7564	22	67	25	65	113.912662190000006	22.4939351099999989	113.915102520000005	22.496151059999999	1
2019-10-24 23:28:03	2019-10-24 23:30:45	2.29234759999999982	01	19-29岁	22.5000810148520216	113.88173511772824	440305	V0440300	7908	23	54	26	52	113.88093782	22.496151059999999	113.883378149999999	22.4983670199999999	1
2019-10-24 19:40:40	2019-10-24 20:17:48	2.29234759999999982	01	40-49岁	22.5024473661849207	113.888830321169138	440305	V0440300	8268	24	57	27	55	113.888258820000004	22.4983670199999999	113.890699159999997	22.5005829800000008	2
2019-10-24 18:52:54	2019-10-24 19:40:05	2.29234759999999982	01	40-49岁	22.5024473661849207	113.888830321169138	440305	V0440300	8268	24	57	27	55	113.888258820000004	22.4983670199999999	113.890699159999997	22.5005829800000008	2
2019-10-24 23:14:19	2019-10-24 23:29:50	2.29234759999999982	01	30-39岁	22.5011860578405916	113.8917431144679	440305	V0440300	8269	24	58	27	56	113.890699159999997	22.4983670199999999	113.893139500000004	22.5005829800000008	1
2019-10-24 20:21:31	2019-10-24 21:00:55	2.29234759999999982	02	19-29岁	22.5022603631828702	113.914747349995764	440305	V0440300	8278	24	67	27	65	113.912662190000006	22.4983670199999999	113.915102520000005	22.5005829800000008	1
2019-10-24 21:01:43	2019-10-24 22:46:20	2.29234759999999982	02	19-29岁	22.5026694958908813	113.921032026993188	440305	V0440300	8281	24	70	27	68	113.919983189999996	22.4983670199999999	113.922423530000003	22.5005829800000008	1
2019-10-24 16:07:13	2019-10-24 19:37:10	2.29234759999999982	01	30-39岁	22.5022239080130007	113.92415964162474	440305	V0440300	8282	24	71	27	69	113.922423530000003	22.4983670199999999	113.924863869999996	22.5005829800000008	1
2019-10-24 21:03:07	2019-10-24 23:08:35	2.29234759999999982	01	19-29岁	22.5046380613364789	113.917792916603133	440305	V0440300	8637	25	69	28	67	113.917542859999998	22.5005829800000008	113.919983189999996	22.5027989400000017	1
2019-10-24 18:32:13	2019-10-24 23:30:16	2.29234759999999982	01	19-29岁	22.5068869836923398	113.912235830756444	440305	V0440300	8991	26	66	29	64	113.910221849999999	22.5027989400000017	113.912662190000006	22.5050148900000018	1
2019-10-24 13:23:39	2019-10-24 18:09:45	2.29234759999999982	01	40-49岁	22.5069459747462197	113.913429201545682	440305	V0440300	8992	26	67	29	65	113.912662190000006	22.5027989400000017	113.915102520000005	22.5050148900000018	1
2019-10-24 14:38:02	2019-10-24 15:40:00	2.29234759999999982	03	未知	22.5091175872724101	113.905736830048198	440305	V0440300	9346	27	64	30	62	113.905341179999994	22.5050148900000018	113.907781510000007	22.5072308499999991	1
2019-10-24 06:36:26	2019-10-24 06:36:42	2.29234759999999982	01	40-49岁	22.50862792321999	113.912663360401325	440305	V0440300	9349	27	67	30	65	113.912662190000006	22.5050148900000018	113.915102520000005	22.5072308499999991	1
2019-10-24 22:06:16	2019-10-24 23:36:27	2.29234759999999982	01	30-39岁	22.5082672764173495	113.912681087998294	440305	V0440300	9349	27	67	30	65	113.912662190000006	22.5050148900000018	113.915102520000005	22.5072308499999991	1
2019-10-24 15:09:21	2019-10-24 17:05:42	2.29234759999999982	01	40-49岁	22.5074694486811993	113.923800699128563	440305	V0440300	9353	27	71	30	69	113.922423530000003	22.5050148900000018	113.924863869999996	22.5072308499999991	2
2019-10-24 00:06:18	2019-10-24 09:45:20	2.29234759999999982	01	40-49岁	22.5074694486811993	113.923800699128563	440305	V0440300	9353	27	71	30	69	113.922423530000003	22.5050148900000018	113.924863869999996	22.5072308499999991	2
2019-10-24 20:58:24	2019-10-24 22:05:35	2.29234759999999982	02	19-29岁	22.5072341887683791	113.925185147925617	440305	V0440300	9354	27	72	30	70	113.924863869999996	22.5050148900000018	113.927304199999995	22.5072308499999991	1
2019-10-24 10:00:29	2019-10-24 13:24:29	2.29234759999999982	01	40-49岁	22.5077524928283914	113.933429747218426	440305	V0440300	9357	27	75	30	73	113.932184879999994	22.5050148900000018	113.934625209999993	22.5072308499999991	1
2019-10-24 23:03:24	2019-10-24 23:04:05	2.29234759999999982	01	30-39岁	22.5115378930420391	113.906294844902035	440305	V0440300	9703	28	64	31	62	113.905341179999994	22.5072308499999991	113.907781510000007	22.50944681	2
2019-10-24 18:22:20	2019-10-24 22:34:11	2.29234759999999982	01	30-39岁	22.5115378930420391	113.906294844902035	440305	V0440300	9703	28	64	31	62	113.905341179999994	22.5072308499999991	113.907781510000007	22.50944681	2
2019-10-24 19:19:09	2019-10-24 21:35:50	2.29234759999999982	02	19-29岁	22.5108225476209682	113.919812033279044	440305	V0440300	9708	28	69	31	67	113.917542859999998	22.5072308499999991	113.919983189999996	22.50944681	1
2019-10-24 10:18:35	2019-10-24 13:56:23	2.29234759999999982	02	50-59岁	22.5128666407340603	113.898436403979943	440305	V0440300	10057	29	61	32	59	113.898020169999995	22.50944681	113.900460510000002	22.5116627700000009	1
2019-10-24 10:36:24	2019-10-24 11:35:22	2.29234759999999982	03	未知	22.5133784251653104	113.902048010188381	440305	V0440300	10058	29	62	32	60	113.900460510000002	22.50944681	113.902900840000001	22.5116627700000009	1
2019-10-24 18:22:35	2019-10-24 18:59:13	2.29234759999999982	02	19-29岁	22.5128140581085283	113.922487602279347	440305	V0440300	10067	29	71	32	69	113.922423530000003	22.50944681	113.924863869999996	22.5116627700000009	3
2019-10-24 11:09:00	2019-10-24 11:50:41	2.29234759999999982	02	19-29岁	22.5128140581085283	113.922487602279347	440305	V0440300	10067	29	71	32	69	113.922423530000003	22.50944681	113.924863869999996	22.5116627700000009	3
2019-10-24 14:26:49	2019-10-24 16:01:42	2.29234759999999982	02	19-29岁	22.5128140581085283	113.922487602279347	440305	V0440300	10067	29	71	32	69	113.922423530000003	22.50944681	113.924863869999996	22.5116627700000009	3
2019-10-24 08:18:17	2019-10-24 08:25:50	2.29234759999999982	02	19-29岁	22.5120866610592607	113.925981078562486	440305	V0440300	10068	29	72	32	70	113.924863869999996	22.50944681	113.927304199999995	22.5116627700000009	1
2019-10-24 11:44:42	2019-10-24 14:55:33	2.29234759999999982	01	19-29岁	22.5123249827740892	113.932794572674752	440305	V0440300	10071	29	75	32	73	113.932184879999994	22.50944681	113.934625209999993	22.5116627700000009	1
2019-10-24 23:35:36	2019-10-24 23:35:36	2.29234759999999982	01	50-59岁	22.5139690154827505	113.908824437245016	440305	V0440300	10418	30	65	33	63	113.907781510000007	22.5116627700000009	113.910221849999999	22.513878720000001	1
2019-10-24 09:17:01	2019-10-24 11:25:34	2.29234759999999982	01	19-29岁	22.5146838407859597	113.907982890366256	440305	V0440300	10418	30	65	33	63	113.907781510000007	22.5116627700000009	113.910221849999999	22.513878720000001	1
2019-10-24 22:09:10	2019-10-24 23:22:07	2.29234759999999982	01	40-49岁	22.5160677773727507	113.918967192290879	440305	V0440300	10422	30	69	33	67	113.917542859999998	22.5116627700000009	113.919983189999996	22.513878720000001	1
2019-10-24 08:49:07	2019-10-24 11:48:01	2.29234759999999982	01	40-49岁	22.5157927828164013	113.918273919864902	440305	V0440300	10422	30	69	33	67	113.917542859999998	22.5116627700000009	113.919983189999996	22.513878720000001	1
2019-10-24 00:25:59	2019-10-24 09:26:32	2.29234759999999982	01	19-29岁	22.5153452395594904	113.921295034525841	440305	V0440300	10423	30	70	33	68	113.919983189999996	22.5116627700000009	113.922423530000003	22.513878720000001	2
2019-10-24 22:17:09	2019-10-24 23:32:58	2.29234759999999982	01	19-29岁	22.5153452395594904	113.921295034525841	440305	V0440300	10423	30	70	33	68	113.919983189999996	22.5116627700000009	113.922423530000003	22.513878720000001	2
2019-10-24 19:32:40	2019-10-24 22:55:29	2.29234759999999982	01	30-39岁	22.5150429205655591	113.920116691807067	440305	V0440300	10423	30	70	33	68	113.919983189999996	22.5116627700000009	113.922423530000003	22.513878720000001	1
2019-10-24 00:16:06	2019-10-24 07:55:35	2.29234759999999982	02	30-39岁	22.5157555836202903	113.925763883555334	440305	V0440300	10425	30	72	33	70	113.924863869999996	22.5116627700000009	113.927304199999995	22.513878720000001	1
2019-10-24 15:24:24	2019-10-24 18:15:04	2.29234759999999982	01	19-29岁	22.5182633557316905	113.903590346949557	440305	V0440300	10773	31	63	34	61	113.902900840000001	22.513878720000001	113.905341179999994	22.5160946799999984	2
2019-10-24 22:31:12	2019-10-24 23:29:07	2.29234759999999982	01	19-29岁	22.5182633557316905	113.903590346949557	440305	V0440300	10773	31	63	34	61	113.902900840000001	22.513878720000001	113.905341179999994	22.5160946799999984	2
2019-10-24 14:34:04	2019-10-24 19:15:22	2.29234759999999982	02	19-29岁	22.5162108847218008	113.90995958290145	440305	V0440300	10775	31	65	34	63	113.907781510000007	22.513878720000001	113.910221849999999	22.5160946799999984	1
2019-10-24 09:06:31	2019-10-24 18:05:41	2.29234759999999982	01	19-29岁	22.5169024384315613	113.912605707329703	440305	V0440300	10776	31	66	34	64	113.910221849999999	22.513878720000001	113.912662190000006	22.5160946799999984	1
2019-10-24 09:12:49	2019-10-24 18:08:36	2.29234759999999982	01	30-39岁	22.5183545577879194	113.898954932602194	440305	V0440300	11128	32	61	35	59	113.898020169999995	22.5160946799999984	113.900460510000002	22.5183106399999993	1
2019-10-24 11:46:50	2019-10-24 12:21:42	2.29234759999999982	01	19-29岁	22.5187318573287811	113.909650929263051	440305	V0440300	11132	32	65	35	63	113.907781510000007	22.5160946799999984	113.910221849999999	22.5183106399999993	1
2019-10-24 11:11:00	2019-10-24 13:08:21	2.29234759999999982	01	30-39岁	22.5201753145755497	113.908686280828121	440305	V0440300	11132	32	65	35	63	113.907781510000007	22.5160946799999984	113.910221849999999	22.5183106399999993	1
2019-10-24 23:34:08	2019-10-24 23:34:08	2.29234759999999982	03	未知	22.5188786313871994	113.912124652470553	440305	V0440300	11133	32	66	35	64	113.910221849999999	22.5160946799999984	113.912662190000006	22.5183106399999993	1
2019-10-24 08:06:05	2019-10-24 11:45:42	2.29234759999999982	01	30-39岁	22.5187804085253802	113.911709148305889	440305	V0440300	11133	32	66	35	64	113.910221849999999	22.5160946799999984	113.912662190000006	22.5183106399999993	2
2019-10-24 13:06:43	2019-10-24 22:07:21	2.29234759999999982	01	30-39岁	22.5187804085253802	113.911709148305889	440305	V0440300	11133	32	66	35	64	113.910221849999999	22.5160946799999984	113.912662190000006	22.5183106399999993	2
2019-10-24 14:18:33	2019-10-24 15:27:57	2.29234759999999982	02	19-29岁	22.5190541481685393	113.919396332714797	440305	V0440300	11136	32	69	35	67	113.917542859999998	22.5160946799999984	113.919983189999996	22.5183106399999993	2
2019-10-24 16:24:17	2019-10-24 19:36:39	2.29234759999999982	02	19-29岁	22.5190541481685393	113.919396332714797	440305	V0440300	11136	32	69	35	67	113.917542859999998	22.5160946799999984	113.919983189999996	22.5183106399999993	2
2019-10-24 23:35:54	2019-10-24 23:35:54	2.29234759999999982	01	30-39岁	22.5183163725726203	113.920928038914568	440305	V0440300	11137	32	70	35	68	113.919983189999996	22.5160946799999984	113.922423530000003	22.5183106399999993	1
2019-10-24 11:09:29	2019-10-24 23:18:47	2.29234759999999982	01	19-29岁	22.5200835207635706	113.921782524942202	440305	V0440300	11137	32	70	35	68	113.919983189999996	22.5160946799999984	113.922423530000003	22.5183106399999993	1
2019-10-24 12:24:19	2019-10-24 23:08:54	2.29234759999999982	02	30-39岁	22.5201932375706093	113.928939216069054	440305	V0440300	11140	32	73	35	72	113.927304199999995	22.5160946799999984	113.929744540000002	22.5183106399999993	1
2019-10-24 22:01:39	2019-10-24 23:34:36	2.29234759999999982	01	19-29岁	22.5206481816938506	113.909812267004511	440305	V0440300	11489	33	65	36	63	113.907781510000007	22.5183106399999993	113.910221849999999	22.5205266000000002	1
2019-10-24 16:43:58	2019-10-24 19:20:36	2.29234759999999982	01	30-39岁	22.5214615990547991	113.920226884356566	440305	V0440300	11494	33	70	36	69	113.919983189999996	22.5183106399999993	113.922423530000003	22.5205266000000002	1
2019-10-24 09:29:34	2019-10-24 09:30:34	2.29234759999999982	01	40-49岁	22.5215731280061213	113.930783495406743	440305	V0440300	11498	33	74	36	73	113.929744540000002	22.5183106399999993	113.932184879999994	22.5205266000000002	1
2019-10-24 00:20:58	2019-10-24 09:51:16	2.29234759999999982	02	40-49岁	22.5248820443247588	113.908940894919468	440305	V0440300	11846	34	65	37	64	113.907781510000007	22.5205266000000002	113.910221849999999	22.5227425500000003	1
2019-10-24 17:47:49	2019-10-24 20:29:38	2.29234759999999982	02	30-39岁	22.52372745465102	113.914610457048354	440305	V0440300	11848	34	67	37	66	113.912662190000006	22.5205266000000002	113.915102520000005	22.5227425500000003	1
2019-10-24 18:30:46	2019-10-24 19:52:23	2.29234759999999982	01	30-39岁	22.5236730626974193	113.915068226208703	440305	V0440300	11848	34	67	37	66	113.912662190000006	22.5205266000000002	113.915102520000005	22.5227425500000003	4
2019-10-24 19:54:36	2019-10-24 20:43:03	2.29234759999999982	01	30-39岁	22.5236730626974193	113.915068226208703	440305	V0440300	11848	34	67	37	66	113.912662190000006	22.5205266000000002	113.915102520000005	22.5227425500000003	4
2019-10-24 11:52:45	2019-10-24 12:26:22	2.29234759999999982	01	30-39岁	22.5236730626974193	113.915068226208703	440305	V0440300	11848	34	67	37	66	113.912662190000006	22.5205266000000002	113.915102520000005	22.5227425500000003	4
2019-10-24 00:18:38	2019-10-24 02:07:18	2.29234759999999982	01	30-39岁	22.5236730626974193	113.915068226208703	440305	V0440300	11848	34	67	37	66	113.912662190000006	22.5205266000000002	113.915102520000005	22.5227425500000003	4
2019-10-24 16:57:44	2019-10-24 18:39:42	2.29234759999999982	01	30-39岁	22.523989883050529	113.914177205372539	440305	V0440300	11848	34	67	37	66	113.912662190000006	22.5205266000000002	113.915102520000005	22.5227425500000003	4
2019-10-24 21:55:24	2019-10-24 22:57:41	2.29234759999999982	01	30-39岁	22.523989883050529	113.914177205372539	440305	V0440300	11848	34	67	37	66	113.912662190000006	22.5205266000000002	113.915102520000005	22.5227425500000003	4
2019-10-24 00:27:44	2019-10-24 04:35:17	2.29234759999999982	01	30-39岁	22.523989883050529	113.914177205372539	440305	V0440300	11848	34	67	37	66	113.912662190000006	22.5205266000000002	113.915102520000005	22.5227425500000003	4
2019-10-24 19:45:23	2019-10-24 21:41:40	2.29234759999999982	01	30-39岁	22.523989883050529	113.914177205372539	440305	V0440300	11848	34	67	37	66	113.912662190000006	22.5205266000000002	113.915102520000005	22.5227425500000003	4
2019-10-24 19:57:42	2019-10-24 23:30:12	2.29234759999999982	01	19-29岁	22.5244401185062593	113.927796137874736	440305	V0440300	11854	34	73	37	72	113.927304199999995	22.5205266000000002	113.929744540000002	22.5227425500000003	1
2019-10-24 15:14:18	2019-10-24 17:47:30	2.29234759999999982	02	40-49岁	22.5253365646534611	113.909581620184809	440305	V0440300	12203	35	65	38	64	113.907781510000007	22.5227425500000003	113.910221849999999	22.5249585100000012	1
2019-10-24 15:53:56	2019-10-24 23:04:46	2.29234759999999982	01	30-39岁	22.5256185686498398	113.910167904955813	440305	V0440300	12203	35	65	38	64	113.907781510000007	22.5227425500000003	113.910221849999999	22.5249585100000012	2
2019-10-24 23:04:46	2019-10-24 23:23:07	2.29234759999999982	01	30-39岁	22.5256185686498398	113.910167904955813	440305	V0440300	12203	35	65	38	64	113.907781510000007	22.5227425500000003	113.910221849999999	22.5249585100000012	2
2019-10-24 09:13:34	2019-10-24 10:36:13	2.29234759999999982	02	30-39岁	22.5252981156745307	113.915100111158381	440305	V0440300	12205	35	67	38	66	113.912662190000006	22.5227425500000003	113.915102520000005	22.5249585100000012	1
2019-10-24 13:43:45	2019-10-24 20:26:03	2.29234759999999982	01	19-29岁	22.5266699454403714	113.91557476414215	440305	V0440300	12206	35	68	38	67	113.915102520000005	22.5227425500000003	113.917542859999998	22.5249585100000012	1
2019-10-24 20:52:36	2019-10-24 22:09:33	2.29234759999999982	03	未知	22.5256140528474198	113.916045080273619	440305	V0440300	12206	35	68	38	67	113.915102520000005	22.5227425500000003	113.917542859999998	22.5249585100000012	1
2019-10-24 22:06:29	2019-10-24 23:32:13	3.05925700000000012	01	19-29岁	22.5264867664920097	114.028074034067231	440304	V0440300	12252	35	114	37	113	114.027357980000005	22.5227425500000003	114.029798319999998	22.5249585100000012	2
2019-10-24 00:02:27	2019-10-24 02:23:52	3.05925700000000012	01	19-29岁	22.5264867664920097	114.028074034067231	440304	V0440300	12252	35	114	37	113	114.027357980000005	22.5227425500000003	114.029798319999998	22.5249585100000012	2
2019-10-24 00:00:29	2019-10-24 00:07:19	2.29234759999999982	01	30-39岁	22.5280206212094214	113.895251591968616	440305	V0440300	12554	36	59	39	58	113.893139500000004	22.5249585100000012	113.895579830000003	22.5271744699999985	1
2019-10-24 18:21:21	2019-10-24 19:30:57	2.29234759999999982	01	19-29岁	22.5272919401461706	113.903796962376248	440305	V0440300	12558	36	63	39	62	113.902900840000001	22.5249585100000012	113.905341179999994	22.5271744699999985	1
2019-10-24 14:47:01	2019-10-24 15:56:47	2.29234759999999982	01	30-39岁	22.5286973208751995	113.911177661815927	440305	V0440300	12561	36	66	39	65	113.910221849999999	22.5249585100000012	113.912662190000006	22.5271744699999985	1
2019-10-24 20:37:03	2019-10-24 21:26:57	2.29234759999999982	01	19-29岁	22.5272541919890585	113.913570349716025	440305	V0440300	12562	36	67	39	66	113.912662190000006	22.5249585100000012	113.915102520000005	22.5271744699999985	1
2019-10-24 16:45:59	2019-10-24 17:37:26	2.29234759999999982	01	30-39岁	22.5291947652170812	113.915936374566854	440305	V0440300	12563	36	68	39	67	113.915102520000005	22.5249585100000012	113.917542859999998	22.5271744699999985	2
2019-10-24 00:00:52	2019-10-24 00:15:53	2.29234759999999982	01	30-39岁	22.5291947652170812	113.915936374566854	440305	V0440300	12563	36	68	39	67	113.915102520000005	22.5249585100000012	113.917542859999998	22.5271744699999985	2
2019-10-24 18:31:51	2019-10-24 21:46:35	2.29234759999999982	02	19-29岁	22.5278275264803902	113.917113049825744	440305	V0440300	12563	36	68	39	67	113.915102520000005	22.5249585100000012	113.917542859999998	22.5271744699999985	1
2019-10-24 15:56:59	2019-10-24 16:33:17	2.29234759999999982	01	30-39岁	22.5285704655697891	113.915853103622723	440305	V0440300	12563	36	68	39	67	113.915102520000005	22.5249585100000012	113.917542859999998	22.5271744699999985	1
2019-10-24 08:53:07	2019-10-24 12:34:58	2.29234759999999982	02	19-29岁	22.5277234572103495	113.91686278841054	440305	V0440300	12563	36	68	39	67	113.915102520000005	22.5249585100000012	113.917542859999998	22.5271744699999985	1
2019-10-24 11:43:23	2019-10-24 13:59:58	2.29234759999999982	01	19-29岁	22.5275983002184113	113.920693022314211	440305	V0440300	12565	36	70	39	69	113.919983189999996	22.5249585100000012	113.922423530000003	22.5271744699999985	1
2019-10-24 20:06:35	2019-10-24 21:45:40	2.29234759999999982	01	30-39岁	22.5272443503892994	113.920118014883769	440305	V0440300	12565	36	70	39	69	113.919983189999996	22.5249585100000012	113.922423530000003	22.5271744699999985	1
2019-10-24 20:43:28	2019-10-24 22:26:08	2.29234759999999982	02	19-29岁	22.5272892626086794	113.9210495948752	440305	V0440300	12565	36	70	39	69	113.919983189999996	22.5249585100000012	113.922423530000003	22.5271744699999985	1
2019-10-24 19:02:19	2019-10-24 22:07:54	2.29234759999999982	02	30-39岁	22.5272251328067412	113.929968806242044	440305	V0440300	12569	36	74	38	73	113.929744540000002	22.5249585100000012	113.932184879999994	22.5271744699999985	1
2019-10-24 20:00:49	2019-10-24 20:53:34	2.29234759999999982	01	19-29岁	22.5303513379583684	113.918834746852554	440305	V0440300	12921	37	69	40	68	113.917542859999998	22.5271744699999985	113.919983189999996	22.5293904199999986	4
2019-10-24 19:14:35	2019-10-24 19:47:24	2.29234759999999982	01	19-29岁	22.5303513379583684	113.918834746852554	440305	V0440300	12921	37	69	40	68	113.917542859999998	22.5271744699999985	113.919983189999996	22.5293904199999986	4
2019-10-24 20:58:24	2019-10-24 21:33:31	2.29234759999999982	01	19-29岁	22.5303513379583684	113.918834746852554	440305	V0440300	12921	37	69	40	68	113.917542859999998	22.5271744699999985	113.919983189999996	22.5293904199999986	4
2019-10-24 18:17:26	2019-10-24 19:14:30	2.29234759999999982	01	19-29岁	22.5303513379583684	113.918834746852554	440305	V0440300	12921	37	69	40	68	113.917542859999998	22.5271744699999985	113.919983189999996	22.5293904199999986	4
2019-10-24 13:40:31	2019-10-24 14:15:18	2.29234759999999982	01	19-29岁	22.5298941421811385	113.92229355307613	440305	V0440300	12922	37	70	40	69	113.919983189999996	22.5271744699999985	113.922423530000003	22.5293904199999986	1
2019-10-24 21:37:13	2019-10-24 23:28:52	2.29234759999999982	02	19-29岁	22.5316050351991386	113.928230132552841	440305	V0440300	12925	37	73	39	72	113.927304199999995	22.5271744699999985	113.929744540000002	22.5293904199999986	1
2019-10-24 13:16:20	2019-10-24 13:48:59	2.29234759999999982	01	19-29岁	22.5310039839155714	113.931254981775382	440305	V0440300	12926	37	74	39	73	113.929744540000002	22.5271744699999985	113.932184879999994	22.5293904199999986	1
2019-10-24 21:47:07	2019-10-24 23:31:49	2.29234759999999982	01	30-39岁	22.5314834724005593	113.946486824849174	440305	V0440300	12932	37	80	39	79	113.944386559999998	22.5271744699999985	113.946826889999997	22.5293904199999986	1
2019-10-24 10:26:06	2019-10-24 12:03:04	3.05925700000000012	01	19-29岁	22.5294248420994307	114.029312959047488	440304	V0440300	12966	37	114	39	113	114.027357980000005	22.5271744699999985	114.029798319999998	22.5293904199999986	1
2019-10-24 07:02:43	2019-10-24 12:23:05	2.29234759999999982	01	50-59岁	22.5337657500026189	113.911939168994195	440305	V0440300	13275	38	66	41	65	113.910221849999999	22.5293904199999986	113.912662190000006	22.5316063799999995	2
2019-10-24 12:23:24	2019-10-24 18:56:24	2.29234759999999982	01	50-59岁	22.5337657500026189	113.911939168994195	440305	V0440300	13275	38	66	41	65	113.910221849999999	22.5293904199999986	113.912662190000006	22.5316063799999995	2
2019-10-24 19:26:19	2019-10-24 20:53:29	2.29234759999999982	01	30-39岁	22.5316169894892511	113.943064277397198	440305	V0440300	13288	38	79	40	78	113.941946220000005	22.5293904199999986	113.944386559999998	22.5316063799999995	1
2019-10-24 14:28:46	2019-10-24 19:26:58	3.05925700000000012	01	30-39岁	22.532902860063551	114.020708387980889	440304	V0440300	13320	38	111	40	110	114.02003698	22.5293904199999986	114.022477309999999	22.5316063799999995	1
2019-10-24 18:45:00	2019-10-24 21:24:05	3.05925700000000012	01	30-39岁	22.5331256940128704	114.049927765457596	440304	V0440300	13332	38	123	39	122	114.04932101	22.5293904199999986	114.051761350000007	22.5316063799999995	1
2019-10-24 12:42:12	2019-10-24 14:55:37	2.29234759999999982	01	50-59岁	22.534065677618571	113.907823156077313	440305	V0440300	13631	39	65	42	64	113.907781510000007	22.5316063799999995	113.910221849999999	22.5338223400000004	1
2019-10-24 22:38:11	2019-10-24 23:13:45	2.29234759999999982	01	19-29岁	22.535603772014511	113.914132680946679	440305	V0440300	13633	39	67	42	66	113.912662190000006	22.5316063799999995	113.915102520000005	22.5338223400000004	1
2019-10-24 14:18:01	2019-10-24 15:51:42	2.29234759999999982	01	40-49岁	22.5342624878905902	113.919486226207795	440305	V0440300	13635	39	69	42	68	113.917542859999998	22.5316063799999995	113.919983189999996	22.5338223400000004	1
2019-10-24 01:48:24	2019-10-24 05:27:25	2.29234759999999982	01	30-39岁	22.5340141700878789	113.922542191228999	440305	V0440300	13637	39	71	42	70	113.922423530000003	22.5316063799999995	113.924863869999996	22.5338223400000004	1
2019-10-24 16:03:28	2019-10-24 21:06:09	2.29234759999999982	01	40-49岁	22.5358697150723302	113.99246004321607	440305	V0440300	13665	39	99	41	98	113.990752939999993	22.5316063799999995	113.99319328	22.5338223400000004	1
2019-10-24 16:46:13	2019-10-24 17:43:44	2.29234759999999982	01	30-39岁	22.5364264885710206	113.913269181950753	440305	V0440300	13990	40	67	43	66	113.912662190000006	22.5338223400000004	113.915102520000005	22.5360383000000013	1
2019-10-24 12:01:02	2019-10-24 12:58:11	2.29234759999999982	02	19-29岁	22.5370227820067903	113.920833615099724	440305	V0440300	13993	40	70	43	69	113.919983189999996	22.5338223400000004	113.922423530000003	22.5360383000000013	1
2019-10-24 13:48:20	2019-10-24 17:13:42	2.29234759999999982	02	50-59岁	22.5364539153755103	113.926004907194752	440305	V0440300	13995	40	72	42	71	113.924863869999996	22.5338223400000004	113.927304199999995	22.5360383000000013	1
2019-10-24 19:05:22	2019-10-24 19:06:22	2.29234759999999982	01	19-29岁	22.536730805470679	113.924910688096887	440305	V0440300	13995	40	72	42	71	113.924863869999996	22.5338223400000004	113.927304199999995	22.5360383000000013	1
2019-10-24 21:45:00	2019-10-24 23:38:39	2.29234759999999982	01	19-29岁	22.5364722783321803	113.929327040838189	440305	V0440300	13996	40	73	42	72	113.927304199999995	22.5338223400000004	113.929744540000002	22.5360383000000013	1
2019-10-24 08:58:55	2019-10-24 19:55:50	2.29234759999999982	01	30-39岁	22.5397517109870194	113.906443164663656	440305	V0440300	14344	41	64	44	63	113.905341179999994	22.5360383000000013	113.907781510000007	22.5382542599999987	1
2019-10-24 14:38:56	2019-10-24 16:42:22	2.29234759999999982	01	19-29岁	22.5383094163984303	113.921572551027012	440305	V0440300	14350	41	70	43	69	113.919983189999996	22.5360383000000013	113.922423530000003	22.5382542599999987	2
2019-10-24 18:18:19	2019-10-24 19:17:08	2.29234759999999982	01	19-29岁	22.5383094163984303	113.921572551027012	440305	V0440300	14350	41	70	43	69	113.919983189999996	22.5360383000000013	113.922423530000003	22.5382542599999987	2
2019-10-24 14:32:51	2019-10-24 17:41:20	2.29234759999999982	01	40-49岁	22.5385346833103384	113.964266181032755	440305	V0440300	14368	41	88	43	87	113.963909240000007	22.5360383000000013	113.966349579999999	22.5382542599999987	1
2019-10-24 15:29:02	2019-10-24 17:06:31	3.05925700000000012	02	40-49岁	22.5404157424811586	114.041931895665883	440304	V0440300	14399	41	119	42	118	114.039559659999995	22.5360383000000013	114.042000000000002	22.5382542599999987	1
2019-10-24 17:04:20	2019-10-24 19:24:52	3.05925700000000012	01	30-39岁	22.5399404751128714	114.080612185848253	440304	V0440300	14415	41	135	42	134	114.078605039999999	22.5360383000000013	114.081045380000006	22.5382542599999987	1
2019-10-24 19:28:50	2019-10-24 20:48:26	2.29234759999999982	01	40-49岁	22.5409116399136806	113.912324151063501	440305	V0440300	14703	42	66	45	65	113.910221849999999	22.5382542599999987	113.912662190000006	22.5404702099999987	1
2019-10-24 10:12:00	2019-10-24 17:25:40	2.29234759999999982	01	19-29岁	22.5405832769254104	113.954719565521998	440305	V0440300	14721	42	84	44	83	113.954147899999995	22.5382542599999987	113.956588240000002	22.5404702099999987	1
2019-10-24 09:53:19	2019-10-24 10:56:16	2.29234759999999982	02	19-29岁	22.5415514133220789	113.962004430087077	440305	V0440300	14724	42	87	44	86	113.961468909999994	22.5382542599999987	113.963909240000007	22.5404702099999987	1
2019-10-24 10:53:55	2019-10-24 14:02:29	3.17181930000000012	02	19-29岁	22.5411871226884912	114.1106485478373	440303	V0440300	14785	42	148	43	147	114.110329410000006	22.5382542599999987	114.112769749999998	22.5404702099999987	1
2019-10-24 08:47:53	2019-10-24 18:38:47	2.29234759999999982	02	19-29岁	22.5445064858522599	113.916713252348998	440305	V0440300	15062	43	68	45	67	113.915102520000005	22.5404702099999987	113.917542859999998	22.5426861699999996	1
2019-10-24 11:49:23	2019-10-24 13:23:23	2.29234759999999982	01	30-39岁	22.5439238679654288	113.928705445212771	440305	V0440300	15067	43	73	45	72	113.927304199999995	22.5404702099999987	113.929744540000002	22.5426861699999996	1
2019-10-24 09:24:17	2019-10-24 16:23:37	2.29234759999999982	01	60岁以上	22.5433227745387406	113.931254509524251	440305	V0440300	15068	43	74	45	73	113.929744540000002	22.5404702099999987	113.932184879999994	22.5426861699999996	1
2019-10-24 12:03:29	2019-10-24 13:18:23	2.29234759999999982	01	19-29岁	22.5437811479635215	113.966813479558127	440305	V0440300	15083	43	89	45	88	113.966349579999999	22.5404702099999987	113.968789920000006	22.5426861699999996	1
2019-10-24 09:23:11	2019-10-24 18:11:19	2.29234759999999982	01	30-39岁	22.5449987428616296	113.911329612974356	440305	V0440300	15417	44	66	47	65	113.910221849999999	22.5426861699999996	113.912662190000006	22.5449021300000005	1
2019-10-24 18:55:25	2019-10-24 22:49:39	2.29234759999999982	01	19-29岁	22.5451257134734995	113.963937318691833	440305	V0440300	15439	44	88	46	87	113.963909240000007	22.5426861699999996	113.966349579999999	22.5449021300000005	1
2019-10-24 16:29:22	2019-10-24 17:54:49	2.29234759999999982	02	30-39岁	22.5472348029090917	113.936210452418337	440305	V0440300	15784	45	76	47	75	113.934625209999993	22.5449021300000005	113.93706555	22.5471180900000014	1
2019-10-24 17:55:59	2019-10-24 20:44:41	2.29234759999999982	02	19-29岁	22.547688266561849	113.93822133607442	440305	V0440300	15785	45	77	47	76	113.93706555	22.5449021300000005	113.939505879999999	22.5471180900000014	1
2019-10-24 16:59:03	2019-10-24 19:16:46	2.29234759999999982	01	30-39岁	22.550065248220811	113.916220438181554	440305	V0440300	16133	46	68	48	67	113.915102520000005	22.5471180900000014	113.917542859999998	22.5493340400000015	1
2019-10-24 10:37:05	2019-10-24 12:33:31	2.29234759999999982	03	未知	22.5497748933277897	113.961620229789375	440305	V0440300	16152	46	87	48	86	113.961468909999994	22.5471180900000014	113.963909240000007	22.5493340400000015	1
2019-10-24 11:19:42	2019-10-24 15:38:16	2.29234759999999982	02	0-18岁	22.5512889439799302	113.965327825116432	440305	V0440300	16153	46	88	48	87	113.963909240000007	22.5471180900000014	113.966349579999999	22.5493340400000015	1
2019-10-24 15:56:19	2019-10-24 22:18:20	2.29234759999999982	01	40-49岁	22.5538972653689207	113.916980501323067	440305	V0440300	16847	48	68	50	67	113.915102520000005	22.5515499999999989	113.917542859999998	22.5537659599999998	1
2019-10-24 18:52:59	2019-10-24 19:43:47	2.29234759999999982	02	30-39岁	22.5579516291973086	113.920864357197601	440305	V0440300	17206	49	70	51	69	113.919983189999996	22.5537659599999998	113.922423530000003	22.5559819099999999	1
2019-10-24 08:41:28	2019-10-24 10:33:31	3.05925700000000012	01	30-39岁	22.557386411119829	114.097017292080238	440304	V0440300	17278	49	142	50	141	114.095687400000003	22.5537659599999998	114.098127730000002	22.5559819099999999	1
2019-10-24 19:40:17	2019-10-24 21:07:37	2.29234759999999982	02	30-39岁	22.5600500865369895	113.946168671610948	440305	V0440300	17573	50	80	52	79	113.944386559999998	22.5559819099999999	113.946826889999997	22.5581978700000008	1
2019-10-24 19:47:36	2019-10-24 23:06:18	3.05925700000000012	02	30-39岁	22.5585726787151408	114.01352004683261	440304	V0440300	17601	50	108	52	107	114.012715970000002	22.5559819099999999	114.015156300000001	22.5581978700000008	1
2019-10-24 08:47:34	2019-10-24 17:08:55	2.29234759999999982	01	40-49岁	22.5615827706490713	113.918208734482931	440305	V0440300	17919	51	69	53	68	113.917542859999998	22.5581978700000008	113.919983189999996	22.5604138300000017	1
2019-10-24 17:51:00	2019-10-24 18:47:27	2.01503029999999983	03	未知	22.5632749212724413	113.866206261303276	440306	V0440300	18254	52	47	55	46	113.863855459999996	22.5604138300000017	113.866295800000003	22.562629789999999	1
2019-10-24 08:44:47	2019-10-24 09:20:10	2.01503029999999983	01	30-39岁	22.5634411336762497	113.88542191755721	440306	V0440300	18262	52	55	55	54	113.883378149999999	22.5604138300000017	113.885818490000005	22.562629789999999	1
2019-10-24 20:05:18	2019-10-24 21:05:29	2.29234759999999982	01	19-29岁	22.5636357508427103	113.958206867750334	440305	V0440300	18292	52	85	54	84	113.956588240000002	22.5604138300000017	113.959028570000001	22.562629789999999	1
2019-10-24 15:44:04	2019-10-24 21:33:12	3.05925700000000012	01	40-49岁	22.5647090242344603	114.056009610275098	440304	V0440300	18332	52	125	53	124	114.054201680000006	22.5604138300000017	114.056642019999998	22.562629789999999	1
2019-10-24 17:04:42	2019-10-24 19:40:00	3.05925700000000012	01	30-39岁	22.5642456091112287	114.094502401942393	440304	V0440300	18348	52	141	53	140	114.093247059999996	22.5604138300000017	114.095687400000003	22.562629789999999	1
2019-10-24 15:33:43	2019-10-24 16:21:17	2.01503029999999983	03	未知	22.566778882590171	113.876990376175243	440306	V0440300	18616	53	52	56	51	113.87605714	22.562629789999999	113.878497479999993	22.5648457399999991	1
2019-10-24 15:43:16	2019-10-24 22:25:38	3.05925700000000012	02	19-29岁	22.5658902822205896	114.091620497310387	440304	V0440300	18704	53	140	54	139	114.090806720000003	22.562629789999999	114.093247059999996	22.5648457399999991	1
2019-10-24 00:08:33	2019-10-24 16:00:47	2.01503029999999983	02	19-29岁	22.5702100270986286	113.898038083324067	440306	V0440300	19339	55	61	57	60	113.898020169999995	22.5670617	113.900460510000002	22.5692776600000009	1
2019-10-24 11:45:24	2019-10-24 13:14:54	4.98298400000000008	01	30-39岁	22.5714160900873786	114.232195903579367	440308	V0440300	19475	55	197	55	197	114.229905880000004	22.5670617	114.232346219999997	22.5692776600000009	1
2019-10-24 00:18:30	2019-10-24 04:08:47	2.01503029999999983	01	19-29岁	22.5728473093624089	113.893946297773283	440306	V0440300	19694	56	59	58	58	113.893139500000004	22.5692776600000009	113.895579830000003	22.5714936199999983	1
2019-10-24 16:44:21	2019-10-24 22:14:17	3.05925700000000012	02	19-29岁	22.5733366421583206	114.053017618372692	440304	V0440300	19759	56	124	57	123	114.051761350000007	22.5692776600000009	114.054201680000006	22.5714936199999983	1
2019-10-24 09:16:35	2019-10-24 18:39:16	2.01503029999999983	02	19-29岁	22.5752727823845589	113.906456727809385	440306	V0440300	20056	57	64	59	63	113.905341179999994	22.5714936199999983	113.907781510000007	22.5737095799999992	1
2019-10-24 16:56:01	2019-10-24 19:34:06	2.01503029999999983	02	30-39岁	22.5772976558152401	113.894011668111204	440306	V0440300	20408	58	59	60	58	113.893139500000004	22.5737095799999992	113.895579830000003	22.5759255299999992	1
2019-10-24 19:54:12	2019-10-24 22:30:43	2.01503029999999983	01	19-29岁	22.5761159456373015	113.89590395819782	440306	V0440300	20409	58	60	60	59	113.895579830000003	22.5737095799999992	113.898020169999995	22.5759255299999992	1
2019-10-24 18:38:59	2019-10-24 21:00:31	2.01503029999999983	02	19-29岁	22.5789485680266218	113.902856727812519	440306	V0440300	20768	59	62	61	61	113.900460510000002	22.5759255299999992	113.902900840000001	22.5781414900000001	1
2019-10-24 19:00:09	2019-10-24 22:51:23	2.01503029999999983	01	19-29岁	22.5821648284621617	113.845575499023795	440306	V0440300	21102	60	39	63	38	113.844332769999994	22.5781414900000001	113.846773110000001	22.5803574500000011	1
2019-10-24 08:32:31	2019-10-24 10:02:59	2.01503029999999983	01	19-29岁	22.5837159239321608	113.880612176586808	440306	V0440300	21473	61	53	63	52	113.878497479999993	22.5803574500000011	113.88093782	22.5825734000000011	1
2019-10-24 08:40:22	2019-10-24 12:03:10	2.29234759999999982	03	未知	22.5856071927292703	113.947529335864417	440305	V0440300	21858	62	81	64	80	113.946826889999997	22.5825734000000011	113.949267230000004	22.5847893599999985	1
2019-10-24 10:01:50	2019-10-24 10:34:28	2.29234759999999982	01	50-59岁	22.5886171224009296	113.941612220866773	440305	V0440300	22212	63	78	65	77	113.939505879999999	22.5847893599999985	113.941946220000005	22.5870053199999994	1
2019-10-24 20:16:50	2019-10-24 22:21:05	2.29234759999999982	01	19-29岁	22.5888950545817089	113.94104238712589	440305	V0440300	22212	63	78	65	77	113.939505879999999	22.5847893599999985	113.941946220000005	22.5870053199999994	1
2019-10-24 10:43:00	2019-10-24 11:50:15	2.29234759999999982	01	50-59岁	22.5908603756004993	113.92440878923729	440305	V0440300	22562	64	71	66	70	113.922423530000003	22.5870053199999994	113.924863869999996	22.5892212800000003	1
2019-10-24 04:23:24	2019-10-24 06:40:06	2.29234759999999982	01	19-29岁	22.5906065522301205	113.941820941232407	440305	V0440300	22569	64	78	66	77	113.939505879999999	22.5870053199999994	113.941946220000005	22.5892212800000003	1
2019-10-24 19:38:30	2019-10-24 22:23:01	2.29234759999999982	01	19-29岁	22.5926077583745588	113.937442006690759	440305	V0440300	22925	65	77	67	76	113.93706555	22.5892212800000003	113.939505879999999	22.5914372300000004	1
2019-10-24 09:47:54	2019-10-24 23:38:14	2.29234759999999982	01	30-39岁	22.5922234734353786	113.978581961752099	440305	V0440300	22942	65	94	67	93	113.978551260000003	22.5892212800000003	113.980991599999996	22.5914372300000004	1
2019-10-24 20:27:21	2019-10-24 21:30:05	2.01503029999999983	01	19-29岁	22.6018828025095715	113.843745770811964	440306	V0440300	24314	69	38	72	37	113.841892439999995	22.5980851099999995	113.844332769999994	22.6003010599999996	1
2019-10-24 14:27:48	2019-10-24 16:26:22	1.75727349999999993	02	30-39岁	22.6018926458505796	114.047102141847986	440309	V0440300	24398	69	122	70	122	114.046880669999993	22.5980851099999995	114.04932101	22.6003010599999996	1
2019-10-24 13:18:31	2019-10-24 14:35:35	2.01503029999999983	01	19-29岁	22.6032408304660599	113.845804398699258	440306	V0440300	24672	70	39	73	38	113.844332769999994	22.6003010599999996	113.846773110000001	22.6025170200000005	2
2019-10-24 15:15:51	2019-10-24 16:09:47	2.01503029999999983	01	19-29岁	22.6032408304660599	113.845804398699258	440306	V0440300	24672	70	39	73	38	113.844332769999994	22.6003010599999996	113.846773110000001	22.6025170200000005	2
2019-10-24 09:43:06	2019-10-24 10:43:06	2.01503029999999983	01	40-49岁	22.6035452819845588	113.871485576322058	440306	V0440300	24683	70	50	72	49	113.871176469999995	22.6003010599999996	113.873616810000001	22.6025170200000005	1
2019-10-24 18:04:34	2019-10-24 20:54:30	2.01503029999999983	01	40-49岁	22.6049074244063597	113.827358110346296	440306	V0440300	25022	71	32	74	31	113.827250419999999	22.6025170200000005	113.829690760000005	22.6047329800000014	2
2019-10-24 14:55:54	2019-10-24 17:26:38	2.01503029999999983	01	40-49岁	22.6049074244063597	113.827358110346296	440306	V0440300	25022	71	32	74	31	113.827250419999999	22.6025170200000005	113.829690760000005	22.6047329800000014	2
2019-10-24 19:58:16	2019-10-24 23:11:53	1.86759879999999989	02	19-29岁	22.6069377129641502	114.146829649691171	440307	V0440300	25152	71	162	71	162	114.144494120000005	22.6025170200000005	114.146934450000003	22.6047329800000014	2
2019-10-24 15:52:33	2019-10-24 18:51:35	1.86759879999999989	02	19-29岁	22.6069377129641502	114.146829649691171	440307	V0440300	25152	71	162	71	162	114.144494120000005	22.6025170200000005	114.146934450000003	22.6047329800000014	2
2019-10-24 11:56:28	2019-10-24 12:32:38	2.01503029999999983	01	30-39岁	22.6081678054977111	113.86512149043547	440306	V0440300	25394	72	47	74	46	113.863855459999996	22.6047329800000014	113.866295800000003	22.6069489399999988	1
2019-10-24 09:50:19	2019-10-24 17:05:29	1.75727349999999993	02	19-29岁	22.6079608988816503	114.035045148759465	440309	V0440300	25464	72	117	73	117	114.034678990000003	22.6047329800000014	114.037119329999996	22.6069489399999988	1
2019-10-24 10:46:37	2019-10-24 10:47:37	1.86759879999999989	02	40-49岁	22.6139428729437206	114.10358867814989	440307	V0440300	26563	75	145	75	145	114.103008399999993	22.6113808499999998	114.10544874	22.6135968100000007	1
2019-10-24 15:14:20	2019-10-24 17:41:11	1.86759879999999989	02	19-29岁	22.6147902714002988	114.111037166239399	440307	V0440300	26566	75	148	75	148	114.110329410000006	22.6113808499999998	114.112769749999998	22.6135968100000007	1
2019-10-24 09:43:18	2019-10-24 21:35:06	2.01503029999999983	01	40-49岁	22.6176381737211614	113.857023495529546	440306	V0440300	26819	76	44	78	43	113.856534460000006	22.6135968100000007	113.858974790000005	22.6158127700000016	1
2019-10-24 17:47:32	2019-10-24 19:12:09	1.86759879999999989	01	19-29岁	22.61623418617582	114.107021051931483	440307	V0440300	26921	76	146	76	146	114.10544874	22.6135968100000007	114.107889080000007	22.6158127700000016	1
2019-10-24 13:27:59	2019-10-24 14:33:53	1.86759879999999989	01	19-29岁	22.6308939213036417	114.068883063189958	440307	V0440300	29048	82	131	82	131	114.068843700000002	22.6268925500000009	114.071284030000001	22.6291085099999982	1
2019-10-24 10:58:34	2019-10-24 13:58:43	1.86759879999999989	01	30-39岁	22.6306636762054794	114.083967712858694	440307	V0440300	29054	82	137	82	137	114.083485710000005	22.6268925500000009	114.085926049999998	22.6291085099999982	2
2019-10-24 10:17:45	2019-10-24 10:58:02	1.86759879999999989	01	30-39岁	22.6306636762054794	114.083967712858694	440307	V0440300	29054	82	137	82	137	114.083485710000005	22.6268925500000009	114.085926049999998	22.6291085099999982	2
2019-10-24 03:27:49	2019-10-24 09:37:58	2.29234759999999982	01	19-29岁	22.637893032775569	113.92797023942839	440305	V0440300	30061	85	73	87	73	113.927304199999995	22.63354043	113.929744540000002	22.6357563800000001	1
2019-10-24 10:29:38	2019-10-24 15:09:12	2.01503029999999983	02	40-49岁	22.6388814739004296	113.828191534408205	440306	V0440300	30377	86	32	88	31	113.827250419999999	22.6357563800000001	113.829690760000005	22.637972340000001	1
2019-10-24 10:06:58	2019-10-24 11:48:55	1.75727349999999993	01	50-59岁	22.6401051407108689	114.005721159885965	440309	V0440300	30450	86	105	87	105	114.005394960000004	22.6357563800000001	114.007835290000003	22.637972340000001	1
2019-10-24 14:58:40	2019-10-24 18:45:09	2.01503029999999983	01	30-39岁	22.6408079050021698	113.92655395431143	440306	V0440300	30774	87	72	89	72	113.924863869999996	22.637972340000001	113.927304199999995	22.6401882999999984	1
2019-10-24 09:39:30	2019-10-24 12:00:39	1.75727349999999993	01	30-39岁	22.64450196568162	114.001464270214839	440309	V0440300	31162	88	103	89	103	114.000514289999998	22.6401882999999984	114.002954619999997	22.6424042599999993	1
2019-10-24 20:16:51	2019-10-24 22:09:06	1.75727349999999993	01	19-29岁	22.6444345880039712	114.023012305334291	440309	V0440300	31171	88	112	89	112	114.022477309999999	22.6401882999999984	114.024917650000006	22.6424042599999993	1
2019-10-24 09:39:28	2019-10-24 11:41:11	1.75727349999999993	02	30-39岁	22.6457447026153389	114.007592069345662	440309	V0440300	31521	89	105	90	105	114.005394960000004	22.6424042599999993	114.007835290000003	22.6446202099999994	1
2019-10-24 10:53:37	2019-10-24 11:03:07	1.75727349999999993	02	30-39岁	22.6460318672799303	114.016696568972989	440309	V0440300	31525	89	109	90	109	114.015156300000001	22.6424042599999993	114.017596639999994	22.6446202099999994	2
2019-10-24 11:06:28	2019-10-24 14:30:45	1.75727349999999993	02	30-39岁	22.6460318672799303	114.016696568972989	440309	V0440300	31525	89	109	90	109	114.015156300000001	22.6424042599999993	114.017596639999994	22.6446202099999994	2
2019-10-24 11:02:29	2019-10-24 14:37:02	1.75727349999999993	03	未知	22.6455502857205708	114.016522237641936	440309	V0440300	31525	89	109	90	109	114.015156300000001	22.6424042599999993	114.017596639999994	22.6446202099999994	1
2019-10-24 09:10:11	2019-10-24 09:11:11	1.75727349999999993	01	19-29岁	22.6463329589415494	114.039734555642383	440309	V0440300	31535	89	119	90	119	114.039559659999995	22.6424042599999993	114.042000000000002	22.6446202099999994	1
2019-10-24 17:07:08	2019-10-24 18:49:15	2.01503029999999983	01	30-39岁	22.6531866084036686	113.918878833959866	440306	V0440300	32556	92	69	94	69	113.917542859999998	22.6490521300000012	113.919983189999996	22.6512680800000012	1
2019-10-24 15:33:22	2019-10-24 17:28:35	1.75727349999999993	01	19-29岁	22.6517397921487387	114.005789575248656	440309	V0440300	32592	92	105	93	105	114.005394960000004	22.6490521300000012	114.007835290000003	22.6512680800000012	1
2019-10-24 20:14:05	2019-10-24 21:18:34	1.75727349999999993	03	未知	22.6527514488829489	114.024233089940893	440309	V0440300	32599	92	112	93	112	114.022477309999999	22.6490521300000012	114.024917650000006	22.6512680800000012	1
2019-10-24 16:35:48	2019-10-24 21:55:18	2.01503029999999983	02	19-29岁	22.6551051045615601	113.818105559856221	440306	V0440300	32872	93	28	95	28	113.817489080000001	22.6512680800000012	113.81992941	22.6534840399999986	1
2019-10-24 11:07:14	2019-10-24 17:09:28	1.75727349999999993	03	未知	22.6562583410561906	114.007558495897413	440309	V0440300	33306	94	105	95	105	114.005394960000004	22.6534840399999986	114.007835290000003	22.6556999999999995	1
2019-10-24 15:35:09	2019-10-24 16:55:39	2.01503029999999983	01	40-49岁	22.6602607693037683	113.858921187016676	440306	V0440300	33959	96	44	98	44	113.856534460000006	22.6579159600000004	113.858974790000005	22.6601319100000005	3
2019-10-24 14:58:15	2019-10-24 15:35:01	2.01503029999999983	01	40-49岁	22.6602607693037683	113.858921187016676	440306	V0440300	33959	96	44	98	44	113.856534460000006	22.6579159600000004	113.858974790000005	22.6601319100000005	3
2019-10-24 16:56:07	2019-10-24 18:28:52	2.01503029999999983	01	40-49岁	22.6602607693037683	113.858921187016676	440306	V0440300	33959	96	44	98	44	113.856534460000006	22.6579159600000004	113.858974790000005	22.6601319100000005	3
2019-10-24 16:55:18	2019-10-24 18:05:43	2.01503029999999983	01	30-39岁	22.6663339494138398	113.911778172811083	440306	V0440300	34695	98	66	99	66	113.910221849999999	22.6623478700000014	113.912662190000006	22.6645638299999987	1
2019-10-24 10:54:36	2019-10-24 14:31:37	1.75727349999999993	02	30-39岁	22.6670878471786494	114.020101844556208	440309	V0440300	35097	99	111	100	111	114.02003698	22.6645638299999987	114.022477309999999	22.6667797899999997	1
2019-10-24 16:50:49	2019-10-24 18:22:32	2.01503029999999983	02	19-29岁	22.6746654029582686	113.799372905250735	440306	V0440300	36077	102	20	104	20	113.797966389999999	22.6712117000000006	113.800406719999998	22.6734276600000015	1
2019-10-24 13:41:23	2019-10-24 15:47:18	1.75727349999999993	01	40-49岁	22.6735793200527596	114.032857287259276	440309	V0440300	36173	102	116	102	116	114.032238660000004	22.6712117000000006	114.034678990000003	22.6734276600000015	1
2019-10-24 14:23:24	2019-10-24 17:08:22	2.01503029999999983	03	未知	22.6764375765948607	113.912981303021496	440306	V0440300	36481	103	67	104	67	113.912662190000006	22.6734276600000015	113.915102520000005	22.6756436199999989	1
2019-10-24 03:07:44	2019-10-24 03:54:15	2.01503029999999983	01	19-29岁	22.6779804707666983	113.821262968654679	440306	V0440300	36800	104	29	106	29	113.81992941	22.6756436199999989	113.822369749999993	22.677859569999999	2
2019-10-24 21:53:28	2019-10-24 22:37:04	2.01503029999999983	01	19-29岁	22.6779804707666983	113.821262968654679	440306	V0440300	36800	104	29	106	29	113.81992941	22.6756436199999989	113.822369749999993	22.677859569999999	2
2019-10-24 16:55:10	2019-10-24 17:58:38	1.75727349999999993	01	19-29岁	22.6814154267806209	114.001030959690439	440309	V0440300	37231	105	103	106	103	114.000514289999998	22.677859569999999	114.002954619999997	22.6800755299999999	1
2019-10-24 14:20:30	2019-10-24 14:21:30	2.01503029999999983	02	19-29岁	22.6861313167219194	113.819557767101102	440306	V0440300	37870	107	28	109	28	113.817489080000001	22.6822914900000008	113.81992941	22.6845074500000017	1
2019-10-24 13:57:33	2019-10-24 15:42:17	1.75727349999999993	02	19-29岁	22.6933247147520909	113.975434088111925	440309	V0440300	39005	110	92	111	92	113.973670589999998	22.6889393599999991	113.976110930000004	22.69115532	1
2019-10-24 10:50:18	2019-10-24 11:20:38	1.75727349999999993	01	30-39岁	22.7042114213821513	114.043597903887431	440309	V0440300	40818	115	120	115	120	114.042000000000002	22.7000191499999993	114.044440339999994	22.7022351100000002	2
2019-10-24 11:21:47	2019-10-24 13:08:57	1.75727349999999993	01	30-39岁	22.7042114213821513	114.043597903887431	440309	V0440300	40818	115	120	115	120	114.042000000000002	22.7000191499999993	114.044440339999994	22.7022351100000002	2
2019-10-24 09:02:39	2019-10-24 18:30:27	2.01503029999999983	01	19-29岁	22.7068149103629509	113.845088282224424	440306	V0440300	41451	117	39	119	39	113.844332769999994	22.7044510600000002	113.846773110000001	22.7066670200000011	1
2019-10-24 11:15:47	2019-10-24 16:21:30	2.01503029999999983	02	50-59岁	22.7232613205901401	113.810781137666936	440306	V0440300	43936	124	25	126	25	113.810168070000003	22.7199627699999986	113.812608400000002	22.7221787199999987	1
2019-10-24 23:34:31	2019-10-24 23:34:50	2.01503029999999983	03	未知	22.7252651311643383	113.79412970921797	440306	V0440300	44286	125	18	127	18	113.79308571	22.7221787199999987	113.795526050000007	22.7243946799999996	1
2019-10-24 12:53:18	2019-10-24 12:54:18	2.01503029999999983	02	19-29岁	22.7259105124428906	113.797062103579762	440306	V0440300	44287	125	19	127	19	113.795526050000007	22.7221787199999987	113.797966389999999	22.7243946799999996	1
2019-10-24 10:33:43	2019-10-24 11:15:33	2.01503029999999983	01	50-59岁	22.7366721004371897	113.913234725222893	440306	V0440300	46120	130	67	131	67	113.912662190000006	22.7332585099999989	113.915102520000005	22.7354744699999998	1
2019-10-24 12:11:57	2019-10-24 12:42:08	2.01503029999999983	01	19-29岁	22.7395899729760593	113.909189876919683	440306	V0440300	46475	131	65	132	65	113.907781510000007	22.7354744699999998	113.910221849999999	22.7376904300000007	1
2019-10-24 14:57:03	2019-10-24 17:53:44	2.01503029999999983	02	40-49岁	22.7434538293941415	113.906466214955202	440306	V0440300	47188	133	64	134	65	113.905341179999994	22.7399063800000008	113.907781510000007	22.7421223400000017	1
2019-10-24 13:59:11	2019-10-24 14:38:53	2.01503029999999983	02	50-59岁	22.7578078574269504	113.803274907798894	440306	V0440300	49645	140	22	142	23	113.802847060000005	22.7554180799999983	113.805287399999997	22.7576340399999992	1
2019-10-24 18:03:03	2019-10-24 22:29:41	1.86759879999999989	03	未知	22.7798067643543796	114.296332386402824	440307	V0440300	53417	150	224	147	225	114.295794959999995	22.7775776599999986	114.298235289999994	22.7797936199999995	1
2019-10-24 19:11:16	2019-10-24 19:45:27	2.01503029999999983	01	30-39岁	22.7826810082050599	113.865708792946165	440306	V0440300	53597	151	47	152	48	113.863855459999996	22.7797936199999995	113.866295800000003	22.7820095699999996	1
2019-10-24 18:24:22	2019-10-24 19:42:23	2.01503029999999983	01	19-29岁	22.7843928768948487	113.922535861670724	440306	V0440300	53978	152	71	152	72	113.922423530000003	22.7820095699999996	113.924863869999996	22.7842255300000005	1
2019-10-24 00:00:12	2019-10-24 00:01:02	2.01503029999999983	01	0-18岁	22.7866319855217903	113.925862834339554	440306	V0440300	54336	153	72	153	73	113.924863869999996	22.7842255300000005	113.927304199999995	22.7864414900000014	1
2019-10-24 12:54:31	2019-10-24 15:25:21	2.01503029999999983	01	19-29岁	22.7937919749609499	113.879615991157422	440306	V0440300	55388	156	53	157	54	113.878497479999993	22.7908733999999988	113.88093782	22.7930893599999997	1
