# Supplementary material for: Analysis of the influencing factors of vitality and built environment of shopping centers based on mobile-phone signaling data
Source: PLoS One. 2024 Feb 15;19(2):e0296261. doi: 10.1371/journal.pone.0296261 (PMC10868840; doi:10.1371/journal.pone.0296261)
Supplement: S1 Data — (ZIP) [file pone.0296261.s001.zip › μò░μì«Θçìμû░μƒÑΦ»ó/10Σ╕çΦ▒íσƒÄ/Σ╕çΦ▒íσƒÄ20-Φ«┐Θù«Φ«░σ╜ò.csv]

stime	etime	weight	gender	age	o_lat	o_lon	o_district	city	o_fnid	grow_4326	gcol_4326	grow_32650	gcol_32650	ext_min_x	ext_min_y	ext_max_x	ext_max_y	visit_time
2019-10-20 08:49:23	2019-10-20 12:18:04	2.29234759999999982	01	30-39岁	22.4799311329883515	113.888363018012484	440305	V0440300	4698	14	57	17	55	113.888258820000004	22.4762074500000004	113.890699159999997	22.4784234000000005	1
2019-10-20 00:40:22	2019-10-20 00:42:39	2.29234759999999982	01	30-39岁	22.4823982541890004	113.892279628277166	440305	V0440300	5056	15	58	18	56	113.890699159999997	22.4784234000000005	113.893139500000004	22.4806393600000014	1
2019-10-20 19:40:04	2019-10-20 21:20:01	2.29234759999999982	01	50-59岁	22.4824720247936582	113.904076903673314	440305	V0440300	5061	15	63	18	61	113.902900840000001	22.4784234000000005	113.905341179999994	22.4806393600000014	1
2019-10-20 15:32:34	2019-10-20 20:15:34	2.29234759999999982	02	19-29岁	22.4841000191128195	113.922628022588881	440305	V0440300	5426	16	71	19	69	113.922423530000003	22.4806393600000014	113.924863869999996	22.4828553199999988	1
2019-10-20 13:28:27	2019-10-20 13:29:27	2.29234759999999982	01	30-39岁	22.4832708392789087	113.925520904082902	440305	V0440300	5427	16	72	19	70	113.924863869999996	22.4806393600000014	113.927304199999995	22.4828553199999988	1
2019-10-20 16:31:00	2019-10-20 17:39:57	2.29234759999999982	01	30-39岁	22.485359389406149	113.89795280449286	440305	V0440300	5772	17	60	20	58	113.895579830000003	22.4828553199999988	113.898020169999995	22.4850712799999997	1
2019-10-20 12:23:21	2019-10-20 16:47:35	2.29234759999999982	02	19-29岁	22.4870865308742509	113.915045236296535	440305	V0440300	5779	17	67	20	65	113.912662190000006	22.4828553199999988	113.915102520000005	22.4850712799999997	1
2019-10-20 11:56:28	2019-10-20 13:40:35	2.29234759999999982	02	19-29岁	22.4888404012931495	113.900167071703876	440305	V0440300	6130	18	61	21	59	113.898020169999995	22.4850712799999997	113.900460510000002	22.4872872299999997	1
2019-10-20 00:00:47	2019-10-20 22:26:54	2.29234759999999982	01	40-49岁	22.4874163566632994	113.907773732058388	440305	V0440300	6133	18	64	21	62	113.905341179999994	22.4850712799999997	113.907781510000007	22.4872872299999997	1
2019-10-20 21:33:55	2019-10-20 22:28:23	2.29234759999999982	03	未知	22.487976875973299	113.911587603230387	440305	V0440300	6135	18	66	21	64	113.910221849999999	22.4850712799999997	113.912662190000006	22.4872872299999997	2
2019-10-20 16:24:18	2019-10-20 17:16:05	2.29234759999999982	03	未知	22.487976875973299	113.911587603230387	440305	V0440300	6135	18	66	21	64	113.910221849999999	22.4850712799999997	113.912662190000006	22.4872872299999997	2
2019-10-20 14:09:52	2019-10-20 15:22:45	2.29234759999999982	01	40-49岁	22.4892293739902485	113.929419542429486	440305	V0440300	6142	18	73	21	71	113.927304199999995	22.4850712799999997	113.929744540000002	22.4872872299999997	1
2019-10-20 15:28:05	2019-10-20 20:34:30	2.29234759999999982	01	19-29岁	22.4898752658175809	113.916935418933491	440305	V0440300	6494	19	68	22	66	113.915102520000005	22.4872872299999997	113.917542859999998	22.4895031900000006	1
2019-10-20 16:41:41	2019-10-20 17:49:58	2.29234759999999982	01	40-49岁	22.4916084591935999	113.918373184955001	440305	V0440300	6495	19	69	22	67	113.917542859999998	22.4872872299999997	113.919983189999996	22.4895031900000006	1
2019-10-20 18:40:31	2019-10-20 19:44:35	2.29234759999999982	02	30-39岁	22.48975444470436	113.920997585914961	440305	V0440300	6496	19	70	22	68	113.919983189999996	22.4872872299999997	113.922423530000003	22.4895031900000006	2
2019-10-20 19:45:25	2019-10-20 20:34:36	2.29234759999999982	02	30-39岁	22.48975444470436	113.920997585914961	440305	V0440300	6496	19	70	22	68	113.919983189999996	22.4872872299999997	113.922423530000003	22.4895031900000006	2
2019-10-20 20:18:01	2019-10-20 21:28:36	2.29234759999999982	02	40-49岁	22.4911863823528186	113.935980407724742	440305	V0440300	6502	19	76	22	74	113.934625209999993	22.4872872299999997	113.93706555	22.4895031900000006	1
2019-10-20 20:57:03	2019-10-20 21:59:16	2.29234759999999982	01	30-39岁	22.4923741534302088	113.915471790456337	440305	V0440300	6851	20	68	23	66	113.915102520000005	22.4895031900000006	113.917542859999998	22.4917191500000015	1
2019-10-20 14:02:55	2019-10-20 15:15:36	2.29234759999999982	01	40-49岁	22.4937441605188013	113.91915136543264	440305	V0440300	6852	20	69	23	67	113.917542859999998	22.4895031900000006	113.919983189999996	22.4917191500000015	1
2019-10-20 11:31:38	2019-10-20 13:25:36	2.29234759999999982	02	30-39岁	22.4932262674010097	113.926524509620677	440305	V0440300	6855	20	72	23	70	113.924863869999996	22.4895031900000006	113.927304199999995	22.4917191500000015	1
2019-10-20 15:16:41	2019-10-20 17:59:31	2.29234759999999982	01	19-29岁	22.4931551518287591	113.926108466572529	440305	V0440300	6855	20	72	23	70	113.924863869999996	22.4895031900000006	113.927304199999995	22.4917191500000015	2
2019-10-20 13:43:03	2019-10-20 15:16:23	2.29234759999999982	01	19-29岁	22.4931551518287591	113.926108466572529	440305	V0440300	6855	20	72	23	70	113.924863869999996	22.4895031900000006	113.927304199999995	22.4917191500000015	2
2019-10-20 09:04:57	2019-10-20 09:53:12	2.29234759999999982	02	30-39岁	22.4932666132285917	113.926746993493481	440305	V0440300	6855	20	72	23	70	113.924863869999996	22.4895031900000006	113.927304199999995	22.4917191500000015	1
2019-10-20 18:59:29	2019-10-20 22:25:10	2.29234759999999982	01	40-49岁	22.4928653079855216	113.925580717135404	440305	V0440300	6855	20	72	23	70	113.924863869999996	22.4895031900000006	113.927304199999995	22.4917191500000015	1
2019-10-20 11:28:51	2019-10-20 13:53:16	2.29234759999999982	01	30-39岁	22.4924376773753814	113.925871818989563	440305	V0440300	6855	20	72	23	70	113.924863869999996	22.4895031900000006	113.927304199999995	22.4917191500000015	1
2019-10-20 14:09:49	2019-10-20 18:52:25	2.29234759999999982	02	19-29岁	22.4928817894872211	113.92786266416698	440305	V0440300	6856	20	73	23	71	113.927304199999995	22.4895031900000006	113.929744540000002	22.4917191500000015	1
2019-10-20 20:38:15	2019-10-20 22:50:38	2.29234759999999982	01	30-39岁	22.492076587942389	113.930123909786872	440305	V0440300	6857	20	74	23	72	113.929744540000002	22.4895031900000006	113.932184879999994	22.4917191500000015	1
2019-10-20 17:29:15	2019-10-20 18:33:52	2.29234759999999982	02	30-39岁	22.4960104886452186	113.883108406831951	440305	V0440300	7194	21	54	24	52	113.88093782	22.4917191500000015	113.883378149999999	22.4939351099999989	1
2019-10-20 11:59:37	2019-10-20 13:14:14	2.29234759999999982	01	40-49岁	22.49511518759358	113.884876612641563	440305	V0440300	7195	21	55	24	53	113.883378149999999	22.4917191500000015	113.885818490000005	22.4939351099999989	1
2019-10-20 13:04:58	2019-10-20 13:57:25	2.29234759999999982	01	19-29岁	22.4958745509179998	113.892415474071072	440305	V0440300	7198	21	58	24	56	113.890699159999997	22.4917191500000015	113.893139500000004	22.4939351099999989	1
2019-10-20 19:21:26	2019-10-20 20:26:08	2.29234759999999982	01	19-29岁	22.4951525351271009	113.919178426917185	440305	V0440300	7209	21	69	24	67	113.917542859999998	22.4917191500000015	113.919983189999996	22.4939351099999989	1
2019-10-20 00:01:41	2019-10-20 03:40:42	2.29234759999999982	01	50-59岁	22.4942858550786298	113.927190641734654	440305	V0440300	7212	21	72	24	70	113.924863869999996	22.4917191500000015	113.927304199999995	22.4939351099999989	2
2019-10-20 22:18:16	2019-10-20 23:42:53	2.29234759999999982	01	50-59岁	22.4942858550786298	113.927190641734654	440305	V0440300	7212	21	72	24	70	113.924863869999996	22.4917191500000015	113.927304199999995	22.4939351099999989	2
2019-10-20 22:08:28	2019-10-20 22:08:52	2.29234759999999982	02	50-59岁	22.4944473060612289	113.927138512825863	440305	V0440300	7212	21	72	24	70	113.924863869999996	22.4917191500000015	113.927304199999995	22.4939351099999989	1
2019-10-20 11:29:46	2019-10-20 13:59:13	2.29234759999999982	01	19-29岁	22.4943237916973295	113.927286923912661	440305	V0440300	7212	21	72	24	70	113.924863869999996	22.4917191500000015	113.927304199999995	22.4939351099999989	1
2019-10-20 14:54:56	2019-10-20 16:22:52	2.29234759999999982	01	50-59岁	22.4961357087591693	113.927178889326555	440305	V0440300	7212	21	72	24	70	113.924863869999996	22.4917191500000015	113.927304199999995	22.4939351099999989	1
2019-10-20 17:31:36	2019-10-20 18:39:54	2.29234759999999982	01	30-39岁	22.4948604752103698	113.927508152467084	440305	V0440300	7213	21	73	24	71	113.927304199999995	22.4917191500000015	113.929744540000002	22.4939351099999989	1
2019-10-20 13:26:55	2019-10-20 14:05:38	2.29234759999999982	01	19-29岁	22.4944070183692411	113.927391917246496	440305	V0440300	7213	21	73	24	71	113.927304199999995	22.4917191500000015	113.929744540000002	22.4939351099999989	1
2019-10-20 10:08:54	2019-10-20 15:03:50	2.29234759999999982	02	40-49岁	22.4954168481025008	113.935391851753039	440305	V0440300	7216	21	76	24	74	113.934625209999993	22.4917191500000015	113.93706555	22.4939351099999989	1
2019-10-20 21:02:14	2019-10-20 23:03:54	2.29234759999999982	03	未知	22.4971609884791803	113.882868945520727	440305	V0440300	7551	22	54	25	52	113.88093782	22.4939351099999989	113.883378149999999	22.496151059999999	1
2019-10-20 18:23:55	2019-10-20 22:57:26	2.29234759999999982	02	30-39岁	22.4974411611240903	113.895031845476524	440305	V0440300	7556	22	59	25	57	113.893139500000004	22.4939351099999989	113.895579830000003	22.496151059999999	1
2019-10-20 19:17:05	2019-10-20 20:18:01	2.29234759999999982	02	19-29岁	22.497203458709869	113.926854205824441	440305	V0440300	7569	22	72	25	70	113.924863869999996	22.4939351099999989	113.927304199999995	22.496151059999999	2
2019-10-20 20:20:43	2019-10-20 21:54:46	2.29234759999999982	02	19-29岁	22.497203458709869	113.926854205824441	440305	V0440300	7569	22	72	25	70	113.924863869999996	22.4939351099999989	113.927304199999995	22.496151059999999	2
2019-10-20 10:31:41	2019-10-20 11:31:27	2.29234759999999982	02	30-39岁	22.4962273418149614	113.926778663582809	440305	V0440300	7569	22	72	25	70	113.924863869999996	22.4939351099999989	113.927304199999995	22.496151059999999	1
2019-10-20 16:32:22	2019-10-20 18:47:03	2.29234759999999982	01	30-39岁	22.4964914174375714	113.927374982989321	440305	V0440300	7570	22	73	25	71	113.927304199999995	22.4939351099999989	113.929744540000002	22.496151059999999	1
2019-10-20 15:30:02	2019-10-20 17:54:13	2.29234759999999982	03	未知	22.4975167158272704	113.93523872189013	440305	V0440300	7573	22	76	25	74	113.934625209999993	22.4939351099999989	113.93706555	22.496151059999999	1
2019-10-20 11:17:37	2019-10-20 15:47:45	2.29234759999999982	02	30-39岁	22.4970337115334509	113.936414848818004	440305	V0440300	7573	22	76	25	74	113.934625209999993	22.4939351099999989	113.93706555	22.496151059999999	1
2019-10-20 12:03:10	2019-10-20 13:04:53	2.29234759999999982	01	50-59岁	22.4978144443304693	113.93570806338596	440305	V0440300	7573	22	76	25	74	113.934625209999993	22.4939351099999989	113.93706555	22.496151059999999	1
2019-10-20 13:27:27	2019-10-20 16:03:13	2.29234759999999982	01	30-39岁	22.5001702618842891	113.887278781428606	440305	V0440300	7910	23	56	26	54	113.885818490000005	22.496151059999999	113.888258820000004	22.4983670199999999	1
2019-10-20 16:37:33	2019-10-20 18:18:09	2.29234759999999982	02	30-39岁	22.4986537738639711	113.890061274841401	440305	V0440300	7911	23	57	26	55	113.888258820000004	22.496151059999999	113.890699159999997	22.4983670199999999	1
2019-10-20 14:44:39	2019-10-20 17:40:52	2.29234759999999982	03	未知	22.5001479930184409	113.917542854926594	440305	V0440300	7922	23	68	26	66	113.915102520000005	22.496151059999999	113.917542859999998	22.4983670199999999	1
2019-10-20 18:55:13	2019-10-20 19:55:09	2.29234759999999982	01	30-39岁	22.5000899140225812	113.927722783199485	440305	V0440300	7927	23	73	26	71	113.927304199999995	22.496151059999999	113.929744540000002	22.4983670199999999	1
2019-10-20 12:17:08	2019-10-20 14:52:44	2.29234759999999982	01	40-49岁	22.4989094645712413	113.927816863219121	440305	V0440300	7927	23	73	26	71	113.927304199999995	22.496151059999999	113.929744540000002	22.4983670199999999	1
2019-10-20 11:52:32	2019-10-20 13:10:18	2.29234759999999982	03	未知	22.4999245912488988	113.935146778735586	440305	V0440300	7930	23	76	26	74	113.934625209999993	22.496151059999999	113.93706555	22.4983670199999999	2
2019-10-20 15:25:45	2019-10-20 17:55:40	2.29234759999999982	03	未知	22.4999245912488988	113.935146778735586	440305	V0440300	7930	23	76	26	74	113.934625209999993	22.496151059999999	113.93706555	22.4983670199999999	2
2019-10-20 10:57:10	2019-10-20 14:06:14	2.29234759999999982	01	19-29岁	22.5010271956642782	113.879800577527959	440305	V0440300	8264	24	53	27	51	113.878497479999993	22.4983670199999999	113.88093782	22.5005829800000008	1
2019-10-20 19:19:07	2019-10-20 20:28:03	2.29234759999999982	02	30-39岁	22.5016193974229317	113.88661502328668	440305	V0440300	8267	24	56	27	54	113.885818490000005	22.4983670199999999	113.888258820000004	22.5005829800000008	1
2019-10-20 18:27:22	2019-10-20 20:12:30	2.29234759999999982	01	30-39岁	22.5018115410616808	113.894225203982785	440305	V0440300	8270	24	59	27	57	113.893139500000004	22.4983670199999999	113.895579830000003	22.5005829800000008	1
2019-10-20 14:42:35	2019-10-20 18:29:29	2.29234759999999982	02	19-29岁	22.5022603631828702	113.914747349995764	440305	V0440300	8278	24	67	27	65	113.912662190000006	22.4983670199999999	113.915102520000005	22.5005829800000008	1
2019-10-20 17:32:48	2019-10-20 18:33:25	2.29234759999999982	01	40-49岁	22.50266674663456	113.913349430480423	440305	V0440300	8278	24	67	27	65	113.912662190000006	22.4983670199999999	113.915102520000005	22.5005829800000008	1
2019-10-20 00:13:10	2019-10-20 01:01:14	2.29234759999999982	01	40-49岁	22.5013599422398691	113.913912641813994	440305	V0440300	8278	24	67	27	65	113.912662190000006	22.4983670199999999	113.915102520000005	22.5005829800000008	1
2019-10-20 10:04:47	2019-10-20 10:41:21	2.29234759999999982	02	19-29岁	22.5006236812069709	113.914579723580843	440305	V0440300	8278	24	67	27	65	113.912662190000006	22.4983670199999999	113.915102520000005	22.5005829800000008	2
2019-10-20 10:41:48	2019-10-20 11:54:32	2.29234759999999982	02	19-29岁	22.5006236812069709	113.914579723580843	440305	V0440300	8278	24	67	27	65	113.912662190000006	22.4983670199999999	113.915102520000005	22.5005829800000008	2
2019-10-20 14:57:58	2019-10-20 17:01:04	2.29234759999999982	02	40-49岁	22.5013242437668808	113.927141881120633	440305	V0440300	8283	24	72	27	70	113.924863869999996	22.4983670199999999	113.927304199999995	22.5005829800000008	1
2019-10-20 16:04:53	2019-10-20 21:20:30	2.29234759999999982	02	19-29岁	22.5043606847839399	113.880444450071437	440305	V0440300	8621	25	53	28	51	113.878497479999993	22.5005829800000008	113.88093782	22.5027989400000017	1
2019-10-20 19:46:11	2019-10-20 21:27:09	2.29234759999999982	01	30-39岁	22.5046077627593313	113.89415299466755	440305	V0440300	8627	25	59	28	57	113.893139500000004	22.5005829800000008	113.895579830000003	22.5027989400000017	1
2019-10-20 19:51:25	2019-10-20 21:26:52	2.29234759999999982	02	30-39岁	22.5042619216702988	113.894937729147529	440305	V0440300	8627	25	59	28	57	113.893139500000004	22.5005829800000008	113.895579830000003	22.5027989400000017	1
2019-10-20 13:09:27	2019-10-20 13:42:13	2.29234759999999982	01	40-49岁	22.5042291105012104	113.912935931982815	440305	V0440300	8635	25	67	28	65	113.912662190000006	22.5005829800000008	113.915102520000005	22.5027989400000017	2
2019-10-20 13:43:24	2019-10-20 14:18:47	2.29234759999999982	01	40-49岁	22.5042291105012104	113.912935931982815	440305	V0440300	8635	25	67	28	65	113.912662190000006	22.5005829800000008	113.915102520000005	22.5027989400000017	2
2019-10-20 17:16:50	2019-10-20 19:44:41	2.29234759999999982	01	19-29岁	22.5046260729269711	113.924242449017171	440305	V0440300	8639	25	71	28	69	113.922423530000003	22.5005829800000008	113.924863869999996	22.5027989400000017	2
2019-10-20 00:01:11	2019-10-20 08:19:36	2.29234759999999982	01	19-29岁	22.5046260729269711	113.924242449017171	440305	V0440300	8639	25	71	28	69	113.922423530000003	22.5005829800000008	113.924863869999996	22.5027989400000017	2
2019-10-20 11:19:40	2019-10-20 15:04:42	2.29234759999999982	02	30-39岁	22.5034007923802584	113.927659301226626	440305	V0440300	8641	25	73	28	71	113.927304199999995	22.5005829800000008	113.929744540000002	22.5027989400000017	1
2019-10-20 19:00:14	2019-10-20 23:16:25	2.29234759999999982	02	30-39岁	22.5060060779886904	113.874084630189898	440305	V0440300	8976	26	51	29	49	113.873616810000001	22.5027989400000017	113.87605714	22.5050148900000018	1
2019-10-20 16:58:11	2019-10-20 21:33:18	2.29234759999999982	01	19-29岁	22.5072045252033099	113.878175824660687	440305	V0440300	8977	26	52	29	50	113.87605714	22.5027989400000017	113.878497479999993	22.5050148900000018	1
2019-10-20 18:14:50	2019-10-20 20:53:18	2.29234759999999982	02	19-29岁	22.5062208921759499	113.897778623614258	440305	V0440300	8985	26	60	29	58	113.895579830000003	22.5027989400000017	113.898020169999995	22.5050148900000018	1
2019-10-20 14:22:59	2019-10-20 18:58:25	2.29234759999999982	02	30-39岁	22.5070253183541595	113.914272458773596	440305	V0440300	8992	26	67	29	65	113.912662190000006	22.5027989400000017	113.915102520000005	22.5050148900000018	1
2019-10-20 21:25:10	2019-10-20 23:36:46	2.29234759999999982	01	19-29岁	22.5071964806666607	113.924156409245498	440305	V0440300	8996	26	71	29	69	113.922423530000003	22.5027989400000017	113.924863869999996	22.5050148900000018	1
2019-10-20 08:35:02	2019-10-20 09:18:43	2.29234759999999982	02	30-39岁	22.5066132277947197	113.929530857767986	440305	V0440300	8998	26	73	29	71	113.927304199999995	22.5027989400000017	113.929744540000002	22.5050148900000018	1
2019-10-20 12:10:33	2019-10-20 14:58:21	2.29234759999999982	01	30-39岁	22.5056232232563502	113.927309062931954	440305	V0440300	8998	26	73	29	71	113.927304199999995	22.5027989400000017	113.929744540000002	22.5050148900000018	1
2019-10-20 11:17:47	2019-10-20 15:02:00	2.29234759999999982	02	30-39岁	22.5053574136955206	113.927567475012623	440305	V0440300	8998	26	73	29	71	113.927304199999995	22.5027989400000017	113.929744540000002	22.5050148900000018	1
2019-10-20 14:23:18	2019-10-20 14:54:56	2.29234759999999982	01	30-39岁	22.5064404630339894	113.934196890921726	440305	V0440300	9000	26	75	29	73	113.932184879999994	22.5027989400000017	113.934625209999993	22.5050148900000018	1
2019-10-20 00:18:32	2019-10-20 00:39:55	2.29234759999999982	02	19-29岁	22.5059846036213003	113.933954413367104	440305	V0440300	9000	26	75	29	73	113.932184879999994	22.5027989400000017	113.934625209999993	22.5050148900000018	1
2019-10-20 18:37:21	2019-10-20 19:51:50	2.29234759999999982	01	30-39岁	22.5078856388112811	113.894254550396084	440305	V0440300	9341	27	59	30	57	113.893139500000004	22.5050148900000018	113.895579830000003	22.5072308499999991	1
2019-10-20 18:39:52	2019-10-20 23:37:14	2.29234759999999982	01	30-39岁	22.50733376857319	113.898394818874024	440305	V0440300	9343	27	61	30	59	113.898020169999995	22.5050148900000018	113.900460510000002	22.5072308499999991	1
2019-10-20 13:21:14	2019-10-20 16:06:37	2.29234759999999982	02	40-49岁	22.5077926544835805	113.905824617337558	440305	V0440300	9346	27	64	30	62	113.905341179999994	22.5050148900000018	113.907781510000007	22.5072308499999991	2
2019-10-20 11:50:38	2019-10-20 13:18:49	2.29234759999999982	02	40-49岁	22.5077926544835805	113.905824617337558	440305	V0440300	9346	27	64	30	62	113.905341179999994	22.5050148900000018	113.907781510000007	22.5072308499999991	2
2019-10-20 15:57:57	2019-10-20 18:36:01	2.29234759999999982	01	19-29岁	22.5078617915445491	113.912243304427705	440305	V0440300	9348	27	66	30	64	113.910221849999999	22.5050148900000018	113.912662190000006	22.5072308499999991	1
2019-10-20 00:00:20	2019-10-20 00:00:20	2.29234759999999982	01	19-29岁	22.5094262489359807	113.913820896138901	440305	V0440300	9349	27	67	30	65	113.912662190000006	22.5050148900000018	113.915102520000005	22.5072308499999991	1
2019-10-20 15:39:29	2019-10-20 19:25:57	2.29234759999999982	01	30-39岁	22.5081351793510613	113.915675612952995	440305	V0440300	9350	27	68	30	66	113.915102520000005	22.5050148900000018	113.917542859999998	22.5072308499999991	1
2019-10-20 15:34:02	2019-10-20 16:24:52	2.29234759999999982	01	30-39岁	22.507821359154601	113.92096642889102	440305	V0440300	9352	27	70	30	68	113.919983189999996	22.5050148900000018	113.922423530000003	22.5072308499999991	1
2019-10-20 17:05:58	2019-10-20 18:16:17	2.29234759999999982	02	30-39岁	22.5089479105547916	113.924661565115883	440305	V0440300	9353	27	71	30	69	113.922423530000003	22.5050148900000018	113.924863869999996	22.5072308499999991	1
2019-10-20 13:55:18	2019-10-20 16:31:38	2.29234759999999982	02	19-29岁	22.5093325103930511	113.923536044511977	440305	V0440300	9353	27	71	30	69	113.922423530000003	22.5050148900000018	113.924863869999996	22.5072308499999991	2
2019-10-20 16:32:38	2019-10-20 20:49:29	2.29234759999999982	02	19-29岁	22.5093325103930511	113.923536044511977	440305	V0440300	9353	27	71	30	69	113.922423530000003	22.5050148900000018	113.924863869999996	22.5072308499999991	2
2019-10-20 09:51:16	2019-10-20 10:35:10	2.29234759999999982	02	30-39岁	22.5093536331773194	113.927003157046428	440305	V0440300	9354	27	72	30	70	113.924863869999996	22.5050148900000018	113.927304199999995	22.5072308499999991	1
2019-10-20 16:15:04	2019-10-20 18:29:30	2.29234759999999982	01	40-49岁	22.5078142372401402	113.930514470742196	440305	V0440300	9356	27	74	30	72	113.929744540000002	22.5050148900000018	113.932184879999994	22.5072308499999991	1
2019-10-20 16:04:31	2019-10-20 21:22:33	2.29234759999999982	01	19-29岁	22.5104132999621598	113.880765046401649	440305	V0440300	9692	28	53	31	51	113.878497479999993	22.5072308499999991	113.88093782	22.50944681	1
2019-10-20 09:58:37	2019-10-20 12:50:31	2.29234759999999982	02	30-39岁	22.510853635869811	113.899345813723869	440305	V0440300	9700	28	61	31	59	113.898020169999995	22.5072308499999991	113.900460510000002	22.50944681	1
2019-10-20 19:30:22	2019-10-20 21:10:01	2.29234759999999982	01	50-59岁	22.509978782686801	113.915809516754152	440305	V0440300	9707	28	68	31	66	113.915102520000005	22.5072308499999991	113.917542859999998	22.50944681	1
2019-10-20 16:12:58	2019-10-20 17:39:46	2.29234759999999982	03	未知	22.5094492277420386	113.92020186822117	440305	V0440300	9709	28	70	31	68	113.919983189999996	22.5072308499999991	113.922423530000003	22.50944681	1
2019-10-20 07:43:24	2019-10-20 13:12:47	2.29234759999999982	01	19-29岁	22.50954681713662	113.92483285617007	440305	V0440300	9710	28	71	31	69	113.922423530000003	22.5072308499999991	113.924863869999996	22.50944681	2
2019-10-20 16:14:43	2019-10-20 21:13:01	2.29234759999999982	01	19-29岁	22.50954681713662	113.92483285617007	440305	V0440300	9710	28	71	31	69	113.922423530000003	22.5072308499999991	113.924863869999996	22.50944681	2
2019-10-20 16:16:36	2019-10-20 17:43:03	2.29234759999999982	02	30-39岁	22.5104588586561789	113.922500930110843	440305	V0440300	9710	28	71	31	69	113.922423530000003	22.5072308499999991	113.924863869999996	22.50944681	1
2019-10-20 16:28:43	2019-10-20 22:16:18	2.29234759999999982	01	19-29岁	22.5101368882660111	113.925014057135272	440305	V0440300	9711	28	72	31	70	113.924863869999996	22.5072308499999991	113.927304199999995	22.50944681	2
2019-10-20 08:52:11	2019-10-20 14:10:09	2.29234759999999982	01	19-29岁	22.5101368882660111	113.925014057135272	440305	V0440300	9711	28	72	31	70	113.924863869999996	22.5072308499999991	113.927304199999995	22.50944681	2
2019-10-20 11:22:52	2019-10-20 12:02:49	2.29234759999999982	02	40-49岁	22.5098047835954205	113.925108826725065	440305	V0440300	9711	28	72	31	70	113.924863869999996	22.5072308499999991	113.927304199999995	22.50944681	4
2019-10-20 12:03:21	2019-10-20 13:11:35	2.29234759999999982	02	40-49岁	22.5098047835954205	113.925108826725065	440305	V0440300	9711	28	72	31	70	113.924863869999996	22.5072308499999991	113.927304199999995	22.50944681	4
2019-10-20 16:20:29	2019-10-20 17:44:00	2.29234759999999982	02	40-49岁	22.5098047835954205	113.925108826725065	440305	V0440300	9711	28	72	31	70	113.924863869999996	22.5072308499999991	113.927304199999995	22.50944681	4
2019-10-20 09:36:38	2019-10-20 10:12:56	2.29234759999999982	02	40-49岁	22.5098047835954205	113.925108826725065	440305	V0440300	9711	28	72	31	70	113.924863869999996	22.5072308499999991	113.927304199999995	22.50944681	4
2019-10-20 15:04:32	2019-10-20 23:42:24	2.29234759999999982	01	19-29岁	22.5100946487244791	113.927054757227978	440305	V0440300	9711	28	72	31	70	113.924863869999996	22.5072308499999991	113.927304199999995	22.50944681	1
2019-10-20 11:29:20	2019-10-20 11:30:20	2.29234759999999982	02	30-39岁	22.5107938162623604	113.925388043682503	440305	V0440300	9711	28	72	31	70	113.924863869999996	22.5072308499999991	113.927304199999995	22.50944681	1
2019-10-20 17:48:43	2019-10-20 19:48:16	2.29234759999999982	01	40-49岁	22.5096401970166902	113.939672521033074	440305	V0440300	9717	28	78	31	76	113.939505879999999	22.5072308499999991	113.941946220000005	22.50944681	1
2019-10-20 14:01:49	2019-10-20 16:47:12	2.29234759999999982	01	30-39岁	22.5128158666593201	113.900953253200058	440305	V0440300	10058	29	62	32	60	113.900460510000002	22.50944681	113.902900840000001	22.5116627700000009	1
2019-10-20 22:28:12	2019-10-20 23:36:59	2.29234759999999982	01	19-29岁	22.51207320314791	113.91914322481459	440305	V0440300	10065	29	69	32	67	113.917542859999998	22.50944681	113.919983189999996	22.5116627700000009	1
2019-10-20 13:16:01	2019-10-20 19:21:41	2.29234759999999982	02	19-29岁	22.5138612259123398	113.922503253200745	440305	V0440300	10067	29	71	32	69	113.922423530000003	22.50944681	113.924863869999996	22.5116627700000009	1
2019-10-20 22:46:58	2019-10-20 22:50:39	2.29234759999999982	01	30-39岁	22.5132832638578613	113.924371313921455	440305	V0440300	10067	29	71	32	69	113.922423530000003	22.50944681	113.924863869999996	22.5116627700000009	2
2019-10-20 20:27:51	2019-10-20 20:28:51	2.29234759999999982	01	30-39岁	22.5132832638578613	113.924371313921455	440305	V0440300	10067	29	71	32	69	113.922423530000003	22.50944681	113.924863869999996	22.5116627700000009	2
2019-10-20 15:59:26	2019-10-20 19:50:26	2.29234759999999982	02	30-39岁	22.5136424302676907	113.924275939865694	440305	V0440300	10067	29	71	32	69	113.922423530000003	22.50944681	113.924863869999996	22.5116627700000009	1
2019-10-20 09:20:46	2019-10-20 21:17:46	2.29234759999999982	01	19-29岁	22.5138181641939212	113.922611054825538	440305	V0440300	10067	29	71	32	69	113.922423530000003	22.50944681	113.924863869999996	22.5116627700000009	1
2019-10-20 00:07:19	2019-10-20 23:46:29	2.29234759999999982	01	19-29岁	22.5131203304939618	113.92434578177172	440305	V0440300	10067	29	71	32	69	113.922423530000003	22.50944681	113.924863869999996	22.5116627700000009	1
2019-10-20 17:35:25	2019-10-20 18:07:54	2.29234759999999982	01	30-39岁	22.5129458237739613	113.927020821379728	440305	V0440300	10068	29	72	32	70	113.924863869999996	22.50944681	113.927304199999995	22.5116627700000009	1
2019-10-20 14:40:49	2019-10-20 15:50:39	2.29234759999999982	01	40-49岁	22.51277133841797	113.927335509337425	440305	V0440300	10069	29	73	32	71	113.927304199999995	22.50944681	113.929744540000002	22.5116627700000009	1
2019-10-20 18:26:23	2019-10-20 19:42:38	2.29234759999999982	02	30-39岁	22.5121941561126988	113.933506536901092	440305	V0440300	10071	29	75	32	73	113.932184879999994	22.50944681	113.934625209999993	22.5116627700000009	1
2019-10-20 09:39:21	2019-10-20 10:27:49	2.29234759999999982	02	30-39岁	22.5124264346382006	113.932908892901892	440305	V0440300	10071	29	75	32	73	113.932184879999994	22.50944681	113.934625209999993	22.5116627700000009	1
2019-10-20 00:29:41	2019-10-20 22:49:34	2.29234759999999982	01	40-49岁	22.5134657363359914	113.935353160890827	440305	V0440300	10072	29	76	32	74	113.934625209999993	22.50944681	113.93706555	22.5116627700000009	1
2019-10-20 11:56:09	2019-10-20 15:37:20	2.29234759999999982	01	40-49岁	22.5152768824534704	113.9003446766541	440305	V0440300	10414	30	61	33	59	113.898020169999995	22.5116627700000009	113.900460510000002	22.513878720000001	1
2019-10-20 19:01:38	2019-10-20 22:35:23	2.29234759999999982	01	30-39岁	22.5142599902488385	113.907059846121015	440305	V0440300	10417	30	64	33	62	113.905341179999994	22.5116627700000009	113.907781510000007	22.513878720000001	1
2019-10-20 17:20:35	2019-10-20 18:23:37	2.29234759999999982	03	未知	22.5148177660782096	113.909786598745598	440305	V0440300	10418	30	65	33	63	113.907781510000007	22.5116627700000009	113.910221849999999	22.513878720000001	1
2019-10-20 18:13:30	2019-10-20 22:49:58	2.29234759999999982	02	30-39岁	22.5142110171178409	113.909207584859502	440305	V0440300	10418	30	65	33	63	113.907781510000007	22.5116627700000009	113.910221849999999	22.513878720000001	1
2019-10-20 13:01:16	2019-10-20 13:42:37	2.29234759999999982	01	60岁以上	22.5145355304883203	113.91906917911686	440305	V0440300	10422	30	69	33	67	113.917542859999998	22.5116627700000009	113.919983189999996	22.513878720000001	1
2019-10-20 19:54:49	2019-10-20 20:33:36	2.29234759999999982	01	30-39岁	22.5141157869217707	113.924488866361472	440305	V0440300	10424	30	71	33	69	113.922423530000003	22.5116627700000009	113.924863869999996	22.513878720000001	1
2019-10-20 06:02:37	2019-10-20 20:41:15	2.29234759999999982	02	50-59岁	22.5147342205316612	113.924737435634668	440305	V0440300	10424	30	71	33	69	113.922423530000003	22.5116627700000009	113.924863869999996	22.513878720000001	1
2019-10-20 21:04:27	2019-10-20 21:48:41	2.29234759999999982	01	50-59岁	22.514922397533681	113.923723065433606	440305	V0440300	10424	30	71	33	69	113.922423530000003	22.5116627700000009	113.924863869999996	22.513878720000001	2
2019-10-20 16:14:40	2019-10-20 18:17:58	2.29234759999999982	01	50-59岁	22.514922397533681	113.923723065433606	440305	V0440300	10424	30	71	33	69	113.922423530000003	22.5116627700000009	113.924863869999996	22.513878720000001	2
2019-10-20 14:51:09	2019-10-20 18:38:00	2.29234759999999982	01	19-29岁	22.5146647221159206	113.922990549218525	440305	V0440300	10424	30	71	33	69	113.922423530000003	22.5116627700000009	113.924863869999996	22.513878720000001	1
2019-10-20 15:55:24	2019-10-20 19:59:47	2.29234759999999982	02	19-29岁	22.5150512893498593	113.923856199435107	440305	V0440300	10424	30	71	33	69	113.922423530000003	22.5116627700000009	113.924863869999996	22.513878720000001	1
2019-10-20 10:58:33	2019-10-20 15:18:50	2.29234759999999982	03	未知	22.5156677372515084	113.926834319774514	440305	V0440300	10425	30	72	33	70	113.924863869999996	22.5116627700000009	113.927304199999995	22.513878720000001	1
2019-10-20 22:28:30	2019-10-20 23:20:40	2.29234759999999982	01	19-29岁	22.5153699099108913	113.925888983367727	440305	V0440300	10425	30	72	33	70	113.924863869999996	22.5116627700000009	113.927304199999995	22.513878720000001	1
2019-10-20 17:57:23	2019-10-20 18:58:41	2.29234759999999982	02	30-39岁	22.5146561597173793	113.927264670772644	440305	V0440300	10425	30	72	33	70	113.924863869999996	22.5116627700000009	113.927304199999995	22.513878720000001	1
2019-10-20 15:50:47	2019-10-20 23:42:19	2.29234759999999982	01	30-39岁	22.5139011224424799	113.92836928116968	440305	V0440300	10426	30	73	33	71	113.927304199999995	22.5116627700000009	113.929744540000002	22.513878720000001	1
2019-10-20 18:47:46	2019-10-20 19:37:14	2.29234759999999982	01	19-29岁	22.5158401285463405	113.927355038137733	440305	V0440300	10426	30	73	33	71	113.927304199999995	22.5116627700000009	113.929744540000002	22.513878720000001	1
2019-10-20 17:08:07	2019-10-20 18:28:01	2.29234759999999982	02	30-39岁	22.5158877082456996	113.927956227657219	440305	V0440300	10426	30	73	33	71	113.927304199999995	22.5116627700000009	113.929744540000002	22.513878720000001	1
2019-10-20 12:08:41	2019-10-20 17:41:05	2.29234759999999982	02	40-49岁	22.5145493856527494	113.93018108226299	440305	V0440300	10427	30	74	33	72	113.929744540000002	22.5116627700000009	113.932184879999994	22.513878720000001	1
2019-10-20 18:23:25	2019-10-20 20:20:28	2.29234759999999982	02	40-49岁	22.514528564819301	113.930035839901265	440305	V0440300	10427	30	74	33	72	113.929744540000002	22.5116627700000009	113.932184879999994	22.513878720000001	1
2019-10-20 22:06:52	2019-10-20 22:55:17	2.29234759999999982	01	19-29岁	22.5141394978906604	113.932822496871722	440305	V0440300	10428	30	75	33	73	113.932184879999994	22.5116627700000009	113.934625209999993	22.513878720000001	1
2019-10-20 00:00:06	2019-10-20 10:52:08	2.29234759999999982	02	0-18岁	22.5142489407119797	113.935724420037531	440305	V0440300	10429	30	76	33	74	113.934625209999993	22.5116627700000009	113.93706555	22.513878720000001	1
2019-10-20 17:46:18	2019-10-20 20:25:22	3.05925700000000012	01	30-39岁	22.5152853810027906	114.053541713877394	440304	V0440300	10477	30	124	32	123	114.051761350000007	22.5116627700000009	114.054201680000006	22.513878720000001	1
2019-10-20 17:03:19	2019-10-20 20:20:43	3.05925700000000012	01	30-39岁	22.5158599711422696	114.051897509190681	440304	V0440300	10477	30	124	32	123	114.051761350000007	22.5116627700000009	114.054201680000006	22.513878720000001	1
2019-10-20 00:04:34	2019-10-20 00:29:20	2.29234759999999982	01	19-29岁	22.5180052893996496	113.908472325123654	440305	V0440300	10775	31	65	34	63	113.907781510000007	22.513878720000001	113.910221849999999	22.5160946799999984	1
2019-10-20 17:30:42	2019-10-20 20:19:14	2.29234759999999982	01	19-29岁	22.5182150609606992	113.909526440106958	440305	V0440300	10775	31	65	34	63	113.907781510000007	22.513878720000001	113.910221849999999	22.5160946799999984	2
2019-10-20 20:20:31	2019-10-20 22:02:25	2.29234759999999982	01	19-29岁	22.5182150609606992	113.909526440106958	440305	V0440300	10775	31	65	34	63	113.907781510000007	22.513878720000001	113.910221849999999	22.5160946799999984	2
2019-10-20 18:37:28	2019-10-20 20:20:36	2.29234759999999982	03	未知	22.5161274700437488	113.912195542497003	440305	V0440300	10776	31	66	34	64	113.910221849999999	22.513878720000001	113.912662190000006	22.5160946799999984	1
2019-10-20 16:23:20	2019-10-20 20:32:39	2.29234759999999982	02	30-39岁	22.5162598752451188	113.911570933958416	440305	V0440300	10776	31	66	34	64	113.910221849999999	22.513878720000001	113.912662190000006	22.5160946799999984	1
2019-10-20 10:39:21	2019-10-20 13:05:42	2.29234759999999982	02	30-39岁	22.5167942826587684	113.917319191290659	440305	V0440300	10778	31	68	34	66	113.915102520000005	22.513878720000001	113.917542859999998	22.5160946799999984	2
2019-10-20 09:53:58	2019-10-20 10:39:19	2.29234759999999982	02	30-39岁	22.5167942826587684	113.917319191290659	440305	V0440300	10778	31	68	34	66	113.915102520000005	22.513878720000001	113.917542859999998	22.5160946799999984	2
2019-10-20 17:11:13	2019-10-20 21:08:16	2.29234759999999982	01	30-39岁	22.5179576969639896	113.918692132354721	440305	V0440300	10779	31	69	34	67	113.917542859999998	22.513878720000001	113.919983189999996	22.5160946799999984	1
2019-10-20 11:10:19	2019-10-20 12:03:08	2.29234759999999982	03	未知	22.5164104265309994	113.922252492291804	440305	V0440300	10780	31	70	34	68	113.919983189999996	22.513878720000001	113.922423530000003	22.5160946799999984	1
2019-10-20 09:38:58	2019-10-20 23:29:13	2.29234759999999982	01	30-39岁	22.5161268951597791	113.924415189266327	440305	V0440300	10781	31	71	34	69	113.922423530000003	22.513878720000001	113.924863869999996	22.5160946799999984	1
2019-10-20 23:33:02	2019-10-20 23:39:27	2.29234759999999982	02	19-29岁	22.5170155854805998	113.924638348336444	440305	V0440300	10781	31	71	34	69	113.922423530000003	22.513878720000001	113.924863869999996	22.5160946799999984	1
2019-10-20 09:39:52	2019-10-20 11:00:38	2.29234759999999982	01	30-39岁	22.5177868840279096	113.922969939013484	440305	V0440300	10781	31	71	34	69	113.922423530000003	22.513878720000001	113.924863869999996	22.5160946799999984	2
2019-10-20 08:08:24	2019-10-20 09:38:30	2.29234759999999982	01	30-39岁	22.5177868840279096	113.922969939013484	440305	V0440300	10781	31	71	34	69	113.922423530000003	22.513878720000001	113.924863869999996	22.5160946799999984	2
2019-10-20 18:56:57	2019-10-20 22:40:24	2.29234759999999982	02	30-39岁	22.5165799648817284	113.926872414611296	440305	V0440300	10782	31	72	34	70	113.924863869999996	22.513878720000001	113.927304199999995	22.5160946799999984	1
2019-10-20 10:45:42	2019-10-20 11:58:25	2.29234759999999982	02	40-49岁	22.5178354075899598	113.931652928452408	440305	V0440300	10784	31	74	34	72	113.929744540000002	22.513878720000001	113.932184879999994	22.5160946799999984	1
2019-10-20 07:53:56	2019-10-20 12:48:22	2.29234759999999982	02	19-29岁	22.5163723572592289	113.940602407091816	440305	V0440300	10788	31	78	34	77	113.939505879999999	22.513878720000001	113.941946220000005	22.5160946799999984	1
2019-10-20 09:32:08	2019-10-20 11:15:13	3.05925700000000012	01	40-49岁	22.5166113487275013	114.04316774686562	440304	V0440300	10830	31	120	33	119	114.042000000000002	22.513878720000001	114.044440339999994	22.5160946799999984	1
2019-10-20 14:02:35	2019-10-20 17:42:07	3.05925700000000012	01	19-29岁	22.5169442299484501	114.053933957102529	440304	V0440300	10834	31	124	33	123	114.051761350000007	22.513878720000001	114.054201680000006	22.5160946799999984	1
2019-10-20 14:27:02	2019-10-20 20:48:17	3.05925700000000012	02	40-49岁	22.517829661377899	114.052506568967175	440304	V0440300	10834	31	124	33	123	114.051761350000007	22.513878720000001	114.054201680000006	22.5160946799999984	1
2019-10-20 12:47:07	2019-10-20 15:07:48	2.29234759999999982	01	30-39岁	22.5184657859293793	113.908015245200687	440305	V0440300	11132	32	65	35	63	113.907781510000007	22.5160946799999984	113.910221849999999	22.5183106399999993	1
2019-10-20 13:33:16	2019-10-20 17:49:21	2.29234759999999982	01	19-29岁	22.5188011705531288	113.908561455740639	440305	V0440300	11132	32	65	35	63	113.907781510000007	22.5160946799999984	113.910221849999999	22.5183106399999993	1
2019-10-20 16:48:41	2019-10-20 17:42:37	2.29234759999999982	01	40-49岁	22.52027590443954	113.909694273592379	440305	V0440300	11132	32	65	35	63	113.907781510000007	22.5160946799999984	113.910221849999999	22.5183106399999993	1
2019-10-20 12:14:31	2019-10-20 19:47:26	2.29234759999999982	01	19-29岁	22.5193856921660505	113.910802023245893	440305	V0440300	11133	32	66	35	64	113.910221849999999	22.5160946799999984	113.912662190000006	22.5183106399999993	3
2019-10-20 07:57:25	2019-10-20 09:42:18	2.29234759999999982	01	19-29岁	22.5193856921660505	113.910802023245893	440305	V0440300	11133	32	66	35	64	113.910221849999999	22.5160946799999984	113.912662190000006	22.5183106399999993	3
2019-10-20 10:22:11	2019-10-20 11:17:19	2.29234759999999982	01	19-29岁	22.5193856921660505	113.910802023245893	440305	V0440300	11133	32	66	35	64	113.910221849999999	22.5160946799999984	113.912662190000006	22.5183106399999993	3
2019-10-20 13:21:50	2019-10-20 15:58:34	2.29234759999999982	01	19-29岁	22.5194167846636688	113.911481292240154	440305	V0440300	11133	32	66	35	64	113.910221849999999	22.5160946799999984	113.912662190000006	22.5183106399999993	1
2019-10-20 17:23:52	2019-10-20 18:49:26	2.29234759999999982	01	30-39岁	22.5188663399293993	113.922314624266846	440305	V0440300	11137	32	70	35	68	113.919983189999996	22.5160946799999984	113.922423530000003	22.5183106399999993	1
2019-10-20 20:42:59	2019-10-20 22:41:06	2.29234759999999982	01	30-39岁	22.51875482346599	113.930175541233908	440305	V0440300	11141	32	74	35	73	113.929744540000002	22.5160946799999984	113.932184879999994	22.5183106399999993	1
2019-10-20 11:56:12	2019-10-20 23:43:54	2.29234759999999982	01	40-49岁	22.5189208481226295	113.929890170181466	440305	V0440300	11141	32	74	35	73	113.929744540000002	22.5160946799999984	113.932184879999994	22.5183106399999993	2
2019-10-20 00:04:16	2019-10-20 09:12:41	2.29234759999999982	01	40-49岁	22.5189208481226295	113.929890170181466	440305	V0440300	11141	32	74	35	73	113.929744540000002	22.5160946799999984	113.932184879999994	22.5183106399999993	2
2019-10-20 22:46:16	2019-10-20 23:05:10	2.29234759999999982	01	30-39岁	22.5185512767882692	113.934172413257542	440305	V0440300	11142	32	75	35	74	113.932184879999994	22.5160946799999984	113.934625209999993	22.5183106399999993	1
2019-10-20 00:28:03	2019-10-20 01:00:48	2.29234759999999982	01	30-39岁	22.5195668509008904	113.933003751897715	440305	V0440300	11142	32	75	35	74	113.932184879999994	22.5160946799999984	113.934625209999993	22.5183106399999993	1
2019-10-20 18:16:52	2019-10-20 19:10:32	2.29234759999999982	02	60岁以上	22.5186005878556301	113.938183136266346	440305	V0440300	11144	32	77	35	76	113.93706555	22.5160946799999984	113.939505879999999	22.5183106399999993	2
2019-10-20 19:10:43	2019-10-20 23:35:31	2.29234759999999982	02	60岁以上	22.5186005878556301	113.938183136266346	440305	V0440300	11144	32	77	35	76	113.93706555	22.5160946799999984	113.939505879999999	22.5183106399999993	2
2019-10-20 18:49:58	2019-10-20 23:37:28	2.29234759999999982	01	40-49岁	22.518931593626359	113.940876294690213	440305	V0440300	11145	32	78	34	77	113.939505879999999	22.5160946799999984	113.941946220000005	22.5183106399999993	2
2019-10-20 00:00:28	2019-10-20 07:24:11	2.29234759999999982	01	40-49岁	22.518931593626359	113.940876294690213	440305	V0440300	11145	32	78	34	77	113.939505879999999	22.5160946799999984	113.941946220000005	22.5183106399999993	2
2019-10-20 00:05:50	2019-10-20 23:04:46	2.29234759999999982	02	30-39岁	22.5200679520363209	113.942259784141896	440305	V0440300	11146	32	79	34	78	113.941946220000005	22.5160946799999984	113.944386559999998	22.5183106399999993	1
2019-10-20 00:02:15	2019-10-20 19:07:20	2.29234759999999982	02	60岁以上	22.5199195770705813	113.94252532866075	440305	V0440300	11146	32	79	34	78	113.941946220000005	22.5160946799999984	113.944386559999998	22.5183106399999993	1
2019-10-20 14:49:39	2019-10-20 14:53:29	3.05925700000000012	02	40-49岁	22.5194146977651286	114.056261633583958	440304	V0440300	11192	32	125	34	124	114.054201680000006	22.5160946799999984	114.056642019999998	22.5183106399999993	1
2019-10-20 15:26:14	2019-10-20 15:27:14	2.29234759999999982	01	30-39岁	22.5223240361359593	113.896078400903704	440305	V0440300	11484	33	60	36	58	113.895579830000003	22.5183106399999993	113.898020169999995	22.5205266000000002	1
2019-10-20 18:02:04	2019-10-20 18:03:04	2.29234759999999982	02	40-49岁	22.5216719853513787	113.911431125288701	440305	V0440300	11490	33	66	36	64	113.910221849999999	22.5183106399999993	113.912662190000006	22.5205266000000002	1
2019-10-20 14:10:38	2019-10-20 15:47:45	2.29234759999999982	02	30-39岁	22.5216391449905906	113.913481486601782	440305	V0440300	11491	33	67	36	65	113.912662190000006	22.5183106399999993	113.915102520000005	22.5205266000000002	1
2019-10-20 10:31:25	2019-10-20 15:35:01	2.29234759999999982	02	30-39岁	22.5223484074432214	113.915641643764147	440305	V0440300	11492	33	68	36	67	113.915102520000005	22.5183106399999993	113.917542859999998	22.5205266000000002	1
2019-10-20 13:18:03	2019-10-20 18:00:20	2.29234759999999982	02	40-49岁	22.5223795811237189	113.916796913160752	440305	V0440300	11492	33	68	36	67	113.915102520000005	22.5183106399999993	113.917542859999998	22.5205266000000002	1
2019-10-20 18:40:29	2019-10-20 21:12:25	2.29234759999999982	02	19-29岁	22.5220350212039691	113.920952425831132	440305	V0440300	11494	33	70	36	69	113.919983189999996	22.5183106399999993	113.922423530000003	22.5205266000000002	1
2019-10-20 18:39:54	2019-10-20 23:04:53	2.29234759999999982	02	30-39岁	22.5222610390409486	113.923803328499019	440305	V0440300	11495	33	71	36	70	113.922423530000003	22.5183106399999993	113.924863869999996	22.5205266000000002	1
2019-10-20 18:50:59	2019-10-20 20:33:43	2.29234759999999982	03	未知	22.5219169880878312	113.925161196063144	440305	V0440300	11496	33	72	36	71	113.924863869999996	22.5183106399999993	113.927304199999995	22.5205266000000002	1
2019-10-20 13:59:56	2019-10-20 14:49:19	2.29234759999999982	02	30-39岁	22.5213265389920991	113.930157537632098	440305	V0440300	11498	33	74	36	73	113.929744540000002	22.5183106399999993	113.932184879999994	22.5205266000000002	1
2019-10-20 13:18:59	2019-10-20 14:18:14	2.29234759999999982	01	19-29岁	22.5226011016442591	113.935472103889694	440305	V0440300	11500	33	76	36	75	113.934625209999993	22.5183106399999993	113.93706555	22.5205266000000002	1
2019-10-20 19:29:09	2019-10-20 20:55:02	2.29234759999999982	01	30-39岁	22.5211312802821588	113.941226106096465	440305	V0440300	11502	33	78	35	77	113.939505879999999	22.5183106399999993	113.941946220000005	22.5205266000000002	1
2019-10-20 00:00:17	2019-10-20 01:22:23	3.05925700000000012	01	19-29岁	22.5227296671030395	114.031846056258871	440304	V0440300	11539	33	115	35	114	114.029798319999998	22.5183106399999993	114.032238660000004	22.5205266000000002	1
2019-10-20 17:06:55	2019-10-20 18:27:58	3.05925700000000012	01	30-39岁	22.5227071164181787	114.051722994051829	440304	V0440300	11547	33	123	35	122	114.04932101	22.5183106399999993	114.051761350000007	22.5205266000000002	1
2019-10-20 13:57:26	2019-10-20 16:37:59	3.05925700000000012	01	19-29岁	22.5227021165221117	114.052927741989976	440304	V0440300	11548	33	124	35	123	114.051761350000007	22.5183106399999993	114.054201680000006	22.5205266000000002	2
2019-10-20 16:38:05	2019-10-20 18:02:28	3.05925700000000012	01	19-29岁	22.5227021165221117	114.052927741989976	440304	V0440300	11548	33	124	35	123	114.051761350000007	22.5183106399999993	114.054201680000006	22.5205266000000002	2
2019-10-20 20:30:16	2019-10-20 22:45:26	3.05925700000000012	01	30-39岁	22.5223954692703607	114.053925164471337	440304	V0440300	11548	33	124	35	123	114.051761350000007	22.5183106399999993	114.054201680000006	22.5205266000000002	1
2019-10-20 14:41:51	2019-10-20 15:52:41	2.29234759999999982	02	19-29岁	22.5245337135985118	113.917594199002863	440305	V0440300	11850	34	69	37	68	113.917542859999998	22.5205266000000002	113.919983189999996	22.5227425500000003	1
2019-10-20 11:11:27	2019-10-20 13:52:05	2.29234759999999982	01	60岁以上	22.52376173624668	113.920166143652821	440305	V0440300	11851	34	70	37	69	113.919983189999996	22.5205266000000002	113.922423530000003	22.5227425500000003	1
2019-10-20 17:15:49	2019-10-20 19:20:50	2.29234759999999982	01	19-29岁	22.5248839341812293	113.92174408464912	440305	V0440300	11851	34	70	37	69	113.919983189999996	22.5205266000000002	113.922423530000003	22.5227425500000003	1
2019-10-20 06:13:21	2019-10-20 08:02:41	2.29234759999999982	02	40-49岁	22.5234901363741891	113.922950395786017	440305	V0440300	11852	34	71	37	70	113.922423530000003	22.5205266000000002	113.924863869999996	22.5227425500000003	1
2019-10-20 17:30:05	2019-10-20 19:20:45	2.29234759999999982	02	30-39岁	22.5248217260442907	113.928875684512604	440305	V0440300	11854	34	73	37	72	113.927304199999995	22.5205266000000002	113.929744540000002	22.5227425500000003	1
2019-10-20 14:31:30	2019-10-20 18:30:01	2.29234759999999982	01	60岁以上	22.5234055451307107	113.934589786012793	440305	V0440300	11856	34	75	37	74	113.932184879999994	22.5205266000000002	113.934625209999993	22.5227425500000003	1
2019-10-20 13:19:59	2019-10-20 23:34:51	2.29234759999999982	01	30-39岁	22.5242306719547116	113.941429817219984	440305	V0440300	11859	34	78	36	77	113.939505879999999	22.5205266000000002	113.941946220000005	22.5227425500000003	2
2019-10-20 02:05:31	2019-10-20 10:23:44	2.29234759999999982	01	30-39岁	22.5242306719547116	113.941429817219984	440305	V0440300	11859	34	78	36	77	113.939505879999999	22.5205266000000002	113.941946220000005	22.5227425500000003	2
2019-10-20 12:02:07	2019-10-20 14:17:10	2.29234759999999982	02	30-39岁	22.5244518189885206	113.942143801220467	440305	V0440300	11860	34	79	36	78	113.941946220000005	22.5205266000000002	113.944386559999998	22.5227425500000003	1
2019-10-20 00:47:02	2019-10-20 09:52:15	3.05925700000000012	01	30-39岁	22.5232290968165891	114.054597233394517	440304	V0440300	11906	34	125	36	124	114.054201680000006	22.5205266000000002	114.056642019999998	22.5227425500000003	1
2019-10-20 12:58:27	2019-10-20 14:10:08	3.05925700000000012	01	19-29岁	22.5237332698776811	114.067866915567748	440304	V0440300	11911	34	130	35	129	114.066403359999995	22.5205266000000002	114.068843700000002	22.5227425500000003	1
2019-10-20 12:04:56	2019-10-20 14:19:59	2.29234759999999982	01	19-29岁	22.5249923754887114	113.917040021460224	440305	V0440300	12206	35	68	38	67	113.915102520000005	22.5227425500000003	113.917542859999998	22.5249585100000012	1
2019-10-20 12:33:14	2019-10-20 13:57:41	2.29234759999999982	01	30-39岁	22.5249767385629305	113.916224380037448	440305	V0440300	12206	35	68	38	67	113.915102520000005	22.5227425500000003	113.917542859999998	22.5249585100000012	2
2019-10-20 13:57:43	2019-10-20 15:12:29	2.29234759999999982	01	30-39岁	22.5249767385629305	113.916224380037448	440305	V0440300	12206	35	68	38	67	113.915102520000005	22.5227425500000003	113.917542859999998	22.5249585100000012	2
2019-10-20 15:10:47	2019-10-20 16:35:25	2.29234759999999982	02	19-29岁	22.52652787963072	113.91757905867253	440305	V0440300	12207	35	69	38	68	113.917542859999998	22.5227425500000003	113.919983189999996	22.5249585100000012	1
2019-10-20 18:03:44	2019-10-20 19:35:22	2.29234759999999982	01	19-29岁	22.5254099525774194	113.91999357629615	440305	V0440300	12208	35	70	38	69	113.919983189999996	22.5227425500000003	113.922423530000003	22.5249585100000012	1
2019-10-20 11:51:37	2019-10-20 15:55:50	2.29234759999999982	01	30-39岁	22.5266804902593414	113.921305956654578	440305	V0440300	12208	35	70	38	69	113.919983189999996	22.5227425500000003	113.922423530000003	22.5249585100000012	1
2019-10-20 11:47:09	2019-10-20 15:52:47	2.29234759999999982	01	30-39岁	22.5251019862081598	113.923235235710479	440305	V0440300	12209	35	71	38	70	113.922423530000003	22.5227425500000003	113.924863869999996	22.5249585100000012	1
2019-10-20 23:41:49	2019-10-20 23:41:49	2.29234759999999982	01	19-29岁	22.52549351841974	113.922944844650644	440305	V0440300	12209	35	71	38	70	113.922423530000003	22.5227425500000003	113.924863869999996	22.5249585100000012	1
2019-10-20 11:24:22	2019-10-20 13:16:13	2.29234759999999982	01	60岁以上	22.5250976088202997	113.929617577438364	440305	V0440300	12211	35	73	38	72	113.927304199999995	22.5227425500000003	113.929744540000002	22.5249585100000012	1
2019-10-20 19:59:38	2019-10-20 21:59:16	2.29234759999999982	02	30-39岁	22.5259783876166608	113.929899238583616	440305	V0440300	12212	35	74	38	73	113.929744540000002	22.5227425500000003	113.932184879999994	22.5249585100000012	1
2019-10-20 17:18:07	2019-10-20 22:13:32	2.29234759999999982	02	19-29岁	22.5252804319162898	113.93115810118482	440305	V0440300	12212	35	74	38	73	113.929744540000002	22.5227425500000003	113.932184879999994	22.5249585100000012	1
2019-10-20 00:35:02	2019-10-20 23:17:42	2.29234759999999982	02	19-29岁	22.5270787895212905	113.933177793761175	440305	V0440300	12213	35	75	37	74	113.932184879999994	22.5227425500000003	113.934625209999993	22.5249585100000012	1
2019-10-20 19:16:32	2019-10-20 19:51:16	2.29234759999999982	01	40-49岁	22.5263551026107507	113.942568165689408	440305	V0440300	12217	35	79	37	78	113.941946220000005	22.5227425500000003	113.944386559999998	22.5249585100000012	1
2019-10-20 17:58:02	2019-10-20 20:48:33	2.29234759999999982	02	未知	22.5259124639582708	113.964940594472537	440305	V0440300	12226	35	88	37	87	113.963909240000007	22.5227425500000003	113.966349579999999	22.5249585100000012	1
2019-10-20 20:04:53	2019-10-20 22:13:22	3.05925700000000012	01	30-39岁	22.5254396915004413	114.0417750823229	440304	V0440300	12257	35	119	37	118	114.039559659999995	22.5227425500000003	114.042000000000002	22.5249585100000012	1
2019-10-20 16:14:53	2019-10-20 16:15:53	3.05925700000000012	01	60岁以上	22.5264779234295709	114.040810597342414	440304	V0440300	12257	35	119	37	118	114.039559659999995	22.5227425500000003	114.042000000000002	22.5249585100000012	1
2019-10-20 14:44:13	2019-10-20 19:21:59	3.05925700000000012	02	19-29岁	22.5259487458122685	114.046884055782314	440304	V0440300	12260	35	122	37	121	114.046880669999993	22.5227425500000003	114.04932101	22.5249585100000012	1
2019-10-20 13:28:17	2019-10-20 14:45:21	3.05925700000000012	02	30-39岁	22.5251646520732898	114.051865104710572	440304	V0440300	12262	35	124	37	123	114.051761350000007	22.5227425500000003	114.054201680000006	22.5249585100000012	1
2019-10-20 12:25:14	2019-10-20 15:41:12	3.05925700000000012	01	30-39岁	22.5271673881905983	114.053785035017185	440304	V0440300	12262	35	124	37	123	114.051761350000007	22.5227425500000003	114.054201680000006	22.5249585100000012	1
2019-10-20 18:40:50	2019-10-20 20:32:32	3.05925700000000012	02	19-29岁	22.5268107018567392	114.059446833449883	440304	V0440300	12265	35	127	36	126	114.059082349999997	22.5227425500000003	114.061522690000004	22.5249585100000012	1
2019-10-20 15:10:49	2019-10-20 16:51:42	2.29234759999999982	01	19-29岁	22.5283843212864987	113.911796632381709	440305	V0440300	12561	36	66	39	65	113.910221849999999	22.5249585100000012	113.912662190000006	22.5271744699999985	1
2019-10-20 18:42:35	2019-10-20 19:19:58	2.29234759999999982	02	19-29岁	22.5282282864850387	113.914481266894583	440305	V0440300	12562	36	67	39	66	113.912662190000006	22.5249585100000012	113.915102520000005	22.5271744699999985	1
2019-10-20 15:21:07	2019-10-20 17:55:26	2.29234759999999982	02	30-39岁	22.5278036120081389	113.916336432971704	440305	V0440300	12563	36	68	39	67	113.915102520000005	22.5249585100000012	113.917542859999998	22.5271744699999985	1
2019-10-20 09:21:04	2019-10-20 13:06:38	2.29234759999999982	02	30-39岁	22.5292699419999387	113.921743955439723	440305	V0440300	12565	36	70	39	69	113.919983189999996	22.5249585100000012	113.922423530000003	22.5271744699999985	1
2019-10-20 09:27:41	2019-10-20 11:03:23	2.29234759999999982	02	30-39岁	22.5284468700373388	113.926366857165448	440305	V0440300	12567	36	72	39	71	113.924863869999996	22.5249585100000012	113.927304199999995	22.5271744699999985	1
2019-10-20 10:41:59	2019-10-20 11:55:34	2.29234759999999982	02	19-29岁	22.5280633974497704	113.92896910488831	440305	V0440300	12568	36	73	39	72	113.927304199999995	22.5249585100000012	113.929744540000002	22.5271744699999985	1
2019-10-20 16:48:44	2019-10-20 17:55:56	2.29234759999999982	02	19-29岁	22.5278527616057289	113.931645237114964	440305	V0440300	12569	36	74	38	73	113.929744540000002	22.5249585100000012	113.932184879999994	22.5271744699999985	1
2019-10-20 18:02:33	2019-10-20 20:38:06	2.29234759999999982	01	19-29岁	22.5279604381350289	113.933032024831434	440305	V0440300	12570	36	75	38	74	113.932184879999994	22.5249585100000012	113.934625209999993	22.5271744699999985	1
2019-10-20 12:20:01	2019-10-20 14:24:03	2.29234759999999982	01	60岁以上	22.5292867673413397	113.939647489113511	440305	V0440300	12573	36	78	38	77	113.939505879999999	22.5249585100000012	113.941946220000005	22.5271744699999985	1
2019-10-20 17:33:32	2019-10-20 18:35:35	2.29234759999999982	01	40-49岁	22.5292547394567499	113.942708297705835	440305	V0440300	12574	36	79	38	78	113.941946220000005	22.5249585100000012	113.944386559999998	22.5271744699999985	1
2019-10-20 15:39:46	2019-10-20 17:20:54	2.29234759999999982	02	19-29岁	22.5280202956400011	113.946611594260389	440305	V0440300	12575	36	80	38	79	113.944386559999998	22.5249585100000012	113.946826889999997	22.5271744699999985	1
2019-10-20 19:00:22	2019-10-20 20:13:49	2.29234759999999982	01	40-49岁	22.5272733754127188	113.94624916003265	440305	V0440300	12575	36	80	38	79	113.944386559999998	22.5249585100000012	113.946826889999997	22.5271744699999985	1
2019-10-20 11:49:08	2019-10-20 14:39:06	2.29234759999999982	01	30-39岁	22.5277926067132306	113.958886120606209	440305	V0440300	12580	36	85	38	84	113.956588240000002	22.5249585100000012	113.959028570000001	22.5271744699999985	1
2019-10-20 19:15:35	2019-10-20 22:01:59	3.05925700000000012	01	19-29岁	22.5278117784674983	114.034826791834178	440304	V0440300	12612	36	117	38	116	114.034678990000003	22.5249585100000012	114.037119329999996	22.5271744699999985	1
2019-10-20 19:14:58	2019-10-20 22:02:20	3.05925700000000012	02	50-59岁	22.5278276735288507	114.034709871032106	440304	V0440300	12612	36	117	38	116	114.034678990000003	22.5249585100000012	114.037119329999996	22.5271744699999985	1
2019-10-20 18:18:17	2019-10-20 20:47:01	3.05925700000000012	02	未知	22.5290412759050085	114.044253433549557	440304	V0440300	12615	36	120	38	119	114.042000000000002	22.5249585100000012	114.044440339999994	22.5271744699999985	1
2019-10-20 18:45:11	2019-10-20 19:37:09	3.05925700000000012	01	40-49岁	22.5290103795905097	114.043554593960465	440304	V0440300	12615	36	120	38	119	114.042000000000002	22.5249585100000012	114.044440339999994	22.5271744699999985	1
2019-10-20 16:19:36	2019-10-20 20:28:37	3.05925700000000012	01	30-39岁	22.5289636004700817	114.046411873049564	440304	V0440300	12616	36	121	38	120	114.044440339999994	22.5249585100000012	114.046880669999993	22.5271744699999985	1
2019-10-20 11:49:44	2019-10-20 12:44:52	3.05925700000000012	02	30-39岁	22.5291701686260311	114.051274835344827	440304	V0440300	12618	36	123	38	122	114.04932101	22.5249585100000012	114.051761350000007	22.5271744699999985	1
2019-10-20 16:57:47	2019-10-20 18:33:35	3.05925700000000012	01	30-39岁	22.5281177396363894	114.052453306150326	440304	V0440300	12619	36	124	37	123	114.051761350000007	22.5249585100000012	114.054201680000006	22.5271744699999985	1
2019-10-20 16:33:39	2019-10-20 20:50:42	3.05925700000000012	02	30-39岁	22.5289278730907192	114.06764060611458	440304	V0440300	12625	36	130	37	129	114.066403359999995	22.5249585100000012	114.068843700000002	22.5271744699999985	1
2019-10-20 20:36:13	2019-10-20 23:23:02	2.29234759999999982	01	30-39岁	22.5298910190546202	113.90192238450669	440305	V0440300	12914	37	62	40	61	113.900460510000002	22.5271744699999985	113.902900840000001	22.5293904199999986	1
2019-10-20 15:43:14	2019-10-20 17:04:22	2.29234759999999982	02	60岁以上	22.5294600487241397	113.907663495185133	440305	V0440300	12916	37	64	40	63	113.905341179999994	22.5271744699999985	113.907781510000007	22.5293904199999986	4
2019-10-20 17:47:23	2019-10-20 21:09:27	2.29234759999999982	02	60岁以上	22.5294600487241397	113.907663495185133	440305	V0440300	12916	37	64	40	63	113.905341179999994	22.5271744699999985	113.907781510000007	22.5293904199999986	4
2019-10-20 17:04:38	2019-10-20 17:47:08	2.29234759999999982	02	60岁以上	22.5294600487241397	113.907663495185133	440305	V0440300	12916	37	64	40	63	113.905341179999994	22.5271744699999985	113.907781510000007	22.5293904199999986	4
2019-10-20 13:38:25	2019-10-20 14:21:37	2.29234759999999982	02	60岁以上	22.5294600487241397	113.907663495185133	440305	V0440300	12916	37	64	40	63	113.905341179999994	22.5271744699999985	113.907781510000007	22.5293904199999986	4
2019-10-20 14:11:01	2019-10-20 15:24:32	2.29234759999999982	01	19-29岁	22.5294785857011384	113.910975699418927	440305	V0440300	12918	37	66	40	65	113.910221849999999	22.5271744699999985	113.912662190000006	22.5293904199999986	1
2019-10-20 15:10:48	2019-10-20 17:46:42	2.29234759999999982	02	19-29岁	22.5304504971879886	113.915063304502667	440305	V0440300	12919	37	67	40	66	113.912662190000006	22.5271744699999985	113.915102520000005	22.5293904199999986	1
2019-10-20 15:05:55	2019-10-20 21:38:06	2.29234759999999982	01	40-49岁	22.5315444423265312	113.912814343184408	440305	V0440300	12919	37	67	40	66	113.912662190000006	22.5271744699999985	113.915102520000005	22.5293904199999986	1
2019-10-20 20:20:40	2019-10-20 22:55:26	2.29234759999999982	02	19-29岁	22.5296222998572908	113.92270759135333	440305	V0440300	12923	37	71	40	70	113.922423530000003	22.5271744699999985	113.924863869999996	22.5293904199999986	1
2019-10-20 15:39:46	2019-10-20 22:10:48	2.29234759999999982	01	19-29岁	22.5299477272725603	113.929345135406081	440305	V0440300	12925	37	73	39	72	113.927304199999995	22.5271744699999985	113.929744540000002	22.5293904199999986	1
2019-10-20 12:41:56	2019-10-20 12:42:56	2.29234759999999982	01	40-49岁	22.5314403660450786	113.941844106880112	440305	V0440300	12930	37	78	39	77	113.939505879999999	22.5271744699999985	113.941946220000005	22.5293904199999986	1
2019-10-20 20:27:52	2019-10-20 21:14:48	2.29234759999999982	01	60岁以上	22.5305352243190313	113.943602986696362	440305	V0440300	12931	37	79	39	78	113.941946220000005	22.5271744699999985	113.944386559999998	22.5293904199999986	1
2019-10-20 18:53:39	2019-10-20 21:44:01	2.29234759999999982	02	30-39岁	22.5305406834157615	113.946740723183083	440305	V0440300	12932	37	80	39	79	113.944386559999998	22.5271744699999985	113.946826889999997	22.5293904199999986	1
2019-10-20 00:04:27	2019-10-20 08:38:06	2.29234759999999982	02	40-49岁	22.5308888031574917	113.946062745667945	440305	V0440300	12932	37	80	39	79	113.944386559999998	22.5271744699999985	113.946826889999997	22.5293904199999986	1
2019-10-20 13:52:06	2019-10-20 15:07:34	2.29234759999999982	02	19-29岁	22.5299360687251209	113.969165990841688	440305	V0440300	12942	37	90	39	89	113.968789920000006	22.5271744699999985	113.971230250000005	22.5293904199999986	1
2019-10-20 14:53:14	2019-10-20 20:46:01	3.05925700000000012	02	19-29岁	22.5309793271736112	114.019185531088183	440304	V0440300	12962	37	110	39	109	114.017596639999994	22.5271744699999985	114.02003698	22.5293904199999986	1
2019-10-20 19:28:54	2019-10-20 21:43:36	3.05925700000000012	02	19-29岁	22.5294139503096886	114.021405054936622	440304	V0440300	12963	37	111	39	110	114.02003698	22.5271744699999985	114.022477309999999	22.5293904199999986	1
2019-10-20 21:53:45	2019-10-20 23:05:30	3.05925700000000012	01	19-29岁	22.5295387383738692	114.039404636172321	440304	V0440300	12970	37	118	39	117	114.037119329999996	22.5271744699999985	114.039559659999995	22.5293904199999986	1
2019-10-20 10:20:21	2019-10-20 11:01:33	3.05925700000000012	01	40-49岁	22.5303939975091403	114.075790092307983	440304	V0440300	12985	37	133	38	132	114.073724369999994	22.5271744699999985	114.07616471	22.5293904199999986	1
2019-10-20 19:20:34	2019-10-20 22:59:00	2.29234759999999982	01	30-39岁	22.5333931544398105	113.907109542465548	440305	V0440300	13273	38	64	41	63	113.905341179999994	22.5293904199999986	113.907781510000007	22.5316063799999995	1
2019-10-20 16:42:11	2019-10-20 18:33:41	2.29234759999999982	02	19-29岁	22.5325797370232515	113.907516258549578	440305	V0440300	13273	38	64	41	63	113.905341179999994	22.5293904199999986	113.907781510000007	22.5316063799999995	1
2019-10-20 13:54:38	2019-10-20 16:11:22	2.29234759999999982	01	19-29岁	22.5324587360487314	113.911550527131709	440305	V0440300	13275	38	66	41	65	113.910221849999999	22.5293904199999986	113.912662190000006	22.5316063799999995	1
2019-10-20 13:52:11	2019-10-20 15:52:39	2.29234759999999982	01	50-59岁	22.5321405152906209	113.911897621643917	440305	V0440300	13275	38	66	41	65	113.910221849999999	22.5293904199999986	113.912662190000006	22.5316063799999995	1
2019-10-20 14:14:15	2019-10-20 18:58:29	2.29234759999999982	02	40-49岁	22.5316988020504887	113.914744115518161	440305	V0440300	13276	38	67	41	66	113.912662190000006	22.5293904199999986	113.915102520000005	22.5316063799999995	1
2019-10-20 13:49:05	2019-10-20 15:20:24	2.29234759999999982	02	19-29岁	22.5336898709212008	113.917390833027284	440305	V0440300	13277	38	68	41	67	113.915102520000005	22.5293904199999986	113.917542859999998	22.5316063799999995	1
2019-10-20 14:05:22	2019-10-20 21:01:03	2.29234759999999982	01	19-29岁	22.5333177824112987	113.917282522576457	440305	V0440300	13277	38	68	41	67	113.915102520000005	22.5293904199999986	113.917542859999998	22.5316063799999995	1
2019-10-20 13:51:22	2019-10-20 15:20:36	2.29234759999999982	01	19-29岁	22.532437526681079	113.916087744200311	440305	V0440300	13277	38	68	41	67	113.915102520000005	22.5293904199999986	113.917542859999998	22.5316063799999995	1
2019-10-20 11:59:33	2019-10-20 14:20:00	2.29234759999999982	03	未知	22.5318487020692686	113.918325482505182	440305	V0440300	13278	38	69	41	68	113.917542859999998	22.5293904199999986	113.919983189999996	22.5316063799999995	1
2019-10-20 18:24:03	2019-10-20 19:38:03	2.29234759999999982	01	30-39岁	22.5320411219740784	113.921303612457478	440305	V0440300	13279	38	70	41	69	113.919983189999996	22.5293904199999986	113.922423530000003	22.5316063799999995	1
2019-10-20 11:31:17	2019-10-20 20:09:06	2.29234759999999982	02	19-29岁	22.5318481596481384	113.927729300607751	440305	V0440300	13282	38	73	40	72	113.927304199999995	22.5293904199999986	113.929744540000002	22.5316063799999995	1
2019-10-20 12:13:33	2019-10-20 15:32:42	2.29234759999999982	02	30-39岁	22.5330793429285414	113.928401506565763	440305	V0440300	13282	38	73	40	72	113.927304199999995	22.5293904199999986	113.929744540000002	22.5316063799999995	1
2019-10-20 11:50:14	2019-10-20 17:23:10	2.29234759999999982	01	30-39岁	22.53255860786971	113.929015348877357	440305	V0440300	13282	38	73	40	72	113.927304199999995	22.5293904199999986	113.929744540000002	22.5316063799999995	1
2019-10-20 15:17:10	2019-10-20 16:36:10	2.29234759999999982	02	40-49岁	22.5324876836877017	113.930027253842823	440305	V0440300	13283	38	74	40	73	113.929744540000002	22.5293904199999986	113.932184879999994	22.5316063799999995	1
2019-10-20 00:03:50	2019-10-20 01:12:16	2.29234759999999982	01	19-29岁	22.5336615637424487	113.933372338137005	440305	V0440300	13284	38	75	40	74	113.932184879999994	22.5293904199999986	113.934625209999993	22.5316063799999995	1
2019-10-20 19:42:05	2019-10-20 20:40:43	2.29234759999999982	01	50-59岁	22.5334955216951585	113.939340942698564	440305	V0440300	13286	38	77	40	76	113.93706555	22.5293904199999986	113.939505879999999	22.5316063799999995	1
2019-10-20 18:56:48	2019-10-20 21:42:46	2.29234759999999982	01	30-39岁	22.5330914059081415	113.945615959720357	440305	V0440300	13289	38	80	40	79	113.944386559999998	22.5293904199999986	113.946826889999997	22.5316063799999995	1
2019-10-20 19:59:02	2019-10-20 20:53:59	2.29234759999999982	01	19-29岁	22.5319107512290593	113.945700236540134	440305	V0440300	13289	38	80	40	79	113.944386559999998	22.5293904199999986	113.946826889999997	22.5316063799999995	1
2019-10-20 19:26:43	2019-10-20 20:22:23	2.29234759999999982	01	19-29岁	22.5316361414275903	113.948348710564019	440305	V0440300	13290	38	81	40	80	113.946826889999997	22.5293904199999986	113.949267230000004	22.5316063799999995	1
2019-10-20 12:03:20	2019-10-20 13:48:54	2.29234759999999982	01	50-59岁	22.5337471773982116	113.961650714934166	440305	V0440300	13296	38	87	40	86	113.961468909999994	22.5293904199999986	113.963909240000007	22.5316063799999995	1
2019-10-20 09:23:37	2019-10-20 12:19:31	2.29234759999999982	01	30-39岁	22.5327932627380711	113.974718890876701	440305	V0440300	13301	38	92	40	91	113.973670589999998	22.5293904199999986	113.976110930000004	22.5316063799999995	1
2019-10-20 19:52:20	2019-10-20 21:17:27	3.05925700000000012	01	30-39岁	22.5330708724789091	113.990956561131881	440304	V0440300	13308	38	99	40	98	113.990752939999993	22.5293904199999986	113.99319328	22.5316063799999995	1
2019-10-20 17:31:10	2019-10-20 18:58:01	3.05925700000000012	01	19-29岁	22.5326434484240394	113.995609686297087	440304	V0440300	13309	38	100	40	99	113.99319328	22.5293904199999986	113.995633609999999	22.5316063799999995	1
2019-10-20 14:49:19	2019-10-20 19:13:19	3.05925700000000012	01	19-29岁	22.53195624680626	114.017843267819984	440304	V0440300	13319	38	110	40	109	114.017596639999994	22.5293904199999986	114.02003698	22.5316063799999995	1
2019-10-20 16:30:09	2019-10-20 19:29:37	3.05925700000000012	02	19-29岁	22.5319429982637303	114.022973232507141	440304	V0440300	13321	38	112	40	111	114.022477309999999	22.5293904199999986	114.024917650000006	22.5316063799999995	1
2019-10-20 16:00:03	2019-10-20 20:28:37	3.05925700000000012	01	19-29岁	22.5329138669089097	114.074396228020049	440304	V0440300	13342	38	133	39	132	114.073724369999994	22.5293904199999986	114.07616471	22.5316063799999995	1
2019-10-20 11:41:49	2019-10-20 16:03:54	2.29234759999999982	01	30-39岁	22.5342223938485517	113.922576432207492	440305	V0440300	13637	39	71	42	70	113.922423530000003	22.5316063799999995	113.924863869999996	22.5338223400000004	1
2019-10-20 12:53:57	2019-10-20 13:57:58	2.29234759999999982	02	50-59岁	22.5354616592408412	113.934537211925786	440305	V0440300	13641	39	75	41	74	113.932184879999994	22.5316063799999995	113.934625209999993	22.5338223400000004	1
2019-10-20 17:50:54	2019-10-20 21:22:28	2.29234759999999982	02	19-29岁	22.5354631947917987	113.936985361044307	440305	V0440300	13642	39	76	41	75	113.934625209999993	22.5316063799999995	113.93706555	22.5338223400000004	1
2019-10-20 18:53:58	2019-10-20 20:11:57	2.29234759999999982	02	50-59岁	22.5347148388670995	113.939391766072333	440305	V0440300	13643	39	77	41	76	113.93706555	22.5316063799999995	113.939505879999999	22.5338223400000004	1
2019-10-20 12:00:01	2019-10-20 13:45:32	2.29234759999999982	01	30-39岁	22.5341959975235611	113.944853305761185	440305	V0440300	13646	39	80	41	79	113.944386559999998	22.5316063799999995	113.946826889999997	22.5338223400000004	1
2019-10-20 11:09:16	2019-10-20 13:52:47	2.29234759999999982	01	19-29岁	22.5353375046388784	113.946508876878951	440305	V0440300	13646	39	80	41	79	113.944386559999998	22.5316063799999995	113.946826889999997	22.5338223400000004	1
2019-10-20 09:28:43	2019-10-20 11:22:51	2.29234759999999982	01	40-49岁	22.5346755511091104	113.950623191491417	440305	V0440300	13648	39	82	41	81	113.949267230000004	22.5316063799999995	113.951707560000003	22.5338223400000004	1
2019-10-20 19:39:22	2019-10-20 23:31:58	3.05925700000000012	02	30-39岁	22.5338320104181093	113.991600692842724	440304	V0440300	13665	39	99	41	98	113.990752939999993	22.5316063799999995	113.99319328	22.5338223400000004	1
2019-10-20 19:50:24	2019-10-20 21:18:07	3.05925700000000012	02	30-39岁	22.5349076261475894	113.992170007034971	440304	V0440300	13665	39	99	41	98	113.990752939999993	22.5316063799999995	113.99319328	22.5338223400000004	1
2019-10-20 10:31:43	2019-10-20 13:15:45	3.05925700000000012	02	50-59岁	22.5354363177264005	113.993897598224848	440304	V0440300	13666	39	100	41	99	113.99319328	22.5316063799999995	113.995633609999999	22.5338223400000004	1
2019-10-20 11:54:26	2019-10-20 14:27:57	3.05925700000000012	02	30-39岁	22.5360213175247388	114.005417173221758	440304	V0440300	13671	39	105	41	104	114.005394960000004	22.5316063799999995	114.007835290000003	22.5338223400000004	1
2019-10-20 13:19:59	2019-10-20 13:53:09	3.05925700000000012	01	60岁以上	22.5350453689928294	114.019924006493284	440304	V0440300	13676	39	110	41	109	114.017596639999994	22.5316063799999995	114.02003698	22.5338223400000004	1
2019-10-20 17:32:19	2019-10-20 21:29:24	3.05925700000000012	02	19-29岁	22.5360072257470208	114.020690310085996	440304	V0440300	13677	39	111	41	110	114.02003698	22.5316063799999995	114.022477309999999	22.5338223400000004	1
2019-10-20 16:08:51	2019-10-20 17:29:27	3.05925700000000012	01	30-39岁	22.5353541137426383	114.042020385302038	440304	V0440300	13686	39	120	41	119	114.042000000000002	22.5316063799999995	114.044440339999994	22.5338223400000004	1
2019-10-20 14:47:48	2019-10-20 17:11:43	3.05925700000000012	01	30-39岁	22.534585065157259	114.052238218197303	440304	V0440300	13690	39	124	40	123	114.051761350000007	22.5316063799999995	114.054201680000006	22.5338223400000004	1
2019-10-20 16:20:13	2019-10-20 20:32:32	3.05925700000000012	01	30-39岁	22.5346779199717098	114.055335554956244	440304	V0440300	13691	39	125	40	124	114.054201680000006	22.5316063799999995	114.056642019999998	22.5338223400000004	1
2019-10-20 19:03:15	2019-10-20 22:08:06	2.29234759999999982	01	30-39岁	22.5366002727873003	113.914800277667339	440305	V0440300	13990	40	67	43	66	113.912662190000006	22.5338223400000004	113.915102520000005	22.5360383000000013	1
2019-10-20 08:18:49	2019-10-20 09:59:36	2.29234759999999982	02	40-49岁	22.536926081398569	113.925683563446086	440305	V0440300	13995	40	72	42	71	113.924863869999996	22.5338223400000004	113.927304199999995	22.5360383000000013	1
2019-10-20 12:01:52	2019-10-20 13:53:58	2.29234759999999982	02	未知	22.5376290724255597	113.940298995183596	440305	V0440300	14001	40	78	42	77	113.939505879999999	22.5338223400000004	113.941946220000005	22.5360383000000013	1
2019-10-20 11:12:36	2019-10-20 13:52:57	2.29234759999999982	01	40-49岁	22.5363939796262898	113.950342543245014	440305	V0440300	14005	40	82	42	81	113.949267230000004	22.5338223400000004	113.951707560000003	22.5360383000000013	1
2019-10-20 19:33:34	2019-10-20 21:33:46	2.29234759999999982	02	19-29岁	22.5364880119899986	113.956257031166174	440305	V0440300	14007	40	84	42	83	113.954147899999995	22.5338223400000004	113.956588240000002	22.5360383000000013	2
2019-10-20 15:27:27	2019-10-20 19:33:28	2.29234759999999982	02	19-29岁	22.5364880119899986	113.956257031166174	440305	V0440300	14007	40	84	42	83	113.954147899999995	22.5338223400000004	113.956588240000002	22.5360383000000013	2
2019-10-20 10:52:02	2019-10-20 12:13:33	2.29234759999999982	01	30-39岁	22.5364675170921096	113.961853454622613	440305	V0440300	14010	40	87	42	86	113.961468909999994	22.5338223400000004	113.963909240000007	22.5360383000000013	1
2019-10-20 11:25:04	2019-10-20 12:22:17	3.05925700000000012	02	50-59岁	22.5367604785826394	113.992314432708696	440304	V0440300	14022	40	99	42	98	113.990752939999993	22.5338223400000004	113.99319328	22.5360383000000013	2
2019-10-20 10:36:23	2019-10-20 11:24:17	3.05925700000000012	02	50-59岁	22.5367604785826394	113.992314432708696	440304	V0440300	14022	40	99	42	98	113.990752939999993	22.5338223400000004	113.99319328	22.5360383000000013	2
2019-10-20 16:27:51	2019-10-20 17:13:24	3.05925700000000012	01	30-39岁	22.5379107232012785	114.001227823540461	440304	V0440300	14026	40	103	42	102	114.000514289999998	22.5338223400000004	114.002954619999997	22.5360383000000013	1
2019-10-20 07:31:30	2019-10-20 17:23:20	3.05925700000000012	01	30-39岁	22.5378586012400604	114.024653435002463	440304	V0440300	14035	40	112	42	111	114.022477309999999	22.5338223400000004	114.024917650000006	22.5360383000000013	1
2019-10-20 13:47:19	2019-10-20 17:30:31	3.05925700000000012	02	30-39岁	22.5361658970128609	114.043955942814023	440304	V0440300	14043	40	120	41	119	114.042000000000002	22.5338223400000004	114.044440339999994	22.5360383000000013	1
2019-10-20 11:01:15	2019-10-20 13:04:18	3.05925700000000012	01	30-39岁	22.5366403583043997	114.046199896727742	440304	V0440300	14044	40	121	41	120	114.044440339999994	22.5338223400000004	114.046880669999993	22.5360383000000013	1
2019-10-20 16:23:00	2019-10-20 18:01:02	3.05925700000000012	01	19-29岁	22.5376550227579813	114.066125092783494	440304	V0440300	14052	40	129	41	128	114.063963029999996	22.5338223400000004	114.066403359999995	22.5360383000000013	2
2019-10-20 13:17:36	2019-10-20 16:23:00	3.05925700000000012	01	19-29岁	22.5376550227579813	114.066125092783494	440304	V0440300	14052	40	129	41	128	114.063963029999996	22.5338223400000004	114.066403359999995	22.5360383000000013	2
2019-10-20 19:23:19	2019-10-20 19:23:19	3.05925700000000012	03	未知	22.5371298822346304	114.07048895023182	440304	V0440300	14054	40	131	41	130	114.068843700000002	22.5338223400000004	114.071284030000001	22.5360383000000013	1
2019-10-20 13:40:31	2019-10-20 15:31:03	3.17181930000000012	03	未知	22.5364495275278394	114.11120387442989	440303	V0440300	14071	40	148	41	147	114.110329410000006	22.5338223400000004	114.112769749999998	22.5360383000000013	1
2019-10-20 11:10:38	2019-10-20 16:42:19	2.29234759999999982	01	19-29岁	22.5404190889757494	113.913462080308918	440305	V0440300	14347	41	67	44	66	113.912662190000006	22.5360383000000013	113.915102520000005	22.5382542599999987	1
2019-10-20 09:17:41	2019-10-20 14:27:16	2.29234759999999982	02	30-39岁	22.5404466395729983	113.913956943451581	440305	V0440300	14347	41	67	44	66	113.912662190000006	22.5360383000000013	113.915102520000005	22.5382542599999987	1
2019-10-20 08:58:45	2019-10-20 11:04:30	2.29234759999999982	01	40-49岁	22.5390727504256105	113.937440004719789	440305	V0440300	14357	41	77	43	76	113.93706555	22.5360383000000013	113.939505879999999	22.5382542599999987	1
2019-10-20 17:46:54	2019-10-20 21:13:58	2.29234759999999982	01	30-39岁	22.5387013323776806	113.948756798775094	440305	V0440300	14361	41	81	43	80	113.946826889999997	22.5360383000000013	113.949267230000004	22.5382542599999987	1
2019-10-20 18:41:28	2019-10-20 20:43:08	2.29234759999999982	01	50-59岁	22.5394835777758189	113.956696508169514	440305	V0440300	14365	41	85	43	84	113.956588240000002	22.5360383000000013	113.959028570000001	22.5382542599999987	1
2019-10-20 00:04:27	2019-10-20 04:04:48	2.29234759999999982	02	50-59岁	22.5389654162709903	113.962702285238962	440305	V0440300	14367	41	87	43	86	113.961468909999994	22.5360383000000013	113.963909240000007	22.5382542599999987	1
2019-10-20 11:52:23	2019-10-20 11:53:23	2.29234759999999982	01	19-29岁	22.5392186353369297	113.97469536778415	440305	V0440300	14372	41	92	43	91	113.973670589999998	22.5360383000000013	113.976110930000004	22.5382542599999987	1
2019-10-20 17:34:17	2019-10-20 19:14:00	2.29234759999999982	01	40-49岁	22.5403057932256097	113.988856501998939	440305	V0440300	14378	41	98	43	97	113.988312609999994	22.5360383000000013	113.990752939999993	22.5382542599999987	1
2019-10-20 10:47:09	2019-10-20 20:45:50	3.05925700000000012	01	19-29岁	22.5400611257479397	113.992660646658763	440304	V0440300	14379	41	99	43	98	113.990752939999993	22.5360383000000013	113.99319328	22.5382542599999987	1
2019-10-20 20:28:38	2019-10-20 22:00:35	3.05925700000000012	02	40-49岁	22.5400622332602403	114.0048052942429	440304	V0440300	14384	41	104	43	103	114.002954619999997	22.5360383000000013	114.005394960000004	22.5382542599999987	1
2019-10-20 13:44:00	2019-10-20 22:50:14	3.05925700000000012	01	19-29岁	22.5401454606817992	114.013644883612855	440304	V0440300	14388	41	108	43	107	114.012715970000002	22.5360383000000013	114.015156300000001	22.5382542599999987	1
2019-10-20 11:10:39	2019-10-20 12:59:08	3.05925700000000012	01	30-39岁	22.540038148924701	114.023431065140315	440304	V0440300	14392	41	112	43	111	114.022477309999999	22.5360383000000013	114.024917650000006	22.5382542599999987	1
2019-10-20 16:03:42	2019-10-20 21:25:34	3.05925700000000012	01	40-49岁	22.5402262786767587	114.053731228277215	440304	V0440300	14404	41	124	42	123	114.051761350000007	22.5360383000000013	114.054201680000006	22.5382542599999987	1
2019-10-20 00:01:56	2019-10-20 11:56:26	3.05925700000000012	02	19-29岁	22.5386431515228516	114.061421063289529	440304	V0440300	14407	41	127	42	126	114.059082349999997	22.5360383000000013	114.061522690000004	22.5382542599999987	1
2019-10-20 19:12:37	2019-10-20 21:22:09	3.05925700000000012	02	19-29岁	22.53869369180671	114.074585272333792	440304	V0440300	14413	41	133	42	132	114.073724369999994	22.5360383000000013	114.07616471	22.5382542599999987	1
2019-10-20 16:43:44	2019-10-20 20:52:44	3.17181930000000012	02	50-59岁	22.539662739153421	114.108192900626634	440303	V0440300	14427	41	147	42	146	114.107889080000007	22.5360383000000013	114.110329410000006	22.5382542599999987	1
2019-10-20 13:22:19	2019-10-20 14:34:04	2.29234759999999982	02	40-49岁	22.5409022540177908	113.910896219989738	440305	V0440300	14703	42	66	45	65	113.910221849999999	22.5382542599999987	113.912662190000006	22.5404702099999987	1
2019-10-20 18:01:00	2019-10-20 19:51:29	2.29234759999999982	02	40-49岁	22.5414177453015903	113.917063663404761	440305	V0440300	14705	42	68	45	67	113.915102520000005	22.5382542599999987	113.917542859999998	22.5404702099999987	1
2019-10-20 16:23:52	2019-10-20 18:22:28	2.29234759999999982	01	19-29岁	22.5425572431466392	113.916717726633323	440305	V0440300	14705	42	68	45	67	113.915102520000005	22.5382542599999987	113.917542859999998	22.5404702099999987	1
2019-10-20 15:45:56	2019-10-20 18:23:00	2.29234759999999982	01	40-49岁	22.5410151339367495	113.916305105275157	440305	V0440300	14705	42	68	45	67	113.915102520000005	22.5382542599999987	113.917542859999998	22.5404702099999987	1
2019-10-20 18:37:42	2019-10-20 19:19:07	2.29234759999999982	02	19-29岁	22.5424766835370214	113.946536321057749	440305	V0440300	14717	42	80	44	79	113.944386559999998	22.5382542599999987	113.946826889999997	22.5404702099999987	1
2019-10-20 15:12:49	2019-10-20 18:13:17	2.29234759999999982	02	19-29岁	22.5426114546849696	113.962700172070143	440305	V0440300	14724	42	87	44	86	113.961468909999994	22.5382542599999987	113.963909240000007	22.5404702099999987	1
2019-10-20 20:57:43	2019-10-20 22:02:10	2.29234759999999982	01	19-29岁	22.5409896842850586	113.962366493947528	440305	V0440300	14724	42	87	44	86	113.961468909999994	22.5382542599999987	113.963909240000007	22.5404702099999987	2
2019-10-20 17:44:25	2019-10-20 20:35:16	2.29234759999999982	01	19-29岁	22.5409896842850586	113.962366493947528	440305	V0440300	14724	42	87	44	86	113.961468909999994	22.5382542599999987	113.963909240000007	22.5404702099999987	2
2019-10-20 20:06:02	2019-10-20 20:52:07	2.29234759999999982	01	30-39岁	22.542305283994601	113.962736023864849	440305	V0440300	14724	42	87	44	86	113.961468909999994	22.5382542599999987	113.963909240000007	22.5404702099999987	1
2019-10-20 13:15:44	2019-10-20 17:10:06	3.05925700000000012	01	19-29岁	22.5417292910207507	114.01193964247291	440304	V0440300	14744	42	107	44	106	114.010275629999995	22.5382542599999987	114.012715970000002	22.5404702099999987	1
2019-10-20 17:17:27	2019-10-20 20:58:12	3.05925700000000012	03	未知	22.5422557020882302	114.031583843577764	440304	V0440300	14752	42	115	44	114	114.029798319999998	22.5382542599999987	114.032238660000004	22.5404702099999987	1
2019-10-20 14:50:05	2019-10-20 20:11:57	3.05925700000000012	02	19-29岁	22.5408876780661984	114.058798729657184	440304	V0440300	14763	42	126	43	125	114.056642019999998	22.5382542599999987	114.059082349999997	22.5404702099999987	1
2019-10-20 15:24:59	2019-10-20 20:39:25	3.05925700000000012	02	19-29岁	22.5409104131270794	114.077365962732316	440304	V0440300	14771	42	134	43	133	114.07616471	22.5382542599999987	114.078605039999999	22.5404702099999987	1
2019-10-20 17:43:04	2019-10-20 19:02:26	3.05925700000000012	01	0-18岁	22.5416047016749594	114.090264397300658	440304	V0440300	14776	42	139	43	138	114.088366390000004	22.5382542599999987	114.090806720000003	22.5404702099999987	1
2019-10-20 16:34:11	2019-10-20 18:36:16	3.05925700000000012	02	19-29岁	22.5415195985523198	114.098039328687918	440304	V0440300	14779	42	142	43	141	114.095687400000003	22.5382542599999987	114.098127730000002	22.5404702099999987	1
2019-10-20 09:59:21	2019-10-20 17:16:50	3.17181930000000012	01	30-39岁	22.5421225739464184	114.104449332661716	440303	V0440300	14782	42	145	43	144	114.103008399999993	22.5382542599999987	114.10544874	22.5404702099999987	1
2019-10-20 09:52:26	2019-10-20 11:02:16	2.29234759999999982	01	40-49岁	22.5429755518026305	113.926307289852474	440305	V0440300	15066	43	72	45	71	113.924863869999996	22.5404702099999987	113.927304199999995	22.5426861699999996	1
2019-10-20 17:43:14	2019-10-20 19:50:23	2.29234759999999982	02	50-59岁	22.5447233782259886	113.926151964735212	440305	V0440300	15066	43	72	45	71	113.924863869999996	22.5404702099999987	113.927304199999995	22.5426861699999996	1
2019-10-20 18:36:13	2019-10-20 21:31:59	2.29234759999999982	02	30-39岁	22.544723942347499	113.957009017612179	440305	V0440300	15079	43	85	45	84	113.956588240000002	22.5404702099999987	113.959028570000001	22.5426861699999996	1
2019-10-20 00:00:11	2019-10-20 01:41:06	2.29234759999999982	02	19-29岁	22.5439108584540797	113.959348922559556	440305	V0440300	15080	43	86	45	85	113.959028570000001	22.5404702099999987	113.961468909999994	22.5426861699999996	1
2019-10-20 11:22:23	2019-10-20 13:03:32	2.29234759999999982	02	30-39岁	22.5448432843187696	113.960931590520417	440305	V0440300	15080	43	86	45	85	113.959028570000001	22.5404702099999987	113.961468909999994	22.5426861699999996	1
2019-10-20 12:56:55	2019-10-20 13:39:42	2.29234759999999982	02	40-49岁	22.5446358782809995	113.959031836367402	440305	V0440300	15080	43	86	45	85	113.959028570000001	22.5404702099999987	113.961468909999994	22.5426861699999996	1
2019-10-20 15:14:10	2019-10-20 20:02:35	2.29234759999999982	02	19-29岁	22.543228941709291	113.95908211752689	440305	V0440300	15080	43	86	45	85	113.959028570000001	22.5404702099999987	113.961468909999994	22.5426861699999996	1
2019-10-20 17:17:17	2019-10-20 20:50:31	2.29234759999999982	02	60岁以上	22.5446906548693491	113.968620170338781	440305	V0440300	15083	43	89	45	88	113.966349579999999	22.5404702099999987	113.968789920000006	22.5426861699999996	2
2019-10-20 16:42:24	2019-10-20 17:16:10	2.29234759999999982	02	60岁以上	22.5446906548693491	113.968620170338781	440305	V0440300	15083	43	89	45	88	113.966349579999999	22.5404702099999987	113.968789920000006	22.5426861699999996	2
2019-10-20 16:19:05	2019-10-20 17:27:53	2.29234759999999982	01	0-18岁	22.5448544516228502	113.967256366929632	440305	V0440300	15083	43	89	45	88	113.966349579999999	22.5404702099999987	113.968789920000006	22.5426861699999996	1
2019-10-20 10:47:21	2019-10-20 20:57:23	3.05925700000000012	01	19-29岁	22.5439422351691903	113.993159453654997	440304	V0440300	15093	43	99	45	98	113.990752939999993	22.5404702099999987	113.99319328	22.5426861699999996	1
2019-10-20 08:42:58	2019-10-20 18:26:28	3.05925700000000012	01	19-29岁	22.5443548605731401	113.993024199592156	440304	V0440300	15093	43	99	45	98	113.990752939999993	22.5404702099999987	113.99319328	22.5426861699999996	1
2019-10-20 15:00:51	2019-10-20 17:01:03	3.05925700000000012	01	50-59岁	22.5432167860110191	114.014278312921476	440304	V0440300	15102	43	108	45	107	114.012715970000002	22.5404702099999987	114.015156300000001	22.5426861699999996	1
2019-10-20 19:21:13	2019-10-20 20:01:43	3.05925700000000012	02	60岁以上	22.5428668485900197	114.018764943441752	440304	V0440300	15104	43	110	45	109	114.017596639999994	22.5404702099999987	114.02003698	22.5426861699999996	1
2019-10-20 09:57:42	2019-10-20 10:39:56	3.05925700000000012	02	40-49岁	22.54391502386461	114.025164790874669	440304	V0440300	15107	43	113	45	112	114.024917650000006	22.5404702099999987	114.027357980000005	22.5426861699999996	1
2019-10-20 17:05:06	2019-10-20 20:02:10	3.05925700000000012	01	30-39岁	22.5431424178033701	114.027309194102315	440304	V0440300	15107	43	113	45	112	114.024917650000006	22.5404702099999987	114.027357980000005	22.5426861699999996	1
2019-10-20 17:06:19	2019-10-20 20:08:59	3.05925700000000012	01	30-39岁	22.5430356877328393	114.028370539726509	440304	V0440300	15108	43	114	45	113	114.027357980000005	22.5404702099999987	114.029798319999998	22.5426861699999996	1
2019-10-20 09:24:21	2019-10-20 12:00:32	3.05925700000000012	02	19-29岁	22.5446893274194302	114.033853947596953	440304	V0440300	15110	43	116	45	115	114.032238660000004	22.5404702099999987	114.034678990000003	22.5426861699999996	1
2019-10-20 16:54:17	2019-10-20 19:21:18	3.05925700000000012	02	30-39岁	22.5430723710872911	114.044556919123309	440304	V0440300	15115	43	121	44	120	114.044440339999994	22.5404702099999987	114.046880669999993	22.5426861699999996	1
2019-10-20 13:59:48	2019-10-20 17:10:51	3.05925700000000012	02	50-59岁	22.5442966184319395	114.057171817615568	440304	V0440300	15120	43	126	44	125	114.056642019999998	22.5404702099999987	114.059082349999997	22.5426861699999996	1
2019-10-20 16:40:15	2019-10-20 18:35:53	3.17181930000000012	01	30-39岁	22.5443307997741087	114.103276097656988	440303	V0440300	15139	43	145	44	144	114.103008399999993	22.5404702099999987	114.10544874	22.5426861699999996	1
2019-10-20 17:32:19	2019-10-20 19:09:31	3.17181930000000012	01	19-29岁	22.54328788576505	114.11152787114311	440303	V0440300	15142	43	148	44	147	114.110329410000006	22.5404702099999987	114.112769749999998	22.5426861699999996	1
2019-10-20 22:49:57	2019-10-20 23:45:14	2.29234759999999982	01	30-39岁	22.5457793777075288	113.910156072174033	440305	V0440300	15416	44	65	47	64	113.907781510000007	22.5426861699999996	113.910221849999999	22.5449021300000005	2
2019-10-20 21:35:28	2019-10-20 22:49:54	2.29234759999999982	01	30-39岁	22.5457793777075288	113.910156072174033	440305	V0440300	15416	44	65	47	64	113.907781510000007	22.5426861699999996	113.910221849999999	22.5449021300000005	2
2019-10-20 19:20:40	2019-10-20 21:17:53	2.29234759999999982	02	30-39岁	22.5459672003222309	113.911006858782912	440305	V0440300	15417	44	66	47	65	113.910221849999999	22.5426861699999996	113.912662190000006	22.5449021300000005	1
2019-10-20 17:17:18	2019-10-20 19:43:08	2.29234759999999982	02	30-39岁	22.5455186480869116	113.915845491328923	440305	V0440300	15419	44	68	46	67	113.915102520000005	22.5426861699999996	113.917542859999998	22.5449021300000005	1
2019-10-20 13:53:04	2019-10-20 15:56:57	2.29234759999999982	02	19-29岁	22.5452120505324913	113.916328373178388	440305	V0440300	15419	44	68	46	67	113.915102520000005	22.5426861699999996	113.917542859999998	22.5449021300000005	1
2019-10-20 20:49:03	2019-10-20 23:02:14	2.29234759999999982	01	19-29岁	22.5452679871776489	113.91783304433595	440305	V0440300	15420	44	69	46	68	113.917542859999998	22.5426861699999996	113.919983189999996	22.5449021300000005	1
2019-10-20 20:55:31	2019-10-20 22:03:25	2.29234759999999982	01	19-29岁	22.545699974088091	113.918241214374589	440305	V0440300	15420	44	69	46	68	113.917542859999998	22.5426861699999996	113.919983189999996	22.5449021300000005	1
2019-10-20 17:43:34	2019-10-20 19:13:18	2.29234759999999982	01	30-39岁	22.5452599300234304	113.927782015531221	440305	V0440300	15424	44	73	46	72	113.927304199999995	22.5426861699999996	113.929744540000002	22.5449021300000005	1
2019-10-20 14:11:19	2019-10-20 18:48:36	2.29234759999999982	01	30-39岁	22.5456360597952212	113.929046436661849	440305	V0440300	15424	44	73	46	72	113.927304199999995	22.5426861699999996	113.929744540000002	22.5449021300000005	1
2019-10-20 13:21:50	2019-10-20 16:21:29	2.29234759999999982	01	19-29岁	22.5451553769839812	113.930339547871057	440305	V0440300	15425	44	74	46	73	113.929744540000002	22.5426861699999996	113.932184879999994	22.5449021300000005	1
2019-10-20 12:03:49	2019-10-20 13:12:30	2.29234759999999982	01	30-39岁	22.5455208651548986	113.938618959001829	440305	V0440300	15428	44	77	46	76	113.93706555	22.5426861699999996	113.939505879999999	22.5449021300000005	1
2019-10-20 08:29:47	2019-10-20 09:26:09	2.29234759999999982	01	30-39岁	22.5470939966690587	113.946356927244992	440305	V0440300	15431	44	80	46	79	113.944386559999998	22.5426861699999996	113.946826889999997	22.5449021300000005	1
2019-10-20 13:38:39	2019-10-20 17:39:58	2.29234759999999982	01	50-59岁	22.5458123577892415	113.94445170588277	440305	V0440300	15431	44	80	46	79	113.944386559999998	22.5426861699999996	113.946826889999997	22.5449021300000005	1
2019-10-20 18:06:00	2019-10-20 20:57:20	2.29234759999999982	01	19-29岁	22.5462572709954898	113.94696801951001	440305	V0440300	15432	44	81	46	80	113.946826889999997	22.5426861699999996	113.949267230000004	22.5449021300000005	1
2019-10-20 15:37:20	2019-10-20 18:29:35	2.29234759999999982	02	19-29岁	22.5450186662151317	113.948277768898507	440305	V0440300	15432	44	81	46	80	113.946826889999997	22.5426861699999996	113.949267230000004	22.5449021300000005	1
2019-10-20 18:06:53	2019-10-20 20:18:40	2.29234759999999982	02	30-39岁	22.5468968963737701	113.948333593574176	440305	V0440300	15432	44	81	46	80	113.946826889999997	22.5426861699999996	113.949267230000004	22.5449021300000005	1
2019-10-20 16:02:52	2019-10-20 18:08:26	2.29234759999999982	02	19-29岁	22.5464417976621299	113.962421962902241	440305	V0440300	15438	44	87	46	86	113.961468909999994	22.5426861699999996	113.963909240000007	22.5449021300000005	1
2019-10-20 00:00:02	2019-10-20 06:22:26	2.29234759999999982	01	19-29岁	22.5458408642563093	113.962619728618691	440305	V0440300	15438	44	87	46	86	113.961468909999994	22.5426861699999996	113.963909240000007	22.5449021300000005	1
2019-10-20 16:07:13	2019-10-20 18:02:25	2.29234759999999982	02	19-29岁	22.5460590421141802	113.967482638302229	440305	V0440300	15440	44	89	46	88	113.966349579999999	22.5426861699999996	113.968789920000006	22.5449021300000005	1
2019-10-20 13:46:45	2019-10-20 16:07:57	3.05925700000000012	01	30-39岁	22.5468251586513198	113.996264422459745	440304	V0440300	15452	44	101	46	100	113.995633609999999	22.5426861699999996	113.998073950000006	22.5449021300000005	1
2019-10-20 17:12:21	2019-10-20 20:02:30	3.05925700000000012	01	30-39岁	22.5459333772921013	114.029377248490178	440304	V0440300	15465	44	114	46	113	114.027357980000005	22.5426861699999996	114.029798319999998	22.5449021300000005	1
2019-10-20 16:47:47	2019-10-20 20:32:24	3.05925700000000012	01	19-29岁	22.5461975810268704	114.033909136248411	440304	V0440300	15467	44	116	45	115	114.032238660000004	22.5426861699999996	114.034678990000003	22.5449021300000005	1
2019-10-20 18:54:25	2019-10-20 20:17:40	2.29234759999999982	01	30-39岁	22.5482835385484712	113.935361426747207	440305	V0440300	15784	45	76	47	75	113.934625209999993	22.5449021300000005	113.93706555	22.5471180900000014	1
2019-10-20 20:33:49	2019-10-20 21:06:25	2.29234759999999982	03	未知	22.5474613914512503	113.939576852546892	440305	V0440300	15786	45	78	47	77	113.939505879999999	22.5449021300000005	113.941946220000005	22.5471180900000014	1
2019-10-20 07:17:27	2019-10-20 17:47:30	2.29234759999999982	01	30-39岁	22.5481636283295686	113.946129335670861	440305	V0440300	15788	45	80	47	79	113.944386559999998	22.5449021300000005	113.946826889999997	22.5471180900000014	1
2019-10-20 20:07:49	2019-10-20 22:28:00	2.29234759999999982	01	60岁以上	22.5493153755492095	113.953556198695338	440305	V0440300	15791	45	83	47	82	113.951707560000003	22.5449021300000005	113.954147899999995	22.5471180900000014	1
2019-10-20 11:40:16	2019-10-20 12:47:34	2.29234759999999982	01	30-39岁	22.5475245515310689	113.961931874780689	440305	V0440300	15795	45	87	47	86	113.961468909999994	22.5449021300000005	113.963909240000007	22.5471180900000014	1
2019-10-20 17:47:47	2019-10-20 19:16:30	2.29234759999999982	02	19-29岁	22.5485601283715802	113.962288112678664	440305	V0440300	15795	45	87	47	86	113.961468909999994	22.5449021300000005	113.963909240000007	22.5471180900000014	1
2019-10-20 12:49:47	2019-10-20 21:03:08	2.29234759999999982	01	30-39岁	22.54729436108153	113.967902561341461	440305	V0440300	15797	45	89	47	88	113.966349579999999	22.5449021300000005	113.968789920000006	22.5471180900000014	1
2019-10-20 16:17:16	2019-10-20 18:31:29	2.29234759999999982	02	19-29岁	22.54911109386817	113.97187562032083	440305	V0440300	15799	45	91	47	90	113.971230250000005	22.5449021300000005	113.973670589999998	22.5471180900000014	1
2019-10-20 17:37:36	2019-10-20 18:24:13	3.05925700000000012	01	50-59岁	22.5490118738587988	114.010441856054911	440304	V0440300	15815	45	107	47	106	114.010275629999995	22.5449021300000005	114.012715970000002	22.5471180900000014	1
2019-10-20 09:12:36	2019-10-20 15:47:04	3.05925700000000012	02	40-49岁	22.5478413129801396	114.090755429729086	440304	V0440300	15847	45	139	46	138	114.088366390000004	22.5449021300000005	114.090806720000003	22.5471180900000014	1
2019-10-20 17:44:48	2019-10-20 18:42:29	3.17181930000000012	01	30-39岁	22.5479613496201914	114.104900729624958	440303	V0440300	15853	45	145	46	144	114.103008399999993	22.5449021300000005	114.10544874	22.5471180900000014	1
2019-10-20 12:45:28	2019-10-20 13:59:18	2.29234759999999982	02	30-39岁	22.5507509512521196	113.923744790340891	440305	V0440300	16136	46	71	48	70	113.922423530000003	22.5471180900000014	113.924863869999996	22.5493340400000015	1
2019-10-20 18:14:01	2019-10-20 19:12:15	2.29234759999999982	01	30-39岁	22.5497501429804608	113.926623485951097	440305	V0440300	16137	46	72	48	71	113.924863869999996	22.5471180900000014	113.927304199999995	22.5493340400000015	1
2019-10-20 13:24:13	2019-10-20 16:03:10	2.29234759999999982	02	30-39岁	22.5493925352161995	113.936726301160263	440305	V0440300	16141	46	76	48	75	113.934625209999993	22.5471180900000014	113.93706555	22.5493340400000015	1
2019-10-20 17:01:52	2019-10-20 18:00:26	2.29234759999999982	01	19-29岁	22.5511935950729416	113.938415977466789	440305	V0440300	16142	46	77	48	76	113.93706555	22.5471180900000014	113.939505879999999	22.5493340400000015	1
2019-10-20 11:12:53	2019-10-20 15:05:54	2.29234759999999982	01	19-29岁	22.5497498105368699	113.93984697005871	440305	V0440300	16143	46	78	48	77	113.939505879999999	22.5471180900000014	113.941946220000005	22.5493340400000015	1
2019-10-20 01:05:51	2019-10-20 01:19:12	2.29234759999999982	01	19-29岁	22.5498076019506186	113.949056535330698	440305	V0440300	16146	46	81	48	80	113.946826889999997	22.5471180900000014	113.949267230000004	22.5493340400000015	1
2019-10-20 10:23:36	2019-10-20 11:19:39	2.29234759999999982	01	30-39岁	22.5493453392162309	113.949902290088232	440305	V0440300	16147	46	82	48	81	113.949267230000004	22.5471180900000014	113.951707560000003	22.5493340400000015	2
2019-10-20 11:20:10	2019-10-20 13:49:07	2.29234759999999982	01	30-39岁	22.5493453392162309	113.949902290088232	440305	V0440300	16147	46	82	48	81	113.949267230000004	22.5471180900000014	113.951707560000003	22.5493340400000015	2
2019-10-20 18:46:47	2019-10-20 18:47:47	2.29234759999999982	01	30-39岁	22.5512408626580694	113.949442791468428	440305	V0440300	16147	46	82	48	81	113.949267230000004	22.5471180900000014	113.951707560000003	22.5493340400000015	1
2019-10-20 17:55:00	2019-10-20 19:50:16	2.29234759999999982	01	40-49岁	22.5503906169862809	113.963637429173602	440305	V0440300	16152	46	87	48	86	113.961468909999994	22.5471180900000014	113.963909240000007	22.5493340400000015	1
2019-10-20 10:31:24	2019-10-20 15:02:00	3.05925700000000012	02	30-39岁	22.5512503500467787	113.995935359658475	440304	V0440300	16166	46	101	48	100	113.995633609999999	22.5471180900000014	113.998073950000006	22.5493340400000015	1
2019-10-20 18:09:41	2019-10-20 21:04:18	3.05925700000000012	01	30-39岁	22.5511427513740195	114.042684474330116	440304	V0440300	16185	46	120	47	119	114.042000000000002	22.5471180900000014	114.044440339999994	22.5493340400000015	1
2019-10-20 18:32:47	2019-10-20 20:56:14	3.05925700000000012	01	19-29岁	22.5511734186355284	114.065528169930616	440304	V0440300	16194	46	129	47	128	114.063963029999996	22.5471180900000014	114.066403359999995	22.5493340400000015	1
2019-10-20 11:56:49	2019-10-20 15:53:04	3.17181930000000012	01	30-39岁	22.5502642956300505	114.139251595910579	440303	V0440300	16224	46	159	47	158	114.137173110000006	22.5471180900000014	114.139613449999999	22.5493340400000015	1
2019-10-20 15:38:02	2019-10-20 18:21:58	2.29234759999999982	03	未知	22.5527521147330994	113.901081356291925	440305	V0440300	16484	47	62	50	61	113.900460510000002	22.5493340400000015	113.902900840000001	22.5515499999999989	1
2019-10-20 18:44:55	2019-10-20 23:42:17	2.29234759999999982	01	0-18岁	22.5522194820281285	113.947273961104599	440305	V0440300	16503	47	81	49	80	113.946826889999997	22.5493340400000015	113.949267230000004	22.5515499999999989	1
2019-10-20 09:02:45	2019-10-20 11:32:11	2.29234759999999982	02	30-39岁	22.5525323973516301	113.951396497810805	440305	V0440300	16504	47	82	49	81	113.949267230000004	22.5493340400000015	113.951707560000003	22.5515499999999989	1
2019-10-20 09:41:00	2019-10-20 10:52:20	2.29234759999999982	02	19-29岁	22.5537105062134096	113.954032883381871	440305	V0440300	16505	47	83	49	82	113.951707560000003	22.5493340400000015	113.954147899999995	22.5515499999999989	1
2019-10-20 00:15:39	2019-10-20 00:36:27	2.29234759999999982	01	30-39岁	22.5529105543727297	113.951825416833103	440305	V0440300	16505	47	83	49	82	113.951707560000003	22.5493340400000015	113.954147899999995	22.5515499999999989	1
2019-10-20 10:52:23	2019-10-20 17:59:54	2.29234759999999982	01	40-49岁	22.552730125732861	113.962313340344849	440305	V0440300	16509	47	87	49	86	113.961468909999994	22.5493340400000015	113.963909240000007	22.5515499999999989	1
2019-10-20 10:10:28	2019-10-20 13:03:18	2.29234759999999982	01	30-39岁	22.5529046191513416	113.968207388497561	440305	V0440300	16511	47	89	49	88	113.966349579999999	22.5493340400000015	113.968789920000006	22.5515499999999989	1
2019-10-20 12:32:05	2019-10-20 13:31:54	2.29234759999999982	02	40-49岁	22.5535019037220792	113.977395868064434	440305	V0440300	16515	47	93	49	92	113.976110930000004	22.5493340400000015	113.978551260000003	22.5515499999999989	1
2019-10-20 14:50:27	2019-10-20 19:34:47	3.05925700000000012	01	40-49岁	22.5519518444073199	114.010805994526237	440304	V0440300	16529	47	107	49	106	114.010275629999995	22.5493340400000015	114.012715970000002	22.5515499999999989	1
2019-10-20 15:44:59	2019-10-20 22:12:19	3.05925700000000012	01	19-29岁	22.5535741290495189	114.028688829516852	440304	V0440300	16536	47	114	48	113	114.027357980000005	22.5493340400000015	114.029798319999998	22.5515499999999989	1
2019-10-20 15:49:15	2019-10-20 20:07:19	3.05925700000000012	01	40-49岁	22.553735382626801	114.034486365620225	440304	V0440300	16538	47	116	48	115	114.032238660000004	22.5493340400000015	114.034678990000003	22.5515499999999989	1
2019-10-20 15:09:39	2019-10-20 18:32:13	3.05925700000000012	01	19-29岁	22.552963046833991	114.063692634695201	440304	V0440300	16550	47	128	48	127	114.061522690000004	22.5493340400000015	114.063963029999996	22.5515499999999989	1
2019-10-20 18:19:15	2019-10-20 18:54:22	3.05925700000000012	02	19-29岁	22.5524847722532513	114.069630155970302	440304	V0440300	16553	47	131	48	130	114.068843700000002	22.5493340400000015	114.071284030000001	22.5515499999999989	1
2019-10-20 10:08:02	2019-10-20 11:26:10	3.17181930000000012	01	19-29岁	22.5524464667316806	114.118421027576531	440303	V0440300	16573	47	151	48	150	114.117650420000004	22.5493340400000015	114.120090759999997	22.5515499999999989	1
2019-10-20 07:42:07	2019-10-20 17:48:28	3.17181930000000012	02	40-49岁	22.5532104724861213	114.129337262851038	440303	V0440300	16577	47	155	48	154	114.127411769999995	22.5493340400000015	114.129852099999994	22.5515499999999989	1
2019-10-20 08:33:36	2019-10-20 11:09:39	3.17181930000000012	02	0-18岁	22.5533692308088405	114.140266177383765	440303	V0440300	16582	47	160	48	159	114.139613449999999	22.5493340400000015	114.142053779999998	22.5515499999999989	1
2019-10-20 17:59:19	2019-10-20 18:36:54	3.17181930000000012	02	19-29岁	22.5515549156722805	114.141275342438774	440303	V0440300	16582	47	160	48	159	114.139613449999999	22.5493340400000015	114.142053779999998	22.5515499999999989	2
2019-10-20 13:59:13	2019-10-20 17:45:29	3.17181930000000012	02	19-29岁	22.5515549156722805	114.141275342438774	440303	V0440300	16582	47	160	48	159	114.139613449999999	22.5493340400000015	114.142053779999998	22.5515499999999989	2
2019-10-20 19:11:12	2019-10-20 20:50:49	2.01503029999999983	02	50-59岁	22.5550219907636098	113.867354770724063	440306	V0440300	16827	48	48	51	47	113.866295800000003	22.5515499999999989	113.868736139999996	22.5537659599999998	1
2019-10-20 19:26:15	2019-10-20 20:54:45	2.29234759999999982	03	未知	22.5550328746122588	113.903294233501555	440305	V0440300	16842	48	63	50	62	113.902900840000001	22.5515499999999989	113.905341179999994	22.5537659599999998	1
2019-10-20 20:03:05	2019-10-20 21:01:46	2.29234759999999982	02	30-39岁	22.5558170032556689	113.914499005823473	440305	V0440300	16846	48	67	50	66	113.912662190000006	22.5515499999999989	113.915102520000005	22.5537659599999998	1
2019-10-20 10:08:43	2019-10-20 12:21:37	2.29234759999999982	02	30-39岁	22.5556976887879905	113.970351977678078	440305	V0440300	16869	48	90	50	89	113.968789920000006	22.5515499999999989	113.971230250000005	22.5537659599999998	1
2019-10-20 14:47:39	2019-10-20 15:40:16	2.29234759999999982	02	30-39岁	22.5554275547460605	113.985739397740517	440305	V0440300	16875	48	96	50	95	113.983431929999995	22.5515499999999989	113.985872270000002	22.5537659599999998	1
2019-10-20 19:20:08	2019-10-20 20:36:10	3.05925700000000012	01	19-29岁	22.5556713757640992	114.046494148108863	440304	V0440300	16900	48	121	49	120	114.044440339999994	22.5515499999999989	114.046880669999993	22.5537659599999998	1
2019-10-20 15:00:49	2019-10-20 16:57:13	3.05925700000000012	02	30-39岁	22.5550869379673387	114.090146672467753	440304	V0440300	16918	48	139	49	138	114.088366390000004	22.5515499999999989	114.090806720000003	22.5537659599999998	1
2019-10-20 17:01:29	2019-10-20 20:15:15	2.01503029999999983	02	40-49岁	22.5574488641018682	113.865006914644297	440306	V0440300	17183	49	47	52	46	113.863855459999996	22.5537659599999998	113.866295800000003	22.5559819099999999	1
2019-10-20 19:42:46	2019-10-20 20:59:01	2.01503029999999983	01	30-39岁	22.5563807022736285	113.900650444159481	440306	V0440300	17198	49	62	51	61	113.900460510000002	22.5537659599999998	113.902900840000001	22.5559819099999999	1
2019-10-20 18:06:50	2019-10-20 23:46:47	2.01503029999999983	01	30-39岁	22.5572634476530709	113.912280613886097	440306	V0440300	17202	49	66	51	65	113.910221849999999	22.5537659599999998	113.912662190000006	22.5559819099999999	1
2019-10-20 12:04:02	2019-10-20 14:05:14	2.29234759999999982	02	19-29岁	22.5573730983127412	113.941602556795374	440305	V0440300	17214	49	78	51	77	113.939505879999999	22.5537659599999998	113.941946220000005	22.5559819099999999	1
2019-10-20 14:12:28	2019-10-20 20:14:13	2.29234759999999982	01	19-29岁	22.5571096719263302	113.961488607625057	440305	V0440300	17223	49	87	51	86	113.961468909999994	22.5537659599999998	113.963909240000007	22.5559819099999999	1
2019-10-20 17:20:11	2019-10-20 22:11:45	2.29234759999999982	01	30-39岁	22.5563556830640195	113.96839425561177	440305	V0440300	17225	49	89	51	88	113.966349579999999	22.5537659599999998	113.968789920000006	22.5559819099999999	1
2019-10-20 00:04:45	2019-10-20 01:52:37	2.29234759999999982	01	30-39岁	22.5574082391234683	113.987406493522286	440305	V0440300	17233	49	97	51	96	113.985872270000002	22.5537659599999998	113.988312609999994	22.5559819099999999	1
2019-10-20 13:48:00	2019-10-20 17:30:15	2.29234759999999982	02	19-29岁	22.5564902415127904	113.987543048895773	440305	V0440300	17233	49	97	51	96	113.985872270000002	22.5537659599999998	113.988312609999994	22.5559819099999999	1
2019-10-20 11:14:24	2019-10-20 13:19:16	3.05925700000000012	01	30-39岁	22.5575556698468596	114.02778723867236	440304	V0440300	17250	49	114	50	113	114.027357980000005	22.5537659599999998	114.029798319999998	22.5559819099999999	1
2019-10-20 14:59:01	2019-10-20 18:08:10	3.05925700000000012	01	19-29岁	22.5573317281635894	114.036673527380572	440304	V0440300	17253	49	117	50	116	114.034678990000003	22.5537659599999998	114.037119329999996	22.5559819099999999	1
2019-10-20 11:59:49	2019-10-20 13:51:52	3.05925700000000012	01	30-39岁	22.5579286027883583	114.088075482931984	440304	V0440300	17274	49	138	50	137	114.085926049999998	22.5537659599999998	114.088366390000004	22.5559819099999999	1
2019-10-20 00:01:38	2019-10-20 02:04:51	3.17181930000000012	01	30-39岁	22.5568003811287703	114.113082997912741	440303	V0440300	17285	49	149	50	148	114.112769749999998	22.5537659599999998	114.115210079999997	22.5559819099999999	1
2019-10-20 18:36:55	2019-10-20 20:45:29	2.01503029999999983	02	19-29岁	22.5583778064082097	113.88585636500936	440306	V0440300	17549	50	56	53	55	113.885818490000005	22.5559819099999999	113.888258820000004	22.5581978700000008	1
2019-10-20 16:20:21	2019-10-20 17:44:38	2.01503029999999983	02	30-39岁	22.5594163992330188	113.890555190068795	440306	V0440300	17550	50	57	53	56	113.888258820000004	22.5559819099999999	113.890699159999997	22.5581978700000008	2
2019-10-20 17:46:04	2019-10-20 18:47:31	2.01503029999999983	02	30-39岁	22.5594163992330188	113.890555190068795	440306	V0440300	17550	50	57	53	56	113.888258820000004	22.5559819099999999	113.890699159999997	22.5581978700000008	2
2019-10-20 13:25:44	2019-10-20 17:12:44	2.29234759999999982	03	19-29岁	22.5598535293539406	113.913690107791254	440305	V0440300	17560	50	67	52	66	113.912662190000006	22.5559819099999999	113.915102520000005	22.5581978700000008	1
2019-10-20 21:53:30	2019-10-20 23:47:00	2.29234759999999982	02	19-29岁	22.5582408483359984	113.915241794283673	440305	V0440300	17561	50	68	52	67	113.915102520000005	22.5559819099999999	113.917542859999998	22.5581978700000008	1
2019-10-20 09:23:51	2019-10-20 09:33:08	2.29234759999999982	01	未知	22.5590599460434902	113.940613093193249	440305	V0440300	17571	50	78	52	77	113.939505879999999	22.5559819099999999	113.941946220000005	22.5581978700000008	1
2019-10-20 19:03:47	2019-10-20 22:49:52	2.29234759999999982	02	19-29岁	22.5584076589305411	113.94048174331796	440305	V0440300	17571	50	78	52	77	113.939505879999999	22.5559819099999999	113.941946220000005	22.5581978700000008	1
2019-10-20 18:07:25	2019-10-20 18:49:15	2.29234759999999982	01	40-49岁	22.5591199965133207	113.970928198198948	440305	V0440300	17583	50	90	52	89	113.968789920000006	22.5559819099999999	113.971230250000005	22.5581978700000008	1
2019-10-20 11:12:58	2019-10-20 14:43:14	2.29234759999999982	03	未知	22.5603078434529287	113.984175693274636	440305	V0440300	17589	50	96	52	95	113.983431929999995	22.5559819099999999	113.985872270000002	22.5581978700000008	1
2019-10-20 17:32:15	2019-10-20 18:32:12	3.05925700000000012	01	19-29岁	22.5603201149382286	114.031838393388085	440304	V0440300	17608	50	115	51	114	114.029798319999998	22.5559819099999999	114.032238660000004	22.5581978700000008	1
2019-10-20 09:59:09	2019-10-20 10:45:43	3.05925700000000012	01	19-29岁	22.5603576114620985	114.033868522515917	440304	V0440300	17609	50	116	51	115	114.032238660000004	22.5559819099999999	114.034678990000003	22.5581978700000008	1
2019-10-20 12:25:10	2019-10-20 14:13:10	3.05925700000000012	02	30-39岁	22.5597251197962585	114.058865543608945	440304	V0440300	17619	50	126	51	125	114.056642019999998	22.5559819099999999	114.059082349999997	22.5581978700000008	1
2019-10-20 19:24:54	2019-10-20 20:27:33	2.01503029999999983	02	30-39岁	22.5614834834181508	113.881734786562944	440306	V0440300	17904	51	54	54	53	113.88093782	22.5581978700000008	113.883378149999999	22.5604138300000017	1
2019-10-20 11:17:00	2019-10-20 12:41:09	2.01503029999999983	02	30-39岁	22.5609621818737089	113.885565089926985	440306	V0440300	17905	51	55	54	54	113.883378149999999	22.5581978700000008	113.885818490000005	22.5604138300000017	1
2019-10-20 13:02:27	2019-10-20 16:58:45	2.29234759999999982	01	30-39岁	22.5626084707253014	113.942128327234329	440305	V0440300	17929	51	79	53	78	113.941946220000005	22.5581978700000008	113.944386559999998	22.5604138300000017	1
2019-10-20 12:18:53	2019-10-20 15:42:02	2.29234759999999982	01	30-39岁	22.5625020552628897	113.95600655164813	440305	V0440300	17934	51	84	53	83	113.954147899999995	22.5581978700000008	113.956588240000002	22.5604138300000017	2
2019-10-20 19:14:31	2019-10-20 21:38:52	2.29234759999999982	01	30-39岁	22.5625020552628897	113.95600655164813	440305	V0440300	17934	51	84	53	83	113.954147899999995	22.5581978700000008	113.956588240000002	22.5604138300000017	2
2019-10-20 12:55:19	2019-10-20 15:22:20	2.29234759999999982	02	19-29岁	22.562449480187631	113.969932289763449	440305	V0440300	17940	51	90	53	89	113.968789920000006	22.5581978700000008	113.971230250000005	22.5604138300000017	1
2019-10-20 19:58:34	2019-10-20 22:56:48	2.29234759999999982	02	19-29岁	22.5620659921742792	113.977840700807334	440305	V0440300	17943	51	93	53	92	113.976110930000004	22.5581978700000008	113.978551260000003	22.5604138300000017	1
2019-10-20 11:08:54	2019-10-20 15:30:50	3.17181930000000012	02	19-29岁	22.5606177046124508	114.108533260569075	440303	V0440300	17997	51	147	52	146	114.107889080000007	22.5581978700000008	114.110329410000006	22.5604138300000017	1
2019-10-20 10:52:53	2019-10-20 11:57:40	2.01503029999999983	02	30-39岁	22.564300713746281	113.860508581718634	440306	V0440300	18252	52	45	55	44	113.858974790000005	22.5604138300000017	113.861415129999997	22.562629789999999	1
2019-10-20 13:35:45	2019-10-20 17:45:07	2.01503029999999983	01	30-39岁	22.5642833713156605	113.870254705606797	440306	V0440300	18256	52	49	55	48	113.868736139999996	22.5604138300000017	113.871176469999995	22.562629789999999	1
2019-10-20 20:52:36	2019-10-20 21:43:32	2.01503029999999983	02	19-29岁	22.5648146396065705	113.874828969688124	440306	V0440300	18258	52	51	55	50	113.873616810000001	22.5604138300000017	113.87605714	22.562629789999999	1
2019-10-20 15:51:13	2019-10-20 18:48:27	2.01503029999999983	01	19-29岁	22.5633513409517086	113.877543756212631	440306	V0440300	18259	52	52	55	51	113.87605714	22.5604138300000017	113.878497479999993	22.562629789999999	1
2019-10-20 15:31:39	2019-10-20 21:05:12	2.01503029999999983	01	19-29岁	22.5639225446373501	113.87860942954832	440306	V0440300	18260	52	53	55	52	113.878497479999993	22.5604138300000017	113.88093782	22.562629789999999	1
2019-10-20 10:50:47	2019-10-20 15:03:06	2.01503029999999983	01	30-39岁	22.5643891882156815	113.893368336160549	440306	V0440300	18266	52	59	55	58	113.893139500000004	22.5604138300000017	113.895579830000003	22.562629789999999	1
2019-10-20 08:32:45	2019-10-20 11:19:39	2.01503029999999983	02	30-39岁	22.5648268391349411	113.895933477160014	440306	V0440300	18267	52	60	54	59	113.895579830000003	22.5604138300000017	113.898020169999995	22.562629789999999	1
2019-10-20 15:54:58	2019-10-20 17:58:58	2.01503029999999983	01	30-39岁	22.5644964303350903	113.897048595440396	440306	V0440300	18267	52	60	54	59	113.895579830000003	22.5604138300000017	113.898020169999995	22.562629789999999	1
2019-10-20 12:06:20	2019-10-20 14:04:00	2.01503029999999983	01	30-39岁	22.5636498591882884	113.900410119885663	440306	V0440300	18268	52	61	54	60	113.898020169999995	22.5604138300000017	113.900460510000002	22.562629789999999	1
2019-10-20 17:51:28	2019-10-20 20:43:38	2.01503029999999983	02	19-29岁	22.5646052235953505	113.901749102896801	440306	V0440300	18269	52	62	54	61	113.900460510000002	22.5604138300000017	113.902900840000001	22.562629789999999	1
2019-10-20 17:46:52	2019-10-20 19:36:43	2.29234759999999982	02	19-29岁	22.5627994716537792	113.92235991170152	440305	V0440300	18277	52	70	54	69	113.919983189999996	22.5604138300000017	113.922423530000003	22.562629789999999	1
2019-10-20 08:42:36	2019-10-20 11:13:01	2.29234759999999982	01	30-39岁	22.5643031842163815	113.972515412834213	440305	V0440300	18298	52	91	54	90	113.971230250000005	22.5604138300000017	113.973670589999998	22.562629789999999	1
2019-10-20 14:01:25	2019-10-20 15:47:32	2.29234759999999982	01	19-29岁	22.5632104506791116	113.98447205796991	440305	V0440300	18303	52	96	54	95	113.983431929999995	22.5604138300000017	113.985872270000002	22.562629789999999	1
2019-10-20 19:32:02	2019-10-20 20:33:42	3.05925700000000012	02	19-29岁	22.5629772992791509	114.048204234083613	440304	V0440300	18329	52	122	53	121	114.046880669999993	22.5604138300000017	114.04932101	22.562629789999999	1
2019-10-20 08:11:58	2019-10-20 18:39:59	3.05925700000000012	02	30-39岁	22.5638220030309284	114.050460186810554	440304	V0440300	18330	52	123	53	122	114.04932101	22.5604138300000017	114.051761350000007	22.562629789999999	1
2019-10-20 12:24:00	2019-10-20 14:12:36	3.05925700000000012	02	60岁以上	22.5634781110863614	114.057299071193967	440304	V0440300	18333	52	126	53	125	114.056642019999998	22.5604138300000017	114.059082349999997	22.562629789999999	1
2019-10-20 12:07:07	2019-10-20 16:01:05	3.05925700000000012	01	50-59岁	22.5634233907897297	114.056775475078879	440304	V0440300	18333	52	126	53	125	114.056642019999998	22.5604138300000017	114.059082349999997	22.562629789999999	1
2019-10-20 09:33:15	2019-10-20 13:52:06	3.05925700000000012	02	30-39岁	22.5645233150182598	114.073505722901658	440304	V0440300	18339	52	132	53	131	114.071284030000001	22.5604138300000017	114.073724369999994	22.562629789999999	1
2019-10-20 08:47:59	2019-10-20 21:00:53	3.05925700000000012	01	19-29岁	22.5639329717351984	114.077269298879258	440304	V0440300	18341	52	134	53	133	114.07616471	22.5604138300000017	114.078605039999999	22.562629789999999	1
2019-10-20 14:50:26	2019-10-20 18:19:52	3.05925700000000012	02	19-29岁	22.5629867248970406	114.089776731094389	440304	V0440300	18346	52	139	53	138	114.088366390000004	22.5604138300000017	114.090806720000003	22.562629789999999	1
2019-10-20 18:38:05	2019-10-20 20:50:46	3.17181930000000012	01	19-29岁	22.5642752452542297	114.170488899991355	440303	V0440300	18379	52	172	52	171	114.168897479999998	22.5604138300000017	114.171337820000005	22.562629789999999	1
2019-10-20 15:21:33	2019-10-20 16:58:46	2.01503029999999983	01	30-39岁	22.566635102494029	113.855286394321141	440306	V0440300	18607	53	43	56	42	113.854094119999999	22.562629789999999	113.856534460000006	22.5648457399999991	1
2019-10-20 17:44:37	2019-10-20 21:12:34	2.01503029999999983	01	19-29岁	22.5667409377204002	113.865778051659049	440306	V0440300	18611	53	47	56	46	113.863855459999996	22.562629789999999	113.866295800000003	22.5648457399999991	1
2019-10-20 13:54:01	2019-10-20 17:31:17	2.01503029999999983	02	30-39岁	22.565927774155579	113.87359898052631	440306	V0440300	18614	53	50	56	49	113.871176469999995	22.562629789999999	113.873616810000001	22.5648457399999991	2
2019-10-20 17:32:39	2019-10-20 20:44:21	2.01503029999999983	02	30-39岁	22.565927774155579	113.87359898052631	440306	V0440300	18614	53	50	56	49	113.871176469999995	22.562629789999999	113.873616810000001	22.5648457399999991	2
2019-10-20 11:48:34	2019-10-20 13:01:50	2.29234759999999982	01	30-39岁	22.5653185096887903	113.972755594176661	440305	V0440300	18655	53	91	55	90	113.971230250000005	22.562629789999999	113.973670589999998	22.5648457399999991	2
2019-10-20 13:02:11	2019-10-20 13:47:01	2.29234759999999982	01	30-39岁	22.5653185096887903	113.972755594176661	440305	V0440300	18655	53	91	55	90	113.971230250000005	22.562629789999999	113.973670589999998	22.5648457399999991	2
2019-10-20 18:18:27	2019-10-20 20:06:38	3.05925700000000012	01	19-29岁	22.566230514919571	114.028845036966885	440304	V0440300	18678	53	114	54	113	114.027357980000005	22.562629789999999	114.029798319999998	22.5648457399999991	1
2019-10-20 20:52:48	2019-10-20 22:05:57	3.17181930000000012	01	30-39岁	22.5666514389864687	114.115812701820929	440303	V0440300	18714	53	150	54	149	114.115210079999997	22.562629789999999	114.117650420000004	22.5648457399999991	1
2019-10-20 20:12:30	2019-10-20 22:53:02	2.01503029999999983	01	30-39岁	22.5685239769215293	113.856351227921152	440306	V0440300	18964	54	43	57	42	113.854094119999999	22.5648457399999991	113.856534460000006	22.5670617	1
2019-10-20 14:24:30	2019-10-20 15:29:59	2.01503029999999983	02	30-39岁	22.5675238425212008	113.864740072204597	440306	V0440300	18968	54	47	57	46	113.863855459999996	22.5648457399999991	113.866295800000003	22.5670617	1
2019-10-20 20:00:43	2019-10-20 20:42:26	2.01503029999999983	02	19-29岁	22.5681728996097597	113.867941661908205	440306	V0440300	18969	54	48	57	47	113.866295800000003	22.5648457399999991	113.868736139999996	22.5670617	2
2019-10-20 18:10:04	2019-10-20 20:00:30	2.01503029999999983	02	19-29岁	22.5681728996097597	113.867941661908205	440306	V0440300	18969	54	48	57	47	113.866295800000003	22.5648457399999991	113.868736139999996	22.5670617	2
2019-10-20 14:38:02	2019-10-20 15:28:07	2.01503029999999983	01	19-29岁	22.5691437962739307	113.875625260933575	440306	V0440300	18972	54	51	57	50	113.873616810000001	22.5648457399999991	113.87605714	22.5670617	1
2019-10-20 15:06:21	2019-10-20 16:48:17	2.01503029999999983	02	60岁以上	22.5686693684912605	113.887442113233845	440306	V0440300	18977	54	56	57	55	113.885818490000005	22.5648457399999991	113.888258820000004	22.5670617	1
2019-10-20 18:33:11	2019-10-20 19:27:31	2.01503029999999983	03	未知	22.5673751310293795	113.901716303893551	440306	V0440300	18983	54	62	56	61	113.900460510000002	22.5648457399999991	113.902900840000001	22.5670617	1
2019-10-20 18:55:44	2019-10-20 20:14:24	2.29234759999999982	01	30-39岁	22.5671691108505108	113.919153351937439	440305	V0440300	18990	54	69	56	68	113.917542859999998	22.5648457399999991	113.919983189999996	22.5670617	1
2019-10-20 14:46:26	2019-10-20 19:17:46	2.29234759999999982	01	40-49岁	22.5684665326044289	113.923749902588085	440305	V0440300	18992	54	71	56	70	113.922423530000003	22.5648457399999991	113.924863869999996	22.5670617	2
2019-10-20 12:03:36	2019-10-20 14:17:18	2.29234759999999982	01	40-49岁	22.5684665326044289	113.923749902588085	440305	V0440300	18992	54	71	56	70	113.922423530000003	22.5648457399999991	113.924863869999996	22.5670617	2
2019-10-20 11:29:38	2019-10-20 14:49:40	2.29234759999999982	01	30-39岁	22.5685280988095514	113.932630138230763	440305	V0440300	18996	54	75	56	74	113.932184879999994	22.5648457399999991	113.934625209999993	22.5670617	1
2019-10-20 14:09:43	2019-10-20 19:32:09	2.29234759999999982	02	19-29岁	22.5671412042629491	113.943670500903679	440305	V0440300	19000	54	79	56	78	113.941946220000005	22.5648457399999991	113.944386559999998	22.5670617	1
2019-10-20 17:32:17	2019-10-20 20:23:20	2.29234759999999982	02	30-39岁	22.568696805936451	113.94526870208486	440305	V0440300	19001	54	80	56	79	113.944386559999998	22.5648457399999991	113.946826889999997	22.5670617	1
2019-10-20 14:22:19	2019-10-20 15:19:34	2.29234759999999982	01	19-29岁	22.5682034092158013	113.955881278497984	440305	V0440300	19005	54	84	56	83	113.954147899999995	22.5648457399999991	113.956588240000002	22.5670617	1
2019-10-20 10:57:53	2019-10-20 13:05:15	3.05925700000000012	02	40-49岁	22.568279904103921	114.007975737891073	440304	V0440300	19027	54	106	56	105	114.007835290000003	22.5648457399999991	114.010275629999995	22.5670617	1
2019-10-20 16:09:21	2019-10-20 19:27:37	3.05925700000000012	03	未知	22.5676803691774914	114.049231319098084	440304	V0440300	19043	54	122	55	121	114.046880669999993	22.5648457399999991	114.04932101	22.5670617	1
2019-10-20 00:00:08	2019-10-20 00:15:18	3.05925700000000012	01	19-29岁	22.5680840273549386	114.067327505775339	440304	V0440300	19051	54	130	55	129	114.066403359999995	22.5648457399999991	114.068843700000002	22.5670617	1
2019-10-20 18:02:00	2019-10-20 19:57:35	3.05925700000000012	03	19-29岁	22.5679103973564317	114.096019345876627	440304	V0440300	19063	54	142	55	141	114.095687400000003	22.5648457399999991	114.098127730000002	22.5670617	1
2019-10-20 18:44:51	2019-10-20 22:58:01	3.17181930000000012	02	19-29岁	22.5670816329751815	114.113131198451981	440303	V0440300	19070	54	149	55	148	114.112769749999998	22.5648457399999991	114.115210079999997	22.5670617	1
2019-10-20 16:09:45	2019-10-20 18:27:56	3.17181930000000012	01	40-49岁	22.5680499001931416	114.122324104986149	440303	V0440300	19073	54	152	55	151	114.120090759999997	22.5648457399999991	114.122531089999995	22.5670617	1
2019-10-20 12:20:25	2019-10-20 14:58:06	3.17181930000000012	02	30-39岁	22.5680027664939082	114.162287915838604	440303	V0440300	19090	54	169	54	168	114.16157647	22.5648457399999991	114.164016810000007	22.5670617	1
2019-10-20 13:40:58	2019-10-20 14:13:27	2.01503029999999983	01	19-29岁	22.5713664040330606	113.872514222786563	440306	V0440300	19328	55	50	58	49	113.871176469999995	22.5670617	113.873616810000001	22.5692776600000009	1
2019-10-20 18:57:09	2019-10-20 20:51:01	2.01503029999999983	01	40-49岁	22.5697363382570089	113.879644468355494	440306	V0440300	19331	55	53	58	52	113.878497479999993	22.5670617	113.88093782	22.5692776600000009	1
2019-10-20 17:06:07	2019-10-20 18:33:29	2.01503029999999983	02	50-59岁	22.571304221169779	113.894418183422758	440306	V0440300	19337	55	59	57	58	113.893139500000004	22.5670617	113.895579830000003	22.5692776600000009	2
2019-10-20 16:24:02	2019-10-20 17:06:00	2.01503029999999983	02	50-59岁	22.571304221169779	113.894418183422758	440306	V0440300	19337	55	59	57	58	113.893139500000004	22.5670617	113.895579830000003	22.5692776600000009	2
2019-10-20 14:23:46	2019-10-20 17:25:02	2.01503029999999983	01	19-29岁	22.5709807740217983	113.908991655410077	440306	V0440300	19343	55	65	57	64	113.907781510000007	22.5670617	113.910221849999999	22.5692776600000009	1
2019-10-20 17:53:41	2019-10-20 18:27:49	2.29234759999999982	01	30-39岁	22.5712000334113796	113.933134580302337	440305	V0440300	19353	55	75	57	74	113.932184879999994	22.5670617	113.934625209999993	22.5692776600000009	2
2019-10-20 19:18:55	2019-10-20 20:13:08	2.29234759999999982	01	30-39岁	22.5712000334113796	113.933134580302337	440305	V0440300	19353	55	75	57	74	113.932184879999994	22.5670617	113.934625209999993	22.5692776600000009	2
2019-10-20 18:27:32	2019-10-20 20:44:29	2.29234759999999982	01	19-29岁	22.5703206215551617	113.937653238625302	440305	V0440300	19355	55	77	57	76	113.93706555	22.5670617	113.939505879999999	22.5692776600000009	1
2019-10-20 09:53:31	2019-10-20 11:14:51	2.29234759999999982	02	40-49岁	22.5713685503403383	113.943392586640286	440305	V0440300	19357	55	79	57	78	113.941946220000005	22.5670617	113.944386559999998	22.5692776600000009	1
2019-10-20 15:09:58	2019-10-20 17:16:10	3.05925700000000012	02	19-29岁	22.5707037760095908	114.049225223136531	440304	V0440300	19400	55	122	56	121	114.046880669999993	22.5670617	114.04932101	22.5692776600000009	1
2019-10-20 08:36:23	2019-10-20 10:44:18	3.05925700000000012	01	50-59岁	22.5700255661357083	114.055546770826695	440304	V0440300	19403	55	125	56	124	114.054201680000006	22.5670617	114.056642019999998	22.5692776600000009	1
2019-10-20 13:47:36	2019-10-20 15:43:45	3.17181930000000012	02	30-39岁	22.5704334143953602	114.104285492847239	440303	V0440300	19423	55	145	56	144	114.103008399999993	22.5670617	114.10544874	22.5692776600000009	1
2019-10-20 10:20:19	2019-10-20 11:04:33	3.17181930000000012	01	19-29岁	22.5708966444789283	114.10845479568674	440303	V0440300	19425	55	147	56	146	114.107889080000007	22.5670617	114.110329410000006	22.5692776600000009	2
2019-10-20 11:04:36	2019-10-20 12:35:31	3.17181930000000012	01	19-29岁	22.5708966444789283	114.10845479568674	440303	V0440300	19425	55	147	56	146	114.107889080000007	22.5670617	114.110329410000006	22.5692776600000009	2
2019-10-20 10:50:04	2019-10-20 13:34:06	3.17181930000000012	02	30-39岁	22.5709104589704097	114.12380023085889	440303	V0440300	19431	55	153	56	152	114.122531089999995	22.5670617	114.124971430000002	22.5692776600000009	1
2019-10-20 13:21:48	2019-10-20 14:16:01	2.01503029999999983	02	19-29岁	22.5730694339283495	113.865440492126282	440306	V0440300	19682	56	47	59	46	113.863855459999996	22.5692776600000009	113.866295800000003	22.5714936199999983	1
2019-10-20 09:27:09	2019-10-20 11:41:30	2.01503029999999983	01	19-29岁	22.5727787556450288	113.873211119047696	440306	V0440300	19685	56	50	59	49	113.871176469999995	22.5692776600000009	113.873616810000001	22.5714936199999983	1
2019-10-20 17:04:12	2019-10-20 19:24:17	2.29234759999999982	01	40-49岁	22.5729624593145104	113.930909085377564	440305	V0440300	19709	56	74	58	73	113.929744540000002	22.5692776600000009	113.932184879999994	22.5714936199999983	1
2019-10-20 16:54:18	2019-10-20 17:40:30	2.29234759999999982	01	40-49岁	22.571820807854639	113.933033375730275	440305	V0440300	19710	56	75	58	74	113.932184879999994	22.5692776600000009	113.934625209999993	22.5714936199999983	2
2019-10-20 17:40:46	2019-10-20 19:24:14	2.29234759999999982	01	40-49岁	22.571820807854639	113.933033375730275	440305	V0440300	19710	56	75	58	74	113.932184879999994	22.5692776600000009	113.934625209999993	22.5714936199999983	2
2019-10-20 13:09:44	2019-10-20 18:04:46	2.29234759999999982	02	19-29岁	22.57321181514655	113.932623581931381	440305	V0440300	19710	56	75	58	74	113.932184879999994	22.5692776600000009	113.934625209999993	22.5714936199999983	1
2019-10-20 12:41:50	2019-10-20 22:11:54	3.05925700000000012	02	40-49岁	22.5731689307693095	114.051748076334192	440304	V0440300	19758	56	123	57	122	114.04932101	22.5692776600000009	114.051761350000007	22.5714936199999983	1
2019-10-20 16:36:55	2019-10-20 17:49:30	3.05925700000000012	02	30-39岁	22.5731400496756507	114.070388686451381	440304	V0440300	19766	56	131	57	130	114.068843700000002	22.5692776600000009	114.071284030000001	22.5714936199999983	3
2019-10-20 09:58:31	2019-10-20 11:02:07	3.05925700000000012	02	30-39岁	22.5731400496756507	114.070388686451381	440304	V0440300	19766	56	131	57	130	114.068843700000002	22.5692776600000009	114.071284030000001	22.5714936199999983	3
2019-10-20 13:14:22	2019-10-20 14:11:54	3.05925700000000012	02	30-39岁	22.5731400496756507	114.070388686451381	440304	V0440300	19766	56	131	57	130	114.068843700000002	22.5692776600000009	114.071284030000001	22.5714936199999983	3
2019-10-20 18:06:55	2019-10-20 19:20:47	3.17181930000000012	01	0-18岁	22.5726394933535417	114.089019985435442	440303	V0440300	19774	56	139	57	138	114.088366390000004	22.5692776600000009	114.090806720000003	22.5714936199999983	1
2019-10-20 00:26:20	2019-10-20 01:11:25	3.17181930000000012	01	30-39岁	22.5723479646692802	114.088870615555805	440303	V0440300	19774	56	139	57	138	114.088366390000004	22.5692776600000009	114.090806720000003	22.5714936199999983	1
2019-10-20 08:46:26	2019-10-20 10:14:10	3.17181930000000012	02	40-49岁	22.5730107304147403	114.12263895235904	440303	V0440300	19788	56	153	57	152	114.122531089999995	22.5692776600000009	114.124971430000002	22.5714936199999983	1
2019-10-20 14:38:55	2019-10-20 15:42:02	3.17181930000000012	02	19-29岁	22.5735676195695696	114.133590295116548	440303	V0440300	19792	56	157	56	156	114.132292440000001	22.5692776600000009	114.134732769999999	22.5714936199999983	1
2019-10-20 13:03:54	2019-10-20 17:55:25	2.01503029999999983	01	19-29岁	22.5741866295668387	113.865347181852414	440306	V0440300	20039	57	47	60	46	113.863855459999996	22.5714936199999983	113.866295800000003	22.5737095799999992	1
2019-10-20 10:17:13	2019-10-20 14:23:01	2.29234759999999982	03	19-29岁	22.5749366671643408	113.932682552696917	440305	V0440300	20067	57	75	59	74	113.932184879999994	22.5714936199999983	113.934625209999993	22.5737095799999992	1
2019-10-20 11:47:14	2019-10-20 14:40:13	3.05925700000000012	02	60岁以上	22.5757279493628005	114.038767940014324	440304	V0440300	20110	57	118	58	117	114.037119329999996	22.5714936199999983	114.039559659999995	22.5737095799999992	1
2019-10-20 17:02:05	2019-10-20 17:57:03	3.17181930000000012	01	19-29岁	22.5758172086880791	114.091548116406173	440303	V0440300	20132	57	140	58	139	114.090806720000003	22.5714936199999983	114.093247059999996	22.5737095799999992	1
2019-10-20 15:46:13	2019-10-20 16:23:43	4.98298400000000008	02	19-29岁	22.5754833096336114	114.233028273393799	440308	V0440300	20190	57	198	57	198	114.232346219999997	22.5714936199999983	114.234786549999995	22.5737095799999992	1
2019-10-20 14:33:20	2019-10-20 17:36:58	2.01503029999999983	01	19-29岁	22.5764593317212992	113.861117237346235	440306	V0440300	20394	58	45	61	44	113.858974790000005	22.5737095799999992	113.861415129999997	22.5759255299999992	1
2019-10-20 11:08:58	2019-10-20 12:22:07	2.01503029999999983	03	未知	22.5768364612055201	113.89629594688607	440306	V0440300	20409	58	60	60	59	113.895579830000003	22.5737095799999992	113.898020169999995	22.5759255299999992	2
2019-10-20 10:30:03	2019-10-20 11:06:43	2.01503029999999983	03	未知	22.5768364612055201	113.89629594688607	440306	V0440300	20409	58	60	60	59	113.895579830000003	22.5737095799999992	113.898020169999995	22.5759255299999992	2
2019-10-20 20:30:09	2019-10-20 22:54:59	2.01503029999999983	01	19-29岁	22.5769491125681085	113.90025823875537	440306	V0440300	20410	58	61	60	60	113.898020169999995	22.5737095799999992	113.900460510000002	22.5759255299999992	1
2019-10-20 12:15:30	2019-10-20 12:55:06	2.29234759999999982	02	30-39岁	22.5773258705842288	113.933504240043376	440305	V0440300	20424	58	75	60	74	113.932184879999994	22.5737095799999992	113.934625209999993	22.5759255299999992	2
2019-10-20 09:59:34	2019-10-20 10:39:41	2.29234759999999982	02	30-39岁	22.5773258705842288	113.933504240043376	440305	V0440300	20424	58	75	60	74	113.932184879999994	22.5737095799999992	113.934625209999993	22.5759255299999992	2
2019-10-20 19:00:33	2019-10-20 21:13:48	2.29234759999999982	02	19-29岁	22.576668474799181	113.937833552477159	440305	V0440300	20426	58	77	60	76	113.93706555	22.5737095799999992	113.939505879999999	22.5759255299999992	1
2019-10-20 09:45:28	2019-10-20 09:46:28	3.17181930000000012	02	30-39岁	22.5776870995627803	114.099118806568924	440303	V0440300	20492	58	143	59	142	114.098127730000002	22.5737095799999992	114.100568069999994	22.5759255299999992	1
2019-10-20 14:36:38	2019-10-20 15:30:14	2.01503029999999983	01	50-59岁	22.5791768379410414	113.869033797413394	440306	V0440300	20755	59	49	62	48	113.868736139999996	22.5759255299999992	113.871176469999995	22.5781414900000001	1
2019-10-20 18:20:49	2019-10-20 20:05:49	2.01503029999999983	02	19-29岁	22.5793218930998911	113.871382193497084	440306	V0440300	20756	59	50	62	49	113.871176469999995	22.5759255299999992	113.873616810000001	22.5781414900000001	1
2019-10-20 11:05:40	2019-10-20 17:42:04	2.01503029999999983	02	30-39岁	22.5788830520402684	113.872480488173821	440306	V0440300	20756	59	50	62	49	113.871176469999995	22.5759255299999992	113.873616810000001	22.5781414900000001	1
2019-10-20 21:18:02	2019-10-20 23:03:17	2.01503029999999983	01	19-29岁	22.57994708613721	113.878928472822665	440306	V0440300	20759	59	53	61	52	113.878497479999993	22.5759255299999992	113.88093782	22.5781414900000001	1
2019-10-20 18:47:00	2019-10-20 20:47:19	2.01503029999999983	02	30-39岁	22.5793674982071408	113.892779656297833	440306	V0440300	20764	59	58	61	57	113.890699159999997	22.5759255299999992	113.893139500000004	22.5781414900000001	1
2019-10-20 16:45:02	2019-10-20 17:54:08	2.01503029999999983	01	30-39岁	22.5781952022677892	113.893291854590103	440306	V0440300	20765	59	59	61	58	113.893139500000004	22.5759255299999992	113.895579830000003	22.5781414900000001	1
2019-10-20 11:41:08	2019-10-20 12:27:33	2.01503029999999983	01	19-29岁	22.5792515426814191	113.896115473341396	440306	V0440300	20766	59	60	61	59	113.895579830000003	22.5759255299999992	113.898020169999995	22.5781414900000001	1
2019-10-20 11:56:59	2019-10-20 15:28:44	2.29234759999999982	02	30-39岁	22.5794979436165413	113.933825417977403	440305	V0440300	20781	59	75	61	74	113.932184879999994	22.5759255299999992	113.934625209999993	22.5781414900000001	1
2019-10-20 12:54:27	2019-10-20 21:39:37	2.29234759999999982	01	30-39岁	22.5794907985275195	113.945759448496489	440305	V0440300	20786	59	80	61	79	113.944386559999998	22.5759255299999992	113.946826889999997	22.5781414900000001	2
2019-10-20 00:05:45	2019-10-20 01:31:53	2.29234759999999982	01	30-39岁	22.5794907985275195	113.945759448496489	440305	V0440300	20786	59	80	61	79	113.944386559999998	22.5759255299999992	113.946826889999997	22.5781414900000001	2
2019-10-20 17:04:42	2019-10-20 18:15:53	3.17181930000000012	01	0-18岁	22.5790697598872683	114.073353856155506	440303	V0440300	20838	59	132	60	131	114.071284030000001	22.5759255299999992	114.073724369999994	22.5781414900000001	1
2019-10-20 16:09:23	2019-10-20 20:46:31	2.01503029999999983	02	19-29岁	22.5816966395939289	113.857130814804606	440306	V0440300	21107	60	44	63	43	113.856534460000006	22.5781414900000001	113.858974790000005	22.5803574500000011	1
2019-10-20 14:57:09	2019-10-20 15:54:22	2.01503029999999983	01	30-39岁	22.5819150981559105	113.901789395892351	440306	V0440300	21125	60	62	62	61	113.900460510000002	22.5781414900000001	113.902900840000001	22.5803574500000011	1
2019-10-20 19:25:49	2019-10-20 20:18:09	2.01503029999999983	02	0-18岁	22.5821039059391495	113.918160216359126	440306	V0440300	21132	60	69	62	68	113.917542859999998	22.5781414900000001	113.919983189999996	22.5803574500000011	1
2019-10-20 11:25:32	2019-10-20 14:11:52	2.29234759999999982	01	19-29岁	22.5807379442386313	113.929764911621703	440305	V0440300	21137	60	74	62	73	113.929744540000002	22.5781414900000001	113.932184879999994	22.5803574500000011	1
2019-10-20 07:58:15	2019-10-20 17:49:54	3.17181930000000012	02	40-49岁	22.5820309515244517	114.085304180200552	440303	V0440300	21200	60	137	61	136	114.083485710000005	22.5781414900000001	114.085926049999998	22.5803574500000011	1
2019-10-20 00:02:09	2019-10-20 05:47:51	2.01503029999999983	01	19-29岁	22.5834088885068205	113.891765717500888	440306	V0440300	21478	61	58	63	57	113.890699159999997	22.5803574500000011	113.893139500000004	22.5825734000000011	1
2019-10-20 13:55:01	2019-10-20 14:38:40	3.17181930000000012	01	40-49岁	22.58412373996428	114.074325853840378	440303	V0440300	21553	61	133	62	132	114.073724369999994	22.5803574500000011	114.07616471	22.5825734000000011	1
2019-10-20 08:52:18	2019-10-20 12:16:57	2.01503029999999983	01	30-39岁	22.5850313731349601	113.850009566213544	440306	V0440300	21818	62	41	65	40	113.849213449999993	22.5825734000000011	113.851653780000007	22.5847893599999985	1
2019-10-20 07:38:06	2019-10-20 22:57:48	2.01503029999999983	01	30-39岁	22.5854030978642299	113.882449757499288	440306	V0440300	21831	62	54	64	53	113.88093782	22.5825734000000011	113.883378149999999	22.5847893599999985	1
2019-10-20 00:14:26	2019-10-20 02:05:20	2.01503029999999983	01	19-29岁	22.5855804503292887	113.881823798089627	440306	V0440300	21831	62	54	64	53	113.88093782	22.5825734000000011	113.883378149999999	22.5847893599999985	2
2019-10-20 17:25:08	2019-10-20 23:28:54	2.01503029999999983	01	19-29岁	22.5855804503292887	113.881823798089627	440306	V0440300	21831	62	54	64	53	113.88093782	22.5825734000000011	113.883378149999999	22.5847893599999985	2
2019-10-20 07:03:39	2019-10-20 16:23:58	2.29234759999999982	01	19-29岁	22.5850026927144292	113.921079219298363	440305	V0440300	21847	62	70	64	69	113.919983189999996	22.5825734000000011	113.922423530000003	22.5847893599999985	1
2019-10-20 08:47:51	2019-10-20 20:16:07	2.29234759999999982	02	19-29岁	22.5858030846866988	113.934132800240903	440305	V0440300	21852	62	75	64	74	113.932184879999994	22.5825734000000011	113.934625209999993	22.5847893599999985	1
2019-10-20 11:03:49	2019-10-20 15:17:01	2.29234759999999982	02	30-39岁	22.5866856652840191	113.943025237809024	440305	V0440300	21856	62	79	64	78	113.941946220000005	22.5825734000000011	113.944386559999998	22.5847893599999985	1
2019-10-20 14:02:27	2019-10-20 17:03:32	2.01503029999999983	01	30-39岁	22.5887610245175203	113.849224956887213	440306	V0440300	22175	63	41	66	40	113.849213449999993	22.5847893599999985	113.851653780000007	22.5870053199999994	1
2019-10-20 12:47:34	2019-10-20 22:11:29	2.29234759999999982	02	19-29岁	22.5880460507344196	113.935803321040765	440305	V0440300	22210	63	76	65	75	113.934625209999993	22.5847893599999985	113.93706555	22.5870053199999994	1
2019-10-20 18:37:15	2019-10-20 21:16:16	2.29234759999999982	01	19-29岁	22.5890936642795097	113.939152546355814	440305	V0440300	22211	63	77	65	76	113.93706555	22.5847893599999985	113.939505879999999	22.5870053199999994	1
2019-10-20 17:48:34	2019-10-20 19:58:48	2.29234759999999982	01	19-29岁	22.5876540635327103	113.959321686840781	440305	V0440300	22220	63	86	65	85	113.959028570000001	22.5847893599999985	113.961468909999994	22.5870053199999994	1
2019-10-20 20:25:57	2019-10-20 21:30:04	3.17181930000000012	02	19-29岁	22.5879071256678685	114.111793045400972	440303	V0440300	22282	63	148	64	148	114.110329410000006	22.5847893599999985	114.112769749999998	22.5870053199999994	1
2019-10-20 19:55:44	2019-10-20 20:37:37	2.01503029999999983	01	19-29岁	22.5894780221765288	113.850812142171222	440306	V0440300	22532	64	41	67	40	113.849213449999993	22.5870053199999994	113.851653780000007	22.5892212800000003	2
2019-10-20 18:04:04	2019-10-20 19:55:42	2.01503029999999983	01	19-29岁	22.5894780221765288	113.850812142171222	440306	V0440300	22532	64	41	67	40	113.849213449999993	22.5870053199999994	113.851653780000007	22.5892212800000003	2
2019-10-20 08:47:41	2019-10-20 09:19:23	2.01503029999999983	01	19-29岁	22.590637605323721	113.884790620944955	440306	V0440300	22546	64	55	66	54	113.883378149999999	22.5870053199999994	113.885818490000005	22.5892212800000003	1
2019-10-20 00:01:47	2019-10-20 00:16:47	2.01503029999999983	02	40-49岁	22.5909933638819496	113.888242433338945	440306	V0440300	22547	64	56	66	55	113.885818490000005	22.5870053199999994	113.888258820000004	22.5892212800000003	1
2019-10-20 10:24:44	2019-10-20 17:59:56	2.01503029999999983	03	未知	22.5900886563547694	113.914765501733697	440306	V0440300	22558	64	67	66	66	113.912662190000006	22.5870053199999994	113.915102520000005	22.5892212800000003	2
2019-10-20 00:03:35	2019-10-20 00:04:31	2.01503029999999983	03	未知	22.5900886563547694	113.914765501733697	440306	V0440300	22558	64	67	66	66	113.912662190000006	22.5870053199999994	113.915102520000005	22.5892212800000003	2
2019-10-20 18:35:05	2019-10-20 22:40:43	2.29234759999999982	01	19-29岁	22.5896784897929805	113.928196223312767	440305	V0440300	22564	64	73	66	72	113.927304199999995	22.5870053199999994	113.929744540000002	22.5892212800000003	1
2019-10-20 11:14:06	2019-10-20 16:38:05	2.29234759999999982	02	19-29岁	22.589373181559889	113.942926992845216	440305	V0440300	22570	64	79	66	78	113.941946220000005	22.5870053199999994	113.944386559999998	22.5892212800000003	1
2019-10-20 13:45:53	2019-10-20 14:43:08	2.29234759999999982	01	30-39岁	22.5912082515069912	114.004340817884454	440305	V0440300	22595	64	104	65	103	114.002954619999997	22.5870053199999994	114.005394960000004	22.5892212800000003	1
2019-10-20 12:16:19	2019-10-20 13:23:29	1.75727349999999993	01	30-39岁	22.589829991761281	114.048807825906479	440309	V0440300	22613	64	122	65	121	114.046880669999993	22.5870053199999994	114.04932101	22.5892212800000003	1
2019-10-20 14:35:15	2019-10-20 21:48:06	3.17181930000000012	03	未知	22.5892317180033686	114.070835434558347	440303	V0440300	22622	64	131	65	130	114.068843700000002	22.5870053199999994	114.071284030000001	22.5892212800000003	1
2019-10-20 19:38:07	2019-10-20 20:54:21	3.17181930000000012	01	40-49岁	22.5893211802736502	114.115641781328577	440303	V0440300	22641	64	150	64	150	114.115210079999997	22.5870053199999994	114.117650420000004	22.5892212800000003	2
2019-10-20 18:34:57	2019-10-20 19:35:46	3.17181930000000012	01	40-49岁	22.5893211802736502	114.115641781328577	440303	V0440300	22641	64	150	64	150	114.115210079999997	22.5870053199999994	114.117650420000004	22.5892212800000003	2
2019-10-20 16:57:05	2019-10-20 17:48:51	2.01503029999999983	01	19-29岁	22.5920007990894511	113.873680693918928	440306	V0440300	22899	65	51	67	50	113.873616810000001	22.5892212800000003	113.87605714	22.5914372300000004	1
2019-10-20 13:13:51	2019-10-20 14:16:01	2.01503029999999983	01	19-29岁	22.5928851062273992	113.910951644714615	440306	V0440300	22914	65	66	67	65	113.910221849999999	22.5892212800000003	113.912662190000006	22.5914372300000004	1
2019-10-20 16:55:39	2019-10-20 19:29:28	2.29234759999999982	01	30-39岁	22.5916448097648193	113.953703822907087	440305	V0440300	22931	65	83	67	82	113.951707560000003	22.5892212800000003	113.954147899999995	22.5914372300000004	1
2019-10-20 07:11:41	2019-10-20 08:21:36	2.29234759999999982	01	30-39岁	22.5925401901521283	113.978147395964328	440305	V0440300	22941	65	93	67	92	113.976110930000004	22.5892212800000003	113.978551260000003	22.5914372300000004	1
2019-10-20 00:01:31	2019-10-20 00:19:02	2.29234759999999982	01	30-39岁	22.5930477977603417	113.996049153238417	440305	V0440300	22949	65	101	66	100	113.995633609999999	22.5892212800000003	113.998073950000006	22.5914372300000004	1
2019-10-20 14:36:43	2019-10-20 16:13:37	1.86759879999999989	01	30-39岁	22.5934944193266212	114.107302343581978	440307	V0440300	22994	65	146	66	146	114.10544874	22.5892212800000003	114.107889080000007	22.5914372300000004	3
2019-10-20 16:13:38	2019-10-20 17:27:09	1.86759879999999989	01	30-39岁	22.5934944193266212	114.107302343581978	440307	V0440300	22994	65	146	66	146	114.10544874	22.5892212800000003	114.107889080000007	22.5914372300000004	3
2019-10-20 17:28:14	2019-10-20 19:54:20	1.86759879999999989	01	30-39岁	22.5934944193266212	114.107302343581978	440307	V0440300	22994	65	146	66	146	114.10544874	22.5892212800000003	114.107889080000007	22.5914372300000004	3
2019-10-20 18:45:17	2019-10-20 19:18:46	3.17181930000000012	01	40-49岁	22.5921064719173188	114.158440322575956	440303	V0440300	23015	65	167	65	167	114.156695799999994	22.5892212800000003	114.159136129999993	22.5914372300000004	1
2019-10-20 19:25:48	2019-10-20 23:47:41	2.29234759999999982	01	19-29岁	22.5939031738438096	113.921192176405327	440305	V0440300	23275	66	70	68	69	113.919983189999996	22.5914372300000004	113.922423530000003	22.5936531900000013	2
2019-10-20 00:00:06	2019-10-20 08:30:30	2.29234759999999982	01	19-29岁	22.5939031738438096	113.921192176405327	440305	V0440300	23275	66	70	68	69	113.919983189999996	22.5914372300000004	113.922423530000003	22.5936531900000013	2
2019-10-20 17:01:06	2019-10-20 19:57:30	2.29234759999999982	02	30-39岁	22.5950117339785983	113.934784040901235	440305	V0440300	23281	66	76	68	75	113.934625209999993	22.5914372300000004	113.93706555	22.5936531900000013	1
2019-10-20 10:03:30	2019-10-20 17:04:28	2.01503029999999983	02	19-29岁	22.5976213233757406	113.843182150288115	440306	V0440300	23600	67	38	70	37	113.841892439999995	22.5936531900000013	113.844332769999994	22.5958691499999986	1
2019-10-20 17:40:18	2019-10-20 19:53:22	2.29234759999999982	01	19-29岁	22.5964361044283812	113.93848469409825	440305	V0440300	23639	67	77	69	76	113.93706555	22.5936531900000013	113.939505879999999	22.5958691499999986	1
2019-10-20 11:11:28	2019-10-20 13:51:29	1.75727349999999993	02	40-49岁	22.5958744477556799	114.041806884793388	440309	V0440300	23681	67	119	68	118	114.039559659999995	22.5936531900000013	114.042000000000002	22.5958691499999986	1
2019-10-20 10:39:53	2019-10-20 12:27:45	1.86759879999999989	01	40-49岁	22.5969392872417387	114.107638571991316	440307	V0440300	23708	67	146	67	146	114.10544874	22.5936531900000013	114.107889080000007	22.5958691499999986	1
2019-10-20 17:31:14	2019-10-20 19:20:43	2.29234759999999982	01	19-29岁	22.5989094055586008	113.965110205062388	440305	V0440300	24007	68	88	70	87	113.963909240000007	22.5958691499999986	113.966349579999999	22.5980851099999995	2
2019-10-20 12:15:18	2019-10-20 17:30:06	2.29234759999999982	01	19-29岁	22.5989094055586008	113.965110205062388	440305	V0440300	24007	68	88	70	87	113.963909240000007	22.5958691499999986	113.966349579999999	22.5980851099999995	2
2019-10-20 15:57:03	2019-10-20 18:03:42	2.01503029999999983	02	19-29岁	22.6008312144688297	113.842127260086741	440306	V0440300	24314	69	38	72	37	113.841892439999995	22.5980851099999995	113.844332769999994	22.6003010599999996	1
2019-10-20 17:02:02	2019-10-20 18:27:47	2.01503029999999983	01	19-29岁	22.6005809468934409	113.846836972072808	440306	V0440300	24316	69	40	72	39	113.846773110000001	22.5980851099999995	113.849213449999993	22.6003010599999996	1
2019-10-20 12:03:42	2019-10-20 14:05:05	4.50522690000000026	02	19-29岁	22.6008775791836598	114.46942883554641	440343	V0440300	24571	69	295	67	295	114.469058820000001	22.5980851099999995	114.471499159999993	22.6003010599999996	1
2019-10-20 16:24:30	2019-10-20 17:53:51	2.01503029999999983	01	19-29岁	22.6036844688399405	113.841751084396805	440306	V0440300	24670	70	37	73	36	113.839452100000003	22.6003010599999996	113.841892439999995	22.6025170200000005	1
2019-10-20 16:22:00	2019-10-20 18:15:39	2.01503029999999983	01	19-29岁	22.6031763202979583	113.87477907284925	440306	V0440300	24684	70	51	72	50	113.873616810000001	22.6003010599999996	113.87605714	22.6025170200000005	1
2019-10-20 00:00:18	2019-10-20 00:15:20	2.29234759999999982	02	30-39岁	22.6035745572366302	113.999611406534825	440305	V0440300	24735	70	102	71	101	113.998073950000006	22.6003010599999996	114.000514289999998	22.6025170200000005	1
2019-10-20 13:51:54	2019-10-20 15:54:49	1.75727349999999993	02	19-29岁	22.6041734128517291	114.038635462218394	440309	V0440300	24751	70	118	71	118	114.037119329999996	22.6003010599999996	114.039559659999995	22.6025170200000005	1
2019-10-20 15:43:12	2019-10-20 19:16:37	2.01503029999999983	02	19-29岁	22.6057532925408502	113.863018512874632	440306	V0440300	25036	71	46	73	45	113.861415129999997	22.6025170200000005	113.863855459999996	22.6047329800000014	1
2019-10-20 15:51:55	2019-10-20 19:10:58	2.01503029999999983	01	19-29岁	22.6073728790195005	113.865081199049925	440306	V0440300	25394	72	47	74	46	113.863855459999996	22.6047329800000014	113.866295800000003	22.6069489399999988	1
2019-10-20 04:40:09	2019-10-20 19:33:44	2.01503029999999983	01	19-29岁	22.6083019536246788	113.867830242473929	440306	V0440300	25395	72	48	74	47	113.866295800000003	22.6047329800000014	113.868736139999996	22.6069489399999988	1
2019-10-20 14:44:06	2019-10-20 21:10:54	1.86759879999999989	02	19-29岁	22.6077538159770697	114.100733955365996	440307	V0440300	25491	72	144	72	144	114.100568069999994	22.6047329800000014	114.103008399999993	22.6069489399999988	1
2019-10-20 13:37:52	2019-10-20 16:37:20	2.01503029999999983	02	19-29岁	22.6096183556942307	113.857623825441394	440306	V0440300	25748	73	44	75	43	113.856534460000006	22.6069489399999988	113.858974790000005	22.6091648899999988	1
2019-10-20 14:00:19	2019-10-20 16:55:08	1.75727349999999993	02	19-29岁	22.6109532408844593	114.034825435702984	440309	V0440300	25821	73	117	74	117	114.034678990000003	22.6069489399999988	114.037119329999996	22.6091648899999988	2
2019-10-20 18:32:53	2019-10-20 20:05:11	1.75727349999999993	02	19-29岁	22.6109532408844593	114.034825435702984	440309	V0440300	25821	73	117	74	117	114.034678990000003	22.6069489399999988	114.037119329999996	22.6091648899999988	2
2019-10-20 15:59:28	2019-10-20 18:29:33	1.86759879999999989	01	19-29岁	22.6099374532231501	114.073371568528316	440307	V0440300	25836	73	132	74	132	114.071284030000001	22.6069489399999988	114.073724369999994	22.6091648899999988	1
2019-10-20 14:49:54	2019-10-20 17:16:14	2.01503029999999983	03	未知	22.6122190184994416	113.823817559449154	440306	V0440300	26091	74	30	77	29	113.822369749999993	22.6091648899999988	113.82481009	22.6113808499999998	1
2019-10-20 15:42:01	2019-10-20 18:21:10	1.86759879999999989	02	19-29岁	22.6124678597559807	114.073055521188479	440307	V0440300	26193	74	132	75	132	114.071284030000001	22.6091648899999988	114.073724369999994	22.6113808499999998	1
2019-10-20 13:32:06	2019-10-20 14:37:18	1.86759879999999989	02	40-49岁	22.6128395509879709	114.097477533986634	440307	V0440300	26203	74	142	74	142	114.095687400000003	22.6091648899999988	114.098127730000002	22.6113808499999998	1
2019-10-20 07:38:33	2019-10-20 08:42:31	1.86759879999999989	01	40-49岁	22.6133930207419205	114.098136696667453	440307	V0440300	26204	74	143	74	143	114.098127730000002	22.6091648899999988	114.100568069999994	22.6113808499999998	1
2019-10-20 15:46:18	2019-10-20 17:47:35	1.86759879999999989	01	30-39岁	22.6129721830638601	114.141542851013782	440307	V0440300	26221	74	160	74	160	114.139613449999999	22.6091648899999988	114.142053779999998	22.6113808499999998	1
2019-10-20 19:13:00	2019-10-20 20:29:26	1.86759879999999989	01	30-39岁	22.6156017594099801	114.107987019793924	440307	V0440300	26565	75	147	75	147	114.107889080000007	22.6113808499999998	114.110329410000006	22.6135968100000007	1
2019-10-20 08:49:28	2019-10-20 10:35:51	1.86759879999999989	01	30-39岁	22.6170549432564592	114.058376009074223	440307	V0440300	26901	76	126	77	126	114.056642019999998	22.6135968100000007	114.059082349999997	22.6158127700000016	1
2019-10-20 12:41:57	2019-10-20 13:39:27	2.01503029999999983	01	19-29岁	22.6185233230118996	113.861669137193118	440306	V0440300	27178	77	46	79	45	113.861415129999997	22.6158127700000016	113.863855459999996	22.6180287200000016	4
2019-10-20 11:06:30	2019-10-20 12:27:22	2.01503029999999983	01	19-29岁	22.6185233230118996	113.861669137193118	440306	V0440300	27178	77	46	79	45	113.861415129999997	22.6158127700000016	113.863855459999996	22.6180287200000016	4
2019-10-20 10:29:37	2019-10-20 11:05:19	2.01503029999999983	01	19-29岁	22.6185233230118996	113.861669137193118	440306	V0440300	27178	77	46	79	45	113.861415129999997	22.6158127700000016	113.863855459999996	22.6180287200000016	4
2019-10-20 13:40:13	2019-10-20 14:20:32	2.01503029999999983	01	19-29岁	22.6185233230118996	113.861669137193118	440306	V0440300	27178	77	46	79	45	113.861415129999997	22.6158127700000016	113.863855459999996	22.6180287200000016	4
2019-10-20 15:16:01	2019-10-20 16:02:52	1.75727349999999993	02	30-39岁	22.6212880683529711	114.033407919284159	440309	V0440300	27605	78	116	79	116	114.032238660000004	22.6180287200000016	114.034678990000003	22.620244679999999	2
2019-10-20 16:02:53	2019-10-20 19:27:40	1.75727349999999993	02	30-39岁	22.6212880683529711	114.033407919284159	440309	V0440300	27605	78	116	79	116	114.032238660000004	22.6180287200000016	114.034678990000003	22.620244679999999	2
2019-10-20 00:14:37	2019-10-20 01:13:02	1.75727349999999993	02	19-29岁	22.6213644591203789	114.035097852956483	440309	V0440300	27606	78	117	79	117	114.034678990000003	22.6180287200000016	114.037119329999996	22.620244679999999	1
2019-10-20 20:48:55	2019-10-20 23:41:49	1.86759879999999989	02	40-49岁	22.6206394775187292	114.067321545152851	440307	V0440300	27619	78	130	79	130	114.066403359999995	22.6180287200000016	114.068843700000002	22.620244679999999	1
2019-10-20 15:22:11	2019-10-20 17:05:23	1.86759879999999989	01	19-29岁	22.6210627647495492	114.101514477152705	440307	V0440300	27633	78	144	78	144	114.100568069999994	22.6180287200000016	114.103008399999993	22.620244679999999	1
2019-10-20 15:40:54	2019-10-20 17:10:10	1.75727349999999993	02	19-29岁	22.6225051986213117	114.02165738126655	440309	V0440300	27957	79	111	80	111	114.02003698	22.620244679999999	114.022477309999999	22.6224606399999999	1
2019-10-20 14:51:26	2019-10-20 16:11:11	1.75727349999999993	01	19-29岁	22.6227874994951392	114.032986851624102	440309	V0440300	27962	79	116	80	116	114.032238660000004	22.620244679999999	114.034678990000003	22.6224606399999999	3
2019-10-20 13:46:53	2019-10-20 14:17:36	1.75727349999999993	01	19-29岁	22.6227874994951392	114.032986851624102	440309	V0440300	27962	79	116	80	116	114.032238660000004	22.620244679999999	114.034678990000003	22.6224606399999999	3
2019-10-20 16:11:16	2019-10-20 17:11:22	1.75727349999999993	01	19-29岁	22.6227874994951392	114.032986851624102	440309	V0440300	27962	79	116	80	116	114.032238660000004	22.620244679999999	114.034678990000003	22.6224606399999999	3
2019-10-20 19:26:18	2019-10-20 23:38:22	1.75727349999999993	01	30-39岁	22.6239800921380017	114.047719100412579	440309	V0440300	27968	79	122	80	122	114.046880669999993	22.620244679999999	114.04932101	22.6224606399999999	1
2019-10-20 11:57:01	2019-10-20 20:34:09	2.29234759999999982	01	30-39岁	22.6263644391462009	113.935770518279327	440305	V0440300	28279	80	76	82	75	113.934625209999993	22.6224606399999999	113.93706555	22.6246766000000008	1
2019-10-20 16:37:57	2019-10-20 17:16:14	1.75727349999999993	01	19-29岁	22.6264860945933499	114.024614531753741	440309	V0440300	28315	80	112	81	112	114.022477309999999	22.6224606399999999	114.024917650000006	22.6246766000000008	2
2019-10-20 17:16:18	2019-10-20 17:50:41	1.75727349999999993	01	19-29岁	22.6264860945933499	114.024614531753741	440309	V0440300	28315	80	112	81	112	114.022477309999999	22.6224606399999999	114.024917650000006	22.6246766000000008	2
2019-10-20 13:52:52	2019-10-20 15:58:15	1.86759879999999989	01	19-29岁	22.6268180530960095	114.054804248894143	440307	V0440300	28328	80	125	81	125	114.054201680000006	22.6224606399999999	114.056642019999998	22.6246766000000008	1
2019-10-20 15:45:52	2019-10-20 17:40:41	1.86759879999999989	01	30-39岁	22.6250452866807201	114.072827990881777	440307	V0440300	28335	80	132	80	132	114.071284030000001	22.6224606399999999	114.073724369999994	22.6246766000000008	1
2019-10-20 19:51:32	2019-10-20 23:39:33	2.01503029999999983	01	40-49岁	22.6286984856342492	113.856849601744926	440306	V0440300	28604	81	44	83	43	113.856534460000006	22.6246766000000008	113.858974790000005	22.6268925500000009	2
2019-10-20 19:02:50	2019-10-20 19:49:04	2.01503029999999983	01	40-49岁	22.6286984856342492	113.856849601744926	440306	V0440300	28604	81	44	83	43	113.856534460000006	22.6246766000000008	113.858974790000005	22.6268925500000009	2
2019-10-20 19:47:56	2019-10-20 19:47:56	1.75727349999999993	01	30-39岁	22.6285614305858296	114.024589269143632	440309	V0440300	28672	81	112	82	112	114.022477309999999	22.6246766000000008	114.024917650000006	22.6268925500000009	1
2019-10-20 20:54:11	2019-10-20 23:40:04	1.75727349999999993	01	30-39岁	22.6282738210070598	114.02416769201524	440309	V0440300	28672	81	112	82	112	114.022477309999999	22.6246766000000008	114.024917650000006	22.6268925500000009	1
2019-10-20 14:30:33	2019-10-20 19:38:54	1.75727349999999993	02	19-29岁	22.6282173163898008	114.02744526406056	440309	V0440300	28674	81	114	82	114	114.027357980000005	22.6246766000000008	114.029798319999998	22.6268925500000009	1
2019-10-20 14:52:58	2019-10-20 15:33:53	1.86759879999999989	01	40-49岁	22.6281363223191612	114.053852521812686	440307	V0440300	28684	81	124	82	124	114.051761350000007	22.6246766000000008	114.054201680000006	22.6268925500000009	1
2019-10-20 14:44:36	2019-10-20 15:33:54	1.86759879999999989	02	40-49岁	22.6274981812886189	114.053506410392117	440307	V0440300	28684	81	124	82	124	114.051761350000007	22.6246766000000008	114.054201680000006	22.6268925500000009	1
2019-10-20 10:50:11	2019-10-20 14:32:54	1.86759879999999989	01	40-49岁	22.6280473439853296	114.051958575757652	440307	V0440300	28684	81	124	82	124	114.051761350000007	22.6246766000000008	114.054201680000006	22.6268925500000009	1
2019-10-20 18:44:04	2019-10-20 19:23:25	1.75727349999999993	01	30-39岁	22.6302505283517306	114.014957041586882	440309	V0440300	29025	82	108	83	108	114.012715970000002	22.6268925500000009	114.015156300000001	22.6291085099999982	1
2019-10-20 14:51:24	2019-10-20 17:35:02	1.75727349999999993	01	30-39岁	22.6300228776712515	114.033317546818068	440309	V0440300	29033	82	116	83	116	114.032238660000004	22.6268925500000009	114.034678990000003	22.6291085099999982	1
2019-10-20 16:56:19	2019-10-20 17:39:50	1.86759879999999989	02	30-39岁	22.6292399181078991	114.056444299782868	440307	V0440300	29042	82	125	83	125	114.054201680000006	22.6268925500000009	114.056642019999998	22.6291085099999982	1
2019-10-20 18:31:06	2019-10-20 19:06:41	1.86759879999999989	01	30-39岁	22.6306626151521293	114.083909399346666	440307	V0440300	29054	82	137	82	137	114.083485710000005	22.6268925500000009	114.085926049999998	22.6291085099999982	1
2019-10-20 08:02:54	2019-10-20 09:00:32	1.75727349999999993	01	50-59岁	22.63330234280496	114.006802046271247	440309	V0440300	29379	83	105	84	105	114.005394960000004	22.6291085099999982	114.007835290000003	22.6313244699999991	2
2019-10-20 00:14:05	2019-10-20 00:36:38	1.75727349999999993	01	50-59岁	22.63330234280496	114.006802046271247	440309	V0440300	29379	83	105	84	105	114.005394960000004	22.6291085099999982	114.007835290000003	22.6313244699999991	2
2019-10-20 13:41:33	2019-10-20 16:30:00	1.75727349999999993	01	30-39岁	22.6328424401166401	114.012625978822953	440309	V0440300	29381	83	107	84	107	114.010275629999995	22.6291085099999982	114.012715970000002	22.6313244699999991	1
2019-10-20 09:01:21	2019-10-20 09:53:18	1.86759879999999989	01	30-39岁	22.6322598372080215	114.183303744549036	440307	V0440300	29451	83	177	83	177	114.181099160000002	22.6291085099999982	114.183539499999995	22.6313244699999991	2
2019-10-20 09:53:24	2019-10-20 10:57:08	1.86759879999999989	01	30-39岁	22.6322598372080215	114.183303744549036	440307	V0440300	29451	83	177	83	177	114.181099160000002	22.6291085099999982	114.183539499999995	22.6313244699999991	2
2019-10-20 12:55:56	2019-10-20 21:58:15	2.01503029999999983	01	19-29岁	22.6339142047272013	113.813889122857404	440306	V0440300	29657	84	26	87	25	113.812608400000002	22.6313244699999991	113.815048739999995	22.63354043	1
2019-10-20 11:08:34	2019-10-20 12:19:56	1.75727349999999993	03	未知	22.6354222486732084	114.010615931316735	440309	V0440300	29738	84	107	85	107	114.010275629999995	22.6313244699999991	114.012715970000002	22.63354043	1
2019-10-20 15:54:03	2019-10-20 16:58:26	1.75727349999999993	01	30-39岁	22.6346468682867688	114.023262272087081	440309	V0440300	29743	84	112	85	112	114.022477309999999	22.6313244699999991	114.024917650000006	22.63354043	1
2019-10-20 10:38:19	2019-10-20 12:18:41	1.75727349999999993	01	30-39岁	22.6338526078059417	114.026662830020058	440309	V0440300	29744	84	113	85	113	114.024917650000006	22.6313244699999991	114.027357980000005	22.63354043	1
2019-10-20 12:05:45	2019-10-20 14:26:39	1.75727349999999993	01	30-39岁	22.6343779708432997	114.029684958867847	440309	V0440300	29745	84	114	85	114	114.027357980000005	22.6313244699999991	114.029798319999998	22.63354043	1
2019-10-20 11:48:38	2019-10-20 16:35:03	1.86759879999999989	01	40-49岁	22.6337432678921004	114.056426090305081	440307	V0440300	29756	84	125	85	125	114.054201680000006	22.6313244699999991	114.056642019999998	22.63354043	1
2019-10-20 20:58:19	2019-10-20 23:41:54	1.86759879999999989	01	0-18岁	22.6351132950977991	114.066168325498523	440307	V0440300	29760	84	129	84	129	114.063963029999996	22.6313244699999991	114.066403359999995	22.63354043	1
2019-10-20 17:03:14	2019-10-20 18:57:59	1.86759879999999989	02	40-49岁	22.63472928633675	114.08369712334715	440307	V0440300	29768	84	137	84	137	114.083485710000005	22.6313244699999991	114.085926049999998	22.63354043	1
2019-10-20 14:57:38	2019-10-20 17:00:28	2.01503029999999983	02	50-59岁	22.6361273458818886	113.868929743215574	440306	V0440300	30037	85	49	87	48	113.868736139999996	22.63354043	113.871176469999995	22.6357563800000001	1
2019-10-20 14:28:36	2019-10-20 15:40:33	1.75727349999999993	01	19-29岁	22.6370153622460712	114.007966046173848	440309	V0440300	30094	85	106	86	106	114.007835290000003	22.63354043	114.010275629999995	22.6357563800000001	1
2019-10-20 12:03:15	2019-10-20 14:59:02	1.75727349999999993	02	30-39岁	22.6379681902261716	114.039826448360088	440309	V0440300	30107	85	119	86	119	114.039559659999995	22.63354043	114.042000000000002	22.6357563800000001	1
2019-10-20 20:56:52	2019-10-20 22:16:06	1.86759879999999989	01	0-18岁	22.6364699138052394	114.062872589362684	440307	V0440300	30116	85	128	85	128	114.061522690000004	22.63354043	114.063963029999996	22.6357563800000001	1
2019-10-20 18:37:10	2019-10-20 20:27:39	1.75727349999999993	01	50-59岁	22.6397418996715203	114.008500042466281	440309	V0440300	30451	86	106	87	106	114.007835290000003	22.6357563800000001	114.010275629999995	22.637972340000001	1
2019-10-20 18:51:01	2019-10-20 21:03:32	1.86759879999999989	01	19-29岁	22.6380613154331201	114.061555291278665	440307	V0440300	30473	86	128	86	128	114.061522690000004	22.6357563800000001	114.063963029999996	22.637972340000001	1
2019-10-20 17:25:56	2019-10-20 20:54:05	1.86759879999999989	01	19-29岁	22.6396633808296102	114.069688657853675	440307	V0440300	30476	86	131	86	131	114.068843700000002	22.6357563800000001	114.071284030000001	22.637972340000001	1
2019-10-20 17:26:00	2019-10-20 20:51:40	1.86759879999999989	01	19-29岁	22.6394714302827289	114.069556607857393	440307	V0440300	30476	86	131	86	131	114.068843700000002	22.6357563800000001	114.071284030000001	22.637972340000001	1
2019-10-20 17:36:57	2019-10-20 20:38:04	1.86759879999999989	01	19-29岁	22.6386509130099789	114.073550790458228	440307	V0440300	30477	86	132	86	132	114.071284030000001	22.6357563800000001	114.073724369999994	22.637972340000001	1
2019-10-20 18:45:02	2019-10-20 20:42:26	1.86759879999999989	02	19-29岁	22.6390489654743199	114.191615289214454	440307	V0440300	30526	86	181	85	181	114.190860499999999	22.6357563800000001	114.193300840000006	22.637972340000001	1
2019-10-20 13:25:01	2019-10-20 17:29:18	1.75727349999999993	02	30-39岁	22.6420941936433202	114.029664775747477	440309	V0440300	30816	87	114	88	114	114.027357980000005	22.637972340000001	114.029798319999998	22.6401882999999984	1
2019-10-20 08:30:15	2019-10-20 19:32:02	2.01503029999999983	01	40-49岁	22.6438616804591888	113.923442778318105	440306	V0440300	31130	88	71	90	71	113.922423530000003	22.6401882999999984	113.924863869999996	22.6424042599999993	1
2019-10-20 17:51:45	2019-10-20 23:31:43	1.75727349999999993	02	30-39岁	22.6427565289805912	114.004166296187876	440309	V0440300	31163	88	104	89	104	114.002954619999997	22.6401882999999984	114.005394960000004	22.6424042599999993	1
2019-10-20 16:08:50	2019-10-20 19:39:14	1.86759879999999989	01	30-39岁	22.6432579551753186	114.0550564009461	440307	V0440300	31184	88	125	88	125	114.054201680000006	22.6401882999999984	114.056642019999998	22.6424042599999993	1
2019-10-20 12:15:01	2019-10-20 18:00:18	1.86759879999999989	02	19-29岁	22.6432706404089714	114.055746489421878	440307	V0440300	31184	88	125	88	125	114.054201680000006	22.6401882999999984	114.056642019999998	22.6424042599999993	1
2019-10-20 09:26:45	2019-10-20 09:27:45	1.86759879999999989	01	30-39岁	22.6445179911306091	114.103871178023027	440307	V0440300	31204	88	145	88	145	114.103008399999993	22.6401882999999984	114.10544874	22.6424042599999993	1
2019-10-20 17:49:59	2019-10-20 18:22:01	1.75727349999999993	01	40-49岁	22.6451158938841495	114.022764249205949	440309	V0440300	31528	89	112	90	112	114.022477309999999	22.6424042599999993	114.024917650000006	22.6446202099999994	3
2019-10-20 18:31:04	2019-10-20 21:03:20	1.75727349999999993	01	40-49岁	22.6451158938841495	114.022764249205949	440309	V0440300	31528	89	112	90	112	114.022477309999999	22.6424042599999993	114.024917650000006	22.6446202099999994	3
2019-10-20 17:17:00	2019-10-20 17:49:56	1.75727349999999993	01	40-49岁	22.6451158938841495	114.022764249205949	440309	V0440300	31528	89	112	90	112	114.022477309999999	22.6424042599999993	114.024917650000006	22.6446202099999994	3
2019-10-20 13:53:49	2019-10-20 19:17:02	2.01503029999999983	02	19-29岁	22.6482652661666286	113.822667495415473	440306	V0440300	31803	90	30	92	29	113.822369749999993	22.6446202099999994	113.82481009	22.6468361700000003	1
2019-10-20 17:56:43	2019-10-20 19:01:23	1.75727349999999993	02	19-29岁	22.64770298763775	113.985924948034324	440309	V0440300	31870	90	97	91	97	113.985872270000002	22.6446202099999994	113.988312609999994	22.6468361700000003	1
2019-10-20 17:21:07	2019-10-20 18:31:01	1.75727349999999993	02	19-29岁	22.6484203241051993	114.002507037398715	440309	V0440300	31876	90	103	91	103	114.000514289999998	22.6446202099999994	114.002954619999997	22.6468361700000003	1
2019-10-20 15:18:53	2019-10-20 16:05:52	1.86759879999999989	01	19-29岁	22.6512329832943813	114.190511575557778	440307	V0440300	32310	91	180	90	180	114.188420170000001	22.6468361700000003	114.190860499999999	22.6490521300000012	1
2019-10-20 13:45:02	2019-10-20 15:24:25	2.01503029999999983	02	30-39岁	22.6528306345499111	113.822173437763155	440306	V0440300	32516	92	29	94	29	113.81992941	22.6490521300000012	113.822369749999993	22.6512680800000012	1
2019-10-20 13:11:47	2019-10-20 21:53:42	2.01503029999999983	01	19-29岁	22.6535447834455503	113.819055478793274	440306	V0440300	32872	93	28	95	28	113.817489080000001	22.6512680800000012	113.81992941	22.6534840399999986	2
2019-10-20 00:03:06	2019-10-20 01:08:59	2.01503029999999983	01	19-29岁	22.6535447834455503	113.819055478793274	440306	V0440300	32872	93	28	95	28	113.817489080000001	22.6512680800000012	113.81992941	22.6534840399999986	2
2019-10-20 21:05:55	2019-10-20 21:58:59	1.75727349999999993	02	19-29岁	22.6543029043303612	113.996632454097536	440309	V0440300	32945	93	101	94	101	113.995633609999999	22.6512680800000012	113.998073950000006	22.6534840399999986	2
2019-10-20 19:27:57	2019-10-20 21:05:48	1.75727349999999993	02	19-29岁	22.6543029043303612	113.996632454097536	440309	V0440300	32945	93	101	94	101	113.995633609999999	22.6512680800000012	113.998073950000006	22.6534840399999986	2
2019-10-20 14:24:17	2019-10-20 16:54:28	1.75727349999999993	01	40-49岁	22.6555692599381402	114.031144456424755	440309	V0440300	32959	93	115	94	115	114.029798319999998	22.6512680800000012	114.032238660000004	22.6534840399999986	1
2019-10-20 16:53:58	2019-10-20 17:29:20	1.86759879999999989	01	30-39岁	22.6545009560025399	114.063266743448679	440307	V0440300	32972	93	128	93	128	114.061522690000004	22.6512680800000012	114.063963029999996	22.6534840399999986	2
2019-10-20 12:15:51	2019-10-20 16:24:31	1.86759879999999989	01	30-39岁	22.6545009560025399	114.063266743448679	440307	V0440300	32972	93	128	93	128	114.061522690000004	22.6512680800000012	114.063963029999996	22.6534840399999986	2
2019-10-20 08:34:17	2019-10-20 09:14:04	1.86759879999999989	01	19-29岁	22.6537704847322203	114.161402079821244	440307	V0440300	33012	93	168	93	168	114.159136129999993	22.6512680800000012	114.16157647	22.6534840399999986	1
2019-10-20 16:51:35	2019-10-20 21:11:56	1.75727349999999993	01	19-29岁	22.6563536637988285	114.02089780735453	440309	V0440300	33312	94	111	95	111	114.02003698	22.6534840399999986	114.022477309999999	22.6556999999999995	1
2019-10-20 16:48:40	2019-10-20 21:11:38	1.75727349999999993	01	19-29岁	22.6557943265419688	114.02090988852045	440309	V0440300	33312	94	111	95	111	114.02003698	22.6534840399999986	114.022477309999999	22.6556999999999995	1
2019-10-20 18:25:44	2019-10-20 22:47:42	1.86759879999999989	01	19-29岁	22.6575762453677001	114.186278360864421	440307	V0440300	33380	94	179	93	179	114.185979829999994	22.6534840399999986	114.188420170000001	22.6556999999999995	1
2019-10-20 18:34:41	2019-10-20 19:23:04	1.86759879999999989	02	19-29岁	22.657932719792619	114.071264992049763	440307	V0440300	33689	95	131	95	131	114.068843700000002	22.6556999999999995	114.071284030000001	22.6579159600000004	1
2019-10-20 08:07:16	2019-10-20 10:07:02	1.86759879999999989	01	19-29岁	22.65941841203081	114.150092235076428	440307	V0440300	33722	95	164	95	164	114.149374789999996	22.6556999999999995	114.151815130000003	22.6579159600000004	1
2019-10-20 14:41:11	2019-10-20 19:36:23	2.01503029999999983	01	30-39岁	22.6639887066972712	113.856210889565844	440306	V0440300	34315	97	43	99	43	113.854094119999999	22.6601319100000005	113.856534460000006	22.6623478700000014	1
2019-10-20 15:51:22	2019-10-20 19:50:27	1.86759879999999989	01	19-29岁	22.6631540292006584	114.057733833586425	440307	V0440300	34398	97	126	97	126	114.056642019999998	22.6601319100000005	114.059082349999997	22.6623478700000014	1
2019-10-20 18:29:22	2019-10-20 19:36:06	2.05558739999999984	01	19-29岁	22.6637114735760008	114.28705937614923	440310	V0440300	34492	97	220	95	220	114.286033610000004	22.6601319100000005	114.288473949999997	22.6623478700000014	1
2019-10-20 15:08:18	2019-10-20 17:46:21	2.01503029999999983	02	30-39岁	22.66577611352254	113.81153907293232	440306	V0440300	34654	98	25	100	25	113.810168070000003	22.6623478700000014	113.812608400000002	22.6645638299999987	1
2019-10-20 15:15:40	2019-10-20 17:42:10	1.75727349999999993	01	0-18岁	22.6665819722072506	113.995937118937007	440309	V0440300	34730	98	101	99	101	113.995633609999999	22.6623478700000014	113.998073950000006	22.6645638299999987	1
2019-10-20 15:17:56	2019-10-20 17:37:31	2.01503029999999983	02	30-39岁	22.668533916979559	113.805028552570064	440306	V0440300	35008	99	22	101	22	113.802847060000005	22.6645638299999987	113.805287399999997	22.6667797899999997	1
2019-10-20 08:35:15	2019-10-20 11:21:56	1.86759879999999989	01	19-29岁	22.6696947023991697	114.05856676188975	440307	V0440300	35469	100	126	100	126	114.056642019999998	22.6667797899999997	114.059082349999997	22.6689957399999997	1
2019-10-20 13:57:11	2019-10-20 15:53:06	2.01503029999999983	01	19-29岁	22.6722497407331609	113.8089972380821	440306	V0440300	35724	101	24	103	24	113.807727729999996	22.6689957399999997	113.810168070000003	22.6712117000000006	1
2019-10-20 17:55:28	2019-10-20 19:25:59	1.75727349999999993	01	30-39岁	22.6716291478729595	113.992209419750637	440309	V0440300	35799	101	99	102	99	113.990752939999993	22.6689957399999997	113.99319328	22.6712117000000006	2
2019-10-20 19:26:06	2019-10-20 20:02:03	1.75727349999999993	01	30-39岁	22.6716291478729595	113.992209419750637	440309	V0440300	35799	101	99	102	99	113.990752939999993	22.6689957399999997	113.99319328	22.6712117000000006	2
2019-10-20 00:01:48	2019-10-20 00:26:46	1.75727349999999993	01	19-29岁	22.6730728299366788	114.009527556469251	440309	V0440300	35806	101	106	102	106	114.007835290000003	22.6689957399999997	114.010275629999995	22.6712117000000006	1
2019-10-20 15:30:58	2019-10-20 17:58:08	2.01503029999999983	02	30-39岁	22.6744394244593011	113.793495191879771	440306	V0440300	36075	102	18	104	18	113.79308571	22.6712117000000006	113.795526050000007	22.6734276600000015	1
2019-10-20 18:39:29	2019-10-20 20:17:26	1.75727349999999993	01	19-29岁	22.6762372101057892	113.992011586411635	440309	V0440300	36513	103	99	104	99	113.990752939999993	22.6734276600000015	113.99319328	22.6756436199999989	1
2019-10-20 15:00:06	2019-10-20 18:04:55	1.86759879999999989	02	30-39岁	22.6782275574601009	114.119298863310888	440307	V0440300	36922	104	151	104	151	114.117650420000004	22.6756436199999989	114.120090759999997	22.677859569999999	1
2019-10-20 19:02:03	2019-10-20 20:55:50	1.86759879999999989	02	19-29岁	22.6798546581926992	114.145117682532614	440307	V0440300	36933	104	162	103	162	114.144494120000005	22.6756436199999989	114.146934450000003	22.677859569999999	1
2019-10-20 11:20:34	2019-10-20 12:33:40	1.75727349999999993	02	19-29岁	22.6818213545496583	113.994768472323983	440309	V0440300	37228	105	100	106	100	113.99319328	22.677859569999999	113.995633609999999	22.6800755299999999	1
2019-10-20 14:51:04	2019-10-20 18:04:34	1.86759879999999989	01	30-39岁	22.6815591759142094	114.11785777050676	440307	V0440300	37279	105	151	105	151	114.117650420000004	22.677859569999999	114.120090759999997	22.6800755299999999	1
2019-10-20 17:29:15	2019-10-20 20:39:29	2.01503029999999983	01	19-29岁	22.6856114607626616	113.802988994796294	440306	V0440300	37864	107	22	109	22	113.802847060000005	22.6822914900000008	113.805287399999997	22.6845074500000017	1
2019-10-20 14:13:07	2019-10-20 15:52:46	2.01503029999999983	01	30-39岁	22.686257778044439	113.938884162110284	440306	V0440300	37919	107	77	108	77	113.93706555	22.6822914900000008	113.939505879999999	22.6845074500000017	1
2019-10-20 16:41:37	2019-10-20 17:15:44	1.75727349999999993	01	19-29岁	22.6857755721745704	113.993874937796249	440309	V0440300	37942	107	100	108	100	113.99319328	22.6822914900000008	113.995633609999999	22.6845074500000017	1
2019-10-20 11:05:10	2019-10-20 16:30:19	2.01503029999999983	01	30-39岁	22.6883930147328812	113.810782184834665	440306	V0440300	38224	108	25	110	25	113.810168070000003	22.6845074500000017	113.812608400000002	22.6867234000000018	1
2019-10-20 15:21:02	2019-10-20 17:27:22	2.01503029999999983	01	40-49岁	22.6882129371603689	113.919447546664117	440306	V0440300	38268	108	69	109	69	113.917542859999998	22.6845074500000017	113.919983189999996	22.6867234000000018	1
2019-10-20 12:38:11	2019-10-20 13:38:33	1.86759879999999989	01	40-49岁	22.6887001576732814	114.111444189877091	440307	V0440300	38347	108	148	108	148	114.110329410000006	22.6845074500000017	114.112769749999998	22.6867234000000018	2
2019-10-20 13:38:37	2019-10-20 17:00:39	1.86759879999999989	01	40-49岁	22.6887001576732814	114.111444189877091	440307	V0440300	38347	108	148	108	148	114.110329410000006	22.6845074500000017	114.112769749999998	22.6867234000000018	2
2019-10-20 16:26:32	2019-10-20 18:14:19	2.01503029999999983	01	30-39岁	22.6907288625627999	113.7998748437101	440306	V0440300	38576	109	20	111	20	113.797966389999999	22.6867234000000018	113.800406719999998	22.6889393599999991	1
2019-10-20 14:08:04	2019-10-20 16:01:06	2.01503029999999983	01	19-29岁	22.6929671472094086	113.800795337351047	440306	V0440300	38934	110	21	112	21	113.800406719999998	22.6889393599999991	113.802847060000005	22.69115532	1
2019-10-20 18:48:18	2019-10-20 23:25:18	2.01503029999999983	01	19-29岁	22.6924154206562108	113.811574006209341	440306	V0440300	38938	110	25	112	25	113.810168070000003	22.6889393599999991	113.812608400000002	22.69115532	1
2019-10-20 10:57:12	2019-10-20 12:40:50	1.75727349999999993	01	30-39岁	22.6924397386328991	114.047848445577685	440309	V0440300	39035	110	122	110	122	114.046880669999993	22.6889393599999991	114.04932101	22.69115532	1
2019-10-20 16:26:11	2019-10-20 18:12:59	2.01503029999999983	01	30-39岁	22.6940248652642005	113.799088274994332	440306	V0440300	39290	111	20	113	20	113.797966389999999	22.69115532	113.800406719999998	22.6933712800000009	1
2019-10-20 15:52:39	2019-10-20 17:02:32	2.01503029999999983	02	19-29岁	22.696438678524359	113.80336971253287	440306	V0440300	39649	112	22	114	22	113.802847060000005	22.6933712800000009	113.805287399999997	22.695587230000001	2
2019-10-20 17:03:08	2019-10-20 17:53:03	2.01503029999999983	02	19-29岁	22.696438678524359	113.80336971253287	440306	V0440300	39649	112	22	114	22	113.802847060000005	22.6933712800000009	113.805287399999997	22.695587230000001	2
2019-10-20 21:37:47	2019-10-20 22:51:00	2.01503029999999983	01	30-39岁	22.6975573531565509	113.833736519868992	440306	V0440300	39661	112	34	114	34	113.832131090000004	22.6933712800000009	113.834571429999997	22.695587230000001	1
2019-10-20 20:12:06	2019-10-20 22:05:31	2.01503029999999983	01	30-39岁	22.6993180389891087	113.82287110476102	440306	V0440300	40014	113	30	115	30	113.822369749999993	22.695587230000001	113.82481009	22.6978031899999984	1
2019-10-20 13:38:11	2019-10-20 17:24:14	1.86759879999999989	01	30-39岁	22.6993772972501198	114.220922943992747	440307	V0440300	40177	113	193	112	194	114.220144540000007	22.695587230000001	114.222584870000006	22.6978031899999984	1
2019-10-20 12:21:16	2019-10-20 15:43:07	2.01503029999999983	01	30-39岁	22.7021746756933602	113.805016313832567	440306	V0440300	40363	114	22	116	22	113.802847060000005	22.6978031899999984	113.805287399999997	22.7000191499999993	1
2019-10-20 11:15:02	2019-10-20 12:59:18	2.01503029999999983	02	60岁以上	22.7019467330423694	113.807608702094612	440306	V0440300	40364	114	23	116	23	113.805287399999997	22.6978031899999984	113.807727729999996	22.7000191499999993	1
2019-10-20 20:12:49	2019-10-20 21:08:49	2.01503029999999983	02	30-39岁	22.701661014988229	113.807761219630649	440306	V0440300	40365	114	24	116	24	113.807727729999996	22.6978031899999984	113.810168070000003	22.7000191499999993	2
2019-10-20 19:21:28	2019-10-20 20:12:34	2.01503029999999983	02	30-39岁	22.701661014988229	113.807761219630649	440306	V0440300	40365	114	24	116	24	113.807727729999996	22.6978031899999984	113.810168070000003	22.7000191499999993	2
2019-10-20 11:42:25	2019-10-20 12:23:12	2.01503029999999983	01	19-29岁	22.7004945363050012	113.965646917935928	440306	V0440300	40429	114	88	115	88	113.963909240000007	22.6978031899999984	113.966349579999999	22.7000191499999993	1
2019-10-20 17:53:28	2019-10-20 20:41:52	1.86759879999999989	01	19-29岁	22.7006489986385596	114.118382317512683	440307	V0440300	40492	114	151	113	151	114.117650420000004	22.6978031899999984	114.120090759999997	22.7000191499999993	1
2019-10-20 10:55:41	2019-10-20 12:05:43	2.05558739999999984	02	50-59岁	22.7014114183343203	114.324298757595187	440310	V0440300	40576	114	235	112	236	114.322638659999996	22.6978031899999984	114.325078989999994	22.7000191499999993	1
2019-10-20 18:16:10	2019-10-20 19:36:47	2.01503029999999983	01	19-29岁	22.7055434715345008	113.796145652761126	440306	V0440300	41074	116	19	118	19	113.795526050000007	22.7022351100000002	113.797966389999999	22.7044510600000002	1
2019-10-20 13:51:13	2019-10-20 16:08:28	2.01503029999999983	01	30-39岁	22.7063656572729293	113.798898465456361	440306	V0440300	41075	116	20	118	20	113.797966389999999	22.7022351100000002	113.800406719999998	22.7044510600000002	1
2019-10-20 19:59:46	2019-10-20 21:13:29	2.01503029999999983	02	19-29岁	22.7080035001903511	113.807244449411726	440306	V0440300	41435	117	23	119	23	113.805287399999997	22.7044510600000002	113.807727729999996	22.7066670200000011	1
2019-10-20 15:39:41	2019-10-20 18:31:07	2.01503029999999983	01	19-29岁	22.7105505284037399	113.826385642940267	440306	V0440300	41800	118	31	120	31	113.82481009	22.7066670200000011	113.827250419999999	22.7088829799999985	1
2019-10-20 14:00:35	2019-10-20 15:12:46	2.01503029999999983	02	19-29岁	22.7103459472899694	113.958805196661913	440306	V0440300	41854	118	85	119	85	113.956588240000002	22.7066670200000011	113.959028570000001	22.7088829799999985	1
2019-10-20 16:51:55	2019-10-20 21:27:09	1.86759879999999989	01	0-18岁	22.7108007280104793	114.227979381317979	440307	V0440300	41965	118	196	117	197	114.227465550000005	22.7066670200000011	114.229905880000004	22.7088829799999985	1
2019-10-20 15:00:46	2019-10-20 16:19:36	1.75727349999999993	01	30-39岁	22.7217704242615106	114.053630372200686	440309	V0440300	43678	123	124	123	125	114.051761350000007	22.7177468100000013	114.054201680000006	22.7199627699999986	1
2019-10-20 14:42:34	2019-10-20 19:28:03	1.86759879999999989	01	40-49岁	22.7220084348542102	114.234058520321739	440307	V0440300	43752	123	198	121	199	114.232346219999997	22.7177468100000013	114.234786549999995	22.7199627699999986	1
2019-10-20 15:14:27	2019-10-20 16:27:21	1.86759879999999989	01	19-29岁	22.7233286121630513	114.233671948395568	440307	V0440300	44109	124	198	122	199	114.232346219999997	22.7199627699999986	114.234786549999995	22.7221787199999987	1
2019-10-20 09:54:59	2019-10-20 10:41:10	2.01503029999999983	02	30-39岁	22.7256304203014992	113.825064769889963	440306	V0440300	44299	125	31	127	31	113.82481009	22.7221787199999987	113.827250419999999	22.7243946799999996	2
2019-10-20 10:41:58	2019-10-20 11:37:03	2.01503029999999983	02	30-39岁	22.7256304203014992	113.825064769889963	440306	V0440300	44299	125	31	127	31	113.82481009	22.7221787199999987	113.827250419999999	22.7243946799999996	2
2019-10-20 17:12:58	2019-10-20 18:24:49	1.86759879999999989	02	19-29岁	22.7246209665901802	114.223876853334374	440307	V0440300	44462	125	194	123	195	114.222584870000006	22.7221787199999987	114.225025209999998	22.7243946799999996	2
2019-10-20 15:49:56	2019-10-20 17:12:15	1.86759879999999989	02	19-29岁	22.7246209665901802	114.223876853334374	440307	V0440300	44462	125	194	123	195	114.222584870000006	22.7221787199999987	114.225025209999998	22.7243946799999996	2
2019-10-20 16:58:54	2019-10-20 18:58:29	2.01503029999999983	01	19-29岁	22.7274205229450104	113.974470264173277	440306	V0440300	44717	126	92	126	92	113.973670589999998	22.7243946799999996	113.976110930000004	22.7266106400000005	1
2019-10-20 19:08:06	2019-10-20 23:03:14	1.86759879999999989	01	40-49岁	22.7300904778903003	114.219183317352858	440307	V0440300	45174	127	192	125	193	114.2177042	22.7266106400000005	114.220144540000007	22.7288266000000014	1
2019-10-20 22:08:39	2019-10-20 23:44:03	1.86759879999999989	01	50-59岁	22.7301339016283208	114.244082990395299	440307	V0440300	45184	127	202	125	203	114.242107559999994	22.7266106400000005	114.244547900000001	22.7288266000000014	1
2019-10-20 16:45:21	2019-10-20 18:58:40	2.01503029999999983	02	19-29岁	22.7311867794558005	113.81995560338774	440306	V0440300	45368	128	29	130	29	113.81992941	22.7288266000000014	113.822369749999993	22.7310425500000015	1
2019-10-20 16:39:31	2019-10-20 19:53:23	2.01503029999999983	01	19-29岁	22.7338547515199707	113.834330690126791	440306	V0440300	45730	129	34	131	34	113.832131090000004	22.7310425500000015	113.834571429999997	22.7332585099999989	1
2019-10-20 13:13:04	2019-10-20 16:15:54	2.01503029999999983	01	19-29岁	22.7339807679343302	113.915931729515819	440306	V0440300	45764	129	68	130	68	113.915102520000005	22.7310425500000015	113.917542859999998	22.7332585099999989	1
2019-10-20 12:22:01	2019-10-20 14:09:36	1.86759879999999989	01	19-29岁	22.733289150046609	114.284958002922622	440307	V0440300	45915	129	219	127	220	114.283593280000005	22.7310425500000015	114.286033610000004	22.7332585099999989	1
2019-10-20 18:06:25	2019-10-20 21:21:19	1.86759879999999989	01	30-39岁	22.7356983457572497	114.245372670571172	440307	V0440300	46256	130	203	128	204	114.244547900000001	22.7332585099999989	114.246988239999993	22.7354744699999998	1
2019-10-20 12:46:06	2019-10-20 12:47:06	2.01503029999999983	01	40-49岁	22.7388897325141208	113.984414403643243	440306	V0440300	46506	131	96	131	97	113.983431929999995	22.7354744699999998	113.985872270000002	22.7376904300000007	1
2019-10-20 15:54:10	2019-10-20 17:37:01	1.75727349999999993	01	30-39岁	22.7383956899788693	114.006599326027711	440309	V0440300	46515	131	105	131	106	114.005394960000004	22.7354744699999998	114.007835290000003	22.7376904300000007	1
2019-10-20 14:42:19	2019-10-20 15:33:44	1.86759879999999989	02	30-39岁	22.7503733555203098	114.229098331459483	440307	V0440300	48391	136	196	134	197	114.227465550000005	22.7465542499999991	114.229905880000004	22.74877021	3
2019-10-20 10:36:59	2019-10-20 14:41:38	1.86759879999999989	02	30-39岁	22.7503733555203098	114.229098331459483	440307	V0440300	48391	136	196	134	197	114.227465550000005	22.7465542499999991	114.229905880000004	22.74877021	3
2019-10-20 15:41:44	2019-10-20 16:40:13	1.86759879999999989	02	30-39岁	22.7503733555203098	114.229098331459483	440307	V0440300	48391	136	196	134	197	114.227465550000005	22.7465542499999991	114.229905880000004	22.74877021	3
2019-10-20 17:04:13	2019-10-20 20:20:45	2.01503029999999983	01	19-29岁	22.7578701812036499	113.9413274259296	440306	V0440300	49701	140	78	140	79	113.939505879999999	22.7554180799999983	113.941946220000005	22.7576340399999992	3
2019-10-20 15:39:35	2019-10-20 16:12:41	2.01503029999999983	01	19-29岁	22.7578701812036499	113.9413274259296	440306	V0440300	49701	140	78	140	79	113.939505879999999	22.7554180799999983	113.941946220000005	22.7576340399999992	3
2019-10-20 16:20:59	2019-10-20 16:52:41	2.01503029999999983	01	19-29岁	22.7578701812036499	113.9413274259296	440306	V0440300	49701	140	78	140	79	113.939505879999999	22.7554180799999983	113.941946220000005	22.7576340399999992	3
2019-10-20 15:40:45	2019-10-20 19:15:30	2.01503029999999983	01	19-29岁	22.7582526499226212	113.945746425697251	440306	V0440300	49703	140	80	140	81	113.944386559999998	22.7554180799999983	113.946826889999997	22.7576340399999992	1
2019-10-20 20:34:02	2019-10-20 21:46:39	2.01503029999999983	03	未知	22.7614913721019505	113.801564155176422	440306	V0440300	50001	141	21	143	22	113.800406719999998	22.7576340399999992	113.802847060000005	22.7598500000000001	1
2019-10-20 09:53:49	2019-10-20 11:27:26	2.01503029999999983	01	19-29岁	22.7600450422483398	113.816776785776639	440306	V0440300	50007	141	27	143	28	113.815048739999995	22.7576340399999992	113.817489080000001	22.7598500000000001	1
2019-10-20 16:33:24	2019-10-20 19:07:13	2.01503029999999983	01	40-49岁	22.7630637248765595	113.831516395399589	440306	V0440300	50370	142	33	143	34	113.829690760000005	22.7598500000000001	113.832131090000004	22.762065960000001	2
2019-10-20 15:57:29	2019-10-20 16:31:48	2.01503029999999983	01	40-49岁	22.7630637248765595	113.831516395399589	440306	V0440300	50370	142	33	143	34	113.829690760000005	22.7598500000000001	113.832131090000004	22.762065960000001	2
2019-10-20 15:06:17	2019-10-20 18:24:06	2.01503029999999983	01	19-29岁	22.7635201364458517	113.850918267432093	440306	V0440300	50378	142	41	143	42	113.849213449999993	22.7598500000000001	113.851653780000007	22.762065960000001	1
2019-10-20 17:12:59	2019-10-20 19:58:47	2.01503029999999983	01	19-29岁	22.7719715559289888	113.846598199185991	440306	V0440300	51804	146	39	147	40	113.844332769999994	22.7687138299999994	113.846773110000001	22.7709297900000003	2
2019-10-20 15:54:38	2019-10-20 17:12:06	2.01503029999999983	01	19-29岁	22.7719715559289888	113.846598199185991	440306	V0440300	51804	146	39	147	40	113.844332769999994	22.7687138299999994	113.846773110000001	22.7709297900000003	2
2019-10-20 12:24:05	2019-10-20 16:26:47	2.01503029999999983	02	19-29岁	22.7772070449441095	113.823492061856541	440306	V0440300	52509	148	30	149	31	113.822369749999993	22.7731457500000012	113.82481009	22.7753617000000013	1
2019-10-20 09:13:37	2019-10-20 18:54:53	2.01503029999999983	02	19-29岁	22.7804886681338417	113.824243206034041	440306	V0440300	53223	150	30	151	31	113.822369749999993	22.7775776599999986	113.82481009	22.7797936199999995	1
2019-10-20 00:01:08	2019-10-20 23:15:14	2.01503029999999983	02	19-29岁	22.7800950085784812	113.941649282401002	440306	V0440300	53271	150	78	150	79	113.939505879999999	22.7775776599999986	113.941946220000005	22.7797936199999995	1
2019-10-20 21:05:48	2019-10-20 22:29:59	2.01503029999999983	01	19-29岁	22.7800950085784812	113.941649282401002	440306	V0440300	53271	150	78	150	79	113.939505879999999	22.7775776599999986	113.941946220000005	22.7797936199999995	1
2019-10-20 10:40:11	2019-10-20 11:20:32	2.01503029999999983	01	30-39岁	22.7816369933561411	113.942996891258716	440306	V0440300	53272	150	79	150	80	113.941946220000005	22.7775776599999986	113.944386559999998	22.7797936199999995	1
2019-10-20 09:14:26	2019-10-20 11:07:15	2.01503029999999983	01	19-29岁	22.7837193236690503	113.885071584135417	440306	V0440300	53605	151	55	152	56	113.883378149999999	22.7797936199999995	113.885818490000005	22.7820095699999996	1
2019-10-20 17:22:31	2019-10-20 23:45:15	2.01503029999999983	01	19-29岁	22.7883331781966412	113.923294130557224	440306	V0440300	54335	153	71	153	72	113.922423530000003	22.7842255300000005	113.924863869999996	22.7864414900000014	1
2019-10-20 17:08:26	2019-10-20 18:14:46	2.01503029999999983	01	40-49岁	22.7895213122802112	113.889660050399655	440306	V0440300	54678	154	57	155	58	113.888258820000004	22.7864414900000014	113.890699159999997	22.7886574499999988	1
2019-10-20 16:24:22	2019-10-20 17:28:50	2.01503029999999983	01	19-29岁	22.8155854750050118	113.933029858862156	440306	V0440300	58980	166	75	166	76	113.932184879999994	22.8130329799999991	113.934625209999993	22.81524894	1
