# Supplementary material for: Analysis of the influencing factors of vitality and built environment of shopping centers based on mobile-phone signaling data
Source: PLoS One. 2024 Feb 15;19(2):e0296261. doi: 10.1371/journal.pone.0296261 (PMC10868840; doi:10.1371/journal.pone.0296261)
Supplement: S1 Data — (ZIP) [file pone.0296261.s001.zip › μò░μì«Θçìμû░μƒÑΦ»ó/10Σ╕çΦ▒íσƒÄ/Σ╕çΦ▒íσƒÄ25-Φ«┐Θù«Φ«░σ╜ò.csv]

stime	etime	weight	gender	age	o_lat	o_lon	o_district	city	o_fnid	grow_4326	gcol_4326	grow_32650	gcol_32650	ext_min_x	ext_min_y	ext_max_x	ext_max_y	visit_time
2019-10-25 15:35:47	2019-10-25 16:09:09	2.29234759999999982	01	19-29岁	22.4745124741762794	113.885357442766022	440305	V0440300	3982	12	55	15	53	113.883378149999999	22.4717755299999986	113.885818490000005	22.4739914899999995	1
2019-10-25 10:34:44	2019-10-25 11:06:20	2.29234759999999982	02	30-39岁	22.4854533563280299	113.925443527198482	440305	V0440300	5784	17	72	20	70	113.924863869999996	22.4828553199999988	113.927304199999995	22.4850712799999997	1
2019-10-25 09:15:37	2019-10-25 19:05:41	2.29234759999999982	02	19-29岁	22.4859209031290312	113.924879638086438	440305	V0440300	5784	17	72	20	70	113.924863869999996	22.4828553199999988	113.927304199999995	22.4850712799999997	1
2019-10-25 09:58:58	2019-10-25 11:31:54	2.29234759999999982	03	未知	22.4873105037345589	113.890091640320193	440305	V0440300	6126	18	57	21	55	113.888258820000004	22.4850712799999997	113.890699159999997	22.4872872299999997	1
2019-10-25 08:33:51	2019-10-25 09:13:18	2.29234759999999982	03	19-29岁	22.4882849995814205	113.90883239610433	440305	V0440300	6134	18	65	21	63	113.907781510000007	22.4850712799999997	113.910221849999999	22.4872872299999997	2
2019-10-25 09:13:33	2019-10-25 14:55:16	2.29234759999999982	03	19-29岁	22.4882849995814205	113.90883239610433	440305	V0440300	6134	18	65	21	63	113.907781510000007	22.4850712799999997	113.910221849999999	22.4872872299999997	2
2019-10-25 15:03:34	2019-10-25 21:53:29	2.29234759999999982	01	19-29岁	22.4894109554131489	113.926637978438777	440305	V0440300	6141	18	72	21	70	113.924863869999996	22.4850712799999997	113.927304199999995	22.4872872299999997	1
2019-10-25 17:42:09	2019-10-25 21:38:35	2.29234759999999982	02	19-29岁	22.4899157339486706	113.913865630068941	440305	V0440300	6493	19	67	22	65	113.912662190000006	22.4872872299999997	113.915102520000005	22.4895031900000006	1
2019-10-25 13:48:28	2019-10-25 14:27:24	2.29234759999999982	01	30-39岁	22.4906207002018093	113.919104034407496	440305	V0440300	6495	19	69	22	67	113.917542859999998	22.4872872299999997	113.919983189999996	22.4895031900000006	1
2019-10-25 20:08:34	2019-10-25 22:14:53	2.29234759999999982	01	19-29岁	22.4904811360258208	113.917941717649285	440305	V0440300	6495	19	69	22	67	113.917542859999998	22.4872872299999997	113.919983189999996	22.4895031900000006	1
2019-10-25 19:13:18	2019-10-25 23:00:47	2.29234759999999982	02	19-29岁	22.4897773784563313	113.919365511890419	440305	V0440300	6495	19	69	22	67	113.917542859999998	22.4872872299999997	113.919983189999996	22.4895031900000006	1
2019-10-25 19:57:28	2019-10-25 21:27:44	2.29234759999999982	01	30-39岁	22.4903076044717203	113.923024805489831	440305	V0440300	6497	19	71	22	69	113.922423530000003	22.4872872299999997	113.924863869999996	22.4895031900000006	1
2019-10-25 20:26:59	2019-10-25 20:58:01	2.29234759999999982	01	30-39岁	22.4909501449036888	113.924535340872168	440305	V0440300	6497	19	71	22	69	113.922423530000003	22.4872872299999997	113.924863869999996	22.4895031900000006	1
2019-10-25 07:53:47	2019-10-25 14:16:06	2.29234759999999982	01	40-49岁	22.4900760394399484	113.926021149478956	440305	V0440300	6498	19	72	22	70	113.924863869999996	22.4872872299999997	113.927304199999995	22.4895031900000006	1
2019-10-25 18:29:30	2019-10-25 19:23:38	2.29234759999999982	02	19-29岁	22.4914151798038695	113.929041070492218	440305	V0440300	6499	19	73	22	71	113.927304199999995	22.4872872299999997	113.929744540000002	22.4895031900000006	1
2019-10-25 08:16:01	2019-10-25 08:53:06	2.29234759999999982	03	19-29岁	22.4914551236432096	113.927350322335087	440305	V0440300	6499	19	73	22	71	113.927304199999995	22.4872872299999997	113.929744540000002	22.4895031900000006	1
2019-10-25 08:15:38	2019-10-25 09:40:44	2.29234759999999982	02	40-49岁	22.4911863823528186	113.935980407724742	440305	V0440300	6502	19	76	22	74	113.934625209999993	22.4872872299999997	113.93706555	22.4895031900000006	1
2019-10-25 16:31:57	2019-10-25 19:51:31	2.29234759999999982	02	40-49岁	22.49237455315631	113.887822386341242	440305	V0440300	6839	20	56	23	54	113.885818490000005	22.4895031900000006	113.888258820000004	22.4917191500000015	1
2019-10-25 17:01:53	2019-10-25 18:51:45	2.29234759999999982	01	60岁以上	22.4933309132342814	113.888276853660713	440305	V0440300	6840	20	57	23	55	113.888258820000004	22.4895031900000006	113.890699159999997	22.4917191500000015	1
2019-10-25 12:31:45	2019-10-25 14:22:48	2.29234759999999982	02	30-39岁	22.4921712078779983	113.906774508638904	440305	V0440300	6847	20	64	23	62	113.905341179999994	22.4895031900000006	113.907781510000007	22.4917191500000015	1
2019-10-25 16:30:47	2019-10-25 20:08:27	2.29234759999999982	03	未知	22.4919727367960895	113.92137578649087	440305	V0440300	6853	20	70	23	68	113.919983189999996	22.4895031900000006	113.922423530000003	22.4917191500000015	1
2019-10-25 09:02:42	2019-10-25 10:00:42	2.29234759999999982	01	19-29岁	22.4927691030655907	113.924796176868625	440305	V0440300	6854	20	71	23	69	113.922423530000003	22.4895031900000006	113.924863869999996	22.4917191500000015	1
2019-10-25 15:16:15	2019-10-25 16:17:09	2.29234759999999982	01	30-39岁	22.4933341493854684	113.925084750279964	440305	V0440300	6855	20	72	23	70	113.924863869999996	22.4895031900000006	113.927304199999995	22.4917191500000015	1
2019-10-25 08:36:43	2019-10-25 09:38:21	2.29234759999999982	02	30-39岁	22.4932666132285917	113.926746993493481	440305	V0440300	6855	20	72	23	70	113.924863869999996	22.4895031900000006	113.927304199999995	22.4917191500000015	1
2019-10-25 07:56:51	2019-10-25 12:08:58	2.29234759999999982	01	30-39岁	22.4930971814621898	113.927799632840902	440305	V0440300	6856	20	73	23	71	113.927304199999995	22.4895031900000006	113.929744540000002	22.4917191500000015	1
2019-10-25 15:19:34	2019-10-25 23:41:47	2.29234759999999982	01	19-29岁	22.4920450817519004	113.93178534587085	440305	V0440300	6857	20	74	23	72	113.929744540000002	22.4895031900000006	113.932184879999994	22.4917191500000015	1
2019-10-25 08:18:47	2019-10-25 09:49:37	2.29234759999999982	01	30-39岁	22.492783629399419	113.935498456467485	440305	V0440300	6859	20	76	23	74	113.934625209999993	22.4895031900000006	113.93706555	22.4917191500000015	1
2019-10-25 12:29:41	2019-10-25 18:21:12	2.29234759999999982	03	未知	22.492888555958551	113.93532132738224	440305	V0440300	6859	20	76	23	74	113.934625209999993	22.4895031900000006	113.93706555	22.4917191500000015	1
2019-10-25 20:57:31	2019-10-25 22:46:54	2.29234759999999982	01	40-49岁	22.4930859241977892	113.938580223690124	440305	V0440300	6860	20	77	23	75	113.93706555	22.4895031900000006	113.939505879999999	22.4917191500000015	2
2019-10-25 22:47:50	2019-10-25 23:47:41	2.29234759999999982	01	40-49岁	22.4930859241977892	113.938580223690124	440305	V0440300	6860	20	77	23	75	113.93706555	22.4895031900000006	113.939505879999999	22.4917191500000015	2
2019-10-25 18:36:36	2019-10-25 20:28:01	2.29234759999999982	01	40-49岁	22.4927037344683711	113.946494250670511	440305	V0440300	6863	20	80	23	78	113.944386559999998	22.4895031900000006	113.946826889999997	22.4917191500000015	1
2019-10-25 09:13:50	2019-10-25 12:01:15	2.29234759999999982	02	30-39岁	22.4956369394332114	113.89834507724423	440305	V0440300	7201	21	61	24	59	113.898020169999995	22.4917191500000015	113.900460510000002	22.4939351099999989	1
2019-10-25 12:40:20	2019-10-25 13:43:12	2.29234759999999982	01	30-39岁	22.4945497647975614	113.909858551396269	440305	V0440300	7205	21	65	24	63	113.907781510000007	22.4917191500000015	113.910221849999999	22.4939351099999989	1
2019-10-25 23:17:05	2019-10-25 23:17:05	2.29234759999999982	01	19-29岁	22.4951525351271009	113.919178426917185	440305	V0440300	7209	21	69	24	67	113.917542859999998	22.4917191500000015	113.919983189999996	22.4939351099999989	1
2019-10-25 00:00:40	2019-10-25 03:36:56	2.29234759999999982	01	50-59岁	22.4942858550786298	113.927190641734654	440305	V0440300	7212	21	72	24	70	113.924863869999996	22.4917191500000015	113.927304199999995	22.4939351099999989	1
2019-10-25 07:16:36	2019-10-25 08:27:25	2.29234759999999982	01	19-29岁	22.4953831427769195	113.926049491983676	440305	V0440300	7212	21	72	24	70	113.924863869999996	22.4917191500000015	113.927304199999995	22.4939351099999989	1
2019-10-25 19:01:48	2019-10-25 22:32:13	2.29234759999999982	02	19-29岁	22.4982712549971886	113.924169418397938	440305	V0440300	7568	22	71	25	69	113.922423530000003	22.4939351099999989	113.924863869999996	22.496151059999999	1
2019-10-25 07:50:08	2019-10-25 10:56:36	2.29234759999999982	01	30-39岁	22.4965619136578105	113.924450047540674	440305	V0440300	7568	22	71	25	69	113.922423530000003	22.4939351099999989	113.924863869999996	22.496151059999999	1
2019-10-25 19:19:06	2019-10-25 22:01:44	2.29234759999999982	01	19-29岁	22.4977560326263095	113.935010061054228	440305	V0440300	7573	22	76	25	74	113.934625209999993	22.4939351099999989	113.93706555	22.496151059999999	1
2019-10-25 08:51:07	2019-10-25 18:52:08	2.29234759999999982	02	30-39岁	22.4996599223352298	113.890757464442899	440305	V0440300	7912	23	58	26	56	113.890699159999997	22.496151059999999	113.893139500000004	22.4983670199999999	1
2019-10-25 19:37:18	2019-10-25 21:32:45	2.29234759999999982	01	30-39岁	22.5005389647975207	113.915339173450818	440305	V0440300	7922	23	68	26	66	113.915102520000005	22.496151059999999	113.917542859999998	22.4983670199999999	2
2019-10-25 18:35:42	2019-10-25 19:37:15	2.29234759999999982	01	30-39岁	22.5005389647975207	113.915339173450818	440305	V0440300	7922	23	68	26	66	113.915102520000005	22.496151059999999	113.917542859999998	22.4983670199999999	2
2019-10-25 14:34:04	2019-10-25 17:18:58	2.29234759999999982	01	19-29岁	22.4999306591502908	113.917032918036938	440305	V0440300	7922	23	68	26	66	113.915102520000005	22.496151059999999	113.917542859999998	22.4983670199999999	1
2019-10-25 12:43:39	2019-10-25 14:16:51	2.29234759999999982	01	60岁以上	22.4997763451669393	113.927370353906113	440305	V0440300	7927	23	73	26	71	113.927304199999995	22.496151059999999	113.929744540000002	22.4983670199999999	1
2019-10-25 19:50:13	2019-10-25 20:22:43	2.29234759999999982	03	未知	22.4999245912488988	113.935146778735586	440305	V0440300	7930	23	76	26	74	113.934625209999993	22.496151059999999	113.93706555	22.4983670199999999	1
2019-10-25 19:38:10	2019-10-25 23:39:19	2.29234759999999982	02	30-39岁	22.5021930867601299	113.898567840866789	440305	V0440300	8272	24	61	27	59	113.898020169999995	22.4983670199999999	113.900460510000002	22.5005829800000008	1
2019-10-25 08:47:21	2019-10-25 21:32:38	2.29234759999999982	01	40-49岁	22.5022133331658587	113.901024637172682	440305	V0440300	8273	24	62	27	60	113.900460510000002	22.4983670199999999	113.902900840000001	22.5005829800000008	1
2019-10-25 11:21:35	2019-10-25 11:22:35	2.29234759999999982	03	未知	22.502595815531901	113.915769434997131	440305	V0440300	8279	24	68	27	66	113.915102520000005	22.4983670199999999	113.917542859999998	22.5005829800000008	1
2019-10-25 23:29:49	2019-10-25 23:40:12	2.29234759999999982	01	50-59岁	22.5011168504057792	113.941841617931146	440305	V0440300	8289	24	78	27	76	113.939505879999999	22.4983670199999999	113.941946220000005	22.5005829800000008	1
2019-10-25 13:16:35	2019-10-25 15:54:55	2.29234759999999982	02	19-29岁	22.5043606847839399	113.880444450071437	440305	V0440300	8621	25	53	28	51	113.878497479999993	22.5005829800000008	113.88093782	22.5027989400000017	1
2019-10-25 20:26:27	2019-10-25 21:12:48	2.29234759999999982	01	30-39岁	22.5029420116457501	113.888275351195858	440305	V0440300	8625	25	57	28	55	113.888258820000004	22.5005829800000008	113.890699159999997	22.5027989400000017	1
2019-10-25 18:00:47	2019-10-25 21:14:19	2.29234759999999982	01	30-39岁	22.5047550282275211	113.899918989508606	440305	V0440300	8629	25	61	28	59	113.898020169999995	22.5005829800000008	113.900460510000002	22.5027989400000017	1
2019-10-25 10:24:48	2019-10-25 11:03:06	2.29234759999999982	01	19-29岁	22.5031018093726694	113.914388727386623	440305	V0440300	8635	25	67	28	65	113.912662190000006	22.5005829800000008	113.915102520000005	22.5027989400000017	1
2019-10-25 06:53:44	2019-10-25 07:55:15	2.29234759999999982	01	19-29岁	22.5044313104659288	113.914067824327162	440305	V0440300	8635	25	67	28	65	113.912662190000006	22.5005829800000008	113.915102520000005	22.5027989400000017	1
2019-10-25 14:46:19	2019-10-25 20:59:58	2.29234759999999982	01	40-49岁	22.5039199144748814	113.914224871331456	440305	V0440300	8635	25	67	28	65	113.912662190000006	22.5005829800000008	113.915102520000005	22.5027989400000017	1
2019-10-25 08:15:10	2019-10-25 10:18:15	2.29234759999999982	02	30-39岁	22.5044403313089703	113.914067623988046	440305	V0440300	8635	25	67	28	65	113.912662190000006	22.5005829800000008	113.915102520000005	22.5027989400000017	2
2019-10-25 19:12:06	2019-10-25 20:44:33	2.29234759999999982	02	30-39岁	22.5044403313089703	113.914067623988046	440305	V0440300	8635	25	67	28	65	113.912662190000006	22.5005829800000008	113.915102520000005	22.5027989400000017	2
2019-10-25 08:11:52	2019-10-25 09:12:12	2.29234759999999982	01	40-49岁	22.503318245859969	113.927117215057677	440305	V0440300	8640	25	72	28	70	113.924863869999996	22.5005829800000008	113.927304199999995	22.5027989400000017	1
2019-10-25 09:44:02	2019-10-25 10:28:38	2.29234759999999982	02	30-39岁	22.5034007923802584	113.927659301226626	440305	V0440300	8641	25	73	28	71	113.927304199999995	22.5005829800000008	113.929744540000002	22.5027989400000017	1
2019-10-25 20:35:04	2019-10-25 22:00:11	2.29234759999999982	02	30-39岁	22.5038830211383605	113.929756305720005	440305	V0440300	8642	25	74	28	72	113.929744540000002	22.5005829800000008	113.932184879999994	22.5027989400000017	1
2019-10-25 20:52:19	2019-10-25 22:47:07	2.29234759999999982	02	50-59岁	22.5047485401365392	113.933971975488902	440305	V0440300	8643	25	75	28	73	113.932184879999994	22.5005829800000008	113.934625209999993	22.5027989400000017	1
2019-10-25 12:01:11	2019-10-25 13:37:38	2.29234759999999982	02	19-29岁	22.50342018991579	113.933408807174587	440305	V0440300	8643	25	75	28	73	113.932184879999994	22.5005829800000008	113.934625209999993	22.5027989400000017	1
2019-10-25 20:02:34	2019-10-25 20:54:06	2.29234759999999982	02	30-39岁	22.5046793311686102	113.934128908022799	440305	V0440300	8643	25	75	28	73	113.932184879999994	22.5005829800000008	113.934625209999993	22.5027989400000017	1
2019-10-25 13:29:41	2019-10-25 14:42:44	2.29234759999999982	02	30-39岁	22.5048389407287388	113.936349630776974	440305	V0440300	8644	25	76	28	74	113.934625209999993	22.5005829800000008	113.93706555	22.5027989400000017	1
2019-10-25 13:44:08	2019-10-25 15:47:30	2.29234759999999982	01	19-29岁	22.5072045252033099	113.878175824660687	440305	V0440300	8977	26	52	29	50	113.87605714	22.5027989400000017	113.878497479999993	22.5050148900000018	1
2019-10-25 10:42:27	2019-10-25 22:58:03	2.29234759999999982	02	30-39岁	22.5063096074407696	113.914599164713124	440305	V0440300	8992	26	67	29	65	113.912662190000006	22.5027989400000017	113.915102520000005	22.5050148900000018	1
2019-10-25 16:48:26	2019-10-25 18:19:49	2.29234759999999982	02	19-29岁	22.5050515375450892	113.91676390542446	440305	V0440300	8993	26	68	29	66	113.915102520000005	22.5027989400000017	113.917542859999998	22.5050148900000018	1
2019-10-25 19:35:54	2019-10-25 19:36:54	2.29234759999999982	02	30-39岁	22.5059860790661794	113.91608269616701	440305	V0440300	8993	26	68	29	66	113.915102520000005	22.5027989400000017	113.917542859999998	22.5050148900000018	1
2019-10-25 20:17:43	2019-10-25 21:26:39	2.29234759999999982	01	50-59岁	22.5059720471895091	113.921949558273511	440305	V0440300	8995	26	70	29	68	113.919983189999996	22.5027989400000017	113.922423530000003	22.5050148900000018	1
2019-10-25 09:43:20	2019-10-25 10:15:42	2.29234759999999982	01	30-39岁	22.5056232232563502	113.927309062931954	440305	V0440300	8998	26	73	29	71	113.927304199999995	22.5027989400000017	113.929744540000002	22.5050148900000018	1
2019-10-25 09:46:47	2019-10-25 10:24:38	2.29234759999999982	02	30-39岁	22.5053574136955206	113.927567475012623	440305	V0440300	8998	26	73	29	71	113.927304199999995	22.5027989400000017	113.929744540000002	22.5050148900000018	1
2019-10-25 20:54:07	2019-10-25 22:05:29	2.29234759999999982	02	40-49岁	22.5055361002295307	113.933624358854331	440305	V0440300	9000	26	75	29	73	113.932184879999994	22.5027989400000017	113.934625209999993	22.5050148900000018	1
2019-10-25 18:00:21	2019-10-25 19:17:16	2.29234759999999982	02	30-39岁	22.5056207606861207	113.933331103472185	440305	V0440300	9000	26	75	29	73	113.932184879999994	22.5027989400000017	113.934625209999993	22.5050148900000018	1
2019-10-25 18:34:28	2019-10-25 21:06:16	2.29234759999999982	01	30-39岁	22.5058460413814885	113.934734504783378	440305	V0440300	9001	26	76	29	74	113.934625209999993	22.5027989400000017	113.93706555	22.5050148900000018	2
2019-10-25 22:17:33	2019-10-25 23:15:09	2.29234759999999982	01	30-39岁	22.5058460413814885	113.934734504783378	440305	V0440300	9001	26	76	29	74	113.934625209999993	22.5027989400000017	113.93706555	22.5050148900000018	2
2019-10-25 17:45:41	2019-10-25 21:12:43	2.29234759999999982	01	30-39岁	22.50620548014615	113.935600740908583	440305	V0440300	9001	26	76	29	74	113.934625209999993	22.5027989400000017	113.93706555	22.5050148900000018	1
2019-10-25 15:44:44	2019-10-25 16:56:06	2.29234759999999982	01	30-39岁	22.5066334407521005	113.940068995226127	440305	V0440300	9003	26	78	29	76	113.939505879999999	22.5027989400000017	113.941946220000005	22.5050148900000018	1
2019-10-25 18:54:44	2019-10-25 20:40:23	2.29234759999999982	01	30-39岁	22.5073845832819188	113.909009809543079	440305	V0440300	9347	27	65	30	63	113.907781510000007	22.5050148900000018	113.910221849999999	22.5072308499999991	1
2019-10-25 19:15:26	2019-10-25 22:25:02	2.29234759999999982	02	19-29岁	22.5076007712966195	113.913220396235715	440305	V0440300	9349	27	67	30	65	113.912662190000006	22.5050148900000018	113.915102520000005	22.5072308499999991	1
2019-10-25 18:58:54	2019-10-25 18:59:54	2.29234759999999982	01	30-39岁	22.5079118057285505	113.922392233258449	440305	V0440300	9352	27	70	30	68	113.919983189999996	22.5050148900000018	113.922423530000003	22.5072308499999991	1
2019-10-25 14:11:35	2019-10-25 16:08:52	2.29234759999999982	02	19-29岁	22.5090057781062711	113.921552101160046	440305	V0440300	9352	27	70	30	68	113.919983189999996	22.5050148900000018	113.922423530000003	22.5072308499999991	1
2019-10-25 22:28:58	2019-10-25 22:45:35	2.29234759999999982	01	60岁以上	22.5072821214234402	113.92202737708179	440305	V0440300	9352	27	70	30	68	113.919983189999996	22.5050148900000018	113.922423530000003	22.5072308499999991	1
2019-10-25 14:12:07	2019-10-25 16:14:22	2.29234759999999982	02	19-29岁	22.508594531073431	113.921755474754335	440305	V0440300	9352	27	70	30	68	113.919983189999996	22.5050148900000018	113.922423530000003	22.5072308499999991	1
2019-10-25 08:15:44	2019-10-25 09:24:19	2.29234759999999982	01	19-29岁	22.5084556888080911	113.921574003701267	440305	V0440300	9352	27	70	30	68	113.919983189999996	22.5050148900000018	113.922423530000003	22.5072308499999991	1
2019-10-25 10:42:15	2019-10-25 11:39:55	2.29234759999999982	01	60岁以上	22.5072681122210909	113.920823283030941	440305	V0440300	9352	27	70	30	68	113.919983189999996	22.5050148900000018	113.922423530000003	22.5072308499999991	1
2019-10-25 17:44:27	2019-10-25 19:07:27	2.29234759999999982	02	30-39岁	22.5089479105547916	113.924661565115883	440305	V0440300	9353	27	71	30	69	113.922423530000003	22.5050148900000018	113.924863869999996	22.5072308499999991	1
2019-10-25 13:19:39	2019-10-25 15:52:27	2.29234759999999982	01	19-29岁	22.5104132999621598	113.880765046401649	440305	V0440300	9692	28	53	31	51	113.878497479999993	22.5072308499999991	113.88093782	22.50944681	1
2019-10-25 11:31:56	2019-10-25 13:33:52	2.29234759999999982	01	30-39岁	22.5096161691191092	113.902569002454157	440305	V0440300	9701	28	62	31	60	113.900460510000002	22.5072308499999991	113.902900840000001	22.50944681	2
2019-10-25 13:33:53	2019-10-25 15:22:07	2.29234759999999982	01	30-39岁	22.5096161691191092	113.902569002454157	440305	V0440300	9701	28	62	31	60	113.900460510000002	22.5072308499999991	113.902900840000001	22.50944681	2
2019-10-25 18:04:56	2019-10-25 18:37:34	2.29234759999999982	01	19-29岁	22.5102776764681813	113.919163621738647	440305	V0440300	9708	28	69	31	67	113.917542859999998	22.5072308499999991	113.919983189999996	22.50944681	1
2019-10-25 22:50:50	2019-10-25 23:48:08	2.29234759999999982	01	19-29岁	22.5111788044879901	113.920979431545504	440305	V0440300	9709	28	70	31	68	113.919983189999996	22.5072308499999991	113.922423530000003	22.50944681	1
2019-10-25 11:01:46	2019-10-25 11:43:40	2.29234759999999982	03	未知	22.5107385068030013	113.92249473466525	440305	V0440300	9710	28	71	31	69	113.922423530000003	22.5072308499999991	113.924863869999996	22.50944681	1
2019-10-25 22:25:05	2019-10-25 23:25:59	2.29234759999999982	01	19-29岁	22.5101368882660111	113.925014057135272	440305	V0440300	9711	28	72	31	70	113.924863869999996	22.5072308499999991	113.927304199999995	22.50944681	1
2019-10-25 06:58:18	2019-10-25 07:59:01	2.29234759999999982	02	40-49岁	22.5098047835954205	113.925108826725065	440305	V0440300	9711	28	72	31	70	113.924863869999996	22.5072308499999991	113.927304199999995	22.50944681	1
2019-10-25 00:01:00	2019-10-25 00:14:55	2.29234759999999982	01	19-29岁	22.5100946487244791	113.927054757227978	440305	V0440300	9711	28	72	31	70	113.924863869999996	22.5072308499999991	113.927304199999995	22.50944681	2
2019-10-25 15:38:50	2019-10-25 23:41:51	2.29234759999999982	01	19-29岁	22.5100946487244791	113.927054757227978	440305	V0440300	9711	28	72	31	70	113.924863869999996	22.5072308499999991	113.927304199999995	22.50944681	2
2019-10-25 13:59:11	2019-10-25 17:39:20	2.29234759999999982	02	40-49岁	22.5113046699323007	113.925201897937285	440305	V0440300	9711	28	72	31	70	113.924863869999996	22.5072308499999991	113.927304199999995	22.50944681	1
2019-10-25 09:12:29	2019-10-25 18:30:28	2.29234759999999982	01	50-59岁	22.5095321315808583	113.929262370430592	440305	V0440300	9712	28	73	31	71	113.927304199999995	22.5072308499999991	113.929744540000002	22.50944681	1
2019-10-25 17:11:22	2019-10-25 19:08:42	2.29234759999999982	01	19-29岁	22.5098216113720717	113.928352647156316	440305	V0440300	9712	28	73	31	71	113.927304199999995	22.5072308499999991	113.929744540000002	22.50944681	1
2019-10-25 15:41:07	2019-10-25 17:55:35	2.29234759999999982	01	30-39岁	22.5128158666593201	113.900953253200058	440305	V0440300	10058	29	62	32	60	113.900460510000002	22.50944681	113.902900840000001	22.5116627700000009	1
2019-10-25 16:51:44	2019-10-25 19:11:40	2.29234759999999982	03	19-29岁	22.5126790956197311	113.91826530195344	440305	V0440300	10065	29	69	32	67	113.917542859999998	22.50944681	113.919983189999996	22.5116627700000009	1
2019-10-25 16:22:19	2019-10-25 16:23:19	2.29234759999999982	02	19-29岁	22.5136029885141085	113.921741617515565	440305	V0440300	10066	29	70	32	68	113.919983189999996	22.50944681	113.922423530000003	22.5116627700000009	1
2019-10-25 16:36:45	2019-10-25 18:43:38	2.29234759999999982	02	19-29岁	22.51284040332839	113.921505971845676	440305	V0440300	10066	29	70	32	68	113.919983189999996	22.50944681	113.922423530000003	22.5116627700000009	1
2019-10-25 13:16:18	2019-10-25 16:42:44	2.29234759999999982	02	19-29岁	22.5131937852528594	113.922051800749387	440305	V0440300	10066	29	70	32	68	113.919983189999996	22.50944681	113.922423530000003	22.5116627700000009	1
2019-10-25 18:32:35	2019-10-25 20:29:03	2.29234759999999982	02	19-29岁	22.513244876503979	113.920477104649251	440305	V0440300	10066	29	70	32	68	113.919983189999996	22.50944681	113.922423530000003	22.5116627700000009	1
2019-10-25 12:41:49	2019-10-25 14:18:42	2.29234759999999982	01	19-29岁	22.5125144036111209	113.922863347625977	440305	V0440300	10067	29	71	32	69	113.922423530000003	22.50944681	113.924863869999996	22.5116627700000009	1
2019-10-25 13:14:35	2019-10-25 16:40:10	2.29234759999999982	02	19-29岁	22.5138612259123398	113.922503253200745	440305	V0440300	10067	29	71	32	69	113.922423530000003	22.50944681	113.924863869999996	22.5116627700000009	1
2019-10-25 21:37:59	2019-10-25 23:17:18	2.29234759999999982	01	40-49岁	22.5138203235926717	113.924611970051657	440305	V0440300	10067	29	71	32	69	113.922423530000003	22.50944681	113.924863869999996	22.5116627700000009	1
2019-10-25 09:42:22	2019-10-25 22:11:11	2.29234759999999982	01	19-29岁	22.5131203304939618	113.92434578177172	440305	V0440300	10067	29	71	32	69	113.922423530000003	22.50944681	113.924863869999996	22.5116627700000009	1
2019-10-25 18:44:30	2019-10-25 18:45:30	2.29234759999999982	01	30-39岁	22.5127359186449283	113.923120700160652	440305	V0440300	10067	29	71	32	69	113.922423530000003	22.50944681	113.924863869999996	22.5116627700000009	1
2019-10-25 08:11:32	2019-10-25 12:34:31	2.29234759999999982	02	30-39岁	22.512094456219149	113.929225154137896	440305	V0440300	10069	29	73	32	71	113.927304199999995	22.50944681	113.929744540000002	22.5116627700000009	1
2019-10-25 14:28:08	2019-10-25 19:03:13	2.29234759999999982	01	50-59岁	22.5134864035738502	113.927445964789115	440305	V0440300	10069	29	73	32	71	113.927304199999995	22.50944681	113.929744540000002	22.5116627700000009	1
2019-10-25 00:15:35	2019-10-25 08:18:44	2.29234759999999982	02	19-29岁	22.5133339928063485	113.9341224595304	440305	V0440300	10071	29	75	32	73	113.932184879999994	22.50944681	113.934625209999993	22.5116627700000009	1
2019-10-25 18:21:07	2019-10-25 22:22:33	3.05925700000000012	02	30-39岁	22.512492558585901	114.042012025925075	440304	V0440300	10116	29	120	31	119	114.042000000000002	22.50944681	114.044440339999994	22.5116627700000009	1
2019-10-25 20:08:52	2019-10-25 22:36:56	2.29234759999999982	02	30-39岁	22.5145987264414416	113.899339914509781	440305	V0440300	10414	30	61	33	59	113.898020169999995	22.5116627700000009	113.900460510000002	22.513878720000001	1
2019-10-25 20:42:55	2019-10-25 21:16:27	2.29234759999999982	01	19-29岁	22.5156728247973206	113.908728233452848	440305	V0440300	10418	30	65	33	63	113.907781510000007	22.5116627700000009	113.910221849999999	22.513878720000001	1
2019-10-25 09:36:52	2019-10-25 15:23:09	2.29234759999999982	01	30-39岁	22.514379572629899	113.918936650875992	440305	V0440300	10422	30	69	33	67	113.917542859999998	22.5116627700000009	113.919983189999996	22.513878720000001	1
2019-10-25 20:52:08	2019-10-25 22:02:30	2.29234759999999982	02	19-29岁	22.5154025002817306	113.922401105591732	440305	V0440300	10423	30	70	33	68	113.919983189999996	22.5116627700000009	113.922423530000003	22.513878720000001	3
2019-10-25 18:18:56	2019-10-25 19:14:28	2.29234759999999982	02	19-29岁	22.5154025002817306	113.922401105591732	440305	V0440300	10423	30	70	33	68	113.919983189999996	22.5116627700000009	113.922423530000003	22.513878720000001	3
2019-10-25 20:17:58	2019-10-25 20:52:05	2.29234759999999982	02	19-29岁	22.5154025002817306	113.922401105591732	440305	V0440300	10423	30	70	33	68	113.919983189999996	22.5116627700000009	113.922423530000003	22.513878720000001	3
2019-10-25 17:11:56	2019-10-25 22:45:10	2.29234759999999982	01	19-29岁	22.5147043739253192	113.924592394293526	440305	V0440300	10424	30	71	33	69	113.922423530000003	22.5116627700000009	113.924863869999996	22.513878720000001	1
2019-10-25 18:06:38	2019-10-25 18:07:38	2.29234759999999982	02	30-39岁	22.5152504920323899	113.923890641229278	440305	V0440300	10424	30	71	33	69	113.922423530000003	22.5116627700000009	113.924863869999996	22.513878720000001	1
2019-10-25 09:13:40	2019-10-25 23:06:38	2.29234759999999982	01	19-29岁	22.5152027517087987	113.924697920352116	440305	V0440300	10424	30	71	33	69	113.922423530000003	22.5116627700000009	113.924863869999996	22.513878720000001	1
2019-10-25 04:19:56	2019-10-25 05:37:15	2.29234759999999982	01	50-59岁	22.5153741091796817	113.923275951285675	440305	V0440300	10424	30	71	33	69	113.922423530000003	22.5116627700000009	113.924863869999996	22.513878720000001	1
2019-10-25 11:06:56	2019-10-25 20:14:52	2.29234759999999982	01	19-29岁	22.5143477324412693	113.924347741771911	440305	V0440300	10424	30	71	33	69	113.922423530000003	22.5116627700000009	113.924863869999996	22.513878720000001	1
2019-10-25 09:01:25	2019-10-25 10:08:27	2.29234759999999982	01	19-29岁	22.5157176445623115	113.925667587794649	440305	V0440300	10425	30	72	33	70	113.924863869999996	22.5116627700000009	113.927304199999995	22.513878720000001	1
2019-10-25 16:16:22	2019-10-25 17:33:53	2.29234759999999982	01	19-29岁	22.5141127298939203	113.926217927227668	440305	V0440300	10425	30	72	33	70	113.924863869999996	22.5116627700000009	113.927304199999995	22.513878720000001	1
2019-10-25 19:10:44	2019-10-25 20:58:36	2.29234759999999982	01	30-39岁	22.5139011224424799	113.92836928116968	440305	V0440300	10426	30	73	33	71	113.927304199999995	22.5116627700000009	113.929744540000002	22.513878720000001	1
2019-10-25 19:28:50	2019-10-25 22:54:29	3.05925700000000012	01	19-29岁	22.5145758715627196	114.046348778702821	440304	V0440300	10474	30	121	32	120	114.044440339999994	22.5116627700000009	114.046880669999993	22.513878720000001	1
2019-10-25 18:31:05	2019-10-25 19:17:48	2.29234759999999982	02	30-39岁	22.5181666058222412	113.901377807952429	440305	V0440300	10772	31	62	34	60	113.900460510000002	22.513878720000001	113.902900840000001	22.5160946799999984	1
2019-10-25 11:01:14	2019-10-25 12:44:56	2.29234759999999982	02	19-29岁	22.5174389000279191	113.909524287100737	440305	V0440300	10775	31	65	34	63	113.907781510000007	22.513878720000001	113.910221849999999	22.5160946799999984	1
2019-10-25 13:15:47	2019-10-25 15:43:37	2.29234759999999982	01	30-39岁	22.5177531446136214	113.90803111365679	440305	V0440300	10775	31	65	34	63	113.907781510000007	22.513878720000001	113.910221849999999	22.5160946799999984	1
2019-10-25 11:07:20	2019-10-25 23:09:25	2.29234759999999982	01	19-29岁	22.5171812145507104	113.926693976698033	440305	V0440300	10782	31	72	34	70	113.924863869999996	22.513878720000001	113.927304199999995	22.5160946799999984	1
2019-10-25 10:33:25	2019-10-25 11:36:09	2.29234759999999982	01	30-39岁	22.5164663102335005	113.925175047193733	440305	V0440300	10782	31	72	34	70	113.924863869999996	22.513878720000001	113.927304199999995	22.5160946799999984	1
2019-10-25 20:44:53	2019-10-25 23:12:36	2.29234759999999982	02	0-18岁	22.5175965003536511	113.929064643656005	440305	V0440300	10783	31	73	34	71	113.927304199999995	22.513878720000001	113.929744540000002	22.5160946799999984	1
2019-10-25 08:50:00	2019-10-25 09:20:21	2.29234759999999982	01	19-29岁	22.5162445283648012	113.929628790106364	440305	V0440300	10783	31	73	34	71	113.927304199999995	22.513878720000001	113.929744540000002	22.5160946799999984	1
2019-10-25 12:10:34	2019-10-25 13:46:07	2.29234759999999982	01	19-29岁	22.5182024143911512	113.941922025441457	440305	V0440300	10788	31	78	34	77	113.939505879999999	22.513878720000001	113.941946220000005	22.5160946799999984	1
2019-10-25 15:45:40	2019-10-25 17:03:19	3.05925700000000012	02	19-29岁	22.5168376827946801	114.050089299369532	440304	V0440300	10833	31	123	33	122	114.04932101	22.513878720000001	114.051761350000007	22.5160946799999984	1
2019-10-25 12:17:43	2019-10-25 14:28:38	2.29234759999999982	01	40-49岁	22.52027590443954	113.909694273592379	440305	V0440300	11132	32	65	35	63	113.907781510000007	22.5160946799999984	113.910221849999999	22.5183106399999993	1
2019-10-25 22:48:26	2019-10-25 23:35:41	2.29234759999999982	01	19-29岁	22.5198678435974209	113.914764226838557	440305	V0440300	11134	32	67	35	65	113.912662190000006	22.5160946799999984	113.915102520000005	22.5183106399999993	1
2019-10-25 22:01:11	2019-10-25 22:21:56	2.29234759999999982	02	19-29岁	22.51859393933821	113.914219424807598	440305	V0440300	11134	32	67	35	65	113.912662190000006	22.5160946799999984	113.915102520000005	22.5183106399999993	3
2019-10-25 18:09:11	2019-10-25 22:00:49	2.29234759999999982	02	19-29岁	22.51859393933821	113.914219424807598	440305	V0440300	11134	32	67	35	65	113.912662190000006	22.5160946799999984	113.915102520000005	22.5183106399999993	3
2019-10-25 09:39:47	2019-10-25 18:08:31	2.29234759999999982	02	19-29岁	22.51859393933821	113.914219424807598	440305	V0440300	11134	32	67	35	65	113.912662190000006	22.5160946799999984	113.915102520000005	22.5183106399999993	3
2019-10-25 10:57:22	2019-10-25 13:43:58	2.29234759999999982	01	19-29岁	22.5192693893880396	113.922626245662698	440305	V0440300	11138	32	71	35	70	113.922423530000003	22.5160946799999984	113.924863869999996	22.5183106399999993	1
2019-10-25 20:37:29	2019-10-25 22:48:17	2.29234759999999982	02	60岁以上	22.5183368341018308	113.924356529720427	440305	V0440300	11138	32	71	35	70	113.922423530000003	22.5160946799999984	113.924863869999996	22.5183106399999993	1
2019-10-25 13:43:12	2019-10-25 13:44:12	2.29234759999999982	01	30-39岁	22.5194615867376911	113.923709932270626	440305	V0440300	11138	32	71	35	70	113.922423530000003	22.5160946799999984	113.924863869999996	22.5183106399999993	1
2019-10-25 07:28:27	2019-10-25 08:47:42	2.29234759999999982	02	40-49岁	22.5195794147410489	113.926096922877775	440305	V0440300	11139	32	72	35	71	113.924863869999996	22.5160946799999984	113.927304199999995	22.5183106399999993	1
2019-10-25 16:40:56	2019-10-25 16:41:56	2.29234759999999982	01	40-49岁	22.5189208481226295	113.929890170181466	440305	V0440300	11141	32	74	35	73	113.929744540000002	22.5160946799999984	113.932184879999994	22.5183106399999993	2
2019-10-25 00:25:42	2019-10-25 10:04:45	2.29234759999999982	01	40-49岁	22.5189208481226295	113.929890170181466	440305	V0440300	11141	32	74	35	73	113.929744540000002	22.5160946799999984	113.932184879999994	22.5183106399999993	2
2019-10-25 14:53:46	2019-10-25 16:23:55	2.29234759999999982	01	30-39岁	22.5205074252188986	113.929796805526507	440305	V0440300	11141	32	74	35	73	113.929744540000002	22.5160946799999984	113.932184879999994	22.5183106399999993	1
2019-10-25 21:37:38	2019-10-25 23:44:05	2.29234759999999982	01	30-39岁	22.5189945898984902	113.93233642359877	440305	V0440300	11142	32	75	35	74	113.932184879999994	22.5160946799999984	113.934625209999993	22.5183106399999993	2
2019-10-25 11:55:29	2019-10-25 13:41:28	2.29234759999999982	01	30-39岁	22.5189945898984902	113.93233642359877	440305	V0440300	11142	32	75	35	74	113.932184879999994	22.5160946799999984	113.934625209999993	22.5183106399999993	2
2019-10-25 05:37:47	2019-10-25 15:04:46	2.29234759999999982	01	40-49岁	22.5201825393586006	113.944015492105905	440305	V0440300	11146	32	79	34	78	113.941946220000005	22.5160946799999984	113.944386559999998	22.5183106399999993	1
2019-10-25 16:33:01	2019-10-25 18:16:18	3.05925700000000012	01	30-39岁	22.5201642314183914	114.033192933072982	440304	V0440300	11183	32	116	34	115	114.032238660000004	22.5160946799999984	114.034678990000003	22.5183106399999993	1
2019-10-25 16:06:28	2019-10-25 22:31:00	3.05925700000000012	02	30-39岁	22.5186654167165088	114.041491975028748	440304	V0440300	11186	32	119	34	118	114.039559659999995	22.5160946799999984	114.042000000000002	22.5183106399999993	1
2019-10-25 14:59:32	2019-10-25 17:12:30	3.05925700000000012	02	40-49岁	22.5195220323027492	114.055715337665404	440304	V0440300	11192	32	125	34	124	114.054201680000006	22.5160946799999984	114.056642019999998	22.5183106399999993	1
2019-10-25 20:03:00	2019-10-25 23:45:38	3.05925700000000012	01	19-29岁	22.5192601573101108	114.057187800327199	440304	V0440300	11193	32	126	34	125	114.056642019999998	22.5160946799999984	114.059082349999997	22.5183106399999993	1
2019-10-25 15:25:03	2019-10-25 16:58:57	2.29234759999999982	02	19-29岁	22.5215863552715696	113.922973163450251	440305	V0440300	11495	33	71	36	70	113.922423530000003	22.5183106399999993	113.924863869999996	22.5205266000000002	1
2019-10-25 13:29:14	2019-10-25 14:47:35	2.29234759999999982	03	未知	22.5213929465922789	113.927018454724234	440305	V0440300	11496	33	72	36	71	113.924863869999996	22.5183106399999993	113.927304199999995	22.5205266000000002	1
2019-10-25 17:04:40	2019-10-25 23:29:00	2.29234759999999982	01	30-39岁	22.5216824365909893	113.94410876174976	440305	V0440300	11503	33	79	35	78	113.941946220000005	22.5183106399999993	113.944386559999998	22.5205266000000002	1
2019-10-25 18:53:43	2019-10-25 19:39:18	3.05925700000000012	03	未知	22.5225332917784407	114.034900677522074	440304	V0440300	11541	33	117	35	116	114.034678990000003	22.5183106399999993	114.037119329999996	22.5205266000000002	1
2019-10-25 12:17:28	2019-10-25 13:33:56	3.05925700000000012	01	30-39岁	22.5214630207555615	114.03559384543999	440304	V0440300	11541	33	117	35	116	114.034678990000003	22.5183106399999993	114.037119329999996	22.5205266000000002	1
2019-10-25 19:42:45	2019-10-25 22:25:40	3.05925700000000012	02	30-39岁	22.5209153534046784	114.040161703123474	440304	V0440300	11543	33	119	35	118	114.039559659999995	22.5183106399999993	114.042000000000002	22.5205266000000002	1
2019-10-25 16:53:41	2019-10-25 19:05:07	3.05925700000000012	01	50-59岁	22.5218143453456392	114.045369064437352	440304	V0440300	11545	33	121	35	120	114.044440339999994	22.5183106399999993	114.046880669999993	22.5205266000000002	3
2019-10-25 08:32:15	2019-10-25 09:06:14	3.05925700000000012	01	50-59岁	22.5218143453456392	114.045369064437352	440304	V0440300	11545	33	121	35	120	114.044440339999994	22.5183106399999993	114.046880669999993	22.5205266000000002	3
2019-10-25 09:06:25	2019-10-25 10:04:43	3.05925700000000012	01	50-59岁	22.5218143453456392	114.045369064437352	440304	V0440300	11545	33	121	35	120	114.044440339999994	22.5183106399999993	114.046880669999993	22.5205266000000002	3
2019-10-25 09:38:57	2019-10-25 17:52:12	3.05925700000000012	02	50-59岁	22.5224337217610788	114.045676471963787	440304	V0440300	11545	33	121	35	120	114.044440339999994	22.5183106399999993	114.046880669999993	22.5205266000000002	1
2019-10-25 18:02:52	2019-10-25 18:41:25	3.05925700000000012	01	60岁以上	22.5222695759654314	114.069763092671536	440304	V0440300	11555	33	131	34	130	114.068843700000002	22.5183106399999993	114.071284030000001	22.5205266000000002	2
2019-10-25 18:42:43	2019-10-25 21:22:57	3.05925700000000012	01	60岁以上	22.5222695759654314	114.069763092671536	440304	V0440300	11555	33	131	34	130	114.068843700000002	22.5183106399999993	114.071284030000001	22.5205266000000002	2
2019-10-25 09:46:54	2019-10-25 12:28:20	2.29234759999999982	03	未知	22.5242761922259795	113.916871359293182	440305	V0440300	11849	34	68	37	67	113.915102520000005	22.5205266000000002	113.917542859999998	22.5227425500000003	2
2019-10-25 09:15:56	2019-10-25 09:46:53	2.29234759999999982	03	未知	22.5242761922259795	113.916871359293182	440305	V0440300	11849	34	68	37	67	113.915102520000005	22.5205266000000002	113.917542859999998	22.5227425500000003	2
2019-10-25 09:11:01	2019-10-25 19:55:59	2.29234759999999982	01	19-29岁	22.5239504318442592	113.91823856630505	440305	V0440300	11850	34	69	37	68	113.917542859999998	22.5205266000000002	113.919983189999996	22.5227425500000003	1
2019-10-25 00:00:39	2019-10-25 06:54:33	2.29234759999999982	01	0-18岁	22.5241909797564013	113.922789149037897	440305	V0440300	11852	34	71	37	70	113.922423530000003	22.5205266000000002	113.924863869999996	22.5227425500000003	1
2019-10-25 19:54:39	2019-10-25 21:21:12	2.29234759999999982	01	40-49岁	22.5242803437856089	113.93077221430498	440305	V0440300	11855	34	74	37	73	113.929744540000002	22.5205266000000002	113.932184879999994	22.5227425500000003	1
2019-10-25 18:50:21	2019-10-25 20:48:44	2.29234759999999982	01	30-39岁	22.5242306719547116	113.941429817219984	440305	V0440300	11859	34	78	36	77	113.939505879999999	22.5205266000000002	113.941946220000005	22.5227425500000003	2
2019-10-25 20:48:45	2019-10-25 21:55:44	2.29234759999999982	01	30-39岁	22.5242306719547116	113.941429817219984	440305	V0440300	11859	34	78	36	77	113.939505879999999	22.5205266000000002	113.941946220000005	22.5227425500000003	2
2019-10-25 17:20:12	2019-10-25 18:13:22	2.29234759999999982	03	未知	22.5227981490217992	113.94535676101134	440305	V0440300	11861	34	80	36	79	113.944386559999998	22.5205266000000002	113.946826889999997	22.5227425500000003	1
2019-10-25 13:25:32	2019-10-25 18:39:01	3.05925700000000012	02	19-29岁	22.523689655214131	114.036430351969045	440304	V0440300	11898	34	117	36	116	114.034678990000003	22.5205266000000002	114.037119329999996	22.5227425500000003	1
2019-10-25 16:27:43	2019-10-25 17:21:41	3.05925700000000012	02	19-29岁	22.5234127633294214	114.037077439801251	440304	V0440300	11898	34	117	36	116	114.034678990000003	22.5205266000000002	114.037119329999996	22.5227425500000003	1
2019-10-25 12:47:03	2019-10-25 14:44:03	3.05925700000000012	01	40-49岁	22.5237653707810495	114.042014772216689	440304	V0440300	11901	34	120	36	119	114.042000000000002	22.5205266000000002	114.044440339999994	22.5227425500000003	1
2019-10-25 18:41:31	2019-10-25 20:02:41	3.05925700000000012	01	19-29岁	22.5248930619177798	114.044934374875012	440304	V0440300	11902	34	121	36	120	114.044440339999994	22.5205266000000002	114.046880669999993	22.5227425500000003	1
2019-10-25 18:06:34	2019-10-25 18:43:04	3.05925700000000012	01	50-59岁	22.523655532208501	114.055705404273638	440304	V0440300	11906	34	125	36	124	114.054201680000006	22.5205266000000002	114.056642019999998	22.5227425500000003	1
2019-10-25 15:47:08	2019-10-25 17:04:09	3.05925700000000012	01	19-29岁	22.5241882693275208	114.068071037162071	440304	V0440300	11911	34	130	35	129	114.066403359999995	22.5205266000000002	114.068843700000002	22.5227425500000003	1
2019-10-25 11:53:34	2019-10-25 14:00:55	2.29234759999999982	01	19-29岁	22.5254143323621108	113.908462763524057	440305	V0440300	12203	35	65	38	64	113.907781510000007	22.5227425500000003	113.910221849999999	22.5249585100000012	2
2019-10-25 09:26:38	2019-10-25 11:53:28	2.29234759999999982	01	19-29岁	22.5254143323621108	113.908462763524057	440305	V0440300	12203	35	65	38	64	113.907781510000007	22.5227425500000003	113.910221849999999	22.5249585100000012	2
2019-10-25 18:26:31	2019-10-25 19:45:47	2.29234759999999982	02	30-39岁	22.5264475008998097	113.912918005733331	440305	V0440300	12205	35	67	38	66	113.912662190000006	22.5227425500000003	113.915102520000005	22.5249585100000012	1
2019-10-25 11:09:46	2019-10-25 12:04:57	2.29234759999999982	02	30-39岁	22.5269899884215299	113.921444806577767	440305	V0440300	12208	35	70	38	69	113.919983189999996	22.5227425500000003	113.922423530000003	22.5249585100000012	2
2019-10-25 12:05:02	2019-10-25 17:46:23	2.29234759999999982	02	30-39岁	22.5269899884215299	113.921444806577767	440305	V0440300	12208	35	70	38	69	113.919983189999996	22.5227425500000003	113.922423530000003	22.5249585100000012	2
2019-10-25 22:02:59	2019-10-25 22:53:23	2.29234759999999982	01	40-49岁	22.5263551026107507	113.942568165689408	440305	V0440300	12217	35	79	37	78	113.941946220000005	22.5227425500000003	113.944386559999998	22.5249585100000012	1
2019-10-25 08:56:01	2019-10-25 10:49:03	2.29234759999999982	03	未知	22.5268085596608003	113.948386857156777	440305	V0440300	12219	35	81	37	80	113.946826889999997	22.5227425500000003	113.949267230000004	22.5249585100000012	1
2019-10-25 18:10:20	2019-10-25 21:39:00	2.29234759999999982	02	19-29岁	22.5258779284410693	113.950233628857504	440305	V0440300	12220	35	82	37	81	113.949267230000004	22.5227425500000003	113.951707560000003	22.5249585100000012	1
2019-10-25 23:46:06	2019-10-25 23:46:06	2.29234759999999982	01	19-29岁	22.5257837869505302	113.95526777771758	440305	V0440300	12222	35	84	37	83	113.954147899999995	22.5227425500000003	113.956588240000002	22.5249585100000012	1
2019-10-25 18:07:09	2019-10-25 19:41:49	2.29234759999999982	02	未知	22.5259124639582708	113.964940594472537	440305	V0440300	12226	35	88	37	87	113.963909240000007	22.5227425500000003	113.966349579999999	22.5249585100000012	1
2019-10-25 10:43:08	2019-10-25 11:44:50	2.29234759999999982	01	30-39岁	22.5265615838846287	113.967296759128033	440305	V0440300	12227	35	89	37	88	113.966349579999999	22.5227425500000003	113.968789920000006	22.5249585100000012	3
2019-10-25 11:45:00	2019-10-25 19:08:29	2.29234759999999982	01	30-39岁	22.5265615838846287	113.967296759128033	440305	V0440300	12227	35	89	37	88	113.966349579999999	22.5227425500000003	113.968789920000006	22.5249585100000012	3
2019-10-25 09:43:31	2019-10-25 10:24:11	2.29234759999999982	01	30-39岁	22.5265615838846287	113.967296759128033	440305	V0440300	12227	35	89	37	88	113.966349579999999	22.5227425500000003	113.968789920000006	22.5249585100000012	3
2019-10-25 18:14:18	2019-10-25 18:15:18	3.05925700000000012	02	19-29岁	22.5256603779703291	114.037583222239277	440304	V0440300	12256	35	118	37	117	114.037119329999996	22.5227425500000003	114.039559659999995	22.5249585100000012	1
2019-10-25 14:31:34	2019-10-25 15:08:21	3.05925700000000012	01	30-39岁	22.5253778578965509	114.038415022154567	440304	V0440300	12256	35	118	37	117	114.037119329999996	22.5227425500000003	114.039559659999995	22.5249585100000012	2
2019-10-25 15:08:24	2019-10-25 16:06:42	3.05925700000000012	01	30-39岁	22.5253778578965509	114.038415022154567	440304	V0440300	12256	35	118	37	117	114.037119329999996	22.5227425500000003	114.039559659999995	22.5249585100000012	2
2019-10-25 11:18:33	2019-10-25 11:19:33	3.05925700000000012	02	19-29岁	22.5262803344024398	114.04184460330157	440304	V0440300	12257	35	119	37	118	114.039559659999995	22.5227425500000003	114.042000000000002	22.5249585100000012	1
2019-10-25 10:38:46	2019-10-25 11:53:13	3.05925700000000012	01	30-39岁	22.5254396915004413	114.0417750823229	440304	V0440300	12257	35	119	37	118	114.039559659999995	22.5227425500000003	114.042000000000002	22.5249585100000012	2
2019-10-25 19:35:34	2019-10-25 21:23:47	3.05925700000000012	01	30-39岁	22.5254396915004413	114.0417750823229	440304	V0440300	12257	35	119	37	118	114.039559659999995	22.5227425500000003	114.042000000000002	22.5249585100000012	2
2019-10-25 19:23:46	2019-10-25 20:26:22	3.05925700000000012	01	30-39岁	22.5268543358367204	114.04262900772909	440304	V0440300	12258	35	120	37	119	114.042000000000002	22.5227425500000003	114.044440339999994	22.5249585100000012	1
2019-10-25 12:51:32	2019-10-25 14:40:10	3.05925700000000012	01	40-49岁	22.5269537966961408	114.067283984637839	440304	V0440300	12268	35	130	36	129	114.066403359999995	22.5227425500000003	114.068843700000002	22.5249585100000012	1
2019-10-25 17:59:22	2019-10-25 21:59:34	2.29234759999999982	02	19-29岁	22.5283791652833898	113.906832717900357	440305	V0440300	12559	36	64	39	63	113.905341179999994	22.5249585100000012	113.907781510000007	22.5271744699999985	1
2019-10-25 16:00:51	2019-10-25 17:14:54	2.29234759999999982	01	19-29岁	22.5291735313436483	113.914829400481494	440305	V0440300	12562	36	67	39	66	113.912662190000006	22.5249585100000012	113.915102520000005	22.5271744699999985	1
2019-10-25 07:17:57	2019-10-25 15:27:02	2.29234759999999982	02	19-29岁	22.5283703499319188	113.913419241993125	440305	V0440300	12562	36	67	39	66	113.912662190000006	22.5249585100000012	113.915102520000005	22.5271744699999985	1
2019-10-25 13:36:27	2019-10-25 22:01:52	2.29234759999999982	01	30-39岁	22.5280543682855416	113.919060600924183	440305	V0440300	12564	36	69	39	68	113.917542859999998	22.5249585100000012	113.919983189999996	22.5271744699999985	1
2019-10-25 20:44:54	2019-10-25 23:30:36	2.29234759999999982	02	30-39岁	22.5292065220613011	113.921259638104615	440305	V0440300	12565	36	70	39	69	113.919983189999996	22.5249585100000012	113.922423530000003	22.5271744699999985	1
2019-10-25 08:51:06	2019-10-25 13:27:48	2.29234759999999982	01	19-29岁	22.5286464723313884	113.922175505037487	440305	V0440300	12565	36	70	39	69	113.919983189999996	22.5249585100000012	113.922423530000003	22.5271744699999985	1
2019-10-25 19:00:56	2019-10-25 19:52:17	2.29234759999999982	02	30-39岁	22.5284468700373388	113.926366857165448	440305	V0440300	12567	36	72	39	71	113.924863869999996	22.5249585100000012	113.927304199999995	22.5271744699999985	2
2019-10-25 18:29:01	2019-10-25 18:59:33	2.29234759999999982	02	30-39岁	22.5284468700373388	113.926366857165448	440305	V0440300	12567	36	72	39	71	113.924863869999996	22.5249585100000012	113.927304199999995	22.5271744699999985	2
2019-10-25 19:34:53	2019-10-25 20:38:18	2.29234759999999982	01	40-49岁	22.5292547394567499	113.942708297705835	440305	V0440300	12574	36	79	38	78	113.941946220000005	22.5249585100000012	113.944386559999998	22.5271744699999985	1
2019-10-25 22:22:24	2019-10-25 23:41:07	2.29234759999999982	01	40-49岁	22.5272733754127188	113.94624916003265	440305	V0440300	12575	36	80	38	79	113.944386559999998	22.5249585100000012	113.946826889999997	22.5271744699999985	1
2019-10-25 00:19:31	2019-10-25 21:33:40	2.29234759999999982	01	19-29岁	22.5280337719977197	113.948272488420088	440305	V0440300	12576	36	81	38	80	113.946826889999997	22.5249585100000012	113.949267230000004	22.5271744699999985	1
2019-10-25 15:13:39	2019-10-25 22:53:12	2.29234759999999982	01	30-39岁	22.5288908176664613	113.983654170088855	440305	V0440300	12591	36	96	38	95	113.983431929999995	22.5249585100000012	113.985872270000002	22.5271744699999985	1
2019-10-25 18:32:15	2019-10-25 20:21:26	3.05925700000000012	01	19-29岁	22.5281845230849598	114.027639365190083	440304	V0440300	12609	36	114	38	113	114.027357980000005	22.5249585100000012	114.029798319999998	22.5271744699999985	1
2019-10-25 22:13:11	2019-10-25 23:46:53	3.05925700000000012	01	30-39岁	22.5272261969295293	114.039784275438151	440304	V0440300	12614	36	119	38	118	114.039559659999995	22.5249585100000012	114.042000000000002	22.5271744699999985	1
2019-10-25 20:09:05	2019-10-25 21:12:19	3.05925700000000012	02	19-29岁	22.5289887305580905	114.045323229785851	440304	V0440300	12616	36	121	38	120	114.044440339999994	22.5249585100000012	114.046880669999993	22.5271744699999985	1
2019-10-25 11:30:03	2019-10-25 12:50:19	3.05925700000000012	01	19-29岁	22.5281440763939003	114.063761322329427	440304	V0440300	12623	36	128	37	127	114.061522690000004	22.5249585100000012	114.063963029999996	22.5271744699999985	1
2019-10-25 19:07:20	2019-10-25 20:20:09	3.05925700000000012	01	30-39岁	22.5285583430662513	114.069649778268754	440304	V0440300	12626	36	131	37	130	114.068843700000002	22.5249585100000012	114.071284030000001	22.5271744699999985	2
2019-10-25 18:29:16	2019-10-25 19:06:53	3.05925700000000012	01	30-39岁	22.5285583430662513	114.069649778268754	440304	V0440300	12626	36	131	37	130	114.068843700000002	22.5249585100000012	114.071284030000001	22.5271744699999985	2
2019-10-25 15:20:44	2019-10-25 18:30:36	2.29234759999999982	01	40-49岁	22.5315444423265312	113.912814343184408	440305	V0440300	12919	37	67	40	66	113.912662190000006	22.5271744699999985	113.915102520000005	22.5293904199999986	1
2019-10-25 15:54:42	2019-10-25 18:39:08	2.29234759999999982	01	19-29岁	22.5300117875655594	113.917598827672492	440305	V0440300	12921	37	69	40	68	113.917542859999998	22.5271744699999985	113.919983189999996	22.5293904199999986	1
2019-10-25 13:42:38	2019-10-25 22:53:20	2.29234759999999982	01	19-29岁	22.5315896178457713	113.919875862663744	440305	V0440300	12921	37	69	40	68	113.917542859999998	22.5271744699999985	113.919983189999996	22.5293904199999986	1
2019-10-25 13:53:42	2019-10-25 23:36:11	2.29234759999999982	02	19-29岁	22.5297192141318803	113.922112856549219	440305	V0440300	12922	37	70	40	69	113.919983189999996	22.5271744699999985	113.922423530000003	22.5293904199999986	1
2019-10-25 19:48:05	2019-10-25 23:06:19	2.29234759999999982	01	19-29岁	22.5307922276796795	113.922535929823425	440305	V0440300	12923	37	71	40	70	113.922423530000003	22.5271744699999985	113.924863869999996	22.5293904199999986	1
2019-10-25 06:25:37	2019-10-25 09:21:12	2.29234759999999982	02	30-39岁	22.5299460131867093	113.92642108673428	440305	V0440300	12924	37	72	40	71	113.924863869999996	22.5271744699999985	113.927304199999995	22.5293904199999986	1
2019-10-25 11:47:28	2019-10-25 12:36:32	2.29234759999999982	01	30-39岁	22.5300147447047294	113.935697006328141	440305	V0440300	12928	37	76	39	75	113.934625209999993	22.5271744699999985	113.93706555	22.5293904199999986	1
2019-10-25 20:22:55	2019-10-25 20:22:55	2.29234759999999982	02	19-29岁	22.5296161098214895	113.9422534633716	440305	V0440300	12931	37	79	39	78	113.941946220000005	22.5271744699999985	113.944386559999998	22.5293904199999986	1
2019-10-25 19:14:32	2019-10-25 21:46:08	2.29234759999999982	02	50-59岁	22.5298413405611697	113.943657127086354	440305	V0440300	12931	37	79	39	78	113.941946220000005	22.5271744699999985	113.944386559999998	22.5293904199999986	1
2019-10-25 19:10:08	2019-10-25 20:06:11	2.29234759999999982	01	60岁以上	22.5299295830483004	113.94497637997884	440305	V0440300	12932	37	80	39	79	113.944386559999998	22.5271744699999985	113.946826889999997	22.5293904199999986	1
2019-10-25 08:26:46	2019-10-25 11:30:36	2.29234759999999982	01	50-59岁	22.5302197004751115	113.96984955170231	440305	V0440300	12942	37	90	39	89	113.968789920000006	22.5271744699999985	113.971230250000005	22.5293904199999986	1
2019-10-25 08:49:03	2019-10-25 19:01:55	3.05925700000000012	01	19-29岁	22.5296433739708704	114.019661120785614	440304	V0440300	12962	37	110	39	109	114.017596639999994	22.5271744699999985	114.02003698	22.5293904199999986	2
2019-10-25 19:03:27	2019-10-25 19:08:34	3.05925700000000012	01	19-29岁	22.5296433739708704	114.019661120785614	440304	V0440300	12962	37	110	39	109	114.017596639999994	22.5271744699999985	114.02003698	22.5293904199999986	2
2019-10-25 14:06:07	2019-10-25 16:00:22	3.05925700000000012	01	30-39岁	22.5308398922052717	114.021889358873082	440304	V0440300	12963	37	111	39	110	114.02003698	22.5271744699999985	114.022477309999999	22.5293904199999986	1
2019-10-25 14:49:30	2019-10-25 15:56:47	3.05925700000000012	01	19-29岁	22.5312161855341593	114.039825474922949	440304	V0440300	12971	37	119	39	118	114.039559659999995	22.5271744699999985	114.042000000000002	22.5293904199999986	1
2019-10-25 14:28:08	2019-10-25 20:19:37	3.05925700000000012	02	30-39岁	22.5298330187675901	114.046082481210078	440304	V0440300	12973	37	121	39	120	114.044440339999994	22.5271744699999985	114.046880669999993	22.5293904199999986	1
2019-10-25 08:22:06	2019-10-25 18:33:35	3.05925700000000012	01	19-29岁	22.53029816502751	114.055205034690246	440304	V0440300	12977	37	125	38	124	114.054201680000006	22.5271744699999985	114.056642019999998	22.5293904199999986	1
2019-10-25 08:10:32	2019-10-25 17:54:34	3.05925700000000012	01	19-29岁	22.5308450618713607	114.064384266197806	440304	V0440300	12981	37	129	38	128	114.063963029999996	22.5271744699999985	114.066403359999995	22.5293904199999986	2
2019-10-25 20:43:45	2019-10-25 21:29:12	3.05925700000000012	01	19-29岁	22.5308450618713607	114.064384266197806	440304	V0440300	12981	37	129	38	128	114.063963029999996	22.5271744699999985	114.066403359999995	22.5293904199999986	2
2019-10-25 10:42:56	2019-10-25 10:56:15	3.05925700000000012	02	19-29岁	22.5298253237414308	114.068845792292194	440304	V0440300	12983	37	131	38	130	114.068843700000002	22.5271744699999985	114.071284030000001	22.5293904199999986	1
2019-10-25 21:33:30	2019-10-25 22:36:09	2.29234759999999982	01	30-39岁	22.5335383402903595	113.906212554868077	440305	V0440300	13273	38	64	41	63	113.905341179999994	22.5293904199999986	113.907781510000007	22.5316063799999995	1
2019-10-25 18:44:56	2019-10-25 21:40:38	2.29234759999999982	02	19-29岁	22.5325843266777106	113.919037747978777	440305	V0440300	13278	38	69	41	68	113.917542859999998	22.5293904199999986	113.919983189999996	22.5316063799999995	1
2019-10-25 19:09:53	2019-10-25 21:05:36	2.29234759999999982	01	30-39岁	22.5322916611772683	113.921191192171847	440305	V0440300	13279	38	70	41	69	113.919983189999996	22.5293904199999986	113.922423530000003	22.5316063799999995	1
2019-10-25 19:42:30	2019-10-25 20:52:58	2.29234759999999982	02	40-49岁	22.5326851575066591	113.9309166449043	440305	V0440300	13283	38	74	40	73	113.929744540000002	22.5293904199999986	113.932184879999994	22.5316063799999995	1
2019-10-25 14:11:21	2019-10-25 14:12:21	3.05925700000000012	01	30-39岁	22.5326648319345217	114.017118820938364	440304	V0440300	13318	38	109	40	108	114.015156300000001	22.5293904199999986	114.017596639999994	22.5316063799999995	1
2019-10-25 13:57:51	2019-10-25 18:39:12	3.05925700000000012	01	19-29岁	22.5333196048724886	114.021768135004663	440304	V0440300	13320	38	111	40	110	114.02003698	22.5293904199999986	114.022477309999999	22.5316063799999995	1
2019-10-25 08:50:55	2019-10-25 09:29:48	3.05925700000000012	02	50-59岁	22.5316655452283712	114.030421121844796	440304	V0440300	13324	38	115	40	114	114.029798319999998	22.5293904199999986	114.032238660000004	22.5316063799999995	1
2019-10-25 17:28:07	2019-10-25 22:01:06	3.05925700000000012	02	30-39岁	22.5334607698047691	114.042128755174303	440304	V0440300	13329	38	120	40	119	114.042000000000002	22.5293904199999986	114.044440339999994	22.5316063799999995	1
2019-10-25 09:42:05	2019-10-25 11:30:02	3.05925700000000012	03	19-29岁	22.5328168934834814	114.047855204175889	440304	V0440300	13331	38	122	39	121	114.046880669999993	22.5293904199999986	114.04932101	22.5316063799999995	1
2019-10-25 17:18:11	2019-10-25 18:48:48	3.05925700000000012	03	未知	22.5318913941676797	114.069793147876368	440304	V0440300	13340	38	131	39	130	114.068843700000002	22.5293904199999986	114.071284030000001	22.5316063799999995	1
2019-10-25 09:25:16	2019-10-25 12:19:34	3.05925700000000012	01	30-39岁	22.5327090079614294	114.074546282262446	440304	V0440300	13342	38	133	39	132	114.073724369999994	22.5293904199999986	114.07616471	22.5316063799999995	2
2019-10-25 13:44:06	2019-10-25 18:48:20	3.05925700000000012	01	30-39岁	22.5327090079614294	114.074546282262446	440304	V0440300	13342	38	133	39	132	114.073724369999994	22.5293904199999986	114.07616471	22.5316063799999995	2
2019-10-25 11:38:04	2019-10-25 22:05:54	2.29234759999999982	02	40-49岁	22.5343907779870882	113.900335567675924	440305	V0440300	13627	39	61	42	60	113.898020169999995	22.5316063799999995	113.900460510000002	22.5338223400000004	1
2019-10-25 12:25:37	2019-10-25 14:09:27	2.29234759999999982	02	30-39岁	22.5357315544275991	113.914207557900326	440305	V0440300	13633	39	67	42	66	113.912662190000006	22.5316063799999995	113.915102520000005	22.5338223400000004	1
2019-10-25 09:44:37	2019-10-25 12:00:54	2.29234759999999982	02	19-29岁	22.5351017047417308	113.921838026309658	440305	V0440300	13636	39	70	42	69	113.919983189999996	22.5316063799999995	113.922423530000003	22.5338223400000004	1
2019-10-25 12:29:36	2019-10-25 14:28:55	2.29234759999999982	02	30-39岁	22.5345969830766784	113.926590083715666	440305	V0440300	13638	39	72	41	71	113.924863869999996	22.5316063799999995	113.927304199999995	22.5338223400000004	1
2019-10-25 12:04:05	2019-10-25 14:32:29	2.29234759999999982	01	19-29岁	22.5339581288405704	113.927634008975332	440305	V0440300	13639	39	73	41	72	113.927304199999995	22.5316063799999995	113.929744540000002	22.5338223400000004	1
2019-10-25 13:05:30	2019-10-25 14:50:31	2.29234759999999982	03	19-29岁	22.5357665368195512	113.928759761614074	440305	V0440300	13639	39	73	41	72	113.927304199999995	22.5316063799999995	113.929744540000002	22.5338223400000004	1
2019-10-25 18:55:23	2019-10-25 22:04:06	2.29234759999999982	02	19-29岁	22.5343928982002417	113.931024595144564	440305	V0440300	13640	39	74	41	73	113.929744540000002	22.5316063799999995	113.932184879999994	22.5338223400000004	1
2019-10-25 18:55:00	2019-10-25 21:35:29	2.29234759999999982	02	19-29岁	22.5349258690564014	113.947168844161084	440305	V0440300	13647	39	81	41	80	113.946826889999997	22.5316063799999995	113.949267230000004	22.5338223400000004	1
2019-10-25 12:42:01	2019-10-25 14:22:48	2.29234759999999982	01	30-39岁	22.5359390848688292	113.977390016132816	440305	V0440300	13659	39	93	41	92	113.976110930000004	22.5316063799999995	113.978551260000003	22.5338223400000004	1
2019-10-25 16:27:55	2019-10-25 19:49:00	3.05925700000000012	02	30-39岁	22.5338320104181093	113.991600692842724	440304	V0440300	13665	39	99	41	98	113.990752939999993	22.5316063799999995	113.99319328	22.5338223400000004	1
2019-10-25 17:01:32	2019-10-25 21:36:28	3.05925700000000012	02	30-39岁	22.5360163079217486	114.000306939433187	440304	V0440300	13668	39	102	41	101	113.998073950000006	22.5316063799999995	114.000514289999998	22.5338223400000004	1
2019-10-25 19:10:25	2019-10-25 23:04:55	3.05925700000000012	01	30-39岁	22.5360165235357215	114.053519439081597	440304	V0440300	13690	39	124	40	123	114.051761350000007	22.5316063799999995	114.054201680000006	22.5338223400000004	1
2019-10-25 13:05:40	2019-10-25 15:29:54	3.05925700000000012	01	40-49岁	22.5344786684626897	114.064676597852298	440304	V0440300	13695	39	129	40	128	114.063963029999996	22.5316063799999995	114.066403359999995	22.5338223400000004	1
2019-10-25 10:48:12	2019-10-25 11:27:47	3.05925700000000012	01	19-29岁	22.5357674248603814	114.065067115999668	440304	V0440300	13695	39	129	40	128	114.063963029999996	22.5316063799999995	114.066403359999995	22.5338223400000004	2
2019-10-25 11:28:44	2019-10-25 15:45:00	3.05925700000000012	01	19-29岁	22.5357674248603814	114.065067115999668	440304	V0440300	13695	39	129	40	128	114.063963029999996	22.5316063799999995	114.066403359999995	22.5338223400000004	2
2019-10-25 12:25:49	2019-10-25 14:09:04	2.29234759999999982	02	30-39岁	22.5375208021177293	113.91339055858117	440305	V0440300	13990	40	67	43	66	113.912662190000006	22.5338223400000004	113.915102520000005	22.5360383000000013	1
2019-10-25 17:14:57	2019-10-25 19:03:37	2.29234759999999982	01	30-39岁	22.5369529321686599	113.922370139441128	440305	V0440300	13993	40	70	43	69	113.919983189999996	22.5338223400000004	113.922423530000003	22.5360383000000013	1
2019-10-25 13:46:08	2019-10-25 16:39:21	2.29234759999999982	01	40-49岁	22.536067612169159	113.976065932947478	440305	V0440300	14015	40	92	42	91	113.973670589999998	22.5338223400000004	113.976110930000004	22.5360383000000013	1
2019-10-25 18:02:07	2019-10-25 19:06:13	3.05925700000000012	01	50-59岁	22.5366197251814206	114.022085925024058	440304	V0440300	14034	40	111	42	110	114.02003698	22.5338223400000004	114.022477309999999	22.5360383000000013	1
2019-10-25 23:36:03	2019-10-25 23:36:03	3.05925700000000012	01	30-39岁	22.5378586012400604	114.024653435002463	440304	V0440300	14035	40	112	42	111	114.022477309999999	22.5338223400000004	114.024917650000006	22.5360383000000013	2
2019-10-25 21:41:16	2019-10-25 22:50:46	3.05925700000000012	01	30-39岁	22.5378586012400604	114.024653435002463	440304	V0440300	14035	40	112	42	111	114.022477309999999	22.5338223400000004	114.024917650000006	22.5360383000000013	2
2019-10-25 10:23:39	2019-10-25 11:45:54	3.05925700000000012	01	30-39岁	22.5366403583043997	114.046199896727742	440304	V0440300	14044	40	121	41	120	114.044440339999994	22.5338223400000004	114.046880669999993	22.5360383000000013	1
2019-10-25 14:20:28	2019-10-25 15:21:51	3.05925700000000012	01	19-29岁	22.5369372795065388	114.055005844334715	440304	V0440300	14048	40	125	41	124	114.054201680000006	22.5338223400000004	114.056642019999998	22.5360383000000013	1
2019-10-25 16:14:15	2019-10-25 20:06:45	3.05925700000000012	02	30-39岁	22.5360889299153797	114.059940058949408	440304	V0440300	14050	40	127	41	126	114.059082349999997	22.5338223400000004	114.061522690000004	22.5360383000000013	1
2019-10-25 07:12:54	2019-10-25 08:35:54	3.05925700000000012	03	未知	22.5371298822346304	114.07048895023182	440304	V0440300	14054	40	131	41	130	114.068843700000002	22.5338223400000004	114.071284030000001	22.5360383000000013	1
2019-10-25 21:24:47	2019-10-25 22:32:50	3.05925700000000012	01	30-39岁	22.5364612895090914	114.080374484980055	440304	V0440300	14058	40	135	41	134	114.078605039999999	22.5338223400000004	114.081045380000006	22.5360383000000013	2
2019-10-25 20:32:24	2019-10-25 21:24:46	3.05925700000000012	01	30-39岁	22.5364612895090914	114.080374484980055	440304	V0440300	14058	40	135	41	134	114.078605039999999	22.5338223400000004	114.081045380000006	22.5360383000000013	2
2019-10-25 14:09:44	2019-10-25 14:58:39	3.17181930000000012	01	未知	22.5363657290755199	114.113071125714015	440303	V0440300	14072	40	149	41	148	114.112769749999998	22.5338223400000004	114.115210079999997	22.5360383000000013	1
2019-10-25 09:41:35	2019-10-25 18:56:20	2.29234759999999982	02	30-39岁	22.540146181032199	113.917111356452821	440305	V0440300	14348	41	68	44	67	113.915102520000005	22.5360383000000013	113.917542859999998	22.5382542599999987	1
2019-10-25 12:04:06	2019-10-25 14:12:39	2.29234759999999982	01	30-39岁	22.5385335799584787	113.925269047945619	440305	V0440300	14352	41	72	43	71	113.924863869999996	22.5360383000000013	113.927304199999995	22.5382542599999987	1
2019-10-25 12:01:16	2019-10-25 13:09:28	2.29234759999999982	01	40-49岁	22.5390727504256105	113.937440004719789	440305	V0440300	14357	41	77	43	76	113.93706555	22.5360383000000013	113.939505879999999	22.5382542599999987	1
2019-10-25 14:06:19	2019-10-25 17:29:11	2.29234759999999982	02	19-29岁	22.5395253365850188	113.940354323211551	440305	V0440300	14358	41	78	43	77	113.939505879999999	22.5360383000000013	113.941946220000005	22.5382542599999987	1
2019-10-25 14:10:00	2019-10-25 17:27:30	2.29234759999999982	03	未知	22.5392289002062505	113.939952818877103	440305	V0440300	14358	41	78	43	77	113.939505879999999	22.5360383000000013	113.941946220000005	22.5382542599999987	1
2019-10-25 20:09:30	2019-10-25 22:16:49	2.29234759999999982	02	19-29岁	22.5393260955514414	113.958866502975681	440305	V0440300	14365	41	85	43	84	113.956588240000002	22.5360383000000013	113.959028570000001	22.5382542599999987	1
2019-10-25 17:31:01	2019-10-25 20:30:11	2.29234759999999982	01	19-29岁	22.5393036148737309	113.965318055382284	440305	V0440300	14368	41	88	43	87	113.963909240000007	22.5360383000000013	113.966349579999999	22.5382542599999987	1
2019-10-25 12:49:25	2019-10-25 14:03:02	2.29234759999999982	01	19-29岁	22.5400717562935107	113.97494879823347	440305	V0440300	14372	41	92	43	91	113.973670589999998	22.5360383000000013	113.976110930000004	22.5382542599999987	1
2019-10-25 14:13:27	2019-10-25 20:13:45	2.29234759999999982	01	30-39岁	22.539711012324581	113.981203784249502	440305	V0440300	14375	41	95	43	94	113.980991599999996	22.5360383000000013	113.983431929999995	22.5382542599999987	1
2019-10-25 14:03:00	2019-10-25 22:46:49	3.05925700000000012	01	19-29岁	22.5401454606817992	114.013644883612855	440304	V0440300	14388	41	108	43	107	114.012715970000002	22.5360383000000013	114.015156300000001	22.5382542599999987	1
2019-10-25 09:38:22	2019-10-25 14:44:46	3.05925700000000012	01	30-39岁	22.5399471421024593	114.016087826618289	440304	V0440300	14389	41	109	43	108	114.015156300000001	22.5360383000000013	114.017596639999994	22.5382542599999987	1
2019-10-25 18:50:04	2019-10-25 21:09:30	3.05925700000000012	01	40-49岁	22.5404562043351504	114.020176980568607	440304	V0440300	14391	41	111	43	110	114.02003698	22.5360383000000013	114.022477309999999	22.5382542599999987	1
2019-10-25 18:11:04	2019-10-25 22:43:26	3.05925700000000012	02	19-29岁	22.5393381213169413	114.042226921474793	440304	V0440300	14400	41	120	42	119	114.042000000000002	22.5360383000000013	114.044440339999994	22.5382542599999987	1
2019-10-25 13:26:43	2019-10-25 18:26:04	3.05925700000000012	01	30-39岁	22.5394082510318512	114.051941420421102	440304	V0440300	14404	41	124	42	123	114.051761350000007	22.5360383000000013	114.054201680000006	22.5382542599999987	1
2019-10-25 00:01:02	2019-10-25 00:03:15	3.05925700000000012	01	30-39岁	22.5389098600272995	114.075056804405065	440304	V0440300	14413	41	133	42	132	114.073724369999994	22.5360383000000013	114.07616471	22.5382542599999987	1
2019-10-25 14:19:06	2019-10-25 17:22:34	3.05925700000000012	02	30-39岁	22.5387124534997305	114.08257154375174	440304	V0440300	14416	41	136	42	135	114.081045380000006	22.5360383000000013	114.083485710000005	22.5382542599999987	1
2019-10-25 15:51:09	2019-10-25 17:55:35	2.29234759999999982	01	40-49岁	22.5410151339367495	113.916305105275157	440305	V0440300	14705	42	68	45	67	113.915102520000005	22.5382542599999987	113.917542859999998	22.5404702099999987	1
2019-10-25 09:51:03	2019-10-25 12:17:42	2.29234759999999982	01	19-29岁	22.5418888993525108	113.918102448117395	440305	V0440300	14706	42	69	44	68	113.917542859999998	22.5382542599999987	113.919983189999996	22.5404702099999987	2
2019-10-25 15:18:55	2019-10-25 20:10:22	2.29234759999999982	01	19-29岁	22.5418888993525108	113.918102448117395	440305	V0440300	14706	42	69	44	68	113.917542859999998	22.5382542599999987	113.919983189999996	22.5404702099999987	2
2019-10-25 09:33:07	2019-10-25 11:39:35	2.29234759999999982	01	40-49岁	22.5415840486196508	113.956096635319213	440305	V0440300	14721	42	84	44	83	113.954147899999995	22.5382542599999987	113.956588240000002	22.5404702099999987	2
2019-10-25 14:37:43	2019-10-25 21:37:51	2.29234759999999982	01	40-49岁	22.5415840486196508	113.956096635319213	440305	V0440300	14721	42	84	44	83	113.954147899999995	22.5382542599999987	113.956588240000002	22.5404702099999987	2
2019-10-25 11:55:23	2019-10-25 13:38:50	3.05925700000000012	02	19-29岁	22.5423974870215993	113.991152612457512	440304	V0440300	14736	42	99	44	98	113.990752939999993	22.5382542599999987	113.99319328	22.5404702099999987	1
2019-10-25 17:52:50	2019-10-25 18:58:14	3.05925700000000012	01	19-29岁	22.5418918173377207	114.009516871803456	440304	V0440300	14743	42	106	44	105	114.007835290000003	22.5382542599999987	114.010275629999995	22.5404702099999987	2
2019-10-25 12:27:04	2019-10-25 15:40:38	3.05925700000000012	01	19-29岁	22.5418918173377207	114.009516871803456	440304	V0440300	14743	42	106	44	105	114.007835290000003	22.5382542599999987	114.010275629999995	22.5404702099999987	2
2019-10-25 17:48:59	2019-10-25 23:05:59	3.05925700000000012	01	30-39岁	22.5410962237025885	114.019648286682781	440304	V0440300	14747	42	110	44	109	114.017596639999994	22.5382542599999987	114.02003698	22.5404702099999987	1
2019-10-25 19:43:41	2019-10-25 23:40:48	3.05925700000000012	01	19-29岁	22.5415791495858215	114.060581569619899	440304	V0440300	14764	42	127	43	126	114.059082349999997	22.5382542599999987	114.061522690000004	22.5404702099999987	1
2019-10-25 18:30:17	2019-10-25 22:08:31	3.05925700000000012	02	19-29岁	22.5426052168160602	114.075270376365225	440304	V0440300	14770	42	133	43	132	114.073724369999994	22.5382542599999987	114.07616471	22.5404702099999987	1
2019-10-25 19:44:59	2019-10-25 22:00:18	3.17181930000000012	02	30-39岁	22.5420641422342989	114.107219766973628	440303	V0440300	14783	42	146	43	145	114.10544874	22.5382542599999987	114.107889080000007	22.5404702099999987	1
2019-10-25 19:44:47	2019-10-25 21:55:06	3.17181930000000012	01	19-29岁	22.542537566549349	114.10794835428689	440303	V0440300	14784	42	147	43	146	114.107889080000007	22.5382542599999987	114.110329410000006	22.5404702099999987	1
2019-10-25 12:37:29	2019-10-25 14:13:45	2.29234759999999982	01	19-29岁	22.5431593386024396	113.925535692993606	440305	V0440300	15066	43	72	45	71	113.924863869999996	22.5404702099999987	113.927304199999995	22.5426861699999996	1
2019-10-25 21:28:46	2019-10-25 22:31:29	2.29234759999999982	01	30-39岁	22.5437194583099085	113.948772710444516	440305	V0440300	15075	43	81	45	80	113.946826889999997	22.5404702099999987	113.949267230000004	22.5426861699999996	1
2019-10-25 19:24:53	2019-10-25 20:22:01	2.29234759999999982	02	19-29岁	22.5436908932607487	113.973995439073974	440305	V0440300	15086	43	92	45	91	113.973670589999998	22.5404702099999987	113.976110930000004	22.5426861699999996	1
2019-10-25 21:08:28	2019-10-25 21:48:18	2.29234759999999982	02	19-29岁	22.5451558285404303	113.911520424943191	440305	V0440300	15417	44	66	47	65	113.910221849999999	22.5426861699999996	113.912662190000006	22.5449021300000005	1
2019-10-25 20:54:00	2019-10-25 22:00:05	2.29234759999999982	01	30-39岁	22.5456451435974614	113.922915650922178	440305	V0440300	15422	44	71	46	70	113.922423530000003	22.5426861699999996	113.924863869999996	22.5449021300000005	1
2019-10-25 19:47:52	2019-10-25 22:08:25	2.29234759999999982	01	19-29岁	22.5457746833180295	113.932997659355266	440305	V0440300	15426	44	75	46	74	113.932184879999994	22.5426861699999996	113.934625209999993	22.5449021300000005	1
2019-10-25 17:22:57	2019-10-25 19:59:49	2.29234759999999982	02	19-29岁	22.5459224165105105	113.936958414864563	440305	V0440300	15427	44	76	46	75	113.934625209999993	22.5426861699999996	113.93706555	22.5449021300000005	1
2019-10-25 13:47:17	2019-10-25 17:59:03	2.29234759999999982	01	19-29岁	22.5453627086089305	113.946909988065485	440305	V0440300	15432	44	81	46	80	113.946826889999997	22.5426861699999996	113.949267230000004	22.5449021300000005	1
2019-10-25 23:20:42	2019-10-25 23:20:42	2.29234759999999982	01	19-29岁	22.5458408642563093	113.962619728618691	440305	V0440300	15438	44	87	46	86	113.961468909999994	22.5426861699999996	113.963909240000007	22.5449021300000005	1
2019-10-25 14:16:27	2019-10-25 23:09:28	2.29234759999999982	01	50-59岁	22.546257568043881	113.972268279855811	440305	V0440300	15442	44	91	46	90	113.971230250000005	22.5426861699999996	113.973670589999998	22.5449021300000005	2
2019-10-25 12:00:59	2019-10-25 14:15:09	2.29234759999999982	01	50-59岁	22.546257568043881	113.972268279855811	440305	V0440300	15442	44	91	46	90	113.971230250000005	22.5426861699999996	113.973670589999998	22.5449021300000005	2
2019-10-25 21:15:15	2019-10-25 22:39:44	2.29234759999999982	02	19-29岁	22.5456199241470294	113.986360693258789	440305	V0440300	15448	44	97	46	96	113.985872270000002	22.5426861699999996	113.988312609999994	22.5449021300000005	1
2019-10-25 19:02:25	2019-10-25 20:41:33	3.05925700000000012	01	19-29岁	22.54705167723057	114.011319719829331	440304	V0440300	15458	44	107	46	106	114.010275629999995	22.5426861699999996	114.012715970000002	22.5449021300000005	1
2019-10-25 19:43:25	2019-10-25 23:34:19	3.05925700000000012	02	19-29岁	22.5450512137120889	114.077754822059418	440304	V0440300	15485	44	134	45	133	114.07616471	22.5426861699999996	114.078605039999999	22.5449021300000005	1
2019-10-25 20:03:57	2019-10-25 21:41:50	3.17181930000000012	01	19-29岁	22.5450444935202015	114.120391889267466	440303	V0440300	15503	44	152	45	151	114.120090759999997	22.5426861699999996	114.122531089999995	22.5449021300000005	1
2019-10-25 19:11:09	2019-10-25 21:18:40	2.29234759999999982	02	30-39岁	22.5490057589589412	113.927339532105009	440305	V0440300	15781	45	73	47	72	113.927304199999995	22.5449021300000005	113.929744540000002	22.5471180900000014	1
2019-10-25 18:55:21	2019-10-25 22:33:36	2.29234759999999982	01	19-29岁	22.5482164233700608	113.939890529354159	440305	V0440300	15786	45	78	47	77	113.939505879999999	22.5449021300000005	113.941946220000005	22.5471180900000014	1
2019-10-25 22:41:19	2019-10-25 23:42:26	2.29234759999999982	02	30-39岁	22.548869876530329	113.946725889856339	440305	V0440300	15788	45	80	47	79	113.944386559999998	22.5449021300000005	113.946826889999997	22.5471180900000014	1
2019-10-25 19:25:57	2019-10-25 20:20:43	2.29234759999999982	01	19-29岁	22.5493170748749101	113.97514549061934	440305	V0440300	15800	45	92	47	91	113.973670589999998	22.5449021300000005	113.976110930000004	22.5471180900000014	1
2019-10-25 19:47:21	2019-10-25 21:06:25	3.05925700000000012	02	30-39岁	22.5481100600392601	114.002727082757175	440304	V0440300	15811	45	103	47	102	114.000514289999998	22.5449021300000005	114.002954619999997	22.5471180900000014	1
2019-10-25 20:47:37	2019-10-25 21:27:03	3.05925700000000012	01	30-39岁	22.5482672821464689	114.082885551386639	440304	V0440300	15844	45	136	46	135	114.081045380000006	22.5449021300000005	114.083485710000005	22.5471180900000014	1
2019-10-25 14:52:04	2019-10-25 16:59:21	3.05925700000000012	01	19-29岁	22.54843490567497	114.09313333494822	440304	V0440300	15848	45	140	46	139	114.090806720000003	22.5449021300000005	114.093247059999996	22.5471180900000014	1
2019-10-25 14:23:46	2019-10-25 21:25:09	3.17181930000000012	01	30-39岁	22.5479722493340908	114.102500416718172	440303	V0440300	15852	45	144	46	143	114.100568069999994	22.5449021300000005	114.103008399999993	22.5471180900000014	1
2019-10-25 18:08:06	2019-10-25 21:12:56	3.17181930000000012	02	30-39岁	22.5484640754878001	114.104248912833796	440303	V0440300	15853	45	145	46	144	114.103008399999993	22.5449021300000005	114.10544874	22.5471180900000014	1
2019-10-25 21:34:13	2019-10-25 23:33:03	2.29234759999999982	01	19-29岁	22.5513335235135095	113.952423633859937	440305	V0440300	16148	46	83	48	82	113.951707560000003	22.5471180900000014	113.954147899999995	22.5493340400000015	1
2019-10-25 20:32:06	2019-10-25 22:18:04	3.05925700000000012	01	30-39岁	22.5504736086406403	114.007028984961011	440304	V0440300	16170	46	105	48	104	114.005394960000004	22.5471180900000014	114.007835290000003	22.5493340400000015	2
2019-10-25 16:27:47	2019-10-25 17:58:52	3.05925700000000012	01	30-39岁	22.5504736086406403	114.007028984961011	440304	V0440300	16170	46	105	48	104	114.005394960000004	22.5471180900000014	114.007835290000003	22.5493340400000015	2
2019-10-25 09:16:28	2019-10-25 14:27:20	3.05925700000000012	01	30-39岁	22.5497871270069687	114.00845269323402	440304	V0440300	16171	46	106	48	105	114.007835290000003	22.5471180900000014	114.010275629999995	22.5493340400000015	1
2019-10-25 11:54:51	2019-10-25 13:38:46	3.05925700000000012	01	30-39岁	22.5497586980017317	114.022960080019814	440304	V0440300	16177	46	112	48	111	114.022477309999999	22.5471180900000014	114.024917650000006	22.5493340400000015	1
2019-10-25 14:20:51	2019-10-25 16:30:17	3.05925700000000012	02	30-39岁	22.5503253397557017	114.04485902614762	440304	V0440300	16186	46	121	47	120	114.044440339999994	22.5471180900000014	114.046880669999993	22.5493340400000015	1
2019-10-25 21:09:15	2019-10-25 21:52:29	3.05925700000000012	01	40-49岁	22.5495049184397089	114.048345374324597	440304	V0440300	16187	46	122	47	121	114.046880669999993	22.5471180900000014	114.04932101	22.5493340400000015	1
2019-10-25 11:09:45	2019-10-25 12:07:56	3.17181930000000012	01	30-39岁	22.549459239974599	114.141182507483066	440303	V0440300	16225	46	160	47	159	114.139613449999999	22.5471180900000014	114.142053779999998	22.5493340400000015	1
2019-10-25 09:40:54	2019-10-25 19:49:39	3.17181930000000012	02	30-39岁	22.5509964886509202	114.145912337978288	440303	V0440300	16227	46	162	47	161	114.144494120000005	22.5471180900000014	114.146934450000003	22.5493340400000015	1
2019-10-25 17:51:57	2019-10-25 20:45:20	2.29234759999999982	01	0-18岁	22.5537608517263806	113.923988915867298	440305	V0440300	16493	47	71	49	70	113.922423530000003	22.5493340400000015	113.924863869999996	22.5515499999999989	1
2019-10-25 14:43:57	2019-10-25 17:40:24	2.29234759999999982	01	19-29岁	22.5528682159590588	113.938680197508106	440305	V0440300	16499	47	77	49	76	113.93706555	22.5493340400000015	113.939505879999999	22.5515499999999989	1
2019-10-25 18:02:35	2019-10-25 21:54:00	2.29234759999999982	01	19-29岁	22.5520834775108092	113.939649715003554	440305	V0440300	16500	47	78	49	77	113.939505879999999	22.5493340400000015	113.941946220000005	22.5515499999999989	1
2019-10-25 13:13:09	2019-10-25 15:18:56	2.29234759999999982	02	19-29岁	22.5523383959700112	113.943559730753421	440305	V0440300	16501	47	79	49	78	113.941946220000005	22.5493340400000015	113.944386559999998	22.5515499999999989	1
2019-10-25 19:17:18	2019-10-25 23:40:18	2.29234759999999982	01	19-29岁	22.5529210331008514	113.950950715778305	440305	V0440300	16504	47	82	49	81	113.949267230000004	22.5493340400000015	113.951707560000003	22.5515499999999989	2
2019-10-25 17:56:30	2019-10-25 19:10:50	2.29234759999999982	01	19-29岁	22.5529210331008514	113.950950715778305	440305	V0440300	16504	47	82	49	81	113.949267230000004	22.5493340400000015	113.951707560000003	22.5515499999999989	2
2019-10-25 10:01:16	2019-10-25 13:20:06	3.05925700000000012	02	30-39岁	22.5531190752619111	114.095619916090115	440304	V0440300	16563	47	141	48	140	114.093247059999996	22.5493340400000015	114.095687400000003	22.5515499999999989	1
2019-10-25 12:11:22	2019-10-25 13:05:09	2.01503029999999983	01	19-29岁	22.555728474155071	113.889316539234429	440306	V0440300	16836	48	57	51	56	113.888258820000004	22.5515499999999989	113.890699159999997	22.5537659599999998	1
2019-10-25 12:27:29	2019-10-25 14:05:52	2.29234759999999982	02	30-39岁	22.5556976887879905	113.970351977678078	440305	V0440300	16869	48	90	50	89	113.968789920000006	22.5515499999999989	113.971230250000005	22.5537659599999998	2
2019-10-25 10:29:55	2019-10-25 12:27:07	2.29234759999999982	02	30-39岁	22.5556976887879905	113.970351977678078	440305	V0440300	16869	48	90	50	89	113.968789920000006	22.5515499999999989	113.971230250000005	22.5537659599999998	2
2019-10-25 00:00:12	2019-10-25 00:04:56	3.05925700000000012	01	0-18岁	22.5553930813406112	114.018233247206965	440304	V0440300	16889	48	110	50	109	114.017596639999994	22.5515499999999989	114.02003698	22.5537659599999998	1
2019-10-25 18:05:38	2019-10-25 23:37:26	3.05925700000000012	02	19-29岁	22.5539524434899299	114.034510872980121	440304	V0440300	16895	48	116	49	115	114.032238660000004	22.5515499999999989	114.034678990000003	22.5537659599999998	1
2019-10-25 09:30:26	2019-10-25 10:47:17	3.05925700000000012	01	19-29岁	22.5547485125780014	114.034610446759629	440304	V0440300	16895	48	116	49	115	114.032238660000004	22.5515499999999989	114.034678990000003	22.5537659599999998	2
2019-10-25 10:48:01	2019-10-25 18:34:11	3.05925700000000012	01	19-29岁	22.5547485125780014	114.034610446759629	440304	V0440300	16895	48	116	49	115	114.032238660000004	22.5515499999999989	114.034678990000003	22.5537659599999998	2
2019-10-25 15:36:45	2019-10-25 17:37:44	3.05925700000000012	02	30-39岁	22.5548441816638601	114.040778708715237	440304	V0440300	16898	48	119	49	118	114.039559659999995	22.5515499999999989	114.042000000000002	22.5537659599999998	1
2019-10-25 17:02:45	2019-10-25 17:34:15	3.05925700000000012	03	未知	22.5544738088156009	114.063884129374514	440304	V0440300	16907	48	128	49	127	114.061522690000004	22.5515499999999989	114.063963029999996	22.5537659599999998	1
2019-10-25 18:26:29	2019-10-25 22:47:08	3.17181930000000012	02	19-29岁	22.5552473149214485	114.100016188182991	440303	V0440300	16922	48	143	49	142	114.098127730000002	22.5515499999999989	114.100568069999994	22.5537659599999998	1
2019-10-25 19:35:39	2019-10-25 20:39:43	3.17181930000000012	02	19-29岁	22.5546558519742284	114.117306178808548	440303	V0440300	16929	48	150	49	149	114.115210079999997	22.5515499999999989	114.117650420000004	22.5537659599999998	1
2019-10-25 18:12:58	2019-10-25 20:07:12	2.01503029999999983	02	40-49岁	22.5574488641018682	113.865006914644297	440306	V0440300	17183	49	47	52	46	113.863855459999996	22.5537659599999998	113.866295800000003	22.5559819099999999	1
2019-10-25 09:14:45	2019-10-25 11:58:22	2.01503029999999983	02	19-29岁	22.5563865883544494	113.899552375973087	440306	V0440300	17197	49	61	52	60	113.898020169999995	22.5537659599999998	113.900460510000002	22.5559819099999999	1
2019-10-25 07:14:34	2019-10-25 07:25:53	2.01503029999999983	01	30-39岁	22.5569323092960197	113.903047751659628	440306	V0440300	17199	49	63	51	62	113.902900840000001	22.5537659599999998	113.905341179999994	22.5559819099999999	1
2019-10-25 18:37:14	2019-10-25 19:29:40	2.29234759999999982	01	40-49岁	22.5579735511437711	113.981943019914041	440305	V0440300	17231	49	95	51	94	113.980991599999996	22.5537659599999998	113.983431929999995	22.5559819099999999	1
2019-10-25 08:57:05	2019-10-25 13:57:12	3.05925700000000012	01	30-39岁	22.5575556698468596	114.02778723867236	440304	V0440300	17250	49	114	50	113	114.027357980000005	22.5537659599999998	114.029798319999998	22.5559819099999999	1
2019-10-25 11:50:44	2019-10-25 13:17:48	3.05925700000000012	02	30-39岁	22.5560629907626513	114.037371132466035	440304	V0440300	17254	49	118	50	117	114.037119329999996	22.5537659599999998	114.039559659999995	22.5559819099999999	1
2019-10-25 09:17:47	2019-10-25 13:11:58	3.05925700000000012	01	19-29岁	22.5560276557098298	114.095248017942922	440304	V0440300	17277	49	141	50	140	114.093247059999996	22.5537659599999998	114.095687400000003	22.5559819099999999	1
2019-10-25 08:57:58	2019-10-25 22:48:31	3.17181930000000012	02	19-29岁	22.5570538092732207	114.101591509754286	440303	V0440300	17280	49	144	50	143	114.100568069999994	22.5537659599999998	114.103008399999993	22.5559819099999999	1
2019-10-25 18:43:21	2019-10-25 21:52:10	2.01503029999999983	01	19-29岁	22.5603391210054482	113.863746423126017	440306	V0440300	17539	50	46	53	45	113.861415129999997	22.5559819099999999	113.863855459999996	22.5581978700000008	1
2019-10-25 18:42:32	2019-10-25 19:43:59	2.01503029999999983	01	19-29岁	22.5595766047371598	113.906331136739141	440306	V0440300	17557	50	64	52	63	113.905341179999994	22.5559819099999999	113.907781510000007	22.5581978700000008	1
2019-10-25 07:56:36	2019-10-25 08:18:19	2.29234759999999982	01	未知	22.5590599460434902	113.940613093193249	440305	V0440300	17571	50	78	52	77	113.939505879999999	22.5559819099999999	113.941946220000005	22.5581978700000008	1
2019-10-25 19:38:54	2019-10-25 21:14:10	2.29234759999999982	01	19-29岁	22.5586350876696997	113.966274707636316	440305	V0440300	17581	50	88	52	87	113.963909240000007	22.5559819099999999	113.966349579999999	22.5581978700000008	1
2019-10-25 14:21:10	2019-10-25 14:55:45	3.05925700000000012	02	19-29岁	22.5603616805195095	114.034577804746064	440304	V0440300	17609	50	116	51	115	114.032238660000004	22.5559819099999999	114.034678990000003	22.5581978700000008	1
2019-10-25 19:12:58	2019-10-25 22:48:30	3.05925700000000012	02	19-29岁	22.5592409987171614	114.047234341087616	440304	V0440300	17615	50	122	51	121	114.046880669999993	22.5559819099999999	114.04932101	22.5581978700000008	1
2019-10-25 10:04:51	2019-10-25 11:08:24	4.98298400000000008	01	50-59岁	22.5587414584101609	114.21956242636648	440308	V0440300	17685	50	192	50	191	114.2177042	22.5559819099999999	114.220144540000007	22.5581978700000008	1
2019-10-25 00:01:28	2019-10-25 00:42:55	2.01503029999999983	01	30-39岁	22.5604352493495099	113.86543488443391	440306	V0440300	17897	51	47	54	46	113.863855459999996	22.5581978700000008	113.866295800000003	22.5604138300000017	1
2019-10-25 12:59:03	2019-10-25 15:00:43	2.01503029999999983	02	19-29岁	22.5622074904397003	113.895350864023953	440306	V0440300	17909	51	59	54	58	113.893139500000004	22.5581978700000008	113.895579830000003	22.5604138300000017	1
2019-10-25 19:04:48	2019-10-25 19:57:09	2.01503029999999983	02	19-29岁	22.5625890166355703	113.893146351799373	440306	V0440300	17909	51	59	54	58	113.893139500000004	22.5581978700000008	113.895579830000003	22.5604138300000017	1
2019-10-25 17:06:54	2019-10-25 19:40:50	2.29234759999999982	01	19-29岁	22.5608300500871302	113.916136390145809	440305	V0440300	17918	51	68	53	67	113.915102520000005	22.5581978700000008	113.917542859999998	22.5604138300000017	1
2019-10-25 21:29:32	2019-10-25 23:15:50	2.29234759999999982	01	30-39岁	22.5612603787937012	113.932956231672406	440305	V0440300	17925	51	75	53	74	113.932184879999994	22.5581978700000008	113.934625209999993	22.5604138300000017	2
2019-10-25 19:35:16	2019-10-25 20:19:56	2.29234759999999982	01	30-39岁	22.5612603787937012	113.932956231672406	440305	V0440300	17925	51	75	53	74	113.932184879999994	22.5581978700000008	113.934625209999993	22.5604138300000017	2
2019-10-25 18:38:15	2019-10-25 19:54:39	2.29234759999999982	02	19-29岁	22.5620659921742792	113.977840700807334	440305	V0440300	17943	51	93	53	92	113.976110930000004	22.5581978700000008	113.978551260000003	22.5604138300000017	1
2019-10-25 12:03:43	2019-10-25 14:15:31	2.01503029999999983	02	30-39岁	22.5635390058792815	113.867716067965802	440306	V0440300	18255	52	48	55	47	113.866295800000003	22.5604138300000017	113.868736139999996	22.562629789999999	1
2019-10-25 17:56:56	2019-10-25 20:45:25	2.01503029999999983	01	19-29岁	22.5630685390039183	113.877851343638199	440306	V0440300	18259	52	52	55	51	113.87605714	22.5604138300000017	113.878497479999993	22.562629789999999	2
2019-10-25 16:14:39	2019-10-25 17:46:41	2.01503029999999983	01	19-29岁	22.5630685390039183	113.877851343638199	440306	V0440300	18259	52	52	55	51	113.87605714	22.5604138300000017	113.878497479999993	22.562629789999999	2
2019-10-25 18:41:59	2019-10-25 22:52:38	2.01503029999999983	02	19-29岁	22.5631881165567805	113.889596048029489	440306	V0440300	18264	52	57	55	56	113.888258820000004	22.5604138300000017	113.890699159999997	22.562629789999999	1
2019-10-25 09:44:36	2019-10-25 10:59:39	2.29234759999999982	01	0-18岁	22.5647468363319206	113.957307924656604	440305	V0440300	18292	52	85	54	84	113.956588240000002	22.5604138300000017	113.959028570000001	22.562629789999999	2
2019-10-25 16:30:46	2019-10-25 20:44:22	2.29234759999999982	01	0-18岁	22.5647468363319206	113.957307924656604	440305	V0440300	18292	52	85	54	84	113.956588240000002	22.5604138300000017	113.959028570000001	22.562629789999999	2
2019-10-25 20:37:42	2019-10-25 22:45:19	3.05925700000000012	02	19-29岁	22.5627208952420411	114.022574769530692	440304	V0440300	18319	52	112	53	111	114.022477309999999	22.5604138300000017	114.024917650000006	22.562629789999999	1
2019-10-25 18:55:57	2019-10-25 21:07:16	3.05925700000000012	02	19-29岁	22.564725114839149	114.031384479567123	440304	V0440300	18322	52	115	53	114	114.029798319999998	22.5604138300000017	114.032238660000004	22.562629789999999	1
2019-10-25 18:28:52	2019-10-25 21:31:07	3.05925700000000012	01	30-39岁	22.5641081315358392	114.030231583364667	440304	V0440300	18322	52	115	53	114	114.029798319999998	22.5604138300000017	114.032238660000004	22.562629789999999	1
2019-10-25 11:18:16	2019-10-25 18:57:40	3.05925700000000012	01	19-29岁	22.5632804352213014	114.034282119999361	440304	V0440300	18323	52	116	53	115	114.032238660000004	22.5604138300000017	114.034678990000003	22.562629789999999	2
2019-10-25 08:32:38	2019-10-25 11:18:01	3.05925700000000012	01	19-29岁	22.5632804352213014	114.034282119999361	440304	V0440300	18323	52	116	53	115	114.032238660000004	22.5604138300000017	114.034678990000003	22.562629789999999	2
2019-10-25 12:05:59	2019-10-25 15:44:18	3.05925700000000012	01	50-59岁	22.5635718358226214	114.056995830249974	440304	V0440300	18333	52	126	53	125	114.056642019999998	22.5604138300000017	114.059082349999997	22.562629789999999	1
2019-10-25 09:19:39	2019-10-25 17:00:36	3.05925700000000012	01	19-29岁	22.5639329717351984	114.077269298879258	440304	V0440300	18341	52	134	53	133	114.07616471	22.5604138300000017	114.078605039999999	22.562629789999999	1
2019-10-25 12:07:37	2019-10-25 17:46:26	3.17181930000000012	02	19-29岁	22.5637622931287716	114.105727147634838	440303	V0440300	18353	52	146	53	145	114.10544874	22.5604138300000017	114.107889080000007	22.562629789999999	1
2019-10-25 12:16:42	2019-10-25 15:31:55	3.17181930000000012	01	40-49岁	22.5647842224133015	114.124938115250032	440303	V0440300	18360	52	153	53	152	114.122531089999995	22.5604138300000017	114.124971430000002	22.562629789999999	2
2019-10-25 09:05:53	2019-10-25 11:53:36	3.17181930000000012	01	40-49岁	22.5647842224133015	114.124938115250032	440303	V0440300	18360	52	153	53	152	114.122531089999995	22.5604138300000017	114.124971430000002	22.562629789999999	2
2019-10-25 12:49:06	2019-10-25 13:38:57	2.01503029999999983	01	30-39岁	22.5669889876618797	113.870630834331664	440306	V0440300	18613	53	49	56	48	113.868736139999996	22.562629789999999	113.871176469999995	22.5648457399999991	1
2019-10-25 10:20:40	2019-10-25 14:54:31	2.01503029999999983	02	50-59岁	22.564900031064699	113.875507211599967	440306	V0440300	18615	53	51	56	50	113.873616810000001	22.562629789999999	113.87605714	22.5648457399999991	1
2019-10-25 12:17:22	2019-10-25 13:36:08	2.01503029999999983	02	30-39岁	22.565317508563659	113.87841281482612	440306	V0440300	18616	53	52	56	51	113.87605714	22.562629789999999	113.878497479999993	22.5648457399999991	1
2019-10-25 18:20:28	2019-10-25 22:07:05	2.01503029999999983	02	19-29岁	22.5670282293304112	113.87867548758193	440306	V0440300	18617	53	53	56	52	113.878497479999993	22.562629789999999	113.88093782	22.5648457399999991	1
2019-10-25 19:20:46	2019-10-25 23:00:58	2.01503029999999983	01	0-18岁	22.5669400860628784	113.888549832000791	440306	V0440300	18621	53	57	56	56	113.888258820000004	22.562629789999999	113.890699159999997	22.5648457399999991	3
2019-10-25 18:39:11	2019-10-25 19:20:30	2.01503029999999983	01	0-18岁	22.5669400860628784	113.888549832000791	440306	V0440300	18621	53	57	56	56	113.888258820000004	22.562629789999999	113.890699159999997	22.5648457399999991	3
2019-10-25 13:30:33	2019-10-25 18:38:55	2.01503029999999983	01	0-18岁	22.5669400860628784	113.888549832000791	440306	V0440300	18621	53	57	56	56	113.888258820000004	22.562629789999999	113.890699159999997	22.5648457399999991	3
2019-10-25 17:55:40	2019-10-25 21:15:10	2.01503029999999983	02	19-29岁	22.5649706760212503	113.902916671426098	440306	V0440300	18627	53	63	55	62	113.902900840000001	22.562629789999999	113.905341179999994	22.5648457399999991	1
2019-10-25 19:47:29	2019-10-25 19:48:29	2.29234759999999982	01	40-49岁	22.5655066430621503	113.956445835670664	440305	V0440300	18648	53	84	55	83	113.954147899999995	22.562629789999999	113.956588240000002	22.5648457399999991	1
2019-10-25 08:44:36	2019-10-25 19:19:10	3.05925700000000012	01	30-39岁	22.5655303851350411	114.031493555744717	440304	V0440300	18679	53	115	54	114	114.029798319999998	22.562629789999999	114.032238660000004	22.5648457399999991	1
2019-10-25 12:56:40	2019-10-25 15:50:10	3.05925700000000012	01	19-29岁	22.56635609011974	114.050347931255999	440304	V0440300	18687	53	123	54	122	114.04932101	22.562629789999999	114.051761350000007	22.5648457399999991	1
2019-10-25 14:31:42	2019-10-25 16:29:37	3.05925700000000012	02	40-49岁	22.5654859594290613	114.053097174652507	440304	V0440300	18688	53	124	54	123	114.051761350000007	22.562629789999999	114.054201680000006	22.5648457399999991	1
2019-10-25 16:11:16	2019-10-25 16:54:57	3.05925700000000012	02	30-39岁	22.5668531616736487	114.064671382589964	440304	V0440300	18693	53	129	54	128	114.063963029999996	22.562629789999999	114.066403359999995	22.5648457399999991	1
2019-10-25 19:33:15	2019-10-25 22:14:07	3.17181930000000012	02	30-39岁	22.5660726147633994	114.117758692762081	440303	V0440300	18715	53	151	54	150	114.117650420000004	22.562629789999999	114.120090759999997	22.5648457399999991	1
2019-10-25 19:38:46	2019-10-25 21:15:48	2.01503029999999983	01	19-29岁	22.5674922759483714	113.86820968942898	440306	V0440300	18969	54	48	57	47	113.866295800000003	22.5648457399999991	113.868736139999996	22.5670617	1
2019-10-25 13:29:57	2019-10-25 14:41:05	2.01503029999999983	01	19-29岁	22.5674922759483714	113.86820968942898	440306	V0440300	18969	54	48	57	47	113.866295800000003	22.5648457399999991	113.868736139999996	22.5670617	1
2019-10-25 10:55:41	2019-10-25 12:58:13	2.01503029999999983	02	30-39岁	22.5685724548533102	113.904371450347611	440306	V0440300	18984	54	63	56	62	113.902900840000001	22.5648457399999991	113.905341179999994	22.5670617	1
2019-10-25 18:43:26	2019-10-25 22:23:27	2.01503029999999983	02	30-39岁	22.5688337739184703	113.902946905824422	440306	V0440300	18984	54	63	56	62	113.902900840000001	22.5648457399999991	113.905341179999994	22.5670617	1
2019-10-25 18:19:49	2019-10-25 18:52:41	2.29234759999999982	01	30-39岁	22.5688616131067796	113.929775574105832	440305	V0440300	18995	54	74	56	73	113.929744540000002	22.5648457399999991	113.932184879999994	22.5670617	2
2019-10-25 18:53:12	2019-10-25 21:02:13	2.29234759999999982	01	30-39岁	22.5688616131067796	113.929775574105832	440305	V0440300	18995	54	74	56	73	113.929744540000002	22.5648457399999991	113.932184879999994	22.5670617	2
2019-10-25 19:29:32	2019-10-25 20:33:13	2.29234759999999982	02	30-39岁	22.5671186290736188	113.935382173046278	440305	V0440300	18997	54	76	56	75	113.934625209999993	22.5648457399999991	113.93706555	22.5670617	1
2019-10-25 08:38:22	2019-10-25 09:41:40	2.01503029999999983	02	19-29岁	22.5713695516868995	113.851894551820251	440306	V0440300	19320	55	42	58	41	113.851653780000007	22.5670617	113.854094119999999	22.5692776600000009	1
2019-10-25 09:37:30	2019-10-25 11:38:14	2.01503029999999983	02	30-39岁	22.5696942647530001	113.88584491096978	440306	V0440300	19334	55	56	58	55	113.885818490000005	22.5670617	113.888258820000004	22.5692776600000009	2
2019-10-25 13:17:23	2019-10-25 20:59:12	2.01503029999999983	02	30-39岁	22.5696942647530001	113.88584491096978	440306	V0440300	19334	55	56	58	55	113.885818490000005	22.5670617	113.888258820000004	22.5692776600000009	2
2019-10-25 21:23:21	2019-10-25 23:45:42	2.01503029999999983	01	19-29岁	22.5708552601606485	113.892203005777844	440306	V0440300	19336	55	58	57	57	113.890699159999997	22.5670617	113.893139500000004	22.5692776600000009	1
2019-10-25 11:55:42	2019-10-25 14:28:14	2.29234759999999982	02	19-29岁	22.5695545944533507	113.922132095504509	440305	V0440300	19348	55	70	57	69	113.919983189999996	22.5670617	113.922423530000003	22.5692776600000009	1
2019-10-25 13:01:19	2019-10-25 21:18:02	2.29234759999999982	01	30-39岁	22.5710055837538199	113.925326039357969	440305	V0440300	19350	55	72	57	71	113.924863869999996	22.5670617	113.927304199999995	22.5692776600000009	1
2019-10-25 20:52:23	2019-10-25 23:23:17	2.29234759999999982	02	30-39岁	22.5694148951941891	113.94174486567411	440305	V0440300	19356	55	78	57	77	113.939505879999999	22.5670617	113.941946220000005	22.5692776600000009	1
2019-10-25 17:31:38	2019-10-25 18:29:25	3.05925700000000012	02	30-39岁	22.5703954008013312	114.032001540681335	440304	V0440300	19393	55	115	56	114	114.029798319999998	22.5670617	114.032238660000004	22.5692776600000009	1
2019-10-25 17:20:56	2019-10-25 19:47:15	3.05925700000000012	02	19-29岁	22.5704634854751092	114.033243997186787	440304	V0440300	19394	55	116	56	115	114.032238660000004	22.5670617	114.034678990000003	22.5692776600000009	1
2019-10-25 08:57:17	2019-10-25 09:44:32	2.01503029999999983	01	19-29岁	22.5723734163231597	113.849704828304667	440306	V0440300	19676	56	41	59	40	113.849213449999993	22.5692776600000009	113.851653780000007	22.5714936199999983	1
2019-10-25 19:22:13	2019-10-25 21:23:53	2.01503029999999983	02	19-29岁	22.5716394481796989	113.861071019875482	440306	V0440300	19680	56	45	59	44	113.858974790000005	22.5692776600000009	113.861415129999997	22.5714936199999983	1
2019-10-25 19:17:40	2019-10-25 21:23:39	2.01503029999999983	02	19-29岁	22.5721719317301002	113.860611963646988	440306	V0440300	19680	56	45	59	44	113.858974790000005	22.5692776600000009	113.861415129999997	22.5714936199999983	1
2019-10-25 19:26:16	2019-10-25 22:59:30	2.01503029999999983	02	30-39岁	22.5717954789500617	113.865362439754662	440306	V0440300	19682	56	47	59	46	113.863855459999996	22.5692776600000009	113.866295800000003	22.5714936199999983	1
2019-10-25 14:05:42	2019-10-25 22:49:58	2.01503029999999983	01	40-49岁	22.57341672783609	113.866588981017699	440306	V0440300	19683	56	48	59	47	113.866295800000003	22.5692776600000009	113.868736139999996	22.5714936199999983	1
2019-10-25 16:43:30	2019-10-25 17:49:23	2.01503029999999983	02	30-39岁	22.57200608344559	113.873850464405166	440306	V0440300	19686	56	51	59	50	113.873616810000001	22.5692776600000009	113.87605714	22.5714936199999983	2
2019-10-25 14:47:40	2019-10-25 16:42:55	2.01503029999999983	02	30-39岁	22.57200608344559	113.873850464405166	440306	V0440300	19686	56	51	59	50	113.873616810000001	22.5692776600000009	113.87605714	22.5714936199999983	2
2019-10-25 18:36:34	2019-10-25 19:11:48	2.29234759999999982	01	40-49岁	22.5736886222164514	113.939638921045827	440305	V0440300	19713	56	78	58	77	113.939505879999999	22.5692776600000009	113.941946220000005	22.5714936199999983	1
2019-10-25 15:12:05	2019-10-25 20:39:16	2.29234759999999982	01	30-39岁	22.5726893013941385	113.955909014601545	440305	V0440300	19719	56	84	58	83	113.954147899999995	22.5692776600000009	113.956588240000002	22.5714936199999983	4
2019-10-25 09:29:24	2019-10-25 12:03:34	2.29234759999999982	01	30-39岁	22.5726893013941385	113.955909014601545	440305	V0440300	19719	56	84	58	83	113.954147899999995	22.5692776600000009	113.956588240000002	22.5714936199999983	4
2019-10-25 20:40:03	2019-10-25 22:02:03	2.29234759999999982	01	30-39岁	22.5726893013941385	113.955909014601545	440305	V0440300	19719	56	84	58	83	113.954147899999995	22.5692776600000009	113.956588240000002	22.5714936199999983	4
2019-10-25 07:50:12	2019-10-25 09:19:00	2.29234759999999982	01	30-39岁	22.5726893013941385	113.955909014601545	440305	V0440300	19719	56	84	58	83	113.954147899999995	22.5692776600000009	113.956588240000002	22.5714936199999983	4
2019-10-25 14:23:08	2019-10-25 16:30:17	2.29234759999999982	01	19-29岁	22.5723143969928088	113.961368914218141	440305	V0440300	19721	56	86	58	85	113.959028570000001	22.5692776600000009	113.961468909999994	22.5714936199999983	1
2019-10-25 11:33:46	2019-10-25 21:20:03	3.05925700000000012	02	40-49岁	22.5731689307693095	114.051748076334192	440304	V0440300	19758	56	123	57	122	114.04932101	22.5692776600000009	114.051761350000007	22.5714936199999983	1
2019-10-25 13:58:14	2019-10-25 14:58:50	3.05925700000000012	01	19-29岁	22.5722744082024391	114.056120938866698	440304	V0440300	19760	56	125	57	124	114.054201680000006	22.5692776600000009	114.056642019999998	22.5714936199999983	1
2019-10-25 19:36:05	2019-10-25 21:10:31	3.17181930000000012	02	19-29岁	22.5734242516483583	114.075582097719078	440303	V0440300	19768	56	133	57	132	114.073724369999994	22.5692776600000009	114.07616471	22.5714936199999983	1
2019-10-25 17:09:20	2019-10-25 17:49:08	3.17181930000000012	02	19-29岁	22.5722648914473503	114.118796100110686	440303	V0440300	19786	56	151	57	150	114.117650420000004	22.5692776600000009	114.120090759999997	22.5714936199999983	2
2019-10-25 16:34:46	2019-10-25 17:07:54	3.17181930000000012	02	19-29岁	22.5722648914473503	114.118796100110686	440303	V0440300	19786	56	151	57	150	114.117650420000004	22.5692776600000009	114.120090759999997	22.5714936199999983	2
2019-10-25 15:52:17	2019-10-25 20:51:59	3.17181930000000012	02	60岁以上	22.5726174422217696	114.128400659182716	440303	V0440300	19790	56	155	56	154	114.127411769999995	22.5692776600000009	114.129852099999994	22.5714936199999983	1
2019-10-25 15:44:12	2019-10-25 16:15:13	2.01503029999999983	01	19-29岁	22.5745758912261891	113.860790677621793	440306	V0440300	20037	57	45	60	44	113.858974790000005	22.5714936199999983	113.861415129999997	22.5737095799999992	1
2019-10-25 08:59:08	2019-10-25 20:27:18	2.01503029999999983	01	19-29岁	22.5753259975409186	113.862231271593686	440306	V0440300	20038	57	46	60	45	113.861415129999997	22.5714936199999983	113.863855459999996	22.5737095799999992	1
2019-10-25 15:20:03	2019-10-25 18:08:27	2.01503029999999983	01	30-39岁	22.5740305645614505	113.86382510455573	440306	V0440300	20038	57	46	60	45	113.861415129999997	22.5714936199999983	113.863855459999996	22.5737095799999992	1
2019-10-25 08:43:50	2019-10-25 21:14:30	2.01503029999999983	01	19-29岁	22.5744856510278602	113.864485290538269	440306	V0440300	20039	57	47	60	46	113.863855459999996	22.5714936199999983	113.866295800000003	22.5737095799999992	1
2019-10-25 08:31:37	2019-10-25 13:10:25	2.01503029999999983	01	19-29岁	22.5747085641304892	113.865733776292203	440306	V0440300	20039	57	47	60	46	113.863855459999996	22.5714936199999983	113.866295800000003	22.5737095799999992	1
2019-10-25 08:37:33	2019-10-25 09:31:11	2.01503029999999983	02	19-29岁	22.5748704690201194	113.865244245105245	440306	V0440300	20039	57	47	60	46	113.863855459999996	22.5714936199999983	113.866295800000003	22.5737095799999992	2
2019-10-25 16:30:43	2019-10-25 18:56:50	2.01503029999999983	02	19-29岁	22.5748704690201194	113.865244245105245	440306	V0440300	20039	57	47	60	46	113.863855459999996	22.5714936199999983	113.866295800000003	22.5737095799999992	2
2019-10-25 00:00:01	2019-10-25 00:24:12	2.01503029999999983	01	19-29岁	22.5752764740061203	113.876351748947712	440306	V0440300	20044	57	52	60	51	113.87605714	22.5714936199999983	113.878497479999993	22.5737095799999992	1
2019-10-25 17:44:53	2019-10-25 23:25:49	2.01503029999999983	01	19-29岁	22.5742648830753794	113.880485016553038	440306	V0440300	20045	57	53	60	52	113.878497479999993	22.5714936199999983	113.88093782	22.5737095799999992	1
2019-10-25 15:56:38	2019-10-25 19:34:22	3.17181930000000012	02	30-39岁	22.5747560189970287	114.095749474091093	440303	V0440300	20134	57	142	58	141	114.095687400000003	22.5714936199999983	114.098127730000002	22.5737095799999992	1
2019-10-25 11:37:12	2019-10-25 12:24:51	3.17181930000000012	01	40-49岁	22.5753713490193491	114.104833415181588	440303	V0440300	20137	57	145	58	144	114.103008399999993	22.5714936199999983	114.10544874	22.5737095799999992	1
2019-10-25 08:41:57	2019-10-25 22:05:16	2.01503029999999983	01	30-39岁	22.5772277290887615	113.864879915483684	440306	V0440300	20396	58	47	61	46	113.863855459999996	22.5737095799999992	113.866295800000003	22.5759255299999992	1
2019-10-25 15:39:51	2019-10-25 16:14:03	2.01503029999999983	02	19-29岁	22.5766678832269392	113.885726953256423	440306	V0440300	20404	58	55	60	54	113.883378149999999	22.5737095799999992	113.885818490000005	22.5759255299999992	1
2019-10-25 12:46:30	2019-10-25 13:47:09	2.01503029999999983	01	30-39岁	22.5763737016499988	113.899435402227255	440306	V0440300	20410	58	61	60	60	113.898020169999995	22.5737095799999992	113.900460510000002	22.5759255299999992	1
2019-10-25 08:52:36	2019-10-25 09:44:30	2.01503029999999983	01	30-39岁	22.579722442092919	113.866008975820208	440306	V0440300	20753	59	47	62	46	113.863855459999996	22.5759255299999992	113.866295800000003	22.5781414900000001	1
2019-10-25 18:37:38	2019-10-25 20:09:06	2.29234759999999982	01	19-29岁	22.5797302909020416	113.936541346715927	440305	V0440300	20782	59	76	61	75	113.934625209999993	22.5759255299999992	113.93706555	22.5781414900000001	1
2019-10-25 00:25:03	2019-10-25 09:52:12	2.29234759999999982	02	19-29岁	22.5784216915018696	113.937959983528899	440305	V0440300	20783	59	77	61	76	113.93706555	22.5759255299999992	113.939505879999999	22.5781414900000001	1
2019-10-25 18:42:13	2019-10-25 19:41:20	2.01503029999999983	01	19-29岁	22.5823040405414588	113.857272507974656	440306	V0440300	21107	60	44	63	43	113.856534460000006	22.5781414900000001	113.858974790000005	22.5803574500000011	1
2019-10-25 18:12:01	2019-10-25 21:56:28	2.01503029999999983	01	19-29岁	22.5821879851289289	113.86287260029556	440306	V0440300	21109	60	46	63	45	113.861415129999997	22.5781414900000001	113.863855459999996	22.5803574500000011	1
2019-10-25 18:09:27	2019-10-25 19:53:09	2.01503029999999983	01	19-29岁	22.5810329121906506	113.862412891407502	440306	V0440300	21109	60	46	63	45	113.861415129999997	22.5781414900000001	113.863855459999996	22.5803574500000011	1
2019-10-25 12:03:29	2019-10-25 13:57:47	2.01503029999999983	02	30-39岁	22.5806090909554307	113.866124950750063	440306	V0440300	21110	60	47	63	46	113.863855459999996	22.5781414900000001	113.866295800000003	22.5803574500000011	1
2019-10-25 18:25:34	2019-10-25 19:32:24	2.01503029999999983	01	30-39岁	22.5807312035090391	113.865908395839227	440306	V0440300	21110	60	47	63	46	113.863855459999996	22.5781414900000001	113.866295800000003	22.5803574500000011	1
2019-10-25 11:59:13	2019-10-25 12:31:24	2.01503029999999983	01	40-49岁	22.5817217095682707	113.866721701451866	440306	V0440300	21111	60	48	63	47	113.866295800000003	22.5781414900000001	113.868736139999996	22.5803574500000011	1
2019-10-25 16:24:48	2019-10-25 17:01:27	2.01503029999999983	01	30-39岁	22.5807948906752891	113.888199635869967	440306	V0440300	21119	60	56	62	55	113.885818490000005	22.5781414900000001	113.888258820000004	22.5803574500000011	1
2019-10-25 10:03:02	2019-10-25 13:38:50	2.01503029999999983	01	30-39岁	22.5824300736231898	113.888755674604425	440306	V0440300	21120	60	57	62	56	113.888258820000004	22.5781414900000001	113.890699159999997	22.5803574500000011	1
2019-10-25 12:31:23	2019-10-25 13:17:23	2.01503029999999983	01	30-39岁	22.5804386903790615	113.892638998021511	440306	V0440300	21121	60	58	62	57	113.890699159999997	22.5781414900000001	113.893139500000004	22.5803574500000011	3
2019-10-25 13:18:08	2019-10-25 20:40:53	2.01503029999999983	01	30-39岁	22.5804386903790615	113.892638998021511	440306	V0440300	21121	60	58	62	57	113.890699159999997	22.5781414900000001	113.893139500000004	22.5803574500000011	3
2019-10-25 09:02:34	2019-10-25 12:31:07	2.01503029999999983	01	30-39岁	22.5804386903790615	113.892638998021511	440306	V0440300	21121	60	58	62	57	113.890699159999997	22.5781414900000001	113.893139500000004	22.5803574500000011	3
2019-10-25 10:41:56	2019-10-25 15:41:19	2.01503029999999983	01	30-39岁	22.5804109912552597	113.899607367722126	440306	V0440300	21124	60	61	62	60	113.898020169999995	22.5781414900000001	113.900460510000002	22.5803574500000011	1
2019-10-25 13:21:44	2019-10-25 18:40:01	3.17181930000000012	02	30-39岁	22.58194525117014	114.112024354798564	440303	V0440300	21211	60	148	61	147	114.110329410000006	22.5781414900000001	114.112769749999998	22.5803574500000011	1
2019-10-25 17:08:17	2019-10-25 18:07:37	2.01503029999999983	02	19-29岁	22.5843068083534391	113.854476858255396	440306	V0440300	21463	61	43	64	42	113.854094119999999	22.5803574500000011	113.856534460000006	22.5825734000000011	1
2019-10-25 21:14:06	2019-10-25 23:48:06	2.01503029999999983	01	19-29岁	22.584686559257019	113.866508812784176	440306	V0440300	21468	61	48	64	47	113.866295800000003	22.5803574500000011	113.868736139999996	22.5825734000000011	1
2019-10-25 11:06:59	2019-10-25 11:49:33	2.01503029999999983	02	30-39岁	22.5833635607136891	113.882913573844647	440306	V0440300	21474	61	54	63	53	113.88093782	22.5803574500000011	113.883378149999999	22.5825734000000011	1
2019-10-25 18:49:45	2019-10-25 23:45:36	2.01503029999999983	01	19-29岁	22.5834088885068205	113.891765717500888	440306	V0440300	21478	61	58	63	57	113.890699159999997	22.5803574500000011	113.893139500000004	22.5825734000000011	1
2019-10-25 11:52:17	2019-10-25 23:48:03	2.01503029999999983	01	19-29岁	22.5843782506140087	113.896156004017172	440306	V0440300	21480	61	60	63	59	113.895579830000003	22.5803574500000011	113.898020169999995	22.5825734000000011	1
2019-10-25 17:50:10	2019-10-25 22:32:26	2.29234759999999982	02	19-29岁	22.58358430847235	113.93420138559523	440305	V0440300	21495	61	75	63	74	113.932184879999994	22.5803574500000011	113.934625209999993	22.5825734000000011	1
2019-10-25 09:01:05	2019-10-25 14:53:27	2.01503029999999983	02	19-29岁	22.5866929400993612	113.851905640792211	440306	V0440300	21819	62	42	65	41	113.851653780000007	22.5825734000000011	113.854094119999999	22.5847893599999985	1
2019-10-25 08:48:12	2019-10-25 10:23:27	2.01503029999999983	01	30-39岁	22.5854302679138996	113.854703991861257	440306	V0440300	21820	62	43	65	42	113.854094119999999	22.5825734000000011	113.856534460000006	22.5847893599999985	1
2019-10-25 14:30:43	2019-10-25 15:36:29	2.29234759999999982	01	19-29岁	22.5850026927144292	113.921079219298363	440305	V0440300	21847	62	70	64	69	113.919983189999996	22.5825734000000011	113.922423530000003	22.5847893599999985	3
2019-10-25 16:55:30	2019-10-25 17:58:44	2.29234759999999982	01	19-29岁	22.5850026927144292	113.921079219298363	440305	V0440300	21847	62	70	64	69	113.919983189999996	22.5825734000000011	113.922423530000003	22.5847893599999985	3
2019-10-25 00:30:26	2019-10-25 00:37:30	2.29234759999999982	01	19-29岁	22.5850026927144292	113.921079219298363	440305	V0440300	21847	62	70	64	69	113.919983189999996	22.5825734000000011	113.922423530000003	22.5847893599999985	3
2019-10-25 19:31:34	2019-10-25 22:35:51	2.29234759999999982	01	19-29岁	22.5856012463630798	113.946742259205863	440305	V0440300	21857	62	80	64	79	113.944386559999998	22.5825734000000011	113.946826889999997	22.5847893599999985	1
2019-10-25 21:26:04	2019-10-25 22:24:36	2.29234759999999982	01	19-29岁	22.586586357463041	113.949189073135742	440305	V0440300	21858	62	81	64	80	113.946826889999997	22.5825734000000011	113.949267230000004	22.5847893599999985	1
2019-10-25 19:05:39	2019-10-25 22:10:25	2.01503029999999983	01	30-39岁	22.5882344568778706	113.889771960029094	440306	V0440300	22191	63	57	65	56	113.888258820000004	22.5847893599999985	113.890699159999997	22.5870053199999994	1
2019-10-25 13:13:08	2019-10-25 13:46:03	2.29234759999999982	01	30-39岁	22.5878952377279099	113.926029676113515	440305	V0440300	22206	63	72	65	71	113.924863869999996	22.5847893599999985	113.927304199999995	22.5870053199999994	1
2019-10-25 13:33:39	2019-10-25 16:46:50	2.29234759999999982	02	19-29岁	22.5880460507344196	113.935803321040765	440305	V0440300	22210	63	76	65	75	113.934625209999993	22.5847893599999985	113.93706555	22.5870053199999994	1
2019-10-25 20:47:22	2019-10-25 23:48:39	2.29234759999999982	01	50-59岁	22.5882926656153202	113.963020272741943	440305	V0440300	22221	63	87	65	86	113.961468909999994	22.5847893599999985	113.963909240000007	22.5870053199999994	2
2019-10-25 01:19:33	2019-10-25 02:57:49	2.29234759999999982	01	50-59岁	22.5882926656153202	113.963020272741943	440305	V0440300	22221	63	87	65	86	113.961468909999994	22.5847893599999985	113.963909240000007	22.5870053199999994	2
2019-10-25 11:08:13	2019-10-25 13:54:31	3.17181930000000012	01	30-39岁	22.5872660803912098	114.112282691321155	440303	V0440300	22282	63	148	64	148	114.110329410000006	22.5847893599999985	114.112769749999998	22.5870053199999994	1
2019-10-25 12:47:50	2019-10-25 14:14:54	2.01503029999999983	01	30-39岁	22.5892564430563887	113.854238011509437	440306	V0440300	22534	64	43	67	42	113.854094119999999	22.5870053199999994	113.856534460000006	22.5892212800000003	1
2019-10-25 00:45:18	2019-10-25 01:28:21	2.29234759999999982	01	19-29岁	22.5896784897929805	113.928196223312767	440305	V0440300	22564	64	73	66	72	113.927304199999995	22.5870053199999994	113.929744540000002	22.5892212800000003	2
2019-10-25 14:06:32	2019-10-25 14:06:32	2.29234759999999982	01	19-29岁	22.5896784897929805	113.928196223312767	440305	V0440300	22564	64	73	66	72	113.927304199999995	22.5870053199999994	113.929744540000002	22.5892212800000003	2
2019-10-25 16:07:57	2019-10-25 18:49:42	2.29234759999999982	02	30-39岁	22.5899300294147807	113.944207303636105	440305	V0440300	22570	64	79	66	78	113.941946220000005	22.5870053199999994	113.944386559999998	22.5892212800000003	1
2019-10-25 12:38:12	2019-10-25 14:16:03	2.29234759999999982	02	19-29岁	22.59063787331268	113.942043784510204	440305	V0440300	22570	64	79	66	78	113.941946220000005	22.5870053199999994	113.944386559999998	22.5892212800000003	1
2019-10-25 21:18:01	2019-10-25 22:36:58	2.29234759999999982	01	19-29岁	22.5903933296463606	113.947686173207998	440305	V0440300	22572	64	81	66	80	113.946826889999997	22.5870053199999994	113.949267230000004	22.5892212800000003	1
2019-10-25 12:51:40	2019-10-25 13:28:56	3.17181930000000012	01	0-18岁	22.5897607084619985	114.157477588366191	440303	V0440300	22658	64	167	64	167	114.156695799999994	22.5870053199999994	114.159136129999993	22.5892212800000003	1
2019-10-25 19:59:23	2019-10-25 22:00:50	2.29234759999999982	01	19-29岁	22.5917166930366591	113.96082634857143	440305	V0440300	22934	65	86	67	85	113.959028570000001	22.5892212800000003	113.961468909999994	22.5914372300000004	1
2019-10-25 00:21:19	2019-10-25 00:23:21	2.29234759999999982	01	30-39岁	22.5930477977603417	113.996049153238417	440305	V0440300	22949	65	101	66	100	113.995633609999999	22.5892212800000003	113.998073950000006	22.5914372300000004	2
2019-10-25 07:46:59	2019-10-25 21:16:26	2.29234759999999982	01	30-39岁	22.5930477977603417	113.996049153238417	440305	V0440300	22949	65	101	66	100	113.995633609999999	22.5892212800000003	113.998073950000006	22.5914372300000004	2
2019-10-25 17:49:30	2019-10-25 23:05:24	3.17181930000000012	01	30-39岁	22.5932856640380706	114.170518130563863	440303	V0440300	23020	65	172	65	172	114.168897479999998	22.5892212800000003	114.171337820000005	22.5914372300000004	1
2019-10-25 11:13:15	2019-10-25 22:23:00	2.01503029999999983	02	30-39岁	22.5949855081020097	113.919749098834913	440306	V0440300	23274	66	69	68	68	113.917542859999998	22.5914372300000004	113.919983189999996	22.5936531900000013	1
2019-10-25 17:15:49	2019-10-25 20:04:48	2.29234759999999982	02	30-39岁	22.5950117339785983	113.934784040901235	440305	V0440300	23281	66	76	68	75	113.934625209999993	22.5914372300000004	113.93706555	22.5936531900000013	1
2019-10-25 14:13:08	2019-10-25 17:52:36	1.86759879999999989	02	19-29岁	22.5958326536574994	114.126422072900311	440307	V0440300	23359	66	154	66	154	114.124971430000002	22.5914372300000004	114.127411769999995	22.5936531900000013	1
2019-10-25 19:33:57	2019-10-25 22:49:25	3.17181930000000012	02	60岁以上	22.594576771944741	114.186968274977119	440303	V0440300	23384	66	179	66	179	114.185979829999994	22.5914372300000004	114.188420170000001	22.5936531900000013	1
2019-10-25 19:06:26	2019-10-25 21:17:51	3.17181930000000012	01	30-39岁	22.594576771944741	114.186968274977119	440303	V0440300	23384	66	179	66	179	114.185979829999994	22.5914372300000004	114.188420170000001	22.5936531900000013	1
2019-10-25 18:00:32	2019-10-25 20:52:32	2.01503029999999983	03	未知	22.5977453879464001	113.83253727857975	440306	V0440300	23596	67	34	70	33	113.832131090000004	22.5936531900000013	113.834571429999997	22.5958691499999986	1
2019-10-25 14:43:10	2019-10-25 15:49:47	2.01503029999999983	01	30-39岁	22.597158105508619	113.833872469347597	440306	V0440300	23596	67	34	70	33	113.832131090000004	22.5936531900000013	113.834571429999997	22.5958691499999986	1
2019-10-25 13:52:40	2019-10-25 15:36:22	1.86759879999999989	01	30-39岁	22.5960105191540492	114.126778035682861	440307	V0440300	23716	67	154	67	154	114.124971430000002	22.5936531900000013	114.127411769999995	22.5958691499999986	1
2019-10-25 18:58:22	2019-10-25 20:31:05	2.01503029999999983	01	19-29岁	22.599435965145581	113.842304903845076	440306	V0440300	23957	68	38	71	37	113.841892439999995	22.5958691499999986	113.844332769999994	22.5980851099999995	1
2019-10-25 11:44:25	2019-10-25 14:22:04	2.01503029999999983	01	19-29岁	22.5994359315197606	113.867156359523918	440306	V0440300	23967	68	48	70	47	113.866295800000003	22.5958691499999986	113.868736139999996	22.5980851099999995	1
2019-10-25 11:32:54	2019-10-25 14:44:24	2.01503029999999983	01	19-29岁	22.5989965912485289	113.867302378222504	440306	V0440300	23967	68	48	70	47	113.866295800000003	22.5958691499999986	113.868736139999996	22.5980851099999995	1
2019-10-25 16:29:55	2019-10-25 17:13:12	1.86759879999999989	02	19-29岁	22.5983891507486483	114.121508659082451	440307	V0440300	24071	68	152	68	152	114.120090759999997	22.5958691499999986	114.122531089999995	22.5980851099999995	1
2019-10-25 08:36:25	2019-10-25 22:04:06	2.01503029999999983	01	19-29岁	22.6006079743345509	113.842705778314269	440306	V0440300	24314	69	38	72	37	113.841892439999995	22.5980851099999995	113.844332769999994	22.6003010599999996	1
2019-10-25 18:30:14	2019-10-25 22:11:21	2.29234759999999982	01	19-29岁	22.6011299673489212	113.992928468739294	440305	V0440300	24375	69	99	70	98	113.990752939999993	22.5980851099999995	113.99319328	22.6003010599999996	1
2019-10-25 13:56:52	2019-10-25 15:30:26	2.29234759999999982	02	30-39岁	22.602241109819289	113.997803236009318	440305	V0440300	24377	69	101	70	100	113.995633609999999	22.5980851099999995	113.998073950000006	22.6003010599999996	1
2019-10-25 12:06:23	2019-10-25 13:12:05	1.75727349999999993	02	30-39岁	22.6009882573864296	114.03965625535848	440309	V0440300	24395	69	119	70	118	114.039559659999995	22.5980851099999995	114.042000000000002	22.6003010599999996	1
2019-10-25 17:51:13	2019-10-25 20:58:31	1.86759879999999989	01	30-39岁	22.600710656039201	114.125640282267383	440307	V0440300	24430	69	154	69	154	114.124971430000002	22.5980851099999995	114.127411769999995	22.6003010599999996	1
2019-10-25 14:59:29	2019-10-25 18:30:53	2.01503029999999983	01	30-39岁	22.6033030062587592	113.836132405341701	440306	V0440300	24668	70	35	73	34	113.834571429999997	22.6003010599999996	113.837011770000004	22.6025170200000005	1
2019-10-25 13:45:32	2019-10-25 15:47:16	1.75727349999999993	02	30-39岁	22.6031809900404888	114.037188930166963	440309	V0440300	24751	70	118	71	118	114.037119329999996	22.6003010599999996	114.039559659999995	22.6025170200000005	1
2019-10-25 19:58:31	2019-10-25 22:01:50	1.75727349999999993	01	50-59岁	22.6040415697383708	114.041272541663531	440309	V0440300	24752	70	119	71	119	114.039559659999995	22.6003010599999996	114.042000000000002	22.6025170200000005	1
2019-10-25 07:55:40	2019-10-25 08:50:25	3.17181930000000012	01	19-29岁	22.60303016036519	114.171845041414187	440303	V0440300	24806	70	173	70	173	114.171337820000005	22.6003010599999996	114.173778150000004	22.6025170200000005	1
2019-10-25 07:17:02	2019-10-25 07:49:55	2.01503029999999983	01	19-29岁	22.6050003886901187	113.842586043159244	440306	V0440300	25028	71	38	74	37	113.841892439999995	22.6025170200000005	113.844332769999994	22.6047329800000014	2
2019-10-25 12:14:09	2019-10-25 12:15:09	2.01503029999999983	01	19-29岁	22.6050003886901187	113.842586043159244	440306	V0440300	25028	71	38	74	37	113.841892439999995	22.6025170200000005	113.844332769999994	22.6047329800000014	2
2019-10-25 08:37:47	2019-10-25 13:24:57	2.01503029999999983	01	19-29岁	22.6047356082036011	113.846557562647035	440306	V0440300	25029	71	39	74	38	113.844332769999994	22.6025170200000005	113.846773110000001	22.6047329800000014	1
2019-10-25 16:04:36	2019-10-25 18:03:01	2.01503029999999983	01	30-39岁	22.6057116240067515	113.845252343821585	440306	V0440300	25029	71	39	74	38	113.844332769999994	22.6025170200000005	113.846773110000001	22.6047329800000014	1
2019-10-25 15:41:28	2019-10-25 15:42:28	1.75727349999999993	01	19-29岁	22.6068513141907985	114.038004588598056	440309	V0440300	25108	71	118	72	118	114.037119329999996	22.6025170200000005	114.039559659999995	22.6047329800000014	1
2019-10-25 18:36:30	2019-10-25 21:58:38	1.75727349999999993	02	19-29岁	22.6067491194745394	114.040291139522921	440309	V0440300	25109	71	119	72	119	114.039559659999995	22.6025170200000005	114.042000000000002	22.6047329800000014	2
2019-10-25 11:19:38	2019-10-25 15:34:16	1.75727349999999993	02	19-29岁	22.6067491194745394	114.040291139522921	440309	V0440300	25109	71	119	72	119	114.039559659999995	22.6025170200000005	114.042000000000002	22.6047329800000014	2
2019-10-25 18:44:30	2019-10-25 20:41:22	1.75727349999999993	01	30-39岁	22.6068622231248604	114.042019004454815	440309	V0440300	25110	71	120	72	120	114.042000000000002	22.6025170200000005	114.044440339999994	22.6047329800000014	1
2019-10-25 11:47:30	2019-10-25 17:20:27	1.86759879999999989	01	30-39岁	22.6068005378181489	114.119962895109566	440307	V0440300	25141	71	151	71	151	114.117650420000004	22.6025170200000005	114.120090759999997	22.6047329800000014	1
2019-10-25 13:31:13	2019-10-25 23:10:39	2.01503029999999983	01	19-29岁	22.6083019536246788	113.867830242473929	440306	V0440300	25395	72	48	74	47	113.866295800000003	22.6047329800000014	113.868736139999996	22.6069489399999988	1
2019-10-25 17:49:57	2019-10-25 19:25:39	2.29234759999999982	02	19-29岁	22.6081333591902514	113.971342619664	440305	V0440300	25438	72	91	73	90	113.971230250000005	22.6047329800000014	113.973670589999998	22.6069489399999988	1
2019-10-25 13:44:39	2019-10-25 16:07:55	1.75727349999999993	01	19-29岁	22.6089453998133791	114.036550204075709	440309	V0440300	25464	72	117	73	117	114.034678990000003	22.6047329800000014	114.037119329999996	22.6069489399999988	1
2019-10-25 11:56:25	2019-10-25 14:04:14	1.86759879999999989	01	30-39岁	22.6088475286980604	114.057704948551986	440307	V0440300	25473	72	126	73	126	114.056642019999998	22.6047329800000014	114.059082349999997	22.6069489399999988	1
2019-10-25 14:51:10	2019-10-25 15:55:40	1.86759879999999989	01	19-29岁	22.6076816414723112	114.09774136278881	440307	V0440300	25489	72	142	72	142	114.095687400000003	22.6047329800000014	114.098127730000002	22.6069489399999988	1
2019-10-25 21:44:44	2019-10-25 21:44:44	1.75727349999999993	02	19-29岁	22.6094210958324489	114.030551968754096	440309	V0440300	25819	73	115	74	115	114.029798319999998	22.6069489399999988	114.032238660000004	22.6091648899999988	1
2019-10-25 13:55:26	2019-10-25 14:29:11	1.75727349999999993	03	未知	22.6096654793714613	114.03693332441307	440309	V0440300	25821	73	117	74	117	114.034678990000003	22.6069489399999988	114.037119329999996	22.6091648899999988	1
2019-10-25 17:31:16	2019-10-25 21:10:06	1.86759879999999989	02	40-49岁	22.610841063428829	114.0699694689295	440307	V0440300	25835	73	131	74	131	114.068843700000002	22.6069489399999988	114.071284030000001	22.6091648899999988	1
2019-10-25 08:35:21	2019-10-25 19:04:34	1.86759879999999989	01	19-29岁	22.6110379020355801	114.125231171768476	440307	V0440300	25858	73	154	73	154	114.124971430000002	22.6069489399999988	114.127411769999995	22.6091648899999988	1
2019-10-25 14:17:14	2019-10-25 18:46:25	2.01503029999999983	01	30-39岁	22.6131327455651707	113.836257333980228	440306	V0440300	26096	74	35	77	34	113.834571429999997	22.6091648899999988	113.837011770000004	22.6113808499999998	1
2019-10-25 19:03:09	2019-10-25 22:39:31	2.01503029999999983	01	30-39岁	22.6117313762333296	113.857692425378644	440306	V0440300	26105	74	44	76	43	113.856534460000006	22.6091648899999988	113.858974790000005	22.6113808499999998	1
2019-10-25 10:06:40	2019-10-25 17:13:44	1.75727349999999993	01	30-39岁	22.6130221982518016	114.037872367344562	440309	V0440300	26179	74	118	75	118	114.037119329999996	22.6091648899999988	114.039559659999995	22.6113808499999998	1
2019-10-25 12:21:26	2019-10-25 13:40:52	1.86759879999999989	01	40-49岁	22.6133930207419205	114.098136696667453	440307	V0440300	26204	74	143	74	143	114.098127730000002	22.6091648899999988	114.100568069999994	22.6113808499999998	1
2019-10-25 18:11:31	2019-10-25 20:31:21	1.86759879999999989	01	19-29岁	22.6128832880317887	114.126971857120495	440307	V0440300	26215	74	154	74	154	114.124971430000002	22.6091648899999988	114.127411769999995	22.6113808499999998	1
2019-10-25 19:40:31	2019-10-25 23:43:42	2.01503029999999983	02	40-49岁	22.6155249719182017	113.855564939673116	440306	V0440300	26461	75	43	77	42	113.854094119999999	22.6113808499999998	113.856534460000006	22.6135968100000007	1
2019-10-25 10:15:28	2019-10-25 12:34:03	1.86759879999999989	01	30-39岁	22.6149625780230501	114.139275377395975	440307	V0440300	26577	75	159	75	159	114.137173110000006	22.6113808499999998	114.139613449999999	22.6135968100000007	1
2019-10-25 17:58:07	2019-10-25 21:51:20	1.86759879999999989	03	未知	22.6137880540922112	114.145288324118965	440307	V0440300	26580	75	162	75	162	114.144494120000005	22.6113808499999998	114.146934450000003	22.6135968100000007	1
2019-10-25 17:43:11	2019-10-25 18:33:34	2.01503029999999983	01	19-29岁	22.6195028335750692	113.83438127406626	440306	V0440300	27166	77	34	80	33	113.832131090000004	22.6158127700000016	113.834571429999997	22.6180287200000016	1
2019-10-25 16:30:59	2019-10-25 17:55:23	1.75727349999999993	02	19-29岁	22.6183295460169909	114.032528455485249	440309	V0440300	27248	77	116	78	116	114.032238660000004	22.6158127700000016	114.034678990000003	22.6180287200000016	1
2019-10-25 15:38:52	2019-10-25 17:17:15	1.86759879999999989	01	30-39岁	22.6194950637922503	114.063476577900985	440307	V0440300	27260	77	128	78	128	114.061522690000004	22.6158127700000016	114.063963029999996	22.6180287200000016	1
2019-10-25 11:08:54	2019-10-25 13:31:12	1.86759879999999989	02	40-49岁	22.6186089062343711	114.066343863211372	440307	V0440300	27261	77	129	78	129	114.063963029999996	22.6158127700000016	114.066403359999995	22.6180287200000016	1
2019-10-25 17:08:47	2019-10-25 18:51:02	1.86759879999999989	01	30-39岁	22.6188632841051707	114.104166092242025	440307	V0440300	27277	77	145	77	145	114.103008399999993	22.6158127700000016	114.10544874	22.6180287200000016	1
2019-10-25 10:30:17	2019-10-25 11:24:32	1.86759879999999989	01	30-39岁	22.62013508368236	114.111625421914866	440307	V0440300	27280	77	148	77	148	114.110329410000006	22.6158127700000016	114.112769749999998	22.6180287200000016	1
2019-10-25 16:34:03	2019-10-25 17:33:51	2.01503029999999983	02	30-39岁	22.6205922610008088	113.894225152189748	440306	V0440300	27548	78	59	80	58	113.893139500000004	22.6180287200000016	113.895579830000003	22.620244679999999	1
2019-10-25 16:46:35	2019-10-25 21:07:42	1.86759879999999989	01	19-29岁	22.6217078278613108	114.058636663754072	440307	V0440300	27615	78	126	79	126	114.056642019999998	22.6180287200000016	114.059082349999997	22.620244679999999	1
2019-10-25 13:15:59	2019-10-25 16:23:00	1.86759879999999989	03	未知	22.6204475822582509	114.097444130936594	440307	V0440300	27631	78	142	78	142	114.095687400000003	22.6180287200000016	114.098127730000002	22.620244679999999	1
2019-10-25 12:14:48	2019-10-25 18:15:53	1.86759879999999989	01	19-29岁	22.6220365421715783	114.114969006537947	440307	V0440300	27638	78	149	78	149	114.112769749999998	22.6180287200000016	114.115210079999997	22.620244679999999	1
2019-10-25 10:36:31	2019-10-25 12:51:29	1.86759879999999989	01	30-39岁	22.6221757732059388	114.136831570293054	440307	V0440300	27647	78	158	78	158	114.134732769999999	22.6180287200000016	114.137173110000006	22.620244679999999	1
2019-10-25 17:43:04	2019-10-25 20:14:09	1.75727349999999993	02	30-39岁	22.6238358764622305	114.049199919050309	440309	V0440300	27968	79	122	80	122	114.046880669999993	22.620244679999999	114.04932101	22.6224606399999999	1
2019-10-25 13:43:19	2019-10-25 19:37:01	1.86759879999999989	02	30-39岁	22.6233697149058912	114.059194323213362	440307	V0440300	27973	79	127	80	127	114.059082349999997	22.620244679999999	114.061522690000004	22.6224606399999999	1
2019-10-25 14:20:51	2019-10-25 16:10:57	2.01503029999999983	01	19-29岁	22.6276913899688097	113.840055291035711	440306	V0440300	28597	81	37	83	36	113.839452100000003	22.6246766000000008	113.841892439999995	22.6268925500000009	1
2019-10-25 17:25:45	2019-10-25 20:06:01	1.75727349999999993	01	30-39岁	22.6284825153564597	114.038357568397913	440309	V0440300	28678	81	118	82	118	114.037119329999996	22.6246766000000008	114.039559659999995	22.6268925500000009	1
2019-10-25 16:29:09	2019-10-25 17:48:11	1.86759879999999989	02	40-49岁	22.6278475771396685	114.049930889181383	440307	V0440300	28683	81	123	82	123	114.04932101	22.6246766000000008	114.051761350000007	22.6268925500000009	1
2019-10-25 14:16:49	2019-10-25 15:43:16	2.01503029999999983	01	30-39岁	22.6293276769939098	113.857642133678254	440306	V0440300	28961	82	44	84	43	113.856534460000006	22.6268925500000009	113.858974790000005	22.6291085099999982	1
2019-10-25 19:48:43	2019-10-25 21:10:17	1.86759879999999989	02	30-39岁	22.6299036329230603	114.048856399316435	440307	V0440300	29039	82	122	83	122	114.046880669999993	22.6268925500000009	114.04932101	22.6291085099999982	1
2019-10-25 14:24:58	2019-10-25 17:56:44	1.86759879999999989	01	30-39岁	22.6291108160324299	114.057769294705039	440307	V0440300	29043	82	126	83	126	114.056642019999998	22.6268925500000009	114.059082349999997	22.6291085099999982	2
2019-10-25 09:15:43	2019-10-25 12:18:44	1.86759879999999989	01	30-39岁	22.6291108160324299	114.057769294705039	440307	V0440300	29043	82	126	83	126	114.056642019999998	22.6268925500000009	114.059082349999997	22.6291085099999982	2
2019-10-25 07:01:32	2019-10-25 08:59:23	1.75727349999999993	01	50-59岁	22.63330234280496	114.006802046271247	440309	V0440300	29379	83	105	84	105	114.005394960000004	22.6291085099999982	114.007835290000003	22.6313244699999991	2
2019-10-25 00:15:23	2019-10-25 00:35:37	1.75727349999999993	01	50-59岁	22.63330234280496	114.006802046271247	440309	V0440300	29379	83	105	84	105	114.005394960000004	22.6291085099999982	114.007835290000003	22.6313244699999991	2
2019-10-25 12:27:09	2019-10-25 13:26:48	1.75727349999999993	01	30-39岁	22.632639305452301	114.015770695904948	440309	V0440300	29383	83	109	84	109	114.015156300000001	22.6291085099999982	114.017596639999994	22.6313244699999991	1
2019-10-25 15:33:50	2019-10-25 19:45:02	1.86759879999999989	01	30-39岁	22.6315677164700588	114.050512554628085	440307	V0440300	29397	83	123	84	123	114.04932101	22.6291085099999982	114.051761350000007	22.6313244699999991	1
2019-10-25 19:31:53	2019-10-25 21:14:04	1.86759879999999989	01	30-39岁	22.6316549679600314	114.069041917529958	440307	V0440300	29405	83	131	83	131	114.068843700000002	22.6291085099999982	114.071284030000001	22.6313244699999991	1
2019-10-25 09:45:44	2019-10-25 13:14:44	2.01503029999999983	01	19-29岁	22.6340652210379503	113.842485582343926	440306	V0440300	29669	84	38	86	37	113.841892439999995	22.6313244699999991	113.844332769999994	22.63354043	1
2019-10-25 19:10:26	2019-10-25 20:13:29	1.75727349999999993	03	未知	22.6354222486732084	114.010615931316735	440309	V0440300	29738	84	107	85	107	114.010275629999995	22.6313244699999991	114.012715970000002	22.63354043	1
2019-10-25 12:18:59	2019-10-25 13:19:58	1.75727349999999993	01	40-49岁	22.634997255003519	114.028038236469072	440309	V0440300	29745	84	114	85	114	114.027357980000005	22.6313244699999991	114.029798319999998	22.63354043	1
2019-10-25 06:24:37	2019-10-25 09:18:23	1.75727349999999993	02	30-39岁	22.6339317359703003	114.030443194710742	440309	V0440300	29746	84	115	85	115	114.029798319999998	22.6313244699999991	114.032238660000004	22.63354043	1
2019-10-25 09:31:12	2019-10-25 18:30:38	1.75727349999999993	02	19-29岁	22.6347214668266901	114.031174851177013	440309	V0440300	29746	84	115	85	115	114.029798319999998	22.6313244699999991	114.032238660000004	22.63354043	1
2019-10-25 14:41:18	2019-10-25 16:33:47	1.86759879999999989	02	40-49岁	22.63472928633675	114.08369712334715	440307	V0440300	29768	84	137	84	137	114.083485710000005	22.6313244699999991	114.085926049999998	22.63354043	1
2019-10-25 19:49:40	2019-10-25 20:57:27	1.75727349999999993	01	30-39岁	22.6366393809648692	114.006681088824919	440309	V0440300	30093	85	105	86	105	114.005394960000004	22.63354043	114.007835290000003	22.6357563800000001	1
2019-10-25 08:48:26	2019-10-25 18:35:38	1.75727349999999993	01	30-39岁	22.6370153622460712	114.007966046173848	440309	V0440300	30094	85	106	86	106	114.007835290000003	22.63354043	114.010275629999995	22.6357563800000001	1
2019-10-25 20:15:34	2019-10-25 21:07:39	1.75727349999999993	01	30-39岁	22.6361020705060412	114.01222488381184	440309	V0440300	30095	85	107	86	107	114.010275629999995	22.63354043	114.012715970000002	22.6357563800000001	1
2019-10-25 11:43:44	2019-10-25 13:56:38	1.75727349999999993	01	19-29岁	22.6372574029709916	114.015136131035433	440309	V0440300	30096	85	108	86	108	114.012715970000002	22.63354043	114.015156300000001	22.6357563800000001	1
2019-10-25 18:42:52	2019-10-25 21:17:08	1.75727349999999993	01	30-39岁	22.6363535810552605	114.02720205588453	440309	V0440300	30101	85	113	86	113	114.024917650000006	22.63354043	114.027357980000005	22.6357563800000001	1
2019-10-25 20:33:41	2019-10-25 22:06:38	1.86759879999999989	01	30-39岁	22.637626370788329	114.061953469276048	440307	V0440300	30116	85	128	85	128	114.061522690000004	22.63354043	114.063963029999996	22.6357563800000001	1
2019-10-25 13:33:46	2019-10-25 14:46:29	4.50522690000000026	01	30-39岁	22.6378451502519411	114.411178672578032	440343	V0440300	30259	85	271	83	271	114.410490760000002	22.63354043	114.412931090000001	22.6357563800000001	1
2019-10-25 11:45:43	2019-10-25 16:35:05	2.01503029999999983	02	30-39岁	22.639922421269489	113.859957829928092	440306	V0440300	30390	86	45	88	44	113.858974790000005	22.6357563800000001	113.861415129999997	22.637972340000001	1
2019-10-25 14:07:06	2019-10-25 22:53:49	2.01503029999999983	02	19-29岁	22.6415657023092791	113.816570685288397	440306	V0440300	30729	87	27	90	26	113.815048739999995	22.637972340000001	113.817489080000001	22.6401882999999984	1
2019-10-25 16:33:32	2019-10-25 17:23:02	2.01503029999999983	01	19-29岁	22.6423079247227292	113.834441720881927	440306	V0440300	30736	87	34	89	33	113.832131090000004	22.637972340000001	113.834571429999997	22.6401882999999984	1
2019-10-25 23:45:02	2019-10-25 23:47:41	1.75727349999999993	01	30-39岁	22.646141296624279	114.015303767567957	440309	V0440300	31525	89	109	90	109	114.015156300000001	22.6424042599999993	114.017596639999994	22.6446202099999994	1
2019-10-25 14:10:07	2019-10-25 18:38:00	1.86759879999999989	02	40-49岁	22.6459529957177814	114.065189210078614	440307	V0440300	31545	89	129	89	129	114.063963029999996	22.6424042599999993	114.066403359999995	22.6446202099999994	1
2019-10-25 16:40:16	2019-10-25 19:17:21	1.86759879999999989	02	30-39岁	22.6452305570115193	114.078992652324928	440307	V0440300	31551	89	135	89	135	114.078605039999999	22.6424042599999993	114.081045380000006	22.6446202099999994	1
2019-10-25 18:35:21	2019-10-25 19:28:34	1.75727349999999993	02	19-29岁	22.64770298763775	113.985924948034324	440309	V0440300	31870	90	97	91	97	113.985872270000002	22.6446202099999994	113.988312609999994	22.6468361700000003	1
2019-10-25 18:44:55	2019-10-25 20:40:10	2.01503029999999983	01	19-29岁	22.6523534994255691	113.821776084901629	440306	V0440300	32516	92	29	94	29	113.81992941	22.6490521300000012	113.822369749999993	22.6512680800000012	1
2019-10-25 08:48:36	2019-10-25 09:23:50	1.86759879999999989	01	19-29岁	22.6537704847322203	114.161402079821244	440307	V0440300	33012	93	168	93	168	114.159136129999993	22.6512680800000012	114.16157647	22.6534840399999986	1
2019-10-25 12:30:40	2019-10-25 18:56:35	1.86759879999999989	01	30-39岁	22.6564365993051986	114.062019713194488	440307	V0440300	33329	94	128	94	128	114.061522690000004	22.6534840399999986	114.063963029999996	22.6556999999999995	2
2019-10-25 18:56:36	2019-10-25 23:15:55	1.86759879999999989	01	30-39岁	22.6564365993051986	114.062019713194488	440307	V0440300	33329	94	128	94	128	114.061522690000004	22.6534840399999986	114.063963029999996	22.6556999999999995	2
2019-10-25 08:50:45	2019-10-25 09:25:42	1.86759879999999989	01	19-29岁	22.6589870572912488	114.150198399136357	440307	V0440300	33722	95	164	95	164	114.149374789999996	22.6556999999999995	114.151815130000003	22.6579159600000004	1
2019-10-25 07:23:03	2019-10-25 09:23:47	1.86759879999999989	01	19-29岁	22.65941841203081	114.150092235076428	440307	V0440300	33722	95	164	95	164	114.149374789999996	22.6556999999999995	114.151815130000003	22.6579159600000004	1
2019-10-25 16:46:33	2019-10-25 21:27:17	1.75727349999999993	03	未知	22.6604813297616197	114.0196125446395	440309	V0440300	34025	96	110	97	110	114.017596639999994	22.6579159600000004	114.02003698	22.6601319100000005	1
2019-10-25 19:49:38	2019-10-25 21:12:46	2.01503029999999983	02	30-39岁	22.6629941778223092	113.817758213287746	440306	V0440300	34300	97	28	99	28	113.817489080000001	22.6601319100000005	113.81992941	22.6623478700000014	1
2019-10-25 11:05:36	2019-10-25 12:36:42	1.86759879999999989	01	19-29岁	22.6625548954120184	114.190689432795182	440307	V0440300	34452	97	180	96	180	114.188420170000001	22.6601319100000005	114.190860499999999	22.6623478700000014	1
2019-10-25 18:06:23	2019-10-25 20:41:17	2.01503029999999983	02	30-39岁	22.66577611352254	113.81153907293232	440306	V0440300	34654	98	25	100	25	113.810168070000003	22.6623478700000014	113.812608400000002	22.6645638299999987	1
2019-10-25 20:34:51	2019-10-25 20:34:51	1.86759879999999989	01	30-39岁	22.6659691146233691	114.057197233364306	440307	V0440300	34755	98	126	98	126	114.056642019999998	22.6623478700000014	114.059082349999997	22.6645638299999987	1
2019-10-25 20:42:16	2019-10-25 22:42:19	1.75727349999999993	01	30-39岁	22.6711826348176011	114.055063057679519	440309	V0440300	35468	100	125	100	125	114.054201680000006	22.6667797899999997	114.056642019999998	22.6689957399999997	1
2019-10-25 13:35:47	2019-10-25 15:33:45	1.75727349999999993	01	19-29岁	22.6730728299366788	114.009527556469251	440309	V0440300	35806	101	106	102	106	114.007835290000003	22.6689957399999997	114.010275629999995	22.6712117000000006	2
2019-10-25 19:02:34	2019-10-25 21:35:37	1.75727349999999993	01	19-29岁	22.6730728299366788	114.009527556469251	440309	V0440300	35806	101	106	102	106	114.007835290000003	22.6689957399999997	114.010275629999995	22.6712117000000006	2
2019-10-25 13:36:33	2019-10-25 15:33:47	1.75727349999999993	01	19-29岁	22.6733805291731514	114.010055766233663	440309	V0440300	35806	101	106	102	106	114.007835290000003	22.6689957399999997	114.010275629999995	22.6712117000000006	2
2019-10-25 19:04:18	2019-10-25 21:31:36	1.75727349999999993	01	19-29岁	22.6733805291731514	114.010055766233663	440309	V0440300	35806	101	106	102	106	114.007835290000003	22.6689957399999997	114.010275629999995	22.6712117000000006	2
2019-10-25 10:38:56	2019-10-25 16:10:27	1.75727349999999993	01	19-29岁	22.6730771014024413	114.024280650427329	440309	V0440300	35812	101	112	101	112	114.022477309999999	22.6689957399999997	114.024917650000006	22.6712117000000006	1
2019-10-25 18:49:31	2019-10-25 20:21:10	1.75727349999999993	01	30-39岁	22.6714333664836616	114.024218889593939	440309	V0440300	35812	101	112	101	112	114.022477309999999	22.6689957399999997	114.024917650000006	22.6712117000000006	2
2019-10-25 20:25:55	2019-10-25 20:25:55	1.75727349999999993	01	30-39岁	22.6714333664836616	114.024218889593939	440309	V0440300	35812	101	112	101	112	114.022477309999999	22.6689957399999997	114.024917650000006	22.6712117000000006	2
2019-10-25 16:01:21	2019-10-25 17:28:38	1.75727349999999993	01	19-29岁	22.6740874634702294	113.991436104024913	440309	V0440300	36156	102	99	103	99	113.990752939999993	22.6712117000000006	113.99319328	22.6734276600000015	1
2019-10-25 15:26:35	2019-10-25 17:56:58	2.01503029999999983	01	19-29岁	22.6774411295984208	113.925260848768389	440306	V0440300	36486	103	72	104	72	113.924863869999996	22.6734276600000015	113.927304199999995	22.6756436199999989	1
2019-10-25 13:27:24	2019-10-25 14:14:52	1.75727349999999993	01	19-29岁	22.6758708127376813	114.027458911086612	440309	V0440300	36528	103	114	103	114	114.027357980000005	22.6734276600000015	114.029798319999998	22.6756436199999989	1
2019-10-25 19:33:24	2019-10-25 20:58:16	1.86759879999999989	01	30-39岁	22.6786500191740288	114.230124555918181	440307	V0440300	36968	104	197	103	198	114.229905880000004	22.6756436199999989	114.232346219999997	22.677859569999999	1
2019-10-25 21:40:21	2019-10-25 23:28:25	1.75727349999999993	01	19-29岁	22.6806707367952711	113.980633110565748	440309	V0440300	37222	105	94	106	94	113.978551260000003	22.677859569999999	113.980991599999996	22.6800755299999999	2
2019-10-25 00:00:15	2019-10-25 09:53:06	1.75727349999999993	01	19-29岁	22.6806707367952711	113.980633110565748	440309	V0440300	37222	105	94	106	94	113.978551260000003	22.677859569999999	113.980991599999996	22.6800755299999999	2
2019-10-25 23:43:51	2019-10-25 23:43:51	2.01503029999999983	01	19-29岁	22.6863337500344997	113.932016156298459	440306	V0440300	37916	107	74	108	74	113.929744540000002	22.6822914900000008	113.932184879999994	22.6845074500000017	1
2019-10-25 14:49:29	2019-10-25 15:52:40	1.75727349999999993	02	40-49岁	22.6870631230795787	113.985083655573717	440309	V0440300	38295	108	96	109	96	113.983431929999995	22.6845074500000017	113.985872270000002	22.6867234000000018	1
2019-10-25 08:43:19	2019-10-25 12:17:51	2.01503029999999983	01	30-39岁	22.6892606024065415	113.804518618804579	440306	V0440300	38578	109	22	111	22	113.802847060000005	22.6867234000000018	113.805287399999997	22.6889393599999991	2
2019-10-25 15:04:32	2019-10-25 18:16:22	2.01503029999999983	01	30-39岁	22.6892606024065415	113.804518618804579	440306	V0440300	38578	109	22	111	22	113.802847060000005	22.6867234000000018	113.805287399999997	22.6889393599999991	2
2019-10-25 01:18:04	2019-10-25 02:05:30	1.86759879999999989	01	19-29岁	22.6892143764901597	114.139554300841354	440307	V0440300	38715	109	159	108	159	114.137173110000006	22.6867234000000018	114.139613449999999	22.6889393599999991	1
2019-10-25 15:16:32	2019-10-25 16:59:32	2.01503029999999983	01	19-29岁	22.6942016853216408	113.80296457294898	440306	V0440300	39292	111	22	113	22	113.802847060000005	22.69115532	113.805287399999997	22.6933712800000009	1
2019-10-25 15:18:27	2019-10-25 17:02:43	2.01503029999999983	01	19-29岁	22.6940530158967988	113.803201434095016	440306	V0440300	39292	111	22	113	22	113.802847060000005	22.69115532	113.805287399999997	22.6933712800000009	1
2019-10-25 21:05:48	2019-10-25 22:24:12	2.01503029999999983	02	19-29岁	22.6981953052936092	113.813161563775196	440306	V0440300	40010	113	26	115	26	113.812608400000002	22.695587230000001	113.815048739999995	22.6978031899999984	1
2019-10-25 17:00:37	2019-10-25 18:21:22	1.75727349999999993	01	30-39岁	22.698355955640281	114.031039474016808	440309	V0440300	40099	113	115	113	115	114.029798319999998	22.695587230000001	114.032238660000004	22.6978031899999984	1
2019-10-25 00:00:30	2019-10-25 09:28:16	1.75727349999999993	01	19-29岁	22.7004228172412112	113.987144996928222	440309	V0440300	40438	114	97	115	97	113.985872270000002	22.6978031899999984	113.988312609999994	22.7000191499999993	1
2019-10-25 14:36:09	2019-10-25 14:37:09	1.75727349999999993	02	40-49岁	22.7055574074569897	114.085933717200945	440309	V0440300	41193	116	138	116	138	114.085926049999998	22.7022351100000002	114.088366390000004	22.7044510600000002	1
2019-10-25 14:14:53	2019-10-25 14:57:05	1.75727349999999993	01	30-39岁	22.7067912364502504	114.081335406763458	440309	V0440300	41548	117	136	117	136	114.081045380000006	22.7044510600000002	114.083485710000005	22.7066670200000011	1
2019-10-25 09:07:48	2019-10-25 10:54:17	2.05558739999999984	01	30-39岁	22.7088021685793215	114.338224104722229	440310	V0440300	41653	117	241	115	242	114.337280669999998	22.7044510600000002	114.339721010000005	22.7066670200000011	1
2019-10-25 18:49:06	2019-10-25 19:57:40	2.01503029999999983	01	19-29岁	22.7095182657387014	113.808989233956709	440306	V0440300	41793	118	24	120	24	113.807727729999996	22.7066670200000011	113.810168070000003	22.7088829799999985	1
2019-10-25 19:21:29	2019-10-25 23:08:38	2.01503029999999983	02	19-29岁	22.7119321379209502	113.846945469470867	440306	V0440300	42166	119	40	121	40	113.846773110000001	22.7088829799999985	113.849213449999993	22.7110989399999994	1
2019-10-25 00:05:13	2019-10-25 01:08:35	1.75727349999999993	01	40-49岁	22.7115251513980105	114.096450204369702	440309	V0440300	42268	119	142	119	143	114.095687400000003	22.7088829799999985	114.098127730000002	22.7110989399999994	2
2019-10-25 21:29:57	2019-10-25 23:48:39	1.75727349999999993	01	40-49岁	22.7115251513980105	114.096450204369702	440309	V0440300	42268	119	142	119	143	114.095687400000003	22.7088829799999985	114.098127730000002	22.7110989399999994	2
2019-10-25 14:04:40	2019-10-25 17:23:15	2.01503029999999983	01	40-49岁	22.7154179549395714	113.781451933009393	440306	V0440300	42496	120	13	122	13	113.780884040000004	22.7110989399999994	113.783324370000003	22.7133148899999995	1
2019-10-25 18:00:05	2019-10-25 19:08:48	2.01503029999999983	01	50-59岁	22.7153979617374304	113.809699045671749	440306	V0440300	42507	120	24	122	24	113.807727729999996	22.7110989399999994	113.810168070000003	22.7133148899999995	1
2019-10-25 19:34:09	2019-10-25 20:28:10	2.01503029999999983	03	未知	22.7173006075535895	113.83321397013205	440306	V0440300	42874	121	34	123	34	113.832131090000004	22.7133148899999995	113.834571429999997	22.7155308500000004	1
2019-10-25 19:27:36	2019-10-25 23:38:44	2.01503029999999983	01	19-29岁	22.7170749982370594	113.876301459705417	440306	V0440300	42892	121	52	122	52	113.87605714	22.7133148899999995	113.878497479999993	22.7155308500000004	1
2019-10-25 13:40:14	2019-10-25 14:36:14	1.86759879999999989	01	19-29岁	22.7157687351808413	114.237044514322307	440307	V0440300	43039	121	199	119	200	114.234786549999995	22.7133148899999995	114.237226890000002	22.7155308500000004	1
2019-10-25 14:05:56	2019-10-25 15:41:21	2.01503029999999983	01	30-39岁	22.7193036722639903	113.891552448225724	440306	V0440300	43255	122	58	123	58	113.890699159999997	22.7155308500000004	113.893139500000004	22.7177468100000013	3
2019-10-25 09:58:14	2019-10-25 10:41:20	2.01503029999999983	01	30-39岁	22.7193036722639903	113.891552448225724	440306	V0440300	43255	122	58	123	58	113.890699159999997	22.7155308500000004	113.893139500000004	22.7177468100000013	3
2019-10-25 12:17:34	2019-10-25 12:59:46	2.01503029999999983	01	30-39岁	22.7193036722639903	113.891552448225724	440306	V0440300	43255	122	58	123	58	113.890699159999997	22.7155308500000004	113.893139500000004	22.7177468100000013	3
2019-10-25 13:01:41	2019-10-25 14:38:45	1.75727349999999993	01	30-39岁	22.7217704242615106	114.053630372200686	440309	V0440300	43678	123	124	123	125	114.051761350000007	22.7177468100000013	114.054201680000006	22.7199627699999986	2
2019-10-25 11:01:34	2019-10-25 13:01:19	1.75727349999999993	01	30-39岁	22.7217704242615106	114.053630372200686	440309	V0440300	43678	123	124	123	125	114.051761350000007	22.7177468100000013	114.054201680000006	22.7199627699999986	2
2019-10-25 19:36:43	2019-10-25 21:12:18	2.01503029999999983	01	19-29岁	22.724101393784121	113.853135363156099	440306	V0440300	43953	124	42	125	42	113.851653780000007	22.7199627699999986	113.854094119999999	22.7221787199999987	1
2019-10-25 11:20:29	2019-10-25 21:40:19	2.01503029999999983	01	30-39岁	22.726400724214681	113.821146138530281	440306	V0440300	44297	125	29	127	29	113.81992941	22.7221787199999987	113.822369749999993	22.7243946799999996	1
2019-10-25 18:24:00	2019-10-25 22:24:21	2.05558739999999984	02	19-29岁	22.7352082237755688	114.363404361531224	440310	V0440300	45947	129	251	126	252	114.361684030000006	22.7310425500000015	114.364124369999999	22.7332585099999989	1
2019-10-25 11:32:21	2019-10-25 12:49:41	2.01503029999999983	01	30-39岁	22.7368128712118995	113.935063826611255	440306	V0440300	46129	130	76	131	77	113.934625209999993	22.7332585099999989	113.93706555	22.7354744699999998	1
2019-10-25 18:55:39	2019-10-25 20:42:38	1.75727349999999993	01	19-29岁	22.7356156485320717	114.009471761301114	440309	V0440300	46159	130	106	130	107	114.007835290000003	22.7332585099999989	114.010275629999995	22.7354744699999998	1
2019-10-25 09:31:17	2019-10-25 09:32:17	2.01503029999999983	01	50-59岁	22.7406746897480296	113.830126312269101	440306	V0440300	46800	132	33	134	33	113.829690760000005	22.7376904300000007	113.832131090000004	22.7399063800000008	1
2019-10-25 09:43:16	2019-10-25 12:22:51	2.01503029999999983	01	19-29岁	22.7401488494663191	113.896597350380148	440306	V0440300	46827	132	60	133	60	113.895579830000003	22.7376904300000007	113.898020169999995	22.7399063800000008	1
2019-10-25 16:47:11	2019-10-25 18:41:44	2.01503029999999983	02	19-29岁	22.7514539066189094	113.844471915367976	440306	V0440300	48591	137	39	138	40	113.844332769999994	22.74877021	113.846773110000001	22.7509861700000009	1
2019-10-25 14:05:44	2019-10-25 15:27:36	1.75727349999999993	03	未知	22.7525358442683405	114.047180488712939	440309	V0440300	48674	137	122	137	123	114.046880669999993	22.74877021	114.04932101	22.7509861700000009	1
2019-10-25 11:00:54	2019-10-25 12:56:44	1.86759879999999989	02	30-39岁	22.7510816713707307	114.231945263115804	440307	V0440300	48749	137	197	135	198	114.229905880000004	22.74877021	114.232346219999997	22.7509861700000009	1
2019-10-25 14:08:26	2019-10-25 15:09:44	2.01503029999999983	03	未知	22.7614913721019505	113.801564155176422	440306	V0440300	50001	141	21	143	22	113.800406719999998	22.7576340399999992	113.802847060000005	22.7598500000000001	1
2019-10-25 19:04:23	2019-10-25 21:33:55	2.01503029999999983	02	19-29岁	22.7612362826026811	113.814520931911559	440306	V0440300	50006	141	26	143	27	113.812608400000002	22.7576340399999992	113.815048739999995	22.7598500000000001	1
2019-10-25 00:01:20	2019-10-25 00:04:03	2.01503029999999983	01	19-29岁	22.7609122866079687	113.902083126818766	440306	V0440300	50042	141	62	142	63	113.900460510000002	22.7576340399999992	113.902900840000001	22.7598500000000001	1
2019-10-25 13:56:52	2019-10-25 14:49:19	2.01503029999999983	01	30-39岁	22.7638825118861305	113.806509787228237	440306	V0440300	50360	142	23	144	24	113.805287399999997	22.7598500000000001	113.807727729999996	22.762065960000001	1
2019-10-25 11:50:53	2019-10-25 14:04:56	2.01503029999999983	02	30-39岁	22.7640413828133816	113.833488569937742	440306	V0440300	50371	142	34	143	35	113.832131090000004	22.7598500000000001	113.834571429999997	22.762065960000001	1
2019-10-25 14:33:10	2019-10-25 14:34:10	1.63949389999999995	01	19-29岁	22.7632783263379288	114.373572445688623	441303	V0440300	50592	142	255	139	256	114.371445379999997	22.7598500000000001	114.373885709999996	22.762065960000001	1
2019-10-25 16:08:06	2019-10-25 16:57:46	2.01503029999999983	01	30-39岁	22.7650765890410902	113.84519981557041	440306	V0440300	50733	143	39	144	40	113.844332769999994	22.762065960000001	113.846773110000001	22.7642819199999984	1
2019-10-25 11:51:12	2019-10-25 14:01:51	2.01503029999999983	01	19-29岁	22.7701561827075913	113.834223186150624	440306	V0440300	51442	145	34	146	35	113.832131090000004	22.7664978699999985	113.834571429999997	22.7687138299999994	1
2019-10-25 13:07:55	2019-10-25 14:03:58	2.01503029999999983	01	19-29岁	22.7724268915047183	113.835873712555966	440306	V0440300	51800	146	35	147	36	113.834571429999997	22.7687138299999994	113.837011770000004	22.7709297900000003	1
2019-10-25 19:15:32	2019-10-25 19:53:38	2.01503029999999983	01	60岁以上	22.7709937924002688	113.896113889010053	440306	V0440300	51825	146	60	147	61	113.895579830000003	22.7687138299999994	113.898020169999995	22.7709297900000003	1
2019-10-25 19:36:01	2019-10-25 21:40:11	2.01503029999999983	01	19-29岁	22.7749071779064813	113.881612724971063	440306	V0440300	52176	147	54	148	55	113.88093782	22.7709297900000003	113.883378149999999	22.7731457500000012	1
2019-10-25 03:19:46	2019-10-25 22:26:43	2.01503029999999983	01	19-29岁	22.7800950085784812	113.941649282401002	440306	V0440300	53271	150	78	150	79	113.939505879999999	22.7775776599999986	113.941946220000005	22.7797936199999995	1
2019-10-25 08:51:18	2019-10-25 18:25:07	2.01503029999999983	02	30-39岁	22.793962795287019	113.831113576324483	440306	V0440300	55368	156	33	157	34	113.829690760000005	22.7908733999999988	113.832131090000004	22.7930893599999997	1
