# Supplementary material for: Analysis of the influencing factors of vitality and built environment of shopping centers based on mobile-phone signaling data
Source: PLoS One. 2024 Feb 15;19(2):e0296261. doi: 10.1371/journal.pone.0296261 (PMC10868840; doi:10.1371/journal.pone.0296261)
Supplement: S1 Data — (ZIP) [file pone.0296261.s001.zip › μò░μì«Θçìμû░μƒÑΦ»ó/10Σ╕çΦ▒íσƒÄ/Σ╕çΦ▒íσƒÄ24-Φ«┐Θù«Φ«░σ╜ò.csv]

stime	etime	weight	gender	age	o_lat	o_lon	o_district	city	o_fnid	grow_4326	gcol_4326	grow_32650	gcol_32650	ext_min_x	ext_min_y	ext_max_x	ext_max_y	visit_time
2019-10-24 11:55:58	2019-10-24 17:27:32	2.29234759999999982	01	19-29岁	22.4814078056798508	113.89005853116349	440305	V0440300	5055	15	57	18	55	113.888258820000004	22.4784234000000005	113.890699159999997	22.4806393600000014	1
2019-10-24 08:01:25	2019-10-24 09:02:48	2.29234759999999982	01	30-39岁	22.485029821781449	113.88928805543334	440305	V0440300	5412	16	57	19	55	113.888258820000004	22.4806393600000014	113.890699159999997	22.4828553199999988	1
2019-10-24 16:10:28	2019-10-24 16:41:27	2.29234759999999982	01	19-29岁	22.4829725369248088	113.89913252230204	440305	V0440300	5416	16	61	19	59	113.898020169999995	22.4806393600000014	113.900460510000002	22.4828553199999988	2
2019-10-24 08:00:44	2019-10-24 08:58:47	2.29234759999999982	01	19-29岁	22.4829725369248088	113.89913252230204	440305	V0440300	5416	16	61	19	59	113.898020169999995	22.4806393600000014	113.900460510000002	22.4828553199999988	2
2019-10-24 12:21:55	2019-10-24 15:21:43	2.29234759999999982	02	30-39岁	22.4829025886547917	113.925140593139702	440305	V0440300	5427	16	72	19	70	113.924863869999996	22.4806393600000014	113.927304199999995	22.4828553199999988	1
2019-10-24 11:26:38	2019-10-24 12:51:29	2.29234759999999982	02	30-39岁	22.4854533563280299	113.925443527198482	440305	V0440300	5784	17	72	20	70	113.924863869999996	22.4828553199999988	113.927304199999995	22.4850712799999997	1
2019-10-24 09:12:04	2019-10-24 18:48:56	2.29234759999999982	02	19-29岁	22.4859209031290312	113.924879638086438	440305	V0440300	5784	17	72	20	70	113.924863869999996	22.4828553199999988	113.927304199999995	22.4850712799999997	1
2019-10-24 15:19:32	2019-10-24 15:51:14	2.29234759999999982	03	19-29岁	22.4851702820505217	113.927634854622724	440305	V0440300	5785	17	73	20	71	113.927304199999995	22.4828553199999988	113.929744540000002	22.4850712799999997	1
2019-10-24 15:30:49	2019-10-24 19:38:15	2.29234759999999982	02	30-39岁	22.4871220142823383	113.928232702745888	440305	V0440300	5785	17	73	20	71	113.927304199999995	22.4828553199999988	113.929744540000002	22.4850712799999997	1
2019-10-24 18:57:34	2019-10-24 19:36:48	2.29234759999999982	02	19-29岁	22.4882064681812217	113.923110143990939	440305	V0440300	6140	18	71	21	69	113.922423530000003	22.4850712799999997	113.924863869999996	22.4872872299999997	1
2019-10-24 13:42:02	2019-10-24 15:59:28	2.29234759999999982	02	19-29岁	22.4911898422345189	113.91018573364785	440305	V0440300	6491	19	65	22	63	113.907781510000007	22.4872872299999997	113.910221849999999	22.4895031900000006	1
2019-10-24 13:52:39	2019-10-24 15:58:47	2.29234759999999982	01	19-29岁	22.4912012846269391	113.910311731982503	440305	V0440300	6492	19	66	22	64	113.910221849999999	22.4872872299999997	113.912662190000006	22.4895031900000006	1
2019-10-24 11:27:26	2019-10-24 12:47:52	2.29234759999999982	01	19-29岁	22.4904082931302902	113.921682354248347	440305	V0440300	6496	19	70	22	68	113.919983189999996	22.4872872299999997	113.922423530000003	22.4895031900000006	2
2019-10-24 15:42:51	2019-10-24 17:09:19	2.29234759999999982	01	19-29岁	22.4904082931302902	113.921682354248347	440305	V0440300	6496	19	70	22	68	113.919983189999996	22.4872872299999997	113.922423530000003	22.4895031900000006	2
2019-10-24 22:58:56	2019-10-24 23:30:44	2.29234759999999982	02	19-29岁	22.4906359291379196	113.922260021292104	440305	V0440300	6496	19	70	22	68	113.919983189999996	22.4872872299999997	113.922423530000003	22.4895031900000006	1
2019-10-24 07:52:37	2019-10-24 19:00:29	2.29234759999999982	01	40-49岁	22.4900760394399484	113.926021149478956	440305	V0440300	6498	19	72	22	70	113.924863869999996	22.4872872299999997	113.927304199999995	22.4895031900000006	1
2019-10-24 18:32:37	2019-10-24 20:35:26	2.29234759999999982	02	30-39岁	22.4900605320754217	113.925681580683673	440305	V0440300	6498	19	72	22	70	113.924863869999996	22.4872872299999997	113.927304199999995	22.4895031900000006	1
2019-10-24 19:34:39	2019-10-24 20:53:49	2.29234759999999982	02	30-39岁	22.4905298154619793	113.935149944101511	440305	V0440300	6502	19	76	22	74	113.934625209999993	22.4872872299999997	113.93706555	22.4895031900000006	1
2019-10-24 08:01:12	2019-10-24 16:43:25	2.29234759999999982	01	19-29岁	22.4899576098804204	113.934958607981301	440305	V0440300	6502	19	76	22	74	113.934625209999993	22.4872872299999997	113.93706555	22.4895031900000006	1
2019-10-24 12:05:39	2019-10-24 14:37:01	2.29234759999999982	01	30-39岁	22.4910389227186194	113.939615910026646	440305	V0440300	6504	19	78	22	76	113.939505879999999	22.4872872299999997	113.941946220000005	22.4895031900000006	1
2019-10-24 16:05:22	2019-10-24 19:07:32	2.29234759999999982	01	60岁以上	22.4933309132342814	113.888276853660713	440305	V0440300	6840	20	57	23	55	113.888258820000004	22.4895031900000006	113.890699159999997	22.4917191500000015	1
2019-10-24 09:08:08	2019-10-24 10:03:05	2.29234759999999982	01	19-29岁	22.4927691030655907	113.924796176868625	440305	V0440300	6854	20	71	23	69	113.922423530000003	22.4895031900000006	113.924863869999996	22.4917191500000015	1
2019-10-24 08:35:43	2019-10-24 09:14:24	2.29234759999999982	02	30-39岁	22.4932666132285917	113.926746993493481	440305	V0440300	6855	20	72	23	70	113.924863869999996	22.4895031900000006	113.927304199999995	22.4917191500000015	1
2019-10-24 08:12:48	2019-10-24 16:07:11	2.29234759999999982	01	30-39岁	22.4930971814621898	113.927799632840902	440305	V0440300	6856	20	73	23	71	113.927304199999995	22.4895031900000006	113.929744540000002	22.4917191500000015	1
2019-10-24 13:34:03	2019-10-24 17:01:57	2.29234759999999982	03	未知	22.49371647941555	113.927620843449645	440305	V0440300	6856	20	73	23	71	113.927304199999995	22.4895031900000006	113.929744540000002	22.4917191500000015	1
2019-10-24 17:47:38	2019-10-24 18:49:17	2.29234759999999982	01	19-29岁	22.4951525351271009	113.919178426917185	440305	V0440300	7209	21	69	24	67	113.917542859999998	22.4917191500000015	113.919983189999996	22.4939351099999989	1
2019-10-24 22:28:16	2019-10-24 23:34:20	2.29234759999999982	01	50-59岁	22.4942858550786298	113.927190641734654	440305	V0440300	7212	21	72	24	70	113.924863869999996	22.4917191500000015	113.927304199999995	22.4939351099999989	1
2019-10-24 07:48:10	2019-10-24 17:01:45	2.29234759999999982	01	40-49岁	22.496109572324599	113.927228028034605	440305	V0440300	7212	21	72	24	70	113.924863869999996	22.4917191500000015	113.927304199999995	22.4939351099999989	1
2019-10-24 10:36:49	2019-10-24 12:19:16	2.29234759999999982	03	未知	22.4949276795217017	113.935295801470488	440305	V0440300	7216	21	76	24	74	113.934625209999993	22.4917191500000015	113.93706555	22.4939351099999989	1
2019-10-24 18:04:41	2019-10-24 20:49:21	2.29234759999999982	02	19-29岁	22.496744690950969	113.918434151476148	440305	V0440300	7566	22	69	25	67	113.917542859999998	22.4939351099999989	113.919983189999996	22.496151059999999	1
2019-10-24 07:45:25	2019-10-24 09:02:18	2.29234759999999982	01	30-39岁	22.4965619136578105	113.924450047540674	440305	V0440300	7568	22	71	25	69	113.922423530000003	22.4939351099999989	113.924863869999996	22.496151059999999	1
2019-10-24 12:12:02	2019-10-24 15:43:54	2.29234759999999982	02	19-29岁	22.4974090210999798	113.924858644633147	440305	V0440300	7568	22	71	25	69	113.922423530000003	22.4939351099999989	113.924863869999996	22.496151059999999	2
2019-10-24 19:49:11	2019-10-24 20:43:33	2.29234759999999982	02	19-29岁	22.4974090210999798	113.924858644633147	440305	V0440300	7568	22	71	25	69	113.922423530000003	22.4939351099999989	113.924863869999996	22.496151059999999	2
2019-10-24 20:15:13	2019-10-24 20:51:17	2.29234759999999982	02	19-29岁	22.497203458709869	113.926854205824441	440305	V0440300	7569	22	72	25	70	113.924863869999996	22.4939351099999989	113.927304199999995	22.496151059999999	1
2019-10-24 10:33:37	2019-10-24 19:00:14	2.29234759999999982	01	40-49岁	22.4968449694430888	113.926512490659888	440305	V0440300	7569	22	72	25	70	113.924863869999996	22.4939351099999989	113.927304199999995	22.496151059999999	1
2019-10-24 08:57:04	2019-10-24 09:05:33	2.29234759999999982	01	19-29岁	22.4973687317669899	113.927948039855039	440305	V0440300	7570	22	73	25	71	113.927304199999995	22.4939351099999989	113.929744540000002	22.496151059999999	1
2019-10-24 08:18:20	2019-10-24 08:54:39	2.29234759999999982	01	30-39岁	22.4970529468451197	113.935054700842045	440305	V0440300	7573	22	76	25	74	113.934625209999993	22.4939351099999989	113.93706555	22.496151059999999	1
2019-10-24 18:45:37	2019-10-24 20:48:33	2.29234759999999982	01	19-29岁	22.4977560326263095	113.935010061054228	440305	V0440300	7573	22	76	25	74	113.934625209999993	22.4939351099999989	113.93706555	22.496151059999999	1
2019-10-24 08:51:45	2019-10-24 19:14:13	2.29234759999999982	02	30-39岁	22.4996599223352298	113.890757464442899	440305	V0440300	7912	23	58	26	56	113.890699159999997	22.496151059999999	113.893139500000004	22.4983670199999999	1
2019-10-24 21:21:02	2019-10-24 22:23:24	2.29234759999999982	02	40-49岁	22.4995790217334104	113.917992530671	440305	V0440300	7923	23	69	26	67	113.917542859999998	22.496151059999999	113.919983189999996	22.4983670199999999	1
2019-10-24 20:12:35	2019-10-24 20:13:35	2.29234759999999982	01	30-39岁	22.4996778633162009	113.922215231817702	440305	V0440300	7924	23	70	26	68	113.919983189999996	22.496151059999999	113.922423530000003	22.4983670199999999	1
2019-10-24 18:25:57	2019-10-24 20:13:31	2.29234759999999982	02	19-29岁	22.5001490768492793	113.933665524919249	440305	V0440300	7929	23	75	26	73	113.932184879999994	22.496151059999999	113.934625209999993	22.4983670199999999	1
2019-10-24 08:55:29	2019-10-24 14:34:56	2.29234759999999982	02	30-39岁	22.5021930867601299	113.898567840866789	440305	V0440300	8272	24	61	27	59	113.898020169999995	22.4983670199999999	113.900460510000002	22.5005829800000008	1
2019-10-24 09:25:07	2019-10-24 19:56:21	2.29234759999999982	01	40-49岁	22.5022133331658587	113.901024637172682	440305	V0440300	8273	24	62	27	60	113.900460510000002	22.4983670199999999	113.902900840000001	22.5005829800000008	1
2019-10-24 12:54:10	2019-10-24 15:10:07	2.29234759999999982	02	19-29岁	22.5023751105654313	113.918853217623038	440305	V0440300	8280	24	69	27	67	113.917542859999998	22.4983670199999999	113.919983189999996	22.5005829800000008	1
2019-10-24 09:05:20	2019-10-24 09:51:58	2.29234759999999982	02	40-49岁	22.5024825093816396	113.926358684392994	440305	V0440300	8283	24	72	27	70	113.924863869999996	22.4983670199999999	113.927304199999995	22.5005829800000008	1
2019-10-24 07:42:33	2019-10-24 08:51:08	2.29234759999999982	01	40-49岁	22.5015153518919711	113.927225068696814	440305	V0440300	8283	24	72	27	70	113.924863869999996	22.4983670199999999	113.927304199999995	22.5005829800000008	1
2019-10-24 23:05:46	2019-10-24 23:28:56	2.29234759999999982	01	50-59岁	22.5011168504057792	113.941841617931146	440305	V0440300	8289	24	78	27	76	113.939505879999999	22.4983670199999999	113.941946220000005	22.5005829800000008	1
2019-10-24 12:02:41	2019-10-24 16:59:00	2.29234759999999982	02	50-59岁	22.504310752314499	113.912487335156342	440305	V0440300	8634	25	66	28	64	113.910221849999999	22.5005829800000008	113.912662190000006	22.5027989400000017	1
2019-10-24 18:31:24	2019-10-24 21:14:20	2.29234759999999982	01	19-29岁	22.5044313104659288	113.914067824327162	440305	V0440300	8635	25	67	28	65	113.912662190000006	22.5005829800000008	113.915102520000005	22.5027989400000017	1
2019-10-24 12:56:48	2019-10-24 14:12:29	2.29234759999999982	02	30-39岁	22.5045952401951084	113.912733543904906	440305	V0440300	8635	25	67	28	65	113.912662190000006	22.5005829800000008	113.915102520000005	22.5027989400000017	1
2019-10-24 09:24:37	2019-10-24 21:39:18	2.29234759999999982	01	19-29岁	22.5047468443605503	113.919703914252892	440305	V0440300	8637	25	69	28	67	113.917542859999998	22.5005829800000008	113.919983189999996	22.5027989400000017	1
2019-10-24 12:13:24	2019-10-24 13:14:03	2.29234759999999982	01	19-29岁	22.5047711183355794	113.922860023997728	440305	V0440300	8639	25	71	28	69	113.922423530000003	22.5005829800000008	113.924863869999996	22.5027989400000017	1
2019-10-24 17:14:43	2019-10-24 17:58:17	2.29234759999999982	01	40-49岁	22.503318245859969	113.927117215057677	440305	V0440300	8640	25	72	28	70	113.924863869999996	22.5005829800000008	113.927304199999995	22.5027989400000017	1
2019-10-24 23:35:40	2019-10-24 23:35:40	2.29234759999999982	01	50-59岁	22.5033048835084486	113.929254305521027	440305	V0440300	8641	25	73	28	71	113.927304199999995	22.5005829800000008	113.929744540000002	22.5027989400000017	1
2019-10-24 13:45:38	2019-10-24 14:20:33	2.29234759999999982	02	30-39岁	22.5038830211383605	113.929756305720005	440305	V0440300	8642	25	74	28	72	113.929744540000002	22.5005829800000008	113.932184879999994	22.5027989400000017	2
2019-10-24 12:36:18	2019-10-24 13:45:31	2.29234759999999982	02	30-39岁	22.5038830211383605	113.929756305720005	440305	V0440300	8642	25	74	28	72	113.929744540000002	22.5005829800000008	113.932184879999994	22.5027989400000017	2
2019-10-24 17:00:11	2019-10-24 18:04:38	2.29234759999999982	02	40-49岁	22.5029914768355113	113.934117583591998	440305	V0440300	8643	25	75	28	73	113.932184879999994	22.5005829800000008	113.934625209999993	22.5027989400000017	1
2019-10-24 10:06:05	2019-10-24 10:44:43	2.29234759999999982	02	30-39岁	22.5048389407287388	113.936349630776974	440305	V0440300	8644	25	76	28	74	113.934625209999993	22.5005829800000008	113.93706555	22.5027989400000017	1
2019-10-24 16:28:32	2019-10-24 19:19:34	2.29234759999999982	03	未知	22.5047507967651796	113.936934345825321	440305	V0440300	8644	25	76	28	74	113.934625209999993	22.5005829800000008	113.93706555	22.5027989400000017	1
2019-10-24 19:54:59	2019-10-24 23:33:54	2.29234759999999982	01	30-39岁	22.5041487547782602	113.944669328877325	440305	V0440300	8648	25	80	28	78	113.944386559999998	22.5005829800000008	113.946826889999997	22.5027989400000017	1
2019-10-24 11:11:52	2019-10-24 13:01:21	2.29234759999999982	01	50-59岁	22.5069688237304995	113.898189285187954	440305	V0440300	8986	26	61	29	59	113.898020169999995	22.5027989400000017	113.900460510000002	22.5050148900000018	1
2019-10-24 12:39:36	2019-10-24 14:08:46	2.29234759999999982	01	19-29岁	22.5053051726388915	113.912105867341523	440305	V0440300	8991	26	66	29	64	113.910221849999999	22.5027989400000017	113.912662190000006	22.5050148900000018	1
2019-10-24 21:16:33	2019-10-24 22:29:29	2.29234759999999982	02	30-39岁	22.5053559139180201	113.910987774535968	440305	V0440300	8991	26	66	29	64	113.910221849999999	22.5027989400000017	113.912662190000006	22.5050148900000018	1
2019-10-24 17:53:56	2019-10-24 22:37:59	2.29234759999999982	01	40-49岁	22.5066295343766711	113.93417329299038	440305	V0440300	9000	26	75	29	73	113.932184879999994	22.5027989400000017	113.934625209999993	22.5050148900000018	1
2019-10-24 19:33:35	2019-10-24 21:11:17	2.29234759999999982	01	40-49岁	22.5050412813465108	113.934179199032101	440305	V0440300	9000	26	75	29	73	113.932184879999994	22.5027989400000017	113.934625209999993	22.5050148900000018	1
2019-10-24 14:59:58	2019-10-24 17:33:20	2.29234759999999982	01	19-29岁	22.5072318229446786	113.890306365723418	440305	V0440300	9339	27	57	30	55	113.888258820000004	22.5050148900000018	113.890699159999997	22.5072308499999991	1
2019-10-24 11:55:21	2019-10-24 12:30:34	2.29234759999999982	01	30-39岁	22.5073134474774896	113.916121223617367	440305	V0440300	9350	27	68	30	66	113.915102520000005	22.5050148900000018	113.917542859999998	22.5072308499999991	1
2019-10-24 18:58:56	2019-10-24 20:39:38	2.29234759999999982	02	30-39岁	22.5091064624652297	113.917382969377471	440305	V0440300	9350	27	68	30	66	113.915102520000005	22.5050148900000018	113.917542859999998	22.5072308499999991	1
2019-10-24 09:57:25	2019-10-24 23:34:07	2.29234759999999982	01	19-29岁	22.5072677606135798	113.919861710578388	440305	V0440300	9351	27	69	30	67	113.917542859999998	22.5050148900000018	113.919983189999996	22.5072308499999991	1
2019-10-24 17:24:04	2019-10-24 19:11:45	2.29234759999999982	02	30-39岁	22.5089479105547916	113.924661565115883	440305	V0440300	9353	27	71	30	69	113.922423530000003	22.5050148900000018	113.924863869999996	22.5072308499999991	2
2019-10-24 12:28:09	2019-10-24 17:11:05	2.29234759999999982	02	30-39岁	22.5089479105547916	113.924661565115883	440305	V0440300	9353	27	71	30	69	113.922423530000003	22.5050148900000018	113.924863869999996	22.5072308499999991	2
2019-10-24 19:07:47	2019-10-24 23:38:30	2.29234759999999982	02	19-29岁	22.5076439144019886	113.933888656890716	440305	V0440300	9357	27	75	30	73	113.932184879999994	22.5050148900000018	113.934625209999993	22.5072308499999991	1
2019-10-24 18:43:07	2019-10-24 18:47:23	2.29234759999999982	03	未知	22.5079894149309894	113.941136712751586	440305	V0440300	9360	27	78	30	76	113.939505879999999	22.5050148900000018	113.941946220000005	22.5072308499999991	1
2019-10-24 21:10:25	2019-10-24 21:52:29	2.29234759999999982	01	30-39岁	22.5103895888730996	113.92454223074833	440305	V0440300	9710	28	71	31	69	113.922423530000003	22.5072308499999991	113.924863869999996	22.50944681	1
2019-10-24 10:34:24	2019-10-24 11:40:01	2.29234759999999982	03	未知	22.5107385068030013	113.92249473466525	440305	V0440300	9710	28	71	31	69	113.922423530000003	22.5072308499999991	113.924863869999996	22.50944681	1
2019-10-24 18:47:33	2019-10-24 18:47:33	2.29234759999999982	03	未知	22.5105896470931697	113.924149273907503	440305	V0440300	9710	28	71	31	69	113.922423530000003	22.5072308499999991	113.924863869999996	22.50944681	1
2019-10-24 16:10:49	2019-10-24 21:17:33	2.29234759999999982	01	19-29岁	22.50954681713662	113.92483285617007	440305	V0440300	9710	28	71	31	69	113.922423530000003	22.5072308499999991	113.924863869999996	22.50944681	2
2019-10-24 07:43:05	2019-10-24 14:25:38	2.29234759999999982	01	19-29岁	22.50954681713662	113.92483285617007	440305	V0440300	9710	28	71	31	69	113.922423530000003	22.5072308499999991	113.924863869999996	22.50944681	2
2019-10-24 00:50:51	2019-10-24 09:04:40	2.29234759999999982	01	19-29岁	22.5108215712626709	113.926368464286142	440305	V0440300	9711	28	72	31	70	113.924863869999996	22.5072308499999991	113.927304199999995	22.50944681	1
2019-10-24 06:56:47	2019-10-24 15:40:29	2.29234759999999982	02	40-49岁	22.5098047835954205	113.925108826725065	440305	V0440300	9711	28	72	31	70	113.924863869999996	22.5072308499999991	113.927304199999995	22.50944681	3
2019-10-24 15:43:32	2019-10-24 16:18:18	2.29234759999999982	02	40-49岁	22.5098047835954205	113.925108826725065	440305	V0440300	9711	28	72	31	70	113.924863869999996	22.5072308499999991	113.927304199999995	22.50944681	3
2019-10-24 16:41:04	2019-10-24 17:57:43	2.29234759999999982	02	40-49岁	22.5098047835954205	113.925108826725065	440305	V0440300	9711	28	72	31	70	113.924863869999996	22.5072308499999991	113.927304199999995	22.50944681	3
2019-10-24 00:00:41	2019-10-24 00:10:09	2.29234759999999982	01	19-29岁	22.5100946487244791	113.927054757227978	440305	V0440300	9711	28	72	31	70	113.924863869999996	22.5072308499999991	113.927304199999995	22.50944681	2
2019-10-24 15:35:45	2019-10-24 23:35:04	2.29234759999999982	01	19-29岁	22.5100946487244791	113.927054757227978	440305	V0440300	9711	28	72	31	70	113.924863869999996	22.5072308499999991	113.927304199999995	22.50944681	2
2019-10-24 13:19:30	2019-10-24 18:50:23	2.29234759999999982	01	50-59岁	22.5095321315808583	113.929262370430592	440305	V0440300	9712	28	73	31	71	113.927304199999995	22.5072308499999991	113.929744540000002	22.50944681	1
2019-10-24 13:51:05	2019-10-24 15:01:55	3.05925700000000012	02	19-29岁	22.5114862352021987	114.048648703493171	440304	V0440300	9761	28	122	30	121	114.046880669999993	22.5072308499999991	114.04932101	22.50944681	1
2019-10-24 11:31:59	2019-10-24 12:51:11	2.29234759999999982	02	40-49岁	22.5124336090499604	113.898912305036717	440305	V0440300	10057	29	61	32	59	113.898020169999995	22.50944681	113.900460510000002	22.5116627700000009	1
2019-10-24 07:30:57	2019-10-24 09:16:57	2.29234759999999982	01	30-39岁	22.5128158666593201	113.900953253200058	440305	V0440300	10058	29	62	32	60	113.900460510000002	22.50944681	113.902900840000001	22.5116627700000009	1
2019-10-24 19:13:38	2019-10-24 20:35:14	2.29234759999999982	02	19-29岁	22.5136080591587202	113.918234976909631	440305	V0440300	10065	29	69	32	67	113.917542859999998	22.50944681	113.919983189999996	22.5116627700000009	1
2019-10-24 18:48:12	2019-10-24 18:48:12	2.29234759999999982	01	40-49岁	22.5128558655015496	113.923729983729913	440305	V0440300	10067	29	71	32	69	113.922423530000003	22.50944681	113.924863869999996	22.5116627700000009	1
2019-10-24 01:44:03	2019-10-24 03:46:41	2.29234759999999982	01	19-29岁	22.5138078126489098	113.923485490946234	440305	V0440300	10067	29	71	32	69	113.922423530000003	22.50944681	113.924863869999996	22.5116627700000009	2
2019-10-24 21:46:10	2019-10-24 22:30:48	2.29234759999999982	01	19-29岁	22.5138078126489098	113.923485490946234	440305	V0440300	10067	29	71	32	69	113.922423530000003	22.50944681	113.924863869999996	22.5116627700000009	2
2019-10-24 18:57:31	2019-10-24 19:36:36	2.29234759999999982	01	19-29岁	22.5124404206817701	113.924185997544072	440305	V0440300	10067	29	71	32	69	113.922423530000003	22.50944681	113.924863869999996	22.5116627700000009	1
2019-10-24 00:03:56	2019-10-24 02:14:31	2.29234759999999982	01	19-29岁	22.5138181641939212	113.922611054825538	440305	V0440300	10067	29	71	32	69	113.922423530000003	22.50944681	113.924863869999996	22.5116627700000009	1
2019-10-24 09:57:16	2019-10-24 19:29:08	2.29234759999999982	01	19-29岁	22.5131203304939618	113.92434578177172	440305	V0440300	10067	29	71	32	69	113.922423530000003	22.50944681	113.924863869999996	22.5116627700000009	1
2019-10-24 18:54:32	2019-10-24 23:00:01	2.29234759999999982	02	19-29岁	22.5122874645120987	113.925626955066122	440305	V0440300	10068	29	72	32	70	113.924863869999996	22.50944681	113.927304199999995	22.5116627700000009	1
2019-10-24 09:59:43	2019-10-24 12:32:15	2.29234759999999982	01	30-39岁	22.5135385431613599	113.926395762583013	440305	V0440300	10068	29	72	32	70	113.924863869999996	22.50944681	113.927304199999995	22.5116627700000009	2
2019-10-24 14:21:13	2019-10-24 15:52:50	2.29234759999999982	01	30-39岁	22.5135385431613599	113.926395762583013	440305	V0440300	10068	29	72	32	70	113.924863869999996	22.50944681	113.927304199999995	22.5116627700000009	2
2019-10-24 13:17:41	2019-10-24 15:02:30	2.29234759999999982	01	30-39岁	22.5138173317712287	113.926816984086926	440305	V0440300	10068	29	72	32	70	113.924863869999996	22.50944681	113.927304199999995	22.5116627700000009	1
2019-10-24 18:24:53	2019-10-24 19:05:09	2.29234759999999982	01	19-29岁	22.5156728247973206	113.908728233452848	440305	V0440300	10418	30	65	33	63	113.907781510000007	22.5116627700000009	113.910221849999999	22.513878720000001	1
2019-10-24 18:53:06	2019-10-24 18:54:06	2.29234759999999982	03	未知	22.5155950615441292	113.908438561206594	440305	V0440300	10418	30	65	33	63	113.907781510000007	22.5116627700000009	113.910221849999999	22.513878720000001	1
2019-10-24 10:59:06	2019-10-24 15:08:14	2.29234759999999982	01	30-39岁	22.514379572629899	113.918936650875992	440305	V0440300	10422	30	69	33	67	113.917542859999998	22.5116627700000009	113.919983189999996	22.513878720000001	1
2019-10-24 18:41:14	2019-10-24 19:28:20	2.29234759999999982	02	19-29岁	22.5154025002817306	113.922401105591732	440305	V0440300	10423	30	70	33	68	113.919983189999996	22.5116627700000009	113.922423530000003	22.513878720000001	1
2019-10-24 06:25:37	2019-10-24 13:38:48	2.29234759999999982	02	50-59岁	22.5147342205316612	113.924737435634668	440305	V0440300	10424	30	71	33	69	113.922423530000003	22.5116627700000009	113.924863869999996	22.513878720000001	1
2019-10-24 16:36:08	2019-10-24 21:18:19	2.29234759999999982	01	19-29岁	22.514254812548991	113.924680056772559	440305	V0440300	10424	30	71	33	69	113.922423530000003	22.5116627700000009	113.924863869999996	22.513878720000001	1
2019-10-24 03:29:24	2019-10-24 04:01:53	2.29234759999999982	01	50-59岁	22.5153741091796817	113.923275951285675	440305	V0440300	10424	30	71	33	69	113.922423530000003	22.5116627700000009	113.924863869999996	22.513878720000001	1
2019-10-24 09:10:25	2019-10-24 13:42:33	2.29234759999999982	01	19-29岁	22.5143477324412693	113.924347741771911	440305	V0440300	10424	30	71	33	69	113.922423530000003	22.5116627700000009	113.924863869999996	22.513878720000001	2
2019-10-24 17:23:34	2019-10-24 22:40:59	2.29234759999999982	01	19-29岁	22.5143477324412693	113.924347741771911	440305	V0440300	10424	30	71	33	69	113.922423530000003	22.5116627700000009	113.924863869999996	22.513878720000001	2
2019-10-24 19:43:22	2019-10-24 22:19:04	2.29234759999999982	01	19-29岁	22.5157176445623115	113.925667587794649	440305	V0440300	10425	30	72	33	70	113.924863869999996	22.5116627700000009	113.927304199999995	22.513878720000001	1
2019-10-24 07:10:15	2019-10-24 07:11:15	2.29234759999999982	01	19-29岁	22.5141127298939203	113.926217927227668	440305	V0440300	10425	30	72	33	70	113.924863869999996	22.5116627700000009	113.927304199999995	22.513878720000001	1
2019-10-24 18:22:17	2019-10-24 20:24:09	2.29234759999999982	01	30-39岁	22.51403384164351	113.928230357565624	440305	V0440300	10426	30	73	33	71	113.927304199999995	22.5116627700000009	113.929744540000002	22.513878720000001	1
2019-10-24 02:16:39	2019-10-24 02:54:09	2.29234759999999982	01	19-29岁	22.5148767340839591	113.930309836126739	440305	V0440300	10427	30	74	33	72	113.929744540000002	22.5116627700000009	113.932184879999994	22.513878720000001	1
2019-10-24 15:06:52	2019-10-24 18:45:43	2.29234759999999982	01	19-29岁	22.5171812145507104	113.926693976698033	440305	V0440300	10782	31	72	34	70	113.924863869999996	22.513878720000001	113.927304199999995	22.5160946799999984	1
2019-10-24 08:51:16	2019-10-24 13:08:04	2.29234759999999982	01	19-29岁	22.5162445283648012	113.929628790106364	440305	V0440300	10783	31	73	34	71	113.927304199999995	22.513878720000001	113.929744540000002	22.5160946799999984	1
2019-10-24 19:14:04	2019-10-24 22:46:58	2.29234759999999982	01	50-59岁	22.5167522527856399	113.932589946784304	440305	V0440300	10785	31	75	34	74	113.932184879999994	22.513878720000001	113.934625209999993	22.5160946799999984	1
2019-10-24 15:31:53	2019-10-24 18:18:21	2.29234759999999982	01	19-29岁	22.5185979840339989	113.90878939343996	440305	V0440300	11132	32	65	35	63	113.907781510000007	22.5160946799999984	113.910221849999999	22.5183106399999993	1
2019-10-24 09:42:47	2019-10-24 18:34:29	2.29234759999999982	02	19-29岁	22.5185957312183191	113.91008135988055	440305	V0440300	11132	32	65	35	63	113.907781510000007	22.5160946799999984	113.910221849999999	22.5183106399999993	1
2019-10-24 15:23:27	2019-10-24 15:56:35	2.29234759999999982	01	19-29岁	22.5188323233144594	113.9101829454642	440305	V0440300	11132	32	65	35	63	113.907781510000007	22.5160946799999984	113.910221849999999	22.5183106399999993	1
2019-10-24 19:17:01	2019-10-24 19:50:07	2.29234759999999982	01	19-29岁	22.5196964683029002	113.912417304769022	440305	V0440300	11133	32	66	35	64	113.910221849999999	22.5160946799999984	113.912662190000006	22.5183106399999993	1
2019-10-24 07:37:48	2019-10-24 08:35:03	2.29234759999999982	01	40-49岁	22.5197803696606087	113.910676677208684	440305	V0440300	11133	32	66	35	64	113.910221849999999	22.5160946799999984	113.912662190000006	22.5183106399999993	1
2019-10-24 12:59:29	2019-10-24 14:38:50	2.29234759999999982	01	19-29岁	22.5193856921660505	113.910802023245893	440305	V0440300	11133	32	66	35	64	113.910221849999999	22.5160946799999984	113.912662190000006	22.5183106399999993	2
2019-10-24 08:02:17	2019-10-24 08:51:29	2.29234759999999982	01	19-29岁	22.5193856921660505	113.910802023245893	440305	V0440300	11133	32	66	35	64	113.910221849999999	22.5160946799999984	113.912662190000006	22.5183106399999993	2
2019-10-24 08:26:46	2019-10-24 10:08:41	2.29234759999999982	01	19-29岁	22.5198678435974209	113.914764226838557	440305	V0440300	11134	32	67	35	65	113.912662190000006	22.5160946799999984	113.915102520000005	22.5183106399999993	1
2019-10-24 16:18:20	2019-10-24 18:35:17	2.29234759999999982	02	30-39岁	22.5203522208841491	113.917434478774609	440305	V0440300	11135	32	68	35	66	113.915102520000005	22.5160946799999984	113.917542859999998	22.5183106399999993	1
2019-10-24 11:39:22	2019-10-24 19:08:34	2.29234759999999982	01	60岁以上	22.520333164378691	113.92398203780553	440305	V0440300	11138	32	71	35	70	113.922423530000003	22.5160946799999984	113.924863869999996	22.5183106399999993	1
2019-10-24 17:16:36	2019-10-24 19:03:16	2.29234759999999982	01	40-49岁	22.5203038721317412	113.926226592568824	440305	V0440300	11139	32	72	35	71	113.924863869999996	22.5160946799999984	113.927304199999995	22.5183106399999993	1
2019-10-24 09:52:35	2019-10-24 20:38:39	2.29234759999999982	01	50-59岁	22.5200868915231105	113.930932916540897	440305	V0440300	11141	32	74	35	73	113.929744540000002	22.5160946799999984	113.932184879999994	22.5183106399999993	1
2019-10-24 19:02:44	2019-10-24 21:09:15	2.29234759999999982	01	30-39岁	22.5185512767882692	113.934172413257542	440305	V0440300	11142	32	75	35	74	113.932184879999994	22.5160946799999984	113.934625209999993	22.5183106399999993	1
2019-10-24 00:00:29	2019-10-24 10:13:42	2.29234759999999982	01	30-39岁	22.5189945898984902	113.93233642359877	440305	V0440300	11142	32	75	35	74	113.932184879999994	22.5160946799999984	113.934625209999993	22.5183106399999993	1
2019-10-24 19:15:15	2019-10-24 21:04:02	2.29234759999999982	01	30-39岁	22.5195668509008904	113.933003751897715	440305	V0440300	11142	32	75	35	74	113.932184879999994	22.5160946799999984	113.934625209999993	22.5183106399999993	1
2019-10-24 17:08:09	2019-10-24 18:26:21	2.29234759999999982	02	60岁以上	22.5186005878556301	113.938183136266346	440305	V0440300	11144	32	77	35	76	113.93706555	22.5160946799999984	113.939505879999999	22.5183106399999993	1
2019-10-24 14:43:08	2019-10-24 16:48:04	3.05925700000000012	01	19-29岁	22.5186163092764495	114.035392328019213	440304	V0440300	11184	32	117	34	116	114.034678990000003	22.5160946799999984	114.037119329999996	22.5183106399999993	1
2019-10-24 13:44:29	2019-10-24 17:26:11	3.05925700000000012	01	50-59岁	22.5194966604327789	114.048420191317049	440304	V0440300	11189	32	122	34	121	114.046880669999993	22.5160946799999984	114.04932101	22.5183106399999993	1
2019-10-24 14:45:25	2019-10-24 20:44:20	3.05925700000000012	01	40-49岁	22.5185062000616689	114.059885006669163	440304	V0440300	11194	32	127	34	126	114.059082349999997	22.5160946799999984	114.061522690000004	22.5183106399999993	1
2019-10-24 14:01:25	2019-10-24 15:14:37	2.29234759999999982	03	未知	22.5206623284230716	113.91195870434872	440305	V0440300	11490	33	66	36	64	113.910221849999999	22.5183106399999993	113.912662190000006	22.5205266000000002	1
2019-10-24 15:16:57	2019-10-24 16:48:07	2.29234759999999982	01	19-29岁	22.5207372285819609	113.916804244050198	440305	V0440300	11492	33	68	36	67	113.915102520000005	22.5183106399999993	113.917542859999998	22.5205266000000002	1
2019-10-24 20:54:16	2019-10-24 21:55:45	2.29234759999999982	01	19-29岁	22.5225477043044613	113.930305388867666	440305	V0440300	11498	33	74	36	73	113.929744540000002	22.5183106399999993	113.932184879999994	22.5205266000000002	1
2019-10-24 18:39:29	2019-10-24 20:36:24	3.05925700000000012	01	30-39岁	22.5210206050112198	114.030201965659757	440304	V0440300	11539	33	115	35	114	114.029798319999998	22.5183106399999993	114.032238660000004	22.5205266000000002	1
2019-10-24 08:13:55	2019-10-24 08:55:03	3.05925700000000012	03	未知	22.5225332917784407	114.034900677522074	440304	V0440300	11541	33	117	35	116	114.034678990000003	22.5183106399999993	114.037119329999996	22.5205266000000002	1
2019-10-24 17:18:05	2019-10-24 21:38:25	3.05925700000000012	01	30-39岁	22.5210566474115801	114.038031181725103	440304	V0440300	11542	33	118	35	117	114.037119329999996	22.5183106399999993	114.039559659999995	22.5205266000000002	1
2019-10-24 10:01:36	2019-10-24 18:46:15	3.05925700000000012	02	50-59岁	22.5224337217610788	114.045676471963787	440304	V0440300	11545	33	121	35	120	114.044440339999994	22.5183106399999993	114.046880669999993	22.5205266000000002	1
2019-10-24 15:07:25	2019-10-24 16:30:06	2.29234759999999982	01	50-59岁	22.5232925781205289	113.909821404230343	440305	V0440300	11846	34	65	37	64	113.907781510000007	22.5205266000000002	113.910221849999999	22.5227425500000003	1
2019-10-24 16:56:32	2019-10-24 18:13:42	2.29234759999999982	03	未知	22.5242761922259795	113.916871359293182	440305	V0440300	11849	34	68	37	67	113.915102520000005	22.5205266000000002	113.917542859999998	22.5227425500000003	1
2019-10-24 21:33:36	2019-10-24 22:49:06	2.29234759999999982	01	19-29岁	22.5239504318442592	113.91823856630505	440305	V0440300	11850	34	69	37	68	113.917542859999998	22.5205266000000002	113.919983189999996	22.5227425500000003	1
2019-10-24 07:30:09	2019-10-24 09:09:09	2.29234759999999982	02	40-49岁	22.5242921002225991	113.920999506199976	440305	V0440300	11851	34	70	37	69	113.919983189999996	22.5205266000000002	113.922423530000003	22.5227425500000003	1
2019-10-24 18:42:33	2019-10-24 19:52:25	2.29234759999999982	01	40-49岁	22.5230800266212015	113.922269787841586	440305	V0440300	11851	34	70	37	69	113.919983189999996	22.5205266000000002	113.922423530000003	22.5227425500000003	1
2019-10-24 21:44:03	2019-10-24 22:59:18	2.29234759999999982	01	0-18岁	22.5241909797564013	113.922789149037897	440305	V0440300	11852	34	71	37	70	113.922423530000003	22.5205266000000002	113.924863869999996	22.5227425500000003	1
2019-10-24 07:28:13	2019-10-24 10:17:28	2.29234759999999982	02	19-29岁	22.5244781054415597	113.926950162999219	440305	V0440300	11853	34	72	37	71	113.924863869999996	22.5205266000000002	113.927304199999995	22.5227425500000003	1
2019-10-24 21:02:04	2019-10-24 23:35:38	2.29234759999999982	01	30-39岁	22.5242306719547116	113.941429817219984	440305	V0440300	11859	34	78	36	77	113.939505879999999	22.5205266000000002	113.941946220000005	22.5227425500000003	1
2019-10-24 19:41:59	2019-10-24 20:38:40	3.05925700000000012	01	30-39岁	22.5245497422621987	114.035595941623413	440304	V0440300	11898	34	117	36	116	114.034678990000003	22.5205266000000002	114.037119329999996	22.5227425500000003	1
2019-10-24 21:34:19	2019-10-24 22:17:12	3.05925700000000012	02	30-39岁	22.5248926262345108	114.037551031359243	440304	V0440300	11899	34	118	36	117	114.037119329999996	22.5205266000000002	114.039559659999995	22.5227425500000003	1
2019-10-24 18:55:37	2019-10-24 22:52:58	3.05925700000000012	01	30-39岁	22.5232290968165891	114.054597233394517	440304	V0440300	11906	34	125	36	124	114.054201680000006	22.5205266000000002	114.056642019999998	22.5227425500000003	1
2019-10-24 10:18:12	2019-10-24 12:07:42	3.05925700000000012	02	50-59岁	22.5232428640946196	114.066216010739439	440304	V0440300	11910	34	129	35	128	114.063963029999996	22.5205266000000002	114.066403359999995	22.5227425500000003	1
2019-10-24 00:01:07	2019-10-24 00:02:26	3.05925700000000012	02	30-39岁	22.5237247721453713	114.067400774100989	440304	V0440300	11911	34	130	35	129	114.066403359999995	22.5205266000000002	114.068843700000002	22.5227425500000003	1
2019-10-24 18:50:52	2019-10-24 22:20:48	2.29234759999999982	02	30-39岁	22.5258089523963996	113.881225442393301	440305	V0440300	12192	35	54	38	52	113.88093782	22.5227425500000003	113.883378149999999	22.5249585100000012	1
2019-10-24 07:35:12	2019-10-24 14:10:25	2.29234759999999982	01	19-29岁	22.5257135054273512	113.896818594051311	440305	V0440300	12198	35	60	38	59	113.895579830000003	22.5227425500000003	113.898020169999995	22.5249585100000012	1
2019-10-24 19:43:11	2019-10-24 22:12:14	2.29234759999999982	02	19-29岁	22.5252804319162898	113.93115810118482	440305	V0440300	12212	35	74	38	73	113.929744540000002	22.5227425500000003	113.932184879999994	22.5249585100000012	2
2019-10-24 22:12:21	2019-10-24 22:47:16	2.29234759999999982	02	19-29岁	22.5252804319162898	113.93115810118482	440305	V0440300	12212	35	74	38	73	113.929744540000002	22.5227425500000003	113.932184879999994	22.5249585100000012	2
2019-10-24 12:29:52	2019-10-24 16:00:07	2.29234759999999982	01	40-49岁	22.5263551026107507	113.942568165689408	440305	V0440300	12217	35	79	37	78	113.941946220000005	22.5227425500000003	113.944386559999998	22.5249585100000012	2
2019-10-24 18:17:42	2019-10-24 21:38:20	2.29234759999999982	01	40-49岁	22.5263551026107507	113.942568165689408	440305	V0440300	12217	35	79	37	78	113.941946220000005	22.5227425500000003	113.944386559999998	22.5249585100000012	2
2019-10-24 08:23:34	2019-10-24 16:41:28	2.29234759999999982	03	未知	22.5268085596608003	113.948386857156777	440305	V0440300	12219	35	81	37	80	113.946826889999997	22.5227425500000003	113.949267230000004	22.5249585100000012	1
2019-10-24 17:18:17	2019-10-24 18:01:01	2.29234759999999982	01	50-59岁	22.5258630166216705	113.950875109033603	440305	V0440300	12220	35	82	37	81	113.949267230000004	22.5227425500000003	113.951707560000003	22.5249585100000012	1
2019-10-24 13:18:11	2019-10-24 16:56:22	2.29234759999999982	01	30-39岁	22.5265615838846287	113.967296759128033	440305	V0440300	12227	35	89	37	88	113.966349579999999	22.5227425500000003	113.968789920000006	22.5249585100000012	1
2019-10-24 08:22:41	2019-10-24 18:20:31	2.29234759999999982	01	30-39岁	22.5264472163690108	113.981366035790529	440305	V0440300	12233	35	95	37	94	113.980991599999996	22.5227425500000003	113.983431929999995	22.5249585100000012	1
2019-10-24 18:58:00	2019-10-24 20:36:22	3.05925700000000012	02	19-29岁	22.5256546744285906	114.038253676932641	440304	V0440300	12256	35	118	37	117	114.037119329999996	22.5227425500000003	114.039559659999995	22.5249585100000012	1
2019-10-24 13:31:57	2019-10-24 13:32:57	3.05925700000000012	01	30-39岁	22.5254396915004413	114.0417750823229	440304	V0440300	12257	35	119	37	118	114.039559659999995	22.5227425500000003	114.042000000000002	22.5249585100000012	1
2019-10-24 18:21:42	2019-10-24 20:31:20	3.05925700000000012	01	19-29岁	22.5253853243107294	114.065412955624197	440304	V0440300	12267	35	129	36	128	114.063963029999996	22.5227425500000003	114.066403359999995	22.5249585100000012	1
2019-10-24 17:55:49	2019-10-24 21:38:11	3.05925700000000012	02	30-39岁	22.5258546859111313	114.066899168206987	440304	V0440300	12268	35	130	36	129	114.066403359999995	22.5227425500000003	114.068843700000002	22.5249585100000012	1
2019-10-24 20:42:21	2019-10-24 22:57:16	2.29234759999999982	01	19-29岁	22.5278121570316401	113.915840811421106	440305	V0440300	12563	36	68	39	67	113.915102520000005	22.5249585100000012	113.917542859999998	22.5271744699999985	1
2019-10-24 14:55:18	2019-10-24 17:53:17	2.29234759999999982	01	30-39岁	22.5280543682855416	113.919060600924183	440305	V0440300	12564	36	69	39	68	113.917542859999998	22.5249585100000012	113.919983189999996	22.5271744699999985	1
2019-10-24 15:40:04	2019-10-24 17:49:39	2.29234759999999982	02	19-29岁	22.5279945525804415	113.922063674897743	440305	V0440300	12565	36	70	39	69	113.919983189999996	22.5249585100000012	113.922423530000003	22.5271744699999985	1
2019-10-24 08:19:19	2019-10-24 10:07:25	2.29234759999999982	01	19-29岁	22.5288070888828997	113.921608504738359	440305	V0440300	12565	36	70	39	69	113.919983189999996	22.5249585100000012	113.922423530000003	22.5271744699999985	1
2019-10-24 14:38:40	2019-10-24 16:25:10	2.29234759999999982	01	40-49岁	22.5286058280817194	113.922409553017914	440305	V0440300	12565	36	70	39	69	113.919983189999996	22.5249585100000012	113.922423530000003	22.5271744699999985	1
2019-10-24 20:41:23	2019-10-24 21:51:35	2.29234759999999982	02	19-29岁	22.5279007690636703	113.928486981566408	440305	V0440300	12568	36	73	39	72	113.927304199999995	22.5249585100000012	113.929744540000002	22.5271744699999985	1
2019-10-24 22:31:27	2019-10-24 23:27:46	2.29234759999999982	03	未知	22.5276396021017398	113.930406502213785	440305	V0440300	12569	36	74	38	73	113.929744540000002	22.5249585100000012	113.932184879999994	22.5271744699999985	1
2019-10-24 19:17:40	2019-10-24 20:06:09	2.29234759999999982	01	50-59岁	22.5290732350195313	113.94313002422885	440305	V0440300	12574	36	79	38	78	113.941946220000005	22.5249585100000012	113.944386559999998	22.5271744699999985	1
2019-10-24 18:58:53	2019-10-24 23:03:34	2.29234759999999982	02	40-49岁	22.528818431715699	113.948721537456393	440305	V0440300	12576	36	81	38	80	113.946826889999997	22.5249585100000012	113.949267230000004	22.5271744699999985	1
2019-10-24 14:30:32	2019-10-24 16:22:25	3.05925700000000012	02	19-29岁	22.5280253898135001	114.029284621185056	440304	V0440300	12609	36	114	38	113	114.027357980000005	22.5249585100000012	114.029798319999998	22.5271744699999985	1
2019-10-24 13:29:34	2019-10-24 16:37:22	3.05925700000000012	01	40-49岁	22.5277124281488206	114.034333444379698	440304	V0440300	12611	36	116	38	115	114.032238660000004	22.5249585100000012	114.034678990000003	22.5271744699999985	1
2019-10-24 19:27:12	2019-10-24 20:42:57	3.05925700000000012	02	19-29岁	22.5273387528297384	114.041977489340269	440304	V0440300	12614	36	119	38	118	114.039559659999995	22.5249585100000012	114.042000000000002	22.5271744699999985	2
2019-10-24 14:58:35	2019-10-24 15:39:55	3.05925700000000012	02	19-29岁	22.5273387528297384	114.041977489340269	440304	V0440300	12614	36	119	38	118	114.039559659999995	22.5249585100000012	114.042000000000002	22.5271744699999985	2
2019-10-24 13:46:51	2019-10-24 15:06:49	3.05925700000000012	01	30-39岁	22.5286755993921091	114.042036436464258	440304	V0440300	12615	36	120	38	119	114.042000000000002	22.5249585100000012	114.044440339999994	22.5271744699999985	1
2019-10-24 18:16:36	2019-10-24 20:24:29	3.05925700000000012	01	30-39岁	22.5288873622137196	114.047666763240983	440304	V0440300	12617	36	122	38	121	114.046880669999993	22.5249585100000012	114.04932101	22.5271744699999985	1
2019-10-24 14:20:51	2019-10-24 18:10:17	3.05925700000000012	02	30-39岁	22.5289425634641987	114.04772388063293	440304	V0440300	12617	36	122	38	121	114.046880669999993	22.5249585100000012	114.04932101	22.5271744699999985	1
2019-10-24 19:04:52	2019-10-24 21:58:11	3.05925700000000012	02	30-39岁	22.5286322921426496	114.050489611084714	440304	V0440300	12618	36	123	38	122	114.04932101	22.5249585100000012	114.051761350000007	22.5271744699999985	1
2019-10-24 19:06:39	2019-10-24 21:41:30	3.05925700000000012	02	30-39岁	22.5286643985234889	114.049779714970654	440304	V0440300	12618	36	123	38	122	114.04932101	22.5249585100000012	114.051761350000007	22.5271744699999985	1
2019-10-24 16:39:04	2019-10-24 18:17:26	3.05925700000000012	01	60岁以上	22.5291324757653193	114.061049256509378	440304	V0440300	12622	36	127	37	126	114.059082349999997	22.5249585100000012	114.061522690000004	22.5271744699999985	1
2019-10-24 15:34:56	2019-10-24 18:16:51	2.29234759999999982	01	40-49岁	22.5315444423265312	113.912814343184408	440305	V0440300	12919	37	67	40	66	113.912662190000006	22.5271744699999985	113.915102520000005	22.5293904199999986	1
2019-10-24 14:28:04	2019-10-24 15:19:44	2.29234759999999982	01	19-29岁	22.5315896178457713	113.919875862663744	440305	V0440300	12921	37	69	40	68	113.917542859999998	22.5271744699999985	113.919983189999996	22.5293904199999986	2
2019-10-24 16:30:10	2019-10-24 22:41:09	2.29234759999999982	01	19-29岁	22.5315896178457713	113.919875862663744	440305	V0440300	12921	37	69	40	68	113.917542859999998	22.5271744699999985	113.919983189999996	22.5293904199999986	2
2019-10-24 20:29:55	2019-10-24 22:31:18	2.29234759999999982	01	30-39岁	22.5309536780865791	113.917772198287352	440305	V0440300	12921	37	69	40	68	113.917542859999998	22.5271744699999985	113.919983189999996	22.5293904199999986	1
2019-10-24 10:46:01	2019-10-24 22:33:28	2.29234759999999982	02	19-29岁	22.5297192141318803	113.922112856549219	440305	V0440300	12922	37	70	40	69	113.919983189999996	22.5271744699999985	113.922423530000003	22.5293904199999986	1
2019-10-24 18:55:09	2019-10-24 20:05:16	2.29234759999999982	01	19-29岁	22.5306535204615486	113.928970077222829	440305	V0440300	12925	37	73	39	72	113.927304199999995	22.5271744699999985	113.929744540000002	22.5293904199999986	1
2019-10-24 19:26:24	2019-10-24 21:39:35	2.29234759999999982	02	19-29岁	22.5307920381628293	113.928189840870644	440305	V0440300	12925	37	73	39	72	113.927304199999995	22.5271744699999985	113.929744540000002	22.5293904199999986	1
2019-10-24 18:51:32	2019-10-24 19:53:49	2.29234759999999982	01	60岁以上	22.5299295830483004	113.94497637997884	440305	V0440300	12932	37	80	39	79	113.944386559999998	22.5271744699999985	113.946826889999997	22.5293904199999986	1
2019-10-24 19:17:22	2019-10-24 21:30:36	2.29234759999999982	02	30-39岁	22.5314507774317612	113.951898697049273	440305	V0440300	12935	37	83	39	82	113.951707560000003	22.5271744699999985	113.954147899999995	22.5293904199999986	1
2019-10-24 09:02:12	2019-10-24 17:48:06	2.29234759999999982	01	50-59岁	22.5302197004751115	113.96984955170231	440305	V0440300	12942	37	90	39	89	113.968789920000006	22.5271744699999985	113.971230250000005	22.5293904199999986	1
2019-10-24 12:20:00	2019-10-24 19:44:44	3.05925700000000012	02	19-29岁	22.5296789208444395	114.019631212038718	440304	V0440300	12962	37	110	39	109	114.017596639999994	22.5271744699999985	114.02003698	22.5293904199999986	1
2019-10-24 13:41:35	2019-10-24 16:04:03	3.05925700000000012	01	40-49岁	22.5305880035026505	114.021933624995299	440304	V0440300	12963	37	111	39	110	114.02003698	22.5271744699999985	114.022477309999999	22.5293904199999986	2
2019-10-24 07:36:31	2019-10-24 10:57:35	3.05925700000000012	01	40-49岁	22.5305880035026505	114.021933624995299	440304	V0440300	12963	37	111	39	110	114.02003698	22.5271744699999985	114.022477309999999	22.5293904199999986	2
2019-10-24 12:02:59	2019-10-24 15:27:21	3.05925700000000012	02	30-39岁	22.5298504350664288	114.051950172579396	440304	V0440300	12976	37	124	38	123	114.051761350000007	22.5271744699999985	114.054201680000006	22.5293904199999986	1
2019-10-24 08:11:12	2019-10-24 17:51:39	3.05925700000000012	01	19-29岁	22.5308450618713607	114.064384266197806	440304	V0440300	12981	37	129	38	128	114.063963029999996	22.5271744699999985	114.066403359999995	22.5293904199999986	1
2019-10-24 19:52:40	2019-10-24 21:41:46	2.29234759999999982	01	30-39岁	22.5333931544398105	113.907109542465548	440305	V0440300	13273	38	64	41	63	113.905341179999994	22.5293904199999986	113.907781510000007	22.5316063799999995	1
2019-10-24 13:48:20	2019-10-24 15:43:14	2.29234759999999982	01	40-49岁	22.53352157691765	113.910973131459286	440305	V0440300	13275	38	66	41	65	113.910221849999999	22.5293904199999986	113.912662190000006	22.5316063799999995	1
2019-10-24 12:07:02	2019-10-24 14:04:24	2.29234759999999982	02	30-39岁	22.5326147480316301	113.912625381795777	440305	V0440300	13275	38	66	41	65	113.910221849999999	22.5293904199999986	113.912662190000006	22.5316063799999995	1
2019-10-24 13:06:50	2019-10-24 13:46:11	2.29234759999999982	02	30-39岁	22.532517536565031	113.914143031719817	440305	V0440300	13276	38	67	41	66	113.912662190000006	22.5293904199999986	113.915102520000005	22.5316063799999995	1
2019-10-24 14:18:07	2019-10-24 21:41:36	2.29234759999999982	01	19-29岁	22.533574201486239	113.918889476664191	440305	V0440300	13278	38	69	41	68	113.917542859999998	22.5293904199999986	113.919983189999996	22.5316063799999995	1
2019-10-24 00:01:52	2019-10-24 00:12:06	2.29234759999999982	03	未知	22.5317443612222483	113.927964751480999	440305	V0440300	13282	38	73	40	72	113.927304199999995	22.5293904199999986	113.929744540000002	22.5316063799999995	1
2019-10-24 22:06:18	2019-10-24 23:30:00	2.29234759999999982	02	19-29岁	22.533677262608041	113.963682693251599	440305	V0440300	13296	38	87	40	86	113.961468909999994	22.5293904199999986	113.963909240000007	22.5316063799999995	1
2019-10-24 08:18:42	2019-10-24 12:07:36	3.05925700000000012	01	19-29岁	22.5333196048724886	114.021768135004663	440304	V0440300	13320	38	111	40	110	114.02003698	22.5293904199999986	114.022477309999999	22.5316063799999995	1
2019-10-24 12:19:48	2019-10-24 19:46:03	3.05925700000000012	01	19-29岁	22.5327269477773804	114.03413885036035	440304	V0440300	13325	38	116	40	115	114.032238660000004	22.5293904199999986	114.034678990000003	22.5316063799999995	1
2019-10-24 15:41:48	2019-10-24 17:16:56	3.05925700000000012	03	未知	22.53186989190284	114.065149549538958	440304	V0440300	13338	38	129	39	128	114.063963029999996	22.5293904199999986	114.066403359999995	22.5316063799999995	1
2019-10-24 19:41:03	2019-10-24 20:55:39	2.29234759999999982	01	30-39岁	22.5355684885130891	113.909946358511178	440305	V0440300	13631	39	65	42	64	113.907781510000007	22.5316063799999995	113.910221849999999	22.5338223400000004	1
2019-10-24 11:17:35	2019-10-24 12:45:53	2.29234759999999982	01	30-39岁	22.5359429987668101	113.911589547446567	440305	V0440300	13632	39	66	42	65	113.910221849999999	22.5316063799999995	113.912662190000006	22.5338223400000004	1
2019-10-24 18:37:30	2019-10-24 22:00:03	2.29234759999999982	01	60岁以上	22.5351057916683715	113.926297079975072	440305	V0440300	13638	39	72	41	71	113.924863869999996	22.5316063799999995	113.927304199999995	22.5338223400000004	2
2019-10-24 09:33:39	2019-10-24 15:29:59	2.29234759999999982	01	60岁以上	22.5351057916683715	113.926297079975072	440305	V0440300	13638	39	72	41	71	113.924863869999996	22.5316063799999995	113.927304199999995	22.5338223400000004	2
2019-10-24 19:08:59	2019-10-24 20:21:28	2.29234759999999982	01	30-39岁	22.5359791480111298	113.940383958732511	440305	V0440300	13644	39	78	41	77	113.939505879999999	22.5316063799999995	113.941946220000005	22.5338223400000004	1
2019-10-24 17:09:31	2019-10-24 19:25:02	2.29234759999999982	01	40-49岁	22.5355292248355497	113.94377472078466	440305	V0440300	13645	39	79	41	78	113.941946220000005	22.5316063799999995	113.944386559999998	22.5338223400000004	1
2019-10-24 14:34:52	2019-10-24 15:29:20	2.29234759999999982	01	50-59岁	22.5347215184827689	113.947338496020564	440305	V0440300	13647	39	81	41	80	113.946826889999997	22.5316063799999995	113.949267230000004	22.5338223400000004	1
2019-10-24 15:16:44	2019-10-24 16:23:23	2.29234759999999982	02	19-29岁	22.5357498731288111	113.964472845458246	440305	V0440300	13654	39	88	41	87	113.963909240000007	22.5316063799999995	113.966349579999999	22.5338223400000004	2
2019-10-24 18:01:52	2019-10-24 19:26:02	2.29234759999999982	02	19-29岁	22.5357498731288111	113.964472845458246	440305	V0440300	13654	39	88	41	87	113.963909240000007	22.5316063799999995	113.966349579999999	22.5338223400000004	2
2019-10-24 07:46:31	2019-10-24 08:50:11	2.29234759999999982	01	40-49岁	22.5357808119569505	113.987711148741994	440305	V0440300	13663	39	97	41	96	113.985872270000002	22.5316063799999995	113.988312609999994	22.5338223400000004	1
2019-10-24 18:17:45	2019-10-24 19:46:31	3.05925700000000012	01	30-39岁	22.5357178833083687	113.989169820004207	440304	V0440300	13664	39	98	41	97	113.988312609999994	22.5316063799999995	113.990752939999993	22.5338223400000004	1
2019-10-24 12:22:49	2019-10-24 13:46:55	3.05925700000000012	01	30-39岁	22.5353073119021303	114.020909365547482	440304	V0440300	13677	39	111	41	110	114.02003698	22.5316063799999995	114.022477309999999	22.5338223400000004	1
2019-10-24 00:00:00	2019-10-24 00:06:41	3.05925700000000012	02	19-29岁	22.5353563761563898	114.062821741784347	440304	V0440300	13694	39	128	40	127	114.061522690000004	22.5316063799999995	114.063963029999996	22.5338223400000004	1
2019-10-24 09:31:00	2019-10-24 15:21:10	2.29234759999999982	03	未知	22.5365068178915813	113.926411766007547	440305	V0440300	13995	40	72	42	71	113.924863869999996	22.5338223400000004	113.927304199999995	22.5360383000000013	1
2019-10-24 17:09:19	2019-10-24 19:06:31	2.29234759999999982	02	19-29岁	22.5361825619004499	113.935900821853537	440305	V0440300	13999	40	76	42	75	113.934625209999993	22.5338223400000004	113.93706555	22.5360383000000013	1
2019-10-24 13:05:41	2019-10-24 15:10:11	2.29234759999999982	02	40-49岁	22.5380270029358805	113.959847085918298	440305	V0440300	14009	40	86	42	85	113.959028570000001	22.5338223400000004	113.961468909999994	22.5360383000000013	1
2019-10-24 20:11:01	2019-10-24 21:34:58	2.29234759999999982	01	30-39岁	22.5363303033935303	113.962711400804281	440305	V0440300	14010	40	87	42	86	113.961468909999994	22.5338223400000004	113.963909240000007	22.5360383000000013	1
2019-10-24 19:34:50	2019-10-24 20:19:50	2.29234759999999982	02	19-29岁	22.5360597477405591	113.990075648747819	440305	V0440300	14021	40	98	42	97	113.988312609999994	22.5338223400000004	113.990752939999993	22.5360383000000013	2
2019-10-24 14:29:06	2019-10-24 16:54:19	2.29234759999999982	02	19-29岁	22.5360597477405591	113.990075648747819	440305	V0440300	14021	40	98	42	97	113.988312609999994	22.5338223400000004	113.990752939999993	22.5360383000000013	2
2019-10-24 18:52:14	2019-10-24 21:17:26	3.05925700000000012	01	未知	22.5375623929150599	113.996105536600794	440304	V0440300	14024	40	101	42	100	113.995633609999999	22.5338223400000004	113.998073950000006	22.5360383000000013	1
2019-10-24 12:22:52	2019-10-24 13:42:59	3.05925700000000012	03	19-29岁	22.5362780613729612	114.057944302474311	440304	V0440300	14049	40	126	41	125	114.056642019999998	22.5338223400000004	114.059082349999997	22.5360383000000013	1
2019-10-24 14:45:17	2019-10-24 16:28:08	2.29234759999999982	03	未知	22.5385251647615306	113.913057328575533	440305	V0440300	14347	41	67	44	66	113.912662190000006	22.5360383000000013	113.915102520000005	22.5382542599999987	1
2019-10-24 15:49:26	2019-10-24 16:29:34	2.29234759999999982	01	30-39岁	22.5385335799584787	113.925269047945619	440305	V0440300	14352	41	72	43	71	113.924863869999996	22.5360383000000013	113.927304199999995	22.5382542599999987	1
2019-10-24 14:55:39	2019-10-24 15:29:49	2.29234759999999982	01	30-39岁	22.5398551118215593	113.943932017809573	440305	V0440300	14359	41	79	43	78	113.941946220000005	22.5360383000000013	113.944386559999998	22.5382542599999987	1
2019-10-24 00:08:45	2019-10-24 09:27:44	2.29234759999999982	01	19-29岁	22.5400717562935107	113.97494879823347	440305	V0440300	14372	41	92	43	91	113.973670589999998	22.5360383000000013	113.976110930000004	22.5382542599999987	1
2019-10-24 11:31:49	2019-10-24 13:40:10	2.29234759999999982	01	19-29岁	22.539167408265989	113.976289831416722	440305	V0440300	14373	41	93	43	92	113.976110930000004	22.5360383000000013	113.978551260000003	22.5382542599999987	1
2019-10-24 09:49:18	2019-10-24 12:14:56	2.29234759999999982	01	50-59岁	22.5387621096052193	113.989317496030196	440305	V0440300	14378	41	98	43	97	113.988312609999994	22.5360383000000013	113.990752939999993	22.5382542599999987	1
2019-10-24 17:53:13	2019-10-24 21:57:31	3.05925700000000012	02	50-59岁	22.5394790624956798	114.004506982501482	440304	V0440300	14384	41	104	43	103	114.002954619999997	22.5360383000000013	114.005394960000004	22.5382542599999987	1
2019-10-24 17:13:02	2019-10-24 23:12:41	3.05925700000000012	01	19-29岁	22.5401454606817992	114.013644883612855	440304	V0440300	14388	41	108	43	107	114.012715970000002	22.5360383000000013	114.015156300000001	22.5382542599999987	1
2019-10-24 19:46:48	2019-10-24 20:32:05	3.05925700000000012	01	40-49岁	22.5404562043351504	114.020176980568607	440304	V0440300	14391	41	111	43	110	114.02003698	22.5360383000000013	114.022477309999999	22.5382542599999987	1
2019-10-24 16:40:00	2019-10-24 18:13:43	3.05925700000000012	02	50-59岁	22.5401338946566803	114.072388187277653	440304	V0440300	14412	41	132	42	131	114.071284030000001	22.5360383000000013	114.073724369999994	22.5382542599999987	1
2019-10-24 14:36:47	2019-10-24 15:42:53	3.17181930000000012	02	30-39岁	22.5398451090501197	114.108295979486286	440303	V0440300	14427	41	147	42	146	114.107889080000007	22.5360383000000013	114.110329410000006	22.5382542599999987	1
2019-10-24 14:18:12	2019-10-24 21:25:47	2.29234759999999982	01	19-29岁	22.5418888993525108	113.918102448117395	440305	V0440300	14706	42	69	44	68	113.917542859999998	22.5382542599999987	113.919983189999996	22.5404702099999987	2
2019-10-24 10:02:30	2019-10-24 12:14:18	2.29234759999999982	01	19-29岁	22.5418888993525108	113.918102448117395	440305	V0440300	14706	42	69	44	68	113.917542859999998	22.5382542599999987	113.919983189999996	22.5404702099999987	2
2019-10-24 20:14:24	2019-10-24 20:46:54	2.29234759999999982	01	30-39岁	22.5408375091093482	113.944337852899238	440305	V0440300	14716	42	79	44	78	113.941946220000005	22.5382542599999987	113.944386559999998	22.5404702099999987	2
2019-10-24 20:50:46	2019-10-24 20:59:08	2.29234759999999982	01	30-39岁	22.5408375091093482	113.944337852899238	440305	V0440300	14716	42	79	44	78	113.941946220000005	22.5382542599999987	113.944386559999998	22.5404702099999987	2
2019-10-24 15:46:51	2019-10-24 15:46:51	2.29234759999999982	03	未知	22.54163009967397	113.950907515795308	440305	V0440300	14719	42	82	44	81	113.949267230000004	22.5382542599999987	113.951707560000003	22.5404702099999987	1
2019-10-24 13:09:20	2019-10-24 17:22:33	2.29234759999999982	02	19-29岁	22.541913523480499	113.969234663312577	440305	V0440300	14727	42	90	44	89	113.968789920000006	22.5382542599999987	113.971230250000005	22.5404702099999987	1
2019-10-24 13:17:18	2019-10-24 15:08:26	3.05925700000000012	02	60岁以上	22.5405508918900814	114.014092800952326	440304	V0440300	14745	42	108	44	107	114.012715970000002	22.5382542599999987	114.015156300000001	22.5404702099999987	1
2019-10-24 14:21:22	2019-10-24 18:22:26	3.05925700000000012	01	30-39岁	22.5416381892231996	114.0776809843791	440304	V0440300	14771	42	134	43	133	114.07616471	22.5382542599999987	114.078605039999999	22.5404702099999987	1
2019-10-24 12:12:33	2019-10-24 12:55:18	3.17181930000000012	01	19-29岁	22.54249717323788	114.102196988144485	440303	V0440300	14781	42	144	43	143	114.100568069999994	22.5382542599999987	114.103008399999993	22.5404702099999987	1
2019-10-24 20:34:50	2019-10-24 21:38:49	2.29234759999999982	01	19-29岁	22.5434930834477001	113.899218922684852	440305	V0440300	15055	43	61	46	60	113.898020169999995	22.5404702099999987	113.900460510000002	22.5426861699999996	1
2019-10-24 10:07:30	2019-10-24 10:45:36	2.29234759999999982	01	40-49岁	22.5431766420083584	113.962998698099341	440305	V0440300	15081	43	87	45	86	113.961468909999994	22.5404702099999987	113.963909240000007	22.5426861699999996	1
2019-10-24 11:45:47	2019-10-24 13:05:56	2.29234759999999982	02	30-39岁	22.544401791400599	113.968616768572872	440305	V0440300	15083	43	89	45	88	113.966349579999999	22.5404702099999987	113.968789920000006	22.5426861699999996	1
2019-10-24 15:18:24	2019-10-24 15:35:41	2.29234759999999982	02	19-29岁	22.543025450698309	113.973164684454758	440305	V0440300	15085	43	91	45	90	113.971230250000005	22.5404702099999987	113.973670589999998	22.5426861699999996	1
2019-10-24 07:43:20	2019-10-24 11:06:38	3.05925700000000012	01	30-39岁	22.5442258372021698	113.994328940799122	440304	V0440300	15094	43	100	45	99	113.99319328	22.5404702099999987	113.995633609999999	22.5426861699999996	1
2019-10-24 17:17:58	2019-10-24 18:27:20	3.05925700000000012	02	50-59岁	22.5442966184319395	114.057171817615568	440304	V0440300	15120	43	126	44	125	114.056642019999998	22.5404702099999987	114.059082349999997	22.5426861699999996	1
2019-10-24 15:16:38	2019-10-24 16:51:59	3.05925700000000012	01	30-39岁	22.5445993529318791	114.062373404673878	440304	V0440300	15122	43	128	44	127	114.061522690000004	22.5404702099999987	114.063963029999996	22.5426861699999996	1
2019-10-24 18:00:23	2019-10-24 21:09:43	3.17181930000000012	01	30-39岁	22.5434077181539614	114.103139910230794	440303	V0440300	15139	43	145	44	144	114.103008399999993	22.5404702099999987	114.10544874	22.5426861699999996	1
2019-10-24 08:49:13	2019-10-24 14:16:15	2.29234759999999982	01	30-39岁	22.5452925620010483	113.943219542412535	440305	V0440300	15430	44	79	46	78	113.941946220000005	22.5426861699999996	113.944386559999998	22.5449021300000005	1
2019-10-24 10:07:34	2019-10-24 11:41:00	2.29234759999999982	01	30-39岁	22.5460593607914106	113.947001524300035	440305	V0440300	15432	44	81	46	80	113.946826889999997	22.5426861699999996	113.949267230000004	22.5449021300000005	1
2019-10-24 15:57:25	2019-10-24 20:00:14	2.29234759999999982	01	30-39岁	22.546914167707321	113.947342192179875	440305	V0440300	15432	44	81	46	80	113.946826889999997	22.5426861699999996	113.949267230000004	22.5449021300000005	1
2019-10-24 00:00:05	2019-10-24 08:33:02	2.29234759999999982	01	19-29岁	22.5459248041663614	113.958945276693839	440305	V0440300	15436	44	85	46	84	113.956588240000002	22.5426861699999996	113.959028570000001	22.5449021300000005	1
2019-10-24 19:17:36	2019-10-24 20:15:49	2.29234759999999982	01	19-29岁	22.5458408642563093	113.962619728618691	440305	V0440300	15438	44	87	46	86	113.961468909999994	22.5426861699999996	113.963909240000007	22.5449021300000005	1
2019-10-24 19:15:02	2019-10-24 20:41:11	3.05925700000000012	01	19-29岁	22.5464723600866606	113.992842259330047	440304	V0440300	15450	44	99	46	98	113.990752939999993	22.5426861699999996	113.99319328	22.5449021300000005	1
2019-10-24 11:41:28	2019-10-24 12:25:18	3.05925700000000012	02	30-39岁	22.5451486633752793	114.006055710332106	440304	V0440300	15456	44	105	46	104	114.005394960000004	22.5426861699999996	114.007835290000003	22.5449021300000005	1
2019-10-24 09:46:02	2019-10-24 12:09:27	3.05925700000000012	02	60岁以上	22.5470523726790191	114.08656461168421	440304	V0440300	15489	44	138	45	137	114.085926049999998	22.5426861699999996	114.088366390000004	22.5449021300000005	1
2019-10-24 20:08:52	2019-10-24 21:19:44	3.17181930000000012	01	30-39岁	22.5461032939662616	114.128114304771628	440303	V0440300	15506	44	155	45	154	114.127411769999995	22.5426861699999996	114.129852099999994	22.5449021300000005	1
2019-10-24 15:22:26	2019-10-24 16:08:15	3.17181930000000012	02	19-29岁	22.5466849973703916	114.133903319530972	440303	V0440300	15508	44	157	45	156	114.132292440000001	22.5426861699999996	114.134732769999999	22.5449021300000005	1
2019-10-24 00:05:34	2019-10-24 01:59:35	2.29234759999999982	01	19-29岁	22.5492997288818984	113.946075164307601	440305	V0440300	15788	45	80	47	79	113.944386559999998	22.5449021300000005	113.946826889999997	22.5471180900000014	1
2019-10-24 11:32:15	2019-10-24 12:58:01	3.05925700000000012	01	30-39岁	22.5471681461761904	114.00448665437716	440304	V0440300	15812	45	104	47	103	114.002954619999997	22.5449021300000005	114.005394960000004	22.5471180900000014	1
2019-10-24 00:00:14	2019-10-24 00:19:50	3.05925700000000012	02	30-39岁	22.5474166514113605	114.055541234535994	440304	V0440300	15833	45	125	46	124	114.054201680000006	22.5449021300000005	114.056642019999998	22.5471180900000014	1
2019-10-24 09:33:06	2019-10-24 12:19:07	3.05925700000000012	01	19-29岁	22.5472530396935298	114.070790125230417	440304	V0440300	15839	45	131	46	130	114.068843700000002	22.5449021300000005	114.071284030000001	22.5471180900000014	1
2019-10-24 14:45:36	2019-10-24 17:56:07	3.17181930000000012	03	未知	22.5492284897253406	114.140895747041341	440303	V0440300	15868	45	160	46	159	114.139613449999999	22.5449021300000005	114.142053779999998	22.5471180900000014	1
2019-10-24 16:41:04	2019-10-24 18:38:22	2.01503029999999983	02	50-59岁	22.5496315973294408	113.884848114025132	440306	V0440300	16120	46	55	49	54	113.883378149999999	22.5471180900000014	113.885818490000005	22.5493340400000015	1
2019-10-24 14:27:45	2019-10-24 15:02:47	2.29234759999999982	02	19-29岁	22.5502237413279296	113.921191474048172	440305	V0440300	16135	46	70	48	69	113.919983189999996	22.5471180900000014	113.922423530000003	22.5493340400000015	1
2019-10-24 18:43:36	2019-10-24 20:05:21	2.29234759999999982	02	19-29岁	22.5501835527981385	113.936086996652463	440305	V0440300	16141	46	76	48	75	113.934625209999993	22.5471180900000014	113.93706555	22.5493340400000015	1
2019-10-24 16:35:05	2019-10-24 19:25:24	2.29234759999999982	01	19-29岁	22.5499333128707313	113.948072441673389	440305	V0440300	16146	46	81	48	80	113.946826889999997	22.5471180900000014	113.949267230000004	22.5493340400000015	1
2019-10-24 13:06:19	2019-10-24 15:43:09	2.29234759999999982	01	30-39岁	22.5509572699422307	113.947340619928099	440305	V0440300	16146	46	81	48	80	113.946826889999997	22.5471180900000014	113.949267230000004	22.5493340400000015	2
2019-10-24 10:57:05	2019-10-24 11:42:56	2.29234759999999982	01	30-39岁	22.5509572699422307	113.947340619928099	440305	V0440300	16146	46	81	48	80	113.946826889999997	22.5471180900000014	113.949267230000004	22.5493340400000015	2
2019-10-24 12:37:52	2019-10-24 17:03:25	2.29234759999999982	02	30-39岁	22.5504880082777213	113.947817327462033	440305	V0440300	16146	46	81	48	80	113.946826889999997	22.5471180900000014	113.949267230000004	22.5493340400000015	1
2019-10-24 09:37:06	2019-10-24 17:02:50	2.29234759999999982	02	19-29岁	22.5509602728135405	113.94892429140701	440305	V0440300	16146	46	81	48	80	113.946826889999997	22.5471180900000014	113.949267230000004	22.5493340400000015	1
2019-10-24 09:31:14	2019-10-24 10:19:10	2.29234759999999982	01	30-39岁	22.5493453392162309	113.949902290088232	440305	V0440300	16147	46	82	48	81	113.949267230000004	22.5471180900000014	113.951707560000003	22.5493340400000015	1
2019-10-24 12:22:17	2019-10-24 15:36:42	2.29234759999999982	03	19-29岁	22.5500033671305786	113.952239118175157	440305	V0440300	16148	46	83	48	82	113.951707560000003	22.5471180900000014	113.954147899999995	22.5493340400000015	1
2019-10-24 21:30:47	2019-10-24 23:32:56	2.29234759999999982	01	30-39岁	22.5505369136199896	113.964693296895135	440305	V0440300	16153	46	88	48	87	113.963909240000007	22.5471180900000014	113.966349579999999	22.5493340400000015	1
2019-10-24 15:02:30	2019-10-24 19:26:25	2.29234759999999982	02	50-59岁	22.5509887139829992	113.967112479722374	440305	V0440300	16154	46	89	48	88	113.966349579999999	22.5471180900000014	113.968789920000006	22.5493340400000015	1
2019-10-24 14:34:24	2019-10-24 19:42:07	3.05925700000000012	01	19-29岁	22.5497531008068606	114.00614090686193	440304	V0440300	16170	46	105	48	104	114.005394960000004	22.5471180900000014	114.007835290000003	22.5493340400000015	1
2019-10-24 17:23:56	2019-10-24 20:09:18	2.29234759999999982	01	19-29岁	22.5528682159590588	113.938680197508106	440305	V0440300	16499	47	77	49	76	113.93706555	22.5493340400000015	113.939505879999999	22.5515499999999989	1
2019-10-24 14:26:02	2019-10-24 19:42:28	3.05925700000000012	01	19-29岁	22.5518475514793906	114.006173411839697	440304	V0440300	16527	47	105	49	104	114.005394960000004	22.5493340400000015	114.007835290000003	22.5515499999999989	1
2019-10-24 12:09:32	2019-10-24 15:17:52	3.05925700000000012	02	30-39岁	22.5525733689240191	114.008800672452864	440304	V0440300	16528	47	106	49	105	114.007835290000003	22.5493340400000015	114.010275629999995	22.5515499999999989	1
2019-10-24 14:22:02	2019-10-24 15:11:47	3.05925700000000012	02	30-39岁	22.5525736020073317	114.019498769877373	440304	V0440300	16532	47	110	49	109	114.017596639999994	22.5493340400000015	114.02003698	22.5515499999999989	1
2019-10-24 16:56:18	2019-10-24 17:09:55	3.17181930000000012	01	0-18岁	22.553458047152791	114.13765032596659	440303	V0440300	16581	47	159	48	158	114.137173110000006	22.5493340400000015	114.139613449999999	22.5515499999999989	2
2019-10-24 13:28:56	2019-10-24 16:56:03	3.17181930000000012	01	0-18岁	22.553458047152791	114.13765032596659	440303	V0440300	16581	47	159	48	158	114.137173110000006	22.5493340400000015	114.139613449999999	22.5515499999999989	2
2019-10-24 13:52:09	2019-10-24 14:59:06	2.01503029999999983	03	未知	22.5545488796518612	113.912846330876491	440306	V0440300	16846	48	67	50	66	113.912662190000006	22.5515499999999989	113.915102520000005	22.5537659599999998	1
2019-10-24 17:58:36	2019-10-24 20:08:10	2.29234759999999982	01	19-29岁	22.5557409542833902	113.940725224064352	440305	V0440300	16857	48	78	50	77	113.939505879999999	22.5515499999999989	113.941946220000005	22.5537659599999998	1
2019-10-24 10:40:46	2019-10-24 16:11:34	2.29234759999999982	02	19-29岁	22.5545982282477198	113.957540460969199	440305	V0440300	16864	48	85	50	84	113.956588240000002	22.5515499999999989	113.959028570000001	22.5537659599999998	1
2019-10-24 19:39:39	2019-10-24 20:52:31	2.29234759999999982	01	19-29岁	22.5553055532663187	113.968222891851298	440305	V0440300	16868	48	89	50	88	113.966349579999999	22.5515499999999989	113.968789920000006	22.5537659599999998	1
2019-10-24 09:39:09	2019-10-24 14:23:45	3.05925700000000012	01	19-29岁	22.5547485125780014	114.034610446759629	440304	V0440300	16895	48	116	49	115	114.032238660000004	22.5515499999999989	114.034678990000003	22.5537659599999998	1
2019-10-24 07:04:48	2019-10-24 07:05:48	3.05925700000000012	01	60岁以上	22.5538517500483202	114.037369807580689	440304	V0440300	16897	48	118	49	117	114.037119329999996	22.5515499999999989	114.039559659999995	22.5537659599999998	1
2019-10-24 18:57:22	2019-10-24 22:25:28	3.05925700000000012	02	19-29岁	22.5539389153927488	114.045044358545539	440304	V0440300	16900	48	121	49	120	114.044440339999994	22.5515499999999989	114.046880669999993	22.5537659599999998	1
2019-10-24 14:33:24	2019-10-24 15:54:49	3.05925700000000012	01	50-59岁	22.5549426794547614	114.062377751621412	440304	V0440300	16907	48	128	49	127	114.061522690000004	22.5515499999999989	114.063963029999996	22.5537659599999998	1
2019-10-24 13:52:09	2019-10-24 18:46:51	3.05925700000000012	02	19-29岁	22.5546015130112814	114.08826198422166	440304	V0440300	16917	48	138	49	137	114.085926049999998	22.5515499999999989	114.088366390000004	22.5537659599999998	2
2019-10-24 08:59:59	2019-10-24 12:05:29	3.05925700000000012	02	19-29岁	22.5546015130112814	114.08826198422166	440304	V0440300	16917	48	138	49	137	114.085926049999998	22.5515499999999989	114.088366390000004	22.5537659599999998	2
2019-10-24 13:55:38	2019-10-24 15:12:36	2.01503029999999983	02	19-29岁	22.5563865883544494	113.899552375973087	440306	V0440300	17197	49	61	52	60	113.898020169999995	22.5537659599999998	113.900460510000002	22.5559819099999999	1
2019-10-24 18:34:50	2019-10-24 19:49:56	2.29234759999999982	02	19-29岁	22.5567297971709486	113.908464263679605	440305	V0440300	17201	49	65	51	64	113.907781510000007	22.5537659599999998	113.910221849999999	22.5559819099999999	1
2019-10-24 12:14:51	2019-10-24 13:46:18	2.29234759999999982	01	30-39岁	22.5579622047135615	113.914830188772044	440305	V0440300	17203	49	67	51	66	113.912662190000006	22.5537659599999998	113.915102520000005	22.5559819099999999	1
2019-10-24 21:22:01	2019-10-24 22:56:30	2.29234759999999982	02	30-39岁	22.5569923540020199	113.953863595851487	440305	V0440300	17219	49	83	51	82	113.951707560000003	22.5537659599999998	113.954147899999995	22.5559819099999999	1
2019-10-24 13:15:09	2019-10-24 16:25:13	3.05925700000000012	01	40-49岁	22.5566535701909316	114.038563435915876	440304	V0440300	17254	49	118	50	117	114.037119329999996	22.5537659599999998	114.039559659999995	22.5559819099999999	1
2019-10-24 09:57:54	2019-10-24 13:04:36	3.05925700000000012	02	50-59岁	22.5570447959318408	114.040692858343121	440304	V0440300	17255	49	119	50	118	114.039559659999995	22.5537659599999998	114.042000000000002	22.5559819099999999	1
2019-10-24 09:18:07	2019-10-24 13:58:13	3.17181930000000012	02	19-29岁	22.5570538092732207	114.101591509754286	440303	V0440300	17280	49	144	50	143	114.100568069999994	22.5537659599999998	114.103008399999993	22.5559819099999999	1
2019-10-24 14:04:33	2019-10-24 17:53:20	3.17181930000000012	01	19-29岁	22.5576362302809699	114.103357654582069	440303	V0440300	17281	49	145	50	144	114.103008399999993	22.5537659599999998	114.10544874	22.5559819099999999	1
2019-10-24 10:44:01	2019-10-24 14:40:47	3.17181930000000012	02	30-39岁	22.5560017673631208	114.117365648094776	440303	V0440300	17286	49	150	50	149	114.115210079999997	22.5537659599999998	114.117650420000004	22.5559819099999999	1
2019-10-24 09:10:07	2019-10-24 20:47:05	3.05925700000000012	02	19-29岁	22.5593514817333514	114.035590587865372	440304	V0440300	17610	50	117	51	116	114.034678990000003	22.5559819099999999	114.037119329999996	22.5581978700000008	1
2019-10-24 15:35:48	2019-10-24 21:51:14	3.05925700000000012	02	30-39岁	22.5582363392157212	114.042173595846506	440304	V0440300	17613	50	120	51	119	114.042000000000002	22.5559819099999999	114.044440339999994	22.5581978700000008	1
2019-10-24 18:41:22	2019-10-24 20:25:29	3.17181930000000012	01	19-29岁	22.5585488120477713	114.09741080464822	440303	V0440300	17635	50	142	51	141	114.095687400000003	22.5559819099999999	114.098127730000002	22.5581978700000008	1
2019-10-24 17:03:00	2019-10-24 18:03:39	3.17181930000000012	01	19-29岁	22.5602433654073806	114.115324135698316	440303	V0440300	17643	50	150	51	149	114.115210079999997	22.5559819099999999	114.117650420000004	22.5581978700000008	1
2019-10-24 08:36:31	2019-10-24 19:29:53	2.01503029999999983	03	未知	22.5609870039434917	113.871980952981843	440306	V0440300	17900	51	50	54	49	113.871176469999995	22.5581978700000008	113.873616810000001	22.5604138300000017	1
2019-10-24 12:33:34	2019-10-24 13:36:00	2.01503029999999983	01	30-39岁	22.5605477212880992	113.893988875701808	440306	V0440300	17909	51	59	54	58	113.893139500000004	22.5581978700000008	113.895579830000003	22.5604138300000017	2
2019-10-24 10:39:11	2019-10-24 11:42:15	2.01503029999999983	01	30-39岁	22.5605477212880992	113.893988875701808	440306	V0440300	17909	51	59	54	58	113.893139500000004	22.5581978700000008	113.895579830000003	22.5604138300000017	2
2019-10-24 13:54:18	2019-10-24 15:06:24	2.29234759999999982	02	50-59岁	22.5608110277373086	113.91514571364101	440305	V0440300	17918	51	68	53	67	113.915102520000005	22.5581978700000008	113.917542859999998	22.5604138300000017	1
2019-10-24 08:55:39	2019-10-24 10:29:14	2.29234759999999982	01	30-39岁	22.5612603787937012	113.932956231672406	440305	V0440300	17925	51	75	53	74	113.932184879999994	22.5581978700000008	113.934625209999993	22.5604138300000017	2
2019-10-24 19:34:25	2019-10-24 21:22:38	2.29234759999999982	01	30-39岁	22.5612603787937012	113.932956231672406	440305	V0440300	17925	51	75	53	74	113.932184879999994	22.5581978700000008	113.934625209999993	22.5604138300000017	2
2019-10-24 19:12:42	2019-10-24 20:58:40	3.05925700000000012	01	19-29岁	22.5619809556604416	114.022095080127073	440304	V0440300	17961	51	111	52	110	114.02003698	22.5581978700000008	114.022477309999999	22.5604138300000017	1
2019-10-24 12:39:00	2019-10-24 13:33:26	3.05925700000000012	01	30-39岁	22.5617781011468708	114.034547494085629	440304	V0440300	17966	51	116	52	115	114.032238660000004	22.5581978700000008	114.034678990000003	22.5604138300000017	1
2019-10-24 19:04:31	2019-10-24 19:56:45	3.05925700000000012	01	50-59岁	22.5619985021502387	114.063248551289249	440304	V0440300	17978	51	128	52	127	114.061522690000004	22.5581978700000008	114.063963029999996	22.5604138300000017	1
2019-10-24 12:14:54	2019-10-24 13:29:28	2.01503029999999983	01	30-39岁	22.5636498591882884	113.900410119885663	440306	V0440300	18268	52	61	54	60	113.898020169999995	22.5604138300000017	113.900460510000002	22.562629789999999	1
2019-10-24 11:31:59	2019-10-24 20:37:07	2.29234759999999982	01	0-18岁	22.5647468363319206	113.957307924656604	440305	V0440300	18292	52	85	54	84	113.956588240000002	22.5604138300000017	113.959028570000001	22.562629789999999	1
2019-10-24 08:58:34	2019-10-24 15:24:32	2.29234759999999982	01	30-39岁	22.5638405362516288	113.972389480866866	440305	V0440300	18298	52	91	54	90	113.971230250000005	22.5604138300000017	113.973670589999998	22.562629789999999	1
2019-10-24 14:05:41	2019-10-24 15:01:51	2.29234759999999982	02	19-29岁	22.5626650652239711	113.975145690940451	440305	V0440300	18299	52	92	54	91	113.973670589999998	22.5604138300000017	113.976110930000004	22.562629789999999	2
2019-10-24 12:38:09	2019-10-24 14:05:25	2.29234759999999982	02	19-29岁	22.5626650652239711	113.975145690940451	440305	V0440300	18299	52	92	54	91	113.973670589999998	22.5604138300000017	113.976110930000004	22.562629789999999	2
2019-10-24 18:37:20	2019-10-24 21:44:00	3.05925700000000012	02	19-29岁	22.5633338338002893	114.006508331538129	440304	V0440300	18312	52	105	54	104	114.005394960000004	22.5604138300000017	114.007835290000003	22.562629789999999	1
2019-10-24 16:32:25	2019-10-24 21:23:41	3.05925700000000012	01	19-29岁	22.5632804352213014	114.034282119999361	440304	V0440300	18323	52	116	53	115	114.032238660000004	22.5604138300000017	114.034678990000003	22.562629789999999	3
2019-10-24 09:38:11	2019-10-24 10:46:58	3.05925700000000012	01	19-29岁	22.5632804352213014	114.034282119999361	440304	V0440300	18323	52	116	53	115	114.032238660000004	22.5604138300000017	114.034678990000003	22.562629789999999	3
2019-10-24 10:47:13	2019-10-24 15:42:09	3.05925700000000012	01	19-29岁	22.5632804352213014	114.034282119999361	440304	V0440300	18323	52	116	53	115	114.032238660000004	22.5604138300000017	114.034678990000003	22.562629789999999	3
2019-10-24 08:43:23	2019-10-24 15:04:33	3.05925700000000012	01	19-29岁	22.5639329717351984	114.077269298879258	440304	V0440300	18341	52	134	53	133	114.07616471	22.5604138300000017	114.078605039999999	22.562629789999999	1
2019-10-24 13:30:49	2019-10-24 22:47:58	2.01503029999999983	01	0-18岁	22.5669400860628784	113.888549832000791	440306	V0440300	18621	53	57	56	56	113.888258820000004	22.562629789999999	113.890699159999997	22.5648457399999991	1
2019-10-24 16:26:51	2019-10-24 18:31:45	2.01503029999999983	02	30-39岁	22.5659666175387699	113.896539537130721	440306	V0440300	18624	53	60	55	59	113.895579830000003	22.562629789999999	113.898020169999995	22.5648457399999991	1
2019-10-24 07:16:29	2019-10-24 08:13:25	2.01503029999999983	03	未知	22.5661901002680914	113.900635076220937	440306	V0440300	18626	53	62	55	61	113.900460510000002	22.562629789999999	113.902900840000001	22.5648457399999991	1
2019-10-24 19:24:38	2019-10-24 21:37:00	3.05925700000000012	02	30-39岁	22.5654408010903609	114.012060139781411	440304	V0440300	18671	53	107	54	106	114.010275629999995	22.562629789999999	114.012715970000002	22.5648457399999991	1
2019-10-24 08:30:36	2019-10-24 12:03:04	3.05925700000000012	01	30-39岁	22.5655303851350411	114.031493555744717	440304	V0440300	18679	53	115	54	114	114.029798319999998	22.562629789999999	114.032238660000004	22.5648457399999991	2
2019-10-24 13:49:13	2019-10-24 20:20:28	3.05925700000000012	01	30-39岁	22.5655303851350411	114.031493555744717	440304	V0440300	18679	53	115	54	114	114.029798319999998	22.562629789999999	114.032238660000004	22.5648457399999991	2
2019-10-24 00:00:08	2019-10-24 01:28:47	3.05925700000000012	02	30-39岁	22.5653358504811905	114.038066917225606	440304	V0440300	18682	53	118	54	117	114.037119329999996	22.562629789999999	114.039559659999995	22.5648457399999991	3
2019-10-24 13:48:14	2019-10-24 16:59:19	3.05925700000000012	02	30-39岁	22.5653358504811905	114.038066917225606	440304	V0440300	18682	53	118	54	117	114.037119329999996	22.562629789999999	114.039559659999995	22.5648457399999991	3
2019-10-24 11:19:33	2019-10-24 13:28:47	3.05925700000000012	02	30-39岁	22.5653358504811905	114.038066917225606	440304	V0440300	18682	53	118	54	117	114.037119329999996	22.562629789999999	114.039559659999995	22.5648457399999991	3
2019-10-24 19:27:16	2019-10-24 22:24:48	3.05925700000000012	02	19-29岁	22.5668062135498815	114.056188559517608	440304	V0440300	18689	53	125	54	124	114.054201680000006	22.562629789999999	114.056642019999998	22.5648457399999991	1
2019-10-24 19:04:35	2019-10-24 22:14:52	2.01503029999999983	03	未知	22.568063319112369	113.861404704600417	440306	V0440300	18966	54	45	57	44	113.858974790000005	22.5648457399999991	113.861415129999997	22.5670617	1
2019-10-24 19:28:06	2019-10-24 20:37:54	2.01503029999999983	02	30-39岁	22.56864846053438	113.874285778110476	440306	V0440300	18972	54	51	57	50	113.873616810000001	22.5648457399999991	113.87605714	22.5670617	1
2019-10-24 15:29:50	2019-10-24 16:33:56	3.05925700000000012	01	19-29岁	22.5683089893090099	114.037293938485263	440304	V0440300	19039	54	118	55	117	114.037119329999996	22.5648457399999991	114.039559659999995	22.5670617	1
2019-10-24 19:32:46	2019-10-24 21:49:58	2.01503029999999983	02	19-29岁	22.5713695516868995	113.851894551820251	440306	V0440300	19320	55	42	58	41	113.851653780000007	22.5670617	113.854094119999999	22.5692776600000009	1
2019-10-24 14:12:14	2019-10-24 18:17:55	2.01503029999999983	01	19-29岁	22.5700236939517715	113.90381428427844	440306	V0440300	19341	55	63	57	62	113.902900840000001	22.5670617	113.905341179999994	22.5692776600000009	1
2019-10-24 14:33:05	2019-10-24 19:06:11	2.29234759999999982	02	19-29岁	22.5695533678055185	113.961400336024525	440305	V0440300	19364	55	86	57	85	113.959028570000001	22.5670617	113.961468909999994	22.5692776600000009	1
2019-10-24 09:29:46	2019-10-24 18:52:25	3.05925700000000012	01	19-29岁	22.5706307558407993	114.037905111713371	440304	V0440300	19396	55	118	56	117	114.037119329999996	22.5670617	114.039559659999995	22.5692776600000009	1
2019-10-24 13:32:29	2019-10-24 14:40:46	3.05925700000000012	01	19-29岁	22.5702086426314317	114.049294080160834	440304	V0440300	19400	55	122	56	121	114.046880669999993	22.5670617	114.04932101	22.5692776600000009	1
2019-10-24 10:26:06	2019-10-24 11:14:17	2.01503029999999983	01	19-29岁	22.5723734163231597	113.849704828304667	440306	V0440300	19676	56	41	59	40	113.849213449999993	22.5692776600000009	113.851653780000007	22.5714936199999983	1
2019-10-24 12:05:28	2019-10-24 15:19:19	2.01503029999999983	02	30-39岁	22.5734682182970587	113.851691368244431	440306	V0440300	19677	56	42	59	41	113.851653780000007	22.5692776600000009	113.854094119999999	22.5714936199999983	1
2019-10-24 13:48:46	2019-10-24 18:23:27	2.01503029999999983	01	30-39岁	22.5734770589002487	113.89291184440043	440306	V0440300	19693	56	58	58	57	113.890699159999997	22.5692776600000009	113.893139500000004	22.5714936199999983	1
2019-10-24 09:29:03	2019-10-24 12:14:54	2.29234759999999982	01	19-29岁	22.57257906841118	113.938244664777855	440305	V0440300	19712	56	77	58	76	113.93706555	22.5692776600000009	113.939505879999999	22.5714936199999983	1
2019-10-24 12:53:21	2019-10-24 17:32:54	2.29234759999999982	02	30-39岁	22.5724466532613484	113.956439106423247	440305	V0440300	19719	56	84	58	83	113.954147899999995	22.5692776600000009	113.956588240000002	22.5714936199999983	1
2019-10-24 17:34:23	2019-10-24 18:09:03	2.29234759999999982	02	19-29岁	22.5723549308359814	113.960172739316434	440305	V0440300	19721	56	86	58	85	113.959028570000001	22.5692776600000009	113.961468909999994	22.5714936199999983	1
2019-10-24 13:39:52	2019-10-24 22:48:32	3.05925700000000012	02	40-49岁	22.5731689307693095	114.051748076334192	440304	V0440300	19758	56	123	57	122	114.04932101	22.5692776600000009	114.051761350000007	22.5714936199999983	1
2019-10-24 00:00:36	2019-10-24 04:22:14	3.05925700000000012	01	19-29岁	22.5732391838306015	114.053116876294169	440304	V0440300	19759	56	124	57	123	114.051761350000007	22.5692776600000009	114.054201680000006	22.5714936199999983	1
2019-10-24 00:00:08	2019-10-24 04:22:16	3.05925700000000012	01	19-29岁	22.5729262688157384	114.053279028725711	440304	V0440300	19759	56	124	57	123	114.051761350000007	22.5692776600000009	114.054201680000006	22.5714936199999983	1
2019-10-24 00:00:31	2019-10-24 05:07:35	3.05925700000000012	01	19-29岁	22.5730792143366799	114.052760699337853	440304	V0440300	19759	56	124	57	123	114.051761350000007	22.5692776600000009	114.054201680000006	22.5714936199999983	1
2019-10-24 12:22:10	2019-10-24 19:53:51	3.05925700000000012	02	30-39岁	22.5716103370747696	114.05485223648428	440304	V0440300	19760	56	125	57	124	114.054201680000006	22.5692776600000009	114.056642019999998	22.5714936199999983	1
2019-10-24 12:29:48	2019-10-24 13:53:23	3.05925700000000012	02	19-29岁	22.5724067088953895	114.057430107529669	440304	V0440300	19761	56	126	57	125	114.056642019999998	22.5692776600000009	114.059082349999997	22.5714936199999983	1
2019-10-24 12:33:54	2019-10-24 13:14:44	2.01503029999999983	01	30-39岁	22.5739321854323407	113.844985704377677	440306	V0440300	20031	57	39	60	38	113.844332769999994	22.5714936199999983	113.846773110000001	22.5737095799999992	1
2019-10-24 07:51:00	2019-10-24 09:55:55	2.01503029999999983	01	30-39岁	22.5737655265503889	113.853968142756003	440306	V0440300	20034	57	42	60	41	113.851653780000007	22.5714936199999983	113.854094119999999	22.5737095799999992	1
2019-10-24 17:23:53	2019-10-24 19:20:45	2.01503029999999983	01	0-18岁	22.5754553728901506	113.857311370160687	440306	V0440300	20036	57	44	60	43	113.856534460000006	22.5714936199999983	113.858974790000005	22.5737095799999992	1
2019-10-24 08:40:04	2019-10-24 18:54:06	2.01503029999999983	01	19-29岁	22.5744856510278602	113.864485290538269	440306	V0440300	20039	57	47	60	46	113.863855459999996	22.5714936199999983	113.866295800000003	22.5737095799999992	2
2019-10-24 19:01:48	2019-10-24 22:03:37	2.01503029999999983	01	19-29岁	22.5744856510278602	113.864485290538269	440306	V0440300	20039	57	47	60	46	113.863855459999996	22.5714936199999983	113.866295800000003	22.5737095799999992	2
2019-10-24 09:19:41	2019-10-24 19:17:46	2.01503029999999983	01	19-29岁	22.5743278940596284	113.866111649937153	440306	V0440300	20039	57	47	60	46	113.863855459999996	22.5714936199999983	113.866295800000003	22.5737095799999992	1
2019-10-24 08:57:01	2019-10-24 21:06:31	2.01503029999999983	02	19-29岁	22.5750711091133986	113.864889878553313	440306	V0440300	20039	57	47	60	46	113.863855459999996	22.5714936199999983	113.866295800000003	22.5737095799999992	1
2019-10-24 08:56:55	2019-10-24 18:54:06	2.01503029999999983	02	19-29岁	22.5748704690201194	113.865244245105245	440306	V0440300	20039	57	47	60	46	113.863855459999996	22.5714936199999983	113.866295800000003	22.5737095799999992	1
2019-10-24 14:30:03	2019-10-24 15:14:21	2.01503029999999983	01	40-49岁	22.5751660427892986	113.903728464712344	440306	V0440300	20055	57	63	59	62	113.902900840000001	22.5714936199999983	113.905341179999994	22.5737095799999992	1
2019-10-24 17:54:24	2019-10-24 19:42:41	2.01503029999999983	01	19-29岁	22.5757765747730801	113.909185854769262	440306	V0440300	20057	57	65	59	64	113.907781510000007	22.5714936199999983	113.910221849999999	22.5737095799999992	1
2019-10-24 20:00:47	2019-10-24 21:25:29	2.29234759999999982	02	19-29岁	22.5739239827947387	113.933054821463585	440305	V0440300	20067	57	75	59	74	113.932184879999994	22.5714936199999983	113.934625209999993	22.5737095799999992	1
2019-10-24 11:55:14	2019-10-24 13:42:57	3.05925700000000012	01	30-39岁	22.5745517598065106	114.047432786780107	440304	V0440300	20114	57	122	58	121	114.046880669999993	22.5714936199999983	114.04932101	22.5737095799999992	1
2019-10-24 14:28:58	2019-10-24 15:50:01	3.17181930000000012	01	40-49岁	22.5738153634211685	114.078722665692226	440303	V0440300	20127	57	135	58	134	114.078605039999999	22.5714936199999983	114.081045380000006	22.5737095799999992	1
2019-10-24 10:17:43	2019-10-24 17:15:08	2.01503029999999983	01	30-39岁	22.5763180412920015	113.843784699478945	440306	V0440300	20387	58	38	61	37	113.841892439999995	22.5737095799999992	113.844332769999994	22.5759255299999992	1
2019-10-24 19:46:28	2019-10-24 20:57:37	2.01503029999999983	02	19-29岁	22.5775359591018407	113.851579440014476	440306	V0440300	20390	58	41	61	40	113.849213449999993	22.5737095799999992	113.851653780000007	22.5759255299999992	1
2019-10-24 18:21:50	2019-10-24 22:09:55	2.01503029999999983	01	30-39岁	22.5778573816158499	113.851863653889154	440306	V0440300	20391	58	42	61	41	113.851653780000007	22.5737095799999992	113.854094119999999	22.5759255299999992	1
2019-10-24 12:18:26	2019-10-24 13:43:52	2.01503029999999983	01	19-29岁	22.5761033570715099	113.859988373789804	440306	V0440300	20394	58	45	61	44	113.858974790000005	22.5737095799999992	113.861415129999997	22.5759255299999992	1
2019-10-24 08:55:41	2019-10-24 22:10:20	2.01503029999999983	01	19-29岁	22.5760182212527987	113.865791587242981	440306	V0440300	20396	58	47	61	46	113.863855459999996	22.5737095799999992	113.866295800000003	22.5759255299999992	1
2019-10-24 09:02:03	2019-10-24 10:27:56	2.01503029999999983	01	19-29岁	22.5780729923478916	113.913624238744603	440306	V0440300	20416	58	67	60	66	113.912662190000006	22.5737095799999992	113.915102520000005	22.5759255299999992	1
2019-10-24 19:27:38	2019-10-24 22:02:51	2.29234759999999982	02	19-29岁	22.5767813581081498	113.938074004316377	440305	V0440300	20426	58	77	60	76	113.93706555	22.5737095799999992	113.939505879999999	22.5759255299999992	1
2019-10-24 15:36:11	2019-10-24 18:53:24	2.29234759999999982	02	19-29岁	22.5773620646753592	113.940131092511692	440305	V0440300	20427	58	78	60	77	113.939505879999999	22.5737095799999992	113.941946220000005	22.5759255299999992	1
2019-10-24 10:22:59	2019-10-24 19:33:15	2.29234759999999982	01	19-29岁	22.5776214608721801	113.941903756229777	440305	V0440300	20427	58	78	60	77	113.939505879999999	22.5737095799999992	113.941946220000005	22.5759255299999992	1
2019-10-24 16:29:56	2019-10-24 18:42:43	2.01503029999999983	02	40-49岁	22.5793315900842906	113.845134751969596	440306	V0440300	20745	59	39	62	38	113.844332769999994	22.5759255299999992	113.846773110000001	22.5781414900000001	1
2019-10-24 15:36:28	2019-10-24 16:57:18	2.01503029999999983	01	19-29岁	22.5787377183169014	113.857645000144771	440306	V0440300	20750	59	44	62	43	113.856534460000006	22.5759255299999992	113.858974790000005	22.5781414900000001	1
2019-10-24 08:51:14	2019-10-24 09:41:45	2.01503029999999983	01	30-39岁	22.579722442092919	113.866008975820208	440306	V0440300	20753	59	47	62	46	113.863855459999996	22.5759255299999992	113.866295800000003	22.5781414900000001	1
2019-10-24 16:28:55	2019-10-24 17:28:11	2.01503029999999983	01	50-59岁	22.5791768379410414	113.869033797413394	440306	V0440300	20755	59	49	62	48	113.868736139999996	22.5759255299999992	113.871176469999995	22.5781414900000001	1
2019-10-24 10:14:33	2019-10-24 11:21:24	2.01503029999999983	01	19-29岁	22.5789900885166688	113.898463331441377	440306	V0440300	20767	59	61	61	60	113.898020169999995	22.5759255299999992	113.900460510000002	22.5781414900000001	1
2019-10-24 21:02:47	2019-10-24 21:58:20	2.01503029999999983	02	19-29岁	22.5795060150524201	113.909773134784956	440306	V0440300	20771	59	65	61	64	113.907781510000007	22.5759255299999992	113.910221849999999	22.5781414900000001	1
2019-10-24 09:10:42	2019-10-24 23:27:29	2.29234759999999982	02	19-29岁	22.5784216915018696	113.937959983528899	440305	V0440300	20783	59	77	61	76	113.93706555	22.5759255299999992	113.939505879999999	22.5781414900000001	1
2019-10-24 12:18:39	2019-10-24 12:19:39	2.29234759999999982	02	19-29岁	22.5794264803185811	113.937646216554668	440305	V0440300	20783	59	77	61	76	113.93706555	22.5759255299999992	113.939505879999999	22.5781414900000001	1
2019-10-24 17:51:24	2019-10-24 18:57:05	3.17181930000000012	01	0-18岁	22.5790697598872683	114.073353856155506	440303	V0440300	20838	59	132	60	131	114.071284030000001	22.5759255299999992	114.073724369999994	22.5781414900000001	1
2019-10-24 08:39:11	2019-10-24 10:35:48	2.01503029999999983	01	19-29岁	22.5823040405414588	113.857272507974656	440306	V0440300	21107	60	44	63	43	113.856534460000006	22.5781414900000001	113.858974790000005	22.5803574500000011	1
2019-10-24 08:31:31	2019-10-24 09:24:55	2.01503029999999983	01	19-29岁	22.5824578158693008	113.864674004990889	440306	V0440300	21110	60	47	63	46	113.863855459999996	22.5781414900000001	113.866295800000003	22.5803574500000011	1
2019-10-24 13:59:43	2019-10-24 21:18:17	2.01503029999999983	01	30-39岁	22.5804386903790615	113.892638998021511	440306	V0440300	21121	60	58	62	57	113.890699159999997	22.5781414900000001	113.893139500000004	22.5803574500000011	1
2019-10-24 14:05:30	2019-10-24 16:05:09	2.01503029999999983	01	19-29岁	22.5827337816376712	113.900255045430214	440306	V0440300	21481	61	61	63	60	113.898020169999995	22.5803574500000011	113.900460510000002	22.5825734000000011	1
2019-10-24 16:49:01	2019-10-24 17:50:00	2.01503029999999983	01	19-29岁	22.5841220685192603	113.903450402581456	440306	V0440300	21483	61	63	63	62	113.902900840000001	22.5803574500000011	113.905341179999994	22.5825734000000011	2
2019-10-24 19:13:39	2019-10-24 20:43:29	2.01503029999999983	01	19-29岁	22.5841220685192603	113.903450402581456	440306	V0440300	21483	61	63	63	62	113.902900840000001	22.5803574500000011	113.905341179999994	22.5825734000000011	2
2019-10-24 19:42:15	2019-10-24 21:44:04	3.17181930000000012	01	30-39岁	22.5832505432207213	114.130454519810385	440303	V0440300	21576	61	156	61	156	114.129852099999994	22.5803574500000011	114.132292440000001	22.5825734000000011	1
2019-10-24 08:57:57	2019-10-24 19:30:35	2.01503029999999983	01	19-29岁	22.5860105117226908	113.850239947919491	440306	V0440300	21818	62	41	65	40	113.849213449999993	22.5825734000000011	113.851653780000007	22.5847893599999985	1
2019-10-24 16:23:03	2019-10-24 22:41:52	2.29234759999999982	01	19-29岁	22.5850026927144292	113.921079219298363	440305	V0440300	21847	62	70	64	69	113.919983189999996	22.5825734000000011	113.922423530000003	22.5847893599999985	1
2019-10-24 07:52:52	2019-10-24 19:11:34	2.29234759999999982	01	19-29岁	22.5866070385610911	113.961220414261277	440305	V0440300	21863	62	86	64	85	113.959028570000001	22.5825734000000011	113.961468909999994	22.5847893599999985	1
2019-10-24 07:53:24	2019-10-24 18:00:30	2.29234759999999982	01	19-29岁	22.5860526720305792	113.96244742910757	440305	V0440300	21864	62	87	64	86	113.961468909999994	22.5825734000000011	113.963909240000007	22.5847893599999985	1
2019-10-24 12:40:16	2019-10-24 13:41:28	2.29234759999999982	01	30-39岁	22.5878952377279099	113.926029676113515	440305	V0440300	22206	63	72	65	71	113.924863869999996	22.5847893599999985	113.927304199999995	22.5870053199999994	1
2019-10-24 09:54:45	2019-10-24 11:57:58	2.29234759999999982	02	30-39岁	22.5888126310318889	113.943347567050722	440305	V0440300	22213	63	79	65	78	113.941946220000005	22.5847893599999985	113.944386559999998	22.5870053199999994	1
2019-10-24 09:13:38	2019-10-24 09:59:32	2.29234759999999982	02	40-49岁	22.587174730585069	113.952606821280767	440305	V0440300	22217	63	83	65	82	113.951707560000003	22.5847893599999985	113.954147899999995	22.5870053199999994	1
2019-10-24 11:46:51	2019-10-24 12:31:19	2.29234759999999982	01	19-29岁	22.5890650345560289	113.960437518386485	440305	V0440300	22220	63	86	65	85	113.959028570000001	22.5847893599999985	113.961468909999994	22.5870053199999994	2
2019-10-24 09:49:25	2019-10-24 10:19:27	2.29234759999999982	01	19-29岁	22.5890650345560289	113.960437518386485	440305	V0440300	22220	63	86	65	85	113.959028570000001	22.5847893599999985	113.961468909999994	22.5870053199999994	2
2019-10-24 14:14:59	2019-10-24 17:29:52	2.29234759999999982	01	50-59岁	22.5882926656153202	113.963020272741943	440305	V0440300	22221	63	87	65	86	113.961468909999994	22.5847893599999985	113.963909240000007	22.5870053199999994	2
2019-10-24 22:16:07	2019-10-24 22:58:15	2.29234759999999982	01	50-59岁	22.5882926656153202	113.963020272741943	440305	V0440300	22221	63	87	65	86	113.961468909999994	22.5847893599999985	113.963909240000007	22.5870053199999994	2
2019-10-24 18:30:36	2019-10-24 22:14:18	2.29234759999999982	01	19-29岁	22.5884187460687293	113.98358286879342	440305	V0440300	22230	63	96	65	95	113.983431929999995	22.5847893599999985	113.985872270000002	22.5870053199999994	1
2019-10-24 00:09:10	2019-10-24 00:09:10	2.01503029999999983	03	未知	22.5900886563547694	113.914765501733697	440306	V0440300	22558	64	67	66	66	113.912662190000006	22.5870053199999994	113.915102520000005	22.5892212800000003	1
2019-10-24 00:22:43	2019-10-24 03:49:35	2.29234759999999982	01	19-29岁	22.5905884272119195	113.931888625542399	440305	V0440300	22565	64	74	66	73	113.929744540000002	22.5870053199999994	113.932184879999994	22.5892212800000003	1
2019-10-24 17:48:30	2019-10-24 19:09:41	2.29234759999999982	01	19-29岁	22.592762393151741	113.943658793308842	440305	V0440300	22927	65	79	67	78	113.941946220000005	22.5892212800000003	113.944386559999998	22.5914372300000004	1
2019-10-24 17:47:09	2019-10-24 21:21:45	2.29234759999999982	01	30-39岁	22.5916448097648193	113.953703822907087	440305	V0440300	22931	65	83	67	82	113.951707560000003	22.5892212800000003	113.954147899999995	22.5914372300000004	1
2019-10-24 08:14:17	2019-10-24 20:35:41	2.29234759999999982	01	30-39岁	22.5930477977603417	113.996049153238417	440305	V0440300	22949	65	101	66	100	113.995633609999999	22.5892212800000003	113.998073950000006	22.5914372300000004	1
2019-10-24 15:50:06	2019-10-24 19:55:01	2.01503029999999983	01	50-59岁	22.5948178680426004	113.899333165977481	440306	V0440300	23266	66	61	68	60	113.898020169999995	22.5914372300000004	113.900460510000002	22.5936531900000013	1
2019-10-24 11:36:58	2019-10-24 17:11:59	1.86759879999999989	02	19-29岁	22.5958326536574994	114.126422072900311	440307	V0440300	23359	66	154	66	154	114.124971430000002	22.5914372300000004	114.127411769999995	22.5936531900000013	1
2019-10-24 09:25:36	2019-10-24 10:39:51	3.17181930000000012	01	30-39岁	22.5944896111027695	114.125011355855861	440303	V0440300	23359	66	154	66	154	114.124971430000002	22.5914372300000004	114.127411769999995	22.5936531900000013	1
2019-10-24 09:45:27	2019-10-24 12:42:00	3.17181930000000012	02	19-29岁	22.594576771944741	114.186968274977119	440303	V0440300	23384	66	179	66	179	114.185979829999994	22.5914372300000004	114.188420170000001	22.5936531900000013	1
2019-10-24 12:16:16	2019-10-24 16:14:26	1.86759879999999989	02	30-39岁	22.5980333553937811	114.124821062788328	440307	V0440300	23715	67	153	67	153	114.122531089999995	22.5936531900000013	114.124971430000002	22.5958691499999986	1
2019-10-24 11:56:33	2019-10-24 13:02:23	2.01503029999999983	01	19-29岁	22.599435965145581	113.842304903845076	440306	V0440300	23957	68	38	71	37	113.841892439999995	22.5958691499999986	113.844332769999994	22.5980851099999995	1
2019-10-24 17:00:37	2019-10-24 20:36:51	2.01503029999999983	03	未知	22.5990604031914586	113.842021912498751	440306	V0440300	23957	68	38	71	37	113.841892439999995	22.5958691499999986	113.844332769999994	22.5980851099999995	1
2019-10-24 08:48:50	2019-10-24 22:08:55	2.01503029999999983	01	19-29岁	22.6006079743345509	113.842705778314269	440306	V0440300	24314	69	38	72	37	113.841892439999995	22.5980851099999995	113.844332769999994	22.6003010599999996	1
2019-10-24 09:31:03	2019-10-24 17:17:59	2.01503029999999983	01	30-39岁	22.6033030062587592	113.836132405341701	440306	V0440300	24668	70	35	73	34	113.834571429999997	22.6003010599999996	113.837011770000004	22.6025170200000005	1
2019-10-24 19:24:51	2019-10-24 21:53:48	2.01503029999999983	02	19-29岁	22.6036366780166098	113.846660380047311	440306	V0440300	24672	70	39	73	38	113.844332769999994	22.6003010599999996	113.846773110000001	22.6025170200000005	1
2019-10-24 18:21:13	2019-10-24 19:59:12	1.86759879999999989	02	30-39岁	22.6032567086624212	114.142861625366706	440307	V0440300	24794	70	161	70	161	114.142053779999998	22.6003010599999996	114.144494120000005	22.6025170200000005	1
2019-10-24 11:21:43	2019-10-24 20:19:21	2.01503029999999983	01	19-29岁	22.6047356082036011	113.846557562647035	440306	V0440300	25029	71	39	74	38	113.844332769999994	22.6025170200000005	113.846773110000001	22.6047329800000014	2
2019-10-24 09:09:01	2019-10-24 10:17:32	2.01503029999999983	01	19-29岁	22.6047356082036011	113.846557562647035	440306	V0440300	25029	71	39	74	38	113.844332769999994	22.6025170200000005	113.846773110000001	22.6047329800000014	2
2019-10-24 14:40:48	2019-10-24 17:08:59	1.75727349999999993	01	30-39岁	22.6054126105865798	114.025126523033947	440309	V0440300	25103	71	113	72	112	114.024917650000006	22.6025170200000005	114.027357980000005	22.6047329800000014	1
2019-10-24 15:49:53	2019-10-24 16:37:11	1.75727349999999993	01	40-49岁	22.6054719813590097	114.029791097590135	440309	V0440300	25104	71	114	72	114	114.027357980000005	22.6025170200000005	114.029798319999998	22.6047329800000014	2
2019-10-24 14:43:43	2019-10-24 15:49:38	1.75727349999999993	01	40-49岁	22.6054719813590097	114.029791097590135	440309	V0440300	25104	71	114	72	114	114.027357980000005	22.6025170200000005	114.029798319999998	22.6047329800000014	2
2019-10-24 09:10:39	2019-10-24 19:49:06	1.75727349999999993	01	30-39岁	22.6057735460087308	114.034382451582417	440309	V0440300	25106	71	116	72	116	114.032238660000004	22.6025170200000005	114.034678990000003	22.6047329800000014	1
2019-10-24 15:27:03	2019-10-24 19:18:09	1.75727349999999993	01	19-29岁	22.6068513141907985	114.038004588598056	440309	V0440300	25108	71	118	72	118	114.037119329999996	22.6025170200000005	114.039559659999995	22.6047329800000014	1
2019-10-24 21:25:15	2019-10-24 23:06:56	1.86759879999999989	01	30-39岁	22.6068005378181489	114.119962895109566	440307	V0440300	25141	71	151	71	151	114.117650420000004	22.6025170200000005	114.120090759999997	22.6047329800000014	1
2019-10-24 08:51:27	2019-10-24 14:03:33	2.29234759999999982	01	50-59岁	22.6076609457917108	113.996130279347526	440305	V0440300	25448	72	101	73	100	113.995633609999999	22.6047329800000014	113.998073950000006	22.6069489399999988	1
2019-10-24 12:42:34	2019-10-24 14:41:23	1.75727349999999993	01	30-39岁	22.6089862975536811	114.022677765447952	440309	V0440300	25459	72	112	73	112	114.022477309999999	22.6047329800000014	114.024917650000006	22.6069489399999988	1
2019-10-24 08:58:03	2019-10-24 11:36:01	1.75727349999999993	01	30-39岁	22.6088242242687087	114.03048702286452	440309	V0440300	25462	72	115	73	115	114.029798319999998	22.6047329800000014	114.032238660000004	22.6069489399999988	1
2019-10-24 13:29:00	2019-10-24 16:12:39	1.86759879999999989	01	19-29岁	22.6086740370431798	114.055628361329624	440307	V0440300	25472	72	125	73	125	114.054201680000006	22.6047329800000014	114.056642019999998	22.6069489399999988	1
2019-10-24 00:01:43	2019-10-24 00:10:31	1.86759879999999989	01	30-39岁	22.6088723934937903	114.146498081430749	440307	V0440300	25509	72	162	72	162	114.144494120000005	22.6047329800000014	114.146934450000003	22.6069489399999988	1
2019-10-24 17:56:15	2019-10-24 21:07:36	1.86759879999999989	01	30-39岁	22.61026816984619	114.075668480906657	440307	V0440300	25837	73	133	74	133	114.073724369999994	22.6069489399999988	114.07616471	22.6091648899999988	1
2019-10-24 08:35:32	2019-10-24 19:51:33	1.86759879999999989	01	19-29岁	22.6110379020355801	114.125231171768476	440307	V0440300	25858	73	154	73	154	114.124971430000002	22.6069489399999988	114.127411769999995	22.6091648899999988	1
2019-10-24 08:54:47	2019-10-24 18:21:21	2.01503029999999983	01	30-39岁	22.6124116623388005	113.854187509955025	440306	V0440300	26104	74	43	76	42	113.854094119999999	22.6091648899999988	113.856534460000006	22.6113808499999998	1
2019-10-24 07:22:24	2019-10-24 08:19:00	1.86759879999999989	01	40-49岁	22.6133930207419205	114.098136696667453	440307	V0440300	26204	74	143	74	143	114.098127730000002	22.6091648899999988	114.100568069999994	22.6113808499999998	1
2019-10-24 11:12:59	2019-10-24 13:00:33	1.86759879999999989	02	19-29岁	22.6117285223465494	114.138107658710595	440307	V0440300	26220	74	159	74	159	114.137173110000006	22.6091648899999988	114.139613449999999	22.6113808499999998	1
2019-10-24 10:34:23	2019-10-24 12:46:38	2.01503029999999983	01	19-29岁	22.6148534688433003	113.853995846558348	440306	V0440300	26460	75	42	77	41	113.851653780000007	22.6113808499999998	113.854094119999999	22.6135968100000007	1
2019-10-24 17:12:33	2019-10-24 22:45:07	2.01503029999999983	01	19-29岁	22.6144010652541105	113.855775194050892	440306	V0440300	26461	75	43	77	42	113.854094119999999	22.6113808499999998	113.856534460000006	22.6135968100000007	1
2019-10-24 21:57:49	2019-10-24 23:00:30	2.01503029999999983	01	19-29岁	22.6141241707707401	113.855460732839276	440306	V0440300	26461	75	43	77	42	113.854094119999999	22.6113808499999998	113.856534460000006	22.6135968100000007	1
2019-10-24 14:29:47	2019-10-24 15:17:27	1.86759879999999989	01	50-59岁	22.6144670432526702	114.103626302121469	440307	V0440300	26563	75	145	75	145	114.103008399999993	22.6113808499999998	114.10544874	22.6135968100000007	2
2019-10-24 11:31:31	2019-10-24 12:10:14	1.86759879999999989	01	50-59岁	22.6144670432526702	114.103626302121469	440307	V0440300	26563	75	145	75	145	114.103008399999993	22.6113808499999998	114.10544874	22.6135968100000007	2
2019-10-24 13:11:55	2019-10-24 17:11:54	1.86759879999999989	01	19-29岁	22.6144536297334291	114.111889988420486	440307	V0440300	26566	75	148	75	148	114.110329410000006	22.6113808499999998	114.112769749999998	22.6135968100000007	1
2019-10-24 19:10:00	2019-10-24 20:58:16	2.01503029999999983	01	30-39岁	22.6169667304943296	113.857758066331854	440306	V0440300	26819	76	44	78	43	113.856534460000006	22.6135968100000007	113.858974790000005	22.6158127700000016	1
2019-10-24 09:02:48	2019-10-24 19:22:55	2.01503029999999983	01	30-39岁	22.6176381737211614	113.857023495529546	440306	V0440300	26819	76	44	78	43	113.856534460000006	22.6135968100000007	113.858974790000005	22.6158127700000016	1
2019-10-24 13:07:56	2019-10-24 17:03:01	1.86759879999999989	01	19-29岁	22.616342555435601	114.10402447741474	440307	V0440300	26920	76	145	76	145	114.103008399999993	22.6135968100000007	114.10544874	22.6158127700000016	1
2019-10-24 19:27:00	2019-10-24 20:17:22	1.86759879999999989	02	40-49岁	22.61695223442333	114.135957876938136	440307	V0440300	26933	76	158	76	158	114.134732769999999	22.6135968100000007	114.137173110000006	22.6158127700000016	1
2019-10-24 09:52:56	2019-10-24 11:35:13	1.75727349999999993	01	19-29岁	22.6197559021446004	114.032060353322251	440309	V0440300	27247	77	115	78	115	114.029798319999998	22.6158127700000016	114.032238660000004	22.6180287200000016	1
2019-10-24 10:57:03	2019-10-24 12:43:25	1.75727349999999993	02	60岁以上	22.6181258317067595	114.04103912177554	440309	V0440300	27251	77	119	78	119	114.039559659999995	22.6158127700000016	114.042000000000002	22.6180287200000016	1
2019-10-24 13:59:38	2019-10-24 18:28:38	1.86759879999999989	01	30-39岁	22.6195152761879292	114.090823638139085	440307	V0440300	27272	77	140	77	140	114.090806720000003	22.6158127700000016	114.093247059999996	22.6180287200000016	2
2019-10-24 09:13:27	2019-10-24 11:03:31	1.86759879999999989	01	30-39岁	22.6195152761879292	114.090823638139085	440307	V0440300	27272	77	140	77	140	114.090806720000003	22.6158127700000016	114.093247059999996	22.6180287200000016	2
2019-10-24 16:11:42	2019-10-24 17:06:44	1.86759879999999989	01	40-49岁	22.6186920968488501	114.14697591023122	440307	V0440300	27295	77	163	77	163	114.146934450000003	22.6158127700000016	114.149374789999996	22.6180287200000016	2
2019-10-24 17:07:46	2019-10-24 18:08:42	1.86759879999999989	01	40-49岁	22.6186920968488501	114.14697591023122	440307	V0440300	27295	77	163	77	163	114.146934450000003	22.6158127700000016	114.149374789999996	22.6180287200000016	2
2019-10-24 19:14:52	2019-10-24 20:51:03	1.75727349999999993	01	19-29岁	22.6218962016177905	114.03505727677333	440309	V0440300	27606	78	117	79	117	114.034678990000003	22.6180287200000016	114.037119329999996	22.620244679999999	1
2019-10-24 15:11:30	2019-10-24 15:12:30	1.86759879999999989	02	40-49岁	22.6211560205466817	114.057092919652149	440307	V0440300	27615	78	126	79	126	114.056642019999998	22.6180287200000016	114.059082349999997	22.620244679999999	1
2019-10-24 19:25:39	2019-10-24 22:01:22	1.86759879999999989	01	19-29岁	22.621585350720661	114.114472873349555	440307	V0440300	27638	78	149	78	149	114.112769749999998	22.6180287200000016	114.115210079999997	22.620244679999999	1
2019-10-24 09:29:52	2019-10-24 15:41:23	1.86759879999999989	01	30-39岁	22.6221757732059388	114.136831570293054	440307	V0440300	27647	78	158	78	158	114.134732769999999	22.6180287200000016	114.137173110000006	22.620244679999999	2
2019-10-24 08:04:55	2019-10-24 09:29:08	1.86759879999999989	01	30-39岁	22.6221757732059388	114.136831570293054	440307	V0440300	27647	78	158	78	158	114.134732769999999	22.6180287200000016	114.137173110000006	22.620244679999999	2
2019-10-24 08:45:29	2019-10-24 11:25:35	2.29234759999999982	01	19-29岁	22.6240984486409396	113.971819035919381	440305	V0440300	27937	79	91	80	91	113.971230250000005	22.620244679999999	113.973670589999998	22.6224606399999999	1
2019-10-24 09:03:49	2019-10-24 12:37:33	1.75727349999999993	01	30-39岁	22.6236476975806902	114.031675372978782	440309	V0440300	27961	79	115	80	115	114.029798319999998	22.620244679999999	114.032238660000004	22.6224606399999999	1
2019-10-24 09:03:53	2019-10-24 12:37:33	1.75727349999999993	01	30-39岁	22.6236231753953589	114.031325913942311	440309	V0440300	27961	79	115	80	115	114.029798319999998	22.620244679999999	114.032238660000004	22.6224606399999999	1
2019-10-24 18:38:11	2019-10-24 20:55:05	1.86759879999999989	03	未知	22.6229162617615209	114.060059507728283	440307	V0440300	27973	79	127	80	127	114.059082349999997	22.620244679999999	114.061522690000004	22.6224606399999999	1
2019-10-24 12:53:59	2019-10-24 15:42:22	1.86759879999999989	02	30-39岁	22.6246860810409487	114.100738453391017	440307	V0440300	28347	80	144	80	144	114.100568069999994	22.6224606399999999	114.103008399999993	22.6246766000000008	1
2019-10-24 14:32:42	2019-10-24 18:30:36	2.29234759999999982	01	19-29岁	22.627186851332759	113.938192365304033	440305	V0440300	28637	81	77	83	77	113.93706555	22.6246766000000008	113.939505879999999	22.6268925500000009	2
2019-10-24 18:51:27	2019-10-24 22:14:06	2.29234759999999982	01	19-29岁	22.627186851332759	113.938192365304033	440305	V0440300	28637	81	77	83	77	113.93706555	22.6246766000000008	113.939505879999999	22.6268925500000009	2
2019-10-24 14:58:03	2019-10-24 15:42:22	1.75727349999999993	01	30-39岁	22.6285614305858296	114.024589269143632	440309	V0440300	28672	81	112	82	112	114.022477309999999	22.6246766000000008	114.024917650000006	22.6268925500000009	2
2019-10-24 14:02:52	2019-10-24 14:57:47	1.75727349999999993	01	30-39岁	22.6285614305858296	114.024589269143632	440309	V0440300	28672	81	112	82	112	114.022477309999999	22.6246766000000008	114.024917650000006	22.6268925500000009	2
2019-10-24 14:30:19	2019-10-24 16:05:36	1.86759879999999989	01	30-39岁	22.6270349395590991	114.053837125188181	440307	V0440300	28684	81	124	82	124	114.051761350000007	22.6246766000000008	114.054201680000006	22.6268925500000009	1
2019-10-24 12:07:29	2019-10-24 15:16:20	2.01503029999999983	02	40-49岁	22.6310543804048088	113.832133408775789	440306	V0440300	28951	82	34	84	33	113.832131090000004	22.6268925500000009	113.834571429999997	22.6291085099999982	1
2019-10-24 19:06:55	2019-10-24 22:01:09	1.75727349999999993	01	50-59岁	22.6302228594403587	114.011535431008824	440309	V0440300	29024	82	107	83	107	114.010275629999995	22.6268925500000009	114.012715970000002	22.6291085099999982	1
2019-10-24 17:02:30	2019-10-24 18:32:51	1.86759879999999989	01	40-49岁	22.6313121480939792	114.06559767167299	440307	V0440300	29046	82	129	83	129	114.063963029999996	22.6268925500000009	114.066403359999995	22.6291085099999982	1
2019-10-24 08:54:52	2019-10-24 21:12:24	2.01503029999999983	01	19-29岁	22.6319462373040992	113.834339088855998	440306	V0440300	29308	83	34	85	33	113.832131090000004	22.6291085099999982	113.834571429999997	22.6313244699999991	1
2019-10-24 08:02:29	2019-10-24 09:08:52	1.75727349999999993	01	50-59岁	22.63330234280496	114.006802046271247	440309	V0440300	29379	83	105	84	105	114.005394960000004	22.6291085099999982	114.007835290000003	22.6313244699999991	4
2019-10-24 00:20:57	2019-10-24 00:36:15	1.75727349999999993	01	50-59岁	22.63330234280496	114.006802046271247	440309	V0440300	29379	83	105	84	105	114.005394960000004	22.6291085099999982	114.007835290000003	22.6313244699999991	4
2019-10-24 15:30:45	2019-10-24 15:31:45	1.75727349999999993	01	50-59岁	22.63330234280496	114.006802046271247	440309	V0440300	29379	83	105	84	105	114.005394960000004	22.6291085099999982	114.007835290000003	22.6313244699999991	4
2019-10-24 19:52:08	2019-10-24 19:53:08	1.75727349999999993	01	50-59岁	22.63330234280496	114.006802046271247	440309	V0440300	29379	83	105	84	105	114.005394960000004	22.6291085099999982	114.007835290000003	22.6313244699999991	4
2019-10-24 07:02:24	2019-10-24 09:52:32	1.86759879999999989	01	30-39岁	22.6313983401632015	114.064390239266331	440307	V0440300	29403	83	129	83	129	114.063963029999996	22.6291085099999982	114.066403359999995	22.6313244699999991	1
2019-10-24 10:49:07	2019-10-24 13:09:30	2.01503029999999983	01	19-29岁	22.6340652210379503	113.842485582343926	440306	V0440300	29669	84	38	86	37	113.841892439999995	22.6313244699999991	113.844332769999994	22.63354043	2
2019-10-24 09:46:17	2019-10-24 10:43:12	2.01503029999999983	01	19-29岁	22.6340652210379503	113.842485582343926	440306	V0440300	29669	84	38	86	37	113.841892439999995	22.6313244699999991	113.844332769999994	22.63354043	2
2019-10-24 18:20:47	2019-10-24 20:51:55	1.75727349999999993	01	19-29岁	22.6341529577687517	114.007405841933434	440309	V0440300	29736	84	105	85	105	114.005394960000004	22.6313244699999991	114.007835290000003	22.63354043	1
2019-10-24 00:00:48	2019-10-24 03:31:59	1.75727349999999993	01	30-39岁	22.6347259012794417	114.008122608967952	440309	V0440300	29737	84	106	85	106	114.007835290000003	22.6313244699999991	114.010275629999995	22.63354043	1
2019-10-24 11:54:41	2019-10-24 14:29:19	1.75727349999999993	01	19-29岁	22.6336861093082291	114.018188407687333	440309	V0440300	29741	84	110	85	110	114.017596639999994	22.6313244699999991	114.02003698	22.63354043	1
2019-10-24 10:25:14	2019-10-24 13:49:40	1.86759879999999989	01	40-49岁	22.6337432678921004	114.056426090305081	440307	V0440300	29756	84	125	85	125	114.054201680000006	22.6313244699999991	114.056642019999998	22.63354043	1
2019-10-24 13:45:48	2019-10-24 15:45:49	1.86759879999999989	01	30-39岁	22.6351218391335109	114.06220122261243	440307	V0440300	29759	84	128	84	128	114.061522690000004	22.6313244699999991	114.063963029999996	22.63354043	1
2019-10-24 13:43:09	2019-10-24 14:43:35	2.29234759999999982	01	19-29岁	22.6363154790858694	113.930416420986816	440305	V0440300	30062	85	74	87	74	113.929744540000002	22.63354043	113.932184879999994	22.6357563800000001	1
2019-10-24 12:06:06	2019-10-24 15:09:07	1.75727349999999993	01	30-39岁	22.6366393809648692	114.006681088824919	440309	V0440300	30093	85	105	86	105	114.005394960000004	22.63354043	114.007835290000003	22.6357563800000001	1
2019-10-24 12:23:41	2019-10-24 14:55:56	1.75727349999999993	01	19-29岁	22.6372574029709916	114.015136131035433	440309	V0440300	30096	85	108	86	108	114.012715970000002	22.63354043	114.015156300000001	22.6357563800000001	1
2019-10-24 12:20:13	2019-10-24 20:51:59	1.75727349999999993	02	19-29岁	22.6400796342727517	114.008220483306445	440309	V0440300	30451	86	106	87	106	114.007835290000003	22.6357563800000001	114.010275629999995	22.637972340000001	1
2019-10-24 10:08:31	2019-10-24 11:06:42	1.75727349999999993	01	30-39岁	22.6385832795983113	114.041855077859907	440309	V0440300	30464	86	119	87	119	114.039559659999995	22.6357563800000001	114.042000000000002	22.637972340000001	1
2019-10-24 10:43:41	2019-10-24 17:41:37	2.01503029999999983	02	19-29岁	22.6415657023092791	113.816570685288397	440306	V0440300	30729	87	27	90	26	113.815048739999995	22.637972340000001	113.817489080000001	22.6401882999999984	1
2019-10-24 19:47:07	2019-10-24 20:51:25	1.75727349999999993	01	19-29岁	22.6423381028583002	114.006888093275194	440309	V0440300	30807	87	105	88	105	114.005394960000004	22.637972340000001	114.007835290000003	22.6401882999999984	1
2019-10-24 20:55:44	2019-10-24 22:48:24	1.86759879999999989	02	19-29岁	22.6411013023103713	114.173331345545378	440307	V0440300	30875	87	173	87	173	114.171337820000005	22.637972340000001	114.173778150000004	22.6401882999999984	1
2019-10-24 14:29:45	2019-10-24 16:08:36	1.75727349999999993	01	30-39岁	22.644084060411469	114.00952408942571	440309	V0440300	31165	88	106	89	106	114.007835290000003	22.6401882999999984	114.010275629999995	22.6424042599999993	1
2019-10-24 12:28:20	2019-10-24 14:22:54	2.01503029999999983	01	30-39岁	22.6466368679593195	113.824736919163598	440306	V0440300	31446	89	30	91	29	113.822369749999993	22.6424042599999993	113.82481009	22.6446202099999994	1
2019-10-24 18:39:35	2019-10-24 21:40:52	1.75727349999999993	02	19-29岁	22.6459394753175296	114.008355983395305	440309	V0440300	31522	89	106	90	106	114.007835290000003	22.6424042599999993	114.010275629999995	22.6446202099999994	1
2019-10-24 16:25:28	2019-10-24 19:03:11	1.75727349999999993	02	19-29岁	22.6462166943333294	114.014990990334923	440309	V0440300	31524	89	108	90	108	114.012715970000002	22.6424042599999993	114.015156300000001	22.6446202099999994	2
2019-10-24 13:09:54	2019-10-24 15:17:45	1.75727349999999993	02	19-29岁	22.6462166943333294	114.014990990334923	440309	V0440300	31524	89	108	90	108	114.012715970000002	22.6424042599999993	114.015156300000001	22.6446202099999994	2
2019-10-24 17:35:48	2019-10-24 23:34:22	2.01503029999999983	02	19-29岁	22.6481427225354111	113.829232829816888	440306	V0440300	31805	90	32	92	31	113.827250419999999	22.6446202099999994	113.829690760000005	22.6468361700000003	1
2019-10-24 18:51:58	2019-10-24 19:42:41	1.75727349999999993	02	19-29岁	22.64770298763775	113.985924948034324	440309	V0440300	31870	90	97	91	97	113.985872270000002	22.6446202099999994	113.988312609999994	22.6468361700000003	1
2019-10-24 08:15:48	2019-10-24 08:16:48	1.75727349999999993	01	40-49岁	22.6483405831320397	114.007895541124014	440309	V0440300	31879	90	106	91	106	114.007835290000003	22.6446202099999994	114.010275629999995	22.6468361700000003	1
2019-10-24 17:35:22	2019-10-24 18:21:13	2.01503029999999983	01	19-29岁	22.6502785114100291	113.917358938465952	440306	V0440300	32198	91	68	93	68	113.915102520000005	22.6468361700000003	113.917542859999998	22.6490521300000012	1
2019-10-24 09:50:55	2019-10-24 11:32:02	1.86759879999999989	01	30-39岁	22.6503225050442296	114.173648152209893	440307	V0440300	32303	91	173	90	173	114.171337820000005	22.6468361700000003	114.173778150000004	22.6490521300000012	1
2019-10-24 10:41:01	2019-10-24 12:51:45	1.86759879999999989	01	30-39岁	22.6491337021296495	114.199491249943776	440307	V0440300	32314	91	184	90	184	114.198181509999998	22.6468361700000003	114.200621850000005	22.6490521300000012	1
2019-10-24 11:30:37	2019-10-24 22:39:56	2.01503029999999983	01	19-29岁	22.6535447834455503	113.819055478793274	440306	V0440300	32872	93	28	95	28	113.817489080000001	22.6512680800000012	113.81992941	22.6534840399999986	1
2019-10-24 10:37:38	2019-10-24 21:18:36	2.01503029999999983	01	30-39岁	22.6543796003546305	113.859055140751948	440306	V0440300	32889	93	45	95	45	113.858974790000005	22.6512680800000012	113.861415129999997	22.6534840399999986	1
2019-10-24 17:23:06	2019-10-24 19:39:11	1.75727349999999993	01	30-39岁	22.6542955233455388	113.998645438884282	440309	V0440300	32946	93	102	94	102	113.998073950000006	22.6512680800000012	114.000514289999998	22.6534840399999986	2
2019-10-24 10:21:40	2019-10-24 14:40:09	1.75727349999999993	01	30-39岁	22.6542955233455388	113.998645438884282	440309	V0440300	32946	93	102	94	102	113.998073950000006	22.6512680800000012	114.000514289999998	22.6534840399999986	2
2019-10-24 08:00:35	2019-10-24 08:47:43	1.75727349999999993	01	40-49岁	22.6542837832781991	114.037269082220305	440309	V0440300	32962	93	118	94	118	114.037119329999996	22.6512680800000012	114.039559659999995	22.6534840399999986	1
2019-10-24 08:56:34	2019-10-24 18:37:48	1.75727349999999993	01	30-39岁	22.6567709748290689	114.027326166925349	440309	V0440300	33314	94	113	95	113	114.024917650000006	22.6534840399999986	114.027357980000005	22.6556999999999995	1
2019-10-24 08:14:55	2019-10-24 13:48:03	1.75727349999999993	01	30-39岁	22.6559554195666486	114.02714926250033	440309	V0440300	33314	94	113	95	113	114.024917650000006	22.6534840399999986	114.027357980000005	22.6556999999999995	1
2019-10-24 18:22:31	2019-10-24 19:29:48	1.86759879999999989	01	30-39岁	22.6564365993051986	114.062019713194488	440307	V0440300	33329	94	128	94	128	114.061522690000004	22.6534840399999986	114.063963029999996	22.6556999999999995	1
2019-10-24 06:40:24	2019-10-24 10:28:12	1.86759879999999989	01	40-49岁	22.6579270208677883	114.123223978855094	440307	V0440300	33711	95	153	95	153	114.122531089999995	22.6556999999999995	114.124971430000002	22.6579159600000004	1
2019-10-24 09:09:01	2019-10-24 11:30:59	1.86759879999999989	01	19-29岁	22.6589870572912488	114.150198399136357	440307	V0440300	33722	95	164	95	164	114.149374789999996	22.6556999999999995	114.151815130000003	22.6579159600000004	1
2019-10-24 07:24:14	2019-10-24 11:30:29	1.86759879999999989	01	19-29岁	22.65941841203081	114.150092235076428	440307	V0440300	33722	95	164	95	164	114.149374789999996	22.6556999999999995	114.151815130000003	22.6579159600000004	1
2019-10-24 00:01:49	2019-10-24 10:03:00	1.75727349999999993	01	30-39岁	22.6657169540457986	113.998416290812912	440309	V0440300	34731	98	102	99	102	113.998073950000006	22.6623478700000014	114.000514289999998	22.6645638299999987	1
2019-10-24 13:49:17	2019-10-24 15:02:54	1.75727349999999993	01	19-29岁	22.6676712249190793	114.020896398577364	440309	V0440300	35097	99	111	100	111	114.02003698	22.6645638299999987	114.022477309999999	22.6667797899999997	1
2019-10-24 15:44:48	2019-10-24 19:07:32	1.75727349999999993	01	30-39岁	22.66733782438844	114.029665724517344	440309	V0440300	35100	99	114	99	114	114.027357980000005	22.6645638299999987	114.029798319999998	22.6667797899999997	1
2019-10-24 09:38:01	2019-10-24 11:05:40	1.86759879999999989	01	19-29岁	22.6696947023991697	114.05856676188975	440307	V0440300	35469	100	126	100	126	114.056642019999998	22.6667797899999997	114.059082349999997	22.6689957399999997	1
2019-10-24 00:00:01	2019-10-24 09:30:01	1.75727349999999993	01	30-39岁	22.6763997195436602	113.994896460712923	440309	V0440300	36514	103	100	104	100	113.99319328	22.6734276600000015	113.995633609999999	22.6756436199999989	1
2019-10-24 17:03:00	2019-10-24 19:46:07	1.86759879999999989	02	30-39岁	22.6769387009984698	114.207485943087775	440307	V0440300	36601	103	187	102	187	114.205502519999996	22.6734276600000015	114.207942860000003	22.6756436199999989	1
2019-10-24 16:28:25	2019-10-24 18:04:38	1.86759879999999989	01	19-29岁	22.6769494728634591	114.295349001933502	440307	V0440300	36637	103	223	101	224	114.293354620000002	22.6734276600000015	114.295794959999995	22.6756436199999989	1
2019-10-24 15:14:32	2019-10-24 17:19:53	2.01503029999999983	01	19-29岁	22.6784025488227989	113.797632969263987	440306	V0440300	36790	104	19	106	19	113.795526050000007	22.6756436199999989	113.797966389999999	22.677859569999999	1
2019-10-24 19:14:20	2019-10-24 22:30:32	2.01503029999999983	02	50-59岁	22.6810833604730213	113.808957943035352	440306	V0440300	37152	105	24	107	24	113.807727729999996	22.677859569999999	113.810168070000003	22.6800755299999999	1
2019-10-24 22:32:17	2019-10-24 23:14:04	1.75727349999999993	01	19-29岁	22.6806707367952711	113.980633110565748	440309	V0440300	37222	105	94	106	94	113.978551260000003	22.677859569999999	113.980991599999996	22.6800755299999999	1
2019-10-24 09:46:17	2019-10-24 22:27:55	1.86759879999999989	01	30-39岁	22.6820042483718609	114.117011980939623	440307	V0440300	37278	105	150	105	150	114.115210079999997	22.677859569999999	114.117650420000004	22.6800755299999999	1
2019-10-24 17:41:03	2019-10-24 20:18:11	2.01503029999999983	01	19-29岁	22.6862547614288594	113.78017933845392	440306	V0440300	37854	107	12	109	12	113.778443699999997	22.6822914900000008	113.780884040000004	22.6845074500000017	2
2019-10-24 20:18:13	2019-10-24 20:55:03	2.01503029999999983	01	19-29岁	22.6862547614288594	113.78017933845392	440306	V0440300	37854	107	12	109	12	113.778443699999997	22.6822914900000008	113.780884040000004	22.6845074500000017	2
2019-10-24 08:38:09	2019-10-24 12:15:43	2.01503029999999983	01	30-39岁	22.6892606024065415	113.804518618804579	440306	V0440300	38578	109	22	111	22	113.802847060000005	22.6867234000000018	113.805287399999997	22.6889393599999991	2
2019-10-24 15:04:40	2019-10-24 20:19:40	2.01503029999999983	01	30-39岁	22.6892606024065415	113.804518618804579	440306	V0440300	38578	109	22	111	22	113.802847060000005	22.6867234000000018	113.805287399999997	22.6889393599999991	2
2019-10-24 20:56:06	2019-10-24 22:23:39	1.75727349999999993	01	19-29岁	22.6933263517846484	113.980773861935319	440309	V0440300	39007	110	94	111	94	113.978551260000003	22.6889393599999991	113.980991599999996	22.69115532	1
2019-10-24 00:00:07	2019-10-24 00:17:59	1.86759879999999989	01	30-39岁	22.6914201957086199	114.267787235249131	440307	V0440300	39125	110	212	108	213	114.266510920000002	22.6889393599999991	114.268951259999994	22.69115532	1
2019-10-24 13:18:57	2019-10-24 17:31:01	2.01503029999999983	01	19-29岁	22.6942016853216408	113.80296457294898	440306	V0440300	39292	111	22	113	22	113.802847060000005	22.69115532	113.805287399999997	22.6933712800000009	1
2019-10-24 13:16:08	2019-10-24 17:29:49	2.01503029999999983	01	19-29岁	22.6940530158967988	113.803201434095016	440306	V0440300	39292	111	22	113	22	113.802847060000005	22.69115532	113.805287399999997	22.6933712800000009	1
2019-10-24 09:46:00	2019-10-24 11:33:08	1.86759879999999989	01	19-29岁	22.6948862113421015	114.229477000532256	440307	V0440300	39466	111	196	110	197	114.227465550000005	22.69115532	114.229905880000004	22.6933712800000009	1
2019-10-24 22:20:42	2019-10-24 23:33:22	1.75727349999999993	01	19-29岁	22.7004228172412112	113.987144996928222	440309	V0440300	40438	114	97	115	97	113.985872270000002	22.6978031899999984	113.988312609999994	22.7000191499999993	2
2019-10-24 00:03:06	2019-10-24 10:02:39	1.75727349999999993	01	19-29岁	22.7004228172412112	113.987144996928222	440309	V0440300	40438	114	97	115	97	113.985872270000002	22.6978031899999984	113.988312609999994	22.7000191499999993	2
2019-10-24 09:10:13	2019-10-24 10:33:10	1.86759879999999989	01	60岁以上	22.7001813569092015	114.233456381705366	440307	V0440300	40539	114	198	113	199	114.232346219999997	22.6978031899999984	114.234786549999995	22.7000191499999993	1
2019-10-24 08:43:03	2019-10-24 10:25:04	1.86759879999999989	03	未知	22.7023117003645112	114.225650144673523	440307	V0440300	40893	115	195	114	196	114.225025209999998	22.7000191499999993	114.227465550000005	22.7022351100000002	1
2019-10-24 12:35:57	2019-10-24 12:36:57	2.01503029999999983	01	30-39岁	22.7098191054111105	113.794713549734837	440306	V0440300	41787	118	18	120	18	113.79308571	22.7066670200000011	113.795526050000007	22.7088829799999985	1
2019-10-24 00:50:14	2019-10-24 03:41:50	1.75727349999999993	01	40-49岁	22.7115251513980105	114.096450204369702	440309	V0440300	42268	119	142	119	143	114.095687400000003	22.7088829799999985	114.098127730000002	22.7110989399999994	1
2019-10-24 00:03:20	2019-10-24 02:06:42	1.75727349999999993	01	19-29岁	22.7135500417592588	114.054701504996657	440309	V0440300	42608	120	125	120	126	114.054201680000006	22.7110989399999994	114.056642019999998	22.7133148899999995	1
2019-10-24 11:31:13	2019-10-24 12:52:46	2.31628990000000012	02	30-39岁	22.7152998177719105	114.202310045361656	441900	V0440300	42668	120	185	119	186	114.200621850000005	22.7110989399999994	114.203062189999997	22.7133148899999995	1
2019-10-24 09:17:46	2019-10-24 20:37:52	1.86759879999999989	01	30-39岁	22.7198025843754614	114.258476365862464	440307	V0440300	43405	122	208	120	209	114.256749580000005	22.7155308500000004	114.259189919999997	22.7177468100000013	1
2019-10-24 08:13:53	2019-10-24 10:26:47	2.01503029999999983	01	30-39岁	22.7226182181969989	113.819258939509851	440306	V0440300	43939	124	28	126	28	113.817489080000001	22.7199627699999986	113.81992941	22.7221787199999987	1
2019-10-24 16:46:21	2019-10-24 16:47:21	1.86759879999999989	01	30-39岁	22.7225834432221703	114.209507929492958	440307	V0440300	44099	124	188	123	189	114.207942860000003	22.7199627699999986	114.210383190000002	22.7221787199999987	1
2019-10-24 10:31:34	2019-10-24 12:49:13	2.01503029999999983	01	19-29岁	22.7262169150543194	113.774623325868589	440306	V0440300	44278	125	10	127	10	113.773563030000005	22.7221787199999987	113.776003360000004	22.7243946799999996	2
2019-10-24 12:49:55	2019-10-24 13:36:57	2.01503029999999983	01	19-29岁	22.7262169150543194	113.774623325868589	440306	V0440300	44278	125	10	127	10	113.773563030000005	22.7221787199999987	113.776003360000004	22.7243946799999996	2
2019-10-24 10:24:24	2019-10-24 11:51:42	2.01503029999999983	01	30-39岁	22.726400724214681	113.821146138530281	440306	V0440300	44297	125	29	127	29	113.81992941	22.7221787199999987	113.822369749999993	22.7243946799999996	2
2019-10-24 14:03:47	2019-10-24 20:01:47	2.01503029999999983	01	30-39岁	22.726400724214681	113.821146138530281	440306	V0440300	44297	125	29	127	29	113.81992941	22.7221787199999987	113.822369749999993	22.7243946799999996	2
2019-10-24 19:24:00	2019-10-24 20:50:40	1.75727349999999993	01	30-39岁	22.7255785676893289	114.051155374331344	440309	V0440300	44391	125	123	125	124	114.04932101	22.7221787199999987	114.051761350000007	22.7243946799999996	1
2019-10-24 18:24:53	2019-10-24 20:13:14	2.01503029999999983	01	19-29岁	22.7325074976899799	113.823290991164072	440306	V0440300	45369	128	30	130	30	113.822369749999993	22.7288266000000014	113.82481009	22.7310425500000015	1
2019-10-24 11:16:01	2019-10-24 12:58:23	2.01503029999999983	02	19-29岁	22.7371639153167813	113.818309325185382	440306	V0440300	46081	130	28	132	28	113.817489080000001	22.7332585099999989	113.81992941	22.7354744699999998	1
2019-10-24 13:12:52	2019-10-24 15:26:52	2.01503029999999983	02	30-39岁	22.7384931134163288	113.818443922071836	440306	V0440300	46438	131	28	133	28	113.817489080000001	22.7354744699999998	113.81992941	22.7376904300000007	1
2019-10-24 11:00:46	2019-10-24 14:48:14	2.01503029999999983	01	19-29岁	22.7387107396243913	113.923005746991237	440306	V0440300	46481	131	71	132	72	113.922423530000003	22.7354744699999998	113.924863869999996	22.7376904300000007	1
2019-10-24 19:06:45	2019-10-24 21:41:53	2.01503029999999983	01	19-29岁	22.7416919874170311	113.811880704612008	440306	V0440300	46792	132	25	134	25	113.810168070000003	22.7376904300000007	113.812608400000002	22.7399063800000008	1
2019-10-24 12:16:42	2019-10-24 12:17:42	2.01503029999999983	01	19-29岁	22.7421079009355687	113.818253165030058	440306	V0440300	46795	132	28	134	28	113.817489080000001	22.7376904300000007	113.81992941	22.7399063800000008	1
2019-10-24 10:50:20	2019-10-24 12:28:21	2.01503029999999983	01	19-29岁	22.7401488494663191	113.896597350380148	440306	V0440300	46827	132	60	133	60	113.895579830000003	22.7376904300000007	113.898020169999995	22.7399063800000008	1
2019-10-24 19:08:31	2019-10-24 19:09:31	2.01503029999999983	01	30-39岁	22.7429109072668005	113.785370660422259	440306	V0440300	47138	133	14	135	14	113.783324370000003	22.7399063800000008	113.785764709999995	22.7421223400000017	1
2019-10-24 17:11:33	2019-10-24 18:47:52	2.01503029999999983	01	19-29岁	22.7506615232497111	113.860573311545522	440306	V0440300	48240	136	45	137	46	113.858974790000005	22.7465542499999991	113.861415129999997	22.74877021	1
2019-10-24 21:06:43	2019-10-24 23:32:58	2.01503029999999983	01	19-29岁	22.7609122866079687	113.902083126818766	440306	V0440300	50042	141	62	142	63	113.900460510000002	22.7576340399999992	113.902900840000001	22.7598500000000001	1
2019-10-24 14:10:27	2019-10-24 15:45:38	2.01503029999999983	03	未知	22.7648144421826188	113.833791834294445	440306	V0440300	50728	143	34	144	35	113.832131090000004	22.762065960000001	113.834571429999997	22.7642819199999984	1
2019-10-24 23:36:47	2019-10-24 23:36:47	2.01503029999999983	01	40-49岁	22.7707488099624413	113.826356608174706	440306	V0440300	51439	145	31	146	32	113.82481009	22.7664978699999985	113.827250419999999	22.7687138299999994	1
2019-10-24 14:38:10	2019-10-24 17:03:15	1.86759879999999989	01	30-39岁	22.7778491464394399	114.294803756817842	440307	V0440300	53059	149	223	146	224	114.293354620000002	22.7753617000000013	114.295794959999995	22.7775776599999986	1
2019-10-24 18:13:36	2019-10-24 20:38:30	2.01503029999999983	01	40-49岁	22.7805004317845103	113.888911036418023	440306	V0440300	53250	150	57	151	58	113.888258820000004	22.7775776599999986	113.890699159999997	22.7797936199999995	1
2019-10-24 12:53:55	2019-10-24 14:01:24	2.01503029999999983	02	50-59岁	22.7841111256980611	113.87281951114781	440306	V0440300	53600	151	50	152	51	113.871176469999995	22.7797936199999995	113.873616810000001	22.7820095699999996	1
2019-10-24 16:21:06	2019-10-24 16:22:06	2.01503029999999983	02	40-49岁	22.785310722182551	113.88707921343287	440306	V0440300	53963	152	56	153	57	113.885818490000005	22.7820095699999996	113.888258820000004	22.7842255300000005	1
2019-10-24 09:46:00	2019-10-24 16:46:25	1.86759879999999989	02	40-49岁	22.7870884594576992	114.319689223472764	440307	V0440300	54497	153	233	150	235	114.317757979999996	22.7842255300000005	114.320198320000003	22.7864414900000014	1
2019-10-24 10:51:45	2019-10-24 10:52:45	2.01503029999999983	01	19-29岁	22.8075199434194005	113.837175350984765	440306	V0440300	57513	162	36	163	37	113.837011770000004	22.8041691499999999	113.839452100000003	22.8063851100000008	1
2019-10-24 22:06:47	2019-10-24 23:10:46	2.01503029999999983	02	30-39岁	22.8076562467421198	113.839041064465974	440306	V0440300	57513	162	36	163	37	113.837011770000004	22.8041691499999999	113.839452100000003	22.8063851100000008	1
2019-10-24 19:10:53	2019-10-24 20:33:33	2.31628990000000012	01	19-29岁	22.8512063727638512	113.880652671091141	441900	V0440300	64670	182	53	182	54	113.878497479999993	22.8484882999999996	113.88093782	22.8507042600000005	1
