# Supplementary material for: Analysis of the influencing factors of vitality and built environment of shopping centers based on mobile-phone signaling data
Source: PLoS One. 2024 Feb 15;19(2):e0296261. doi: 10.1371/journal.pone.0296261 (PMC10868840; doi:10.1371/journal.pone.0296261)
Supplement: S1 Data — (ZIP) [file pone.0296261.s001.zip › μò░μì«Θçìμû░μƒÑΦ»ó/10Σ╕çΦ▒íσƒÄ/Σ╕çΦ▒íσƒÄ21-Φ«┐Θù«Φ«░σ╜ò .csv]

stime	etime	weight	gender	age	o_lat	o_lon	o_district	city	o_fnid	grow_4326	gcol_4326	grow_32650	gcol_32650	ext_min_x	ext_min_y	ext_max_x	ext_max_y	visit_time
2019-10-21 17:43:01	2019-10-21 18:46:31	2.29234759999999982	01	30-39岁	22.4734885546410794	113.88747779362285	440305	V0440300	3626	11	56	14	54	113.885818490000005	22.4695595700000013	113.888258820000004	22.4717755299999986	1
2019-10-21 20:32:04	2019-10-21 21:04:54	2.29234759999999982	01	19-29岁	22.4789253822764685	113.890958859835465	440305	V0440300	4699	14	58	17	56	113.890699159999997	22.4762074500000004	113.893139500000004	22.4784234000000005	1
2019-10-21 11:38:26	2019-10-21 12:50:04	2.29234759999999982	01	30-39岁	22.4839045250618703	113.896917026075059	440305	V0440300	5415	16	60	19	58	113.895579830000003	22.4806393600000014	113.898020169999995	22.4828553199999988	1
2019-10-21 17:53:13	2019-10-21 21:29:40	2.29234759999999982	03	未知	22.4830144000830217	113.927216332970303	440305	V0440300	5427	16	72	19	70	113.924863869999996	22.4806393600000014	113.927304199999995	22.4828553199999988	1
2019-10-21 18:02:37	2019-10-21 20:35:43	2.29234759999999982	01	30-39岁	22.4836034087716889	113.927815134462165	440305	V0440300	5428	16	73	19	71	113.927304199999995	22.4806393600000014	113.929744540000002	22.4828553199999988	1
2019-10-21 11:39:37	2019-10-21 12:52:12	2.29234759999999982	02	40-49岁	22.4850855890882002	113.897793820283823	440305	V0440300	5772	17	60	20	58	113.895579830000003	22.4828553199999988	113.898020169999995	22.4850712799999997	1
2019-10-21 16:13:13	2019-10-21 17:21:12	2.29234759999999982	02	19-29岁	22.4870865308742509	113.915045236296535	440305	V0440300	5779	17	67	20	65	113.912662190000006	22.4828553199999988	113.915102520000005	22.4850712799999997	1
2019-10-21 19:54:51	2019-10-21 21:15:56	2.29234759999999982	02	19-29岁	22.4859209031290312	113.924879638086438	440305	V0440300	5784	17	72	20	70	113.924863869999996	22.4828553199999988	113.927304199999995	22.4850712799999997	1
2019-10-21 12:21:47	2019-10-21 13:14:42	2.29234759999999982	03	未知	22.4873105037345589	113.890091640320193	440305	V0440300	6126	18	57	21	55	113.888258820000004	22.4850712799999997	113.890699159999997	22.4872872299999997	1
2019-10-21 18:24:29	2019-10-21 21:53:05	2.29234759999999982	01	40-49岁	22.4875629639319286	113.914005247502558	440305	V0440300	6136	18	67	21	65	113.912662190000006	22.4850712799999997	113.915102520000005	22.4872872299999997	1
2019-10-21 20:50:13	2019-10-21 21:45:45	2.29234759999999982	02	30-39岁	22.4873166104092483	113.914807056624099	440305	V0440300	6136	18	67	21	65	113.912662190000006	22.4850712799999997	113.915102520000005	22.4872872299999997	1
2019-10-21 16:15:58	2019-10-21 18:00:11	2.29234759999999982	01	30-39岁	22.4882006588075889	113.929898704758799	440305	V0440300	6143	18	74	21	72	113.929744540000002	22.4850712799999997	113.932184879999994	22.4872872299999997	1
2019-10-21 08:47:15	2019-10-21 10:26:14	2.29234759999999982	03	未知	22.4899682791148692	113.88845893609259	440305	V0440300	6483	19	57	22	55	113.888258820000004	22.4872872299999997	113.890699159999997	22.4895031900000006	1
2019-10-21 08:38:59	2019-10-21 14:06:12	2.29234759999999982	01	50-59岁	22.4896192521433207	113.913464320815251	440305	V0440300	6493	19	67	22	65	113.912662190000006	22.4872872299999997	113.915102520000005	22.4895031900000006	1
2019-10-21 10:18:02	2019-10-21 11:02:59	2.29234759999999982	01	30-39岁	22.4906207002018093	113.919104034407496	440305	V0440300	6495	19	69	22	67	113.917542859999998	22.4872872299999997	113.919983189999996	22.4895031900000006	2
2019-10-21 09:04:55	2019-10-21 09:37:11	2.29234759999999982	01	30-39岁	22.4906207002018093	113.919104034407496	440305	V0440300	6495	19	69	22	67	113.917542859999998	22.4872872299999997	113.919983189999996	22.4895031900000006	2
2019-10-21 09:01:28	2019-10-21 10:02:59	2.29234759999999982	01	19-29岁	22.4904082931302902	113.921682354248347	440305	V0440300	6496	19	70	22	68	113.919983189999996	22.4872872299999997	113.922423530000003	22.4895031900000006	1
2019-10-21 19:47:29	2019-10-21 22:52:29	2.29234759999999982	01	40-49岁	22.4900760394399484	113.926021149478956	440305	V0440300	6498	19	72	22	70	113.924863869999996	22.4872872299999997	113.927304199999995	22.4895031900000006	1
2019-10-21 18:33:41	2019-10-21 20:56:55	2.29234759999999982	02	19-29岁	22.4914326356248715	113.927117734515434	440305	V0440300	6498	19	72	22	70	113.924863869999996	22.4872872299999997	113.927304199999995	22.4895031900000006	1
2019-10-21 08:53:54	2019-10-21 09:10:15	2.29234759999999982	01	30-39岁	22.4906404680826917	113.925804723869007	440305	V0440300	6498	19	72	22	70	113.924863869999996	22.4872872299999997	113.927304199999995	22.4895031900000006	1
2019-10-21 18:40:08	2019-10-21 20:36:22	2.29234759999999982	02	19-29岁	22.4914151798038695	113.929041070492218	440305	V0440300	6499	19	73	22	71	113.927304199999995	22.4872872299999997	113.929744540000002	22.4895031900000006	1
2019-10-21 12:00:05	2019-10-21 12:54:48	2.29234759999999982	01	30-39岁	22.4895068487704286	113.931666541833906	440305	V0440300	6500	19	74	22	72	113.929744540000002	22.4872872299999997	113.932184879999994	22.4895031900000006	1
2019-10-21 09:15:29	2019-10-21 10:08:00	2.29234759999999982	01	19-29岁	22.4927691030655907	113.924796176868625	440305	V0440300	6854	20	71	23	69	113.922423530000003	22.4895031900000006	113.924863869999996	22.4917191500000015	1
2019-10-21 15:31:45	2019-10-21 16:20:57	2.29234759999999982	01	30-39岁	22.4930971814621898	113.927799632840902	440305	V0440300	6856	20	73	23	71	113.927304199999995	22.4895031900000006	113.929744540000002	22.4917191500000015	1
2019-10-21 09:02:53	2019-10-21 11:32:08	2.29234759999999982	01	30-39岁	22.492783629399419	113.935498456467485	440305	V0440300	6859	20	76	23	74	113.934625209999993	22.4895031900000006	113.93706555	22.4917191500000015	1
2019-10-21 12:34:42	2019-10-21 14:41:37	2.29234759999999982	03	未知	22.492888555958551	113.93532132738224	440305	V0440300	6859	20	76	23	74	113.934625209999993	22.4895031900000006	113.93706555	22.4917191500000015	1
2019-10-21 17:31:08	2019-10-21 20:02:29	2.29234759999999982	01	19-29岁	22.4951525351271009	113.919178426917185	440305	V0440300	7209	21	69	24	67	113.917542859999998	22.4917191500000015	113.919983189999996	22.4939351099999989	1
2019-10-21 00:00:21	2019-10-21 03:38:24	2.29234759999999982	01	50-59岁	22.4942858550786298	113.927190641734654	440305	V0440300	7212	21	72	24	70	113.924863869999996	22.4917191500000015	113.927304199999995	22.4939351099999989	2
2019-10-21 22:27:25	2019-10-21 23:47:00	2.29234759999999982	01	50-59岁	22.4942858550786298	113.927190641734654	440305	V0440300	7212	21	72	24	70	113.924863869999996	22.4917191500000015	113.927304199999995	22.4939351099999989	2
2019-10-21 08:17:12	2019-10-21 17:31:52	2.29234759999999982	02	50-59岁	22.4944473060612289	113.927138512825863	440305	V0440300	7212	21	72	24	70	113.924863869999996	22.4917191500000015	113.927304199999995	22.4939351099999989	1
2019-10-21 19:36:58	2019-10-21 21:31:28	2.29234759999999982	01	30-39岁	22.4954111200186802	113.930827252263271	440305	V0440300	7214	21	74	24	72	113.929744540000002	22.4917191500000015	113.932184879999994	22.4939351099999989	2
2019-10-21 21:32:50	2019-10-21 23:18:06	2.29234759999999982	01	30-39岁	22.4954111200186802	113.930827252263271	440305	V0440300	7214	21	74	24	72	113.929744540000002	22.4917191500000015	113.932184879999994	22.4939351099999989	2
2019-10-21 16:27:42	2019-10-21 20:10:31	2.29234759999999982	01	19-29岁	22.4973569352737393	113.924966631850097	440305	V0440300	7569	22	72	25	70	113.924863869999996	22.4939351099999989	113.927304199999995	22.496151059999999	1
2019-10-21 16:40:56	2019-10-21 16:41:56	2.29234759999999982	01	30-39岁	22.4974168708203806	113.927160280681846	440305	V0440300	7569	22	72	25	70	113.924863869999996	22.4939351099999989	113.927304199999995	22.496151059999999	1
2019-10-21 18:08:25	2019-10-21 21:58:15	2.29234759999999982	01	30-39岁	22.5001702618842891	113.887278781428606	440305	V0440300	7910	23	56	26	54	113.885818490000005	22.496151059999999	113.888258820000004	22.4983670199999999	1
2019-10-21 17:21:03	2019-10-21 18:34:42	2.29234759999999982	02	30-39岁	22.4996599223352298	113.890757464442899	440305	V0440300	7912	23	58	26	56	113.890699159999997	22.496151059999999	113.893139500000004	22.4983670199999999	1
2019-10-21 06:57:06	2019-10-21 08:12:34	2.29234759999999982	01	40-49岁	22.4993829870170714	113.923785457363394	440305	V0440300	7925	23	71	26	69	113.922423530000003	22.496151059999999	113.924863869999996	22.4983670199999999	1
2019-10-21 19:47:16	2019-10-21 21:33:04	2.29234759999999982	02	40-49岁	22.500009033204261	113.93436791540158	440305	V0440300	7929	23	75	26	73	113.932184879999994	22.496151059999999	113.934625209999993	22.4983670199999999	1
2019-10-21 15:58:47	2019-10-21 17:00:57	2.29234759999999982	03	未知	22.4999245912488988	113.935146778735586	440305	V0440300	7930	23	76	26	74	113.934625209999993	22.496151059999999	113.93706555	22.4983670199999999	1
2019-10-21 18:06:16	2019-10-21 21:56:38	2.29234759999999982	01	30-39岁	22.5019435914953512	113.883315281246169	440305	V0440300	8265	24	54	27	52	113.88093782	22.4983670199999999	113.883378149999999	22.5005829800000008	1
2019-10-21 20:13:07	2019-10-21 22:39:08	2.29234759999999982	03	19-29岁	22.5011062399764512	113.924232941122256	440305	V0440300	8282	24	71	27	69	113.922423530000003	22.4983670199999999	113.924863869999996	22.5005829800000008	1
2019-10-21 18:24:50	2019-10-21 19:43:24	2.29234759999999982	02	40-49岁	22.5026078144630013	113.927249476408079	440305	V0440300	8283	24	72	27	70	113.924863869999996	22.4983670199999999	113.927304199999995	22.5005829800000008	2
2019-10-21 22:00:46	2019-10-21 23:10:00	2.29234759999999982	02	40-49岁	22.5026078144630013	113.927249476408079	440305	V0440300	8283	24	72	27	70	113.924863869999996	22.4983670199999999	113.927304199999995	22.5005829800000008	2
2019-10-21 22:04:01	2019-10-21 23:18:22	2.29234759999999982	01	40-49岁	22.5015153518919711	113.927225068696814	440305	V0440300	8283	24	72	27	70	113.924863869999996	22.4983670199999999	113.927304199999995	22.5005829800000008	1
2019-10-21 19:49:59	2019-10-21 23:43:39	2.29234759999999982	01	30-39岁	22.5039644760269617	113.890282366633656	440305	V0440300	8625	25	57	28	55	113.888258820000004	22.5005829800000008	113.890699159999997	22.5027989400000017	1
2019-10-21 16:21:02	2019-10-21 17:18:32	2.29234759999999982	02	60岁以上	22.5044275298809602	113.890427404191485	440305	V0440300	8625	25	57	28	55	113.888258820000004	22.5005829800000008	113.890699159999997	22.5027989400000017	1
2019-10-21 18:43:02	2019-10-21 19:43:19	2.29234759999999982	01	19-29岁	22.5044313104659288	113.914067824327162	440305	V0440300	8635	25	67	28	65	113.912662190000006	22.5005829800000008	113.915102520000005	22.5027989400000017	1
2019-10-21 04:27:36	2019-10-21 08:12:00	2.29234759999999982	01	19-29岁	22.5046260729269711	113.924242449017171	440305	V0440300	8639	25	71	28	69	113.922423530000003	22.5005829800000008	113.924863869999996	22.5027989400000017	1
2019-10-21 08:00:02	2019-10-21 10:34:37	2.29234759999999982	01	30-39岁	22.5062380977906216	113.915105819543825	440305	V0440300	8993	26	68	29	66	113.915102520000005	22.5027989400000017	113.917542859999998	22.5050148900000018	2
2019-10-21 13:03:59	2019-10-21 17:53:17	2.29234759999999982	01	30-39岁	22.5062380977906216	113.915105819543825	440305	V0440300	8993	26	68	29	66	113.915102520000005	22.5027989400000017	113.917542859999998	22.5050148900000018	2
2019-10-21 00:24:35	2019-10-21 23:39:56	2.29234759999999982	03	19-29岁	22.5060527444563512	113.934215158972819	440305	V0440300	9000	26	75	29	73	113.932184879999994	22.5027989400000017	113.934625209999993	22.5050148900000018	1
2019-10-21 11:56:50	2019-10-21 14:50:42	2.29234759999999982	02	40-49岁	22.5093333406311196	113.907101555454361	440305	V0440300	9346	27	64	30	62	113.905341179999994	22.5050148900000018	113.907781510000007	22.5072308499999991	1
2019-10-21 10:34:19	2019-10-21 13:35:18	2.29234759999999982	02	50-59岁	22.5073427611018211	113.912002304936038	440305	V0440300	9348	27	66	30	64	113.910221849999999	22.5050148900000018	113.912662190000006	22.5072308499999991	1
2019-10-21 01:06:03	2019-10-21 09:49:03	2.29234759999999982	01	19-29岁	22.5074658485277688	113.919837893100478	440305	V0440300	9351	27	69	30	67	113.917542859999998	22.5050148900000018	113.919983189999996	22.5072308499999991	1
2019-10-21 00:09:13	2019-10-21 09:07:34	2.29234759999999982	02	30-39岁	22.5088137316732393	113.928977143946938	440305	V0440300	9355	27	73	30	71	113.927304199999995	22.5050148900000018	113.929744540000002	22.5072308499999991	1
2019-10-21 14:49:59	2019-10-21 14:51:17	3.05925700000000012	02	30-39岁	22.5090310032821499	114.053557805521919	440304	V0440300	9406	27	124	29	123	114.051761350000007	22.5050148900000018	114.054201680000006	22.5072308499999991	1
2019-10-21 18:43:48	2019-10-21 19:40:27	2.29234759999999982	01	50-59岁	22.509978782686801	113.915809516754152	440305	V0440300	9707	28	68	31	66	113.915102520000005	22.5072308499999991	113.917542859999998	22.50944681	1
2019-10-21 12:22:29	2019-10-21 13:50:25	2.29234759999999982	01	40-49岁	22.5102544564605012	113.922194637520988	440305	V0440300	9709	28	70	31	68	113.919983189999996	22.5072308499999991	113.922423530000003	22.50944681	1
2019-10-21 10:48:05	2019-10-21 12:05:59	2.29234759999999982	03	未知	22.5107385068030013	113.92249473466525	440305	V0440300	9710	28	71	31	69	113.922423530000003	22.5072308499999991	113.924863869999996	22.50944681	1
2019-10-21 15:38:22	2019-10-21 18:58:23	2.29234759999999982	03	未知	22.5105896470931697	113.924149273907503	440305	V0440300	9710	28	71	31	69	113.922423530000003	22.5072308499999991	113.924863869999996	22.50944681	2
2019-10-21 19:04:13	2019-10-21 19:04:13	2.29234759999999982	03	未知	22.5105896470931697	113.924149273907503	440305	V0440300	9710	28	71	31	69	113.922423530000003	22.5072308499999991	113.924863869999996	22.50944681	2
2019-10-21 16:12:24	2019-10-21 21:19:55	2.29234759999999982	01	19-29岁	22.50954681713662	113.92483285617007	440305	V0440300	9710	28	71	31	69	113.922423530000003	22.5072308499999991	113.924863869999996	22.50944681	2
2019-10-21 07:43:03	2019-10-21 13:42:07	2.29234759999999982	01	19-29岁	22.50954681713662	113.92483285617007	440305	V0440300	9710	28	71	31	69	113.922423530000003	22.5072308499999991	113.924863869999996	22.50944681	2
2019-10-21 11:12:17	2019-10-21 11:57:20	2.29234759999999982	01	19-29岁	22.5099324442061608	113.925649937462936	440305	V0440300	9711	28	72	31	70	113.924863869999996	22.5072308499999991	113.927304199999995	22.50944681	1
2019-10-21 17:00:10	2019-10-21 17:33:17	2.29234759999999982	02	40-49岁	22.5098047835954205	113.925108826725065	440305	V0440300	9711	28	72	31	70	113.924863869999996	22.5072308499999991	113.927304199999995	22.50944681	1
2019-10-21 00:00:07	2019-10-21 00:19:15	2.29234759999999982	01	19-29岁	22.5100946487244791	113.927054757227978	440305	V0440300	9711	28	72	31	70	113.924863869999996	22.5072308499999991	113.927304199999995	22.50944681	2
2019-10-21 07:39:44	2019-10-21 16:30:01	2.29234759999999982	01	19-29岁	22.5100946487244791	113.927054757227978	440305	V0440300	9711	28	72	31	70	113.924863869999996	22.5072308499999991	113.927304199999995	22.50944681	2
2019-10-21 09:04:58	2019-10-21 13:41:29	2.29234759999999982	01	50-59岁	22.5095321315808583	113.929262370430592	440305	V0440300	9712	28	73	31	71	113.927304199999995	22.5072308499999991	113.929744540000002	22.50944681	1
2019-10-21 16:23:25	2019-10-21 17:57:35	2.29234759999999982	01	40-49岁	22.5135107758526907	113.899548754669169	440305	V0440300	10057	29	61	32	59	113.898020169999995	22.50944681	113.900460510000002	22.5116627700000009	1
2019-10-21 00:01:43	2019-10-21 01:04:58	2.29234759999999982	01	19-29岁	22.51207320314791	113.91914322481459	440305	V0440300	10065	29	69	32	67	113.917542859999998	22.50944681	113.919983189999996	22.5116627700000009	1
2019-10-21 13:42:59	2019-10-21 17:19:42	2.29234759999999982	02	19-29岁	22.5131937852528594	113.922051800749387	440305	V0440300	10066	29	70	32	68	113.919983189999996	22.50944681	113.922423530000003	22.5116627700000009	1
2019-10-21 13:44:57	2019-10-21 17:23:17	2.29234759999999982	02	19-29岁	22.5138612259123398	113.922503253200745	440305	V0440300	10067	29	71	32	69	113.922423530000003	22.50944681	113.924863869999996	22.5116627700000009	1
2019-10-21 13:46:24	2019-10-21 15:20:21	2.29234759999999982	01	30-39岁	22.5132832638578613	113.924371313921455	440305	V0440300	10067	29	71	32	69	113.922423530000003	22.50944681	113.924863869999996	22.5116627700000009	1
2019-10-21 11:04:31	2019-10-21 11:44:24	2.29234759999999982	01	40-49岁	22.5138203235926717	113.924611970051657	440305	V0440300	10067	29	71	32	69	113.922423530000003	22.50944681	113.924863869999996	22.5116627700000009	1
2019-10-21 20:51:52	2019-10-21 21:39:30	2.29234759999999982	01	19-29岁	22.5138181641939212	113.922611054825538	440305	V0440300	10067	29	71	32	69	113.922423530000003	22.50944681	113.924863869999996	22.5116627700000009	1
2019-10-21 09:43:26	2019-10-21 19:34:48	2.29234759999999982	01	19-29岁	22.5131203304939618	113.92434578177172	440305	V0440300	10067	29	71	32	69	113.922423530000003	22.50944681	113.924863869999996	22.5116627700000009	1
2019-10-21 09:30:00	2019-10-21 09:41:51	2.29234759999999982	01	30-39岁	22.5120931591465805	113.929157189518278	440305	V0440300	10069	29	73	32	71	113.927304199999995	22.50944681	113.929744540000002	22.5116627700000009	1
2019-10-21 13:08:51	2019-10-21 15:46:53	3.05925700000000012	03	未知	22.5117054930063389	114.049285173171725	440304	V0440300	10118	29	122	31	121	114.046880669999993	22.50944681	114.04932101	22.5116627700000009	1
2019-10-21 19:20:03	2019-10-21 21:45:26	2.29234759999999982	02	30-39岁	22.5141211903497585	113.899379715610323	440305	V0440300	10414	30	61	33	59	113.898020169999995	22.5116627700000009	113.900460510000002	22.513878720000001	1
2019-10-21 18:16:49	2019-10-21 19:46:07	2.29234759999999982	01	19-29岁	22.5156728247973206	113.908728233452848	440305	V0440300	10418	30	65	33	63	113.907781510000007	22.5116627700000009	113.910221849999999	22.513878720000001	2
2019-10-21 19:46:38	2019-10-21 21:24:20	2.29234759999999982	01	19-29岁	22.5156728247973206	113.908728233452848	440305	V0440300	10418	30	65	33	63	113.907781510000007	22.5116627700000009	113.910221849999999	22.513878720000001	2
2019-10-21 21:39:38	2019-10-21 22:23:43	2.29234759999999982	01	19-29岁	22.5147043739253192	113.924592394293526	440305	V0440300	10424	30	71	33	69	113.922423530000003	22.5116627700000009	113.924863869999996	22.513878720000001	1
2019-10-21 14:04:42	2019-10-21 18:09:38	2.29234759999999982	02	50-59岁	22.5147342205316612	113.924737435634668	440305	V0440300	10424	30	71	33	69	113.922423530000003	22.5116627700000009	113.924863869999996	22.513878720000001	1
2019-10-21 19:58:25	2019-10-21 21:17:04	2.29234759999999982	01	19-29岁	22.514254812548991	113.924680056772559	440305	V0440300	10424	30	71	33	69	113.922423530000003	22.5116627700000009	113.924863869999996	22.513878720000001	1
2019-10-21 09:01:50	2019-10-21 17:59:28	2.29234759999999982	01	19-29岁	22.5157176445623115	113.925667587794649	440305	V0440300	10425	30	72	33	70	113.924863869999996	22.5116627700000009	113.927304199999995	22.513878720000001	1
2019-10-21 19:42:44	2019-10-21 22:06:41	2.29234759999999982	02	30-39岁	22.5146195466594499	113.924875963503126	440305	V0440300	10425	30	72	33	70	113.924863869999996	22.5116627700000009	113.927304199999995	22.513878720000001	1
2019-10-21 18:55:06	2019-10-21 20:16:53	2.29234759999999982	01	19-29岁	22.5156996219936509	113.927086166938068	440305	V0440300	10425	30	72	33	70	113.924863869999996	22.5116627700000009	113.927304199999995	22.513878720000001	1
2019-10-21 21:38:34	2019-10-21 22:38:45	2.29234759999999982	01	19-29岁	22.5141127298939203	113.926217927227668	440305	V0440300	10425	30	72	33	70	113.924863869999996	22.5116627700000009	113.927304199999995	22.513878720000001	1
2019-10-21 20:54:11	2019-10-21 21:28:52	2.29234759999999982	01	30-39岁	22.5149508828488294	113.929939082920285	440305	V0440300	10427	30	74	33	72	113.929744540000002	22.5116627700000009	113.932184879999994	22.513878720000001	1
2019-10-21 16:01:46	2019-10-21 16:44:50	2.29234759999999982	02	19-29岁	22.5156973996103495	113.929806017412517	440305	V0440300	10427	30	74	33	72	113.929744540000002	22.5116627700000009	113.932184879999994	22.513878720000001	1
2019-10-21 13:46:59	2019-10-21 17:36:44	3.05925700000000012	01	19-29岁	22.5143818846750889	114.042175789867443	440304	V0440300	10473	30	120	32	119	114.042000000000002	22.5116627700000009	114.044440339999994	22.513878720000001	1
2019-10-21 11:47:33	2019-10-21 14:25:57	2.29234759999999982	01	19-29岁	22.5167683229239088	113.908441582535673	440305	V0440300	10775	31	65	34	63	113.907781510000007	22.513878720000001	113.910221849999999	22.5160946799999984	1
2019-10-21 14:35:07	2019-10-21 17:03:55	2.29234759999999982	02	30-39岁	22.5162598752451188	113.911570933958416	440305	V0440300	10776	31	66	34	64	113.910221849999999	22.513878720000001	113.912662190000006	22.5160946799999984	1
2019-10-21 09:03:40	2019-10-21 12:14:11	2.29234759999999982	01	30-39岁	22.516999139742051	113.924250166880157	440305	V0440300	10781	31	71	34	69	113.922423530000003	22.513878720000001	113.924863869999996	22.5160946799999984	1
2019-10-21 21:49:08	2019-10-21 22:40:02	2.29234759999999982	01	40-49岁	22.51694601658631	113.924775879961061	440305	V0440300	10781	31	71	34	69	113.922423530000003	22.513878720000001	113.924863869999996	22.5160946799999984	1
2019-10-21 17:30:48	2019-10-21 18:27:01	2.29234759999999982	03	未知	22.5179200498173486	113.925686825737159	440305	V0440300	10782	31	72	34	70	113.924863869999996	22.513878720000001	113.927304199999995	22.5160946799999984	1
2019-10-21 21:14:25	2019-10-21 23:42:13	2.29234759999999982	02	19-29岁	22.5182917170978598	113.926717967724073	440305	V0440300	10782	31	72	34	70	113.924863869999996	22.513878720000001	113.927304199999995	22.5160946799999984	1
2019-10-21 08:38:21	2019-10-21 13:15:25	2.29234759999999982	01	19-29岁	22.5162445283648012	113.929628790106364	440305	V0440300	10783	31	73	34	71	113.927304199999995	22.513878720000001	113.929744540000002	22.5160946799999984	1
2019-10-21 21:13:41	2019-10-21 23:44:17	3.05925700000000012	01	19-29岁	22.5175701858306105	114.042302176551772	440304	V0440300	10830	31	120	33	119	114.042000000000002	22.513878720000001	114.044440339999994	22.5160946799999984	1
2019-10-21 11:36:48	2019-10-21 13:49:05	3.05925700000000012	02	40-49岁	22.5161380740809705	114.058215686166307	440304	V0440300	10836	31	126	33	125	114.056642019999998	22.513878720000001	114.059082349999997	22.5160946799999984	1
2019-10-21 19:05:35	2019-10-21 19:06:35	2.29234759999999982	01	19-29岁	22.5188011705531288	113.908561455740639	440305	V0440300	11132	32	65	35	63	113.907781510000007	22.5160946799999984	113.910221849999999	22.5183106399999993	1
2019-10-21 17:51:00	2019-10-21 22:03:21	2.29234759999999982	01	19-29岁	22.5196964683029002	113.912417304769022	440305	V0440300	11133	32	66	35	64	113.910221849999999	22.5160946799999984	113.912662190000006	22.5183106399999993	1
2019-10-21 14:04:57	2019-10-21 14:49:38	2.29234759999999982	01	19-29岁	22.5193856921660505	113.910802023245893	440305	V0440300	11133	32	66	35	64	113.910221849999999	22.5160946799999984	113.912662190000006	22.5183106399999993	3
2019-10-21 19:33:02	2019-10-21 20:52:00	2.29234759999999982	01	19-29岁	22.5193856921660505	113.910802023245893	440305	V0440300	11133	32	66	35	64	113.910221849999999	22.5160946799999984	113.912662190000006	22.5183106399999993	3
2019-10-21 07:59:39	2019-10-21 09:14:30	2.29234759999999982	01	19-29岁	22.5193856921660505	113.910802023245893	440305	V0440300	11133	32	66	35	64	113.910221849999999	22.5160946799999984	113.912662190000006	22.5183106399999993	3
2019-10-21 13:05:01	2019-10-21 17:58:31	2.29234759999999982	01	19-29岁	22.5198678435974209	113.914764226838557	440305	V0440300	11134	32	67	35	65	113.912662190000006	22.5160946799999984	113.915102520000005	22.5183106399999993	1
2019-10-21 16:25:20	2019-10-21 18:17:43	2.29234759999999982	02	0-18岁	22.5202234836532611	113.915426577009129	440305	V0440300	11135	32	68	35	66	113.915102520000005	22.5160946799999984	113.917542859999998	22.5183106399999993	1
2019-10-21 12:00:52	2019-10-21 12:35:13	2.29234759999999982	01	30-39岁	22.5191795991372317	113.916994252148726	440305	V0440300	11135	32	68	35	66	113.915102520000005	22.5160946799999984	113.917542859999998	22.5183106399999993	1
2019-10-21 18:13:52	2019-10-21 19:10:39	2.29234759999999982	02	40-49岁	22.5195794147410489	113.926096922877775	440305	V0440300	11139	32	72	35	71	113.924863869999996	22.5160946799999984	113.927304199999995	22.5183106399999993	1
2019-10-21 21:28:50	2019-10-21 23:21:58	2.29234759999999982	01	30-39岁	22.5185512767882692	113.934172413257542	440305	V0440300	11142	32	75	35	74	113.932184879999994	22.5160946799999984	113.934625209999993	22.5183106399999993	1
2019-10-21 00:01:03	2019-10-21 10:20:40	2.29234759999999982	01	30-39岁	22.5189945898984902	113.93233642359877	440305	V0440300	11142	32	75	35	74	113.932184879999994	22.5160946799999984	113.934625209999993	22.5183106399999993	1
2019-10-21 00:55:29	2019-10-21 09:53:37	2.29234759999999982	02	60岁以上	22.5186005878556301	113.938183136266346	440305	V0440300	11144	32	77	35	76	113.93706555	22.5160946799999984	113.939505879999999	22.5183106399999993	1
2019-10-21 00:06:51	2019-10-21 07:02:01	2.29234759999999982	01	40-49岁	22.518931593626359	113.940876294690213	440305	V0440300	11145	32	78	34	77	113.939505879999999	22.5160946799999984	113.941946220000005	22.5183106399999993	3
2019-10-21 22:32:09	2019-10-21 23:39:09	2.29234759999999982	01	40-49岁	22.518931593626359	113.940876294690213	440305	V0440300	11145	32	78	34	77	113.939505879999999	22.5160946799999984	113.941946220000005	22.5183106399999993	3
2019-10-21 08:22:05	2019-10-21 10:53:44	2.29234759999999982	01	40-49岁	22.518931593626359	113.940876294690213	440305	V0440300	11145	32	78	34	77	113.939505879999999	22.5160946799999984	113.941946220000005	22.5183106399999993	3
2019-10-21 18:50:27	2019-10-21 20:35:06	2.29234759999999982	01	30-39岁	22.5208228825113288	113.90763248565996	440305	V0440300	11488	33	64	36	62	113.905341179999994	22.5183106399999993	113.907781510000007	22.5205266000000002	1
2019-10-21 03:11:05	2019-10-21 06:32:01	2.29234759999999982	02	40-49岁	22.5206966431126006	113.909986036922021	440305	V0440300	11489	33	65	36	63	113.907781510000007	22.5183106399999993	113.910221849999999	22.5205266000000002	1
2019-10-21 14:18:04	2019-10-21 14:50:58	2.29234759999999982	01	19-29岁	22.5218126756966797	113.90935893716707	440305	V0440300	11489	33	65	36	63	113.907781510000007	22.5183106399999993	113.910221849999999	22.5205266000000002	1
2019-10-21 10:50:25	2019-10-21 11:55:28	2.29234759999999982	01	30-39岁	22.521059339919951	113.910075103069858	440305	V0440300	11489	33	65	36	63	113.907781510000007	22.5183106399999993	113.910221849999999	22.5205266000000002	1
2019-10-21 21:24:37	2019-10-21 23:34:14	2.29234759999999982	01	30-39岁	22.5224778929312386	113.919572929750132	440305	V0440300	11493	33	69	36	68	113.917542859999998	22.5183106399999993	113.919983189999996	22.5205266000000002	1
2019-10-21 17:48:08	2019-10-21 19:33:05	2.29234759999999982	02	19-29岁	22.522525322361389	113.918279916157886	440305	V0440300	11493	33	69	36	68	113.917542859999998	22.5183106399999993	113.919983189999996	22.5205266000000002	1
2019-10-21 18:58:13	2019-10-21 23:43:53	2.29234759999999982	01	30-39岁	22.5205501207333896	113.929669580388364	440305	V0440300	11497	33	73	36	72	113.927304199999995	22.5183106399999993	113.929744540000002	22.5205266000000002	1
2019-10-21 02:43:45	2019-10-21 04:15:58	2.29234759999999982	01	40-49岁	22.5210837472427414	113.940624883122169	440305	V0440300	11502	33	78	35	77	113.939505879999999	22.5183106399999993	113.941946220000005	22.5205266000000002	1
2019-10-21 11:53:45	2019-10-21 13:01:20	3.05925700000000012	03	未知	22.5214015731129287	114.057317282696388	440304	V0440300	11550	33	126	35	125	114.056642019999998	22.5183106399999993	114.059082349999997	22.5205266000000002	1
2019-10-21 15:04:59	2019-10-21 16:36:56	2.29234759999999982	01	19-29岁	22.5245858790541007	113.917019907095963	440305	V0440300	11849	34	68	37	67	113.915102520000005	22.5205266000000002	113.917542859999998	22.5227425500000003	1
2019-10-21 09:27:50	2019-10-21 13:25:54	2.29234759999999982	03	未知	22.5242761922259795	113.916871359293182	440305	V0440300	11849	34	68	37	67	113.915102520000005	22.5205266000000002	113.917542859999998	22.5227425500000003	2
2019-10-21 16:37:38	2019-10-21 17:34:29	2.29234759999999982	03	未知	22.5242761922259795	113.916871359293182	440305	V0440300	11849	34	68	37	67	113.915102520000005	22.5205266000000002	113.917542859999998	22.5227425500000003	2
2019-10-21 23:01:25	2019-10-21 23:01:25	2.29234759999999982	01	19-29岁	22.5239504318442592	113.91823856630505	440305	V0440300	11850	34	69	37	68	113.917542859999998	22.5205266000000002	113.919983189999996	22.5227425500000003	1
2019-10-21 08:25:03	2019-10-21 18:10:08	2.29234759999999982	01	19-29岁	22.5228950818169196	113.917795721481113	440305	V0440300	11850	34	69	37	68	113.917542859999998	22.5205266000000002	113.919983189999996	22.5227425500000003	1
2019-10-21 12:13:37	2019-10-21 13:11:55	2.29234759999999982	02	30-39岁	22.5243443895743987	113.92420401445905	440305	V0440300	11852	34	71	37	70	113.922423530000003	22.5205266000000002	113.924863869999996	22.5227425500000003	1
2019-10-21 18:43:22	2019-10-21 22:26:13	2.29234759999999982	02	19-29岁	22.5239206998350916	113.923756838246277	440305	V0440300	11852	34	71	37	70	113.922423530000003	22.5205266000000002	113.924863869999996	22.5227425500000003	1
2019-10-21 08:22:53	2019-10-21 21:25:56	2.29234759999999982	02	19-29岁	22.5244781054415597	113.926950162999219	440305	V0440300	11853	34	72	37	71	113.924863869999996	22.5205266000000002	113.927304199999995	22.5227425500000003	1
2019-10-21 07:24:46	2019-10-21 08:10:44	2.29234759999999982	01	30-39岁	22.5248726439538594	113.941493387011676	440305	V0440300	11859	34	78	36	77	113.939505879999999	22.5205266000000002	113.941946220000005	22.5227425500000003	1
2019-10-21 19:04:37	2019-10-21 19:44:11	2.29234759999999982	01	30-39岁	22.5242306719547116	113.941429817219984	440305	V0440300	11859	34	78	36	77	113.939505879999999	22.5205266000000002	113.941946220000005	22.5227425500000003	1
2019-10-21 21:25:19	2019-10-21 22:23:46	2.29234759999999982	01	40-49岁	22.5242200641538091	113.942770619203756	440305	V0440300	11860	34	79	36	78	113.941946220000005	22.5205266000000002	113.944386559999998	22.5227425500000003	1
2019-10-21 18:35:07	2019-10-21 19:18:40	3.05925700000000012	01	40-49岁	22.5238938955236812	114.029887920076391	440304	V0440300	11896	34	115	36	114	114.029798319999998	22.5205266000000002	114.032238660000004	22.5227425500000003	1
2019-10-21 19:14:26	2019-10-21 21:08:48	3.05925700000000012	01	30-39岁	22.523920956308789	114.032821213136913	440304	V0440300	11897	34	116	36	115	114.032238660000004	22.5205266000000002	114.034678990000003	22.5227425500000003	1
2019-10-21 18:28:01	2019-10-21 21:29:06	3.05925700000000012	01	30-39岁	22.5240557617583192	114.035237325646051	440304	V0440300	11898	34	117	36	116	114.034678990000003	22.5205266000000002	114.037119329999996	22.5227425500000003	1
2019-10-21 23:20:52	2019-10-21 23:36:51	3.05925700000000012	01	19-29岁	22.5240280379084012	114.037161457155904	440304	V0440300	11899	34	118	36	117	114.037119329999996	22.5205266000000002	114.039559659999995	22.5227425500000003	1
2019-10-21 08:38:50	2019-10-21 19:27:30	3.05925700000000012	02	19-29岁	22.5232353196635593	114.046077153337649	440304	V0440300	11902	34	121	36	120	114.044440339999994	22.5205266000000002	114.046880669999993	22.5227425500000003	1
2019-10-21 14:42:24	2019-10-21 15:27:32	3.05925700000000012	02	19-29岁	22.523777242523991	114.046590227089766	440304	V0440300	11902	34	121	36	120	114.044440339999994	22.5205266000000002	114.046880669999993	22.5227425500000003	2
2019-10-21 15:27:47	2019-10-21 16:48:20	3.05925700000000012	02	19-29岁	22.523777242523991	114.046590227089766	440304	V0440300	11902	34	121	36	120	114.044440339999994	22.5205266000000002	114.046880669999993	22.5227425500000003	2
2019-10-21 12:36:24	2019-10-21 15:34:02	3.05925700000000012	01	50-59岁	22.523655532208501	114.055705404273638	440304	V0440300	11906	34	125	36	124	114.054201680000006	22.5205266000000002	114.056642019999998	22.5227425500000003	1
2019-10-21 08:48:14	2019-10-21 17:49:38	2.29234759999999982	02	30-39岁	22.5269899884215299	113.921444806577767	440305	V0440300	12208	35	70	38	69	113.919983189999996	22.5227425500000003	113.922423530000003	22.5249585100000012	1
2019-10-21 08:31:28	2019-10-21 18:10:15	2.29234759999999982	01	19-29岁	22.52549351841974	113.922944844650644	440305	V0440300	12209	35	71	38	70	113.922423530000003	22.5227425500000003	113.924863869999996	22.5249585100000012	1
2019-10-21 19:06:16	2019-10-21 20:57:25	2.29234759999999982	02	19-29岁	22.527055192962731	113.927213682614749	440305	V0440300	12210	35	72	38	71	113.924863869999996	22.5227425500000003	113.927304199999995	22.5249585100000012	1
2019-10-21 19:56:26	2019-10-21 20:47:23	2.29234759999999982	01	40-49岁	22.5263551026107507	113.942568165689408	440305	V0440300	12217	35	79	37	78	113.941946220000005	22.5227425500000003	113.944386559999998	22.5249585100000012	1
2019-10-21 18:52:51	2019-10-21 21:43:00	2.29234759999999982	01	30-39岁	22.5265615838846287	113.967296759128033	440305	V0440300	12227	35	89	37	88	113.966349579999999	22.5227425500000003	113.968789920000006	22.5249585100000012	1
2019-10-21 09:16:36	2019-10-21 12:14:30	3.05925700000000012	02	30-39岁	22.5262324424990013	114.063364576125252	440304	V0440300	12266	35	128	36	127	114.061522690000004	22.5227425500000003	114.063963029999996	22.5249585100000012	1
2019-10-21 19:01:03	2019-10-21 19:54:59	3.05925700000000012	01	19-29岁	22.5259988256514987	114.065399986485588	440304	V0440300	12267	35	129	36	128	114.063963029999996	22.5227425500000003	114.066403359999995	22.5249585100000012	1
2019-10-21 16:38:20	2019-10-21 19:14:06	3.05925700000000012	02	19-29岁	22.5252054495474709	114.066932315870517	440304	V0440300	12268	35	130	36	129	114.066403359999995	22.5227425500000003	114.068843700000002	22.5249585100000012	2
2019-10-21 15:36:07	2019-10-21 16:38:04	3.05925700000000012	02	19-29岁	22.5252054495474709	114.066932315870517	440304	V0440300	12268	35	130	36	129	114.066403359999995	22.5227425500000003	114.068843700000002	22.5249585100000012	2
2019-10-21 07:24:08	2019-10-21 13:30:22	2.29234759999999982	02	19-29岁	22.5283703499319188	113.913419241993125	440305	V0440300	12562	36	67	39	66	113.912662190000006	22.5249585100000012	113.915102520000005	22.5271744699999985	1
2019-10-21 13:31:11	2019-10-21 14:23:27	2.29234759999999982	01	30-39岁	22.5286121747336487	113.919912802187909	440305	V0440300	12564	36	69	39	68	113.917542859999998	22.5249585100000012	113.919983189999996	22.5271744699999985	1
2019-10-21 18:36:24	2019-10-21 20:21:58	2.29234759999999982	02	30-39岁	22.5292065220613011	113.921259638104615	440305	V0440300	12565	36	70	39	69	113.919983189999996	22.5249585100000012	113.922423530000003	22.5271744699999985	1
2019-10-21 10:28:45	2019-10-21 13:33:47	2.29234759999999982	01	19-29岁	22.5287314615832308	113.922843917543005	440305	V0440300	12566	36	71	39	70	113.922423530000003	22.5249585100000012	113.924863869999996	22.5271744699999985	1
2019-10-21 19:28:41	2019-10-21 21:25:24	2.29234759999999982	02	19-29岁	22.5279007690636703	113.928486981566408	440305	V0440300	12568	36	73	39	72	113.927304199999995	22.5249585100000012	113.929744540000002	22.5271744699999985	1
2019-10-21 13:14:43	2019-10-21 17:35:28	2.29234759999999982	01	40-49岁	22.52926182667834	113.931235217877401	440305	V0440300	12569	36	74	38	73	113.929744540000002	22.5249585100000012	113.932184879999994	22.5271744699999985	1
2019-10-21 21:30:40	2019-10-21 23:05:07	2.29234759999999982	02	50-59岁	22.5280428880186285	113.929785572440949	440305	V0440300	12569	36	74	38	73	113.929744540000002	22.5249585100000012	113.932184879999994	22.5271744699999985	1
2019-10-21 20:03:37	2019-10-21 21:18:00	2.29234759999999982	02	30-39岁	22.5283945562058996	113.933080718819781	440305	V0440300	12570	36	75	38	74	113.932184879999994	22.5249585100000012	113.934625209999993	22.5271744699999985	1
2019-10-21 16:32:47	2019-10-21 22:55:29	2.29234759999999982	02	40-49岁	22.528818431715699	113.948721537456393	440305	V0440300	12576	36	81	38	80	113.946826889999997	22.5249585100000012	113.949267230000004	22.5271744699999985	1
2019-10-21 09:22:21	2019-10-21 15:19:30	2.29234759999999982	01	40-49岁	22.5293224585863712	113.972045258218827	440305	V0440300	12586	36	91	38	90	113.971230250000005	22.5249585100000012	113.973670589999998	22.5271744699999985	1
2019-10-21 19:12:15	2019-10-21 20:45:08	2.29234759999999982	01	30-39岁	22.5274431059655598	113.975768126989152	440305	V0440300	12587	36	92	38	91	113.973670589999998	22.5249585100000012	113.976110930000004	22.5271744699999985	2
2019-10-21 20:50:25	2019-10-21 20:51:02	2.29234759999999982	01	30-39岁	22.5274431059655598	113.975768126989152	440305	V0440300	12587	36	92	38	91	113.973670589999998	22.5249585100000012	113.976110930000004	22.5271744699999985	2
2019-10-21 18:48:31	2019-10-21 20:05:37	3.05925700000000012	02	30-39岁	22.5282409708024289	114.032651149959193	440304	V0440300	12611	36	116	38	115	114.032238660000004	22.5249585100000012	114.034678990000003	22.5271744699999985	1
2019-10-21 07:54:13	2019-10-21 13:37:14	3.05925700000000012	01	30-39岁	22.5286847128783414	114.036158551748628	440304	V0440300	12612	36	117	38	116	114.034678990000003	22.5249585100000012	114.037119329999996	22.5271744699999985	1
2019-10-21 08:43:54	2019-10-21 18:55:45	3.05925700000000012	01	19-29岁	22.5284758677959616	114.040991452326807	440304	V0440300	12614	36	119	38	118	114.039559659999995	22.5249585100000012	114.042000000000002	22.5271744699999985	2
2019-10-21 19:52:29	2019-10-21 20:31:41	3.05925700000000012	01	19-29岁	22.5284758677959616	114.040991452326807	440304	V0440300	12614	36	119	38	118	114.039559659999995	22.5249585100000012	114.042000000000002	22.5271744699999985	2
2019-10-21 19:01:37	2019-10-21 21:34:08	3.05925700000000012	02	19-29岁	22.5272824785758488	114.040880881480064	440304	V0440300	12614	36	119	38	118	114.039559659999995	22.5249585100000012	114.042000000000002	22.5271744699999985	1
2019-10-21 17:16:16	2019-10-21 20:09:33	3.05925700000000012	01	40-49岁	22.5290103795905097	114.043554593960465	440304	V0440300	12615	36	120	38	119	114.042000000000002	22.5249585100000012	114.044440339999994	22.5271744699999985	1
2019-10-21 18:12:19	2019-10-21 20:42:18	3.05925700000000012	02	19-29岁	22.5277333339469905	114.04576770571019	440304	V0440300	12616	36	121	38	120	114.044440339999994	22.5249585100000012	114.046880669999993	22.5271744699999985	1
2019-10-21 20:36:33	2019-10-21 21:48:20	3.05925700000000012	01	19-29岁	22.5279939306437598	114.05111523475766	440304	V0440300	12618	36	123	38	122	114.04932101	22.5249585100000012	114.051761350000007	22.5271744699999985	1
2019-10-21 12:13:21	2019-10-21 14:55:16	2.29234759999999982	02	40-49岁	22.5299434270618093	113.911684223181737	440305	V0440300	12918	37	66	40	65	113.910221849999999	22.5271744699999985	113.912662190000006	22.5293904199999986	1
2019-10-21 15:12:32	2019-10-21 18:09:09	2.29234759999999982	01	40-49岁	22.5315444423265312	113.912814343184408	440305	V0440300	12919	37	67	40	66	113.912662190000006	22.5271744699999985	113.915102520000005	22.5293904199999986	1
2019-10-21 13:48:02	2019-10-21 23:01:33	2.29234759999999982	01	19-29岁	22.5315896178457713	113.919875862663744	440305	V0440300	12921	37	69	40	68	113.917542859999998	22.5271744699999985	113.919983189999996	22.5293904199999986	1
2019-10-21 07:41:07	2019-10-21 08:12:46	2.29234759999999982	02	19-29岁	22.5297192141318803	113.922112856549219	440305	V0440300	12922	37	70	40	69	113.919983189999996	22.5271744699999985	113.922423530000003	22.5293904199999986	2
2019-10-21 08:12:48	2019-10-21 17:09:55	2.29234759999999982	02	19-29岁	22.5297192141318803	113.922112856549219	440305	V0440300	12922	37	70	40	69	113.919983189999996	22.5271744699999985	113.922423530000003	22.5293904199999986	2
2019-10-21 17:02:03	2019-10-21 19:34:56	2.29234759999999982	02	19-29岁	22.5314226738419912	113.921997358024214	440305	V0440300	12922	37	70	40	69	113.919983189999996	22.5271744699999985	113.922423530000003	22.5293904199999986	1
2019-10-21 06:23:56	2019-10-21 14:05:26	2.29234759999999982	02	30-39岁	22.5299460131867093	113.92642108673428	440305	V0440300	12924	37	72	40	71	113.924863869999996	22.5271744699999985	113.927304199999995	22.5293904199999986	1
2019-10-21 15:57:11	2019-10-21 16:42:11	2.29234759999999982	02	50-59岁	22.5307877218275792	113.928908819543764	440305	V0440300	12925	37	73	39	72	113.927304199999995	22.5271744699999985	113.929744540000002	22.5293904199999986	1
2019-10-21 22:12:07	2019-10-21 23:46:43	2.29234759999999982	01	40-49岁	22.5311086287730191	113.946232773953369	440305	V0440300	12932	37	80	39	79	113.944386559999998	22.5271744699999985	113.946826889999997	22.5293904199999986	1
2019-10-21 00:00:00	2019-10-21 03:29:56	2.29234759999999982	01	40-49岁	22.5302124341080514	113.947039386448907	440305	V0440300	12933	37	81	39	80	113.946826889999997	22.5271744699999985	113.949267230000004	22.5293904199999986	1
2019-10-21 00:08:09	2019-10-21 15:53:45	2.29234759999999982	02	19-29岁	22.5313084227554512	113.947724455360955	440305	V0440300	12933	37	81	39	80	113.946826889999997	22.5271744699999985	113.949267230000004	22.5293904199999986	1
2019-10-21 20:28:45	2019-10-21 21:28:03	2.29234759999999982	02	50-59岁	22.5296058238114796	113.962664290964881	440305	V0440300	12939	37	87	39	86	113.961468909999994	22.5271744699999985	113.963909240000007	22.5293904199999986	2
2019-10-21 19:13:37	2019-10-21 20:27:11	2.29234759999999982	02	50-59岁	22.5296058238114796	113.962664290964881	440305	V0440300	12939	37	87	39	86	113.961468909999994	22.5271744699999985	113.963909240000007	22.5293904199999986	2
2019-10-21 10:39:30	2019-10-21 11:18:02	3.05925700000000012	01	40-49岁	22.5305880035026505	114.021933624995299	440304	V0440300	12963	37	111	39	110	114.02003698	22.5271744699999985	114.022477309999999	22.5293904199999986	1
2019-10-21 18:20:12	2019-10-21 19:39:14	3.05925700000000012	02	19-29岁	22.5298210525116609	114.050347764653992	440304	V0440300	12975	37	123	38	122	114.04932101	22.5271744699999985	114.051761350000007	22.5293904199999986	2
2019-10-21 11:54:06	2019-10-21 18:19:06	3.05925700000000012	02	19-29岁	22.5298210525116609	114.050347764653992	440304	V0440300	12975	37	123	38	122	114.04932101	22.5271744699999985	114.051761350000007	22.5293904199999986	2
2019-10-21 16:08:59	2019-10-21 18:24:52	2.29234759999999982	01	30-39岁	22.5333931544398105	113.907109542465548	440305	V0440300	13273	38	64	41	63	113.905341179999994	22.5293904199999986	113.907781510000007	22.5316063799999995	1
2019-10-21 19:33:17	2019-10-21 22:57:25	2.29234759999999982	01	19-29岁	22.5330077817799399	113.915705911268603	440305	V0440300	13277	38	68	41	67	113.915102520000005	22.5293904199999986	113.917542859999998	22.5316063799999995	1
2019-10-21 18:52:06	2019-10-21 23:46:18	2.29234759999999982	01	19-29岁	22.5327484657388517	113.918655229738221	440305	V0440300	13278	38	69	41	68	113.917542859999998	22.5293904199999986	113.919983189999996	22.5316063799999995	1
2019-10-21 20:57:59	2019-10-21 23:07:31	2.29234759999999982	01	40-49岁	22.5328937733789694	113.927191266883668	440305	V0440300	13281	38	72	40	71	113.924863869999996	22.5293904199999986	113.927304199999995	22.5316063799999995	1
2019-10-21 07:43:11	2019-10-21 08:41:14	2.29234759999999982	01	19-29岁	22.5337771140633194	113.932806321505552	440305	V0440300	13284	38	75	40	74	113.932184879999994	22.5293904199999986	113.934625209999993	22.5316063799999995	1
2019-10-21 21:08:33	2019-10-21 22:07:00	2.29234759999999982	02	40-49岁	22.5318127167111193	113.953377121166369	440305	V0440300	13292	38	83	40	82	113.951707560000003	22.5293904199999986	113.954147899999995	22.5316063799999995	1
2019-10-21 18:01:43	2019-10-21 21:09:15	2.29234759999999982	03	未知	22.533785433825841	113.962242496028992	440305	V0440300	13296	38	87	40	86	113.961468909999994	22.5293904199999986	113.963909240000007	22.5316063799999995	1
2019-10-21 21:02:42	2019-10-21 22:01:26	2.29234759999999982	01	30-39岁	22.5327932627380711	113.974718890876701	440305	V0440300	13301	38	92	40	91	113.973670589999998	22.5293904199999986	113.976110930000004	22.5316063799999995	1
2019-10-21 06:11:51	2019-10-21 06:58:43	2.29234759999999982	02	19-29岁	22.5336614537159292	113.973854745884196	440305	V0440300	13301	38	92	40	91	113.973670589999998	22.5293904199999986	113.976110930000004	22.5316063799999995	1
2019-10-21 02:27:47	2019-10-21 02:28:47	3.05925700000000012	02	40-49岁	22.5321138078323813	114.020987641946363	440304	V0440300	13320	38	111	40	110	114.02003698	22.5293904199999986	114.022477309999999	22.5316063799999995	1
2019-10-21 19:18:22	2019-10-21 19:19:22	3.05925700000000012	01	30-39岁	22.5334692905300393	114.025466501322484	440304	V0440300	13322	38	113	40	112	114.024917650000006	22.5293904199999986	114.027357980000005	22.5316063799999995	1
2019-10-21 08:48:39	2019-10-21 18:33:12	3.05925700000000012	01	19-29岁	22.5320312388942199	114.029208590887976	440304	V0440300	13323	38	114	40	113	114.027357980000005	22.5293904199999986	114.029798319999998	22.5316063799999995	1
2019-10-21 12:17:30	2019-10-21 14:09:08	2.29234759999999982	02	30-39岁	22.5352158765661699	113.903814453543617	440305	V0440300	13629	39	63	42	62	113.902900840000001	22.5316063799999995	113.905341179999994	22.5338223400000004	1
2019-10-21 18:36:56	2019-10-21 19:43:22	2.29234759999999982	01	19-29岁	22.5358748722748707	113.926872655402789	440305	V0440300	13638	39	72	41	71	113.924863869999996	22.5316063799999995	113.927304199999995	22.5338223400000004	1
2019-10-21 17:16:55	2019-10-21 20:39:24	2.29234759999999982	01	30-39岁	22.5359516563938698	113.961777314132149	440305	V0440300	13653	39	87	41	86	113.961468909999994	22.5316063799999995	113.963909240000007	22.5338223400000004	1
2019-10-21 11:34:30	2019-10-21 16:33:42	3.05925700000000012	02	50-59岁	22.5354363177264005	113.993897598224848	440304	V0440300	13666	39	100	41	99	113.99319328	22.5316063799999995	113.995633609999999	22.5338223400000004	1
2019-10-21 13:38:58	2019-10-21 14:36:27	3.05925700000000012	01	40-49岁	22.5358249259890506	114.039649432231485	440304	V0440300	13685	39	119	41	118	114.039559659999995	22.5316063799999995	114.042000000000002	22.5338223400000004	1
2019-10-21 17:43:15	2019-10-21 20:58:00	3.05925700000000012	02	50-59岁	22.5356616654015198	114.080575913674323	440304	V0440300	13701	39	135	40	134	114.078605039999999	22.5316063799999995	114.081045380000006	22.5338223400000004	1
2019-10-21 18:53:24	2019-10-21 21:39:00	2.29234759999999982	02	30-39岁	22.5371502826385495	113.920422753782418	440305	V0440300	13993	40	70	43	69	113.919983189999996	22.5338223400000004	113.922423530000003	22.5360383000000013	1
2019-10-21 12:49:08	2019-10-21 15:09:41	2.29234759999999982	02	40-49岁	22.5364514753029113	113.964826675045771	440305	V0440300	14011	40	88	42	87	113.963909240000007	22.5338223400000004	113.966349579999999	22.5360383000000013	1
2019-10-21 13:48:12	2019-10-21 15:32:24	2.29234759999999982	01	30-39岁	22.5369964161629213	113.96500905929949	440305	V0440300	14011	40	88	42	87	113.963909240000007	22.5338223400000004	113.966349579999999	22.5360383000000013	1
2019-10-21 19:03:02	2019-10-21 22:11:50	2.29234759999999982	01	30-39岁	22.536113917368759	113.989112648784328	440305	V0440300	14021	40	98	42	97	113.988312609999994	22.5338223400000004	113.990752939999993	22.5360383000000013	1
2019-10-21 17:52:28	2019-10-21 17:53:28	3.05925700000000012	02	50-59岁	22.5367604785826394	113.992314432708696	440304	V0440300	14022	40	99	42	98	113.990752939999993	22.5338223400000004	113.99319328	22.5360383000000013	1
2019-10-21 08:36:04	2019-10-21 13:13:14	3.05925700000000012	02	19-29岁	22.5369566428209716	114.004755758217797	440304	V0440300	14027	40	104	42	103	114.002954619999997	22.5338223400000004	114.005394960000004	22.5360383000000013	1
2019-10-21 15:35:16	2019-10-21 16:08:45	3.05925700000000012	01	19-29岁	22.5379506581815114	114.010641409909496	440304	V0440300	14030	40	107	42	106	114.010275629999995	22.5338223400000004	114.012715970000002	22.5360383000000013	1
2019-10-21 11:20:17	2019-10-21 15:40:06	3.05925700000000012	02	30-39岁	22.5380249346781412	114.048366211389322	440304	V0440300	14045	40	122	41	121	114.046880669999993	22.5338223400000004	114.04932101	22.5360383000000013	1
2019-10-21 07:03:04	2019-10-21 07:40:51	3.05925700000000012	03	未知	22.5371298822346304	114.07048895023182	440304	V0440300	14054	40	131	41	130	114.068843700000002	22.5338223400000004	114.071284030000001	22.5360383000000013	2
2019-10-21 17:14:00	2019-10-21 20:15:40	3.05925700000000012	03	未知	22.5371298822346304	114.07048895023182	440304	V0440300	14054	40	131	41	130	114.068843700000002	22.5338223400000004	114.071284030000001	22.5360383000000013	2
2019-10-21 10:58:29	2019-10-21 12:02:47	2.29234759999999982	01	19-29岁	22.5404190889757494	113.913462080308918	440305	V0440300	14347	41	67	44	66	113.912662190000006	22.5360383000000013	113.915102520000005	22.5382542599999987	2
2019-10-21 19:50:09	2019-10-21 21:24:05	2.29234759999999982	01	19-29岁	22.5404190889757494	113.913462080308918	440305	V0440300	14347	41	67	44	66	113.912662190000006	22.5360383000000013	113.915102520000005	22.5382542599999987	2
2019-10-21 18:28:54	2019-10-21 20:07:59	2.29234759999999982	01	未知	22.5383250913146007	113.933725869474074	440305	V0440300	14355	41	75	43	74	113.932184879999994	22.5360383000000013	113.934625209999993	22.5382542599999987	1
2019-10-21 13:21:49	2019-10-21 14:40:45	2.29234759999999982	03	未知	22.5396620261272105	113.944694070048726	440305	V0440300	14360	41	80	43	79	113.944386559999998	22.5360383000000013	113.946826889999997	22.5382542599999987	1
2019-10-21 13:47:18	2019-10-21 15:10:43	3.05925700000000012	01	19-29岁	22.5390963295843214	113.997053603020106	440304	V0440300	14381	41	101	43	100	113.995633609999999	22.5360383000000013	113.998073950000006	22.5382542599999987	1
2019-10-21 14:48:27	2019-10-21 19:11:03	3.05925700000000012	01	30-39岁	22.5399471421024593	114.016087826618289	440304	V0440300	14389	41	109	43	108	114.015156300000001	22.5360383000000013	114.017596639999994	22.5382542599999987	1
2019-10-21 09:02:14	2019-10-21 12:22:39	3.17181930000000012	01	40-49岁	22.5400615799337807	114.101771765035622	440303	V0440300	14424	41	144	42	143	114.100568069999994	22.5360383000000013	114.103008399999993	22.5382542599999987	1
2019-10-21 20:04:46	2019-10-21 20:39:23	3.17181930000000012	01	30-39岁	22.5399025286275183	114.112997529715983	440303	V0440300	14429	41	149	42	148	114.112769749999998	22.5360383000000013	114.115210079999997	22.5382542599999987	1
2019-10-21 18:59:04	2019-10-21 20:58:29	2.29234759999999982	01	19-29岁	22.5419659561881502	113.928729372043719	440305	V0440300	14710	42	73	44	72	113.927304199999995	22.5382542599999987	113.929744540000002	22.5404702099999987	1
2019-10-21 00:35:56	2019-10-21 05:17:38	2.29234759999999982	02	19-29岁	22.5418176370061687	113.93183187648242	440305	V0440300	14711	42	74	44	73	113.929744540000002	22.5382542599999987	113.932184879999994	22.5404702099999987	1
2019-10-21 16:23:26	2019-10-21 18:00:24	2.29234759999999982	01	40-49岁	22.5415840486196508	113.956096635319213	440305	V0440300	14721	42	84	44	83	113.954147899999995	22.5382542599999987	113.956588240000002	22.5404702099999987	1
2019-10-21 08:32:21	2019-10-21 19:05:03	2.29234759999999982	02	19-29岁	22.5412004249241207	113.986991088862908	440305	V0440300	14734	42	97	44	96	113.985872270000002	22.5382542599999987	113.988312609999994	22.5404702099999987	1
2019-10-21 12:09:26	2019-10-21 13:59:12	3.05925700000000012	01	19-29岁	22.5418918173377207	114.009516871803456	440304	V0440300	14743	42	106	44	105	114.007835290000003	22.5382542599999987	114.010275629999995	22.5404702099999987	1
2019-10-21 17:39:11	2019-10-21 22:16:19	3.05925700000000012	01	30-39岁	22.5410962237025885	114.019648286682781	440304	V0440300	14747	42	110	44	109	114.017596639999994	22.5382542599999987	114.02003698	22.5404702099999987	1
2019-10-21 10:17:01	2019-10-21 11:10:46	3.05925700000000012	01	19-29岁	22.5423034314764585	114.049373104899303	440304	V0440300	14760	42	123	43	122	114.04932101	22.5382542599999987	114.051761350000007	22.5404702099999987	2
2019-10-21 11:10:52	2019-10-21 20:02:42	3.05925700000000012	01	19-29岁	22.5423034314764585	114.049373104899303	440304	V0440300	14760	42	123	43	122	114.04932101	22.5382542599999987	114.051761350000007	22.5404702099999987	2
2019-10-21 21:48:04	2019-10-21 22:47:29	3.05925700000000012	03	未知	22.5414484026592312	114.076674485033351	440304	V0440300	14771	42	134	43	133	114.07616471	22.5382542599999987	114.078605039999999	22.5404702099999987	1
2019-10-21 14:41:30	2019-10-21 16:50:37	3.05925700000000012	01	19-29岁	22.5421806099522293	114.076736784697218	440304	V0440300	14771	42	134	43	133	114.07616471	22.5382542599999987	114.078605039999999	22.5404702099999987	1
2019-10-21 13:01:19	2019-10-21 18:04:52	3.05925700000000012	01	19-29岁	22.5413745149987683	114.092008462153217	440304	V0440300	14777	42	140	43	139	114.090806720000003	22.5382542599999987	114.093247059999996	22.5404702099999987	1
2019-10-21 15:20:08	2019-10-21 16:45:06	3.05925700000000012	01	30-39岁	22.5417756485980902	114.098723841815925	440304	V0440300	14780	42	143	43	142	114.098127730000002	22.5382542599999987	114.100568069999994	22.5404702099999987	1
2019-10-21 19:00:03	2019-10-21 20:32:03	2.29234759999999982	01	19-29岁	22.54410199246405	113.894765384897994	440305	V0440300	15053	43	59	46	58	113.893139500000004	22.5404702099999987	113.895579830000003	22.5426861699999996	1
2019-10-21 17:54:53	2019-10-21 19:42:26	2.29234759999999982	01	30-39岁	22.5440582905981586	113.907007755297144	440305	V0440300	15058	43	64	46	63	113.905341179999994	22.5404702099999987	113.907781510000007	22.5426861699999996	1
2019-10-21 21:15:14	2019-10-21 22:09:30	2.29234759999999982	01	30-39岁	22.5437194583099085	113.948772710444516	440305	V0440300	15075	43	81	45	80	113.946826889999997	22.5404702099999987	113.949267230000004	22.5426861699999996	1
2019-10-21 13:13:26	2019-10-21 22:19:46	2.29234759999999982	01	19-29岁	22.5442959446789715	113.963965200085667	440305	V0440300	15082	43	88	45	87	113.963909240000007	22.5404702099999987	113.966349579999999	22.5426861699999996	1
2019-10-21 20:40:11	2019-10-21 21:29:06	3.05925700000000012	01	30-39岁	22.5442532851039701	114.07160165347527	440304	V0440300	15126	43	132	44	131	114.071284030000001	22.5404702099999987	114.073724369999994	22.5426861699999996	1
2019-10-21 00:01:03	2019-10-21 01:04:11	2.29234759999999982	01	30-39岁	22.5457793777075288	113.910156072174033	440305	V0440300	15416	44	65	47	64	113.907781510000007	22.5426861699999996	113.910221849999999	22.5449021300000005	1
2019-10-21 18:47:12	2019-10-21 19:58:56	2.29234759999999982	02	40-49岁	22.5462529549346407	113.918841011484901	440305	V0440300	15420	44	69	46	68	113.917542859999998	22.5426861699999996	113.919983189999996	22.5449021300000005	1
2019-10-21 17:58:45	2019-10-21 20:39:50	2.29234759999999982	01	30-39岁	22.5456451435974614	113.922915650922178	440305	V0440300	15422	44	71	46	70	113.922423530000003	22.5426861699999996	113.924863869999996	22.5449021300000005	1
2019-10-21 12:46:45	2019-10-21 13:21:41	2.29234759999999982	02	30-39岁	22.5459887962742016	113.936179688026087	440305	V0440300	15427	44	76	46	75	113.934625209999993	22.5426861699999996	113.93706555	22.5449021300000005	1
2019-10-21 11:06:00	2019-10-21 12:12:12	2.29234759999999982	01	30-39岁	22.5470939966690587	113.946356927244992	440305	V0440300	15431	44	80	46	79	113.944386559999998	22.5426861699999996	113.946826889999997	22.5449021300000005	1
2019-10-21 13:14:27	2019-10-21 22:19:33	2.29234759999999982	01	19-29岁	22.5453231400045695	113.962922544606982	440305	V0440300	15438	44	87	46	86	113.961468909999994	22.5426861699999996	113.963909240000007	22.5449021300000005	1
2019-10-21 19:20:47	2019-10-21 20:40:44	3.05925700000000012	01	19-29岁	22.5454257038290393	114.035120754887217	440304	V0440300	15468	44	117	45	116	114.034678990000003	22.5426861699999996	114.037119329999996	22.5449021300000005	1
2019-10-21 11:38:16	2019-10-21 13:55:38	2.29234759999999982	02	19-29岁	22.5493236304838014	113.945433378462866	440305	V0440300	15788	45	80	47	79	113.944386559999998	22.5449021300000005	113.946826889999997	22.5471180900000014	1
2019-10-21 07:42:07	2019-10-21 11:37:12	2.29234759999999982	01	30-39岁	22.5481636283295686	113.946129335670861	440305	V0440300	15788	45	80	47	79	113.944386559999998	22.5449021300000005	113.946826889999997	22.5471180900000014	1
2019-10-21 18:09:44	2019-10-21 19:39:49	2.29234759999999982	01	30-39岁	22.5475914095443102	113.964514876888785	440305	V0440300	15796	45	88	47	87	113.963909240000007	22.5449021300000005	113.966349579999999	22.5471180900000014	1
2019-10-21 10:34:14	2019-10-21 11:43:51	3.05925700000000012	01	60岁以上	22.5482990686832103	114.004151300054446	440304	V0440300	15812	45	104	47	103	114.002954619999997	22.5449021300000005	114.005394960000004	22.5471180900000014	1
2019-10-21 14:33:16	2019-10-21 17:56:32	3.05925700000000012	01	19-29岁	22.5493057113054007	114.004411326445847	440304	V0440300	15812	45	104	47	103	114.002954619999997	22.5449021300000005	114.005394960000004	22.5471180900000014	1
2019-10-21 13:12:10	2019-10-21 14:27:05	3.05925700000000012	01	19-29岁	22.548512777167069	114.005448676257316	440304	V0440300	15813	45	105	47	104	114.005394960000004	22.5449021300000005	114.007835290000003	22.5471180900000014	1
2019-10-21 08:31:57	2019-10-21 12:12:43	3.05925700000000012	02	40-49岁	22.5478413129801396	114.090755429729086	440304	V0440300	15847	45	139	46	138	114.088366390000004	22.5449021300000005	114.090806720000003	22.5471180900000014	2
2019-10-21 14:45:14	2019-10-21 17:46:18	3.05925700000000012	02	40-49岁	22.5478413129801396	114.090755429729086	440304	V0440300	15847	45	139	46	138	114.088366390000004	22.5449021300000005	114.090806720000003	22.5471180900000014	2
2019-10-21 11:19:17	2019-10-21 17:43:21	3.17181930000000012	01	30-39岁	22.5479722493340908	114.102500416718172	440303	V0440300	15852	45	144	46	143	114.100568069999994	22.5449021300000005	114.103008399999993	22.5471180900000014	1
2019-10-21 08:21:43	2019-10-21 17:58:25	3.17181930000000012	01	19-29岁	22.5479337576053389	114.104872154828968	440303	V0440300	15853	45	145	46	144	114.103008399999993	22.5449021300000005	114.10544874	22.5471180900000014	1
2019-10-21 08:41:55	2019-10-21 19:07:57	2.29234759999999982	02	19-29岁	22.5511509864075883	113.937600763516386	440305	V0440300	16142	46	77	48	76	113.93706555	22.5471180900000014	113.939505879999999	22.5493340400000015	1
2019-10-21 11:40:43	2019-10-21 18:24:33	2.29234759999999982	02	19-29岁	22.5509602728135405	113.94892429140701	440305	V0440300	16146	46	81	48	80	113.946826889999997	22.5471180900000014	113.949267230000004	22.5493340400000015	1
2019-10-21 12:05:35	2019-10-21 18:18:34	3.05925700000000012	02	50-59岁	22.5495776833313393	114.005445110140883	440304	V0440300	16170	46	105	48	104	114.005394960000004	22.5471180900000014	114.007835290000003	22.5493340400000015	1
2019-10-21 13:12:03	2019-10-21 23:43:33	3.05925700000000012	02	19-29岁	22.5502394068697996	114.04313127857192	440304	V0440300	16185	46	120	47	119	114.042000000000002	22.5471180900000014	114.044440339999994	22.5493340400000015	1
2019-10-21 19:03:42	2019-10-21 23:43:23	2.29234759999999982	02	19-29岁	22.5522975760081792	113.91921191413438	440305	V0440300	16491	47	69	49	68	113.917542859999998	22.5493340400000015	113.919983189999996	22.5515499999999989	1
2019-10-21 16:13:59	2019-10-21 19:11:42	2.29234759999999982	01	19-29岁	22.5528682159590588	113.938680197508106	440305	V0440300	16499	47	77	49	76	113.93706555	22.5493340400000015	113.939505879999999	22.5515499999999989	1
2019-10-21 09:49:20	2019-10-21 14:39:43	2.29234759999999982	01	19-29岁	22.553148558453131	113.945349101952871	440305	V0440300	16502	47	80	49	79	113.944386559999998	22.5493340400000015	113.946826889999997	22.5515499999999989	2
2019-10-21 05:34:22	2019-10-21 09:49:19	2.29234759999999982	01	19-29岁	22.553148558453131	113.945349101952871	440305	V0440300	16502	47	80	49	79	113.944386559999998	22.5493340400000015	113.946826889999997	22.5515499999999989	2
2019-10-21 18:30:14	2019-10-21 23:43:34	2.29234759999999982	01	0-18岁	22.5522194820281285	113.947273961104599	440305	V0440300	16503	47	81	49	80	113.946826889999997	22.5493340400000015	113.949267230000004	22.5515499999999989	1
2019-10-21 13:45:51	2019-10-21 14:02:51	2.29234759999999982	03	未知	22.5518601683974289	113.948787891316215	440305	V0440300	16503	47	81	49	80	113.946826889999997	22.5493340400000015	113.949267230000004	22.5515499999999989	1
2019-10-21 16:40:19	2019-10-21 17:28:15	2.29234759999999982	01	19-29岁	22.5529210331008514	113.950950715778305	440305	V0440300	16504	47	82	49	81	113.949267230000004	22.5493340400000015	113.951707560000003	22.5515499999999989	1
2019-10-21 21:27:18	2019-10-21 23:36:26	2.29234759999999982	02	19-29岁	22.5535383596514905	113.95256949024342	440305	V0440300	16505	47	83	49	82	113.951707560000003	22.5493340400000015	113.954147899999995	22.5515499999999989	1
2019-10-21 20:25:32	2019-10-21 20:33:47	2.29234759999999982	02	19-29岁	22.5519961062245393	113.95643161422808	440305	V0440300	16506	47	84	49	83	113.954147899999995	22.5493340400000015	113.956588240000002	22.5515499999999989	1
2019-10-21 20:09:47	2019-10-21 20:18:30	2.29234759999999982	01	未知	22.5515941982058408	113.96524341251893	440305	V0440300	16510	47	88	49	87	113.963909240000007	22.5493340400000015	113.966349579999999	22.5515499999999989	1
2019-10-21 09:45:11	2019-10-21 11:58:43	3.05925700000000012	03	未知	22.5533441856827785	114.04509590355589	440304	V0440300	16543	47	121	48	120	114.044440339999994	22.5493340400000015	114.046880669999993	22.5515499999999989	1
2019-10-21 09:02:41	2019-10-21 09:08:32	3.05925700000000012	01	未知	22.5525971227873008	114.088721921822781	440304	V0440300	16561	47	139	48	138	114.088366390000004	22.5493340400000015	114.090806720000003	22.5515499999999989	1
2019-10-21 11:38:28	2019-10-21 12:20:57	3.17181930000000012	01	19-29岁	22.5524464667316806	114.118421027576531	440303	V0440300	16573	47	151	48	150	114.117650420000004	22.5493340400000015	114.120090759999997	22.5515499999999989	1
2019-10-21 09:57:16	2019-10-21 12:03:23	3.17181930000000012	02	19-29岁	22.5530974978009198	114.13210908082101	440303	V0440300	16578	47	156	48	155	114.129852099999994	22.5493340400000015	114.132292440000001	22.5515499999999989	1
2019-10-21 12:21:57	2019-10-21 14:58:13	3.17181930000000012	01	40-49岁	22.5520725915752003	114.136891817333222	440303	V0440300	16580	47	158	48	157	114.134732769999999	22.5493340400000015	114.137173110000006	22.5515499999999989	1
2019-10-21 10:08:53	2019-10-21 16:16:47	2.29234759999999982	03	19-29岁	22.5553668111488115	113.919726676359502	440305	V0440300	16848	48	69	50	68	113.917542859999998	22.5515499999999989	113.919983189999996	22.5537659599999998	1
2019-10-21 12:32:09	2019-10-21 15:00:09	2.29234759999999982	02	30-39岁	22.5543894988390399	113.9675044703407	440305	V0440300	16868	48	89	50	88	113.966349579999999	22.5515499999999989	113.968789920000006	22.5537659599999998	1
2019-10-21 19:03:12	2019-10-21 19:49:11	3.05925700000000012	01	19-29岁	22.5544333457543686	114.034160491215459	440304	V0440300	16895	48	116	49	115	114.032238660000004	22.5515499999999989	114.034678990000003	22.5537659599999998	1
2019-10-21 15:10:54	2019-10-21 21:06:58	3.05925700000000012	01	19-29岁	22.5547485125780014	114.034610446759629	440304	V0440300	16895	48	116	49	115	114.032238660000004	22.5515499999999989	114.034678990000003	22.5537659599999998	1
2019-10-21 15:11:42	2019-10-21 17:22:47	3.05925700000000012	03	未知	22.5552454749806408	114.037087377106403	440304	V0440300	16896	48	117	49	116	114.034678990000003	22.5515499999999989	114.037119329999996	22.5537659599999998	1
2019-10-21 08:59:25	2019-10-21 23:36:19	3.17181930000000012	02	19-29岁	22.5554146478132793	114.10930259267127	440303	V0440300	16926	48	147	49	146	114.107889080000007	22.5515499999999989	114.110329410000006	22.5537659599999998	1
2019-10-21 20:23:31	2019-10-21 23:07:47	3.17181930000000012	02	19-29岁	22.5546558519742284	114.117306178808548	440303	V0440300	16929	48	150	49	149	114.115210079999997	22.5515499999999989	114.117650420000004	22.5537659599999998	1
2019-10-21 12:00:26	2019-10-21 13:53:17	2.01503029999999983	01	30-39岁	22.5573418366100107	113.905098465650738	440306	V0440300	17199	49	63	51	62	113.902900840000001	22.5537659599999998	113.905341179999994	22.5559819099999999	1
2019-10-21 21:37:14	2019-10-21 23:40:22	2.29234759999999982	02	19-29岁	22.5569087106329107	113.911666669667994	440305	V0440300	17202	49	66	51	65	113.910221849999999	22.5537659599999998	113.912662190000006	22.5559819099999999	1
2019-10-21 00:57:40	2019-10-21 01:31:48	2.01503029999999983	01	30-39岁	22.5572634476530709	113.912280613886097	440306	V0440300	17202	49	66	51	65	113.910221849999999	22.5537659599999998	113.912662190000006	22.5559819099999999	3
2019-10-21 18:42:11	2019-10-21 23:47:06	2.01503029999999983	01	30-39岁	22.5572634476530709	113.912280613886097	440306	V0440300	17202	49	66	51	65	113.910221849999999	22.5537659599999998	113.912662190000006	22.5559819099999999	3
2019-10-21 00:00:41	2019-10-21 00:57:17	2.01503029999999983	01	30-39岁	22.5572634476530709	113.912280613886097	440306	V0440300	17202	49	66	51	65	113.910221849999999	22.5537659599999998	113.912662190000006	22.5559819099999999	3
2019-10-21 07:46:20	2019-10-21 18:28:46	2.29234759999999982	01	19-29岁	22.5571096719263302	113.961488607625057	440305	V0440300	17223	49	87	51	86	113.961468909999994	22.5537659599999998	113.963909240000007	22.5559819099999999	1
2019-10-21 18:44:13	2019-10-21 22:21:14	3.05925700000000012	02	19-29岁	22.5559983548873717	114.063842119900414	440304	V0440300	17264	49	128	50	127	114.061522690000004	22.5537659599999998	114.063963029999996	22.5559819099999999	1
2019-10-21 18:12:48	2019-10-21 20:59:43	2.01503029999999983	01	30-39岁	22.5593203377802887	113.888390590635112	440306	V0440300	17550	50	57	53	56	113.888258820000004	22.5559819099999999	113.890699159999997	22.5581978700000008	1
2019-10-21 20:33:55	2019-10-21 21:05:13	2.29234759999999982	01	30-39岁	22.5594124484635401	113.926457821395175	440305	V0440300	17565	50	72	52	71	113.924863869999996	22.5559819099999999	113.927304199999995	22.5581978700000008	2
2019-10-21 17:28:45	2019-10-21 20:33:27	2.29234759999999982	01	30-39岁	22.5594124484635401	113.926457821395175	440305	V0440300	17565	50	72	52	71	113.924863869999996	22.5559819099999999	113.927304199999995	22.5581978700000008	2
2019-10-21 10:59:15	2019-10-21 16:08:41	2.29234759999999982	01	50-59岁	22.5601256221831505	113.937810570040909	440305	V0440300	17570	50	77	52	76	113.93706555	22.5559819099999999	113.939505879999999	22.5581978700000008	1
2019-10-21 15:25:53	2019-10-21 17:18:07	3.05925700000000012	02	30-39岁	22.5600242102967705	114.027549668627344	440304	V0440300	17607	50	114	51	113	114.027357980000005	22.5559819099999999	114.029798319999998	22.5581978700000008	1
2019-10-21 12:17:48	2019-10-21 13:00:38	3.17181930000000012	01	19-29岁	22.5602433654073806	114.115324135698316	440303	V0440300	17643	50	150	51	149	114.115210079999997	22.5559819099999999	114.117650420000004	22.5581978700000008	2
2019-10-21 19:47:02	2019-10-21 21:06:37	3.17181930000000012	01	19-29岁	22.5602433654073806	114.115324135698316	440303	V0440300	17643	50	150	51	149	114.115210079999997	22.5559819099999999	114.117650420000004	22.5581978700000008	2
2019-10-21 15:19:09	2019-10-21 16:23:30	3.17181930000000012	02	30-39岁	22.5586183210071702	114.117816555437074	440303	V0440300	17644	50	151	51	150	114.117650420000004	22.5559819099999999	114.120090759999997	22.5581978700000008	1
2019-10-21 19:19:47	2019-10-21 22:09:21	2.01503029999999983	01	40-49岁	22.5617869908378204	113.860254618727126	440306	V0440300	17895	51	45	54	44	113.858974790000005	22.5581978700000008	113.861415129999997	22.5604138300000017	1
2019-10-21 20:53:34	2019-10-21 23:42:20	2.01503029999999983	02	19-29岁	22.5612492428452605	113.865989735937987	440306	V0440300	17897	51	47	54	46	113.863855459999996	22.5581978700000008	113.866295800000003	22.5604138300000017	1
2019-10-21 17:48:30	2019-10-21 22:35:58	2.01503029999999983	02	19-29岁	22.5624059662725784	113.890216036723203	440306	V0440300	17907	51	57	54	56	113.888258820000004	22.5581978700000008	113.890699159999997	22.5604138300000017	1
2019-10-21 14:32:58	2019-10-21 15:56:17	2.01503029999999983	01	19-29岁	22.56216147535876	113.890639337829285	440306	V0440300	17907	51	57	54	56	113.888258820000004	22.5581978700000008	113.890699159999997	22.5604138300000017	1
2019-10-21 20:17:07	2019-10-21 21:56:42	2.29234759999999982	01	19-29岁	22.5606171322619105	113.930463546285537	440305	V0440300	17924	51	74	53	73	113.929744540000002	22.5581978700000008	113.932184879999994	22.5604138300000017	1
2019-10-21 08:57:32	2019-10-21 23:06:07	2.29234759999999982	01	30-39岁	22.5612603787937012	113.932956231672406	440305	V0440300	17925	51	75	53	74	113.932184879999994	22.5581978700000008	113.934625209999993	22.5604138300000017	2
2019-10-21 23:06:21	2019-10-21 23:39:53	2.29234759999999982	01	30-39岁	22.5612603787937012	113.932956231672406	440305	V0440300	17925	51	75	53	74	113.932184879999994	22.5581978700000008	113.934625209999993	22.5604138300000017	2
2019-10-21 16:00:20	2019-10-21 20:32:03	2.29234759999999982	01	30-39岁	22.5617759563930598	113.970588345824424	440305	V0440300	17940	51	90	53	89	113.968789920000006	22.5581978700000008	113.971230250000005	22.5604138300000017	1
2019-10-21 18:30:29	2019-10-21 21:04:38	3.05925700000000012	01	30-39岁	22.5613965276264707	114.032456689226038	440304	V0440300	17966	51	116	52	115	114.032238660000004	22.5581978700000008	114.034678990000003	22.5604138300000017	1
2019-10-21 12:25:02	2019-10-21 14:16:46	3.17181930000000012	02	19-29岁	22.5605129979916086	114.138476440105677	440303	V0440300	18009	51	159	52	158	114.137173110000006	22.5581978700000008	114.139613449999999	22.5604138300000017	1
2019-10-21 17:43:45	2019-10-21 20:28:32	4.98298400000000008	01	30-39岁	22.5616871528522402	114.229669018468599	440308	V0440300	18046	51	196	51	196	114.227465550000005	22.5581978700000008	114.229905880000004	22.5604138300000017	1
2019-10-21 15:14:55	2019-10-21 18:59:45	2.01503029999999983	01	19-29岁	22.5630685390039183	113.877851343638199	440306	V0440300	18259	52	52	55	51	113.87605714	22.5604138300000017	113.878497479999993	22.562629789999999	1
2019-10-21 19:28:56	2019-10-21 21:37:06	2.01503029999999983	01	19-29岁	22.5637364814895207	113.889020168472285	440306	V0440300	18264	52	57	55	56	113.888258820000004	22.5604138300000017	113.890699159999997	22.562629789999999	1
2019-10-21 20:13:48	2019-10-21 22:03:40	2.01503029999999983	02	30-39岁	22.5635323743132794	113.888266850503442	440306	V0440300	18264	52	57	55	56	113.888258820000004	22.5604138300000017	113.890699159999997	22.562629789999999	1
2019-10-21 22:17:58	2019-10-21 22:18:58	2.01503029999999983	01	19-29岁	22.5631466559768192	113.90239387517876	440306	V0440300	18269	52	62	54	61	113.900460510000002	22.5604138300000017	113.902900840000001	22.562629789999999	1
2019-10-21 19:02:09	2019-10-21 20:52:33	2.29234759999999982	01	30-39岁	22.5643031842163815	113.972515412834213	440305	V0440300	18298	52	91	54	90	113.971230250000005	22.5604138300000017	113.973670589999998	22.562629789999999	1
2019-10-21 13:43:34	2019-10-21 14:22:53	2.29234759999999982	01	30-39岁	22.5634692432732002	113.98047262303831	440305	V0440300	18301	52	94	54	93	113.978551260000003	22.5604138300000017	113.980991599999996	22.562629789999999	1
2019-10-21 15:51:48	2019-10-21 22:52:51	3.05925700000000012	01	19-29岁	22.5632804352213014	114.034282119999361	440304	V0440300	18323	52	116	53	115	114.032238660000004	22.5604138300000017	114.034678990000003	22.562629789999999	1
2019-10-21 11:38:19	2019-10-21 13:57:05	3.05925700000000012	02	40-49岁	22.5636180305021909	114.043292869224302	440304	V0440300	18327	52	120	53	119	114.042000000000002	22.5604138300000017	114.044440339999994	22.562629789999999	1
2019-10-21 11:52:33	2019-10-21 15:51:13	3.05925700000000012	01	19-29岁	22.5639329717351984	114.077269298879258	440304	V0440300	18341	52	134	53	133	114.07616471	22.5604138300000017	114.078605039999999	22.562629789999999	1
2019-10-21 17:36:11	2019-10-21 17:36:18	3.05925700000000012	01	19-29岁	22.5636448677350892	114.09422345923744	440304	V0440300	18348	52	141	53	140	114.093247059999996	22.5604138300000017	114.095687400000003	22.562629789999999	1
2019-10-21 09:18:45	2019-10-21 15:56:26	3.17181930000000012	01	40-49岁	22.5647842224133015	114.124938115250032	440303	V0440300	18360	52	153	53	152	114.122531089999995	22.5604138300000017	114.124971430000002	22.562629789999999	1
2019-10-21 17:20:34	2019-10-21 17:20:34	2.01503029999999983	03	未知	22.5650051647907794	113.850397104947049	440306	V0440300	18605	53	41	56	40	113.849213449999993	22.562629789999999	113.851653780000007	22.5648457399999991	1
2019-10-21 14:56:15	2019-10-21 20:00:47	2.01503029999999983	02	19-29岁	22.5668083402959816	113.880827866982742	440306	V0440300	18617	53	53	56	52	113.878497479999993	22.562629789999999	113.88093782	22.5648457399999991	1
2019-10-21 13:40:19	2019-10-21 15:11:56	2.01503029999999983	01	19-29岁	22.5668346497889409	113.888231542179014	440306	V0440300	18620	53	56	56	55	113.885818490000005	22.562629789999999	113.888258820000004	22.5648457399999991	1
2019-10-21 18:29:35	2019-10-21 23:09:27	2.01503029999999983	01	0-18岁	22.5669400860628784	113.888549832000791	440306	V0440300	18621	53	57	56	56	113.888258820000004	22.562629789999999	113.890699159999997	22.5648457399999991	2
2019-10-21 13:21:02	2019-10-21 17:59:46	2.01503029999999983	01	0-18岁	22.5669400860628784	113.888549832000791	440306	V0440300	18621	53	57	56	56	113.888258820000004	22.562629789999999	113.890699159999997	22.5648457399999991	2
2019-10-21 17:00:44	2019-10-21 20:40:39	2.29234759999999982	01	40-49岁	22.5666449600509509	113.956984432860352	440305	V0440300	18649	53	85	55	84	113.956588240000002	22.562629789999999	113.959028570000001	22.5648457399999991	1
2019-10-21 18:17:48	2019-10-21 21:25:30	2.29234759999999982	01	19-29岁	22.5661364889900113	113.974496571868684	440305	V0440300	18656	53	92	55	91	113.973670589999998	22.562629789999999	113.976110930000004	22.5648457399999991	1
2019-10-21 12:59:41	2019-10-21 18:39:20	3.05925700000000012	01	40-49岁	22.5651419897710106	114.011522399425431	440304	V0440300	18671	53	107	54	106	114.010275629999995	22.562629789999999	114.012715970000002	22.5648457399999991	1
2019-10-21 08:52:45	2019-10-21 22:41:59	3.05925700000000012	01	19-29岁	22.5654197782999688	114.029416333447656	440304	V0440300	18678	53	114	54	113	114.027357980000005	22.562629789999999	114.029798319999998	22.5648457399999991	1
2019-10-21 14:04:54	2019-10-21 17:28:58	3.05925700000000012	02	30-39岁	22.5669120686667384	114.028121019532591	440304	V0440300	18678	53	114	54	113	114.027357980000005	22.562629789999999	114.029798319999998	22.5648457399999991	1
2019-10-21 08:15:05	2019-10-21 11:56:12	3.05925700000000012	01	30-39岁	22.5655303851350411	114.031493555744717	440304	V0440300	18679	53	115	54	114	114.029798319999998	22.562629789999999	114.032238660000004	22.5648457399999991	2
2019-10-21 13:54:59	2019-10-21 22:53:01	3.05925700000000012	01	30-39岁	22.5655303851350411	114.031493555744717	440304	V0440300	18679	53	115	54	114	114.029798319999998	22.562629789999999	114.032238660000004	22.5648457399999991	2
2019-10-21 17:06:56	2019-10-21 18:30:37	3.05925700000000012	02	30-39岁	22.5667400804725808	114.041292382252379	440304	V0440300	18683	53	119	54	118	114.039559659999995	22.562629789999999	114.042000000000002	22.5648457399999991	1
2019-10-21 18:04:07	2019-10-21 19:42:51	2.01503029999999983	02	30-39岁	22.5685724548533102	113.904371450347611	440306	V0440300	18984	54	63	56	62	113.902900840000001	22.5648457399999991	113.905341179999994	22.5670617	1
2019-10-21 09:25:49	2019-10-21 20:02:06	2.29234759999999982	02	19-29岁	22.5692015215130795	113.946656884298207	440305	V0440300	19001	54	80	56	79	113.944386559999998	22.5648457399999991	113.946826889999997	22.5670617	1
2019-10-21 13:16:22	2019-10-21 14:56:20	3.05925700000000012	01	50-59岁	22.5681159436248215	114.051816756484328	440304	V0440300	19045	54	124	55	123	114.051761350000007	22.5648457399999991	114.054201680000006	22.5670617	2
2019-10-21 08:09:18	2019-10-21 09:45:07	3.05925700000000012	01	50-59岁	22.5681159436248215	114.051816756484328	440304	V0440300	19045	54	124	55	123	114.051761350000007	22.5648457399999991	114.054201680000006	22.5670617	2
2019-10-21 08:50:30	2019-10-21 22:43:49	3.05925700000000012	01	19-29岁	22.5689923680332498	114.095957791103018	440304	V0440300	19063	54	142	55	141	114.095687400000003	22.5648457399999991	114.098127730000002	22.5670617	1
2019-10-21 13:49:33	2019-10-21 14:53:03	2.29234759999999982	02	30-39岁	22.5712951987605592	113.947601924676562	440305	V0440300	19359	55	81	57	80	113.946826889999997	22.5670617	113.949267230000004	22.5692776600000009	1
2019-10-21 18:39:22	2019-10-21 22:18:15	2.29234759999999982	01	19-29岁	22.5704939780295817	113.95198277041267	440305	V0440300	19361	55	83	57	82	113.951707560000003	22.5670617	113.954147899999995	22.5692776600000009	2
2019-10-21 11:16:18	2019-10-21 18:39:22	2.29234759999999982	01	19-29岁	22.5704939780295817	113.95198277041267	440305	V0440300	19361	55	83	57	82	113.951707560000003	22.5670617	113.954147899999995	22.5692776600000009	2
2019-10-21 08:39:29	2019-10-21 18:48:19	3.05925700000000012	01	19-29岁	22.5706307558407993	114.037905111713371	440304	V0440300	19396	55	118	56	117	114.037119329999996	22.5670617	114.039559659999995	22.5692776600000009	1
2019-10-21 10:13:46	2019-10-21 11:04:07	2.01503029999999983	01	19-29岁	22.5723734163231597	113.849704828304667	440306	V0440300	19676	56	41	59	40	113.849213449999993	22.5692776600000009	113.851653780000007	22.5714936199999983	1
2019-10-21 08:33:38	2019-10-21 09:27:34	2.01503029999999983	01	19-29岁	22.5715761699681217	113.864298523714211	440306	V0440300	19682	56	47	59	46	113.863855459999996	22.5692776600000009	113.866295800000003	22.5714936199999983	1
2019-10-21 12:12:54	2019-10-21 15:11:24	2.01503029999999983	01	19-29岁	22.5721455043850199	113.863877513150101	440306	V0440300	19682	56	47	59	46	113.863855459999996	22.5692776600000009	113.866295800000003	22.5714936199999983	1
2019-10-21 08:11:41	2019-10-21 18:25:29	2.01503029999999983	02	19-29岁	22.5723948512320405	113.866942486661301	440306	V0440300	19683	56	48	59	47	113.866295800000003	22.5692776600000009	113.868736139999996	22.5714936199999983	1
2019-10-21 10:45:24	2019-10-21 12:01:21	2.29234759999999982	01	19-29岁	22.5720074856355701	113.940453480530991	440305	V0440300	19713	56	78	58	77	113.939505879999999	22.5692776600000009	113.941946220000005	22.5714936199999983	1
2019-10-21 08:51:53	2019-10-21 22:09:02	2.29234759999999982	01	19-29岁	22.5734003046144487	113.958662964630932	440305	V0440300	19720	56	85	58	84	113.956588240000002	22.5692776600000009	113.959028570000001	22.5714936199999983	1
2019-10-21 10:20:28	2019-10-21 14:11:18	3.05925700000000012	01	30-39岁	22.5721842204951102	114.059572876147413	440304	V0440300	19762	56	127	57	126	114.059082349999997	22.5692776600000009	114.061522690000004	22.5714936199999983	1
2019-10-21 09:07:34	2019-10-21 10:03:38	3.05925700000000012	03	未知	22.5716759570702514	114.069292320204895	440304	V0440300	19766	56	131	57	130	114.068843700000002	22.5692776600000009	114.071284030000001	22.5714936199999983	1
2019-10-21 16:51:41	2019-10-21 16:52:41	3.17181930000000012	02	19-29岁	22.5722648914473503	114.118796100110686	440303	V0440300	19786	56	151	57	150	114.117650420000004	22.5692776600000009	114.120090759999997	22.5714936199999983	1
2019-10-21 09:18:50	2019-10-21 09:48:53	2.01503029999999983	01	19-29岁	22.5744887014425792	113.858178711036501	440306	V0440300	20036	57	44	60	43	113.856534460000006	22.5714936199999983	113.858974790000005	22.5737095799999992	1
2019-10-21 14:29:46	2019-10-21 21:32:39	2.01503029999999983	02	19-29岁	22.5756512930997992	113.859483606543563	440306	V0440300	20037	57	45	60	44	113.858974790000005	22.5714936199999983	113.861415129999997	22.5737095799999992	1
2019-10-21 08:40:12	2019-10-21 09:35:02	2.01503029999999983	01	19-29岁	22.5753259975409186	113.862231271593686	440306	V0440300	20038	57	46	60	45	113.861415129999997	22.5714936199999983	113.863855459999996	22.5737095799999992	1
2019-10-21 20:03:54	2019-10-21 20:48:21	2.01503029999999983	02	19-29岁	22.5750937373896008	113.863276288733374	440306	V0440300	20038	57	46	60	45	113.861415129999997	22.5714936199999983	113.863855459999996	22.5737095799999992	1
2019-10-21 08:44:14	2019-10-21 09:38:03	2.01503029999999983	01	19-29岁	22.5743278940596284	113.866111649937153	440306	V0440300	20039	57	47	60	46	113.863855459999996	22.5714936199999983	113.866295800000003	22.5737095799999992	1
2019-10-21 09:01:32	2019-10-21 22:03:36	2.01503029999999983	01	19-29岁	22.5747085641304892	113.865733776292203	440306	V0440300	20039	57	47	60	46	113.863855459999996	22.5714936199999983	113.866295800000003	22.5737095799999992	1
2019-10-21 08:58:20	2019-10-21 21:04:28	2.01503029999999983	02	19-29岁	22.5750711091133986	113.864889878553313	440306	V0440300	20039	57	47	60	46	113.863855459999996	22.5714936199999983	113.866295800000003	22.5737095799999992	1
2019-10-21 18:17:30	2019-10-21 19:09:58	2.01503029999999983	01	19-29岁	22.5756594931321288	113.86590659874075	440306	V0440300	20039	57	47	60	46	113.863855459999996	22.5714936199999983	113.866295800000003	22.5737095799999992	1
2019-10-21 18:53:24	2019-10-21 20:07:43	2.29234759999999982	01	19-29岁	22.5756179555700918	113.951869991957835	440305	V0440300	20075	57	83	59	82	113.951707560000003	22.5714936199999983	113.954147899999995	22.5737095799999992	1
2019-10-21 12:25:30	2019-10-21 17:57:12	3.05925700000000012	02	30-39岁	22.5747670948987711	114.039031447666687	440304	V0440300	20110	57	118	58	117	114.037119329999996	22.5714936199999983	114.039559659999995	22.5737095799999992	1
2019-10-21 11:06:40	2019-10-21 11:08:26	2.01503029999999983	01	19-29岁	22.5769494636870895	113.860338447533621	440306	V0440300	20394	58	45	61	44	113.858974790000005	22.5737095799999992	113.861415129999997	22.5759255299999992	1
2019-10-21 08:53:58	2019-10-21 21:07:38	2.01503029999999983	01	30-39岁	22.5772277290887615	113.864879915483684	440306	V0440300	20396	58	47	61	46	113.863855459999996	22.5737095799999992	113.866295800000003	22.5759255299999992	1
2019-10-21 09:46:53	2019-10-21 14:12:15	2.01503029999999983	01	19-29岁	22.5766421134312303	113.866778362427098	440306	V0440300	20397	58	48	61	47	113.866295800000003	22.5737095799999992	113.868736139999996	22.5759255299999992	2
2019-10-21 14:12:18	2019-10-21 14:50:11	2.01503029999999983	01	19-29岁	22.5766421134312303	113.866778362427098	440306	V0440300	20397	58	48	61	47	113.866295800000003	22.5737095799999992	113.868736139999996	22.5759255299999992	2
2019-10-21 08:59:45	2019-10-21 23:10:53	2.01503029999999983	01	19-29岁	22.5767873073341292	113.866357225467425	440306	V0440300	20397	58	48	61	47	113.866295800000003	22.5737095799999992	113.868736139999996	22.5759255299999992	1
2019-10-21 08:41:13	2019-10-21 18:34:39	2.01503029999999983	01	19-29岁	22.5764149336662214	113.896431725301937	440306	V0440300	20409	58	60	60	59	113.895579830000003	22.5737095799999992	113.898020169999995	22.5759255299999992	1
2019-10-21 22:09:20	2019-10-21 22:40:51	2.01503029999999983	01	30-39岁	22.5762799609467208	113.910020059194494	440306	V0440300	20414	58	65	60	64	113.907781510000007	22.5737095799999992	113.910221849999999	22.5759255299999992	1
2019-10-21 14:13:40	2019-10-21 16:15:56	2.29234759999999982	02	19-29岁	22.5773620646753592	113.940131092511692	440305	V0440300	20427	58	78	60	77	113.939505879999999	22.5737095799999992	113.941946220000005	22.5759255299999992	1
2019-10-21 19:15:06	2019-10-21 20:48:51	2.29234759999999982	02	19-29岁	22.5765109952621117	113.940460874441854	440305	V0440300	20427	58	78	60	77	113.939505879999999	22.5737095799999992	113.941946220000005	22.5759255299999992	1
2019-10-21 13:01:35	2019-10-21 13:50:12	3.05925700000000012	01	30-39岁	22.5773316803307793	114.03861702009381	440304	V0440300	20467	58	118	59	117	114.037119329999996	22.5737095799999992	114.039559659999995	22.5759255299999992	1
2019-10-21 18:31:57	2019-10-21 19:11:23	2.01503029999999983	02	19-29岁	22.5789061845961996	113.864414331351085	440306	V0440300	20753	59	47	62	46	113.863855459999996	22.5759255299999992	113.866295800000003	22.5781414900000001	1
2019-10-21 08:52:38	2019-10-21 09:39:44	2.01503029999999983	01	30-39岁	22.579722442092919	113.866008975820208	440306	V0440300	20753	59	47	62	46	113.863855459999996	22.5759255299999992	113.866295800000003	22.5781414900000001	1
2019-10-21 00:05:32	2019-10-21 06:29:27	2.01503029999999983	01	19-29岁	22.57994708613721	113.878928472822665	440306	V0440300	20759	59	53	61	52	113.878497479999993	22.5759255299999992	113.88093782	22.5781414900000001	1
2019-10-21 08:40:25	2019-10-21 09:36:37	2.01503029999999983	01	19-29岁	22.5823040405414588	113.857272507974656	440306	V0440300	21107	60	44	63	43	113.856534460000006	22.5781414900000001	113.858974790000005	22.5803574500000011	1
2019-10-21 14:13:47	2019-10-21 15:34:17	2.01503029999999983	02	30-39岁	22.5814348376325817	113.861276520157716	440306	V0440300	21108	60	45	63	44	113.858974790000005	22.5781414900000001	113.861415129999997	22.5803574500000011	1
2019-10-21 14:19:57	2019-10-21 15:05:03	2.01503029999999983	02	30-39岁	22.5806529201931703	113.861440015520714	440306	V0440300	21109	60	46	63	45	113.861415129999997	22.5781414900000001	113.863855459999996	22.5803574500000011	1
2019-10-21 08:43:20	2019-10-21 09:38:43	2.01503029999999983	01	19-29岁	22.5824578158693008	113.864674004990889	440306	V0440300	21110	60	47	63	46	113.863855459999996	22.5781414900000001	113.866295800000003	22.5803574500000011	1
2019-10-21 19:12:20	2019-10-21 20:55:18	2.01503029999999983	03	19-29岁	22.5806861537211496	113.898435050095145	440306	V0440300	21124	60	61	62	60	113.898020169999995	22.5781414900000001	113.900460510000002	22.5803574500000011	1
2019-10-21 10:07:03	2019-10-21 11:28:25	2.01503029999999983	02	19-29岁	22.5821629251410592	113.91935423966595	440306	V0440300	21132	60	69	62	68	113.917542859999998	22.5781414900000001	113.919983189999996	22.5803574500000011	1
2019-10-21 18:47:49	2019-10-21 21:24:27	2.29234759999999982	01	19-29岁	22.5812188542419001	113.934623068668472	440305	V0440300	21138	60	75	62	74	113.932184879999994	22.5781414900000001	113.934625209999993	22.5803574500000011	1
2019-10-21 11:02:13	2019-10-21 19:03:17	2.01503029999999983	02	19-29岁	22.5843068083534391	113.854476858255396	440306	V0440300	21463	61	43	64	42	113.854094119999999	22.5803574500000011	113.856534460000006	22.5825734000000011	1
2019-10-21 22:40:25	2019-10-21 23:35:31	2.01503029999999983	01	30-39岁	22.5831671180479994	113.862179873525903	440306	V0440300	21466	61	46	64	45	113.861415129999997	22.5803574500000011	113.863855459999996	22.5825734000000011	1
2019-10-21 11:32:15	2019-10-21 11:33:15	2.01503029999999983	02	30-39岁	22.5833635607136891	113.882913573844647	440306	V0440300	21474	61	54	63	53	113.88093782	22.5803574500000011	113.883378149999999	22.5825734000000011	1
2019-10-21 08:43:35	2019-10-21 10:00:18	2.29234759999999982	01	30-39岁	22.5841776868361706	113.943547120596293	440305	V0440300	21499	61	79	63	78	113.941946220000005	22.5803574500000011	113.944386559999998	22.5825734000000011	1
2019-10-21 08:55:50	2019-10-21 18:37:38	2.01503029999999983	01	19-29岁	22.5860105117226908	113.850239947919491	440306	V0440300	21818	62	41	65	40	113.849213449999993	22.5825734000000011	113.851653780000007	22.5847893599999985	1
2019-10-21 14:31:46	2019-10-21 17:19:14	2.01503029999999983	01	30-39岁	22.5863448130825191	113.882613190261623	440306	V0440300	21831	62	54	64	53	113.88093782	22.5825734000000011	113.883378149999999	22.5847893599999985	1
2019-10-21 16:30:05	2019-10-21 23:42:43	2.29234759999999982	01	19-29岁	22.5850026927144292	113.921079219298363	440305	V0440300	21847	62	70	64	69	113.919983189999996	22.5825734000000011	113.922423530000003	22.5847893599999985	1
2019-10-21 09:58:57	2019-10-21 21:24:01	3.17181930000000012	02	60岁以上	22.5865028985635909	114.081565189127986	440303	V0440300	21913	62	136	63	135	114.081045380000006	22.5825734000000011	114.083485710000005	22.5847893599999985	1
2019-10-21 20:41:20	2019-10-21 23:15:15	3.17181930000000012	02	19-29岁	22.5855500940929907	114.135393089815452	440303	V0440300	21935	62	158	62	158	114.134732769999999	22.5825734000000011	114.137173110000006	22.5847893599999985	1
2019-10-21 11:57:18	2019-10-21 13:05:43	2.01503029999999983	03	未知	22.5877792359371412	113.85299851539483	440306	V0440300	22176	63	42	66	41	113.851653780000007	22.5847893599999985	113.854094119999999	22.5870053199999994	1
2019-10-21 16:56:21	2019-10-21 17:51:47	2.01503029999999983	01	30-39岁	22.5876046677215214	113.853760500796113	440306	V0440300	22176	63	42	66	41	113.851653780000007	22.5847893599999985	113.854094119999999	22.5870053199999994	1
2019-10-21 18:35:13	2019-10-21 19:13:43	2.29234759999999982	01	30-39岁	22.5878952377279099	113.926029676113515	440305	V0440300	22206	63	72	65	71	113.924863869999996	22.5847893599999985	113.927304199999995	22.5870053199999994	2
2019-10-21 09:01:08	2019-10-21 18:34:55	2.29234759999999982	01	30-39岁	22.5878952377279099	113.926029676113515	440305	V0440300	22206	63	72	65	71	113.924863869999996	22.5847893599999985	113.927304199999995	22.5870053199999994	2
2019-10-21 12:57:25	2019-10-21 22:13:24	2.29234759999999982	02	19-29岁	22.5880460507344196	113.935803321040765	440305	V0440300	22210	63	76	65	75	113.934625209999993	22.5847893599999985	113.93706555	22.5870053199999994	1
2019-10-21 14:09:32	2019-10-21 15:24:03	2.29234759999999982	01	19-29岁	22.5890650345560289	113.960437518386485	440305	V0440300	22220	63	86	65	85	113.959028570000001	22.5847893599999985	113.961468909999994	22.5870053199999994	1
2019-10-21 11:39:34	2019-10-21 13:41:03	2.29234759999999982	01	30-39岁	22.5876612321811514	113.960653010740387	440305	V0440300	22220	63	86	65	85	113.959028570000001	22.5847893599999985	113.961468909999994	22.5870053199999994	1
2019-10-21 09:48:02	2019-10-21 18:28:19	2.29234759999999982	01	30-39岁	22.5876810775350201	113.962654658902267	440305	V0440300	22221	63	87	65	86	113.961468909999994	22.5847893599999985	113.963909240000007	22.5870053199999994	1
2019-10-21 20:00:45	2019-10-21 21:13:09	2.29234759999999982	02	19-29岁	22.5887457786313313	113.961688553502398	440305	V0440300	22221	63	87	65	86	113.961468909999994	22.5847893599999985	113.963909240000007	22.5870053199999994	1
2019-10-21 17:31:41	2019-10-21 22:36:49	2.01503029999999983	02	40-49岁	22.5909933638819496	113.888242433338945	440306	V0440300	22547	64	56	66	55	113.885818490000005	22.5870053199999994	113.888258820000004	22.5892212800000003	1
2019-10-21 11:55:23	2019-10-21 13:02:28	2.01503029999999983	03	未知	22.5900771039941795	113.886134679280673	440306	V0440300	22547	64	56	66	55	113.885818490000005	22.5870053199999994	113.888258820000004	22.5892212800000003	1
2019-10-21 06:08:51	2019-10-21 11:34:12	2.01503029999999983	03	未知	22.5900886563547694	113.914765501733697	440306	V0440300	22558	64	67	66	66	113.912662190000006	22.5870053199999994	113.915102520000005	22.5892212800000003	1
2019-10-21 09:31:53	2019-10-21 22:57:15	2.29234759999999982	01	19-29岁	22.5896784897929805	113.928196223312767	440305	V0440300	22564	64	73	66	72	113.927304199999995	22.5870053199999994	113.929744540000002	22.5892212800000003	1
2019-10-21 04:16:17	2019-10-21 06:19:55	2.29234759999999982	01	19-29岁	22.5905884272119195	113.931888625542399	440305	V0440300	22565	64	74	66	73	113.929744540000002	22.5870053199999994	113.932184879999994	22.5892212800000003	1
2019-10-21 11:32:05	2019-10-21 13:52:08	2.29234759999999982	01	40-49岁	22.5897821304339601	113.993233445237152	440305	V0440300	22591	64	100	65	99	113.99319328	22.5870053199999994	113.995633609999999	22.5892212800000003	1
2019-10-21 19:46:18	2019-10-21 20:20:12	2.01503029999999983	01	19-29岁	22.5928851062273992	113.910951644714615	440306	V0440300	22914	65	66	67	65	113.910221849999999	22.5892212800000003	113.912662190000006	22.5914372300000004	2
2019-10-21 16:29:06	2019-10-21 19:45:44	2.01503029999999983	01	19-29岁	22.5928851062273992	113.910951644714615	440306	V0440300	22914	65	66	67	65	113.910221849999999	22.5892212800000003	113.912662190000006	22.5914372300000004	2
2019-10-21 17:39:12	2019-10-21 23:41:50	2.29234759999999982	01	30-39岁	22.5930477977603417	113.996049153238417	440305	V0440300	22949	65	101	66	100	113.995633609999999	22.5892212800000003	113.998073950000006	22.5914372300000004	1
2019-10-21 19:06:39	2019-10-21 21:05:40	1.86759879999999989	01	40-49岁	22.5922862667374282	114.125961116518297	440307	V0440300	23002	65	154	65	154	114.124971430000002	22.5892212800000003	114.127411769999995	22.5914372300000004	1
2019-10-21 00:01:24	2019-10-21 08:24:21	2.29234759999999982	01	19-29岁	22.5939031738438096	113.921192176405327	440305	V0440300	23275	66	70	68	69	113.919983189999996	22.5914372300000004	113.922423530000003	22.5936531900000013	1
2019-10-21 13:17:19	2019-10-21 14:46:03	3.17181930000000012	02	19-29岁	22.5950812667791716	114.144498283385701	440303	V0440300	23367	66	162	66	162	114.144494120000005	22.5914372300000004	114.146934450000003	22.5936531900000013	1
2019-10-21 18:44:16	2019-10-21 21:26:22	3.17181930000000012	01	40-49岁	22.5937270245693718	114.168419184140603	440303	V0440300	23376	66	171	66	171	114.166457140000006	22.5914372300000004	114.168897479999998	22.5936531900000013	2
2019-10-21 22:23:38	2019-10-21 23:44:43	3.17181930000000012	01	40-49岁	22.5937270245693718	114.168419184140603	440303	V0440300	23376	66	171	66	171	114.166457140000006	22.5914372300000004	114.168897479999998	22.5936531900000013	2
2019-10-21 18:55:59	2019-10-21 19:52:55	3.17181930000000012	01	30-39岁	22.594576771944741	114.186968274977119	440303	V0440300	23384	66	179	66	179	114.185979829999994	22.5914372300000004	114.188420170000001	22.5936531900000013	1
2019-10-21 07:28:05	2019-10-21 08:40:03	2.01503029999999983	01	19-29岁	22.5976644801984783	113.840790345455176	440306	V0440300	23599	67	37	70	36	113.839452100000003	22.5936531900000013	113.841892439999995	22.5958691499999986	1
2019-10-21 11:31:43	2019-10-21 12:26:21	1.86759879999999989	01	40-49岁	22.5969392872417387	114.107638571991316	440307	V0440300	23708	67	146	67	146	114.10544874	22.5936531900000013	114.107889080000007	22.5958691499999986	1
2019-10-21 08:35:15	2019-10-21 09:10:31	2.01503029999999983	01	19-29岁	22.599435965145581	113.842304903845076	440306	V0440300	23957	68	38	71	37	113.841892439999995	22.5958691499999986	113.844332769999994	22.5980851099999995	1
2019-10-21 17:19:18	2019-10-21 19:54:32	2.29234759999999982	01	30-39岁	22.5994943687365897	113.977451170147546	440305	V0440300	24012	68	93	69	92	113.976110930000004	22.5958691499999986	113.978551260000003	22.5980851099999995	1
2019-10-21 10:40:20	2019-10-21 19:36:58	1.86759879999999989	01	19-29岁	22.6000146691601209	114.122563552499258	440307	V0440300	24072	68	153	68	153	114.122531089999995	22.5958691499999986	114.124971430000002	22.5980851099999995	1
2019-10-21 19:24:57	2019-10-21 20:53:57	1.86759879999999989	01	19-29岁	22.5981403743489793	114.127268432888926	440307	V0440300	24073	68	154	68	154	114.124971430000002	22.5958691499999986	114.127411769999995	22.5980851099999995	1
2019-10-21 19:20:21	2019-10-21 21:00:05	2.01503029999999983	01	19-29岁	22.6013217110860083	113.842747796772954	440306	V0440300	24314	69	38	72	37	113.841892439999995	22.5980851099999995	113.844332769999994	22.6003010599999996	1
2019-10-21 17:59:14	2019-10-21 19:05:44	1.75727349999999993	01	19-29岁	22.60043378707568	114.037976801678283	440309	V0440300	24394	69	118	70	117	114.037119329999996	22.5980851099999995	114.039559659999995	22.6003010599999996	1
2019-10-21 08:56:18	2019-10-21 12:46:48	2.01503029999999983	01	30-39岁	22.6033030062587592	113.836132405341701	440306	V0440300	24668	70	35	73	34	113.834571429999997	22.6003010599999996	113.837011770000004	22.6025170200000005	1
2019-10-21 12:06:59	2019-10-21 12:07:59	2.01503029999999983	01	19-29岁	22.603746492518809	113.843985087076135	440306	V0440300	24671	70	38	73	37	113.841892439999995	22.6003010599999996	113.844332769999994	22.6025170200000005	1
2019-10-21 20:45:09	2019-10-21 21:28:25	2.01503029999999983	01	19-29岁	22.6040498858607393	113.84656348299076	440306	V0440300	24672	70	39	73	38	113.844332769999994	22.6003010599999996	113.846773110000001	22.6025170200000005	1
2019-10-21 15:37:07	2019-10-21 16:57:28	2.01503029999999983	01	40-49岁	22.6043778656585097	113.84442748103983	440306	V0440300	24672	70	39	73	38	113.844332769999994	22.6003010599999996	113.846773110000001	22.6025170200000005	1
2019-10-21 15:53:18	2019-10-21 17:55:28	2.29234759999999982	01	19-29岁	22.6044191310514613	113.937335980136325	440305	V0440300	24710	70	77	72	76	113.93706555	22.6003010599999996	113.939505879999999	22.6025170200000005	1
2019-10-21 08:06:24	2019-10-21 09:19:47	1.75727349999999993	01	30-39岁	22.6027703444572516	114.036944997871231	440309	V0440300	24750	70	117	71	116	114.034678990000003	22.6003010599999996	114.037119329999996	22.6025170200000005	1
2019-10-21 16:48:09	2019-10-21 17:51:58	1.86759879999999989	01	30-39岁	22.6034319498658292	114.108815115922454	440307	V0440300	24780	70	147	70	147	114.107889080000007	22.6003010599999996	114.110329410000006	22.6025170200000005	2
2019-10-21 15:53:20	2019-10-21 16:47:55	1.86759879999999989	01	30-39岁	22.6034319498658292	114.108815115922454	440307	V0440300	24780	70	147	70	147	114.107889080000007	22.6003010599999996	114.110329410000006	22.6025170200000005	2
2019-10-21 15:34:41	2019-10-21 16:54:39	2.01503029999999983	01	19-29岁	22.6053229242599407	113.836057025353412	440306	V0440300	25025	71	35	74	34	113.834571429999997	22.6025170200000005	113.837011770000004	22.6047329800000014	2
2019-10-21 16:54:40	2019-10-21 18:29:42	2.01503029999999983	01	19-29岁	22.6053229242599407	113.836057025353412	440306	V0440300	25025	71	35	74	34	113.834571429999997	22.6025170200000005	113.837011770000004	22.6047329800000014	2
2019-10-21 12:24:09	2019-10-21 12:57:33	2.01503029999999983	01	19-29岁	22.6050003886901187	113.842586043159244	440306	V0440300	25028	71	38	74	37	113.841892439999995	22.6025170200000005	113.844332769999994	22.6047329800000014	1
2019-10-21 13:26:57	2019-10-21 13:40:07	2.01503029999999983	01	19-29岁	22.6047356082036011	113.846557562647035	440306	V0440300	25029	71	39	74	38	113.844332769999994	22.6025170200000005	113.846773110000001	22.6047329800000014	1
2019-10-21 13:56:17	2019-10-21 18:48:15	2.29234759999999982	02	30-39岁	22.6058667751650511	113.996227581780644	440305	V0440300	25091	71	101	72	100	113.995633609999999	22.6025170200000005	113.998073950000006	22.6047329800000014	1
2019-10-21 11:30:22	2019-10-21 17:45:58	1.75727349999999993	01	30-39岁	22.6068622231248604	114.042019004454815	440309	V0440300	25110	71	120	72	120	114.042000000000002	22.6025170200000005	114.044440339999994	22.6047329800000014	1
2019-10-21 14:36:17	2019-10-21 16:17:34	1.86759879999999989	01	19-29岁	22.6050882160890012	114.103064550921886	440307	V0440300	25135	71	145	71	145	114.103008399999993	22.6025170200000005	114.10544874	22.6047329800000014	1
2019-10-21 08:10:41	2019-10-21 08:41:56	3.17181930000000012	02	19-29岁	22.6048987784704494	114.169298717353669	440303	V0440300	25162	71	172	71	172	114.168897479999998	22.6025170200000005	114.171337820000005	22.6047329800000014	1
2019-10-21 13:07:53	2019-10-21 21:33:04	1.86759879999999989	01	30-39岁	22.6087114499830406	114.104281560134055	440307	V0440300	25492	72	145	72	145	114.103008399999993	22.6047329800000014	114.10544874	22.6069489399999988	1
2019-10-21 16:53:22	2019-10-21 19:05:40	1.86759879999999989	02	19-29岁	22.6111503964760914	114.05630470101957	440307	V0440300	25829	73	125	74	125	114.054201680000006	22.6069489399999988	114.056642019999998	22.6091648899999988	1
2019-10-21 13:01:14	2019-10-21 14:15:35	1.86759879999999989	01	30-39岁	22.6099723061952993	114.124193693473401	440307	V0440300	25857	73	153	73	153	114.122531089999995	22.6069489399999988	114.124971430000002	22.6091648899999988	1
2019-10-21 14:08:14	2019-10-21 19:52:20	1.86759879999999989	01	19-29岁	22.6110379020355801	114.125231171768476	440307	V0440300	25858	73	154	73	154	114.124971430000002	22.6069489399999988	114.127411769999995	22.6091648899999988	2
2019-10-21 08:46:24	2019-10-21 12:07:21	1.86759879999999989	01	19-29岁	22.6110379020355801	114.125231171768476	440307	V0440300	25858	73	154	73	154	114.124971430000002	22.6069489399999988	114.127411769999995	22.6091648899999988	2
2019-10-21 07:29:10	2019-10-21 08:02:09	1.86759879999999989	01	40-49岁	22.6133930207419205	114.098136696667453	440307	V0440300	26204	74	143	74	143	114.098127730000002	22.6091648899999988	114.100568069999994	22.6113808499999998	1
2019-10-21 18:03:20	2019-10-21 20:03:50	1.86759879999999989	01	19-29岁	22.6128832880317887	114.126971857120495	440307	V0440300	26215	74	154	74	154	114.124971430000002	22.6091648899999988	114.127411769999995	22.6113808499999998	2
2019-10-21 09:34:57	2019-10-21 17:51:46	1.86759879999999989	01	19-29岁	22.6128832880317887	114.126971857120495	440307	V0440300	26215	74	154	74	154	114.124971430000002	22.6091648899999988	114.127411769999995	22.6113808499999998	2
2019-10-21 12:33:48	2019-10-21 15:42:58	1.86759879999999989	01	30-39岁	22.6149204916668403	114.058625589323057	440307	V0440300	26544	75	126	76	126	114.056642019999998	22.6113808499999998	114.059082349999997	22.6135968100000007	1
2019-10-21 09:47:58	2019-10-21 19:29:26	1.75727349999999993	01	19-29岁	22.6158940773734898	114.036994225848304	440309	V0440300	26892	76	117	77	117	114.034678990000003	22.6135968100000007	114.037119329999996	22.6158127700000016	1
2019-10-21 08:57:15	2019-10-21 21:36:44	1.86759879999999989	01	40-49岁	22.6163789899529313	114.127122797381148	440307	V0440300	26929	76	154	76	154	114.124971430000002	22.6135968100000007	114.127411769999995	22.6158127700000016	1
2019-10-21 16:51:24	2019-10-21 18:23:23	1.86759879999999989	01	19-29岁	22.6167379538939315	114.137605333843652	440307	V0440300	26934	76	159	76	159	114.137173110000006	22.6135968100000007	114.139613449999999	22.6158127700000016	1
2019-10-21 12:49:34	2019-10-21 18:33:11	1.75727349999999993	02	19-29岁	22.6183295460169909	114.032528455485249	440309	V0440300	27248	77	116	78	116	114.032238660000004	22.6158127700000016	114.034678990000003	22.6180287200000016	2
2019-10-21 07:38:01	2019-10-21 12:14:46	1.75727349999999993	02	19-29岁	22.6183295460169909	114.032528455485249	440309	V0440300	27248	77	116	78	116	114.032238660000004	22.6158127700000016	114.034678990000003	22.6180287200000016	2
2019-10-21 09:06:33	2019-10-21 22:38:06	1.75727349999999993	01	19-29岁	22.6218741324933887	114.035816045509819	440309	V0440300	27606	78	117	79	117	114.034678990000003	22.6180287200000016	114.037119329999996	22.620244679999999	1
2019-10-21 21:04:03	2019-10-21 23:15:25	1.86759879999999989	01	30-39岁	22.6221757732059388	114.136831570293054	440307	V0440300	27647	78	158	78	158	114.134732769999999	22.6180287200000016	114.137173110000006	22.620244679999999	3
2019-10-21 18:58:48	2019-10-21 21:03:57	1.86759879999999989	01	30-39岁	22.6221757732059388	114.136831570293054	440307	V0440300	27647	78	158	78	158	114.134732769999999	22.6180287200000016	114.137173110000006	22.620244679999999	3
2019-10-21 14:21:04	2019-10-21 16:50:08	1.86759879999999989	01	30-39岁	22.6221757732059388	114.136831570293054	440307	V0440300	27647	78	158	78	158	114.134732769999999	22.6180287200000016	114.137173110000006	22.620244679999999	3
2019-10-21 19:14:54	2019-10-21 22:21:19	1.75727349999999993	02	30-39岁	22.6234423692406388	114.025467554267365	440309	V0440300	27959	79	113	80	113	114.024917650000006	22.620244679999999	114.027357980000005	22.6224606399999999	1
2019-10-21 10:12:51	2019-10-21 10:56:13	1.75727349999999993	01	19-29岁	22.6244199401194912	114.031950436499685	440309	V0440300	27961	79	115	80	115	114.029798319999998	22.620244679999999	114.032238660000004	22.6224606399999999	1
2019-10-21 00:00:16	2019-10-21 00:13:01	1.75727349999999993	01	30-39岁	22.6239800921380017	114.047719100412579	440309	V0440300	27968	79	122	80	122	114.046880669999993	22.620244679999999	114.04932101	22.6224606399999999	1
2019-10-21 20:36:37	2019-10-21 23:39:56	2.29234759999999982	02	30-39岁	22.6248889499561905	113.975447290637433	440305	V0440300	28295	80	92	81	92	113.973670589999998	22.6224606399999999	113.976110930000004	22.6246766000000008	1
2019-10-21 10:28:59	2019-10-21 12:46:58	1.75727349999999993	02	30-39岁	22.6265596937417115	114.021774126150021	440309	V0440300	28314	80	111	81	111	114.02003698	22.6224606399999999	114.022477309999999	22.6246766000000008	1
2019-10-21 19:40:18	2019-10-21 23:32:49	2.01503029999999983	01	40-49岁	22.6286984856342492	113.856849601744926	440306	V0440300	28604	81	44	83	43	113.856534460000006	22.6246766000000008	113.858974790000005	22.6268925500000009	2
2019-10-21 00:00:10	2019-10-21 01:56:59	2.01503029999999983	01	40-49岁	22.6286984856342492	113.856849601744926	440306	V0440300	28604	81	44	83	43	113.856534460000006	22.6246766000000008	113.858974790000005	22.6268925500000009	2
2019-10-21 00:00:37	2019-10-21 01:08:15	1.75727349999999993	01	30-39岁	22.6282738210070598	114.02416769201524	440309	V0440300	28672	81	112	82	112	114.022477309999999	22.6246766000000008	114.024917650000006	22.6268925500000009	1
2019-10-21 22:39:32	2019-10-21 23:17:23	1.75727349999999993	01	40-49岁	22.627673844259629	114.027826400064171	440309	V0440300	28674	81	114	82	114	114.027357980000005	22.6246766000000008	114.029798319999998	22.6268925500000009	2
2019-10-21 23:20:17	2019-10-21 23:43:33	1.75727349999999993	01	40-49岁	22.627673844259629	114.027826400064171	440309	V0440300	28674	81	114	82	114	114.027357980000005	22.6246766000000008	114.029798319999998	22.6268925500000009	2
2019-10-21 09:22:47	2019-10-21 13:09:51	1.86759879999999989	01	40-49岁	22.6287386414895693	114.054704961618796	440307	V0440300	28685	81	125	82	125	114.054201680000006	22.6246766000000008	114.056642019999998	22.6268925500000009	1
2019-10-21 04:01:26	2019-10-21 05:06:31	1.86759879999999989	01	30-39岁	22.6286477915047186	114.144446543515429	440307	V0440300	28721	81	161	81	161	114.142053779999998	22.6246766000000008	114.144494120000005	22.6268925500000009	1
2019-10-21 17:28:55	2019-10-21 20:07:33	1.86759879999999989	02	19-29岁	22.6290377306514294	114.152158486246648	440307	V0440300	28725	81	165	81	165	114.151815130000003	22.6246766000000008	114.154255460000002	22.6268925500000009	1
2019-10-21 19:25:39	2019-10-21 20:33:48	1.75727349999999993	01	19-29岁	22.6303205850610389	114.015811081268055	440309	V0440300	29026	82	109	83	109	114.015156300000001	22.6268925500000009	114.017596639999994	22.6291085099999982	1
2019-10-21 13:15:25	2019-10-21 17:42:04	1.75727349999999993	02	30-39岁	22.6293282629446288	114.023114420815531	440309	V0440300	29029	82	112	83	112	114.022477309999999	22.6268925500000009	114.024917650000006	22.6291085099999982	1
2019-10-21 13:46:23	2019-10-21 18:15:55	1.86759879999999989	01	30-39岁	22.6291108160324299	114.057769294705039	440307	V0440300	29043	82	126	83	126	114.056642019999998	22.6268925500000009	114.059082349999997	22.6291085099999982	2
2019-10-21 08:46:03	2019-10-21 13:45:00	1.86759879999999989	01	30-39岁	22.6291108160324299	114.057769294705039	440307	V0440300	29043	82	126	83	126	114.056642019999998	22.6268925500000009	114.059082349999997	22.6291085099999982	2
2019-10-21 07:37:21	2019-10-21 19:49:09	1.75727349999999993	01	30-39岁	22.6318783533528887	114.0049759625213	440309	V0440300	29378	83	104	84	104	114.002954619999997	22.6291085099999982	114.005394960000004	22.6313244699999991	1
2019-10-21 00:13:38	2019-10-21 00:37:02	1.75727349999999993	01	50-59岁	22.63330234280496	114.006802046271247	440309	V0440300	29379	83	105	84	105	114.005394960000004	22.6291085099999982	114.007835290000003	22.6313244699999991	4
2019-10-21 15:20:15	2019-10-21 15:21:15	1.75727349999999993	01	50-59岁	22.63330234280496	114.006802046271247	440309	V0440300	29379	83	105	84	105	114.005394960000004	22.6291085099999982	114.007835290000003	22.6313244699999991	4
2019-10-21 08:05:40	2019-10-21 09:02:48	1.75727349999999993	01	50-59岁	22.63330234280496	114.006802046271247	440309	V0440300	29379	83	105	84	105	114.005394960000004	22.6291085099999982	114.007835290000003	22.6313244699999991	4
2019-10-21 19:24:02	2019-10-21 20:40:50	1.75727349999999993	01	50-59岁	22.63330234280496	114.006802046271247	440309	V0440300	29379	83	105	84	105	114.005394960000004	22.6291085099999982	114.007835290000003	22.6313244699999991	4
2019-10-21 16:52:02	2019-10-21 17:56:30	1.86759879999999989	01	40-49岁	22.6314363853725986	114.063018546317778	440307	V0440300	29402	83	128	84	128	114.061522690000004	22.6291085099999982	114.063963029999996	22.6313244699999991	1
2019-10-21 08:57:15	2019-10-21 09:31:20	2.01503029999999983	01	19-29岁	22.6340652210379503	113.842485582343926	440306	V0440300	29669	84	38	86	37	113.841892439999995	22.6313244699999991	113.844332769999994	22.63354043	1
2019-10-21 13:20:35	2019-10-21 23:45:21	1.86759879999999989	01	0-18岁	22.6351132950977991	114.066168325498523	440307	V0440300	29760	84	129	84	129	114.063963029999996	22.6313244699999991	114.066403359999995	22.63354043	2
2019-10-21 00:00:01	2019-10-21 01:37:43	1.86759879999999989	01	0-18岁	22.6351132950977991	114.066168325498523	440307	V0440300	29760	84	129	84	129	114.063963029999996	22.6313244699999991	114.066403359999995	22.63354043	2
2019-10-21 12:08:02	2019-10-21 13:06:45	2.01503029999999983	03	未知	22.6373035564943592	113.836014725871095	440306	V0440300	30023	85	35	87	34	113.834571429999997	22.63354043	113.837011770000004	22.6357563800000001	1
2019-10-21 12:56:10	2019-10-21 13:26:32	1.75727349999999993	01	19-29岁	22.6372574029709916	114.015136131035433	440309	V0440300	30096	85	108	86	108	114.012715970000002	22.63354043	114.015156300000001	22.6357563800000001	2
2019-10-21 11:41:33	2019-10-21 12:55:41	1.75727349999999993	01	19-29岁	22.6372574029709916	114.015136131035433	440309	V0440300	30096	85	108	86	108	114.012715970000002	22.63354043	114.015156300000001	22.6357563800000001	2
2019-10-21 13:09:40	2019-10-21 23:41:47	1.86759879999999989	01	0-18岁	22.6364699138052394	114.062872589362684	440307	V0440300	30116	85	128	85	128	114.061522690000004	22.63354043	114.063963029999996	22.6357563800000001	2
2019-10-21 00:08:05	2019-10-21 01:39:56	1.86759879999999989	01	0-18岁	22.6364699138052394	114.062872589362684	440307	V0440300	30116	85	128	85	128	114.061522690000004	22.63354043	114.063963029999996	22.6357563800000001	2
2019-10-21 12:44:15	2019-10-21 13:51:37	1.75727349999999993	02	30-39岁	22.6398896664114098	114.017393261570163	440309	V0440300	30454	86	109	87	109	114.015156300000001	22.6357563800000001	114.017596639999994	22.637972340000001	2
2019-10-21 09:55:22	2019-10-21 12:43:04	1.75727349999999993	02	30-39岁	22.6398896664114098	114.017393261570163	440309	V0440300	30454	86	109	87	109	114.015156300000001	22.6357563800000001	114.017596639999994	22.637972340000001	2
2019-10-21 19:14:06	2019-10-21 20:32:00	1.86759879999999989	01	40-49岁	22.6443159446938402	114.185712480051478	440307	V0440300	31237	88	178	87	178	114.183539499999995	22.6401882999999984	114.185979829999994	22.6424042599999993	1
2019-10-21 18:01:48	2019-10-21 19:45:07	1.86759879999999989	01	30-39岁	22.6466860548566586	114.20043557423152	440307	V0440300	31600	89	184	88	184	114.198181509999998	22.6424042599999993	114.200621850000005	22.6446202099999994	1
2019-10-21 16:45:25	2019-10-21 17:31:32	2.01503029999999983	01	40-49岁	22.6475350967015814	113.915018705900195	440306	V0440300	31840	90	67	92	67	113.912662190000006	22.6446202099999994	113.915102520000005	22.6468361700000003	1
2019-10-21 16:47:30	2019-10-21 18:04:10	1.86759879999999989	02	19-29岁	22.6469139937720598	114.180495845858218	440307	V0440300	31949	90	176	89	176	114.178658819999995	22.6446202099999994	114.181099160000002	22.6468361700000003	1
2019-10-21 09:41:27	2019-10-21 10:21:39	1.86759879999999989	01	30-39岁	22.6491337021296495	114.199491249943776	440307	V0440300	32314	91	184	90	184	114.198181509999998	22.6468361700000003	114.200621850000005	22.6490521300000012	1
2019-10-21 17:28:01	2019-10-21 20:38:10	2.01503029999999983	02	19-29岁	22.6525084261603205	113.822307253920272	440306	V0440300	32516	92	29	94	29	113.81992941	22.6490521300000012	113.822369749999993	22.6512680800000012	2
2019-10-21 16:31:36	2019-10-21 17:27:46	2.01503029999999983	02	19-29岁	22.6525084261603205	113.822307253920272	440306	V0440300	32516	92	29	94	29	113.81992941	22.6490521300000012	113.822369749999993	22.6512680800000012	2
2019-10-21 17:07:23	2019-10-21 19:33:39	2.01503029999999983	02	0-18岁	22.6557598262398017	113.820628088283001	440306	V0440300	33230	94	29	96	29	113.81992941	22.6534840399999986	113.822369749999993	22.6556999999999995	1
2019-10-21 09:17:37	2019-10-21 18:29:18	1.75727349999999993	01	40-49岁	22.6562094143620705	114.039396212276444	440309	V0440300	33319	94	118	95	118	114.037119329999996	22.6534840399999986	114.039559659999995	22.6556999999999995	1
2019-10-21 18:16:32	2019-10-21 19:26:34	1.86759879999999989	01	30-39岁	22.6564365993051986	114.062019713194488	440307	V0440300	33329	94	128	94	128	114.061522690000004	22.6534840399999986	114.063963029999996	22.6556999999999995	1
2019-10-21 09:12:49	2019-10-21 10:34:02	1.86759879999999989	01	19-29岁	22.6589870572912488	114.150198399136357	440307	V0440300	33722	95	164	95	164	114.149374789999996	22.6556999999999995	114.151815130000003	22.6579159600000004	2
2019-10-21 13:50:11	2019-10-21 15:39:27	1.86759879999999989	01	19-29岁	22.6589870572912488	114.150198399136357	440307	V0440300	33722	95	164	95	164	114.149374789999996	22.6556999999999995	114.151815130000003	22.6579159600000004	2
2019-10-21 08:00:12	2019-10-21 10:32:50	1.86759879999999989	01	19-29岁	22.65941841203081	114.150092235076428	440307	V0440300	33722	95	164	95	164	114.149374789999996	22.6556999999999995	114.151815130000003	22.6579159600000004	1
2019-10-21 13:01:46	2019-10-21 15:17:21	1.86759879999999989	01	19-29岁	22.661320258902979	114.059610924156928	440307	V0440300	34042	96	127	96	127	114.059082349999997	22.6579159600000004	114.061522690000004	22.6601319100000005	1
2019-10-21 13:31:09	2019-10-21 14:06:02	1.86759879999999989	01	40-49岁	22.6621663852389688	114.071797465900801	440307	V0440300	34047	96	132	96	132	114.071284030000001	22.6579159600000004	114.073724369999994	22.6601319100000005	1
2019-10-21 22:37:05	2019-10-21 22:37:06	1.75727349999999993	01	30-39岁	22.6626202059110611	114.011378294320124	440309	V0440300	34379	97	107	98	107	114.010275629999995	22.6601319100000005	114.012715970000002	22.6623478700000014	1
2019-10-21 15:03:56	2019-10-21 15:52:50	1.86759879999999989	03	未知	22.6644510914630501	114.064474686290581	440307	V0440300	34401	97	129	97	129	114.063963029999996	22.6601319100000005	114.066403359999995	22.6623478700000014	1
2019-10-21 20:44:03	2019-10-21 21:59:06	2.01503029999999983	02	50-59岁	22.6676449277697607	113.895577570311318	440306	V0440300	35045	99	59	101	59	113.893139500000004	22.6645638299999987	113.895579830000003	22.6667797899999997	1
2019-10-21 11:26:00	2019-10-21 15:26:29	1.86759879999999989	01	30-39岁	22.6668727227574287	114.052840578608382	440307	V0440300	35110	99	124	99	124	114.051761350000007	22.6645638299999987	114.054201680000006	22.6667797899999997	1
2019-10-21 08:21:57	2019-10-21 10:08:58	1.86759879999999989	03	未知	22.668982418591181	114.221769501688897	440307	V0440300	35179	99	193	98	193	114.220144540000007	22.6645638299999987	114.222584870000006	22.6667797899999997	2
2019-10-21 12:28:23	2019-10-21 17:52:34	1.86759879999999989	03	未知	22.668982418591181	114.221769501688897	440307	V0440300	35179	99	193	98	193	114.220144540000007	22.6645638299999987	114.222584870000006	22.6667797899999997	2
2019-10-21 16:20:53	2019-10-21 17:15:59	1.75727349999999993	01	19-29岁	22.6730728299366788	114.009527556469251	440309	V0440300	35806	101	106	102	106	114.007835290000003	22.6689957399999997	114.010275629999995	22.6712117000000006	1
2019-10-21 16:19:50	2019-10-21 17:22:37	1.75727349999999993	01	19-29岁	22.6733805291731514	114.010055766233663	440309	V0440300	35806	101	106	102	106	114.007835290000003	22.6689957399999997	114.010275629999995	22.6712117000000006	1
2019-10-21 20:00:05	2019-10-21 21:41:49	1.75727349999999993	01	19-29岁	22.6730809872475483	114.028861182372466	440309	V0440300	35814	101	114	101	114	114.027357980000005	22.6689957399999997	114.029798319999998	22.6712117000000006	1
2019-10-21 13:10:37	2019-10-21 15:32:48	1.86759879999999989	02	40-49岁	22.6713927424097292	114.124187905328981	440307	V0440300	35853	101	153	101	153	114.122531089999995	22.6689957399999997	114.124971430000002	22.6712117000000006	1
2019-10-21 18:01:15	2019-10-21 18:49:32	1.75727349999999993	03	未知	22.6749173047530412	113.990931725778097	440309	V0440300	36156	102	99	103	99	113.990752939999993	22.6712117000000006	113.99319328	22.6734276600000015	1
2019-10-21 15:49:21	2019-10-21 17:24:16	2.01503029999999983	01	19-29岁	22.6763577338178806	113.945970007093749	440306	V0440300	36494	103	80	104	80	113.944386559999998	22.6734276600000015	113.946826889999997	22.6756436199999989	1
2019-10-21 19:54:39	2019-10-21 21:40:11	1.75727349999999993	01	19-29岁	22.6781793851474305	113.998835363559962	440309	V0440300	36873	104	102	105	102	113.998073950000006	22.6756436199999989	114.000514289999998	22.677859569999999	1
2019-10-21 09:53:52	2019-10-21 12:40:20	2.01503029999999983	01	19-29岁	22.6821105405803785	113.823841930666873	440306	V0440300	37158	105	30	107	30	113.822369749999993	22.677859569999999	113.82481009	22.6800755299999999	1
2019-10-21 19:11:51	2019-10-21 20:54:58	2.01503029999999983	01	40-49岁	22.6833034761536609	113.768073413074617	440306	V0440300	37492	106	7	109	7	113.766242020000007	22.6800755299999999	113.768682350000006	22.6822914900000008	1
2019-10-21 08:38:17	2019-10-21 12:08:02	2.01503029999999983	01	30-39岁	22.6892606024065415	113.804518618804579	440306	V0440300	38578	109	22	111	22	113.802847060000005	22.6867234000000018	113.805287399999997	22.6889393599999991	2
2019-10-21 14:05:42	2019-10-21 19:07:58	2.01503029999999983	01	30-39岁	22.6892606024065415	113.804518618804579	440306	V0440300	38578	109	22	111	22	113.802847060000005	22.6867234000000018	113.805287399999997	22.6889393599999991	2
2019-10-21 19:39:00	2019-10-21 21:36:45	1.75727349999999993	01	19-29岁	22.6889701603589309	113.992900664279205	440309	V0440300	38655	109	99	110	99	113.990752939999993	22.6867234000000018	113.99319328	22.6889393599999991	1
2019-10-21 01:41:20	2019-10-21 14:31:35	1.86759879999999989	01	30-39岁	22.6904386943790612	114.10626212080254	440307	V0440300	38702	109	146	109	146	114.10544874	22.6867234000000018	114.107889080000007	22.6889393599999991	1
2019-10-21 13:09:12	2019-10-21 13:53:14	2.01503029999999983	02	19-29岁	22.6917117166244893	113.914156171864533	440306	V0440300	38980	110	67	111	67	113.912662190000006	22.6889393599999991	113.915102520000005	22.69115532	1
2019-10-21 10:11:41	2019-10-21 23:44:19	1.86759879999999989	01	30-39岁	22.6914201957086199	114.267787235249131	440307	V0440300	39125	110	212	108	213	114.266510920000002	22.6889393599999991	114.268951259999994	22.69115532	1
2019-10-21 15:18:28	2019-10-21 17:21:13	2.01503029999999983	01	19-29岁	22.6942016853216408	113.80296457294898	440306	V0440300	39292	111	22	113	22	113.802847060000005	22.69115532	113.805287399999997	22.6933712800000009	1
2019-10-21 15:21:08	2019-10-21 17:12:46	2.01503029999999983	01	19-29岁	22.6940530158967988	113.803201434095016	440306	V0440300	39292	111	22	113	22	113.802847060000005	22.69115532	113.805287399999997	22.6933712800000009	1
2019-10-21 08:24:02	2019-10-21 08:25:02	2.01503029999999983	03	未知	22.6943823379484186	113.831076674270975	440306	V0440300	39303	111	33	113	33	113.829690760000005	22.69115532	113.832131090000004	22.6933712800000009	1
2019-10-21 10:00:00	2019-10-21 10:32:47	1.75727349999999993	01	30-39岁	22.7029607424865887	113.976730031890042	440309	V0440300	40791	115	93	116	93	113.976110930000004	22.7000191499999993	113.978551260000003	22.7022351100000002	1
2019-10-21 16:52:39	2019-10-21 17:32:24	1.86759879999999989	01	50-59岁	22.7031858951487813	114.266444627165001	440307	V0440300	40909	115	211	113	212	114.264070590000003	22.7000191499999993	114.266510920000002	22.7022351100000002	1
2019-10-21 18:43:18	2019-10-21 19:55:14	2.01503029999999983	01	19-29岁	22.7095182657387014	113.808989233956709	440306	V0440300	41793	118	24	120	24	113.807727729999996	22.7066670200000011	113.810168070000003	22.7088829799999985	1
2019-10-21 03:16:58	2019-10-21 08:26:29	1.75727349999999993	01	40-49岁	22.7115251513980105	114.096450204369702	440309	V0440300	42268	119	142	119	143	114.095687400000003	22.7088829799999985	114.098127730000002	22.7110989399999994	1
2019-10-21 22:37:35	2019-10-21 23:40:59	1.75727349999999993	01	19-29岁	22.7135500417592588	114.054701504996657	440309	V0440300	42608	120	125	120	126	114.054201680000006	22.7110989399999994	114.056642019999998	22.7133148899999995	1
2019-10-21 10:09:53	2019-10-21 13:25:07	1.86759879999999989	01	30-39岁	22.7170807583180903	114.228368490742554	440307	V0440300	43036	121	196	119	197	114.227465550000005	22.7133148899999995	114.229905880000004	22.7155308500000004	1
2019-10-21 08:10:02	2019-10-21 08:49:02	1.86759879999999989	02	19-29岁	22.7169231354833911	114.26268839444424	440307	V0440300	43050	121	210	119	211	114.261630249999996	22.7133148899999995	114.264070590000003	22.7155308500000004	1
2019-10-21 13:40:29	2019-10-21 14:49:57	1.75727349999999993	01	40-49岁	22.7286590306143488	114.084247406987899	440309	V0440300	44762	126	137	126	138	114.083485710000005	22.7243946799999996	114.085926049999998	22.7266106400000005	1
2019-10-21 13:45:24	2019-10-21 15:24:58	1.75727349999999993	01	30-39岁	22.7403373997965588	114.031806429412413	440309	V0440300	46882	132	115	132	116	114.029798319999998	22.7376904300000007	114.032238660000004	22.7399063800000008	2
2019-10-21 10:05:25	2019-10-21 11:41:12	1.75727349999999993	01	30-39岁	22.7403373997965588	114.031806429412413	440309	V0440300	46882	132	115	132	116	114.029798319999998	22.7376904300000007	114.032238660000004	22.7399063800000008	2
2019-10-21 12:24:18	2019-10-21 14:15:59	1.86759879999999989	02	40-49岁	22.7472215230553196	114.234728517726893	440307	V0440300	48036	135	198	133	199	114.232346219999997	22.744338299999999	114.234786549999995	22.7465542499999991	1
2019-10-21 12:18:54	2019-10-21 13:22:46	1.75727349999999993	01	30-39岁	22.7534644796481587	114.026228984959516	440309	V0440300	49022	138	113	138	114	114.024917650000006	22.7509861700000009	114.027357980000005	22.7532021299999982	1
2019-10-21 09:26:24	2019-10-21 15:15:34	2.01503029999999983	01	0-18岁	22.773351969893131	113.834743009947744	440306	V0440300	52157	147	35	148	36	113.834571429999997	22.7709297900000003	113.837011770000004	22.7731457500000012	2
2019-10-21 15:15:37	2019-10-21 17:59:42	2.01503029999999983	01	0-18岁	22.773351969893131	113.834743009947744	440306	V0440300	52157	147	35	148	36	113.834571429999997	22.7709297900000003	113.837011770000004	22.7731457500000012	2
2019-10-21 09:29:29	2019-10-21 11:26:19	2.01503029999999983	03	未知	22.7773821539231989	113.902100372295749	440306	V0440300	52541	148	62	149	63	113.900460510000002	22.7731457500000012	113.902900840000001	22.7753617000000013	1
2019-10-21 20:24:39	2019-10-21 23:27:43	2.01503029999999983	01	30-39岁	22.7800950085784812	113.941649282401002	440306	V0440300	53271	150	78	150	79	113.939505879999999	22.7775776599999986	113.941946220000005	22.7797936199999995	1
2019-10-21 00:10:02	2019-10-21 23:30:43	2.01503029999999983	01	19-29岁	22.7800950085784812	113.941649282401002	440306	V0440300	53271	150	78	150	79	113.939505879999999	22.7775776599999986	113.941946220000005	22.7797936199999995	1
