# Supplementary material for: Analysis of the influencing factors of vitality and built environment of shopping centers based on mobile-phone signaling data
Source: PLoS One. 2024 Feb 15;19(2):e0296261. doi: 10.1371/journal.pone.0296261 (PMC10868840; doi:10.1371/journal.pone.0296261)
Supplement: S1 Data — (ZIP) [file pone.0296261.s001.zip › μò░μì«Θçìμû░μƒÑΦ»ó/10Σ╕çΦ▒íσƒÄ/Σ╕çΦ▒íσƒÄ22-Φ«┐Θù«Φ«░σ╜ò.csv]

stime	etime	weight	gender	age	o_lat	o_lon	o_district	city	o_fnid	grow_4326	gcol_4326	grow_32650	gcol_32650	ext_min_x	ext_min_y	ext_max_x	ext_max_y	visit_time
2019-10-22 08:56:12	2019-10-22 10:13:23	2.29234759999999982	01	19-29岁	22.4836224511987197	113.901953687944186	440305	V0440300	5417	16	62	19	60	113.900460510000002	22.4806393600000014	113.902900840000001	22.4828553199999988	1
2019-10-22 10:58:49	2019-10-22 12:00:34	2.29234759999999982	03	19-29岁	22.4881563938113906	113.906834683799644	440305	V0440300	6133	18	64	21	62	113.905341179999994	22.4850712799999997	113.907781510000007	22.4872872299999997	1
2019-10-22 16:07:01	2019-10-22 18:11:41	2.29234759999999982	02	30-39岁	22.4875267403229309	113.927213757443482	440305	V0440300	6141	18	72	21	70	113.924863869999996	22.4850712799999997	113.927304199999995	22.4872872299999997	1
2019-10-22 17:25:18	2019-10-22 21:39:29	2.29234759999999982	02	19-29岁	22.4898774961116992	113.917051909763671	440305	V0440300	6494	19	68	22	66	113.915102520000005	22.4872872299999997	113.917542859999998	22.4895031900000006	1
2019-10-22 12:46:24	2019-10-22 14:32:01	2.29234759999999982	01	19-29岁	22.4904082931302902	113.921682354248347	440305	V0440300	6496	19	70	22	68	113.919983189999996	22.4872872299999997	113.922423530000003	22.4895031900000006	1
2019-10-22 06:37:52	2019-10-22 13:02:47	2.29234759999999982	02	19-29岁	22.4906359291379196	113.922260021292104	440305	V0440300	6496	19	70	22	68	113.919983189999996	22.4872872299999997	113.922423530000003	22.4895031900000006	1
2019-10-22 19:55:23	2019-10-22 20:52:50	2.29234759999999982	01	40-49岁	22.4900135503888912	113.934578614164508	440305	V0440300	6501	19	75	22	73	113.932184879999994	22.4872872299999997	113.934625209999993	22.4895031900000006	1
2019-10-22 14:55:15	2019-10-22 22:14:55	2.29234759999999982	01	19-29岁	22.4899576098804204	113.934958607981301	440305	V0440300	6502	19	76	22	74	113.934625209999993	22.4872872299999997	113.93706555	22.4895031900000006	1
2019-10-22 12:31:04	2019-10-22 14:02:59	2.29234759999999982	03	未知	22.4921398875874097	113.91596257965351	440305	V0440300	6851	20	68	23	66	113.915102520000005	22.4895031900000006	113.917542859999998	22.4917191500000015	1
2019-10-22 21:04:16	2019-10-22 22:11:11	2.29234759999999982	01	50-59岁	22.4927061418429197	113.924807281403247	440305	V0440300	6854	20	71	23	69	113.922423530000003	22.4895031900000006	113.924863869999996	22.4917191500000015	2
2019-10-22 19:39:40	2019-10-22 21:03:18	2.29234759999999982	01	50-59岁	22.4927061418429197	113.924807281403247	440305	V0440300	6854	20	71	23	69	113.922423530000003	22.4895031900000006	113.924863869999996	22.4917191500000015	2
2019-10-22 18:49:45	2019-10-22 19:48:38	2.29234759999999982	01	19-29岁	22.4927691030655907	113.924796176868625	440305	V0440300	6854	20	71	23	69	113.922423530000003	22.4895031900000006	113.924863869999996	22.4917191500000015	1
2019-10-22 08:29:52	2019-10-22 09:31:16	2.29234759999999982	03	未知	22.4921438169860402	113.92560638289811	440305	V0440300	6855	20	72	23	70	113.924863869999996	22.4895031900000006	113.927304199999995	22.4917191500000015	1
2019-10-22 08:55:03	2019-10-22 09:49:39	2.29234759999999982	02	30-39岁	22.4932666132285917	113.926746993493481	440305	V0440300	6855	20	72	23	70	113.924863869999996	22.4895031900000006	113.927304199999995	22.4917191500000015	1
2019-10-22 13:29:29	2019-10-22 22:33:17	2.29234759999999982	01	40-49岁	22.4928653079855216	113.925580717135404	440305	V0440300	6855	20	72	23	70	113.924863869999996	22.4895031900000006	113.927304199999995	22.4917191500000015	1
2019-10-22 17:13:50	2019-10-22 17:14:50	2.29234759999999982	03	未知	22.4917952713818003	113.930042713796553	440305	V0440300	6857	20	74	23	72	113.929744540000002	22.4895031900000006	113.932184879999994	22.4917191500000015	1
2019-10-22 08:37:22	2019-10-22 11:25:55	2.29234759999999982	01	30-39岁	22.492783629399419	113.935498456467485	440305	V0440300	6859	20	76	23	74	113.934625209999993	22.4895031900000006	113.93706555	22.4917191500000015	1
2019-10-22 08:00:22	2019-10-22 08:26:54	2.29234759999999982	01	30-39岁	22.4931252866975591	113.934956763875604	440305	V0440300	6859	20	76	23	74	113.934625209999993	22.4895031900000006	113.93706555	22.4917191500000015	1
2019-10-22 20:21:20	2019-10-22 22:33:26	2.29234759999999982	01	19-29岁	22.4951525351271009	113.919178426917185	440305	V0440300	7209	21	69	24	67	113.917542859999998	22.4917191500000015	113.919983189999996	22.4939351099999989	1
2019-10-22 00:00:34	2019-10-22 03:37:02	2.29234759999999982	01	50-59岁	22.4942858550786298	113.927190641734654	440305	V0440300	7212	21	72	24	70	113.924863869999996	22.4917191500000015	113.927304199999995	22.4939351099999989	1
2019-10-22 11:56:24	2019-10-22 14:37:41	2.29234759999999982	02	30-39岁	22.4951303930574085	113.933144943059091	440305	V0440300	7215	21	75	24	73	113.932184879999994	22.4917191500000015	113.934625209999993	22.4939351099999989	1
2019-10-22 22:14:52	2019-10-22 23:05:45	2.29234759999999982	02	19-29岁	22.497203458709869	113.926854205824441	440305	V0440300	7569	22	72	25	70	113.924863869999996	22.4939351099999989	113.927304199999995	22.496151059999999	1
2019-10-22 10:18:13	2019-10-22 19:40:12	2.29234759999999982	01	40-49岁	22.4968449694430888	113.926512490659888	440305	V0440300	7569	22	72	25	70	113.924863869999996	22.4939351099999989	113.927304199999995	22.496151059999999	1
2019-10-22 11:22:01	2019-10-22 14:06:42	2.29234759999999982	01	19-29岁	22.4975677718464588	113.933654484381776	440305	V0440300	7572	22	75	25	73	113.932184879999994	22.4939351099999989	113.934625209999993	22.496151059999999	1
2019-10-22 19:11:56	2019-10-22 20:46:10	2.29234759999999982	01	19-29岁	22.4977560326263095	113.935010061054228	440305	V0440300	7573	22	76	25	74	113.934625209999993	22.4939351099999989	113.93706555	22.496151059999999	1
2019-10-22 07:38:29	2019-10-22 08:19:37	2.29234759999999982	01	40-49岁	22.4993829870170714	113.923785457363394	440305	V0440300	7925	23	71	26	69	113.922423530000003	22.496151059999999	113.924863869999996	22.4983670199999999	1
2019-10-22 17:23:25	2019-10-22 18:28:04	2.29234759999999982	01	19-29岁	22.4992879564453894	113.929207086369118	440305	V0440300	7927	23	73	26	71	113.927304199999995	22.496151059999999	113.929744540000002	22.4983670199999999	1
2019-10-22 21:29:03	2019-10-22 22:40:17	2.29234759999999982	01	40-49岁	22.5015153518919711	113.927225068696814	440305	V0440300	8283	24	72	27	70	113.924863869999996	22.4983670199999999	113.927304199999995	22.5005829800000008	2
2019-10-22 07:35:21	2019-10-22 08:48:32	2.29234759999999982	01	40-49岁	22.5015153518919711	113.927225068696814	440305	V0440300	8283	24	72	27	70	113.924863869999996	22.4983670199999999	113.927304199999995	22.5005829800000008	2
2019-10-22 12:30:37	2019-10-22 13:47:57	2.29234759999999982	02	40-49岁	22.5026126957402006	113.933183809242792	440305	V0440300	8286	24	75	27	73	113.932184879999994	22.4983670199999999	113.934625209999993	22.5005829800000008	1
2019-10-22 12:13:26	2019-10-22 19:44:44	2.29234759999999982	01	40-49岁	22.5039199144748814	113.914224871331456	440305	V0440300	8635	25	67	28	65	113.912662190000006	22.5005829800000008	113.915102520000005	22.5027989400000017	1
2019-10-22 19:50:38	2019-10-22 21:10:58	2.29234759999999982	01	19-29岁	22.5046905706806299	113.930457210955069	440305	V0440300	8642	25	74	28	72	113.929744540000002	22.5005829800000008	113.932184879999994	22.5027989400000017	1
2019-10-22 15:08:31	2019-10-22 16:30:56	2.29234759999999982	03	未知	22.5033557834729194	113.93003019814121	440305	V0440300	8642	25	74	28	72	113.929744540000002	22.5005829800000008	113.932184879999994	22.5027989400000017	1
2019-10-22 19:33:05	2019-10-22 20:32:51	2.29234759999999982	02	40-49岁	22.5038125728113414	113.930321201874449	440305	V0440300	8642	25	74	28	72	113.929744540000002	22.5005829800000008	113.932184879999994	22.5027989400000017	1
2019-10-22 11:08:06	2019-10-22 15:18:35	2.29234759999999982	01	30-39岁	22.5031879068887903	113.936376318719084	440305	V0440300	8644	25	76	28	74	113.934625209999993	22.5005829800000008	113.93706555	22.5027989400000017	1
2019-10-22 13:29:34	2019-10-22 14:27:48	2.29234759999999982	01	30-39岁	22.5041487547782602	113.944669328877325	440305	V0440300	8648	25	80	28	78	113.944386559999998	22.5005829800000008	113.946826889999997	22.5027989400000017	2
2019-10-22 22:42:20	2019-10-22 22:42:20	2.29234759999999982	01	30-39岁	22.5041487547782602	113.944669328877325	440305	V0440300	8648	25	80	28	78	113.944386559999998	22.5005829800000008	113.946826889999997	22.5027989400000017	2
2019-10-22 17:35:46	2019-10-22 19:26:53	2.29234759999999982	02	30-39岁	22.5070046730489608	113.910844276750126	440305	V0440300	8991	26	66	29	64	113.910221849999999	22.5027989400000017	113.912662190000006	22.5050148900000018	1
2019-10-22 08:14:28	2019-10-22 11:47:16	2.29234759999999982	01	30-39岁	22.5062380977906216	113.915105819543825	440305	V0440300	8993	26	68	29	66	113.915102520000005	22.5027989400000017	113.917542859999998	22.5050148900000018	1
2019-10-22 09:19:56	2019-10-22 09:20:56	2.29234759999999982	01	30-39岁	22.5072068715758107	113.916211005359926	440305	V0440300	8993	26	68	29	66	113.915102520000005	22.5027989400000017	113.917542859999998	22.5050148900000018	1
2019-10-22 10:01:08	2019-10-22 10:43:09	2.29234759999999982	01	30-39岁	22.5056232232563502	113.927309062931954	440305	V0440300	8998	26	73	29	71	113.927304199999995	22.5027989400000017	113.929744540000002	22.5050148900000018	1
2019-10-22 10:05:30	2019-10-22 10:43:47	2.29234759999999982	02	30-39岁	22.5053574136955206	113.927567475012623	440305	V0440300	8998	26	73	29	71	113.927304199999995	22.5027989400000017	113.929744540000002	22.5050148900000018	1
2019-10-22 11:21:15	2019-10-22 13:11:20	2.29234759999999982	02	19-29岁	22.5083142845047313	113.899635601183974	440305	V0440300	9343	27	61	30	59	113.898020169999995	22.5050148900000018	113.900460510000002	22.5072308499999991	1
2019-10-22 20:38:54	2019-10-22 20:39:54	2.29234759999999982	01	30-39岁	22.5079118057285505	113.922392233258449	440305	V0440300	9352	27	70	30	68	113.919983189999996	22.5050148900000018	113.922423530000003	22.5072308499999991	1
2019-10-22 15:15:47	2019-10-22 16:37:17	3.05925700000000012	02	30-39岁	22.5090310032821499	114.053557805521919	440304	V0440300	9406	27	124	29	123	114.051761350000007	22.5050148900000018	114.054201680000006	22.5072308499999991	1
2019-10-22 15:52:50	2019-10-22 17:43:39	2.29234759999999982	02	19-29岁	22.5115883678626005	113.895327621776829	440305	V0440300	9698	28	59	31	57	113.893139500000004	22.5072308499999991	113.895579830000003	22.50944681	1
2019-10-22 16:14:55	2019-10-22 19:40:16	2.29234759999999982	02	19-29岁	22.5109427926906704	113.919964777938645	440305	V0440300	9708	28	69	31	67	113.917542859999998	22.5072308499999991	113.919983189999996	22.50944681	1
2019-10-22 18:33:09	2019-10-22 19:29:50	2.29234759999999982	01	19-29岁	22.5102776764681813	113.919163621738647	440305	V0440300	9708	28	69	31	67	113.917542859999998	22.5072308499999991	113.919983189999996	22.50944681	1
2019-10-22 10:28:03	2019-10-22 11:44:59	2.29234759999999982	03	未知	22.5107385068030013	113.92249473466525	440305	V0440300	9710	28	71	31	69	113.922423530000003	22.5072308499999991	113.924863869999996	22.50944681	1
2019-10-22 16:38:14	2019-10-22 21:17:31	2.29234759999999982	01	19-29岁	22.50954681713662	113.92483285617007	440305	V0440300	9710	28	71	31	69	113.922423530000003	22.5072308499999991	113.924863869999996	22.50944681	2
2019-10-22 07:43:39	2019-10-22 13:41:55	2.29234759999999982	01	19-29岁	22.50954681713662	113.92483285617007	440305	V0440300	9710	28	71	31	69	113.922423530000003	22.5072308499999991	113.924863869999996	22.50944681	2
2019-10-22 06:53:28	2019-10-22 07:45:07	2.29234759999999982	02	40-49岁	22.5098047835954205	113.925108826725065	440305	V0440300	9711	28	72	31	70	113.924863869999996	22.5072308499999991	113.927304199999995	22.50944681	1
2019-10-22 11:40:37	2019-10-22 20:56:21	2.29234759999999982	01	0-18岁	22.5114163758159194	113.924908027635766	440305	V0440300	9711	28	72	31	70	113.924863869999996	22.5072308499999991	113.927304199999995	22.50944681	1
2019-10-22 07:27:15	2019-10-22 20:35:50	2.29234759999999982	01	19-29岁	22.5100946487244791	113.927054757227978	440305	V0440300	9711	28	72	31	70	113.924863869999996	22.5072308499999991	113.927304199999995	22.50944681	1
2019-10-22 09:14:48	2019-10-22 18:26:43	2.29234759999999982	01	50-59岁	22.5095321315808583	113.929262370430592	440305	V0440300	9712	28	73	31	71	113.927304199999995	22.5072308499999991	113.929744540000002	22.50944681	1
2019-10-22 16:25:15	2019-10-22 17:36:21	2.29234759999999982	03	未知	22.5109827117629493	113.929609121603278	440305	V0440300	9712	28	73	31	71	113.927304199999995	22.5072308499999991	113.929744540000002	22.50944681	1
2019-10-22 08:32:25	2019-10-22 09:34:46	2.29234759999999982	01	19-29岁	22.5100413277714289	113.932301057674508	440305	V0440300	9714	28	75	31	73	113.932184879999994	22.5072308499999991	113.934625209999993	22.50944681	1
2019-10-22 15:08:00	2019-10-22 18:16:29	2.29234759999999982	01	19-29岁	22.5125144036111209	113.922863347625977	440305	V0440300	10067	29	71	32	69	113.922423530000003	22.50944681	113.924863869999996	22.5116627700000009	1
2019-10-22 22:11:11	2019-10-22 23:42:08	2.29234759999999982	01	19-29岁	22.5138181641939212	113.922611054825538	440305	V0440300	10067	29	71	32	69	113.922423530000003	22.50944681	113.924863869999996	22.5116627700000009	1
2019-10-22 17:27:55	2019-10-22 19:01:20	2.29234759999999982	01	19-29岁	22.5131203304939618	113.92434578177172	440305	V0440300	10067	29	71	32	69	113.922423530000003	22.50944681	113.924863869999996	22.5116627700000009	2
2019-10-22 11:43:58	2019-10-22 17:27:20	2.29234759999999982	01	19-29岁	22.5131203304939618	113.92434578177172	440305	V0440300	10067	29	71	32	69	113.922423530000003	22.50944681	113.924863869999996	22.5116627700000009	2
2019-10-22 08:35:16	2019-10-22 10:35:26	2.29234759999999982	02	30-39岁	22.512094456219149	113.929225154137896	440305	V0440300	10069	29	73	32	71	113.927304199999995	22.50944681	113.929744540000002	22.5116627700000009	1
2019-10-22 20:31:02	2019-10-22 21:13:15	2.29234759999999982	01	50-59岁	22.5121767400234205	113.930699762517946	440305	V0440300	10070	29	74	32	72	113.929744540000002	22.50944681	113.932184879999994	22.5116627700000009	1
2019-10-22 08:12:04	2019-10-22 08:13:04	2.29234759999999982	01	30-39岁	22.5150441090632611	113.899504810971862	440305	V0440300	10414	30	61	33	59	113.898020169999995	22.5116627700000009	113.900460510000002	22.513878720000001	1
2019-10-22 14:57:46	2019-10-22 17:03:56	2.29234759999999982	02	30-39岁	22.5150357145759408	113.907508813330736	440305	V0440300	10417	30	64	33	62	113.905341179999994	22.5116627700000009	113.907781510000007	22.513878720000001	1
2019-10-22 14:50:00	2019-10-22 15:47:08	2.29234759999999982	01	19-29岁	22.515144171834919	113.924466093225973	440305	V0440300	10424	30	71	33	69	113.922423530000003	22.5116627700000009	113.924863869999996	22.513878720000001	1
2019-10-22 07:30:12	2019-10-22 08:58:08	2.29234759999999982	01	19-29岁	22.5145215427538403	113.924470167766103	440305	V0440300	10424	30	71	33	69	113.922423530000003	22.5116627700000009	113.924863869999996	22.513878720000001	1
2019-10-22 09:08:10	2019-10-22 09:08:10	2.29234759999999982	01	19-29岁	22.5152027517087987	113.924697920352116	440305	V0440300	10424	30	71	33	69	113.922423530000003	22.5116627700000009	113.924863869999996	22.513878720000001	1
2019-10-22 20:50:31	2019-10-22 21:52:10	2.29234759999999982	01	19-29岁	22.5146647221159206	113.922990549218525	440305	V0440300	10424	30	71	33	69	113.922423530000003	22.5116627700000009	113.924863869999996	22.513878720000001	1
2019-10-22 04:21:23	2019-10-22 05:44:43	2.29234759999999982	01	50-59岁	22.5153741091796817	113.923275951285675	440305	V0440300	10424	30	71	33	69	113.922423530000003	22.5116627700000009	113.924863869999996	22.513878720000001	1
2019-10-22 12:01:32	2019-10-22 15:30:31	2.29234759999999982	02	40-49岁	22.5156472617038794	113.925290317287761	440305	V0440300	10425	30	72	33	70	113.924863869999996	22.5116627700000009	113.927304199999995	22.513878720000001	1
2019-10-22 09:09:10	2019-10-22 11:34:49	3.05925700000000012	01	19-29岁	22.5143818846750889	114.042175789867443	440304	V0440300	10473	30	120	32	119	114.042000000000002	22.5116627700000009	114.044440339999994	22.513878720000001	1
2019-10-22 19:28:42	2019-10-22 20:29:00	3.05925700000000012	03	未知	22.5141246553069401	114.054722334173917	440304	V0440300	10478	30	125	32	124	114.054201680000006	22.5116627700000009	114.056642019999998	22.513878720000001	1
2019-10-22 21:29:22	2019-10-22 22:47:07	2.29234759999999982	01	19-29岁	22.5180052893996496	113.908472325123654	440305	V0440300	10775	31	65	34	63	113.907781510000007	22.513878720000001	113.910221849999999	22.5160946799999984	1
2019-10-22 19:32:56	2019-10-22 20:25:40	2.29234759999999982	02	19-29岁	22.5168691650966508	113.908993008750031	440305	V0440300	10775	31	65	34	63	113.907781510000007	22.513878720000001	113.910221849999999	22.5160946799999984	1
2019-10-22 11:49:06	2019-10-22 12:28:07	2.29234759999999982	01	30-39岁	22.516999139742051	113.924250166880157	440305	V0440300	10781	31	71	34	69	113.922423530000003	22.513878720000001	113.924863869999996	22.5160946799999984	1
2019-10-22 14:37:10	2019-10-22 15:56:20	2.29234759999999982	03	未知	22.5169847663583091	113.923026567177445	440305	V0440300	10781	31	71	34	69	113.922423530000003	22.513878720000001	113.924863869999996	22.5160946799999984	1
2019-10-22 10:03:30	2019-10-22 13:07:41	2.29234759999999982	01	30-39岁	22.5177887104179	113.924009263464697	440305	V0440300	10781	31	71	34	69	113.922423530000003	22.513878720000001	113.924863869999996	22.5160946799999984	1
2019-10-22 11:27:00	2019-10-22 20:37:58	2.29234759999999982	02	19-29岁	22.5173082496022694	113.926730019940862	440305	V0440300	10782	31	72	34	70	113.924863869999996	22.513878720000001	113.927304199999995	22.5160946799999984	1
2019-10-22 07:31:34	2019-10-22 07:32:34	2.29234759999999982	03	未知	22.5179200498173486	113.925686825737159	440305	V0440300	10782	31	72	34	70	113.924863869999996	22.513878720000001	113.927304199999995	22.5160946799999984	1
2019-10-22 10:11:18	2019-10-22 11:29:29	2.29234759999999982	02	19-29岁	22.5163723572592289	113.940602407091816	440305	V0440300	10788	31	78	34	77	113.939505879999999	22.513878720000001	113.941946220000005	22.5160946799999984	1
2019-10-22 14:12:59	2019-10-22 15:35:00	3.05925700000000012	01	19-29岁	22.5172703485771493	114.053013878038996	440304	V0440300	10834	31	124	33	123	114.051761350000007	22.513878720000001	114.054201680000006	22.5160946799999984	1
2019-10-22 15:49:48	2019-10-22 15:50:48	2.29234759999999982	01	19-29岁	22.5188011705531288	113.908561455740639	440305	V0440300	11132	32	65	35	63	113.907781510000007	22.5160946799999984	113.910221849999999	22.5183106399999993	1
2019-10-22 08:05:45	2019-10-22 08:51:06	2.29234759999999982	01	19-29岁	22.5193856921660505	113.910802023245893	440305	V0440300	11133	32	66	35	64	113.910221849999999	22.5160946799999984	113.912662190000006	22.5183106399999993	2
2019-10-22 14:04:55	2019-10-22 15:09:37	2.29234759999999982	01	19-29岁	22.5193856921660505	113.910802023245893	440305	V0440300	11133	32	66	35	64	113.910221849999999	22.5160946799999984	113.912662190000006	22.5183106399999993	2
2019-10-22 07:19:23	2019-10-22 08:24:34	2.29234759999999982	02	40-49岁	22.5195794147410489	113.926096922877775	440305	V0440300	11139	32	72	35	71	113.924863869999996	22.5160946799999984	113.927304199999995	22.5183106399999993	1
2019-10-22 10:03:56	2019-10-22 11:13:38	2.29234759999999982	01	19-29岁	22.5188402736412101	113.930397069699794	440305	V0440300	11141	32	74	35	73	113.929744540000002	22.5160946799999984	113.932184879999994	22.5183106399999993	1
2019-10-22 20:08:27	2019-10-22 23:41:58	2.29234759999999982	01	30-39岁	22.5185512767882692	113.934172413257542	440305	V0440300	11142	32	75	35	74	113.932184879999994	22.5160946799999984	113.934625209999993	22.5183106399999993	1
2019-10-22 00:01:48	2019-10-22 10:46:22	2.29234759999999982	01	30-39岁	22.5189945898984902	113.93233642359877	440305	V0440300	11142	32	75	35	74	113.932184879999994	22.5160946799999984	113.934625209999993	22.5183106399999993	1
2019-10-22 22:39:15	2019-10-22 23:00:55	2.29234759999999982	01	30-39岁	22.5195668509008904	113.933003751897715	440305	V0440300	11142	32	75	35	74	113.932184879999994	22.5160946799999984	113.934625209999993	22.5183106399999993	1
2019-10-22 07:07:38	2019-10-22 07:30:00	2.29234759999999982	01	19-29岁	22.5190476080311299	113.938435553965263	440305	V0440300	11144	32	77	35	76	113.93706555	22.5160946799999984	113.939505879999999	22.5183106399999993	1
2019-10-22 00:04:38	2019-10-22 08:54:17	2.29234759999999982	01	40-49岁	22.518931593626359	113.940876294690213	440305	V0440300	11145	32	78	34	77	113.939505879999999	22.5160946799999984	113.941946220000005	22.5183106399999993	1
2019-10-22 16:15:04	2019-10-22 16:16:04	2.29234759999999982	01	30-39岁	22.5194655478473216	113.941903920887	440305	V0440300	11145	32	78	34	77	113.939505879999999	22.5160946799999984	113.941946220000005	22.5183106399999993	1
2019-10-22 10:41:03	2019-10-22 12:51:09	3.05925700000000012	01	60岁以上	22.5186109151339302	114.059688497410718	440304	V0440300	11194	32	127	34	126	114.059082349999997	22.5160946799999984	114.061522690000004	22.5183106399999993	1
2019-10-22 17:25:30	2019-10-22 20:33:51	2.29234759999999982	01	40-49岁	22.5219517840672303	113.909083851450873	440305	V0440300	11489	33	65	36	63	113.907781510000007	22.5183106399999993	113.910221849999999	22.5205266000000002	1
2019-10-22 08:05:59	2019-10-22 08:41:55	2.29234759999999982	03	未知	22.5206623284230716	113.91195870434872	440305	V0440300	11490	33	66	36	64	113.910221849999999	22.5183106399999993	113.912662190000006	22.5205266000000002	1
2019-10-22 10:59:57	2019-10-22 12:57:17	2.29234759999999982	02	40-49岁	22.5213267247079401	113.910370281682745	440305	V0440300	11490	33	66	36	64	113.910221849999999	22.5183106399999993	113.912662190000006	22.5205266000000002	1
2019-10-22 08:21:49	2019-10-22 20:05:12	2.29234759999999982	03	未知	22.5219067883510284	113.913320113784224	440305	V0440300	11491	33	67	36	65	113.912662190000006	22.5183106399999993	113.915102520000005	22.5205266000000002	1
2019-10-22 20:24:20	2019-10-22 23:27:27	2.29234759999999982	02	19-29岁	22.5220350212039691	113.920952425831132	440305	V0440300	11494	33	70	36	69	113.919983189999996	22.5183106399999993	113.922423530000003	22.5205266000000002	1
2019-10-22 20:07:49	2019-10-22 21:01:05	2.29234759999999982	01	19-29岁	22.5214616533526701	113.922587369442951	440305	V0440300	11495	33	71	36	70	113.922423530000003	22.5183106399999993	113.924863869999996	22.5205266000000002	1
2019-10-22 13:58:05	2019-10-22 17:55:03	2.29234759999999982	02	30-39岁	22.5225897625118314	113.926836539143423	440305	V0440300	11496	33	72	36	71	113.924863869999996	22.5183106399999993	113.927304199999995	22.5205266000000002	1
2019-10-22 00:06:47	2019-10-22 00:53:31	2.29234759999999982	01	30-39岁	22.5205501207333896	113.929669580388364	440305	V0440300	11497	33	73	36	72	113.927304199999995	22.5183106399999993	113.929744540000002	22.5205266000000002	1
2019-10-22 00:10:46	2019-10-22 04:35:43	2.29234759999999982	01	30-39岁	22.5207955399121502	113.929761292678364	440305	V0440300	11498	33	74	36	73	113.929744540000002	22.5183106399999993	113.932184879999994	22.5205266000000002	1
2019-10-22 13:17:50	2019-10-22 15:22:16	2.29234759999999982	01	19-29岁	22.5222730944973684	113.932467981406603	440305	V0440300	11499	33	75	36	74	113.932184879999994	22.5183106399999993	113.934625209999993	22.5205266000000002	1
2019-10-22 17:29:19	2019-10-22 21:20:27	3.05925700000000012	02	30-39岁	22.5214823170848888	114.035661436102259	440304	V0440300	11541	33	117	35	116	114.034678990000003	22.5183106399999993	114.037119329999996	22.5205266000000002	1
2019-10-22 17:30:11	2019-10-22 22:14:07	3.05925700000000012	01	60岁以上	22.5220734838181009	114.045227543201335	440304	V0440300	11545	33	121	35	120	114.044440339999994	22.5183106399999993	114.046880669999993	22.5205266000000002	1
2019-10-22 14:13:29	2019-10-22 16:03:35	2.29234759999999982	01	19-29岁	22.5227507713141506	113.909804322718301	440305	V0440300	11846	34	65	37	64	113.907781510000007	22.5205266000000002	113.910221849999999	22.5227425500000003	1
2019-10-22 13:07:37	2019-10-22 14:05:09	2.29234759999999982	01	19-29岁	22.5245858790541007	113.917019907095963	440305	V0440300	11849	34	68	37	67	113.915102520000005	22.5205266000000002	113.917542859999998	22.5227425500000003	2
2019-10-22 08:04:38	2019-10-22 09:45:43	2.29234759999999982	01	19-29岁	22.5245858790541007	113.917019907095963	440305	V0440300	11849	34	68	37	67	113.915102520000005	22.5205266000000002	113.917542859999998	22.5227425500000003	2
2019-10-22 09:04:38	2019-10-22 12:35:20	2.29234759999999982	03	未知	22.5242761922259795	113.916871359293182	440305	V0440300	11849	34	68	37	67	113.915102520000005	22.5205266000000002	113.917542859999998	22.5227425500000003	2
2019-10-22 16:25:41	2019-10-22 17:46:51	2.29234759999999982	03	未知	22.5242761922259795	113.916871359293182	440305	V0440300	11849	34	68	37	67	113.915102520000005	22.5205266000000002	113.917542859999998	22.5227425500000003	2
2019-10-22 22:02:21	2019-10-22 23:16:37	2.29234759999999982	01	19-29岁	22.5239504318442592	113.91823856630505	440305	V0440300	11850	34	69	37	68	113.917542859999998	22.5205266000000002	113.919983189999996	22.5227425500000003	2
2019-10-22 12:51:10	2019-10-22 13:56:12	2.29234759999999982	01	19-29岁	22.5239504318442592	113.91823856630505	440305	V0440300	11850	34	69	37	68	113.917542859999998	22.5205266000000002	113.919983189999996	22.5227425500000003	2
2019-10-22 11:27:42	2019-10-22 13:38:30	2.29234759999999982	02	30-39岁	22.5244323702866893	113.924085495109168	440305	V0440300	11852	34	71	37	70	113.922423530000003	22.5205266000000002	113.924863869999996	22.5227425500000003	1
2019-10-22 07:28:16	2019-10-22 22:59:07	2.29234759999999982	02	19-29岁	22.5244781054415597	113.926950162999219	440305	V0440300	11853	34	72	37	71	113.924863869999996	22.5205266000000002	113.927304199999995	22.5227425500000003	2
2019-10-22 00:09:51	2019-10-22 07:28:14	2.29234759999999982	02	19-29岁	22.5244781054415597	113.926950162999219	440305	V0440300	11853	34	72	37	71	113.924863869999996	22.5205266000000002	113.927304199999995	22.5227425500000003	2
2019-10-22 15:50:25	2019-10-22 16:36:40	2.29234759999999982	01	40-49岁	22.5242803437856089	113.93077221430498	440305	V0440300	11855	34	74	37	73	113.929744540000002	22.5205266000000002	113.932184879999994	22.5227425500000003	1
2019-10-22 21:50:56	2019-10-22 23:30:31	2.29234759999999982	01	30-39岁	22.5242306719547116	113.941429817219984	440305	V0440300	11859	34	78	36	77	113.939505879999999	22.5205266000000002	113.941946220000005	22.5227425500000003	1
2019-10-22 00:43:34	2019-10-22 20:29:50	2.29234759999999982	02	19-29岁	22.5245543392862402	113.946114691339929	440305	V0440300	11861	34	80	36	79	113.944386559999998	22.5205266000000002	113.946826889999997	22.5227425500000003	1
2019-10-22 18:54:05	2019-10-22 21:47:29	3.05925700000000012	01	30-39岁	22.5242458568864308	114.041149623965921	440304	V0440300	11900	34	119	36	118	114.039559659999995	22.5205266000000002	114.042000000000002	22.5227425500000003	1
2019-10-22 08:32:37	2019-10-22 23:30:26	3.05925700000000012	02	19-29岁	22.5232353196635593	114.046077153337649	440304	V0440300	11902	34	121	36	120	114.044440339999994	22.5205266000000002	114.046880669999993	22.5227425500000003	1
2019-10-22 15:41:22	2019-10-22 22:54:25	3.05925700000000012	01	19-29岁	22.5234349014108091	114.045149994966522	440304	V0440300	11902	34	121	36	120	114.044440339999994	22.5205266000000002	114.046880669999993	22.5227425500000003	1
2019-10-22 10:45:13	2019-10-22 18:43:19	3.05925700000000012	01	30-39岁	22.5238968920064089	114.066940532028042	440304	V0440300	11911	34	130	35	129	114.066403359999995	22.5205266000000002	114.068843700000002	22.5227425500000003	1
2019-10-22 11:31:56	2019-10-22 13:37:47	2.29234759999999982	01	40-49岁	22.525894566876751	113.920322821526653	440305	V0440300	12208	35	70	38	69	113.919983189999996	22.5227425500000003	113.922423530000003	22.5249585100000012	1
2019-10-22 08:34:14	2019-10-22 18:03:12	2.29234759999999982	01	19-29岁	22.52549351841974	113.922944844650644	440305	V0440300	12209	35	71	38	70	113.922423530000003	22.5227425500000003	113.924863869999996	22.5249585100000012	1
2019-10-22 21:01:41	2019-10-22 21:53:56	2.29234759999999982	01	40-49岁	22.5263551026107507	113.942568165689408	440305	V0440300	12217	35	79	37	78	113.941946220000005	22.5227425500000003	113.944386559999998	22.5249585100000012	1
2019-10-22 11:20:46	2019-10-22 11:20:46	2.29234759999999982	03	未知	22.5268085596608003	113.948386857156777	440305	V0440300	12219	35	81	37	80	113.946826889999997	22.5227425500000003	113.949267230000004	22.5249585100000012	1
2019-10-22 18:23:32	2019-10-22 23:36:43	2.29234759999999982	01	30-39岁	22.5263919066033793	113.954496707871726	440305	V0440300	12222	35	84	37	83	113.954147899999995	22.5227425500000003	113.956588240000002	22.5249585100000012	1
2019-10-22 18:36:57	2019-10-22 19:32:03	2.29234759999999982	02	未知	22.5259124639582708	113.964940594472537	440305	V0440300	12226	35	88	37	87	113.963909240000007	22.5227425500000003	113.966349579999999	22.5249585100000012	1
2019-10-22 16:06:01	2019-10-22 19:51:27	2.29234759999999982	01	30-39岁	22.5265615838846287	113.967296759128033	440305	V0440300	12227	35	89	37	88	113.966349579999999	22.5227425500000003	113.968789920000006	22.5249585100000012	7
2019-10-22 11:39:38	2019-10-22 12:21:33	2.29234759999999982	01	30-39岁	22.5265615838846287	113.967296759128033	440305	V0440300	12227	35	89	37	88	113.966349579999999	22.5227425500000003	113.968789920000006	22.5249585100000012	7
2019-10-22 07:32:28	2019-10-22 09:05:36	2.29234759999999982	01	30-39岁	22.5265615838846287	113.967296759128033	440305	V0440300	12227	35	89	37	88	113.966349579999999	22.5227425500000003	113.968789920000006	22.5249585100000012	7
2019-10-22 15:15:40	2019-10-22 15:55:00	2.29234759999999982	01	30-39岁	22.5265615838846287	113.967296759128033	440305	V0440300	12227	35	89	37	88	113.966349579999999	22.5227425500000003	113.968789920000006	22.5249585100000012	7
2019-10-22 14:06:59	2019-10-22 15:15:31	2.29234759999999982	01	30-39岁	22.5265615838846287	113.967296759128033	440305	V0440300	12227	35	89	37	88	113.966349579999999	22.5227425500000003	113.968789920000006	22.5249585100000012	7
2019-10-22 09:51:42	2019-10-22 11:38:57	2.29234759999999982	01	30-39岁	22.5265615838846287	113.967296759128033	440305	V0440300	12227	35	89	37	88	113.966349579999999	22.5227425500000003	113.968789920000006	22.5249585100000012	7
2019-10-22 12:26:38	2019-10-22 13:29:08	2.29234759999999982	01	30-39岁	22.5265615838846287	113.967296759128033	440305	V0440300	12227	35	89	37	88	113.966349579999999	22.5227425500000003	113.968789920000006	22.5249585100000012	7
2019-10-22 13:45:07	2019-10-22 17:28:22	3.05925700000000012	01	30-39岁	22.5251905812217785	114.052787481693599	440304	V0440300	12262	35	124	37	123	114.051761350000007	22.5227425500000003	114.054201680000006	22.5249585100000012	1
2019-10-22 14:26:50	2019-10-22 18:24:17	3.05925700000000012	02	30-39岁	22.5257619247515315	114.055893892606278	440304	V0440300	12263	35	125	36	124	114.054201680000006	22.5227425500000003	114.056642019999998	22.5249585100000012	1
2019-10-22 17:48:50	2019-10-22 20:14:24	3.05925700000000012	01	40-49岁	22.5258161169498585	114.061818961679677	440304	V0440300	12266	35	128	36	127	114.061522690000004	22.5227425500000003	114.063963029999996	22.5249585100000012	1
2019-10-22 16:21:44	2019-10-22 18:20:26	2.29234759999999982	01	30-39岁	22.5279893558218305	113.910027699085987	440305	V0440300	12560	36	65	39	64	113.907781510000007	22.5249585100000012	113.910221849999999	22.5271744699999985	1
2019-10-22 11:13:49	2019-10-22 15:40:33	2.29234759999999982	03	未知	22.5291138582866708	113.913130702672916	440305	V0440300	12562	36	67	39	66	113.912662190000006	22.5249585100000012	113.915102520000005	22.5271744699999985	1
2019-10-22 18:13:57	2019-10-22 19:23:56	2.29234759999999982	02	30-39岁	22.5289289266170414	113.920430352914082	440305	V0440300	12565	36	70	39	69	113.919983189999996	22.5249585100000012	113.922423530000003	22.5271744699999985	1
2019-10-22 10:55:20	2019-10-22 13:12:54	2.29234759999999982	02	19-29岁	22.5279945525804415	113.922063674897743	440305	V0440300	12565	36	70	39	69	113.919983189999996	22.5249585100000012	113.922423530000003	22.5271744699999985	1
2019-10-22 09:55:42	2019-10-22 12:09:55	2.29234759999999982	01	19-29岁	22.5286464723313884	113.922175505037487	440305	V0440300	12565	36	70	39	69	113.919983189999996	22.5249585100000012	113.922423530000003	22.5271744699999985	1
2019-10-22 18:15:18	2019-10-22 21:13:21	2.29234759999999982	02	50-59岁	22.5285484424161311	113.922711973194467	440305	V0440300	12566	36	71	39	70	113.922423530000003	22.5249585100000012	113.924863869999996	22.5271744699999985	1
2019-10-22 15:02:34	2019-10-22 16:33:14	2.29234759999999982	01	60岁以上	22.5292867673413397	113.939647489113511	440305	V0440300	12573	36	78	38	77	113.939505879999999	22.5249585100000012	113.941946220000005	22.5271744699999985	1
2019-10-22 09:14:49	2019-10-22 10:58:35	2.29234759999999982	02	30-39岁	22.5274601128342802	113.948955404256296	440305	V0440300	12576	36	81	38	80	113.946826889999997	22.5249585100000012	113.949267230000004	22.5271744699999985	1
2019-10-22 00:04:41	2019-10-22 06:43:19	2.29234759999999982	02	50-59岁	22.528598804856351	113.94951324980066	440305	V0440300	12577	36	82	38	81	113.949267230000004	22.5249585100000012	113.951707560000003	22.5271744699999985	1
2019-10-22 11:22:18	2019-10-22 14:37:57	3.05925700000000012	02	19-29岁	22.5288827187980516	114.021960500917828	440304	V0440300	12606	36	111	38	110	114.02003698	22.5249585100000012	114.022477309999999	22.5271744699999985	1
2019-10-22 19:52:33	2019-10-22 20:31:44	3.05925700000000012	01	19-29岁	22.5279939306437598	114.05111523475766	440304	V0440300	12618	36	123	38	122	114.04932101	22.5249585100000012	114.051761350000007	22.5271744699999985	1
2019-10-22 20:34:44	2019-10-22 22:23:37	2.29234759999999982	01	40-49岁	22.5312883934488291	113.914520090276341	440305	V0440300	12919	37	67	40	66	113.912662190000006	22.5271744699999985	113.915102520000005	22.5293904199999986	1
2019-10-22 19:00:52	2019-10-22 19:00:52	2.29234759999999982	01	19-29岁	22.5301572482947989	113.918596192884252	440305	V0440300	12921	37	69	40	68	113.917542859999998	22.5271744699999985	113.919983189999996	22.5293904199999986	1
2019-10-22 13:53:42	2019-10-22 23:01:32	2.29234759999999982	01	19-29岁	22.5315896178457713	113.919875862663744	440305	V0440300	12921	37	69	40	68	113.917542859999998	22.5271744699999985	113.919983189999996	22.5293904199999986	1
2019-10-22 21:51:19	2019-10-22 22:51:24	2.29234759999999982	01	19-29岁	22.5307373785476912	113.919671343550135	440305	V0440300	12921	37	69	40	68	113.917542859999998	22.5271744699999985	113.919983189999996	22.5293904199999986	1
2019-10-22 10:42:59	2019-10-22 19:48:58	2.29234759999999982	02	19-29岁	22.5297192141318803	113.922112856549219	440305	V0440300	12922	37	70	40	69	113.919983189999996	22.5271744699999985	113.922423530000003	22.5293904199999986	1
2019-10-22 06:28:47	2019-10-22 08:49:58	2.29234759999999982	02	30-39岁	22.5299460131867093	113.92642108673428	440305	V0440300	12924	37	72	40	71	113.924863869999996	22.5271744699999985	113.927304199999995	22.5293904199999986	1
2019-10-22 00:00:08	2019-10-22 00:11:55	2.29234759999999982	01	40-49岁	22.5311086287730191	113.946232773953369	440305	V0440300	12932	37	80	39	79	113.944386559999998	22.5271744699999985	113.946826889999997	22.5293904199999986	1
2019-10-22 09:25:40	2019-10-22 13:45:04	3.05925700000000012	01	40-49岁	22.5311532559527485	114.029071940980543	440304	V0440300	12966	37	114	39	113	114.027357980000005	22.5271744699999985	114.029798319999998	22.5293904199999986	1
2019-10-22 20:51:20	2019-10-22 21:55:24	3.05925700000000012	01	30-39岁	22.53011007809841	114.041024618649232	440304	V0440300	12971	37	119	39	118	114.039559659999995	22.5271744699999985	114.042000000000002	22.5293904199999986	1
2019-10-22 13:58:39	2019-10-22 20:08:51	3.05925700000000012	01	30-39岁	22.5295787647133707	114.052393133165452	440304	V0440300	12976	37	124	38	123	114.051761350000007	22.5271744699999985	114.054201680000006	22.5293904199999986	1
2019-10-22 08:02:22	2019-10-22 17:30:42	3.05925700000000012	01	19-29岁	22.5308450618713607	114.064384266197806	440304	V0440300	12981	37	129	38	128	114.063963029999996	22.5271744699999985	114.066403359999995	22.5293904199999986	1
2019-10-22 18:10:02	2019-10-22 20:43:53	2.29234759999999982	01	19-29岁	22.5320761982175988	113.908081212395544	440305	V0440300	13274	38	65	41	64	113.907781510000007	22.5293904199999986	113.910221849999999	22.5316063799999995	1
2019-10-22 19:15:31	2019-10-22 20:27:41	2.29234759999999982	01	30-39岁	22.5317807324630692	113.912430216799834	440305	V0440300	13275	38	66	41	65	113.910221849999999	22.5293904199999986	113.912662190000006	22.5316063799999995	1
2019-10-22 18:46:58	2019-10-22 21:20:53	2.29234759999999982	02	30-39岁	22.5320966423546203	113.919019432124145	440305	V0440300	13278	38	69	41	68	113.917542859999998	22.5293904199999986	113.919983189999996	22.5316063799999995	1
2019-10-22 18:34:29	2019-10-22 23:38:04	2.29234759999999982	01	19-29岁	22.5323650399148292	113.919839221361087	440305	V0440300	13278	38	69	41	68	113.917542859999998	22.5293904199999986	113.919983189999996	22.5316063799999995	1
2019-10-22 09:05:07	2019-10-22 10:01:01	2.29234759999999982	02	30-39岁	22.5316223530179407	113.919700272562793	440305	V0440300	13278	38	69	41	68	113.917542859999998	22.5293904199999986	113.919983189999996	22.5316063799999995	1
2019-10-22 10:50:21	2019-10-22 12:29:27	2.29234759999999982	02	30-39岁	22.531787983827769	113.920337762958624	440305	V0440300	13279	38	70	41	69	113.919983189999996	22.5293904199999986	113.922423530000003	22.5316063799999995	1
2019-10-22 15:57:29	2019-10-22 16:52:26	2.29234759999999982	02	40-49岁	22.5318127167111193	113.953377121166369	440305	V0440300	13292	38	83	40	82	113.951707560000003	22.5293904199999986	113.954147899999995	22.5316063799999995	1
2019-10-22 11:46:17	2019-10-22 11:47:17	3.05925700000000012	02	19-29岁	22.5323106446010009	114.017000135266713	440304	V0440300	13318	38	109	40	108	114.015156300000001	22.5293904199999986	114.017596639999994	22.5316063799999995	2
2019-10-22 15:56:56	2019-10-22 15:57:56	3.05925700000000012	02	19-29岁	22.5323106446010009	114.017000135266713	440304	V0440300	13318	38	109	40	108	114.015156300000001	22.5293904199999986	114.017596639999994	22.5316063799999995	2
2019-10-22 08:32:35	2019-10-22 20:02:41	3.05925700000000012	01	19-29岁	22.5320312388942199	114.029208590887976	440304	V0440300	13323	38	114	40	113	114.027357980000005	22.5293904199999986	114.029798319999998	22.5316063799999995	1
2019-10-22 15:18:12	2019-10-22 16:02:31	3.05925700000000012	02	50-59岁	22.5316655452283712	114.030421121844796	440304	V0440300	13324	38	115	40	114	114.029798319999998	22.5293904199999986	114.032238660000004	22.5316063799999995	1
2019-10-22 12:05:11	2019-10-22 13:51:42	3.05925700000000012	01	30-39岁	22.5334610372521595	114.041652687821937	440304	V0440300	13328	38	119	40	118	114.039559659999995	22.5293904199999986	114.042000000000002	22.5316063799999995	1
2019-10-22 13:56:28	2019-10-22 16:43:31	2.29234759999999982	02	30-39岁	22.5356550593272509	113.913043473408052	440305	V0440300	13633	39	67	42	66	113.912662190000006	22.5316063799999995	113.915102520000005	22.5338223400000004	1
2019-10-22 12:38:51	2019-10-22 15:12:47	2.29234759999999982	02	19-29岁	22.5351017047417308	113.921838026309658	440305	V0440300	13636	39	70	42	69	113.919983189999996	22.5316063799999995	113.922423530000003	22.5338223400000004	1
2019-10-22 07:44:20	2019-10-22 08:56:37	2.29234759999999982	01	40-49岁	22.5357808119569505	113.987711148741994	440305	V0440300	13663	39	97	41	96	113.985872270000002	22.5316063799999995	113.988312609999994	22.5338223400000004	1
2019-10-22 13:44:32	2019-10-22 17:31:20	3.05925700000000012	02	19-29岁	22.5344809569639608	114.047547763495317	440304	V0440300	13688	39	122	40	121	114.046880669999993	22.5316063799999995	114.04932101	22.5338223400000004	1
2019-10-22 15:33:59	2019-10-22 23:20:48	3.05925700000000012	02	19-29岁	22.5353563761563898	114.062821741784347	440304	V0440300	13694	39	128	40	127	114.061522690000004	22.5316063799999995	114.063963029999996	22.5338223400000004	1
2019-10-22 20:00:04	2019-10-22 20:43:40	3.05925700000000012	01	19-29岁	22.534440763713139	114.063589235608205	440304	V0440300	13694	39	128	40	127	114.061522690000004	22.5316063799999995	114.063963029999996	22.5338223400000004	2
2019-10-22 20:44:58	2019-10-22 21:54:20	3.05925700000000012	01	19-29岁	22.534440763713139	114.063589235608205	440304	V0440300	13694	39	128	40	127	114.061522690000004	22.5316063799999995	114.063963029999996	22.5338223400000004	2
2019-10-22 11:00:50	2019-10-22 23:24:11	2.29234759999999982	02	19-29岁	22.5364416153797507	113.903262495529461	440305	V0440300	13986	40	63	43	62	113.902900840000001	22.5338223400000004	113.905341179999994	22.5360383000000013	1
2019-10-22 12:49:11	2019-10-22 13:46:40	2.29234759999999982	01	30-39岁	22.5374485557477584	113.916209520693343	440305	V0440300	13991	40	68	43	67	113.915102520000005	22.5338223400000004	113.917542859999998	22.5360383000000013	1
2019-10-22 11:13:39	2019-10-22 17:00:41	2.29234759999999982	01	40-49岁	22.537844331044429	113.921320564467564	440305	V0440300	13993	40	70	43	69	113.919983189999996	22.5338223400000004	113.922423530000003	22.5360383000000013	1
2019-10-22 12:56:42	2019-10-22 15:06:51	2.29234759999999982	02	30-39岁	22.5364515992750611	113.960056483177581	440305	V0440300	14009	40	86	42	85	113.959028570000001	22.5338223400000004	113.961468909999994	22.5360383000000013	1
2019-10-22 17:54:51	2019-10-22 18:51:25	2.29234759999999982	02	19-29岁	22.5371637723690696	113.962401694796057	440305	V0440300	14010	40	87	42	86	113.961468909999994	22.5338223400000004	113.963909240000007	22.5360383000000013	1
2019-10-22 23:42:11	2019-10-22 23:42:21	2.29234759999999982	01	19-29岁	22.5363315547330885	113.96564538057811	440305	V0440300	14011	40	88	42	87	113.963909240000007	22.5338223400000004	113.966349579999999	22.5360383000000013	1
2019-10-22 18:14:45	2019-10-22 19:48:57	2.29234759999999982	01	30-39岁	22.5375982331198692	113.989818814232819	440305	V0440300	14021	40	98	42	97	113.988312609999994	22.5338223400000004	113.990752939999993	22.5360383000000013	1
2019-10-22 06:42:26	2019-10-22 06:49:05	2.29234759999999982	01	19-29岁	22.5366696388821204	113.990353880702017	440305	V0440300	14021	40	98	42	97	113.988312609999994	22.5338223400000004	113.990752939999993	22.5360383000000013	1
2019-10-22 19:10:08	2019-10-22 20:16:01	3.05925700000000012	02	60岁以上	22.5380787136958389	113.997172786757844	440304	V0440300	14024	40	101	42	100	113.995633609999999	22.5338223400000004	113.998073950000006	22.5360383000000013	1
2019-10-22 15:06:05	2019-10-22 23:20:04	3.05925700000000012	01	19-29岁	22.5379506581815114	114.010641409909496	440304	V0440300	14030	40	107	42	106	114.010275629999995	22.5338223400000004	114.012715970000002	22.5360383000000013	1
2019-10-22 19:43:51	2019-10-22 21:10:39	3.05925700000000012	01	19-29岁	22.5365062068137512	114.06598421539924	440304	V0440300	14052	40	129	41	128	114.063963029999996	22.5338223400000004	114.066403359999995	22.5360383000000013	1
2019-10-22 06:49:56	2019-10-22 16:02:35	3.05925700000000012	03	未知	22.5371298822346304	114.07048895023182	440304	V0440300	14054	40	131	41	130	114.068843700000002	22.5338223400000004	114.071284030000001	22.5360383000000013	1
2019-10-22 11:50:21	2019-10-22 14:03:13	2.29234759999999982	02	50-59岁	22.5402403006326288	113.908385015852517	440305	V0440300	14345	41	65	44	64	113.907781510000007	22.5360383000000013	113.910221849999999	22.5382542599999987	1
2019-10-22 09:55:30	2019-10-22 21:38:38	2.29234759999999982	02	30-39岁	22.540146181032199	113.917111356452821	440305	V0440300	14348	41	68	44	67	113.915102520000005	22.5360383000000013	113.917542859999998	22.5382542599999987	1
2019-10-22 14:05:38	2019-10-22 17:29:47	2.29234759999999982	02	30-39岁	22.5397877232570494	113.93659841689329	440305	V0440300	14356	41	76	43	75	113.934625209999993	22.5360383000000013	113.93706555	22.5382542599999987	1
2019-10-22 12:24:13	2019-10-22 13:48:46	2.29234759999999982	02	19-29岁	22.5388980767457703	113.962004249092928	440305	V0440300	14367	41	87	43	86	113.961468909999994	22.5360383000000013	113.963909240000007	22.5382542599999987	2
2019-10-22 17:15:29	2019-10-22 20:50:30	2.29234759999999982	02	19-29岁	22.5388980767457703	113.962004249092928	440305	V0440300	14367	41	87	43	86	113.961468909999994	22.5360383000000013	113.963909240000007	22.5382542599999987	2
2019-10-22 11:29:31	2019-10-22 22:12:07	2.29234759999999982	01	40-49岁	22.5400866916060387	113.979582815133995	440305	V0440300	14374	41	94	43	93	113.978551260000003	22.5360383000000013	113.980991599999996	22.5382542599999987	1
2019-10-22 14:15:21	2019-10-22 17:52:07	3.05925700000000012	01	30-39岁	22.5399471421024593	114.016087826618289	440304	V0440300	14389	41	109	43	108	114.015156300000001	22.5360383000000013	114.017596639999994	22.5382542599999987	1
2019-10-22 18:05:53	2019-10-22 21:24:39	3.05925700000000012	02	19-29岁	22.5393381213169413	114.042226921474793	440304	V0440300	14400	41	120	42	119	114.042000000000002	22.5360383000000013	114.044440339999994	22.5382542599999987	1
2019-10-22 20:12:23	2019-10-22 20:42:57	3.05925700000000012	01	50-59岁	22.5385150055053209	114.063298970688109	440304	V0440300	14408	41	128	42	127	114.061522690000004	22.5360383000000013	114.063963029999996	22.5382542599999987	1
2019-10-22 23:31:33	2019-10-22 23:40:14	3.17181930000000012	01	30-39岁	22.5395577351186205	114.1093804883118	440303	V0440300	14427	41	147	42	146	114.107889080000007	22.5360383000000013	114.110329410000006	22.5382542599999987	1
2019-10-22 08:43:22	2019-10-22 09:39:08	3.17181930000000012	01	30-39岁	22.5399025286275183	114.112997529715983	440303	V0440300	14429	41	149	42	148	114.112769749999998	22.5360383000000013	114.115210079999997	22.5382542599999987	1
2019-10-22 10:27:00	2019-10-22 15:38:17	2.29234759999999982	02	50-59岁	22.5425574086793503	113.961273150772953	440305	V0440300	14723	42	86	44	85	113.959028570000001	22.5382542599999987	113.961468909999994	22.5404702099999987	1
2019-10-22 12:09:13	2019-10-22 13:49:11	2.29234759999999982	01	60岁以上	22.5407213077686706	113.977334395820805	440305	V0440300	14730	42	93	44	92	113.976110930000004	22.5382542599999987	113.978551260000003	22.5404702099999987	1
2019-10-22 10:37:41	2019-10-22 15:09:27	2.29234759999999982	02	30-39岁	22.5409567561574207	113.979777614478365	440305	V0440300	14731	42	94	44	93	113.978551260000003	22.5382542599999987	113.980991599999996	22.5404702099999987	1
2019-10-22 11:41:59	2019-10-22 14:43:13	2.29234759999999982	02	30-39岁	22.541985628410071	113.987955328147009	440305	V0440300	14734	42	97	44	96	113.985872270000002	22.5382542599999987	113.988312609999994	22.5404702099999987	1
2019-10-22 08:28:24	2019-10-22 19:03:25	2.29234759999999982	02	19-29岁	22.5412004249241207	113.986991088862908	440305	V0440300	14734	42	97	44	96	113.985872270000002	22.5382542599999987	113.988312609999994	22.5404702099999987	1
2019-10-22 17:00:33	2019-10-22 17:33:43	3.05925700000000012	01	19-29岁	22.5418918173377207	114.009516871803456	440304	V0440300	14743	42	106	44	105	114.007835290000003	22.5382542599999987	114.010275629999995	22.5404702099999987	1
2019-10-22 16:34:56	2019-10-22 18:54:05	3.05925700000000012	02	30-39岁	22.541739821804601	114.073840890727425	440304	V0440300	14770	42	133	43	132	114.073724369999994	22.5382542599999987	114.07616471	22.5404702099999987	1
2019-10-22 18:40:09	2019-10-22 18:41:09	3.05925700000000012	01	30-39岁	22.5412150722909885	114.087688013324737	440304	V0440300	14775	42	138	43	137	114.085926049999998	22.5382542599999987	114.088366390000004	22.5404702099999987	1
2019-10-22 10:06:44	2019-10-22 18:33:19	3.05925700000000012	02	50-59岁	22.5406481086137802	114.090770280335676	440304	V0440300	14776	42	139	43	138	114.088366390000004	22.5382542599999987	114.090806720000003	22.5404702099999987	1
2019-10-22 13:21:54	2019-10-22 14:47:27	3.17181930000000012	01	30-39岁	22.5421225739464184	114.104449332661716	440303	V0440300	14782	42	145	43	144	114.103008399999993	22.5382542599999987	114.10544874	22.5404702099999987	1
2019-10-22 12:29:36	2019-10-22 18:57:29	3.17181930000000012	01	19-29岁	22.542329782212061	114.105931640450422	440303	V0440300	14783	42	146	43	145	114.10544874	22.5382542599999987	114.107889080000007	22.5404702099999987	1
2019-10-22 22:04:51	2019-10-22 23:27:42	2.29234759999999982	02	30-39岁	22.544299933421911	113.937062261155333	440305	V0440300	15070	43	76	45	75	113.934625209999993	22.5404702099999987	113.93706555	22.5426861699999996	1
2019-10-22 19:21:30	2019-10-22 21:01:10	2.29234759999999982	02	19-29岁	22.5437225654001097	113.947985672488713	440305	V0440300	15075	43	81	45	80	113.946826889999997	22.5404702099999987	113.949267230000004	22.5426861699999996	1
2019-10-22 08:39:54	2019-10-22 14:00:53	2.29234759999999982	01	19-29岁	22.5442959446789715	113.963965200085667	440305	V0440300	15082	43	88	45	87	113.963909240000007	22.5404702099999987	113.966349579999999	22.5426861699999996	1
2019-10-22 19:13:57	2019-10-22 20:52:02	2.29234759999999982	01	30-39岁	22.5428909814333096	113.968902400242825	440305	V0440300	15084	43	90	45	89	113.968789920000006	22.5404702099999987	113.971230250000005	22.5426861699999996	1
2019-10-22 08:06:08	2019-10-22 12:13:22	2.29234759999999982	02	19-29岁	22.5433434118874416	113.969922385326115	440305	V0440300	15084	43	90	45	89	113.968789920000006	22.5404702099999987	113.971230250000005	22.5426861699999996	2
2019-10-22 12:50:28	2019-10-22 18:40:45	2.29234759999999982	02	19-29岁	22.5433434118874416	113.969922385326115	440305	V0440300	15084	43	90	45	89	113.968789920000006	22.5404702099999987	113.971230250000005	22.5426861699999996	2
2019-10-22 20:04:38	2019-10-22 20:36:27	3.05925700000000012	01	30-39岁	22.5437444099164708	113.991269131349753	440304	V0440300	15093	43	99	45	98	113.990752939999993	22.5404702099999987	113.99319328	22.5426861699999996	1
2019-10-22 19:13:33	2019-10-22 21:35:51	3.05925700000000012	02	19-29岁	22.5441173882163888	114.044942735988869	440304	V0440300	15115	43	121	44	120	114.044440339999994	22.5404702099999987	114.046880669999993	22.5426861699999996	1
2019-10-22 16:28:57	2019-10-22 19:21:31	3.05925700000000012	02	50-59岁	22.5442966184319395	114.057171817615568	440304	V0440300	15120	43	126	44	125	114.056642019999998	22.5404702099999987	114.059082349999997	22.5426861699999996	1
2019-10-22 17:18:20	2019-10-22 19:00:13	3.05925700000000012	01	30-39岁	22.5442182433900697	114.074633939298252	440304	V0440300	15127	43	133	44	132	114.073724369999994	22.5404702099999987	114.07616471	22.5426861699999996	1
2019-10-22 12:42:39	2019-10-22 13:45:54	2.29234759999999982	02	19-29岁	22.5460847766724193	113.910081258020966	440305	V0440300	15416	44	65	47	64	113.907781510000007	22.5426861699999996	113.910221849999999	22.5449021300000005	2
2019-10-22 21:06:47	2019-10-22 23:38:54	2.29234759999999982	02	19-29岁	22.5460847766724193	113.910081258020966	440305	V0440300	15416	44	65	47	64	113.907781510000007	22.5426861699999996	113.910221849999999	22.5449021300000005	2
2019-10-22 23:15:12	2019-10-22 23:40:50	2.29234759999999982	01	40-49岁	22.5455099875944889	113.913513944213705	440305	V0440300	15418	44	67	46	66	113.912662190000006	22.5426861699999996	113.915102520000005	22.5449021300000005	1
2019-10-22 23:06:07	2019-10-22 23:06:07	2.29234759999999982	01	19-29岁	22.5457685170951088	113.928421699068679	440305	V0440300	15424	44	73	46	72	113.927304199999995	22.5426861699999996	113.929744540000002	22.5449021300000005	1
2019-10-22 19:13:36	2019-10-22 20:06:44	2.29234759999999982	02	19-29岁	22.5464790159423494	113.928765443490548	440305	V0440300	15424	44	73	46	72	113.927304199999995	22.5426861699999996	113.929744540000002	22.5449021300000005	1
2019-10-22 11:59:52	2019-10-22 13:28:53	2.29234759999999982	01	30-39岁	22.5458895735074698	113.9290894009456	440305	V0440300	15424	44	73	46	72	113.927304199999995	22.5426861699999996	113.929744540000002	22.5449021300000005	1
2019-10-22 19:57:07	2019-10-22 21:05:43	2.29234759999999982	02	19-29岁	22.5466696762496213	113.947298995174179	440305	V0440300	15432	44	81	46	80	113.946826889999997	22.5426861699999996	113.949267230000004	22.5449021300000005	2
2019-10-22 23:37:33	2019-10-22 23:45:14	2.29234759999999982	02	19-29岁	22.5466696762496213	113.947298995174179	440305	V0440300	15432	44	81	46	80	113.946826889999997	22.5426861699999996	113.949267230000004	22.5449021300000005	2
2019-10-22 08:40:50	2019-10-22 13:52:26	2.29234759999999982	01	19-29岁	22.5453231400045695	113.962922544606982	440305	V0440300	15438	44	87	46	86	113.961468909999994	22.5426861699999996	113.963909240000007	22.5449021300000005	1
2019-10-22 18:04:31	2019-10-22 20:22:51	2.29234759999999982	02	60岁以上	22.5452459416116007	113.986631152990114	440305	V0440300	15448	44	97	46	96	113.985872270000002	22.5426861699999996	113.988312609999994	22.5449021300000005	1
2019-10-22 19:47:47	2019-10-22 23:41:05	3.05925700000000012	02	19-29岁	22.5460188689792993	114.010622977610367	440304	V0440300	15458	44	107	46	106	114.010275629999995	22.5426861699999996	114.012715970000002	22.5449021300000005	1
2019-10-22 12:07:05	2019-10-22 16:46:07	2.29234759999999982	01	19-29岁	22.5474308751200496	113.907340587448672	440305	V0440300	15772	45	64	48	63	113.905341179999994	22.5449021300000005	113.907781510000007	22.5471180900000014	1
2019-10-22 14:17:21	2019-10-22 15:51:10	2.29234759999999982	01	30-39岁	22.5488123636701303	113.925721264164082	440305	V0440300	15780	45	72	47	71	113.924863869999996	22.5449021300000005	113.927304199999995	22.5471180900000014	2
2019-10-22 15:51:25	2019-10-22 17:04:05	2.29234759999999982	01	30-39岁	22.5488123636701303	113.925721264164082	440305	V0440300	15780	45	72	47	71	113.924863869999996	22.5449021300000005	113.927304199999995	22.5471180900000014	2
2019-10-22 15:23:44	2019-10-22 17:04:24	2.29234759999999982	01	50-59岁	22.5475672160505987	113.944189570629959	440305	V0440300	15787	45	79	47	78	113.941946220000005	22.5449021300000005	113.944386559999998	22.5471180900000014	1
2019-10-22 20:02:15	2019-10-22 20:50:59	2.29234759999999982	01	19-29岁	22.5472744384255215	113.946829033241997	440305	V0440300	15789	45	81	47	80	113.946826889999997	22.5449021300000005	113.949267230000004	22.5471180900000014	1
2019-10-22 20:33:02	2019-10-22 21:54:31	2.29234759999999982	01	19-29岁	22.5491466907519893	113.949896944033014	440305	V0440300	15790	45	82	47	81	113.949267230000004	22.5449021300000005	113.951707560000003	22.5471180900000014	1
2019-10-22 18:52:32	2019-10-22 21:27:16	2.29234759999999982	03	未知	22.5478091720482787	113.949800058912231	440305	V0440300	15790	45	82	47	81	113.949267230000004	22.5449021300000005	113.951707560000003	22.5471180900000014	1
2019-10-22 17:26:29	2019-10-22 20:57:23	2.29234759999999982	01	30-39岁	22.5479848964322009	113.976291909947619	440305	V0440300	15801	45	93	47	92	113.976110930000004	22.5449021300000005	113.978551260000003	22.5471180900000014	1
2019-10-22 15:16:57	2019-10-22 20:10:19	3.05925700000000012	02	50-59岁	22.5487672377619397	114.038663880692383	440304	V0440300	15826	45	118	46	117	114.037119329999996	22.5449021300000005	114.039559659999995	22.5471180900000014	1
2019-10-22 18:36:26	2019-10-22 20:28:51	3.05925700000000012	01	30-39岁	22.5474149305380891	114.05150888326007	440304	V0440300	15831	45	123	46	122	114.04932101	22.5449021300000005	114.051761350000007	22.5471180900000014	1
2019-10-22 08:38:16	2019-10-22 18:04:21	3.05925700000000012	02	40-49岁	22.5478413129801396	114.090755429729086	440304	V0440300	15847	45	139	46	138	114.088366390000004	22.5449021300000005	114.090806720000003	22.5471180900000014	1
2019-10-22 13:02:24	2019-10-22 15:07:11	3.17181930000000012	01	30-39岁	22.5479722493340908	114.102500416718172	440303	V0440300	15852	45	144	46	143	114.100568069999994	22.5449021300000005	114.103008399999993	22.5471180900000014	2
2019-10-22 11:06:13	2019-10-22 13:02:08	3.17181930000000012	01	30-39岁	22.5479722493340908	114.102500416718172	440303	V0440300	15852	45	144	46	143	114.100568069999994	22.5449021300000005	114.103008399999993	22.5471180900000014	2
2019-10-22 15:39:40	2019-10-22 18:52:47	3.17181930000000012	01	30-39岁	22.5479613496201914	114.104900729624958	440303	V0440300	15853	45	145	46	144	114.103008399999993	22.5449021300000005	114.10544874	22.5471180900000014	1
2019-10-22 08:23:34	2019-10-22 19:13:04	3.17181930000000012	01	19-29岁	22.5479337576053389	114.104872154828968	440303	V0440300	15853	45	145	46	144	114.103008399999993	22.5449021300000005	114.10544874	22.5471180900000014	1
2019-10-22 09:25:27	2019-10-22 13:40:25	3.17181930000000012	01	19-29岁	22.5490366664542599	114.128111858719947	440303	V0440300	15863	45	155	46	154	114.127411769999995	22.5449021300000005	114.129852099999994	22.5471180900000014	1
2019-10-22 21:35:57	2019-10-22 22:44:53	2.29234759999999982	01	30-39岁	22.5509654081871602	113.921748247890363	440305	V0440300	16135	46	70	48	69	113.919983189999996	22.5471180900000014	113.922423530000003	22.5493340400000015	1
2019-10-22 20:49:56	2019-10-22 23:27:34	2.29234759999999982	02	19-29岁	22.5494096356542215	113.942837299170961	440305	V0440300	16144	46	79	48	78	113.941946220000005	22.5471180900000014	113.944386559999998	22.5493340400000015	1
2019-10-22 12:00:20	2019-10-22 12:01:20	2.29234759999999982	02	19-29岁	22.5509602728135405	113.94892429140701	440305	V0440300	16146	46	81	48	80	113.946826889999997	22.5471180900000014	113.949267230000004	22.5493340400000015	1
2019-10-22 18:43:38	2019-10-22 20:39:50	2.29234759999999982	01	40-49岁	22.5503906169862809	113.963637429173602	440305	V0440300	16152	46	87	48	86	113.961468909999994	22.5471180900000014	113.963909240000007	22.5493340400000015	1
2019-10-22 14:23:06	2019-10-22 17:27:11	2.29234759999999982	02	50-59岁	22.5509887139829992	113.967112479722374	440305	V0440300	16154	46	89	48	88	113.966349579999999	22.5471180900000014	113.968789920000006	22.5493340400000015	1
2019-10-22 09:03:10	2019-10-22 12:56:44	3.05925700000000012	01	30-39岁	22.5510519422803917	113.994977726319689	440304	V0440300	16165	46	100	48	99	113.99319328	22.5471180900000014	113.995633609999999	22.5493340400000015	1
2019-10-22 09:47:53	2019-10-22 13:48:03	3.05925700000000012	02	30-39岁	22.5512427817083996	114.016845586286678	440304	V0440300	16174	46	109	48	108	114.015156300000001	22.5471180900000014	114.017596639999994	22.5493340400000015	1
2019-10-22 00:00:23	2019-10-22 00:02:00	3.05925700000000012	02	19-29岁	22.5502394068697996	114.04313127857192	440304	V0440300	16185	46	120	47	119	114.042000000000002	22.5471180900000014	114.044440339999994	22.5493340400000015	1
2019-10-22 08:27:29	2019-10-22 22:08:36	3.17181930000000012	01	40-49岁	22.5494640783088087	114.103645006395865	440303	V0440300	16210	46	145	47	144	114.103008399999993	22.5471180900000014	114.10544874	22.5493340400000015	1
2019-10-22 18:40:11	2019-10-22 21:15:44	2.29234759999999982	02	19-29岁	22.5522975760081792	113.91921191413438	440305	V0440300	16491	47	69	49	68	113.917542859999998	22.5493340400000015	113.919983189999996	22.5515499999999989	2
2019-10-22 00:00:34	2019-10-22 01:27:17	2.29234759999999982	02	19-29岁	22.5522975760081792	113.91921191413438	440305	V0440300	16491	47	69	49	68	113.917542859999998	22.5493340400000015	113.919983189999996	22.5515499999999989	2
2019-10-22 00:01:38	2019-10-22 01:15:46	2.29234759999999982	01	0-18岁	22.5522194820281285	113.947273961104599	440305	V0440300	16503	47	81	49	80	113.946826889999997	22.5493340400000015	113.949267230000004	22.5515499999999989	1
2019-10-22 17:34:13	2019-10-22 18:37:55	2.29234759999999982	01	19-29岁	22.5529210331008514	113.950950715778305	440305	V0440300	16504	47	82	49	81	113.949267230000004	22.5493340400000015	113.951707560000003	22.5515499999999989	1
2019-10-22 18:20:26	2019-10-22 19:20:52	2.29234759999999982	01	30-39岁	22.5529105543727297	113.951825416833103	440305	V0440300	16505	47	83	49	82	113.951707560000003	22.5493340400000015	113.954147899999995	22.5515499999999989	1
2019-10-22 12:22:00	2019-10-22 15:50:19	3.05925700000000012	01	19-29岁	22.5524216896494103	113.9958322452472	440304	V0440300	16523	47	101	49	100	113.995633609999999	22.5493340400000015	113.998073950000006	22.5515499999999989	1
2019-10-22 19:16:23	2019-10-22 21:01:27	3.05925700000000012	01	40-49岁	22.5532630755383288	114.045593197275252	440304	V0440300	16543	47	121	48	120	114.044440339999994	22.5493340400000015	114.046880669999993	22.5515499999999989	1
2019-10-22 10:07:56	2019-10-22 10:39:57	3.05925700000000012	01	40-49岁	22.5528223913547983	114.063404102639026	440304	V0440300	16550	47	128	48	127	114.061522690000004	22.5493340400000015	114.063963029999996	22.5515499999999989	1
2019-10-22 13:37:13	2019-10-22 17:30:51	3.17181930000000012	01	30-39岁	22.5522259704049084	114.103645614622138	440303	V0440300	16567	47	145	48	144	114.103008399999993	22.5493340400000015	114.10544874	22.5515499999999989	1
2019-10-22 09:35:19	2019-10-22 12:24:03	3.17181930000000012	02	60岁以上	22.5517303724911997	114.110710677143629	440303	V0440300	16570	47	148	48	147	114.110329410000006	22.5493340400000015	114.112769749999998	22.5515499999999989	1
2019-10-22 10:08:17	2019-10-22 13:10:10	3.17181930000000012	02	19-29岁	22.5527752167972402	114.124176606541141	440303	V0440300	16575	47	153	48	152	114.122531089999995	22.5493340400000015	114.124971430000002	22.5515499999999989	1
2019-10-22 14:03:01	2019-10-22 19:32:22	3.17181930000000012	01	30-39岁	22.5536490552215092	114.146868363178214	440303	V0440300	16584	47	162	48	161	114.144494120000005	22.5493340400000015	114.146934450000003	22.5515499999999989	1
2019-10-22 16:02:14	2019-10-22 19:05:47	4.98298400000000008	01	30-39岁	22.5519909419862898	114.226947399697721	440308	V0440300	16617	47	195	47	194	114.225025209999998	22.5493340400000015	114.227465550000005	22.5515499999999989	1
2019-10-22 20:08:25	2019-10-22 20:09:25	2.01503029999999983	01	19-29岁	22.5547526872223187	113.874842137187201	440306	V0440300	16830	48	51	51	50	113.873616810000001	22.5515499999999989	113.87605714	22.5537659599999998	1
2019-10-22 18:57:48	2019-10-22 20:16:21	2.29234759999999982	01	30-39岁	22.5541889134581588	113.925135651229951	440305	V0440300	16851	48	72	50	71	113.924863869999996	22.5515499999999989	113.927304199999995	22.5537659599999998	1
2019-10-22 11:34:59	2019-10-22 15:14:11	2.29234759999999982	01	19-29岁	22.5546580226809112	113.992353773066057	440305	V0440300	16878	48	99	50	98	113.990752939999993	22.5515499999999989	113.99319328	22.5537659599999998	1
2019-10-22 14:39:26	2019-10-22 16:18:30	3.05925700000000012	01	40-49岁	22.5551671239743499	113.995928214927531	440304	V0440300	16880	48	101	50	100	113.995633609999999	22.5515499999999989	113.998073950000006	22.5537659599999998	1
2019-10-22 09:19:38	2019-10-22 13:49:18	3.05925700000000012	01	19-29岁	22.5547485125780014	114.034610446759629	440304	V0440300	16895	48	116	49	115	114.032238660000004	22.5515499999999989	114.034678990000003	22.5537659599999998	2
2019-10-22 15:38:02	2019-10-22 19:06:14	3.05925700000000012	01	19-29岁	22.5547485125780014	114.034610446759629	440304	V0440300	16895	48	116	49	115	114.032238660000004	22.5515499999999989	114.034678990000003	22.5537659599999998	2
2019-10-22 17:24:27	2019-10-22 17:25:27	3.05925700000000012	01	60岁以上	22.5538517500483202	114.037369807580689	440304	V0440300	16897	48	118	49	117	114.037119329999996	22.5515499999999989	114.039559659999995	22.5537659599999998	1
2019-10-22 16:06:32	2019-10-22 19:29:40	3.05925700000000012	01	30-39岁	22.5544936250481989	114.043798470165981	440304	V0440300	16899	48	120	49	119	114.042000000000002	22.5515499999999989	114.044440339999994	22.5537659599999998	1
2019-10-22 08:56:56	2019-10-22 18:20:41	3.05925700000000012	02	19-29岁	22.5546015130112814	114.08826198422166	440304	V0440300	16917	48	138	49	137	114.085926049999998	22.5515499999999989	114.088366390000004	22.5537659599999998	1
2019-10-22 09:30:46	2019-10-22 13:07:30	3.17181930000000012	01	30-39岁	22.5542934765844514	114.104681050418577	440303	V0440300	16924	48	145	49	144	114.103008399999993	22.5515499999999989	114.10544874	22.5537659599999998	1
2019-10-22 00:30:19	2019-10-22 01:09:19	3.17181930000000012	02	19-29岁	22.5554146478132793	114.10930259267127	440303	V0440300	16926	48	147	49	146	114.107889080000007	22.5515499999999989	114.110329410000006	22.5537659599999998	2
2019-10-22 18:41:29	2019-10-22 23:34:37	3.17181930000000012	02	19-29岁	22.5554146478132793	114.10930259267127	440303	V0440300	16926	48	147	49	146	114.107889080000007	22.5515499999999989	114.110329410000006	22.5537659599999998	2
2019-10-22 15:58:11	2019-10-22 22:18:06	2.01503029999999983	02	19-29岁	22.5563865883544494	113.899552375973087	440306	V0440300	17197	49	61	52	60	113.898020169999995	22.5537659599999998	113.900460510000002	22.5559819099999999	2
2019-10-22 08:54:01	2019-10-22 13:09:12	2.01503029999999983	02	19-29岁	22.5563865883544494	113.899552375973087	440306	V0440300	17197	49	61	52	60	113.898020169999995	22.5537659599999998	113.900460510000002	22.5559819099999999	2
2019-10-22 00:01:05	2019-10-22 01:16:18	2.29234759999999982	02	19-29岁	22.5569087106329107	113.911666669667994	440305	V0440300	17202	49	66	51	65	113.910221849999999	22.5537659599999998	113.912662190000006	22.5559819099999999	1
2019-10-22 00:01:00	2019-10-22 01:16:08	2.01503029999999983	01	30-39岁	22.5572634476530709	113.912280613886097	440306	V0440300	17202	49	66	51	65	113.910221849999999	22.5537659599999998	113.912662190000006	22.5559819099999999	1
2019-10-22 15:10:38	2019-10-22 18:35:08	2.29234759999999982	02	50-59岁	22.5567167441711014	113.953131190091653	440305	V0440300	17219	49	83	51	82	113.951707560000003	22.5537659599999998	113.954147899999995	22.5559819099999999	1
2019-10-22 08:38:45	2019-10-22 19:57:07	2.29234759999999982	01	19-29岁	22.5571096719263302	113.961488607625057	440305	V0440300	17223	49	87	51	86	113.961468909999994	22.5537659599999998	113.963909240000007	22.5559819099999999	1
2019-10-22 13:58:22	2019-10-22 17:13:07	2.29234759999999982	02	30-39岁	22.5575070127531205	113.987861040552943	440305	V0440300	17233	49	97	51	96	113.985872270000002	22.5537659599999998	113.988312609999994	22.5559819099999999	1
2019-10-22 14:56:26	2019-10-22 19:46:27	3.05925700000000012	02	19-29岁	22.5562072907957507	114.036386619870072	440304	V0440300	17253	49	117	50	116	114.034678990000003	22.5537659599999998	114.037119329999996	22.5559819099999999	1
2019-10-22 14:23:45	2019-10-22 14:57:52	3.05925700000000012	01	30-39岁	22.5566705803891701	114.050282005705128	440304	V0440300	17259	49	123	50	122	114.04932101	22.5537659599999998	114.051761350000007	22.5559819099999999	1
2019-10-22 17:05:22	2019-10-22 20:07:15	3.17181930000000012	02	30-39岁	22.5580145378760903	114.099812528087938	440303	V0440300	17279	49	143	50	142	114.098127730000002	22.5537659599999998	114.100568069999994	22.5559819099999999	1
2019-10-22 17:58:46	2019-10-22 17:59:46	2.01503029999999983	01	19-29岁	22.5602242277485487	113.875447476553376	440306	V0440300	17544	50	51	53	50	113.873616810000001	22.5559819099999999	113.87605714	22.5581978700000008	1
2019-10-22 18:03:42	2019-10-22 18:36:24	2.01503029999999983	01	19-29岁	22.5594923612399789	113.884694502476179	440306	V0440300	17548	50	55	53	54	113.883378149999999	22.5559819099999999	113.885818490000005	22.5581978700000008	2
2019-10-22 18:51:21	2019-10-22 19:54:54	2.01503029999999983	01	19-29岁	22.5594923612399789	113.884694502476179	440306	V0440300	17548	50	55	53	54	113.883378149999999	22.5559819099999999	113.885818490000005	22.5581978700000008	2
2019-10-22 15:17:41	2019-10-22 17:15:50	2.01503029999999983	02	19-29岁	22.5589581870868194	113.90561620725444	440306	V0440300	17557	50	64	52	63	113.905341179999994	22.5559819099999999	113.907781510000007	22.5581978700000008	2
2019-10-22 17:16:49	2019-10-22 17:16:49	2.01503029999999983	02	19-29岁	22.5589581870868194	113.90561620725444	440306	V0440300	17557	50	64	52	63	113.905341179999994	22.5559819099999999	113.907781510000007	22.5581978700000008	2
2019-10-22 11:54:40	2019-10-22 14:18:24	2.01503029999999983	01	50-59岁	22.5587276563361314	113.910518455431387	440306	V0440300	17559	50	66	52	65	113.910221849999999	22.5559819099999999	113.912662190000006	22.5581978700000008	2
2019-10-22 09:44:33	2019-10-22 11:54:08	2.01503029999999983	01	50-59岁	22.5587276563361314	113.910518455431387	440306	V0440300	17559	50	66	52	65	113.910221849999999	22.5559819099999999	113.912662190000006	22.5581978700000008	2
2019-10-22 10:03:11	2019-10-22 14:46:01	2.29234759999999982	02	40-49岁	22.5587037273923308	113.989593805455215	440305	V0440300	17591	50	98	52	97	113.988312609999994	22.5559819099999999	113.990752939999993	22.5581978700000008	1
2019-10-22 14:35:32	2019-10-22 18:59:16	3.05925700000000012	01	30-39岁	22.5586703877531107	114.031941747003216	440304	V0440300	17608	50	115	51	114	114.029798319999998	22.5559819099999999	114.032238660000004	22.5581978700000008	1
2019-10-22 16:36:48	2019-10-22 17:15:13	3.05925700000000012	02	19-29岁	22.5603616805195095	114.034577804746064	440304	V0440300	17609	50	116	51	115	114.032238660000004	22.5559819099999999	114.034678990000003	22.5581978700000008	1
2019-10-22 13:03:09	2019-10-22 14:08:02	3.05925700000000012	01	19-29岁	22.5597028352466893	114.03800269431008	440304	V0440300	17611	50	118	51	117	114.037119329999996	22.5559819099999999	114.039559659999995	22.5581978700000008	1
2019-10-22 21:49:01	2019-10-22 21:50:01	3.17181930000000012	02	19-29岁	22.5583075951364194	114.112575436482189	440303	V0440300	17641	50	148	51	147	114.110329410000006	22.5559819099999999	114.112769749999998	22.5581978700000008	1
2019-10-22 13:36:42	2019-10-22 16:15:18	3.17181930000000012	02	50-59岁	22.5598841825262788	114.138644911397733	440303	V0440300	17652	50	159	51	158	114.137173110000006	22.5559819099999999	114.139613449999999	22.5581978700000008	1
2019-10-22 08:17:46	2019-10-22 19:05:28	2.01503029999999983	03	未知	22.5609870039434917	113.871980952981843	440306	V0440300	17900	51	50	54	49	113.871176469999995	22.5581978700000008	113.873616810000001	22.5604138300000017	1
2019-10-22 08:42:11	2019-10-22 15:16:35	2.29234759999999982	01	30-39岁	22.5612603787937012	113.932956231672406	440305	V0440300	17925	51	75	53	74	113.932184879999994	22.5581978700000008	113.934625209999993	22.5604138300000017	2
2019-10-22 00:05:48	2019-10-22 00:57:46	2.29234759999999982	01	30-39岁	22.5612603787937012	113.932956231672406	440305	V0440300	17925	51	75	53	74	113.932184879999994	22.5581978700000008	113.934625209999993	22.5604138300000017	2
2019-10-22 18:38:30	2019-10-22 19:11:19	2.29234759999999982	01	30-39岁	22.5611441486577107	113.979211482131333	440305	V0440300	17944	51	94	53	93	113.978551260000003	22.5581978700000008	113.980991599999996	22.5604138300000017	1
2019-10-22 14:10:35	2019-10-22 16:00:06	3.05925700000000012	01	19-29岁	22.5612841865439187	114.029796518200868	440304	V0440300	17964	51	114	52	113	114.027357980000005	22.5581978700000008	114.029798319999998	22.5604138300000017	1
2019-10-22 14:08:30	2019-10-22 16:00:13	3.05925700000000012	01	19-29岁	22.5614664586764917	114.029403913855475	440304	V0440300	17964	51	114	52	113	114.027357980000005	22.5581978700000008	114.029798319999998	22.5604138300000017	1
2019-10-22 15:07:40	2019-10-22 19:20:50	3.05925700000000012	01	30-39岁	22.5613965276264707	114.032456689226038	440304	V0440300	17966	51	116	52	115	114.032238660000004	22.5581978700000008	114.034678990000003	22.5604138300000017	1
2019-10-22 18:21:16	2019-10-22 19:02:42	3.05925700000000012	01	30-39岁	22.5617781011468708	114.034547494085629	440304	V0440300	17966	51	116	52	115	114.032238660000004	22.5581978700000008	114.034678990000003	22.5604138300000017	1
2019-10-22 19:30:28	2019-10-22 21:37:31	3.05925700000000012	03	19-29岁	22.5624922619570398	114.036077300103713	440304	V0440300	17967	51	117	52	116	114.034678990000003	22.5581978700000008	114.037119329999996	22.5604138300000017	1
2019-10-22 10:54:34	2019-10-22 11:41:43	3.17181930000000012	01	50-59岁	22.5619040335370009	114.099779722367586	440303	V0440300	17993	51	143	52	142	114.098127730000002	22.5581978700000008	114.100568069999994	22.5604138300000017	1
2019-10-22 21:13:12	2019-10-22 23:22:24	2.01503029999999983	02	19-29岁	22.5648146396065705	113.874828969688124	440306	V0440300	18258	52	51	55	50	113.873616810000001	22.5604138300000017	113.87605714	22.562629789999999	1
2019-10-22 11:35:20	2019-10-22 14:24:53	2.01503029999999983	02	30-39岁	22.5632427606606889	113.880315433450988	440306	V0440300	18260	52	53	55	52	113.878497479999993	22.5604138300000017	113.88093782	22.562629789999999	1
2019-10-22 12:19:58	2019-10-22 12:56:28	2.01503029999999983	01	30-39岁	22.5636498591882884	113.900410119885663	440306	V0440300	18268	52	61	54	60	113.898020169999995	22.5604138300000017	113.900460510000002	22.562629789999999	1
2019-10-22 09:32:15	2019-10-22 11:26:01	2.01503029999999983	02	40-49岁	22.5645382871163918	113.907172604961303	440306	V0440300	18271	52	64	54	63	113.905341179999994	22.5604138300000017	113.907781510000007	22.562629789999999	1
2019-10-22 17:43:09	2019-10-22 20:04:23	2.29234759999999982	01	30-39岁	22.564142181932791	113.951121663145329	440305	V0440300	18289	52	82	54	81	113.949267230000004	22.5604138300000017	113.951707560000003	22.562629789999999	1
2019-10-22 19:20:40	2019-10-22 21:02:22	3.05925700000000012	02	19-29岁	22.5627709786502386	114.0296674734265	440304	V0440300	18321	52	114	53	113	114.027357980000005	22.5604138300000017	114.029798319999998	22.562629789999999	1
2019-10-22 14:40:10	2019-10-22 15:51:48	3.05925700000000012	02	30-39岁	22.5631364763735398	114.030398172634492	440304	V0440300	18322	52	115	53	114	114.029798319999998	22.5604138300000017	114.032238660000004	22.562629789999999	2
2019-10-22 10:53:23	2019-10-22 14:40:08	3.05925700000000012	02	30-39岁	22.5631364763735398	114.030398172634492	440304	V0440300	18322	52	115	53	114	114.029798319999998	22.5604138300000017	114.032238660000004	22.562629789999999	2
2019-10-22 17:01:29	2019-10-22 20:49:01	3.05925700000000012	01	19-29岁	22.5632804352213014	114.034282119999361	440304	V0440300	18323	52	116	53	115	114.032238660000004	22.5604138300000017	114.034678990000003	22.562629789999999	2
2019-10-22 15:06:01	2019-10-22 17:00:41	3.05925700000000012	01	19-29岁	22.5632804352213014	114.034282119999361	440304	V0440300	18323	52	116	53	115	114.032238660000004	22.5604138300000017	114.034678990000003	22.562629789999999	2
2019-10-22 16:42:24	2019-10-22 23:31:04	3.05925700000000012	02	19-29岁	22.5644510097541193	114.051292243434247	440304	V0440300	18330	52	123	53	122	114.04932101	22.5604138300000017	114.051761350000007	22.562629789999999	1
2019-10-22 18:48:20	2019-10-22 21:37:13	3.17181930000000012	01	30-39岁	22.5635666707777709	114.164089208456559	440303	V0440300	18377	52	170	52	169	114.164016810000007	22.5604138300000017	114.166457140000006	22.562629789999999	1
2019-10-22 14:54:46	2019-10-22 17:25:03	2.01503029999999983	02	19-29岁	22.5668083402959816	113.880827866982742	440306	V0440300	18617	53	53	56	52	113.878497479999993	22.562629789999999	113.88093782	22.5648457399999991	1
2019-10-22 12:12:06	2019-10-22 22:40:00	2.01503029999999983	01	0-18岁	22.5669400860628784	113.888549832000791	440306	V0440300	18621	53	57	56	56	113.888258820000004	22.562629789999999	113.890699159999997	22.5648457399999991	1
2019-10-22 19:01:08	2019-10-22 21:54:59	2.01503029999999983	01	19-29岁	22.5656047444689385	113.909597469079799	440306	V0440300	18629	53	65	55	64	113.907781510000007	22.562629789999999	113.910221849999999	22.5648457399999991	1
2019-10-22 15:47:13	2019-10-22 18:56:35	2.29234759999999982	01	40-49岁	22.5666449600509509	113.956984432860352	440305	V0440300	18649	53	85	55	84	113.956588240000002	22.562629789999999	113.959028570000001	22.5648457399999991	1
2019-10-22 15:56:14	2019-10-22 15:57:14	3.05925700000000012	02	30-39岁	22.5654408010903609	114.012060139781411	440304	V0440300	18671	53	107	54	106	114.010275629999995	22.562629789999999	114.012715970000002	22.5648457399999991	1
2019-10-22 13:06:58	2019-10-22 13:52:47	3.05925700000000012	01	30-39岁	22.5655303851350411	114.031493555744717	440304	V0440300	18679	53	115	54	114	114.029798319999998	22.562629789999999	114.032238660000004	22.5648457399999991	1
2019-10-22 14:32:07	2019-10-22 15:13:40	3.05925700000000012	01	19-29岁	22.5649515059567598	114.029960846228647	440304	V0440300	18679	53	115	54	114	114.029798319999998	22.562629789999999	114.032238660000004	22.5648457399999991	1
2019-10-22 14:02:59	2019-10-22 16:42:13	3.05925700000000012	02	30-39岁	22.5659860918533006	114.030269071095489	440304	V0440300	18679	53	115	54	114	114.029798319999998	22.562629789999999	114.032238660000004	22.5648457399999991	1
2019-10-22 10:43:54	2019-10-22 11:06:00	2.01503029999999983	02	30-39岁	22.56864846053438	113.874285778110476	440306	V0440300	18972	54	51	57	50	113.873616810000001	22.5648457399999991	113.87605714	22.5670617	1
2019-10-22 22:10:28	2019-10-22 22:11:28	2.01503029999999983	01	19-29岁	22.5670799505049011	113.891111962185974	440306	V0440300	18979	54	58	56	57	113.890699159999997	22.5648457399999991	113.893139500000004	22.5670617	1
2019-10-22 08:51:46	2019-10-22 23:17:35	2.29234759999999982	02	19-29岁	22.5692015215130795	113.946656884298207	440305	V0440300	19001	54	80	56	79	113.944386559999998	22.5648457399999991	113.946826889999997	22.5670617	1
2019-10-22 12:00:20	2019-10-22 12:32:29	2.29234759999999982	01	40-49岁	22.5671146112911387	113.957003268301918	440305	V0440300	19006	54	85	56	84	113.956588240000002	22.5648457399999991	113.959028570000001	22.5670617	1
2019-10-22 13:45:25	2019-10-22 16:00:44	3.05925700000000012	03	未知	22.5672769038219805	114.065634210956787	440304	V0440300	19050	54	129	55	128	114.063963029999996	22.5648457399999991	114.066403359999995	22.5670617	1
2019-10-22 21:59:20	2019-10-22 22:00:20	3.17181930000000012	01	19-29岁	22.5689516550986902	114.122781581287441	440303	V0440300	19074	54	153	55	152	114.122531089999995	22.5648457399999991	114.124971430000002	22.5670617	1
2019-10-22 08:42:53	2019-10-22 09:47:44	2.01503029999999983	02	19-29岁	22.5713695516868995	113.851894551820251	440306	V0440300	19320	55	42	58	41	113.851653780000007	22.5670617	113.854094119999999	22.5692776600000009	1
2019-10-22 06:29:26	2019-10-22 10:43:42	2.29234759999999982	02	40-49岁	22.5713685503403383	113.943392586640286	440305	V0440300	19357	55	79	57	78	113.941946220000005	22.5670617	113.944386559999998	22.5692776600000009	1
2019-10-22 13:49:32	2019-10-22 16:55:41	3.05925700000000012	01	40-49岁	22.5705616481156497	114.033183586043108	440304	V0440300	19394	55	116	56	115	114.032238660000004	22.5670617	114.034678990000003	22.5692776600000009	1
2019-10-22 08:03:32	2019-10-22 08:44:58	3.05925700000000012	01	19-29岁	22.5706307558407993	114.037905111713371	440304	V0440300	19396	55	118	56	117	114.037119329999996	22.5670617	114.039559659999995	22.5692776600000009	1
2019-10-22 08:19:11	2019-10-22 08:52:07	3.05925700000000012	01	19-29岁	22.5698145151520393	114.077096622982367	440304	V0440300	19412	55	134	56	133	114.07616471	22.5670617	114.078605039999999	22.5692776600000009	1
2019-10-22 11:53:11	2019-10-22 13:27:06	3.17181930000000012	02	19-29岁	22.5700758554826812	114.10898701174068	440303	V0440300	19425	55	147	56	146	114.107889080000007	22.5670617	114.110329410000006	22.5692776600000009	1
2019-10-22 08:06:24	2019-10-22 15:21:41	2.01503029999999983	01	19-29岁	22.5721455043850199	113.863877513150101	440306	V0440300	19682	56	47	59	46	113.863855459999996	22.5692776600000009	113.866295800000003	22.5714936199999983	1
2019-10-22 08:27:53	2019-10-22 18:40:41	2.01503029999999983	02	19-29岁	22.5723948512320405	113.866942486661301	440306	V0440300	19683	56	48	59	47	113.866295800000003	22.5692776600000009	113.868736139999996	22.5714936199999983	1
2019-10-22 09:23:38	2019-10-22 10:35:23	2.01503029999999983	02	30-39岁	22.57200608344559	113.873850464405166	440306	V0440300	19686	56	51	59	50	113.873616810000001	22.5692776600000009	113.87605714	22.5714936199999983	1
2019-10-22 09:32:40	2019-10-22 11:26:38	2.29234759999999982	02	19-29岁	22.572175462985129	113.955463575971791	440305	V0440300	19719	56	84	58	83	113.954147899999995	22.5692776600000009	113.956588240000002	22.5714936199999983	1
2019-10-22 18:46:20	2019-10-22 22:12:36	3.05925700000000012	02	19-29岁	22.5717573919915893	114.066831841858843	440304	V0440300	19765	56	130	57	129	114.066403359999995	22.5692776600000009	114.068843700000002	22.5714936199999983	1
2019-10-22 18:14:32	2019-10-22 22:24:38	3.17181930000000012	01	0-18岁	22.5726394933535417	114.089019985435442	440303	V0440300	19774	56	139	57	138	114.088366390000004	22.5692776600000009	114.090806720000003	22.5714936199999983	1
2019-10-22 11:53:54	2019-10-22 13:29:58	2.01503029999999983	02	30-39岁	22.5738488505275505	113.848553790581278	440306	V0440300	20032	57	40	60	39	113.846773110000001	22.5714936199999983	113.849213449999993	22.5737095799999992	1
2019-10-22 09:59:41	2019-10-22 21:33:21	2.01503029999999983	01	19-29岁	22.5744887014425792	113.858178711036501	440306	V0440300	20036	57	44	60	43	113.856534460000006	22.5714936199999983	113.858974790000005	22.5737095799999992	1
2019-10-22 18:40:12	2019-10-22 19:20:25	2.01503029999999983	01	19-29岁	22.5741662860703407	113.866154176604496	440306	V0440300	20039	57	47	60	46	113.863855459999996	22.5714936199999983	113.866295800000003	22.5737095799999992	1
2019-10-22 08:55:51	2019-10-22 22:07:34	2.01503029999999983	02	19-29岁	22.5750711091133986	113.864889878553313	440306	V0440300	20039	57	47	60	46	113.863855459999996	22.5714936199999983	113.866295800000003	22.5737095799999992	1
2019-10-22 08:44:50	2019-10-22 19:18:02	2.01503029999999983	02	19-29岁	22.5748704690201194	113.865244245105245	440306	V0440300	20039	57	47	60	46	113.863855459999996	22.5714936199999983	113.866295800000003	22.5737095799999992	1
2019-10-22 14:23:41	2019-10-22 23:22:44	2.01503029999999983	01	19-29岁	22.5750184499184208	113.874686176217665	440306	V0440300	20043	57	51	60	50	113.873616810000001	22.5714936199999983	113.87605714	22.5737095799999992	1
2019-10-22 18:25:53	2019-10-22 23:38:09	2.01503029999999983	01	30-39岁	22.5753190898825409	113.909798560820661	440306	V0440300	20057	57	65	59	64	113.907781510000007	22.5714936199999983	113.910221849999999	22.5737095799999992	1
2019-10-22 09:01:45	2019-10-22 22:03:59	2.01503029999999983	01	30-39岁	22.5772277290887615	113.864879915483684	440306	V0440300	20396	58	47	61	46	113.863855459999996	22.5737095799999992	113.866295800000003	22.5759255299999992	1
2019-10-22 09:04:29	2019-10-22 19:05:15	2.01503029999999983	01	19-29岁	22.5767873073341292	113.866357225467425	440306	V0440300	20397	58	48	61	47	113.866295800000003	22.5737095799999992	113.868736139999996	22.5759255299999992	1
2019-10-22 14:10:39	2019-10-22 15:26:44	2.01503029999999983	01	19-29岁	22.5779852771494802	113.895968943292857	440306	V0440300	20409	58	60	60	59	113.895579830000003	22.5737095799999992	113.898020169999995	22.5759255299999992	1
2019-10-22 12:10:15	2019-10-22 13:29:32	2.29234759999999982	01	30-39岁	22.5774785708126693	113.935356988536	440305	V0440300	20425	58	76	60	75	113.934625209999993	22.5737095799999992	113.93706555	22.5759255299999992	1
2019-10-22 12:57:06	2019-10-22 13:35:13	2.29234759999999982	02	30-39岁	22.5765686155135512	113.938749245561041	440305	V0440300	20426	58	77	60	76	113.93706555	22.5737095799999992	113.939505879999999	22.5759255299999992	1
2019-10-22 20:01:46	2019-10-22 23:29:13	2.29234759999999982	02	19-29岁	22.5767209150309505	113.939163749607815	440305	V0440300	20426	58	77	60	76	113.93706555	22.5737095799999992	113.939505879999999	22.5759255299999992	1
2019-10-22 18:01:17	2019-10-22 20:45:37	2.29234759999999982	01	19-29岁	22.576485333533661	113.938168011846599	440305	V0440300	20426	58	77	60	76	113.93706555	22.5737095799999992	113.939505879999999	22.5759255299999992	1
2019-10-22 10:54:12	2019-10-22 11:41:15	3.17181930000000012	02	30-39岁	22.5764215144685316	114.124599371522663	440303	V0440300	20502	58	153	58	152	114.122531089999995	22.5737095799999992	114.124971430000002	22.5759255299999992	1
2019-10-22 17:07:43	2019-10-22 21:31:11	2.01503029999999983	01	19-29岁	22.5802554267431113	113.858650338489937	440306	V0440300	20750	59	44	62	43	113.856534460000006	22.5759255299999992	113.858974790000005	22.5781414900000001	1
2019-10-22 08:52:53	2019-10-22 09:44:23	2.01503029999999983	01	30-39岁	22.579722442092919	113.866008975820208	440306	V0440300	20753	59	47	62	46	113.863855459999996	22.5759255299999992	113.866295800000003	22.5781414900000001	1
2019-10-22 11:32:57	2019-10-22 13:18:51	2.01503029999999983	02	30-39岁	22.5781508162954907	113.917674862598005	440306	V0440300	20775	59	69	61	68	113.917542859999998	22.5759255299999992	113.919983189999996	22.5781414900000001	1
2019-10-22 15:47:17	2019-10-22 18:56:03	2.29234759999999982	02	19-29岁	22.5787327608489683	113.931092160516528	440305	V0440300	20780	59	74	61	73	113.929744540000002	22.5759255299999992	113.932184879999994	22.5781414900000001	1
2019-10-22 12:48:13	2019-10-22 15:24:38	2.29234759999999982	01	19-29岁	22.58011796742068	113.94741714660239	440305	V0440300	20787	59	81	61	80	113.946826889999997	22.5759255299999992	113.949267230000004	22.5781414900000001	1
2019-10-22 18:40:42	2019-10-22 19:14:10	2.29234759999999982	02	19-29岁	22.579270469573931	113.976551751793451	440305	V0440300	20799	59	93	61	92	113.976110930000004	22.5759255299999992	113.978551260000003	22.5781414900000001	1
2019-10-22 14:07:20	2019-10-22 18:08:10	3.17181930000000012	02	19-29岁	22.5799595139837983	114.105505298642171	440303	V0440300	20852	59	146	60	145	114.10544874	22.5759255299999992	114.107889080000007	22.5781414900000001	1
2019-10-22 11:17:38	2019-10-22 16:37:21	3.17181930000000012	02	30-39岁	22.5793068551271396	114.122420653550122	440303	V0440300	20858	59	152	59	151	114.120090759999997	22.5759255299999992	114.122531089999995	22.5781414900000001	1
2019-10-22 08:46:27	2019-10-22 09:38:06	2.01503029999999983	01	19-29岁	22.5823040405414588	113.857272507974656	440306	V0440300	21107	60	44	63	43	113.856534460000006	22.5781414900000001	113.858974790000005	22.5803574500000011	1
2019-10-22 16:45:51	2019-10-22 21:32:15	2.01503029999999983	01	19-29岁	22.5815655196960101	113.857347582330846	440306	V0440300	21107	60	44	63	43	113.856534460000006	22.5781414900000001	113.858974790000005	22.5803574500000011	1
2019-10-22 12:18:21	2019-10-22 13:54:00	2.01503029999999983	02	30-39岁	22.5803770272273212	113.866256534813814	440306	V0440300	21110	60	47	63	46	113.863855459999996	22.5781414900000001	113.866295800000003	22.5803574500000011	1
2019-10-22 20:12:23	2019-10-22 20:43:43	2.01503029999999983	01	30-39岁	22.5807312035090391	113.865908395839227	440306	V0440300	21110	60	47	63	46	113.863855459999996	22.5781414900000001	113.866295800000003	22.5803574500000011	1
2019-10-22 08:46:33	2019-10-22 09:40:45	2.01503029999999983	01	19-29岁	22.5824578158693008	113.864674004990889	440306	V0440300	21110	60	47	63	46	113.863855459999996	22.5781414900000001	113.866295800000003	22.5803574500000011	1
2019-10-22 08:32:11	2019-10-22 09:05:18	2.01503029999999983	01	30-39岁	22.5804386903790615	113.892638998021511	440306	V0440300	21121	60	58	62	57	113.890699159999997	22.5781414900000001	113.893139500000004	22.5803574500000011	3
2019-10-22 09:05:19	2019-10-22 12:30:24	2.01503029999999983	01	30-39岁	22.5804386903790615	113.892638998021511	440306	V0440300	21121	60	58	62	57	113.890699159999997	22.5781414900000001	113.893139500000004	22.5803574500000011	3
2019-10-22 13:00:11	2019-10-22 21:16:41	2.01503029999999983	01	30-39岁	22.5804386903790615	113.892638998021511	440306	V0440300	21121	60	58	62	57	113.890699159999997	22.5781414900000001	113.893139500000004	22.5803574500000011	3
2019-10-22 11:55:47	2019-10-22 11:56:47	2.29234759999999982	02	19-29岁	22.5806254045175585	113.94136120800222	440305	V0440300	21141	60	78	62	77	113.939505879999999	22.5781414900000001	113.941946220000005	22.5803574500000011	1
2019-10-22 17:48:00	2019-10-22 19:01:12	2.29234759999999982	01	50-59岁	22.5807387540151403	113.950639646524607	440305	V0440300	21145	60	82	62	81	113.949267230000004	22.5781414900000001	113.951707560000003	22.5803574500000011	1
2019-10-22 15:17:18	2019-10-22 18:30:44	2.29234759999999982	01	19-29岁	22.5850026927144292	113.921079219298363	440305	V0440300	21847	62	70	64	69	113.919983189999996	22.5825734000000011	113.922423530000003	22.5847893599999985	2
2019-10-22 18:36:36	2019-10-22 22:09:20	2.29234759999999982	01	19-29岁	22.5850026927144292	113.921079219298363	440305	V0440300	21847	62	70	64	69	113.919983189999996	22.5825734000000011	113.922423530000003	22.5847893599999985	2
2019-10-22 17:29:05	2019-10-22 20:30:34	2.29234759999999982	02	50-59岁	22.5869176448084197	113.947626775483087	440305	V0440300	21858	62	81	64	80	113.946826889999997	22.5825734000000011	113.949267230000004	22.5847893599999985	2
2019-10-22 16:10:46	2019-10-22 17:28:43	2.29234759999999982	02	50-59岁	22.5869176448084197	113.947626775483087	440305	V0440300	21858	62	81	64	80	113.946826889999997	22.5825734000000011	113.949267230000004	22.5847893599999985	2
2019-10-22 18:41:52	2019-10-22 21:43:02	2.29234759999999982	01	19-29岁	22.5860526720305792	113.96244742910757	440305	V0440300	21864	62	87	64	86	113.961468909999994	22.5825734000000011	113.963909240000007	22.5847893599999985	1
2019-10-22 20:01:09	2019-10-22 22:16:26	3.17181930000000012	02	60岁以上	22.5865028985635909	114.081565189127986	440303	V0440300	21913	62	136	63	135	114.081045380000006	22.5825734000000011	114.083485710000005	22.5847893599999985	1
2019-10-22 09:19:20	2019-10-22 11:41:05	2.01503029999999983	01	19-29岁	22.5882453601124702	113.889868899265011	440306	V0440300	22191	63	57	65	56	113.888258820000004	22.5847893599999985	113.890699159999997	22.5870053199999994	1
2019-10-22 12:25:36	2019-10-22 12:59:24	2.29234759999999982	01	30-39岁	22.5878952377279099	113.926029676113515	440305	V0440300	22206	63	72	65	71	113.924863869999996	22.5847893599999985	113.927304199999995	22.5870053199999994	1
2019-10-22 18:37:20	2019-10-22 19:36:42	2.29234759999999982	02	19-29岁	22.5879164716724112	113.94604974042899	440305	V0440300	22214	63	80	65	79	113.944386559999998	22.5847893599999985	113.946826889999997	22.5870053199999994	1
2019-10-22 11:14:35	2019-10-22 11:51:09	2.29234759999999982	01	19-29岁	22.5894352249252606	113.920212821411113	440305	V0440300	22561	64	70	66	69	113.919983189999996	22.5870053199999994	113.922423530000003	22.5892212800000003	1
2019-10-22 10:24:44	2019-10-22 15:55:17	2.29234759999999982	01	19-29岁	22.5896784897929805	113.928196223312767	440305	V0440300	22564	64	73	66	72	113.927304199999995	22.5870053199999994	113.929744540000002	22.5892212800000003	1
2019-10-22 01:37:41	2019-10-22 04:04:03	2.29234759999999982	01	19-29岁	22.5905884272119195	113.931888625542399	440305	V0440300	22565	64	74	66	73	113.929744540000002	22.5870053199999994	113.932184879999994	22.5892212800000003	1
2019-10-22 13:00:35	2019-10-22 14:58:01	2.29234759999999982	01	30-39岁	22.5900466826947799	113.960328484081856	440305	V0440300	22577	64	86	66	85	113.959028570000001	22.5870053199999994	113.961468909999994	22.5892212800000003	1
2019-10-22 13:14:59	2019-10-22 14:56:17	2.29234759999999982	01	30-39岁	22.5899375089294487	113.960282287330116	440305	V0440300	22577	64	86	66	85	113.959028570000001	22.5870053199999994	113.961468909999994	22.5892212800000003	1
2019-10-22 12:38:55	2019-10-22 14:18:10	4.98298400000000008	01	30-39岁	22.5901396852380714	114.254956955120377	440308	V0440300	22698	64	207	63	207	114.254309239999998	22.5870053199999994	114.256749580000005	22.5892212800000003	1
2019-10-22 18:11:31	2019-10-22 19:56:29	2.01503029999999983	01	19-29岁	22.5925180890816897	113.836077839515056	440306	V0440300	22883	65	35	68	34	113.834571429999997	22.5892212800000003	113.837011770000004	22.5914372300000004	2
2019-10-22 17:25:58	2019-10-22 18:11:04	2.01503029999999983	01	19-29岁	22.5925180890816897	113.836077839515056	440306	V0440300	22883	65	35	68	34	113.834571429999997	22.5892212800000003	113.837011770000004	22.5914372300000004	2
2019-10-22 22:12:05	2019-10-22 22:13:05	2.01503029999999983	02	19-29岁	22.5925089611719301	113.892406838324291	440306	V0440300	22906	65	58	67	57	113.890699159999997	22.5892212800000003	113.893139500000004	22.5914372300000004	1
2019-10-22 23:06:55	2019-10-22 23:36:33	2.01503029999999983	01	19-29岁	22.5928851062273992	113.910951644714615	440306	V0440300	22914	65	66	67	65	113.910221849999999	22.5892212800000003	113.912662190000006	22.5914372300000004	1
2019-10-22 12:14:23	2019-10-22 13:44:56	2.29234759999999982	01	19-29岁	22.5931746595847507	113.934047219185885	440305	V0440300	22923	65	75	67	74	113.932184879999994	22.5892212800000003	113.934625209999993	22.5914372300000004	1
2019-10-22 11:51:37	2019-10-22 13:26:19	2.29234759999999982	01	30-39岁	22.5928371556044496	113.96709979876556	440305	V0440300	22937	65	89	67	88	113.966349579999999	22.5892212800000003	113.968789920000006	22.5914372300000004	1
2019-10-22 11:30:35	2019-10-22 14:04:42	1.86759879999999989	01	50-59岁	22.5934485440720714	114.124838582936022	440307	V0440300	23001	65	153	65	153	114.122531089999995	22.5892212800000003	114.124971430000002	22.5914372300000004	1
2019-10-22 19:43:14	2019-10-22 20:58:02	4.98298400000000008	01	19-29岁	22.5919857473325791	114.261569472825769	440308	V0440300	23057	65	209	64	209	114.259189919999997	22.5892212800000003	114.261630249999996	22.5914372300000004	1
2019-10-22 15:53:56	2019-10-22 19:22:59	2.01503029999999983	01	30-39岁	22.59449704683988	113.838044312335327	440306	V0440300	23241	66	36	69	35	113.837011770000004	22.5914372300000004	113.839452100000003	22.5936531900000013	1
2019-10-22 18:31:21	2019-10-22 18:32:21	2.01503029999999983	01	40-49岁	22.5945705486624	113.870327961186533	440306	V0440300	23254	66	49	68	48	113.868736139999996	22.5914372300000004	113.871176469999995	22.5936531900000013	1
2019-10-22 18:10:20	2019-10-22 19:44:43	2.29234759999999982	02	30-39岁	22.5950117339785983	113.934784040901235	440305	V0440300	23281	66	76	68	75	113.934625209999993	22.5914372300000004	113.93706555	22.5936531900000013	2
2019-10-22 19:44:45	2019-10-22 21:23:10	2.29234759999999982	02	30-39岁	22.5950117339785983	113.934784040901235	440305	V0440300	23281	66	76	68	75	113.934625209999993	22.5914372300000004	113.93706555	22.5936531900000013	2
2019-10-22 13:33:24	2019-10-22 20:06:49	3.17181930000000012	01	40-49岁	22.5937270245693718	114.168419184140603	440303	V0440300	23376	66	171	66	171	114.166457140000006	22.5914372300000004	114.168897479999998	22.5936531900000013	1
2019-10-22 12:03:38	2019-10-22 13:34:47	2.01503029999999983	01	19-29岁	22.5977482790343309	113.841838059700237	440306	V0440300	23599	67	37	70	36	113.839452100000003	22.5936531900000013	113.841892439999995	22.5958691499999986	1
2019-10-22 12:00:57	2019-10-22 13:04:32	2.01503029999999983	01	19-29岁	22.5959288122522111	113.867789770538778	440306	V0440300	23610	67	48	69	47	113.866295800000003	22.5936531900000013	113.868736139999996	22.5958691499999986	1
2019-10-22 13:52:44	2019-10-22 20:10:00	1.86759879999999989	01	40-49岁	22.5974876536416716	114.124589390978301	440307	V0440300	23715	67	153	67	153	114.122531089999995	22.5936531900000013	114.124971430000002	22.5958691499999986	1
2019-10-22 09:03:52	2019-10-22 11:26:55	1.86759879999999989	01	30-39岁	22.598979402434221	114.112164584393426	440307	V0440300	24067	68	148	68	148	114.110329410000006	22.5958691499999986	114.112769749999998	22.5980851099999995	1
2019-10-22 17:31:24	2019-10-22 18:28:36	3.17181930000000012	01	19-29岁	22.5993369205969614	114.167662777778645	440303	V0440300	24090	68	171	68	171	114.166457140000006	22.5958691499999986	114.168897479999998	22.5980851099999995	1
2019-10-22 14:49:46	2019-10-22 16:05:03	2.29234759999999982	02	30-39岁	22.6018106762305493	113.985438967626962	440305	V0440300	24372	69	96	70	95	113.983431929999995	22.5980851099999995	113.985872270000002	22.6003010599999996	2
2019-10-22 16:05:08	2019-10-22 18:31:49	2.29234759999999982	02	30-39岁	22.6018106762305493	113.985438967626962	440305	V0440300	24372	69	96	70	95	113.983431929999995	22.5980851099999995	113.985872270000002	22.6003010599999996	2
2019-10-22 11:16:15	2019-10-22 11:55:16	2.01503029999999983	01	30-39岁	22.6033030062587592	113.836132405341701	440306	V0440300	24668	70	35	73	34	113.834571429999997	22.6003010599999996	113.837011770000004	22.6025170200000005	2
2019-10-22 09:17:25	2019-10-22 11:16:00	2.01503029999999983	01	30-39岁	22.6033030062587592	113.836132405341701	440306	V0440300	24668	70	35	73	34	113.834571429999997	22.6003010599999996	113.837011770000004	22.6025170200000005	2
2019-10-22 19:58:50	2019-10-22 20:55:03	2.01503029999999983	02	19-29岁	22.6036366780166098	113.846660380047311	440306	V0440300	24672	70	39	73	38	113.844332769999994	22.6003010599999996	113.846773110000001	22.6025170200000005	1
2019-10-22 08:07:21	2019-10-22 18:52:21	1.75727349999999993	01	30-39岁	22.6027703444572516	114.036944997871231	440309	V0440300	24750	70	117	71	116	114.034678990000003	22.6003010599999996	114.037119329999996	22.6025170200000005	1
2019-10-22 12:53:49	2019-10-22 12:54:49	2.01503029999999983	01	19-29岁	22.6050003886901187	113.842586043159244	440306	V0440300	25028	71	38	74	37	113.841892439999995	22.6025170200000005	113.844332769999994	22.6047329800000014	1
2019-10-22 13:38:55	2019-10-22 18:43:07	2.01503029999999983	01	19-29岁	22.6047356082036011	113.846557562647035	440306	V0440300	25029	71	39	74	38	113.844332769999994	22.6025170200000005	113.846773110000001	22.6047329800000014	1
2019-10-22 17:24:48	2019-10-22 21:20:04	2.01503029999999983	01	30-39岁	22.6066781008952091	113.847592114868405	440306	V0440300	25030	71	40	74	39	113.846773110000001	22.6025170200000005	113.849213449999993	22.6047329800000014	1
2019-10-22 14:47:53	2019-10-22 16:53:10	2.01503029999999983	01	30-39岁	22.6051488990303895	113.88014827157086	440306	V0440300	25043	71	53	73	52	113.878497479999993	22.6025170200000005	113.88093782	22.6047329800000014	1
2019-10-22 12:48:05	2019-10-22 13:55:13	1.75727349999999993	02	30-39岁	22.6062540452675513	114.036452360423169	440309	V0440300	25107	71	117	72	117	114.034678990000003	22.6025170200000005	114.037119329999996	22.6047329800000014	1
2019-10-22 11:25:58	2019-10-22 12:45:29	1.75727349999999993	01	19-29岁	22.6068513141907985	114.038004588598056	440309	V0440300	25108	71	118	72	118	114.037119329999996	22.6025170200000005	114.039559659999995	22.6047329800000014	1
2019-10-22 08:36:30	2019-10-22 13:29:55	1.75727349999999993	01	30-39岁	22.6068622231248604	114.042019004454815	440309	V0440300	25110	71	120	72	120	114.042000000000002	22.6025170200000005	114.044440339999994	22.6047329800000014	1
2019-10-22 19:10:03	2019-10-22 20:15:44	1.86759879999999989	01	19-29岁	22.605375292134319	114.052928213332081	440307	V0440300	25114	71	124	72	124	114.051761350000007	22.6025170200000005	114.054201680000006	22.6047329800000014	1
2019-10-22 11:57:02	2019-10-22 13:42:38	1.75727349999999993	01	19-29岁	22.608172209961019	114.038666465726422	440309	V0440300	25465	72	118	73	118	114.037119329999996	22.6047329800000014	114.039559659999995	22.6069489399999988	1
2019-10-22 14:05:36	2019-10-22 15:04:17	1.86759879999999989	01	19-29岁	22.6110379020355801	114.125231171768476	440307	V0440300	25858	73	154	73	154	114.124971430000002	22.6069489399999988	114.127411769999995	22.6091648899999988	2
2019-10-22 09:00:19	2019-10-22 12:07:06	1.86759879999999989	01	19-29岁	22.6110379020355801	114.125231171768476	440307	V0440300	25858	73	154	73	154	114.124971430000002	22.6069489399999988	114.127411769999995	22.6091648899999988	2
2019-10-22 13:48:28	2019-10-22 18:30:35	1.86759879999999989	01	40-49岁	22.6093061438877392	114.135387187251368	440307	V0440300	25862	73	158	73	158	114.134732769999999	22.6069489399999988	114.137173110000006	22.6091648899999988	1
2019-10-22 14:20:32	2019-10-22 20:26:52	2.01503029999999983	01	30-39岁	22.6131327455651707	113.836257333980228	440306	V0440300	26096	74	35	77	34	113.834571429999997	22.6091648899999988	113.837011770000004	22.6113808499999998	1
2019-10-22 10:04:02	2019-10-22 17:54:35	1.75727349999999993	02	19-29岁	22.6125749099434294	114.039553981331224	440309	V0440300	26179	74	118	75	118	114.037119329999996	22.6091648899999988	114.039559659999995	22.6113808499999998	1
2019-10-22 07:30:00	2019-10-22 08:15:14	1.86759879999999989	01	40-49岁	22.6133930207419205	114.098136696667453	440307	V0440300	26204	74	143	74	143	114.098127730000002	22.6091648899999988	114.100568069999994	22.6113808499999998	1
2019-10-22 09:44:22	2019-10-22 17:38:14	1.86759879999999989	01	19-29岁	22.6128832880317887	114.126971857120495	440307	V0440300	26215	74	154	74	154	114.124971430000002	22.6091648899999988	114.127411769999995	22.6113808499999998	2
2019-10-22 17:38:28	2019-10-22 20:04:24	1.86759879999999989	01	19-29岁	22.6128832880317887	114.126971857120495	440307	V0440300	26215	74	154	74	154	114.124971430000002	22.6091648899999988	114.127411769999995	22.6113808499999998	2
2019-10-22 14:13:09	2019-10-22 15:35:06	1.86759879999999989	02	19-29岁	22.6127724529419716	114.157218499479555	440307	V0440300	26228	74	167	74	167	114.156695799999994	22.6091648899999988	114.159136129999993	22.6113808499999998	1
2019-10-22 13:44:25	2019-10-22 14:23:49	1.86759879999999989	01	19-29岁	22.6178764585264815	114.062324936539753	440307	V0440300	26903	76	128	77	128	114.061522690000004	22.6135968100000007	114.063963029999996	22.6158127700000016	2
2019-10-22 13:04:19	2019-10-22 13:44:09	1.86759879999999989	01	19-29岁	22.6178764585264815	114.062324936539753	440307	V0440300	26903	76	128	77	128	114.061522690000004	22.6135968100000007	114.063963029999996	22.6158127700000016	2
2019-10-22 09:25:42	2019-10-22 12:06:27	1.86759879999999989	01	30-39岁	22.6164517697614613	114.141801437546363	440307	V0440300	26935	76	160	76	160	114.139613449999999	22.6135968100000007	114.142053779999998	22.6158127700000016	1
2019-10-22 18:19:04	2019-10-22 19:57:05	1.75727349999999993	02	19-29岁	22.6183295460169909	114.032528455485249	440309	V0440300	27248	77	116	78	116	114.032238660000004	22.6158127700000016	114.034678990000003	22.6180287200000016	1
2019-10-22 11:54:02	2019-10-22 16:43:52	1.86759879999999989	01	30-39岁	22.6194950637922503	114.063476577900985	440307	V0440300	27260	77	128	78	128	114.061522690000004	22.6158127700000016	114.063963029999996	22.6180287200000016	1
2019-10-22 16:38:45	2019-10-22 18:58:12	1.86759879999999989	01	0-18岁	22.6180939130461596	114.106544635416924	440307	V0440300	27278	77	146	77	146	114.10544874	22.6158127700000016	114.107889080000007	22.6180287200000016	1
2019-10-22 10:29:53	2019-10-22 11:05:22	1.75727349999999993	02	19-29岁	22.6215288990229411	114.044981330360415	440309	V0440300	27610	78	121	79	121	114.044440339999994	22.6180287200000016	114.046880669999993	22.620244679999999	3
2019-10-22 14:18:45	2019-10-22 17:57:12	1.75727349999999993	02	19-29岁	22.6215288990229411	114.044981330360415	440309	V0440300	27610	78	121	79	121	114.044440339999994	22.6180287200000016	114.046880669999993	22.620244679999999	3
2019-10-22 11:07:53	2019-10-22 14:14:29	1.75727349999999993	02	19-29岁	22.6215288990229411	114.044981330360415	440309	V0440300	27610	78	121	79	121	114.044440339999994	22.6180287200000016	114.046880669999993	22.620244679999999	3
2019-10-22 11:14:39	2019-10-22 11:51:47	2.29234759999999982	01	19-29岁	22.6227819540123392	113.970924361457932	440305	V0440300	27936	79	90	80	90	113.968789920000006	22.620244679999999	113.971230250000005	22.6224606399999999	1
2019-10-22 13:36:33	2019-10-22 15:35:07	1.75727349999999993	01	30-39岁	22.622718258125829	114.032171709617415	440309	V0440300	27961	79	115	80	115	114.029798319999998	22.620244679999999	114.032238660000004	22.6224606399999999	1
2019-10-22 10:05:12	2019-10-22 13:10:52	1.86759879999999989	02	30-39岁	22.622975631196951	114.069216359937599	440307	V0440300	27977	79	131	80	131	114.068843700000002	22.620244679999999	114.071284030000001	22.6224606399999999	1
2019-10-22 11:48:24	2019-10-22 12:48:07	2.01503029999999983	01	60岁以上	22.6249641086546589	113.858314943044348	440306	V0440300	28247	80	44	82	43	113.856534460000006	22.6224606399999999	113.858974790000005	22.6246766000000008	1
2019-10-22 11:48:57	2019-10-22 16:58:56	1.86759879999999989	02	19-29岁	22.6259872982508092	114.056746947474252	440307	V0440300	28329	80	126	81	126	114.056642019999998	22.6224606399999999	114.059082349999997	22.6246766000000008	1
2019-10-22 00:22:46	2019-10-22 01:18:46	2.01503029999999983	01	40-49岁	22.6286984856342492	113.856849601744926	440306	V0440300	28604	81	44	83	43	113.856534460000006	22.6246766000000008	113.858974790000005	22.6268925500000009	2
2019-10-22 00:00:23	2019-10-22 00:15:46	2.01503029999999983	01	40-49岁	22.6286984856342492	113.856849601744926	440306	V0440300	28604	81	44	83	43	113.856534460000006	22.6246766000000008	113.858974790000005	22.6268925500000009	2
2019-10-22 10:12:11	2019-10-22 10:50:10	1.75727349999999993	01	19-29岁	22.627605268383661	114.032893092770806	440309	V0440300	28676	81	116	82	116	114.032238660000004	22.6246766000000008	114.034678990000003	22.6268925500000009	1
2019-10-22 09:15:19	2019-10-22 09:51:36	1.86759879999999989	02	30-39岁	22.6286184950334004	114.10108371035777	440307	V0440300	28704	81	144	81	144	114.100568069999994	22.6246766000000008	114.103008399999993	22.6268925500000009	1
2019-10-22 15:16:51	2019-10-22 16:21:48	2.01503029999999983	01	30-39岁	22.6293276769939098	113.857642133678254	440306	V0440300	28961	82	44	84	43	113.856534460000006	22.6268925500000009	113.858974790000005	22.6291085099999982	3
2019-10-22 13:46:36	2019-10-22 15:16:36	2.01503029999999983	01	30-39岁	22.6293276769939098	113.857642133678254	440306	V0440300	28961	82	44	84	43	113.856534460000006	22.6268925500000009	113.858974790000005	22.6291085099999982	3
2019-10-22 16:21:53	2019-10-22 17:39:18	2.01503029999999983	01	30-39岁	22.6293276769939098	113.857642133678254	440306	V0440300	28961	82	44	84	43	113.856534460000006	22.6268925500000009	113.858974790000005	22.6291085099999982	3
2019-10-22 14:00:46	2019-10-22 18:55:58	1.75727349999999993	01	30-39岁	22.6312921494294912	114.012251182373518	440309	V0440300	29024	82	107	83	107	114.010275629999995	22.6268925500000009	114.012715970000002	22.6291085099999982	1
2019-10-22 08:05:33	2019-10-22 12:10:46	1.75727349999999993	02	30-39岁	22.6293282629446288	114.023114420815531	440309	V0440300	29029	82	112	83	112	114.022477309999999	22.6268925500000009	114.024917650000006	22.6291085099999982	1
2019-10-22 17:00:07	2019-10-22 20:40:29	1.75727349999999993	01	19-29岁	22.6293571379479985	114.024183239055247	440309	V0440300	29029	82	112	83	112	114.022477309999999	22.6268925500000009	114.024917650000006	22.6291085099999982	1
2019-10-22 08:59:35	2019-10-22 10:51:26	1.86759879999999989	01	30-39岁	22.6291108160324299	114.057769294705039	440307	V0440300	29043	82	126	83	126	114.056642019999998	22.6268925500000009	114.059082349999997	22.6291085099999982	2
2019-10-22 14:21:51	2019-10-22 19:10:29	1.86759879999999989	01	30-39岁	22.6291108160324299	114.057769294705039	440307	V0440300	29043	82	126	83	126	114.056642019999998	22.6268925500000009	114.059082349999997	22.6291085099999982	2
2019-10-22 07:26:34	2019-10-22 15:42:47	1.75727349999999993	01	30-39岁	22.6318783533528887	114.0049759625213	440309	V0440300	29378	83	104	84	104	114.002954619999997	22.6291085099999982	114.005394960000004	22.6313244699999991	1
2019-10-22 19:27:44	2019-10-22 20:40:39	1.75727349999999993	01	50-59岁	22.63330234280496	114.006802046271247	440309	V0440300	29379	83	105	84	105	114.005394960000004	22.6291085099999982	114.007835290000003	22.6313244699999991	3
2019-10-22 07:02:47	2019-10-22 08:38:54	1.75727349999999993	01	50-59岁	22.63330234280496	114.006802046271247	440309	V0440300	29379	83	105	84	105	114.005394960000004	22.6291085099999982	114.007835290000003	22.6313244699999991	3
2019-10-22 00:15:38	2019-10-22 00:36:29	1.75727349999999993	01	50-59岁	22.63330234280496	114.006802046271247	440309	V0440300	29379	83	105	84	105	114.005394960000004	22.6291085099999982	114.007835290000003	22.6313244699999991	3
2019-10-22 17:22:10	2019-10-22 19:58:46	1.86759879999999989	01	30-39岁	22.6328379659990908	114.054802263863337	440307	V0440300	29399	83	125	84	125	114.054201680000006	22.6291085099999982	114.056642019999998	22.6313244699999991	1
2019-10-22 12:55:34	2019-10-22 14:51:22	2.01503029999999983	02	19-29岁	22.6345005693225403	113.826610411251579	440306	V0440300	29662	84	31	86	30	113.82481009	22.6313244699999991	113.827250419999999	22.63354043	1
2019-10-22 08:51:19	2019-10-22 13:12:08	2.01503029999999983	01	19-29岁	22.6340652210379503	113.842485582343926	440306	V0440300	29669	84	38	86	37	113.841892439999995	22.6313244699999991	113.844332769999994	22.63354043	1
2019-10-22 17:11:39	2019-10-22 18:55:38	1.75727349999999993	01	40-49岁	22.6344907623376592	114.011481954154902	440309	V0440300	29738	84	107	85	107	114.010275629999995	22.6313244699999991	114.012715970000002	22.63354043	1
2019-10-22 14:27:37	2019-10-22 14:28:37	1.86759879999999989	02	19-29岁	22.6400120233909412	114.06753242547174	440307	V0440300	30475	86	130	86	130	114.066403359999995	22.6357563800000001	114.068843700000002	22.637972340000001	1
2019-10-22 12:00:20	2019-10-22 14:42:28	1.75727349999999993	01	40-49岁	22.6433530349771814	114.004211686288201	440309	V0440300	31163	88	104	89	104	114.002954619999997	22.6401882999999984	114.005394960000004	22.6424042599999993	1
2019-10-22 12:28:16	2019-10-22 13:54:11	1.75727349999999993	02	19-29岁	22.6473833587320499	113.982849670789875	440309	V0440300	31868	90	95	91	95	113.980991599999996	22.6446202099999994	113.983431929999995	22.6468361700000003	1
2019-10-22 16:07:03	2019-10-22 16:07:03	1.86759879999999989	02	30-39岁	22.6474696922711303	114.180785949390355	440307	V0440300	31949	90	176	89	176	114.178658819999995	22.6446202099999994	114.181099160000002	22.6468361700000003	1
2019-10-22 11:58:14	2019-10-22 13:39:28	1.86759879999999989	01	40-49岁	22.6490170930427404	114.190770634735969	440307	V0440300	31953	90	180	89	180	114.188420170000001	22.6446202099999994	114.190860499999999	22.6468361700000003	1
2019-10-22 19:36:15	2019-10-22 23:08:46	1.75727349999999993	02	30-39岁	22.6502197152759308	114.033223774130988	440309	V0440300	32246	91	116	92	116	114.032238660000004	22.6468361700000003	114.034678990000003	22.6490521300000012	1
2019-10-22 16:32:09	2019-10-22 17:20:16	2.01503029999999983	01	19-29岁	22.6524490052225289	113.821132198303445	440306	V0440300	32516	92	29	94	29	113.81992941	22.6490521300000012	113.822369749999993	22.6512680800000012	1
2019-10-22 17:35:41	2019-10-22 19:45:25	1.75727349999999993	02	19-29岁	22.6515827816956303	114.009944985922388	440309	V0440300	32593	92	106	93	106	114.007835290000003	22.6490521300000012	114.010275629999995	22.6512680800000012	1
2019-10-22 13:16:09	2019-10-22 19:53:45	1.75727349999999993	02	30-39岁	22.6530964532359	114.025314721435947	440309	V0440300	32600	92	113	93	113	114.024917650000006	22.6490521300000012	114.027357980000005	22.6512680800000012	1
2019-10-22 08:34:36	2019-10-22 20:03:28	2.01503029999999983	01	19-29岁	22.6535447834455503	113.819055478793274	440306	V0440300	32872	93	28	95	28	113.817489080000001	22.6512680800000012	113.81992941	22.6534840399999986	1
2019-10-22 13:09:37	2019-10-22 14:30:05	2.01503029999999983	02	19-29岁	22.6540620185708903	113.821017241648647	440306	V0440300	32873	93	29	95	29	113.81992941	22.6512680800000012	113.822369749999993	22.6534840399999986	1
2019-10-22 20:41:19	2019-10-22 23:01:53	2.01503029999999983	01	30-39岁	22.6543796003546305	113.859055140751948	440306	V0440300	32889	93	45	95	45	113.858974790000005	22.6512680800000012	113.861415129999997	22.6534840399999986	1
2019-10-22 20:10:48	2019-10-22 21:34:33	2.01503029999999983	02	30-39岁	22.6571825778826685	113.815481080053914	440306	V0440300	33228	94	27	96	27	113.815048739999995	22.6534840399999986	113.817489080000001	22.6556999999999995	1
2019-10-22 07:11:36	2019-10-22 09:38:45	1.86759879999999989	01	19-29岁	22.65941841203081	114.150092235076428	440307	V0440300	33722	95	164	95	164	114.149374789999996	22.6556999999999995	114.151815130000003	22.6579159600000004	1
2019-10-22 13:54:13	2019-10-22 22:49:28	1.75727349999999993	01	19-29岁	22.6630724710964309	114.012399288082108	440309	V0440300	34379	97	107	98	107	114.010275629999995	22.6601319100000005	114.012715970000002	22.6623478700000014	1
2019-10-22 17:05:21	2019-10-22 17:41:53	1.75727349999999993	02	19-29岁	22.6631794653047507	114.014264076601776	440309	V0440300	34380	97	108	98	108	114.012715970000002	22.6601319100000005	114.015156300000001	22.6623478700000014	2
2019-10-22 14:29:34	2019-10-22 17:05:09	1.75727349999999993	02	19-29岁	22.6631794653047507	114.014264076601776	440309	V0440300	34380	97	108	98	108	114.012715970000002	22.6601319100000005	114.015156300000001	22.6623478700000014	2
2019-10-22 11:45:22	2019-10-22 17:51:06	1.86759879999999989	02	19-29岁	22.6646385239758388	114.05944291166935	440307	V0440300	34756	98	127	98	127	114.059082349999997	22.6623478700000014	114.061522690000004	22.6645638299999987	1
2019-10-22 12:01:29	2019-10-22 13:47:35	1.75727349999999993	01	30-39岁	22.66733782438844	114.029665724517344	440309	V0440300	35100	99	114	99	114	114.027357980000005	22.6645638299999987	114.029798319999998	22.6667797899999997	1
2019-10-22 09:03:23	2019-10-22 21:31:57	1.86759879999999989	01	30-39岁	22.6668909160800602	114.062176240102104	440307	V0440300	35114	99	128	99	128	114.061522690000004	22.6645638299999987	114.063963029999996	22.6667797899999997	1
2019-10-22 10:09:31	2019-10-22 12:02:55	1.86759879999999989	03	未知	22.668982418591181	114.221769501688897	440307	V0440300	35179	99	193	98	193	114.220144540000007	22.6645638299999987	114.222584870000006	22.6667797899999997	1
2019-10-22 09:37:20	2019-10-22 11:23:06	1.86759879999999989	01	19-29岁	22.6696947023991697	114.05856676188975	440307	V0440300	35469	100	126	100	126	114.056642019999998	22.6667797899999997	114.059082349999997	22.6689957399999997	1
2019-10-22 08:01:50	2019-10-22 18:52:25	2.01503029999999983	02	19-29岁	22.6730516375597304	113.807578428520131	440306	V0440300	35723	101	23	103	23	113.805287399999997	22.6689957399999997	113.807727729999996	22.6712117000000006	1
2019-10-22 12:53:02	2019-10-22 13:26:37	2.01503029999999983	03	19-29岁	22.6751933587250107	113.798699410419999	440306	V0440300	36077	102	20	104	20	113.797966389999999	22.6712117000000006	113.800406719999998	22.6734276600000015	1
2019-10-22 14:18:55	2019-10-22 22:34:08	1.75727349999999993	01	19-29岁	22.6738308038024492	114.025499494082169	440309	V0440300	36170	102	113	102	113	114.024917650000006	22.6712117000000006	114.027357980000005	22.6734276600000015	1
2019-10-22 00:00:08	2019-10-22 03:56:39	1.75727349999999993	01	19-29岁	22.6741536193061393	114.038524574092776	440309	V0440300	36175	102	118	102	118	114.037119329999996	22.6712117000000006	114.039559659999995	22.6734276600000015	1
2019-10-22 12:14:42	2019-10-22 13:43:33	2.01503029999999983	01	19-29岁	22.6774411295984208	113.925260848768389	440306	V0440300	36486	103	72	104	72	113.924863869999996	22.6734276600000015	113.927304199999995	22.6756436199999989	3
2019-10-22 08:19:46	2019-10-22 11:42:34	2.01503029999999983	01	19-29岁	22.6774411295984208	113.925260848768389	440306	V0440300	36486	103	72	104	72	113.924863869999996	22.6734276600000015	113.927304199999995	22.6756436199999989	3
2019-10-22 07:32:32	2019-10-22 08:19:23	2.01503029999999983	01	19-29岁	22.6774411295984208	113.925260848768389	440306	V0440300	36486	103	72	104	72	113.924863869999996	22.6734276600000015	113.927304199999995	22.6756436199999989	3
2019-10-22 13:50:30	2019-10-22 14:50:59	1.75727349999999993	01	19-29岁	22.6758708127376813	114.027458911086612	440309	V0440300	36528	103	114	103	114	114.027357980000005	22.6734276600000015	114.029798319999998	22.6756436199999989	1
2019-10-22 17:09:05	2019-10-22 17:10:05	2.05558739999999984	01	19-29岁	22.6776754569158889	114.325654777759596	440310	V0440300	36650	103	236	101	237	114.325078989999994	22.6734276600000015	114.327519330000001	22.6756436199999989	1
2019-10-22 13:18:38	2019-10-22 14:59:00	2.01503029999999983	02	19-29岁	22.6820446990379097	113.93236455443396	440306	V0440300	37203	105	75	106	75	113.932184879999994	22.677859569999999	113.934625209999993	22.6800755299999999	1
2019-10-22 07:42:45	2019-10-22 18:01:13	1.75727349999999993	01	19-29岁	22.6806707367952711	113.980633110565748	440309	V0440300	37222	105	94	106	94	113.978551260000003	22.677859569999999	113.980991599999996	22.6800755299999999	1
2019-10-22 21:07:37	2019-10-22 21:55:15	1.86759879999999989	01	30-39岁	22.6820042483718609	114.117011980939623	440307	V0440300	37278	105	150	105	150	114.115210079999997	22.677859569999999	114.117650420000004	22.6800755299999999	3
2019-10-22 12:37:01	2019-10-22 14:31:28	1.86759879999999989	01	30-39岁	22.6820042483718609	114.117011980939623	440307	V0440300	37278	105	150	105	150	114.115210079999997	22.677859569999999	114.117650420000004	22.6800755299999999	3
2019-10-22 14:52:51	2019-10-22 16:21:24	1.86759879999999989	01	30-39岁	22.6820042483718609	114.117011980939623	440307	V0440300	37278	105	150	105	150	114.115210079999997	22.677859569999999	114.117650420000004	22.6800755299999999	3
2019-10-22 10:16:40	2019-10-22 15:35:16	1.75727349999999993	01	19-29岁	22.6836493319550314	113.978262816859313	440309	V0440300	37578	106	93	107	93	113.976110930000004	22.6800755299999999	113.978551260000003	22.6822914900000008	1
2019-10-22 15:56:55	2019-10-22 16:57:31	1.86759879999999989	01	30-39岁	22.6850145384089785	114.11577204692324	440307	V0440300	37992	107	150	107	150	114.115210079999997	22.6822914900000008	114.117650420000004	22.6845074500000017	1
2019-10-22 13:17:06	2019-10-22 17:28:27	1.86759879999999989	01	30-39岁	22.6869090061870686	114.224909928768554	440307	V0440300	38393	108	194	107	195	114.222584870000006	22.6845074500000017	114.225025209999998	22.6867234000000018	1
2019-10-22 08:37:52	2019-10-22 12:06:53	2.01503029999999983	01	30-39岁	22.6892606024065415	113.804518618804579	440306	V0440300	38578	109	22	111	22	113.802847060000005	22.6867234000000018	113.805287399999997	22.6889393599999991	2
2019-10-22 15:04:02	2019-10-22 19:06:26	2.01503029999999983	01	30-39岁	22.6892606024065415	113.804518618804579	440306	V0440300	38578	109	22	111	22	113.802847060000005	22.6867234000000018	113.805287399999997	22.6889393599999991	2
2019-10-22 19:47:11	2019-10-22 19:48:11	2.05558739999999984	01	40-49岁	22.6901466234639209	114.329741756863811	440310	V0440300	38793	109	237	107	238	114.327519330000001	22.6867234000000018	114.32995966	22.6889393599999991	1
2019-10-22 16:21:20	2019-10-22 23:36:19	1.86759879999999989	01	30-39岁	22.6914201957086199	114.267787235249131	440307	V0440300	39125	110	212	108	213	114.266510920000002	22.6889393599999991	114.268951259999994	22.69115532	2
2019-10-22 00:01:08	2019-10-22 00:21:49	1.86759879999999989	01	30-39岁	22.6914201957086199	114.267787235249131	440307	V0440300	39125	110	212	108	213	114.266510920000002	22.6889393599999991	114.268951259999994	22.69115532	2
2019-10-22 09:16:34	2019-10-22 19:56:45	2.01503029999999983	01	30-39岁	22.6945690709056116	113.801030416700812	440306	V0440300	39291	111	21	113	21	113.800406719999998	22.69115532	113.802847060000005	22.6933712800000009	1
2019-10-22 15:11:24	2019-10-22 18:36:49	2.01503029999999983	01	19-29岁	22.6942016853216408	113.80296457294898	440306	V0440300	39292	111	22	113	22	113.802847060000005	22.69115532	113.805287399999997	22.6933712800000009	1
2019-10-22 15:11:23	2019-10-22 22:37:37	2.01503029999999983	01	19-29岁	22.6940530158967988	113.803201434095016	440306	V0440300	39292	111	22	113	22	113.802847060000005	22.69115532	113.805287399999997	22.6933712800000009	1
2019-10-22 09:18:52	2019-10-22 10:54:32	1.75727349999999993	01	19-29岁	22.6996068017322017	114.027442611140572	440309	V0440300	40098	113	114	113	114	114.027357980000005	22.695587230000001	114.029798319999998	22.6978031899999984	1
2019-10-22 13:49:45	2019-10-22 16:21:58	1.75727349999999993	01	19-29岁	22.7004228172412112	113.987144996928222	440309	V0440300	40438	114	97	115	97	113.985872270000002	22.6978031899999984	113.988312609999994	22.7000191499999993	1
2019-10-22 22:07:38	2019-10-22 23:34:52	1.86759879999999989	01	30-39岁	22.7022144788141205	114.222130368398211	440307	V0440300	40534	114	193	113	194	114.220144540000007	22.6978031899999984	114.222584870000006	22.7000191499999993	2
2019-10-22 21:27:00	2019-10-22 22:07:37	1.86759879999999989	01	30-39岁	22.7022144788141205	114.222130368398211	440307	V0440300	40534	114	193	113	194	114.220144540000007	22.6978031899999984	114.222584870000006	22.7000191499999993	2
2019-10-22 22:36:59	2019-10-22 23:40:13	1.75727349999999993	01	40-49岁	22.7115251513980105	114.096450204369702	440309	V0440300	42268	119	142	119	143	114.095687400000003	22.7088829799999985	114.098127730000002	22.7110989399999994	2
2019-10-22 21:03:44	2019-10-22 22:34:39	1.75727349999999993	01	40-49岁	22.7115251513980105	114.096450204369702	440309	V0440300	42268	119	142	119	143	114.095687400000003	22.7088829799999985	114.098127730000002	22.7110989399999994	2
2019-10-22 19:38:18	2019-10-22 19:51:01	1.86759879999999989	03	未知	22.7117069444498014	114.232874399419657	440307	V0440300	42324	119	198	117	199	114.232346219999997	22.7088829799999985	114.234786549999995	22.7110989399999994	1
2019-10-22 00:00:06	2019-10-22 01:55:44	1.75727349999999993	01	19-29岁	22.7135500417592588	114.054701504996657	440309	V0440300	42608	120	125	120	126	114.054201680000006	22.7110989399999994	114.056642019999998	22.7133148899999995	1
2019-10-22 20:37:39	2019-10-22 21:17:18	1.75727349999999993	02	19-29岁	22.7194776279883506	114.050186884466541	440309	V0440300	43320	122	123	122	124	114.04932101	22.7155308500000004	114.051761350000007	22.7177468100000013	1
2019-10-22 19:06:47	2019-10-22 23:00:26	1.75727349999999993	01	30-39岁	22.7226175898060383	114.020475659102772	440309	V0440300	44022	124	111	124	112	114.02003698	22.7199627699999986	114.022477309999999	22.7221787199999987	1
2019-10-22 14:50:03	2019-10-22 16:50:33	2.01503029999999983	02	30-39岁	22.7303051408317494	113.811493191366623	440306	V0440300	45007	127	25	129	25	113.810168070000003	22.7266106400000005	113.812608400000002	22.7288266000000014	1
2019-10-22 10:34:46	2019-10-22 18:10:41	2.01503029999999983	01	60岁以上	22.7296542349940793	113.821391901456721	440306	V0440300	45011	127	29	129	29	113.81992941	22.7266106400000005	113.822369749999993	22.7288266000000014	1
2019-10-22 16:24:20	2019-10-22 21:36:50	1.75727349999999993	01	19-29岁	22.7326942581476494	114.075901142110425	440309	V0440300	45472	128	133	128	134	114.073724369999994	22.7288266000000014	114.07616471	22.7310425500000015	1
2019-10-22 23:23:55	2019-10-22 23:23:55	2.01503029999999983	02	30-39岁	22.7354709616876498	113.799524233443762	440306	V0440300	45716	129	20	131	20	113.797966389999999	22.7310425500000015	113.800406719999998	22.7332585099999989	1
2019-10-22 14:02:40	2019-10-22 15:16:03	2.01503029999999983	01	30-39岁	22.7334362944626491	113.807422244572152	440306	V0440300	45719	129	23	131	23	113.805287399999997	22.7310425500000015	113.807727729999996	22.7332585099999989	1
2019-10-22 19:12:53	2019-10-22 19:13:53	1.75727349999999993	01	30-39岁	22.7350833733448994	114.010446577044263	440309	V0440300	45803	129	107	129	108	114.010275629999995	22.7310425500000015	114.012715970000002	22.7332585099999989	1
2019-10-22 14:42:37	2019-10-22 16:28:14	1.75727349999999993	01	40-49岁	22.7343777848550488	114.04917628051868	440309	V0440300	45818	129	122	129	123	114.046880669999993	22.7310425500000015	114.04932101	22.7332585099999989	1
2019-10-22 19:25:17	2019-10-22 19:26:17	1.75727349999999993	01	19-29岁	22.7361946943872795	114.000887340765402	440309	V0440300	46156	130	103	130	104	114.000514289999998	22.7332585099999989	114.002954619999997	22.7354744699999998	1
2019-10-22 12:08:03	2019-10-22 12:09:03	2.01503029999999983	01	19-29岁	22.7421079009355687	113.818253165030058	440306	V0440300	46795	132	28	134	28	113.817489080000001	22.7376904300000007	113.81992941	22.7399063800000008	1
2019-10-22 09:59:01	2019-10-22 11:09:12	2.01503029999999983	01	19-29岁	22.7451066633576993	113.788208726114817	440306	V0440300	47497	134	16	136	16	113.788205039999994	22.7421223400000017	113.790645380000001	22.744338299999999	1
2019-10-22 19:33:51	2019-10-22 19:34:51	2.01503029999999983	02	30-39岁	22.7528398947028307	113.821098462450593	440306	V0440300	48581	137	29	139	29	113.81992941	22.74877021	113.822369749999993	22.7509861700000009	1
2019-10-22 13:32:21	2019-10-22 14:06:08	2.01503029999999983	02	30-39岁	22.7537985857439011	113.902885904687537	440306	V0440300	48971	138	62	139	63	113.900460510000002	22.7509861700000009	113.902900840000001	22.7532021299999982	1
2019-10-22 14:39:16	2019-10-22 16:25:04	1.75727349999999993	02	30-39岁	22.7535143469227812	114.046896700011331	440309	V0440300	49031	138	122	138	123	114.046880669999993	22.7509861700000009	114.04932101	22.7532021299999982	1
2019-10-22 10:58:02	2019-10-22 11:33:20	1.75727349999999993	01	30-39岁	22.7563861929251701	114.028520639380531	440309	V0440300	49380	139	114	139	115	114.027357980000005	22.7532021299999982	114.029798319999998	22.7554180799999983	1
2019-10-22 20:46:40	2019-10-22 20:47:40	2.01503029999999983	01	19-29岁	22.7622530638464013	113.856678631429745	440306	V0440300	50381	142	44	143	45	113.856534460000006	22.7598500000000001	113.858974790000005	22.762065960000001	1
2019-10-22 12:05:07	2019-10-22 12:43:49	2.01503029999999983	03	未知	22.7648144421826188	113.833791834294445	440306	V0440300	50728	143	34	144	35	113.832131090000004	22.762065960000001	113.834571429999997	22.7642819199999984	2
2019-10-22 10:55:48	2019-10-22 11:27:34	2.01503029999999983	03	未知	22.7648144421826188	113.833791834294445	440306	V0440300	50728	143	34	144	35	113.832131090000004	22.762065960000001	113.834571429999997	22.7642819199999984	2
2019-10-22 10:54:37	2019-10-22 12:18:40	2.01503029999999983	03	未知	22.7773821539231989	113.902100372295749	440306	V0440300	52541	148	62	149	63	113.900460510000002	22.7731457500000012	113.902900840000001	22.7753617000000013	1
2019-10-22 00:21:59	2019-10-22 17:11:57	2.01503029999999983	01	30-39岁	22.7800950085784812	113.941649282401002	440306	V0440300	53271	150	78	150	79	113.939505879999999	22.7775776599999986	113.941946220000005	22.7797936199999995	1
2019-10-22 00:20:44	2019-10-22 16:11:14	2.01503029999999983	01	19-29岁	22.7800950085784812	113.941649282401002	440306	V0440300	53271	150	78	150	79	113.939505879999999	22.7775776599999986	113.941946220000005	22.7797936199999995	1
2019-10-22 19:22:05	2019-10-22 20:51:09	2.01503029999999983	01	19-29岁	22.7800950085784812	113.941649282401002	440306	V0440300	53271	150	78	150	79	113.939505879999999	22.7775776599999986	113.941946220000005	22.7797936199999995	1
2019-10-22 12:42:25	2019-10-22 16:50:17	2.01503029999999983	03	未知	22.793962795287019	113.831113576324483	440306	V0440300	55368	156	33	157	34	113.829690760000005	22.7908733999999988	113.832131090000004	22.7930893599999997	1
2019-10-22 18:57:38	2019-10-22 23:24:53	2.31628990000000012	01	40-49岁	22.8025398955835996	113.824987571459744	441900	V0440300	56794	160	31	161	32	113.82481009	22.7997372300000016	113.827250419999999	22.801953189999999	1
