# Supplementary material for: Analysis of the influencing factors of vitality and built environment of shopping centers based on mobile-phone signaling data
Source: PLoS One. 2024 Feb 15;19(2):e0296261. doi: 10.1371/journal.pone.0296261 (PMC10868840; doi:10.1371/journal.pone.0296261)
Supplement: S1 Data — (ZIP) [file pone.0296261.s001.zip › μò░μì«Θçìμû░μƒÑΦ»ó/10Σ╕çΦ▒íσƒÄ/Σ╕çΦ▒íσƒÄ23-Φ«┐Θù«Φ«░σ╜ò.csv]

stime	etime	weight	gender	age	o_lat	o_lon	o_district	city	o_fnid	grow_4326	gcol_4326	grow_32650	gcol_32650	ext_min_x	ext_min_y	ext_max_x	ext_max_y	visit_time
2019-10-23 09:55:21	2019-10-23 11:08:07	2.29234759999999982	01	19-29岁	22.4814078056798508	113.89005853116349	440305	V0440300	5055	15	57	18	55	113.888258820000004	22.4784234000000005	113.890699159999997	22.4806393600000014	1
2019-10-23 15:30:52	2019-10-23 17:39:34	2.29234759999999982	03	未知	22.4830144000830217	113.927216332970303	440305	V0440300	5427	16	72	19	70	113.924863869999996	22.4806393600000014	113.927304199999995	22.4828553199999988	1
2019-10-23 08:39:28	2019-10-23 13:29:37	2.29234759999999982	02	30-39岁	22.4854533563280299	113.925443527198482	440305	V0440300	5784	17	72	20	70	113.924863869999996	22.4828553199999988	113.927304199999995	22.4850712799999997	1
2019-10-23 08:31:34	2019-10-23 20:45:31	2.29234759999999982	02	19-29岁	22.4859209031290312	113.924879638086438	440305	V0440300	5784	17	72	20	70	113.924863869999996	22.4828553199999988	113.927304199999995	22.4850712799999997	1
2019-10-23 15:15:27	2019-10-23 16:21:18	2.29234759999999982	02	30-39岁	22.4877659430035486	113.910941616844269	440305	V0440300	6135	18	66	21	64	113.910221849999999	22.4850712799999997	113.912662190000006	22.4872872299999997	1
2019-10-23 08:22:06	2019-10-23 08:53:32	2.29234759999999982	01	40-49岁	22.4875629639319286	113.914005247502558	440305	V0440300	6136	18	67	21	65	113.912662190000006	22.4850712799999997	113.915102520000005	22.4872872299999997	1
2019-10-23 13:10:55	2019-10-23 14:17:05	2.29234759999999982	01	40-49岁	22.4892293739902485	113.929419542429486	440305	V0440300	6142	18	73	21	71	113.927304199999995	22.4850712799999997	113.929744540000002	22.4872872299999997	1
2019-10-23 19:01:12	2019-10-23 21:39:34	2.29234759999999982	02	19-29岁	22.4911898422345189	113.91018573364785	440305	V0440300	6491	19	65	22	63	113.907781510000007	22.4872872299999997	113.910221849999999	22.4895031900000006	1
2019-10-23 13:33:45	2019-10-23 22:35:19	2.29234759999999982	01	19-29岁	22.4899576098804204	113.934958607981301	440305	V0440300	6502	19	76	22	74	113.934625209999993	22.4872872299999997	113.93706555	22.4895031900000006	1
2019-10-23 18:38:06	2019-10-23 20:26:15	2.29234759999999982	02	40-49岁	22.4911863823528186	113.935980407724742	440305	V0440300	6502	19	76	22	74	113.934625209999993	22.4872872299999997	113.93706555	22.4895031900000006	1
2019-10-23 12:57:18	2019-10-23 16:26:48	2.29234759999999982	01	30-39岁	22.4910389227186194	113.939615910026646	440305	V0440300	6504	19	78	22	76	113.939505879999999	22.4872872299999997	113.941946220000005	22.4895031900000006	1
2019-10-23 12:59:52	2019-10-23 14:23:50	2.29234759999999982	01	40-49岁	22.4937441605188013	113.91915136543264	440305	V0440300	6852	20	69	23	67	113.917542859999998	22.4895031900000006	113.919983189999996	22.4917191500000015	1
2019-10-23 09:01:45	2019-10-23 10:08:11	2.29234759999999982	01	19-29岁	22.4927691030655907	113.924796176868625	440305	V0440300	6854	20	71	23	69	113.922423530000003	22.4895031900000006	113.924863869999996	22.4917191500000015	2
2019-10-23 21:24:19	2019-10-23 22:55:08	2.29234759999999982	01	19-29岁	22.4927691030655907	113.924796176868625	440305	V0440300	6854	20	71	23	69	113.922423530000003	22.4895031900000006	113.924863869999996	22.4917191500000015	2
2019-10-23 12:19:17	2019-10-23 12:50:31	2.29234759999999982	02	19-29岁	22.4928817894872211	113.92786266416698	440305	V0440300	6856	20	73	23	71	113.927304199999995	22.4895031900000006	113.929744540000002	22.4917191500000015	5
2019-10-23 11:36:52	2019-10-23 12:17:27	2.29234759999999982	02	19-29岁	22.4928817894872211	113.92786266416698	440305	V0440300	6856	20	73	23	71	113.927304199999995	22.4895031900000006	113.929744540000002	22.4917191500000015	5
2019-10-23 12:50:50	2019-10-23 14:55:54	2.29234759999999982	02	19-29岁	22.4928817894872211	113.92786266416698	440305	V0440300	6856	20	73	23	71	113.927304199999995	22.4895031900000006	113.929744540000002	22.4917191500000015	5
2019-10-23 09:16:10	2019-10-23 11:36:23	2.29234759999999982	02	19-29岁	22.4928817894872211	113.92786266416698	440305	V0440300	6856	20	73	23	71	113.927304199999995	22.4895031900000006	113.929744540000002	22.4917191500000015	5
2019-10-23 14:56:43	2019-10-23 18:17:32	2.29234759999999982	02	19-29岁	22.4928817894872211	113.92786266416698	440305	V0440300	6856	20	73	23	71	113.927304199999995	22.4895031900000006	113.929744540000002	22.4917191500000015	5
2019-10-23 08:30:31	2019-10-23 09:46:26	2.29234759999999982	03	未知	22.49371647941555	113.927620843449645	440305	V0440300	6856	20	73	23	71	113.927304199999995	22.4895031900000006	113.929744540000002	22.4917191500000015	1
2019-10-23 06:07:39	2019-10-23 12:52:02	2.29234759999999982	01	19-29岁	22.4920450817519004	113.93178534587085	440305	V0440300	6857	20	74	23	72	113.929744540000002	22.4895031900000006	113.932184879999994	22.4917191500000015	1
2019-10-23 12:33:37	2019-10-23 14:03:45	2.29234759999999982	03	未知	22.492888555958551	113.93532132738224	440305	V0440300	6859	20	76	23	74	113.934625209999993	22.4895031900000006	113.93706555	22.4917191500000015	1
2019-10-23 12:58:03	2019-10-23 16:36:34	2.29234759999999982	01	30-39岁	22.4919908578594487	113.943644860651148	440305	V0440300	6862	20	79	23	77	113.941946220000005	22.4895031900000006	113.944386559999998	22.4917191500000015	1
2019-10-23 10:28:47	2019-10-23 11:14:58	2.29234759999999982	01	40-49岁	22.4947003139391093	113.873251196398314	440305	V0440300	7190	21	50	24	48	113.871176469999995	22.4917191500000015	113.873616810000001	22.4939351099999989	1
2019-10-23 04:05:49	2019-10-23 06:13:45	2.29234759999999982	02	40-49岁	22.4961052490307303	113.925110866990238	440305	V0440300	7212	21	72	24	70	113.924863869999996	22.4917191500000015	113.927304199999995	22.4939351099999989	1
2019-10-23 10:11:29	2019-10-23 17:14:54	2.29234759999999982	01	19-29岁	22.4953831427769195	113.926049491983676	440305	V0440300	7212	21	72	24	70	113.924863869999996	22.4917191500000015	113.927304199999995	22.4939351099999989	1
2019-10-23 11:28:47	2019-10-23 12:41:48	2.29234759999999982	01	30-39岁	22.4953500049006685	113.935199081453973	440305	V0440300	7216	21	76	24	74	113.934625209999993	22.4917191500000015	113.93706555	22.4939351099999989	1
2019-10-23 12:55:35	2019-10-23 17:49:56	2.29234759999999982	01	19-29岁	22.498195151187641	113.881748292065836	440305	V0440300	7551	22	54	25	52	113.88093782	22.4939351099999989	113.883378149999999	22.496151059999999	1
2019-10-23 10:26:39	2019-10-23 13:16:22	2.29234759999999982	02	19-29岁	22.4974090210999798	113.924858644633147	440305	V0440300	7568	22	71	25	69	113.922423530000003	22.4939351099999989	113.924863869999996	22.496151059999999	1
2019-10-23 14:43:37	2019-10-23 14:44:37	2.29234759999999982	01	19-29岁	22.4979023936842708	113.927538040174568	440305	V0440300	7570	22	73	25	71	113.927304199999995	22.4939351099999989	113.929744540000002	22.496151059999999	1
2019-10-23 17:29:58	2019-10-23 19:26:28	2.29234759999999982	03	未知	22.4975167158272704	113.93523872189013	440305	V0440300	7573	22	76	25	74	113.934625209999993	22.4939351099999989	113.93706555	22.496151059999999	1
2019-10-23 09:53:31	2019-10-23 16:47:35	2.29234759999999982	02	30-39岁	22.4970337115334509	113.936414848818004	440305	V0440300	7573	22	76	25	74	113.934625209999993	22.4939351099999989	113.93706555	22.496151059999999	1
2019-10-23 10:31:05	2019-10-23 13:56:47	2.29234759999999982	01	19-29岁	22.4977560326263095	113.935010061054228	440305	V0440300	7573	22	76	25	74	113.934625209999993	22.4939351099999989	113.93706555	22.496151059999999	1
2019-10-23 18:04:49	2019-10-23 20:18:26	2.29234759999999982	02	19-29岁	22.4989181124459598	113.875749434717548	440305	V0440300	7905	23	51	26	49	113.873616810000001	22.496151059999999	113.87605714	22.4983670199999999	1
2019-10-23 09:55:32	2019-10-23 10:44:58	2.29234759999999982	03	未知	22.4995826392246698	113.884893036394374	440305	V0440300	7909	23	55	26	53	113.883378149999999	22.496151059999999	113.885818490000005	22.4983670199999999	1
2019-10-23 08:34:13	2019-10-23 09:06:30	2.29234759999999982	01	30-39岁	22.5001702618842891	113.887278781428606	440305	V0440300	7910	23	56	26	54	113.885818490000005	22.496151059999999	113.888258820000004	22.4983670199999999	1
2019-10-23 18:05:21	2019-10-23 19:26:21	2.29234759999999982	02	30-39岁	22.4996599223352298	113.890757464442899	440305	V0440300	7912	23	58	26	56	113.890699159999997	22.496151059999999	113.893139500000004	22.4983670199999999	2
2019-10-23 09:11:13	2019-10-23 17:12:39	2.29234759999999982	02	30-39岁	22.4996599223352298	113.890757464442899	440305	V0440300	7912	23	58	26	56	113.890699159999997	22.496151059999999	113.893139500000004	22.4983670199999999	2
2019-10-23 20:15:49	2019-10-23 20:15:49	2.29234759999999982	02	40-49岁	22.5004739378028411	113.913359283842695	440305	V0440300	7921	23	67	26	65	113.912662190000006	22.496151059999999	113.915102520000005	22.4983670199999999	1
2019-10-23 21:25:13	2019-10-23 22:00:28	2.29234759999999982	01	30-39岁	22.5005389647975207	113.915339173450818	440305	V0440300	7922	23	68	26	66	113.915102520000005	22.496151059999999	113.917542859999998	22.4983670199999999	1
2019-10-23 09:56:14	2019-10-23 12:45:33	2.29234759999999982	01	40-49岁	22.4997724528619898	113.934266296222859	440305	V0440300	7929	23	75	26	73	113.932184879999994	22.496151059999999	113.934625209999993	22.4983670199999999	1
2019-10-23 15:47:11	2019-10-23 18:43:16	2.29234759999999982	02	30-39岁	22.5010103707746509	113.89713738361344	440305	V0440300	8271	24	60	27	58	113.895579830000003	22.4983670199999999	113.898020169999995	22.5005829800000008	1
2019-10-23 21:43:36	2019-10-23 21:52:00	2.29234759999999982	02	30-39岁	22.5021930867601299	113.898567840866789	440305	V0440300	8272	24	61	27	59	113.898020169999995	22.4983670199999999	113.900460510000002	22.5005829800000008	1
2019-10-23 18:21:41	2019-10-23 21:23:30	2.29234759999999982	02	30-39岁	22.5008996020876708	113.918147782843377	440305	V0440300	8280	24	69	27	67	113.917542859999998	22.4983670199999999	113.919983189999996	22.5005829800000008	1
2019-10-23 07:22:31	2019-10-23 08:45:25	2.29234759999999982	02	40-49岁	22.5026078144630013	113.927249476408079	440305	V0440300	8283	24	72	27	70	113.924863869999996	22.4983670199999999	113.927304199999995	22.5005829800000008	1
2019-10-23 07:48:35	2019-10-23 08:51:37	2.29234759999999982	01	40-49岁	22.5015153518919711	113.927225068696814	440305	V0440300	8283	24	72	27	70	113.924863869999996	22.4983670199999999	113.927304199999995	22.5005829800000008	1
2019-10-23 12:05:35	2019-10-23 14:23:31	2.29234759999999982	02	40-49岁	22.5026126957402006	113.933183809242792	440305	V0440300	8286	24	75	27	73	113.932184879999994	22.4983670199999999	113.934625209999993	22.5005829800000008	1
2019-10-23 13:56:26	2019-10-23 19:43:48	2.29234759999999982	02	30-39岁	22.5047573722706105	113.910835965098897	440305	V0440300	8634	25	66	28	64	113.910221849999999	22.5005829800000008	113.912662190000006	22.5027989400000017	1
2019-10-23 10:44:25	2019-10-23 13:46:15	2.29234759999999982	01	19-29岁	22.5044313104659288	113.914067824327162	440305	V0440300	8635	25	67	28	65	113.912662190000006	22.5005829800000008	113.915102520000005	22.5027989400000017	1
2019-10-23 16:49:24	2019-10-23 19:40:34	2.29234759999999982	01	40-49岁	22.5039199144748814	113.914224871331456	440305	V0440300	8635	25	67	28	65	113.912662190000006	22.5005829800000008	113.915102520000005	22.5027989400000017	1
2019-10-23 08:55:37	2019-10-23 14:07:04	2.29234759999999982	02	19-29岁	22.5028794311637803	113.926349905294586	440305	V0440300	8640	25	72	28	70	113.924863869999996	22.5005829800000008	113.927304199999995	22.5027989400000017	1
2019-10-23 17:53:50	2019-10-23 19:03:54	2.29234759999999982	02	50-59岁	22.5048585534776215	113.931220813721794	440305	V0440300	8642	25	74	28	72	113.929744540000002	22.5005829800000008	113.932184879999994	22.5027989400000017	1
2019-10-23 07:04:52	2019-10-23 07:16:06	2.29234759999999982	02	40-49岁	22.5038125728113414	113.930321201874449	440305	V0440300	8642	25	74	28	72	113.929744540000002	22.5005829800000008	113.932184879999994	22.5027989400000017	1
2019-10-23 16:38:59	2019-10-23 17:30:20	2.29234759999999982	02	50-59岁	22.5047485401365392	113.933971975488902	440305	V0440300	8643	25	75	28	73	113.932184879999994	22.5005829800000008	113.934625209999993	22.5027989400000017	1
2019-10-23 08:53:01	2019-10-23 12:42:35	2.29234759999999982	02	40-49岁	22.5048097337437198	113.934815643197453	440305	V0440300	8644	25	76	28	74	113.934625209999993	22.5005829800000008	113.93706555	22.5027989400000017	1
2019-10-23 13:12:31	2019-10-23 16:10:55	2.29234759999999982	02	19-29岁	22.5059321902955993	113.892637352257083	440305	V0440300	8983	26	58	29	56	113.890699159999997	22.5027989400000017	113.893139500000004	22.5050148900000018	1
2019-10-23 17:07:53	2019-10-23 17:08:53	2.29234759999999982	02	30-39岁	22.5065311517043583	113.897956238050725	440305	V0440300	8985	26	60	29	58	113.895579830000003	22.5027989400000017	113.898020169999995	22.5050148900000018	1
2019-10-23 15:23:33	2019-10-23 17:03:20	2.29234759999999982	01	19-29岁	22.5054020863688713	113.912453372510598	440305	V0440300	8991	26	66	29	64	113.910221849999999	22.5027989400000017	113.912662190000006	22.5050148900000018	1
2019-10-23 13:14:24	2019-10-23 23:43:57	2.29234759999999982	01	30-39岁	22.5061312833190215	113.912359466161504	440305	V0440300	8991	26	66	29	64	113.910221849999999	22.5027989400000017	113.912662190000006	22.5050148900000018	1
2019-10-23 12:31:13	2019-10-23 17:32:45	2.29234759999999982	01	19-29岁	22.5067529106962283	113.910422509896165	440305	V0440300	8991	26	66	29	64	113.910221849999999	22.5027989400000017	113.912662190000006	22.5050148900000018	3
2019-10-23 17:33:17	2019-10-23 18:59:34	2.29234759999999982	01	19-29岁	22.5067529106962283	113.910422509896165	440305	V0440300	8991	26	66	29	64	113.910221849999999	22.5027989400000017	113.912662190000006	22.5050148900000018	3
2019-10-23 10:34:19	2019-10-23 12:29:21	2.29234759999999982	01	19-29岁	22.5067529106962283	113.910422509896165	440305	V0440300	8991	26	66	29	64	113.910221849999999	22.5027989400000017	113.912662190000006	22.5050148900000018	3
2019-10-23 11:30:56	2019-10-23 12:20:45	2.29234759999999982	02	19-29岁	22.5055377934029508	113.913411920389294	440305	V0440300	8992	26	67	29	65	113.912662190000006	22.5027989400000017	113.915102520000005	22.5050148900000018	4
2019-10-23 17:02:34	2019-10-23 18:48:20	2.29234759999999982	02	19-29岁	22.5055377934029508	113.913411920389294	440305	V0440300	8992	26	67	29	65	113.912662190000006	22.5027989400000017	113.915102520000005	22.5050148900000018	4
2019-10-23 14:31:33	2019-10-23 16:45:14	2.29234759999999982	02	19-29岁	22.5055377934029508	113.913411920389294	440305	V0440300	8992	26	67	29	65	113.912662190000006	22.5027989400000017	113.915102520000005	22.5050148900000018	4
2019-10-23 13:23:16	2019-10-23 14:30:50	2.29234759999999982	02	19-29岁	22.5055377934029508	113.913411920389294	440305	V0440300	8992	26	67	29	65	113.912662190000006	22.5027989400000017	113.915102520000005	22.5050148900000018	4
2019-10-23 04:52:48	2019-10-23 19:01:50	2.29234759999999982	02	30-39岁	22.5063096074407696	113.914599164713124	440305	V0440300	8992	26	67	29	65	113.912662190000006	22.5027989400000017	113.915102520000005	22.5050148900000018	1
2019-10-23 12:35:54	2019-10-23 12:36:54	2.29234759999999982	02	30-39岁	22.5059860790661794	113.91608269616701	440305	V0440300	8993	26	68	29	66	113.915102520000005	22.5027989400000017	113.917542859999998	22.5050148900000018	1
2019-10-23 09:44:38	2019-10-23 10:12:12	2.29234759999999982	01	50-59岁	22.5059720471895091	113.921949558273511	440305	V0440300	8995	26	70	29	68	113.919983189999996	22.5027989400000017	113.922423530000003	22.5050148900000018	1
2019-10-23 12:12:25	2019-10-23 13:09:07	2.29234759999999982	03	未知	22.5050299017074416	113.930741100100548	440305	V0440300	8999	26	74	29	72	113.929744540000002	22.5027989400000017	113.932184879999994	22.5050148900000018	1
2019-10-23 11:54:43	2019-10-23 12:44:28	2.29234759999999982	02	19-29岁	22.5083142845047313	113.899635601183974	440305	V0440300	9343	27	61	30	59	113.898020169999995	22.5050148900000018	113.900460510000002	22.5072308499999991	1
2019-10-23 13:44:38	2019-10-23 15:18:23	2.29234759999999982	01	30-39岁	22.5072614244483304	113.906827158210845	440305	V0440300	9346	27	64	30	62	113.905341179999994	22.5050148900000018	113.907781510000007	22.5072308499999991	1
2019-10-23 14:35:05	2019-10-23 15:08:58	2.29234759999999982	01	19-29岁	22.5079372038290408	113.911940527676393	440305	V0440300	9348	27	66	30	64	113.910221849999999	22.5050148900000018	113.912662190000006	22.5072308499999991	1
2019-10-23 11:27:47	2019-10-23 11:28:47	2.29234759999999982	02	19-29岁	22.5090057781062711	113.921552101160046	440305	V0440300	9352	27	70	30	68	113.919983189999996	22.5050148900000018	113.922423530000003	22.5072308499999991	1
2019-10-23 09:27:13	2019-10-23 16:14:13	2.29234759999999982	02	19-29岁	22.508594531073431	113.921755474754335	440305	V0440300	9352	27	70	30	68	113.919983189999996	22.5050148900000018	113.922423530000003	22.5072308499999991	1
2019-10-23 12:24:14	2019-10-23 16:56:52	2.29234759999999982	02	30-39岁	22.5089479105547916	113.924661565115883	440305	V0440300	9353	27	71	30	69	113.922423530000003	22.5050148900000018	113.924863869999996	22.5072308499999991	1
2019-10-23 14:31:39	2019-10-23 18:23:11	2.29234759999999982	01	50-59岁	22.509978782686801	113.915809516754152	440305	V0440300	9707	28	68	31	66	113.915102520000005	22.5072308499999991	113.917542859999998	22.50944681	1
2019-10-23 17:12:53	2019-10-23 17:52:35	2.29234759999999982	01	19-29岁	22.5102776764681813	113.919163621738647	440305	V0440300	9708	28	69	31	67	113.917542859999998	22.5072308499999991	113.919983189999996	22.50944681	1
2019-10-23 15:42:59	2019-10-23 17:03:03	2.29234759999999982	03	未知	22.5107385068030013	113.92249473466525	440305	V0440300	9710	28	71	31	69	113.922423530000003	22.5072308499999991	113.924863869999996	22.50944681	1
2019-10-23 16:12:03	2019-10-23 21:18:29	2.29234759999999982	01	19-29岁	22.50954681713662	113.92483285617007	440305	V0440300	9710	28	71	31	69	113.922423530000003	22.5072308499999991	113.924863869999996	22.50944681	2
2019-10-23 07:44:20	2019-10-23 13:48:48	2.29234759999999982	01	19-29岁	22.50954681713662	113.92483285617007	440305	V0440300	9710	28	71	31	69	113.922423530000003	22.5072308499999991	113.924863869999996	22.50944681	2
2019-10-23 11:07:43	2019-10-23 11:42:30	2.29234759999999982	01	19-29岁	22.5099324442061608	113.925649937462936	440305	V0440300	9711	28	72	31	70	113.924863869999996	22.5072308499999991	113.927304199999995	22.50944681	1
2019-10-23 06:55:01	2019-10-23 08:45:43	2.29234759999999982	02	40-49岁	22.5098047835954205	113.925108826725065	440305	V0440300	9711	28	72	31	70	113.924863869999996	22.5072308499999991	113.927304199999995	22.50944681	5
2019-10-23 12:04:09	2019-10-23 14:33:04	2.29234759999999982	02	40-49岁	22.5098047835954205	113.925108826725065	440305	V0440300	9711	28	72	31	70	113.924863869999996	22.5072308499999991	113.927304199999995	22.50944681	5
2019-10-23 15:19:19	2019-10-23 15:51:36	2.29234759999999982	02	40-49岁	22.5098047835954205	113.925108826725065	440305	V0440300	9711	28	72	31	70	113.924863869999996	22.5072308499999991	113.927304199999995	22.50944681	5
2019-10-23 10:46:44	2019-10-23 12:01:40	2.29234759999999982	02	40-49岁	22.5098047835954205	113.925108826725065	440305	V0440300	9711	28	72	31	70	113.924863869999996	22.5072308499999991	113.927304199999995	22.50944681	5
2019-10-23 16:46:11	2019-10-23 17:35:40	2.29234759999999982	02	40-49岁	22.5098047835954205	113.925108826725065	440305	V0440300	9711	28	72	31	70	113.924863869999996	22.5072308499999991	113.927304199999995	22.50944681	5
2019-10-23 15:29:26	2019-10-23 21:57:10	2.29234759999999982	01	19-29岁	22.5100946487244791	113.927054757227978	440305	V0440300	9711	28	72	31	70	113.924863869999996	22.5072308499999991	113.927304199999995	22.50944681	2
2019-10-23 21:57:20	2019-10-23 23:43:41	2.29234759999999982	01	19-29岁	22.5100946487244791	113.927054757227978	440305	V0440300	9711	28	72	31	70	113.924863869999996	22.5072308499999991	113.927304199999995	22.50944681	2
2019-10-23 09:20:57	2019-10-23 22:59:30	2.29234759999999982	01	50-59岁	22.5095321315808583	113.929262370430592	440305	V0440300	9712	28	73	31	71	113.927304199999995	22.5072308499999991	113.929744540000002	22.50944681	1
2019-10-23 21:40:56	2019-10-23 22:38:36	2.29234759999999982	01	30-39岁	22.510784991502149	113.92965234485537	440305	V0440300	9712	28	73	31	71	113.927304199999995	22.5072308499999991	113.929744540000002	22.50944681	1
2019-10-23 17:51:35	2019-10-23 18:08:36	2.29234759999999982	01	19-29岁	22.5105430866463898	113.945869146496889	440305	V0440300	9719	28	80	31	78	113.944386559999998	22.5072308499999991	113.946826889999997	22.50944681	1
2019-10-23 09:11:25	2019-10-23 10:48:35	2.29234759999999982	01	30-39岁	22.5128158666593201	113.900953253200058	440305	V0440300	10058	29	62	32	60	113.900460510000002	22.50944681	113.902900840000001	22.5116627700000009	1
2019-10-23 08:30:33	2019-10-23 09:05:23	2.29234759999999982	01	40-49岁	22.5117191547922886	113.92327920882795	440305	V0440300	10067	29	71	32	69	113.922423530000003	22.50944681	113.924863869999996	22.5116627700000009	1
2019-10-23 23:09:33	2019-10-23 23:09:33	2.29234759999999982	01	19-29岁	22.5138181641939212	113.922611054825538	440305	V0440300	10067	29	71	32	69	113.922423530000003	22.50944681	113.924863869999996	22.5116627700000009	2
2019-10-23 00:00:41	2019-10-23 03:29:25	2.29234759999999982	01	19-29岁	22.5138181641939212	113.922611054825538	440305	V0440300	10067	29	71	32	69	113.922423530000003	22.50944681	113.924863869999996	22.5116627700000009	2
2019-10-23 15:55:32	2019-10-23 17:16:41	2.29234759999999982	01	30-39岁	22.5135385431613599	113.926395762583013	440305	V0440300	10068	29	72	32	70	113.924863869999996	22.50944681	113.927304199999995	22.5116627700000009	1
2019-10-23 13:28:53	2019-10-23 21:19:37	2.29234759999999982	01	50-59岁	22.5134864035738502	113.927445964789115	440305	V0440300	10069	29	73	32	71	113.927304199999995	22.50944681	113.929744540000002	22.5116627700000009	1
2019-10-23 19:53:55	2019-10-23 23:30:30	2.29234759999999982	01	19-29岁	22.5121299132214716	113.930137423624785	440305	V0440300	10070	29	74	32	72	113.929744540000002	22.50944681	113.932184879999994	22.5116627700000009	1
2019-10-23 18:54:28	2019-10-23 20:05:31	2.29234759999999982	02	40-49岁	22.5126941506895015	113.933223523365982	440305	V0440300	10071	29	75	32	73	113.932184879999994	22.50944681	113.934625209999993	22.5116627700000009	1
2019-10-23 09:18:49	2019-10-23 13:53:42	3.05925700000000012	01	30-39岁	22.5129200090830288	114.044645161449679	440304	V0440300	10117	29	121	31	120	114.044440339999994	22.50944681	114.046880669999993	22.5116627700000009	1
2019-10-23 19:24:37	2019-10-23 23:34:22	2.29234759999999982	01	30-39岁	22.5143325901436206	113.908019850442869	440305	V0440300	10418	30	65	33	63	113.907781510000007	22.5116627700000009	113.910221849999999	22.513878720000001	1
2019-10-23 09:31:58	2019-10-23 13:47:36	2.29234759999999982	01	30-39岁	22.514379572629899	113.918936650875992	440305	V0440300	10422	30	69	33	67	113.917542859999998	22.5116627700000009	113.919983189999996	22.513878720000001	1
2019-10-23 14:04:19	2019-10-23 16:13:27	2.29234759999999982	01	19-29岁	22.5153318659040487	113.923898552357372	440305	V0440300	10424	30	71	33	69	113.922423530000003	22.5116627700000009	113.924863869999996	22.513878720000001	1
2019-10-23 10:32:45	2019-10-23 12:00:03	2.29234759999999982	01	19-29岁	22.5145215427538403	113.924470167766103	440305	V0440300	10424	30	71	33	69	113.922423530000003	22.5116627700000009	113.924863869999996	22.513878720000001	1
2019-10-23 06:26:15	2019-10-23 07:02:07	2.29234759999999982	02	50-59岁	22.5147342205316612	113.924737435634668	440305	V0440300	10424	30	71	33	69	113.922423530000003	22.5116627700000009	113.924863869999996	22.513878720000001	3
2019-10-23 07:03:09	2019-10-23 12:20:29	2.29234759999999982	02	50-59岁	22.5147342205316612	113.924737435634668	440305	V0440300	10424	30	71	33	69	113.922423530000003	22.5116627700000009	113.924863869999996	22.513878720000001	3
2019-10-23 14:58:28	2019-10-23 17:56:03	2.29234759999999982	02	50-59岁	22.5147342205316612	113.924737435634668	440305	V0440300	10424	30	71	33	69	113.922423530000003	22.5116627700000009	113.924863869999996	22.513878720000001	3
2019-10-23 00:08:23	2019-10-23 07:25:47	2.29234759999999982	01	19-29岁	22.5155985586651788	113.924630874394992	440305	V0440300	10424	30	71	33	69	113.922423530000003	22.5116627700000009	113.924863869999996	22.513878720000001	1
2019-10-23 19:43:36	2019-10-23 20:49:45	2.29234759999999982	01	19-29岁	22.5157176445623115	113.925667587794649	440305	V0440300	10425	30	72	33	70	113.924863869999996	22.5116627700000009	113.927304199999995	22.513878720000001	1
2019-10-23 13:40:54	2019-10-23 15:03:36	2.29234759999999982	02	40-49岁	22.5156472617038794	113.925290317287761	440305	V0440300	10425	30	72	33	70	113.924863869999996	22.5116627700000009	113.927304199999995	22.513878720000001	1
2019-10-23 18:10:59	2019-10-23 20:00:27	2.29234759999999982	01	30-39岁	22.51403384164351	113.928230357565624	440305	V0440300	10426	30	73	33	71	113.927304199999995	22.5116627700000009	113.929744540000002	22.513878720000001	1
2019-10-23 18:20:29	2019-10-23 19:40:49	2.29234759999999982	01	40-49岁	22.515101341428629	113.928838126888195	440305	V0440300	10426	30	73	33	71	113.927304199999995	22.5116627700000009	113.929744540000002	22.513878720000001	1
2019-10-23 12:32:01	2019-10-23 17:23:34	2.29234759999999982	02	40-49岁	22.5145493856527494	113.93018108226299	440305	V0440300	10427	30	74	33	72	113.929744540000002	22.5116627700000009	113.932184879999994	22.513878720000001	1
2019-10-23 09:58:47	2019-10-23 12:38:04	2.29234759999999982	02	50-59岁	22.5154573538747194	113.929995881940954	440305	V0440300	10427	30	74	33	72	113.929744540000002	22.5116627700000009	113.932184879999994	22.513878720000001	1
2019-10-23 19:25:45	2019-10-23 21:24:23	2.29234759999999982	02	19-29岁	22.517878438703729	113.908446008486379	440305	V0440300	10775	31	65	34	63	113.907781510000007	22.513878720000001	113.910221849999999	22.5160946799999984	2
2019-10-23 18:33:53	2019-10-23 19:25:36	2.29234759999999982	02	19-29岁	22.517878438703729	113.908446008486379	440305	V0440300	10775	31	65	34	63	113.907781510000007	22.513878720000001	113.910221849999999	22.5160946799999984	2
2019-10-23 19:10:17	2019-10-23 21:28:14	2.29234759999999982	01	30-39岁	22.5177313432597188	113.910654269746573	440305	V0440300	10776	31	66	34	64	113.910221849999999	22.513878720000001	113.912662190000006	22.5160946799999984	1
2019-10-23 19:25:27	2019-10-23 20:07:56	2.29234759999999982	01	19-29岁	22.5167866073560994	113.914094456429538	440305	V0440300	10777	31	67	34	65	113.912662190000006	22.513878720000001	113.915102520000005	22.5160946799999984	1
2019-10-23 08:09:49	2019-10-23 08:55:29	2.29234759999999982	03	未知	22.5179200498173486	113.925686825737159	440305	V0440300	10782	31	72	34	70	113.924863869999996	22.513878720000001	113.927304199999995	22.5160946799999984	2
2019-10-23 19:11:41	2019-10-23 19:59:53	2.29234759999999982	03	未知	22.5179200498173486	113.925686825737159	440305	V0440300	10782	31	72	34	70	113.924863869999996	22.513878720000001	113.927304199999995	22.5160946799999984	2
2019-10-23 08:46:54	2019-10-23 13:15:12	2.29234759999999982	01	19-29岁	22.5162445283648012	113.929628790106364	440305	V0440300	10783	31	73	34	71	113.927304199999995	22.513878720000001	113.929744540000002	22.5160946799999984	1
2019-10-23 18:26:15	2019-10-23 21:12:07	2.29234759999999982	02	19-29岁	22.5176387441801111	113.931278438416015	440305	V0440300	10784	31	74	34	72	113.929744540000002	22.513878720000001	113.932184879999994	22.5160946799999984	1
2019-10-23 08:03:50	2019-10-23 08:50:01	2.29234759999999982	01	19-29岁	22.5193856921660505	113.910802023245893	440305	V0440300	11133	32	66	35	64	113.910221849999999	22.5160946799999984	113.912662190000006	22.5183106399999993	2
2019-10-23 13:52:10	2019-10-23 14:48:06	2.29234759999999982	01	19-29岁	22.5193856921660505	113.910802023245893	440305	V0440300	11133	32	66	35	64	113.910221849999999	22.5160946799999984	113.912662190000006	22.5183106399999993	2
2019-10-23 19:57:47	2019-10-23 21:30:16	2.29234759999999982	01	19-29岁	22.5198678435974209	113.914764226838557	440305	V0440300	11134	32	67	35	65	113.912662190000006	22.5160946799999984	113.915102520000005	22.5183106399999993	1
2019-10-23 20:09:11	2019-10-23 22:32:36	2.29234759999999982	02	60岁以上	22.5183368341018308	113.924356529720427	440305	V0440300	11138	32	71	35	70	113.922423530000003	22.5160946799999984	113.924863869999996	22.5183106399999993	1
2019-10-23 15:14:08	2019-10-23 16:48:26	2.29234759999999982	01	19-29岁	22.5188402736412101	113.930397069699794	440305	V0440300	11141	32	74	35	73	113.929744540000002	22.5160946799999984	113.932184879999994	22.5183106399999993	1
2019-10-23 00:04:27	2019-10-23 09:41:51	2.29234759999999982	01	30-39岁	22.5189945898984902	113.93233642359877	440305	V0440300	11142	32	75	35	74	113.932184879999994	22.5160946799999984	113.934625209999993	22.5183106399999993	1
2019-10-23 20:37:07	2019-10-23 22:40:51	2.29234759999999982	02	60岁以上	22.5186005878556301	113.938183136266346	440305	V0440300	11144	32	77	35	76	113.93706555	22.5160946799999984	113.939505879999999	22.5183106399999993	1
2019-10-23 00:00:45	2019-10-23 08:23:33	2.29234759999999982	01	40-49岁	22.518931593626359	113.940876294690213	440305	V0440300	11145	32	78	34	77	113.939505879999999	22.5160946799999984	113.941946220000005	22.5183106399999993	1
2019-10-23 18:23:52	2019-10-23 23:40:23	2.29234759999999982	02	30-39岁	22.5200679520363209	113.942259784141896	440305	V0440300	11146	32	79	34	78	113.941946220000005	22.5160946799999984	113.944386559999998	22.5183106399999993	1
2019-10-23 18:49:04	2019-10-23 19:31:13	3.05925700000000012	01	19-29岁	22.5194551479670189	114.039775103015046	440304	V0440300	11186	32	119	34	118	114.039559659999995	22.5160946799999984	114.042000000000002	22.5183106399999993	1
2019-10-23 08:53:23	2019-10-23 14:23:18	2.29234759999999982	02	19-29岁	22.5221884388175511	113.907310652702549	440305	V0440300	11488	33	64	36	62	113.905341179999994	22.5183106399999993	113.907781510000007	22.5205266000000002	1
2019-10-23 15:51:26	2019-10-23 18:19:40	2.29234759999999982	01	30-39岁	22.521059339919951	113.910075103069858	440305	V0440300	11489	33	65	36	63	113.907781510000007	22.5183106399999993	113.910221849999999	22.5205266000000002	1
2019-10-23 14:55:24	2019-10-23 15:50:22	2.29234759999999982	02	40-49岁	22.5223795811237189	113.916796913160752	440305	V0440300	11492	33	68	36	67	113.915102520000005	22.5183106399999993	113.917542859999998	22.5205266000000002	1
2019-10-23 17:08:27	2019-10-23 18:50:02	2.29234759999999982	02	19-29岁	22.522525322361389	113.918279916157886	440305	V0440300	11493	33	69	36	68	113.917542859999998	22.5183106399999993	113.919983189999996	22.5205266000000002	1
2019-10-23 18:39:24	2019-10-23 18:40:34	2.29234759999999982	01	19-29岁	22.5214616533526701	113.922587369442951	440305	V0440300	11495	33	71	36	70	113.922423530000003	22.5183106399999993	113.924863869999996	22.5205266000000002	1
2019-10-23 02:50:35	2019-10-23 10:17:57	2.29234759999999982	01	30-39岁	22.5207955399121502	113.929761292678364	440305	V0440300	11498	33	74	36	73	113.929744540000002	22.5183106399999993	113.932184879999994	22.5205266000000002	2
2019-10-23 23:04:13	2019-10-23 23:42:11	2.29234759999999982	01	30-39岁	22.5207955399121502	113.929761292678364	440305	V0440300	11498	33	74	36	73	113.929744540000002	22.5183106399999993	113.932184879999994	22.5205266000000002	2
2019-10-23 18:10:42	2019-10-23 20:46:25	2.29234759999999982	01	30-39岁	22.5211312802821588	113.941226106096465	440305	V0440300	11502	33	78	35	77	113.939505879999999	22.5183106399999993	113.941946220000005	22.5205266000000002	1
2019-10-23 13:54:05	2019-10-23 14:25:58	3.05925700000000012	03	未知	22.5225332917784407	114.034900677522074	440304	V0440300	11541	33	117	35	116	114.034678990000003	22.5183106399999993	114.037119329999996	22.5205266000000002	1
2019-10-23 19:25:04	2019-10-23 20:12:39	3.05925700000000012	01	50-59岁	22.5218143453456392	114.045369064437352	440304	V0440300	11545	33	121	35	120	114.044440339999994	22.5183106399999993	114.046880669999993	22.5205266000000002	1
2019-10-23 22:08:16	2019-10-23 23:01:54	3.05925700000000012	03	未知	22.5217125689545306	114.050150889747457	440304	V0440300	11547	33	123	35	122	114.04932101	22.5183106399999993	114.051761350000007	22.5205266000000002	1
2019-10-23 08:06:54	2019-10-23 12:56:36	2.29234759999999982	03	未知	22.5242761922259795	113.916871359293182	440305	V0440300	11849	34	68	37	67	113.915102520000005	22.5205266000000002	113.917542859999998	22.5227425500000003	1
2019-10-23 11:33:59	2019-10-23 13:14:10	2.29234759999999982	01	19-29岁	22.5248236756885305	113.92142485321088	440305	V0440300	11851	34	70	37	69	113.919983189999996	22.5205266000000002	113.922423530000003	22.5227425500000003	1
2019-10-23 19:08:08	2019-10-23 20:06:23	2.29234759999999982	01	30-39岁	22.5242306719547116	113.941429817219984	440305	V0440300	11859	34	78	36	77	113.939505879999999	22.5205266000000002	113.941946220000005	22.5227425500000003	1
2019-10-23 20:22:38	2019-10-23 23:40:44	2.29234759999999982	01	19-29岁	22.5230772950070914	113.941999222503512	440305	V0440300	11860	34	79	36	78	113.941946220000005	22.5205266000000002	113.944386559999998	22.5227425500000003	1
2019-10-23 21:24:29	2019-10-23 23:16:39	2.29234759999999982	01	40-49岁	22.5242200641538091	113.942770619203756	440305	V0440300	11860	34	79	36	78	113.941946220000005	22.5205266000000002	113.944386559999998	22.5227425500000003	1
2019-10-23 16:41:35	2019-10-23 17:30:21	3.05925700000000012	01	30-39岁	22.5231130246465483	114.039425102062836	440304	V0440300	11899	34	118	36	117	114.037119329999996	22.5205266000000002	114.039559659999995	22.5227425500000003	1
2019-10-23 16:48:57	2019-10-23 18:53:14	3.05925700000000012	01	19-29岁	22.5233029312800213	114.046318586226292	440304	V0440300	11902	34	121	36	120	114.044440339999994	22.5205266000000002	114.046880669999993	22.5227425500000003	1
2019-10-23 00:00:06	2019-10-23 00:04:47	3.05925700000000012	02	19-29岁	22.5232353196635593	114.046077153337649	440304	V0440300	11902	34	121	36	120	114.044440339999994	22.5205266000000002	114.046880669999993	22.5227425500000003	1
2019-10-23 15:33:28	2019-10-23 20:56:20	3.05925700000000012	01	19-29岁	22.5227619040477798	114.056686128578221	440304	V0440300	11907	34	126	35	125	114.056642019999998	22.5205266000000002	114.059082349999997	22.5227425500000003	1
2019-10-23 19:43:24	2019-10-23 21:50:53	3.05925700000000012	01	19-29岁	22.5237332698776811	114.067866915567748	440304	V0440300	11911	34	130	35	129	114.066403359999995	22.5205266000000002	114.068843700000002	22.5227425500000003	1
2019-10-23 19:57:34	2019-10-23 22:08:20	3.05925700000000012	01	19-29岁	22.5239399031524989	114.070786780062136	440304	V0440300	11912	34	131	35	130	114.068843700000002	22.5205266000000002	114.071284030000001	22.5227425500000003	1
2019-10-23 13:09:49	2019-10-23 14:44:47	2.29234759999999982	01	19-29岁	22.5257135054273512	113.896818594051311	440305	V0440300	12198	35	60	38	59	113.895579830000003	22.5227425500000003	113.898020169999995	22.5249585100000012	1
2019-10-23 12:15:31	2019-10-23 19:57:37	2.29234759999999982	02	19-29岁	22.5266849524614017	113.909775025996311	440305	V0440300	12203	35	65	38	64	113.907781510000007	22.5227425500000003	113.910221849999999	22.5249585100000012	1
2019-10-23 13:43:24	2019-10-23 16:21:43	2.29234759999999982	01	19-29岁	22.5254143323621108	113.908462763524057	440305	V0440300	12203	35	65	38	64	113.907781510000007	22.5227425500000003	113.910221849999999	22.5249585100000012	1
2019-10-23 14:05:56	2019-10-23 16:57:36	2.29234759999999982	02	30-39岁	22.5269899884215299	113.921444806577767	440305	V0440300	12208	35	70	38	69	113.919983189999996	22.5227425500000003	113.922423530000003	22.5249585100000012	1
2019-10-23 17:42:36	2019-10-23 22:15:39	2.29234759999999982	02	30-39岁	22.5262890679535488	113.920187783208334	440305	V0440300	12208	35	70	38	69	113.919983189999996	22.5227425500000003	113.922423530000003	22.5249585100000012	1
2019-10-23 19:21:13	2019-10-23 23:07:33	2.29234759999999982	01	19-29岁	22.5259015423907414	113.920215810122713	440305	V0440300	12208	35	70	38	69	113.919983189999996	22.5227425500000003	113.922423530000003	22.5249585100000012	1
2019-10-23 15:02:05	2019-10-23 15:55:34	2.29234759999999982	01	40-49岁	22.5257774918529599	113.924580258506822	440305	V0440300	12209	35	71	38	70	113.922423530000003	22.5227425500000003	113.924863869999996	22.5249585100000012	1
2019-10-23 19:36:45	2019-10-23 21:01:46	2.29234759999999982	01	19-29岁	22.5258431789258999	113.932272519715838	440305	V0440300	12213	35	75	37	74	113.932184879999994	22.5227425500000003	113.934625209999993	22.5249585100000012	1
2019-10-23 19:45:34	2019-10-23 20:35:16	2.29234759999999982	01	40-49岁	22.5263551026107507	113.942568165689408	440305	V0440300	12217	35	79	37	78	113.941946220000005	22.5227425500000003	113.944386559999998	22.5249585100000012	2
2019-10-23 20:35:40	2019-10-23 21:19:17	2.29234759999999982	01	40-49岁	22.5263551026107507	113.942568165689408	440305	V0440300	12217	35	79	37	78	113.941946220000005	22.5227425500000003	113.944386559999998	22.5249585100000012	2
2019-10-23 18:13:58	2019-10-23 18:13:58	2.29234759999999982	03	未知	22.5268085596608003	113.948386857156777	440305	V0440300	12219	35	81	37	80	113.946826889999997	22.5227425500000003	113.949267230000004	22.5249585100000012	1
2019-10-23 18:24:50	2019-10-23 21:58:20	2.29234759999999982	01	40-49岁	22.5262842454634011	113.961687807790454	440305	V0440300	12225	35	87	37	86	113.961468909999994	22.5227425500000003	113.963909240000007	22.5249585100000012	1
2019-10-23 08:53:17	2019-10-23 12:46:27	2.29234759999999982	01	30-39岁	22.5265615838846287	113.967296759128033	440305	V0440300	12227	35	89	37	88	113.966349579999999	22.5227425500000003	113.968789920000006	22.5249585100000012	2
2019-10-23 13:34:16	2019-10-23 17:42:24	2.29234759999999982	01	30-39岁	22.5265615838846287	113.967296759128033	440305	V0440300	12227	35	89	37	88	113.966349579999999	22.5227425500000003	113.968789920000006	22.5249585100000012	2
2019-10-23 12:35:19	2019-10-23 12:36:19	3.05925700000000012	01	30-39岁	22.5254396915004413	114.0417750823229	440304	V0440300	12257	35	119	37	118	114.039559659999995	22.5227425500000003	114.042000000000002	22.5249585100000012	2
2019-10-23 17:55:33	2019-10-23 22:15:37	3.05925700000000012	01	30-39岁	22.5254396915004413	114.0417750823229	440304	V0440300	12257	35	119	37	118	114.039559659999995	22.5227425500000003	114.042000000000002	22.5249585100000012	2
2019-10-23 17:51:40	2019-10-23 18:43:47	3.05925700000000012	02	30-39岁	22.5262324424990013	114.063364576125252	440304	V0440300	12266	35	128	36	127	114.061522690000004	22.5227425500000003	114.063963029999996	22.5249585100000012	2
2019-10-23 15:29:59	2019-10-23 17:51:38	3.05925700000000012	02	30-39岁	22.5262324424990013	114.063364576125252	440304	V0440300	12266	35	128	36	127	114.061522690000004	22.5227425500000003	114.063963029999996	22.5249585100000012	2
2019-10-23 18:37:57	2019-10-23 20:30:26	3.05925700000000012	01	30-39岁	22.5261683579080909	114.06826238249225	440304	V0440300	12268	35	130	36	129	114.066403359999995	22.5227425500000003	114.068843700000002	22.5249585100000012	1
2019-10-23 10:34:25	2019-10-23 16:29:38	2.29234759999999982	01	19-29岁	22.5285351454082985	113.909782403127394	440305	V0440300	12560	36	65	39	64	113.907781510000007	22.5249585100000012	113.910221849999999	22.5271744699999985	1
2019-10-23 11:14:19	2019-10-23 11:15:19	2.29234759999999982	01	30-39岁	22.529097046821871	113.913665369691998	440305	V0440300	12562	36	67	39	66	113.912662190000006	22.5249585100000012	113.915102520000005	22.5271744699999985	1
2019-10-23 10:36:57	2019-10-23 13:56:05	2.29234759999999982	03	未知	22.5291138582866708	113.913130702672916	440305	V0440300	12562	36	67	39	66	113.912662190000006	22.5249585100000012	113.915102520000005	22.5271744699999985	1
2019-10-23 09:12:38	2019-10-23 12:36:05	2.29234759999999982	01	30-39岁	22.5280543682855416	113.919060600924183	440305	V0440300	12564	36	69	39	68	113.917542859999998	22.5249585100000012	113.919983189999996	22.5271744699999985	1
2019-10-23 19:13:39	2019-10-23 20:44:32	2.29234759999999982	01	30-39岁	22.5284177246283903	113.924842333770187	440305	V0440300	12566	36	71	39	70	113.922423530000003	22.5249585100000012	113.924863869999996	22.5271744699999985	1
2019-10-23 19:59:58	2019-10-23 20:36:18	2.29234759999999982	01	19-29岁	22.5280337719977197	113.948272488420088	440305	V0440300	12576	36	81	38	80	113.946826889999997	22.5249585100000012	113.949267230000004	22.5271744699999985	1
2019-10-23 19:10:24	2019-10-23 21:32:23	2.29234759999999982	02	50-59岁	22.528598804856351	113.94951324980066	440305	V0440300	12577	36	82	38	81	113.949267230000004	22.5249585100000012	113.951707560000003	22.5271744699999985	1
2019-10-23 17:33:05	2019-10-23 18:21:59	2.29234759999999982	03	19-29岁	22.5284143851127503	113.961223447626011	440305	V0440300	12581	36	86	38	85	113.959028570000001	22.5249585100000012	113.961468909999994	22.5271744699999985	1
2019-10-23 14:51:11	2019-10-23 23:07:48	2.29234759999999982	01	50-59岁	22.5280731093861917	113.968963805627197	440305	V0440300	12585	36	90	38	89	113.968789920000006	22.5249585100000012	113.971230250000005	22.5271744699999985	2
2019-10-23 13:22:05	2019-10-23 14:50:29	2.29234759999999982	01	50-59岁	22.5280731093861917	113.968963805627197	440305	V0440300	12585	36	90	38	89	113.968789920000006	22.5249585100000012	113.971230250000005	22.5271744699999985	2
2019-10-23 14:17:50	2019-10-23 16:57:24	3.05925700000000012	02	19-29岁	22.5286757273620992	114.028823806090728	440304	V0440300	12609	36	114	38	113	114.027357980000005	22.5249585100000012	114.029798319999998	22.5271744699999985	1
2019-10-23 18:08:42	2019-10-23 19:37:19	3.05925700000000012	02	19-29岁	22.5278075830739901	114.027754302812312	440304	V0440300	12609	36	114	38	113	114.027357980000005	22.5249585100000012	114.029798319999998	22.5271744699999985	1
2019-10-23 19:45:16	2019-10-23 21:37:49	3.05925700000000012	02	30-39岁	22.5286146273405805	114.045593504680255	440304	V0440300	12616	36	121	38	120	114.044440339999994	22.5249585100000012	114.046880669999993	22.5271744699999985	1
2019-10-23 14:57:22	2019-10-23 19:18:25	2.29234759999999982	01	40-49岁	22.5315444423265312	113.912814343184408	440305	V0440300	12919	37	67	40	66	113.912662190000006	22.5271744699999985	113.915102520000005	22.5293904199999986	1
2019-10-23 15:30:01	2019-10-23 16:06:07	2.29234759999999982	01	40-49岁	22.5294225745906189	113.914639289600004	440305	V0440300	12919	37	67	40	66	113.912662190000006	22.5271744699999985	113.915102520000005	22.5293904199999986	1
2019-10-23 12:20:47	2019-10-23 22:58:01	2.29234759999999982	01	19-29岁	22.5315896178457713	113.919875862663744	440305	V0440300	12921	37	69	40	68	113.917542859999998	22.5271744699999985	113.919983189999996	22.5293904199999986	1
2019-10-23 22:10:43	2019-10-23 23:10:47	2.29234759999999982	01	19-29岁	22.5307373785476912	113.919671343550135	440305	V0440300	12921	37	69	40	68	113.917542859999998	22.5271744699999985	113.919983189999996	22.5293904199999986	1
2019-10-23 10:37:00	2019-10-23 19:55:48	2.29234759999999982	02	19-29岁	22.5297192141318803	113.922112856549219	440305	V0440300	12922	37	70	40	69	113.919983189999996	22.5271744699999985	113.922423530000003	22.5293904199999986	1
2019-10-23 12:40:12	2019-10-23 14:00:23	2.29234759999999982	01	30-39岁	22.5300845216146612	113.921395592948272	440305	V0440300	12922	37	70	40	69	113.919983189999996	22.5271744699999985	113.922423530000003	22.5293904199999986	1
2019-10-23 11:22:12	2019-10-23 13:16:27	2.29234759999999982	01	30-39岁	22.5310862159933407	113.920450483199218	440305	V0440300	12922	37	70	40	69	113.919983189999996	22.5271744699999985	113.922423530000003	22.5293904199999986	1
2019-10-23 19:33:10	2019-10-23 20:21:50	2.29234759999999982	01	60岁以上	22.5299295830483004	113.94497637997884	440305	V0440300	12932	37	80	39	79	113.944386559999998	22.5271744699999985	113.946826889999997	22.5293904199999986	1
2019-10-23 00:08:51	2019-10-23 00:09:12	2.29234759999999982	02	19-29岁	22.5299360687251209	113.969165990841688	440305	V0440300	12942	37	90	39	89	113.968789920000006	22.5271744699999985	113.971230250000005	22.5293904199999986	1
2019-10-23 20:06:25	2019-10-23 23:04:34	3.05925700000000012	01	40-49岁	22.5305880035026505	114.021933624995299	440304	V0440300	12963	37	111	39	110	114.02003698	22.5271744699999985	114.022477309999999	22.5293904199999986	1
2019-10-23 15:40:09	2019-10-23 17:36:01	3.05925700000000012	01	30-39岁	22.5315487391200513	114.023127419593067	440304	V0440300	12964	37	112	39	111	114.022477309999999	22.5271744699999985	114.024917650000006	22.5293904199999986	1
2019-10-23 19:57:14	2019-10-23 21:00:23	3.05925700000000012	01	30-39岁	22.5308156087092115	114.023502609501861	440304	V0440300	12964	37	112	39	111	114.022477309999999	22.5271744699999985	114.024917650000006	22.5293904199999986	1
2019-10-23 20:21:33	2019-10-23 22:02:30	3.05925700000000012	01	19-29岁	22.5300297987179903	114.031281917366528	440304	V0440300	12967	37	115	39	114	114.029798319999998	22.5271744699999985	114.032238660000004	22.5293904199999986	1
2019-10-23 19:40:51	2019-10-23 21:55:29	3.05925700000000012	03	未知	22.529695330195441	114.049398334327066	440304	V0440300	12975	37	123	38	122	114.04932101	22.5271744699999985	114.051761350000007	22.5293904199999986	1
2019-10-23 18:05:54	2019-10-23 20:45:54	3.05925700000000012	01	30-39岁	22.5300536397222899	114.061573814532437	440304	V0440300	12980	37	128	38	127	114.061522690000004	22.5271744699999985	114.063963029999996	22.5293904199999986	1
2019-10-23 07:57:08	2019-10-23 17:46:40	3.05925700000000012	01	19-29岁	22.5308450618713607	114.064384266197806	440304	V0440300	12981	37	129	38	128	114.063963029999996	22.5271744699999985	114.066403359999995	22.5293904199999986	1
2019-10-23 18:02:47	2019-10-23 19:27:05	3.05925700000000012	02	30-39岁	22.5312840841337909	114.070146015388502	440304	V0440300	12983	37	131	38	130	114.068843700000002	22.5271744699999985	114.071284030000001	22.5293904199999986	1
2019-10-23 14:05:34	2019-10-23 17:01:46	2.29234759999999982	01	30-39岁	22.5333931544398105	113.907109542465548	440305	V0440300	13273	38	64	41	63	113.905341179999994	22.5293904199999986	113.907781510000007	22.5316063799999995	1
2019-10-23 07:19:38	2019-10-23 08:32:45	2.29234759999999982	01	19-29岁	22.5318265573338685	113.905424983092956	440305	V0440300	13273	38	64	41	63	113.905341179999994	22.5293904199999986	113.907781510000007	22.5316063799999995	1
2019-10-23 10:43:59	2019-10-23 11:37:16	2.29234759999999982	01	30-39岁	22.5321711898419785	113.911615214861712	440305	V0440300	13275	38	66	41	65	113.910221849999999	22.5293904199999986	113.912662190000006	22.5316063799999995	2
2019-10-23 11:40:46	2019-10-23 15:24:49	2.29234759999999982	01	30-39岁	22.5321711898419785	113.911615214861712	440305	V0440300	13275	38	66	41	65	113.910221849999999	22.5293904199999986	113.912662190000006	22.5316063799999995	2
2019-10-23 18:35:56	2019-10-23 21:55:39	2.29234759999999982	02	19-29岁	22.5325843266777106	113.919037747978777	440305	V0440300	13278	38	69	41	68	113.917542859999998	22.5293904199999986	113.919983189999996	22.5316063799999995	1
2019-10-23 09:49:25	2019-10-23 11:11:10	2.29234759999999982	02	19-29岁	22.5316955337434983	113.918338598661393	440305	V0440300	13278	38	69	41	68	113.917542859999998	22.5293904199999986	113.919983189999996	22.5316063799999995	1
2019-10-23 18:31:23	2019-10-23 21:09:25	2.29234759999999982	01	30-39岁	22.5322916611772683	113.921191192171847	440305	V0440300	13279	38	70	41	69	113.919983189999996	22.5293904199999986	113.922423530000003	22.5316063799999995	1
2019-10-23 21:09:07	2019-10-23 23:13:07	2.29234759999999982	03	未知	22.5317443612222483	113.927964751480999	440305	V0440300	13282	38	73	40	72	113.927304199999995	22.5293904199999986	113.929744540000002	22.5316063799999995	1
2019-10-23 19:48:24	2019-10-23 20:38:10	2.29234759999999982	01	40-49岁	22.5328481838138011	113.927639156082648	440305	V0440300	13282	38	73	40	72	113.927304199999995	22.5293904199999986	113.929744540000002	22.5316063799999995	1
2019-10-23 18:50:38	2019-10-23 22:24:12	2.29234759999999982	02	19-29岁	22.5332710906885012	113.937033753212759	440305	V0440300	13285	38	76	40	75	113.934625209999993	22.5293904199999986	113.93706555	22.5316063799999995	1
2019-10-23 19:15:59	2019-10-23 19:58:20	2.29234759999999982	01	50-59岁	22.5334955216951585	113.939340942698564	440305	V0440300	13286	38	77	40	76	113.93706555	22.5293904199999986	113.939505879999999	22.5316063799999995	1
2019-10-23 18:04:42	2019-10-23 22:00:48	2.29234759999999982	01	19-29岁	22.5336801807130911	113.93718987595409	440305	V0440300	13286	38	77	40	76	113.93706555	22.5293904199999986	113.939505879999999	22.5316063799999995	1
2019-10-23 20:40:23	2019-10-23 21:31:59	2.29234759999999982	01	19-29岁	22.5322970511483511	113.942757850994226	440305	V0440300	13288	38	79	40	78	113.941946220000005	22.5293904199999986	113.944386559999998	22.5316063799999995	1
2019-10-23 07:02:42	2019-10-23 07:38:49	2.29234759999999982	01	40-49岁	22.5322490434863596	113.953542409819235	440305	V0440300	13292	38	83	40	82	113.951707560000003	22.5293904199999986	113.954147899999995	22.5316063799999995	1
2019-10-23 18:46:06	2019-10-23 21:39:10	2.29234759999999982	01	19-29岁	22.5323581055966606	113.957872870685705	440305	V0440300	13294	38	85	40	84	113.956588240000002	22.5293904199999986	113.959028570000001	22.5316063799999995	1
2019-10-23 16:33:46	2019-10-23 18:16:23	2.29234759999999982	02	19-29岁	22.533677262608041	113.963682693251599	440305	V0440300	13296	38	87	40	86	113.961468909999994	22.5293904199999986	113.963909240000007	22.5316063799999995	1
2019-10-23 20:57:51	2019-10-23 22:59:13	2.29234759999999982	01	30-39岁	22.5327932627380711	113.974718890876701	440305	V0440300	13301	38	92	40	91	113.973670589999998	22.5293904199999986	113.976110930000004	22.5316063799999995	1
2019-10-23 11:54:33	2019-10-23 13:48:00	2.29234759999999982	01	50-59岁	22.5336150470782783	113.987243260661842	440305	V0440300	13306	38	97	40	96	113.985872270000002	22.5293904199999986	113.988312609999994	22.5316063799999995	1
2019-10-23 19:08:18	2019-10-23 19:21:13	3.05925700000000012	01	30-39岁	22.5326648319345217	114.017118820938364	440304	V0440300	13318	38	109	40	108	114.015156300000001	22.5293904199999986	114.017596639999994	22.5316063799999995	1
2019-10-23 08:17:42	2019-10-23 14:24:28	3.05925700000000012	01	19-29岁	22.5333196048724886	114.021768135004663	440304	V0440300	13320	38	111	40	110	114.02003698	22.5293904199999986	114.022477309999999	22.5316063799999995	1
2019-10-23 12:01:19	2019-10-23 21:24:41	3.05925700000000012	01	19-29岁	22.5337561233201491	114.057735452115793	440304	V0440300	13335	38	126	39	125	114.056642019999998	22.5293904199999986	114.059082349999997	22.5316063799999995	1
2019-10-23 11:31:44	2019-10-23 22:05:05	2.29234759999999982	02	40-49岁	22.5343907779870882	113.900335567675924	440305	V0440300	13627	39	61	42	60	113.898020169999995	22.5316063799999995	113.900460510000002	22.5338223400000004	1
2019-10-23 19:24:22	2019-10-23 20:34:42	2.29234759999999982	02	19-29岁	22.5354179456695114	113.924687198983634	440305	V0440300	13637	39	71	42	70	113.922423530000003	22.5316063799999995	113.924863869999996	22.5338223400000004	1
2019-10-23 20:41:29	2019-10-23 22:12:50	2.29234759999999982	02	50-59岁	22.5354616592408412	113.934537211925786	440305	V0440300	13641	39	75	41	74	113.932184879999994	22.5316063799999995	113.934625209999993	22.5338223400000004	1
2019-10-23 19:12:55	2019-10-23 20:43:59	2.29234759999999982	01	30-39岁	22.5359791480111298	113.940383958732511	440305	V0440300	13644	39	78	41	77	113.939505879999999	22.5316063799999995	113.941946220000005	22.5338223400000004	1
2019-10-23 19:25:30	2019-10-23 20:42:44	2.29234759999999982	01	19-29岁	22.5347642032966498	113.942460615954914	440305	V0440300	13645	39	79	41	78	113.941946220000005	22.5316063799999995	113.944386559999998	22.5338223400000004	1
2019-10-23 22:42:20	2019-10-23 23:12:30	2.29234759999999982	02	50-59岁	22.5355552029405111	113.953226941346799	440305	V0440300	13649	39	83	41	82	113.951707560000003	22.5316063799999995	113.954147899999995	22.5338223400000004	1
2019-10-23 12:28:18	2019-10-23 14:06:50	2.29234759999999982	01	30-39岁	22.5359390848688292	113.977390016132816	440305	V0440300	13659	39	93	41	92	113.976110930000004	22.5316063799999995	113.978551260000003	22.5338223400000004	1
2019-10-23 07:59:20	2019-10-23 10:42:53	2.29234759999999982	01	40-49岁	22.5357808119569505	113.987711148741994	440305	V0440300	13663	39	97	41	96	113.985872270000002	22.5316063799999995	113.988312609999994	22.5338223400000004	1
2019-10-23 08:56:14	2019-10-23 23:40:14	3.05925700000000012	02	19-29岁	22.5353563761563898	114.062821741784347	440304	V0440300	13694	39	128	40	127	114.061522690000004	22.5316063799999995	114.063963029999996	22.5338223400000004	1
2019-10-23 17:13:55	2019-10-23 18:02:20	2.29234759999999982	01	40-49岁	22.537844331044429	113.921320564467564	440305	V0440300	13993	40	70	43	69	113.919983189999996	22.5338223400000004	113.922423530000003	22.5360383000000013	1
2019-10-23 19:30:18	2019-10-23 22:17:40	2.29234759999999982	02	19-29岁	22.5363425283007111	113.929621363643406	440305	V0440300	13996	40	73	42	72	113.927304199999995	22.5338223400000004	113.929744540000002	22.5360383000000013	1
2019-10-23 16:32:06	2019-10-23 20:03:42	2.29234759999999982	01	19-29岁	22.5379404519192583	113.96577535219464	440305	V0440300	14011	40	88	42	87	113.963909240000007	22.5338223400000004	113.966349579999999	22.5360383000000013	1
2019-10-23 00:00:29	2019-10-23 01:09:10	2.29234759999999982	01	19-29岁	22.5363315547330885	113.96564538057811	440305	V0440300	14011	40	88	42	87	113.963909240000007	22.5338223400000004	113.966349579999999	22.5360383000000013	1
2019-10-23 12:13:30	2019-10-23 14:04:26	2.29234759999999982	02	19-29岁	22.5366420415784887	113.966794709410337	440305	V0440300	14012	40	89	42	88	113.966349579999999	22.5338223400000004	113.968789920000006	22.5360383000000013	1
2019-10-23 16:41:53	2019-10-23 19:08:54	3.05925700000000012	01	40-49岁	22.5362882898578007	114.066902117702497	440304	V0440300	14053	40	130	41	129	114.066403359999995	22.5338223400000004	114.068843700000002	22.5360383000000013	1
2019-10-23 06:56:02	2019-10-23 08:14:53	3.05925700000000012	03	未知	22.5371298822346304	114.07048895023182	440304	V0440300	14054	40	131	41	130	114.068843700000002	22.5338223400000004	114.071284030000001	22.5360383000000013	1
2019-10-23 01:27:36	2019-10-23 05:12:44	3.05925700000000012	01	19-29岁	22.5377611495120505	114.077403160680788	440304	V0440300	14057	40	134	41	133	114.07616471	22.5338223400000004	114.078605039999999	22.5360383000000013	1
2019-10-23 09:43:15	2019-10-23 13:46:13	2.29234759999999982	02	30-39岁	22.540146181032199	113.917111356452821	440305	V0440300	14348	41	68	44	67	113.915102520000005	22.5360383000000013	113.917542859999998	22.5382542599999987	1
2019-10-23 09:17:57	2019-10-23 12:01:08	2.29234759999999982	01	40-49岁	22.539871977157361	113.922111072668002	440305	V0440300	14350	41	70	43	69	113.919983189999996	22.5360383000000013	113.922423530000003	22.5382542599999987	1
2019-10-23 09:35:03	2019-10-23 12:45:57	2.29234759999999982	02	30-39岁	22.5397877232570494	113.93659841689329	440305	V0440300	14356	41	76	43	75	113.934625209999993	22.5360383000000013	113.93706555	22.5382542599999987	1
2019-10-23 18:04:35	2019-10-23 18:42:54	2.29234759999999982	01	30-39岁	22.5398551118215593	113.943932017809573	440305	V0440300	14359	41	79	43	78	113.941946220000005	22.5360383000000013	113.944386559999998	22.5382542599999987	1
2019-10-23 00:15:33	2019-10-23 09:32:11	2.29234759999999982	03	未知	22.5396620261272105	113.944694070048726	440305	V0440300	14360	41	80	43	79	113.944386559999998	22.5360383000000013	113.946826889999997	22.5382542599999987	1
2019-10-23 20:45:35	2019-10-23 21:40:16	2.29234759999999982	02	19-29岁	22.5400018938893112	113.975552687998714	440305	V0440300	14372	41	92	43	91	113.973670589999998	22.5360383000000013	113.976110930000004	22.5382542599999987	1
2019-10-23 11:35:27	2019-10-23 17:26:00	3.05925700000000012	01	30-39岁	22.5399471421024593	114.016087826618289	440304	V0440300	14389	41	109	43	108	114.015156300000001	22.5360383000000013	114.017596639999994	22.5382542599999987	1
2019-10-23 15:40:54	2019-10-23 15:41:54	3.05925700000000012	01	30-39岁	22.5402083687400605	114.061135288028183	440304	V0440300	14407	41	127	42	126	114.059082349999997	22.5360383000000013	114.061522690000004	22.5382542599999987	1
2019-10-23 13:35:01	2019-10-23 16:40:50	3.17181930000000012	01	40-49岁	22.5400615799337807	114.101771765035622	440303	V0440300	14424	41	144	42	143	114.100568069999994	22.5360383000000013	114.103008399999993	22.5382542599999987	1
2019-10-23 15:32:48	2019-10-23 17:40:45	2.29234759999999982	01	19-29岁	22.5418888993525108	113.918102448117395	440305	V0440300	14706	42	69	44	68	113.917542859999998	22.5382542599999987	113.919983189999996	22.5404702099999987	1
2019-10-23 18:00:21	2019-10-23 20:05:16	2.29234759999999982	02	30-39岁	22.5411101611480689	113.961100830664847	440305	V0440300	14723	42	86	44	85	113.959028570000001	22.5382542599999987	113.961468909999994	22.5404702099999987	1
2019-10-23 21:13:28	2019-10-23 21:53:24	2.29234759999999982	01	30-39岁	22.5405045274529989	113.962960050960859	440305	V0440300	14724	42	87	44	86	113.961468909999994	22.5382542599999987	113.963909240000007	22.5404702099999987	1
2019-10-23 10:38:10	2019-10-23 13:37:49	3.05925700000000012	02	50-59岁	22.5410046486509401	114.05927234235223	440304	V0440300	14764	42	127	43	126	114.059082349999997	22.5382542599999987	114.061522690000004	22.5404702099999987	1
2019-10-23 19:20:13	2019-10-23 20:10:03	3.05925700000000012	01	19-29岁	22.5405922248281207	114.068812660632588	440304	V0440300	14767	42	130	43	129	114.066403359999995	22.5382542599999987	114.068843700000002	22.5404702099999987	1
2019-10-23 14:23:34	2019-10-23 15:50:12	3.17181930000000012	01	30-39岁	22.5406073716124205	114.097504578077945	440303	V0440300	14779	42	142	43	141	114.095687400000003	22.5382542599999987	114.098127730000002	22.5404702099999987	1
2019-10-23 14:03:53	2019-10-23 23:08:53	3.17181930000000012	01	30-39岁	22.5421225739464184	114.104449332661716	440303	V0440300	14782	42	145	43	144	114.103008399999993	22.5382542599999987	114.10544874	22.5404702099999987	1
2019-10-23 18:50:39	2019-10-23 22:02:32	3.17181930000000012	02	30-39岁	22.5425882479960187	114.106752157208433	440303	V0440300	14783	42	146	43	145	114.10544874	22.5382542599999987	114.107889080000007	22.5404702099999987	1
2019-10-23 15:40:17	2019-10-23 15:41:17	3.17181930000000012	01	19-29岁	22.542511965628691	114.110037955567805	440303	V0440300	14784	42	147	43	146	114.107889080000007	22.5382542599999987	114.110329410000006	22.5404702099999987	1
2019-10-23 12:02:37	2019-10-23 13:11:27	2.29234759999999982	01	19-29岁	22.5435972152326087	113.929557931316609	440305	V0440300	15067	43	73	45	72	113.927304199999995	22.5404702099999987	113.929744540000002	22.5426861699999996	1
2019-10-23 19:23:09	2019-10-23 20:42:33	2.29234759999999982	01	19-29岁	22.5441115459836894	113.947083268237179	440305	V0440300	15075	43	81	45	80	113.946826889999997	22.5404702099999987	113.949267230000004	22.5426861699999996	1
2019-10-23 08:48:01	2019-10-23 11:31:17	2.29234759999999982	02	19-29岁	22.5433434118874416	113.969922385326115	440305	V0440300	15084	43	90	45	89	113.968789920000006	22.5404702099999987	113.971230250000005	22.5426861699999996	1
2019-10-23 13:39:13	2019-10-23 15:59:03	3.05925700000000012	01	40-49岁	22.5431117731968484	114.012998055520512	440304	V0440300	15102	43	108	45	107	114.012715970000002	22.5404702099999987	114.015156300000001	22.5426861699999996	1
2019-10-23 10:44:50	2019-10-23 10:45:50	3.05925700000000012	01	19-29岁	22.5439311024715714	114.080683659434058	440304	V0440300	15129	43	135	44	134	114.078605039999999	22.5404702099999987	114.081045380000006	22.5426861699999996	1
2019-10-23 15:06:58	2019-10-23 16:31:28	3.17181930000000012	01	30-39岁	22.544453528540501	114.117634873763024	440303	V0440300	15144	43	150	44	149	114.115210079999997	22.5404702099999987	114.117650420000004	22.5426861699999996	1
2019-10-23 15:43:08	2019-10-23 16:27:07	2.29234759999999982	01	19-29岁	22.5464251192507099	113.908538607442338	440305	V0440300	15416	44	65	47	64	113.907781510000007	22.5426861699999996	113.910221849999999	22.5449021300000005	1
2019-10-23 10:31:53	2019-10-23 11:07:57	2.29234759999999982	01	50-59岁	22.5461999431655613	113.915606878863144	440305	V0440300	15419	44	68	46	67	113.915102520000005	22.5426861699999996	113.917542859999998	22.5449021300000005	1
2019-10-23 13:05:58	2019-10-23 14:17:27	2.29234759999999982	01	19-29岁	22.5457510178725187	113.926090323327458	440305	V0440300	15423	44	72	46	71	113.924863869999996	22.5426861699999996	113.927304199999995	22.5449021300000005	1
2019-10-23 00:00:05	2019-10-23 09:01:30	2.29234759999999982	01	30-39岁	22.5458895735074698	113.9290894009456	440305	V0440300	15424	44	73	46	72	113.927304199999995	22.5426861699999996	113.929744540000002	22.5449021300000005	1
2019-10-23 14:17:03	2019-10-23 15:13:43	2.29234759999999982	01	30-39岁	22.5450955425023913	113.946148325043865	440305	V0440300	15431	44	80	46	79	113.944386559999998	22.5426861699999996	113.946826889999997	22.5449021300000005	1
2019-10-23 18:51:36	2019-10-23 22:22:09	2.29234759999999982	02	0-18岁	22.5454136987227898	113.946743697147767	440305	V0440300	15431	44	80	46	79	113.944386559999998	22.5426861699999996	113.946826889999997	22.5449021300000005	1
2019-10-23 10:31:32	2019-10-23 14:30:19	3.05925700000000012	01	30-39岁	22.54590864624668	114.006155897352201	440304	V0440300	15456	44	105	46	104	114.005394960000004	22.5426861699999996	114.007835290000003	22.5449021300000005	1
2019-10-23 19:30:21	2019-10-23 21:15:22	3.05925700000000012	01	19-29岁	22.54705167723057	114.011319719829331	440304	V0440300	15458	44	107	46	106	114.010275629999995	22.5426861699999996	114.012715970000002	22.5449021300000005	1
2019-10-23 11:59:42	2019-10-23 13:36:32	3.05925700000000012	02	19-29岁	22.5459414666418105	114.047449578426892	440304	V0440300	15473	44	122	45	121	114.046880669999993	22.5426861699999996	114.04932101	22.5449021300000005	1
2019-10-23 11:29:30	2019-10-23 11:30:30	3.05925700000000012	01	0-18岁	22.5456414510857286	114.073486510535261	440304	V0440300	15483	44	132	45	131	114.071284030000001	22.5426861699999996	114.073724369999994	22.5449021300000005	1
2019-10-23 14:01:56	2019-10-23 17:07:41	3.05925700000000012	01	19-29岁	22.5453420847296897	114.076378653053112	440304	V0440300	15485	44	134	45	133	114.07616471	22.5426861699999996	114.078605039999999	22.5449021300000005	1
2019-10-23 15:17:41	2019-10-23 17:00:07	3.17181930000000012	01	30-39岁	22.5457010492156584	114.124799446596867	440303	V0440300	15504	44	153	45	152	114.122531089999995	22.5426861699999996	114.124971430000002	22.5449021300000005	1
2019-10-23 11:19:23	2019-10-23 12:01:08	2.01503029999999983	01	30-39岁	22.5489401775399116	113.896687617113699	440306	V0440300	15768	45	60	48	59	113.895579830000003	22.5449021300000005	113.898020169999995	22.5471180900000014	1
2019-10-23 12:37:34	2019-10-23 14:05:06	2.29234759999999982	02	19-29岁	22.5482643554431803	113.921137826080212	440305	V0440300	15778	45	70	47	69	113.919983189999996	22.5449021300000005	113.922423530000003	22.5471180900000014	1
2019-10-23 09:49:48	2019-10-23 11:55:51	2.29234759999999982	03	未知	22.5474613914512503	113.939576852546892	440305	V0440300	15786	45	78	47	77	113.939505879999999	22.5449021300000005	113.941946220000005	22.5471180900000014	1
2019-10-23 15:49:21	2019-10-23 23:38:24	2.29234759999999982	01	19-29岁	22.5492997288818984	113.946075164307601	440305	V0440300	15788	45	80	47	79	113.944386559999998	22.5449021300000005	113.946826889999997	22.5471180900000014	1
2019-10-23 17:24:37	2019-10-23 20:30:18	2.29234759999999982	01	未知	22.5487193688352292	113.949255370201485	440305	V0440300	15789	45	81	47	80	113.946826889999997	22.5449021300000005	113.949267230000004	22.5471180900000014	1
2019-10-23 18:51:56	2019-10-23 19:50:43	2.29234759999999982	02	30-39岁	22.5492939055380397	113.947668725801563	440305	V0440300	15789	45	81	47	80	113.946826889999997	22.5449021300000005	113.949267230000004	22.5471180900000014	1
2019-10-23 18:13:17	2019-10-23 20:15:02	2.29234759999999982	01	19-29岁	22.5484162251331384	113.964224769162357	440305	V0440300	15796	45	88	47	87	113.963909240000007	22.5449021300000005	113.966349579999999	22.5471180900000014	1
2019-10-23 22:16:54	2019-10-23 23:37:25	3.05925700000000012	02	30-39岁	22.5474166514113605	114.055541234535994	440304	V0440300	15833	45	125	46	124	114.054201680000006	22.5449021300000005	114.056642019999998	22.5471180900000014	2
2019-10-23 18:48:01	2019-10-23 22:16:41	3.05925700000000012	02	30-39岁	22.5474166514113605	114.055541234535994	440304	V0440300	15833	45	125	46	124	114.054201680000006	22.5449021300000005	114.056642019999998	22.5471180900000014	2
2019-10-23 17:15:44	2019-10-23 22:59:13	3.05925700000000012	01	19-29岁	22.5487371437823185	114.08540205536552	440304	V0440300	15845	45	137	46	136	114.083485710000005	22.5449021300000005	114.085926049999998	22.5471180900000014	1
2019-10-23 08:49:32	2019-10-23 17:55:51	3.05925700000000012	02	40-49岁	22.5478413129801396	114.090755429729086	440304	V0440300	15847	45	139	46	138	114.088366390000004	22.5449021300000005	114.090806720000003	22.5471180900000014	1
2019-10-23 09:30:48	2019-10-23 10:31:31	2.29234759999999982	02	19-29岁	22.5511509864075883	113.937600763516386	440305	V0440300	16142	46	77	48	76	113.93706555	22.5471180900000014	113.939505879999999	22.5493340400000015	1
2019-10-23 21:14:38	2019-10-23 21:51:01	2.29234759999999982	02	30-39岁	22.5504880082777213	113.947817327462033	440305	V0440300	16146	46	81	48	80	113.946826889999997	22.5471180900000014	113.949267230000004	22.5493340400000015	1
2019-10-23 11:50:40	2019-10-23 18:58:37	2.29234759999999982	02	19-29岁	22.5509602728135405	113.94892429140701	440305	V0440300	16146	46	81	48	80	113.946826889999997	22.5471180900000014	113.949267230000004	22.5493340400000015	1
2019-10-23 16:21:55	2019-10-23 16:56:27	2.29234759999999982	03	19-29岁	22.5500033671305786	113.952239118175157	440305	V0440300	16148	46	83	48	82	113.951707560000003	22.5471180900000014	113.954147899999995	22.5493340400000015	1
2019-10-23 17:36:55	2019-10-23 20:48:22	2.29234759999999982	02	19-29岁	22.5514978994819089	113.965400981802773	440305	V0440300	16153	46	88	48	87	113.963909240000007	22.5471180900000014	113.966349579999999	22.5493340400000015	1
2019-10-23 17:42:52	2019-10-23 23:21:05	3.17181930000000012	01	40-49岁	22.5494640783088087	114.103645006395865	440303	V0440300	16210	46	145	47	144	114.103008399999993	22.5471180900000014	114.10544874	22.5493340400000015	1
2019-10-23 20:04:33	2019-10-23 22:16:22	3.17181930000000012	02	19-29岁	22.5496487840267683	114.126000264843043	440303	V0440300	16219	46	154	47	153	114.124971430000002	22.5471180900000014	114.127411769999995	22.5493340400000015	2
2019-10-23 18:49:38	2019-10-23 20:04:02	3.17181930000000012	02	19-29岁	22.5496487840267683	114.126000264843043	440303	V0440300	16219	46	154	47	153	114.124971430000002	22.5471180900000014	114.127411769999995	22.5493340400000015	2
2019-10-23 17:13:34	2019-10-23 22:11:12	2.29234759999999982	01	19-29岁	22.5528682159590588	113.938680197508106	440305	V0440300	16499	47	77	49	76	113.93706555	22.5493340400000015	113.939505879999999	22.5515499999999989	1
2019-10-23 16:23:35	2019-10-23 20:02:25	2.29234759999999982	02	30-39岁	22.5531748830508008	113.945309656589259	440305	V0440300	16502	47	80	49	79	113.944386559999998	22.5493340400000015	113.946826889999997	22.5515499999999989	1
2019-10-23 18:55:31	2019-10-23 20:14:06	2.29234759999999982	02	30-39岁	22.5520570138880991	113.950124403677123	440305	V0440300	16504	47	82	49	81	113.949267230000004	22.5493340400000015	113.951707560000003	22.5515499999999989	1
2019-10-23 07:41:02	2019-10-23 08:15:51	2.29234759999999982	02	30-39岁	22.5527352908256411	113.952101327920388	440305	V0440300	16505	47	83	49	82	113.951707560000003	22.5493340400000015	113.954147899999995	22.5515499999999989	1
2019-10-23 09:09:27	2019-10-23 09:58:34	2.29234759999999982	01	30-39岁	22.5529105543727297	113.951825416833103	440305	V0440300	16505	47	83	49	82	113.951707560000003	22.5493340400000015	113.954147899999995	22.5515499999999989	2
2019-10-23 17:45:42	2019-10-23 17:46:42	2.29234759999999982	01	30-39岁	22.5529105543727297	113.951825416833103	440305	V0440300	16505	47	83	49	82	113.951707560000003	22.5493340400000015	113.954147899999995	22.5515499999999989	2
2019-10-23 19:07:28	2019-10-23 19:40:30	2.29234759999999982	01	19-29岁	22.5534823878627684	113.956282385309677	440305	V0440300	16506	47	84	49	83	113.954147899999995	22.5493340400000015	113.956588240000002	22.5515499999999989	1
2019-10-23 00:43:58	2019-10-23 08:48:41	2.29234759999999982	01	30-39岁	22.5527207037751296	113.971855077858194	440305	V0440300	16513	47	91	49	90	113.971230250000005	22.5493340400000015	113.973670589999998	22.5515499999999989	1
2019-10-23 19:00:14	2019-10-23 21:12:15	3.05925700000000012	02	30-39岁	22.5529281062637388	114.090551523569204	440304	V0440300	16561	47	139	48	138	114.088366390000004	22.5493340400000015	114.090806720000003	22.5515499999999989	1
2019-10-23 15:06:34	2019-10-23 16:49:18	2.01503029999999983	03	未知	22.5545488796518612	113.912846330876491	440306	V0440300	16846	48	67	50	66	113.912662190000006	22.5515499999999989	113.915102520000005	22.5537659599999998	1
2019-10-23 18:15:26	2019-10-23 20:43:01	2.29234759999999982	01	30-39岁	22.5546761393538198	113.924658460814101	440305	V0440300	16850	48	71	50	70	113.922423530000003	22.5515499999999989	113.924863869999996	22.5537659599999998	1
2019-10-23 21:07:37	2019-10-23 22:30:24	2.29234759999999982	01	19-29岁	22.5546580226809112	113.992353773066057	440305	V0440300	16878	48	99	50	98	113.990752939999993	22.5515499999999989	113.99319328	22.5537659599999998	1
2019-10-23 18:58:15	2019-10-23 21:10:01	3.05925700000000012	01	30-39岁	22.5542236861023007	113.999534133309353	440304	V0440300	16881	48	102	50	101	113.998073950000006	22.5515499999999989	114.000514289999998	22.5537659599999998	1
2019-10-23 08:20:11	2019-10-23 08:25:58	3.05925700000000012	02	19-29岁	22.5543991162181996	114.004583054694422	440304	V0440300	16883	48	104	50	103	114.002954619999997	22.5515499999999989	114.005394960000004	22.5537659599999998	1
2019-10-23 15:22:17	2019-10-23 17:02:43	3.05925700000000012	01	30-39岁	22.5542125044286799	114.032464749987781	440304	V0440300	16895	48	116	49	115	114.032238660000004	22.5515499999999989	114.034678990000003	22.5537659599999998	1
2019-10-23 15:11:09	2019-10-23 19:34:12	3.05925700000000012	02	19-29岁	22.5546015130112814	114.08826198422166	440304	V0440300	16917	48	138	49	137	114.085926049999998	22.5515499999999989	114.088366390000004	22.5537659599999998	1
2019-10-23 11:30:03	2019-10-23 12:32:06	3.05925700000000012	01	19-29岁	22.5556284325950003	114.096130952890462	440304	V0440300	16921	48	142	49	141	114.095687400000003	22.5515499999999989	114.098127730000002	22.5537659599999998	1
2019-10-23 17:39:31	2019-10-23 21:44:46	3.17181930000000012	02	30-39岁	22.55383020674536	114.101513151506282	440303	V0440300	16923	48	144	49	143	114.100568069999994	22.5515499999999989	114.103008399999993	22.5537659599999998	1
2019-10-23 00:05:49	2019-10-23 00:14:07	3.17181930000000012	02	19-29岁	22.5554146478132793	114.10930259267127	440303	V0440300	16926	48	147	49	146	114.107889080000007	22.5515499999999989	114.110329410000006	22.5537659599999998	1
2019-10-23 18:49:40	2019-10-23 19:10:16	2.01503029999999983	03	未知	22.556783298607531	113.872066123953388	440306	V0440300	17186	49	50	52	49	113.871176469999995	22.5537659599999998	113.873616810000001	22.5559819099999999	1
2019-10-23 18:35:02	2019-10-23 21:14:28	2.01503029999999983	01	19-29岁	22.5561304355347296	113.888170726836321	440306	V0440300	17192	49	56	52	55	113.885818490000005	22.5537659599999998	113.888258820000004	22.5559819099999999	1
2019-10-23 16:29:00	2019-10-23 18:13:41	2.01503029999999983	02	40-49岁	22.5566561011280591	113.890617123208486	440306	V0440300	17193	49	57	52	56	113.888258820000004	22.5537659599999998	113.890699159999997	22.5559819099999999	1
2019-10-23 13:05:59	2019-10-23 16:03:30	2.01503029999999983	02	19-29岁	22.5563865883544494	113.899552375973087	440306	V0440300	17197	49	61	52	60	113.898020169999995	22.5537659599999998	113.900460510000002	22.5559819099999999	3
2019-10-23 16:04:12	2019-10-23 17:07:45	2.01503029999999983	02	19-29岁	22.5563865883544494	113.899552375973087	440306	V0440300	17197	49	61	52	60	113.898020169999995	22.5537659599999998	113.900460510000002	22.5559819099999999	3
2019-10-23 09:40:27	2019-10-23 13:00:17	2.01503029999999983	02	19-29岁	22.5563865883544494	113.899552375973087	440306	V0440300	17197	49	61	52	60	113.898020169999995	22.5537659599999998	113.900460510000002	22.5559819099999999	3
2019-10-23 13:35:54	2019-10-23 16:16:28	2.29234759999999982	01	40-49岁	22.5566945747948786	113.92543957211609	440305	V0440300	17208	49	72	51	71	113.924863869999996	22.5537659599999998	113.927304199999995	22.5559819099999999	1
2019-10-23 11:43:46	2019-10-23 15:17:56	2.29234759999999982	02	40-49岁	22.5562418948445718	113.970495549418771	440305	V0440300	17226	49	90	51	89	113.968789920000006	22.5537659599999998	113.971230250000005	22.5559819099999999	1
2019-10-23 21:39:08	2019-10-23 22:17:18	2.29234759999999982	01	40-49岁	22.5579735511437711	113.981943019914041	440305	V0440300	17231	49	95	51	94	113.980991599999996	22.5537659599999998	113.983431929999995	22.5559819099999999	1
2019-10-23 10:44:23	2019-10-23 20:57:13	3.05925700000000012	01	19-29岁	22.5580521157117815	114.026814591333775	440304	V0440300	17249	49	113	50	112	114.024917650000006	22.5537659599999998	114.027357980000005	22.5559819099999999	2
2019-10-23 09:17:00	2019-10-23 10:42:14	3.05925700000000012	01	19-29岁	22.5580521157117815	114.026814591333775	440304	V0440300	17249	49	113	50	112	114.024917650000006	22.5537659599999998	114.027357980000005	22.5559819099999999	2
2019-10-23 19:06:47	2019-10-23 20:48:42	3.05925700000000012	01	30-39岁	22.5574752557013305	114.031248270481314	440304	V0440300	17251	49	115	50	114	114.029798319999998	22.5537659599999998	114.032238660000004	22.5559819099999999	1
2019-10-23 08:53:32	2019-10-23 09:22:55	3.05925700000000012	02	30-39岁	22.5567248804361391	114.034111459790822	440304	V0440300	17252	49	116	50	115	114.032238660000004	22.5537659599999998	114.034678990000003	22.5559819099999999	1
2019-10-23 15:57:05	2019-10-23 19:21:03	3.05925700000000012	01	30-39岁	22.5570275827743991	114.038778939881212	440304	V0440300	17254	49	118	50	117	114.037119329999996	22.5537659599999998	114.039559659999995	22.5559819099999999	1
2019-10-23 12:10:06	2019-10-23 14:36:06	3.05925700000000012	01	30-39岁	22.5561930390289405	114.043451278186311	440304	V0440300	17256	49	120	50	119	114.042000000000002	22.5537659599999998	114.044440339999994	22.5559819099999999	1
2019-10-23 12:51:17	2019-10-23 15:07:14	3.17181930000000012	02	19-29岁	22.5564487824345399	114.103576820562679	440303	V0440300	17281	49	145	50	144	114.103008399999993	22.5537659599999998	114.10544874	22.5559819099999999	1
2019-10-23 17:43:31	2019-10-23 21:09:27	2.01503029999999983	01	50-59岁	22.5602735636600684	113.865011024914054	440306	V0440300	17540	50	47	53	46	113.863855459999996	22.5559819099999999	113.866295800000003	22.5581978700000008	1
2019-10-23 18:37:15	2019-10-23 21:52:09	2.01503029999999983	01	19-29岁	22.5588230679132096	113.887877073692749	440306	V0440300	17549	50	56	53	55	113.885818490000005	22.5559819099999999	113.888258820000004	22.5581978700000008	1
2019-10-23 17:46:29	2019-10-23 19:42:30	2.01503029999999983	02	40-49岁	22.5595869767724686	113.905932527974301	440306	V0440300	17557	50	64	52	63	113.905341179999994	22.5559819099999999	113.907781510000007	22.5581978700000008	1
2019-10-23 12:39:55	2019-10-23 13:58:15	2.29234759999999982	01	40-49岁	22.5593889914919501	113.995826988596178	440305	V0440300	17594	50	101	52	100	113.995633609999999	22.5559819099999999	113.998073950000006	22.5581978700000008	1
2019-10-23 19:37:22	2019-10-23 21:16:02	3.17181930000000012	01	40-49岁	22.5594603052265406	114.113435742296332	440303	V0440300	17642	50	149	51	148	114.112769749999998	22.5559819099999999	114.115210079999997	22.5581978700000008	1
2019-10-23 14:44:07	2019-10-23 18:54:10	2.01503029999999983	01	30-39岁	22.5604352493495099	113.86543488443391	440306	V0440300	17897	51	47	54	46	113.863855459999996	22.5581978700000008	113.866295800000003	22.5604138300000017	1
2019-10-23 08:33:04	2019-10-23 19:37:03	2.01503029999999983	03	未知	22.5609870039434917	113.871980952981843	440306	V0440300	17900	51	50	54	49	113.871176469999995	22.5581978700000008	113.873616810000001	22.5604138300000017	1
2019-10-23 18:39:03	2019-10-23 20:01:53	2.29234759999999982	01	19-29岁	22.5607361301089604	113.914535231801693	440305	V0440300	17917	51	67	53	66	113.912662190000006	22.5581978700000008	113.915102520000005	22.5604138300000017	1
2019-10-23 19:18:15	2019-10-23 22:38:44	2.29234759999999982	01	30-39岁	22.5612603787937012	113.932956231672406	440305	V0440300	17925	51	75	53	74	113.932184879999994	22.5581978700000008	113.934625209999993	22.5604138300000017	1
2019-10-23 19:40:06	2019-10-23 20:15:42	2.29234759999999982	01	19-29岁	22.5620273967250391	113.981067639882497	440305	V0440300	17945	51	95	53	94	113.980991599999996	22.5581978700000008	113.983431929999995	22.5604138300000017	2
2019-10-23 18:04:53	2019-10-23 19:39:33	2.29234759999999982	01	19-29岁	22.5620273967250391	113.981067639882497	440305	V0440300	17945	51	95	53	94	113.980991599999996	22.5581978700000008	113.983431929999995	22.5604138300000017	2
2019-10-23 12:33:47	2019-10-23 19:03:16	3.05925700000000012	01	30-39岁	22.5613965276264707	114.032456689226038	440304	V0440300	17966	51	116	52	115	114.032238660000004	22.5581978700000008	114.034678990000003	22.5604138300000017	2
2019-10-23 08:55:55	2019-10-23 12:33:07	3.05925700000000012	01	30-39岁	22.5613965276264707	114.032456689226038	440304	V0440300	17966	51	116	52	115	114.032238660000004	22.5581978700000008	114.034678990000003	22.5604138300000017	2
2019-10-23 10:44:52	2019-10-23 23:41:01	3.05925700000000012	01	30-39岁	22.5617781011468708	114.034547494085629	440304	V0440300	17966	51	116	52	115	114.032238660000004	22.5581978700000008	114.034678990000003	22.5604138300000017	1
2019-10-23 14:35:30	2019-10-23 16:19:57	3.17181930000000012	01	19-29岁	22.5624012711639104	114.121906926837056	440303	V0440300	18002	51	152	52	151	114.120090759999997	22.5581978700000008	114.122531089999995	22.5604138300000017	1
2019-10-23 18:09:38	2019-10-23 20:02:18	3.17181930000000012	01	19-29岁	22.5606441941740208	114.129640050932977	440303	V0440300	18005	51	155	52	154	114.127411769999995	22.5581978700000008	114.129852099999994	22.5604138300000017	1
2019-10-23 11:22:28	2019-10-23 12:52:38	2.01503029999999983	01	30-39岁	22.5643260547027289	113.857651343934961	440306	V0440300	18251	52	44	55	43	113.856534460000006	22.5604138300000017	113.858974790000005	22.562629789999999	1
2019-10-23 10:01:31	2019-10-23 11:50:28	2.01503029999999983	02	30-39岁	22.5635390058792815	113.867716067965802	440306	V0440300	18255	52	48	55	47	113.866295800000003	22.5604138300000017	113.868736139999996	22.562629789999999	1
2019-10-23 22:43:50	2019-10-23 23:17:33	2.01503029999999983	01	30-39岁	22.5636498591882884	113.900410119885663	440306	V0440300	18268	52	61	54	60	113.898020169999995	22.5604138300000017	113.900460510000002	22.562629789999999	1
2019-10-23 11:42:14	2019-10-23 15:44:22	2.29234759999999982	01	30-39岁	22.5638405362516288	113.972389480866866	440305	V0440300	18298	52	91	54	90	113.971230250000005	22.5604138300000017	113.973670589999998	22.562629789999999	1
2019-10-23 14:48:02	2019-10-23 16:53:17	2.29234759999999982	02	19-29岁	22.5638286342491199	113.971758120324736	440305	V0440300	18298	52	91	54	90	113.971230250000005	22.5604138300000017	113.973670589999998	22.562629789999999	1
2019-10-23 12:05:55	2019-10-23 13:54:34	3.05925700000000012	01	30-39岁	22.56354197959255	114.041613336357315	440304	V0440300	18326	52	119	53	118	114.039559659999995	22.5604138300000017	114.042000000000002	22.562629789999999	1
2019-10-23 10:13:49	2019-10-23 16:57:32	3.05925700000000012	01	19-29岁	22.5635992108848917	114.091202125832211	440304	V0440300	18347	52	140	53	139	114.090806720000003	22.5604138300000017	114.093247059999996	22.562629789999999	1
2019-10-23 15:48:41	2019-10-23 23:23:31	3.17181930000000012	02	30-39岁	22.5633311329559092	114.109351267609313	440303	V0440300	18354	52	147	53	146	114.107889080000007	22.5604138300000017	114.110329410000006	22.562629789999999	1
2019-10-23 10:30:01	2019-10-23 11:27:46	3.17181930000000012	02	60岁以上	22.5645197066044609	114.117732687635893	440303	V0440300	18358	52	151	53	150	114.117650420000004	22.5604138300000017	114.120090759999997	22.562629789999999	1
2019-10-23 19:03:03	2019-10-23 19:35:39	2.01503029999999983	01	19-29岁	22.5659997014932401	113.888920760879103	440306	V0440300	18621	53	57	56	56	113.888258820000004	22.562629789999999	113.890699159999997	22.5648457399999991	1
2019-10-23 12:56:44	2019-10-23 14:39:22	2.29234759999999982	01	19-29岁	22.5650892830796295	113.981195271715649	440305	V0440300	18659	53	95	55	94	113.980991599999996	22.562629789999999	113.983431929999995	22.5648457399999991	1
2019-10-23 16:08:53	2019-10-23 20:37:44	3.05925700000000012	03	未知	22.5662829143541117	114.02484991434693	440304	V0440300	18676	53	112	54	111	114.022477309999999	22.562629789999999	114.024917650000006	22.5648457399999991	1
2019-10-23 10:03:15	2019-10-23 19:08:10	3.05925700000000012	01	19-29岁	22.5654197782999688	114.029416333447656	440304	V0440300	18678	53	114	54	113	114.027357980000005	22.562629789999999	114.029798319999998	22.5648457399999991	1
2019-10-23 08:31:54	2019-10-23 09:18:47	3.05925700000000012	01	19-29岁	22.5660949756209313	114.033230658808449	440304	V0440300	18680	53	116	54	115	114.032238660000004	22.562629789999999	114.034678990000003	22.5648457399999991	1
2019-10-23 20:30:10	2019-10-23 23:43:13	3.05925700000000012	02	30-39岁	22.5653358504811905	114.038066917225606	440304	V0440300	18682	53	118	54	117	114.037119329999996	22.562629789999999	114.039559659999995	22.5648457399999991	1
2019-10-23 09:20:58	2019-10-23 12:12:47	3.05925700000000012	02	30-39岁	22.5667400804725808	114.041292382252379	440304	V0440300	18683	53	119	54	118	114.039559659999995	22.562629789999999	114.042000000000002	22.5648457399999991	1
2019-10-23 15:40:03	2019-10-23 21:42:33	3.05925700000000012	02	19-29岁	22.5662889115036513	114.053080095377865	440304	V0440300	18688	53	124	54	123	114.051761350000007	22.562629789999999	114.054201680000006	22.5648457399999991	1
2019-10-23 09:05:13	2019-10-23 11:58:54	3.05925700000000012	01	0-18岁	22.5666406174507017	114.098174252147913	440304	V0440300	18707	53	143	54	142	114.098127730000002	22.562629789999999	114.100568069999994	22.5648457399999991	1
2019-10-23 15:22:41	2019-10-23 18:07:39	3.17181930000000012	03	未知	22.5657017924269105	114.135881378472632	440303	V0440300	18722	53	158	53	157	114.134732769999999	22.562629789999999	114.137173110000006	22.5648457399999991	1
2019-10-23 14:32:38	2019-10-23 15:31:11	3.17181930000000012	02	30-39岁	22.5651500368843294	114.161238434788174	440303	V0440300	18732	53	168	53	167	114.159136129999993	22.562629789999999	114.16157647	22.5648457399999991	1
2019-10-23 20:02:29	2019-10-23 21:09:05	2.01503029999999983	01	19-29岁	22.5691823066910793	113.868336664991602	440306	V0440300	18969	54	48	57	47	113.866295800000003	22.5648457399999991	113.868736139999996	22.5670617	1
2019-10-23 16:09:23	2019-10-23 18:43:54	2.01503029999999983	02	40-49岁	22.5685754422044091	113.870536691017094	440306	V0440300	18970	54	49	57	48	113.868736139999996	22.5648457399999991	113.871176469999995	22.5670617	1
2019-10-23 08:13:59	2019-10-23 09:16:41	2.01503029999999983	02	30-39岁	22.568857931384521	113.877166991504836	440306	V0440300	18973	54	52	57	51	113.87605714	22.5648457399999991	113.878497479999993	22.5670617	1
2019-10-23 13:31:44	2019-10-23 15:50:04	2.01503029999999983	01	19-29岁	22.5691460192631688	113.877131345167584	440306	V0440300	18973	54	52	57	51	113.87605714	22.5648457399999991	113.878497479999993	22.5670617	1
2019-10-23 22:40:52	2019-10-23 22:57:34	2.29234759999999982	01	40-49岁	22.5674089694540889	113.953012674913438	440305	V0440300	19004	54	83	56	82	113.951707560000003	22.5648457399999991	113.954147899999995	22.5670617	1
2019-10-23 20:24:16	2019-10-23 23:43:50	2.29234759999999982	03	未知	22.5685570654419898	113.957875306569008	440305	V0440300	19006	54	85	56	84	113.956588240000002	22.5648457399999991	113.959028570000001	22.5670617	1
2019-10-23 15:41:46	2019-10-23 17:20:55	2.29234759999999982	01	40-49岁	22.5683825235485997	113.958666255155435	440305	V0440300	19006	54	85	56	84	113.956588240000002	22.5648457399999991	113.959028570000001	22.5670617	1
2019-10-23 06:54:45	2019-10-23 12:44:41	3.05925700000000012	02	40-49岁	22.5690056449570697	114.032497782234714	440304	V0440300	19037	54	116	55	115	114.032238660000004	22.5648457399999991	114.034678990000003	22.5670617	1
2019-10-23 11:04:59	2019-10-23 16:25:35	3.05925700000000012	01	19-29岁	22.5671916547103706	114.034946671688786	440304	V0440300	19038	54	117	55	116	114.034678990000003	22.5648457399999991	114.037119329999996	22.5670617	1
2019-10-23 14:49:38	2019-10-23 15:41:17	3.05925700000000012	01	19-29岁	22.5683466034006095	114.097681755768193	440304	V0440300	19063	54	142	55	141	114.095687400000003	22.5648457399999991	114.098127730000002	22.5670617	1
2019-10-23 09:32:36	2019-10-23 11:25:59	3.17181930000000012	01	40-49岁	22.5682157294582204	114.116975504066218	440303	V0440300	19071	54	150	55	149	114.115210079999997	22.5648457399999991	114.117650420000004	22.5670617	1
2019-10-23 14:27:49	2019-10-23 16:00:17	2.01503029999999983	01	19-29岁	22.5711508625399091	113.865163254878297	440306	V0440300	19325	55	47	58	46	113.863855459999996	22.5670617	113.866295800000003	22.5692776600000009	1
2019-10-23 10:46:18	2019-10-23 21:03:37	2.01503029999999983	02	30-39岁	22.5696942647530001	113.88584491096978	440306	V0440300	19334	55	56	58	55	113.885818490000005	22.5670617	113.888258820000004	22.5692776600000009	3
2019-10-23 21:03:53	2019-10-23 22:53:53	2.01503029999999983	02	30-39岁	22.5696942647530001	113.88584491096978	440306	V0440300	19334	55	56	58	55	113.885818490000005	22.5670617	113.888258820000004	22.5692776600000009	3
2019-10-23 09:43:47	2019-10-23 10:35:10	2.01503029999999983	02	30-39岁	22.5696942647530001	113.88584491096978	440306	V0440300	19334	55	56	58	55	113.885818490000005	22.5670617	113.888258820000004	22.5692776600000009	3
2019-10-23 06:28:53	2019-10-23 08:44:59	2.29234759999999982	02	40-49岁	22.5713685503403383	113.943392586640286	440305	V0440300	19357	55	79	57	78	113.941946220000005	22.5670617	113.944386559999998	22.5692776600000009	1
2019-10-23 00:00:22	2019-10-23 00:42:31	2.29234759999999982	01	19-29岁	22.5704415139791799	113.960642311431499	440305	V0440300	19364	55	86	57	85	113.959028570000001	22.5670617	113.961468909999994	22.5692776600000009	1
2019-10-23 17:28:19	2019-10-23 17:29:19	3.05925700000000012	03	未知	22.5705894312726514	114.033221863348757	440304	V0440300	19394	55	116	56	115	114.032238660000004	22.5670617	114.034678990000003	22.5692776600000009	1
2019-10-23 11:09:16	2019-10-23 12:16:49	3.17181930000000012	01	50-59岁	22.5697889144023307	114.12115090508803	440303	V0440300	19430	55	152	56	151	114.120090759999997	22.5670617	114.122531089999995	22.5692776600000009	1
2019-10-23 21:43:14	2019-10-23 23:38:23	2.01503029999999983	01	30-39岁	22.5735889205712184	113.850483698347702	440306	V0440300	19676	56	41	59	40	113.849213449999993	22.5692776600000009	113.851653780000007	22.5714936199999983	1
2019-10-23 08:52:24	2019-10-23 20:28:38	2.01503029999999983	01	19-29岁	22.5736344027220603	113.850502098159438	440306	V0440300	19676	56	41	59	40	113.849213449999993	22.5692776600000009	113.851653780000007	22.5714936199999983	1
2019-10-23 18:37:46	2019-10-23 19:26:04	2.01503029999999983	01	30-39岁	22.5728430398772986	113.859858246159675	440306	V0440300	19680	56	45	59	44	113.858974790000005	22.5692776600000009	113.861415129999997	22.5714936199999983	1
2019-10-23 11:25:28	2019-10-23 16:15:35	2.01503029999999983	02	19-29岁	22.5732119444585599	113.865806520330167	440306	V0440300	19682	56	47	59	46	113.863855459999996	22.5692776600000009	113.866295800000003	22.5714936199999983	1
2019-10-23 17:14:59	2019-10-23 18:17:20	2.01503029999999983	02	50-59岁	22.5719904365586999	113.876756257222041	440306	V0440300	19687	56	52	59	51	113.87605714	22.5692776600000009	113.878497479999993	22.5714936199999983	1
2019-10-23 12:05:17	2019-10-23 12:06:17	2.01503029999999983	01	19-29岁	22.5716008181606611	113.910260511798228	440306	V0440300	19701	56	66	58	65	113.910221849999999	22.5692776600000009	113.912662190000006	22.5714936199999983	1
2019-10-23 19:00:24	2019-10-23 20:04:18	2.29234759999999982	01	19-29岁	22.5734003046144487	113.958662964630932	440305	V0440300	19720	56	85	58	84	113.956588240000002	22.5692776600000009	113.959028570000001	22.5714936199999983	1
2019-10-23 15:42:00	2019-10-23 22:21:21	3.05925700000000012	02	40-49岁	22.5731689307693095	114.051748076334192	440304	V0440300	19758	56	123	57	122	114.04932101	22.5692776600000009	114.051761350000007	22.5714936199999983	1
2019-10-23 23:14:54	2019-10-23 23:42:43	3.05925700000000012	01	19-29岁	22.5732391838306015	114.053116876294169	440304	V0440300	19759	56	124	57	123	114.051761350000007	22.5692776600000009	114.054201680000006	22.5714936199999983	1
2019-10-23 21:07:58	2019-10-23 23:42:32	3.05925700000000012	01	19-29岁	22.5729262688157384	114.053279028725711	440304	V0440300	19759	56	124	57	123	114.051761350000007	22.5692776600000009	114.054201680000006	22.5714936199999983	1
2019-10-23 21:11:27	2019-10-23 23:45:01	3.05925700000000012	01	19-29岁	22.5730792143366799	114.052760699337853	440304	V0440300	19759	56	124	57	123	114.051761350000007	22.5692776600000009	114.054201680000006	22.5714936199999983	1
2019-10-23 12:15:31	2019-10-23 13:52:11	3.05925700000000012	01	40-49岁	22.5715545523124099	114.062647521987216	440304	V0440300	19763	56	128	57	127	114.061522690000004	22.5692776600000009	114.063963029999996	22.5714936199999983	1
2019-10-23 10:09:46	2019-10-23 13:53:03	3.17181930000000012	02	30-39岁	22.5718720574397587	114.084031076237792	440303	V0440300	19772	56	137	57	136	114.083485710000005	22.5692776600000009	114.085926049999998	22.5714936199999983	1
2019-10-23 10:13:27	2019-10-23 18:07:43	3.17181930000000012	02	30-39岁	22.5723573144947984	114.083913955999364	440303	V0440300	19772	56	137	57	136	114.083485710000005	22.5692776600000009	114.085926049999998	22.5714936199999983	1
2019-10-23 16:28:33	2019-10-23 17:46:22	2.01503029999999983	01	30-39岁	22.5745223977696696	113.842416643505814	440306	V0440300	20030	57	38	60	37	113.841892439999995	22.5714936199999983	113.844332769999994	22.5737095799999992	1
2019-10-23 10:34:12	2019-10-23 21:06:02	2.01503029999999983	01	19-29岁	22.5744856510278602	113.864485290538269	440306	V0440300	20039	57	47	60	46	113.863855459999996	22.5714936199999983	113.866295800000003	22.5737095799999992	1
2019-10-23 10:34:12	2019-10-23 23:25:19	2.01503029999999983	02	19-29岁	22.5752628319711199	113.864078997609795	440306	V0440300	20039	57	47	60	46	113.863855459999996	22.5714936199999983	113.866295800000003	22.5737095799999992	1
2019-10-23 15:47:00	2019-10-23 17:06:08	2.01503029999999983	01	19-29岁	22.5751944401627114	113.90613779669485	440306	V0440300	20056	57	64	59	63	113.905341179999994	22.5714936199999983	113.907781510000007	22.5737095799999992	1
2019-10-23 18:04:38	2019-10-23 23:42:31	2.29234759999999982	02	30-39岁	22.5753133881672703	113.9306723429589	440305	V0440300	20066	57	74	59	73	113.929744540000002	22.5714936199999983	113.932184879999994	22.5737095799999992	1
2019-10-23 11:52:02	2019-10-23 15:38:19	2.29234759999999982	01	30-39岁	22.5757233281516392	113.954569264619693	440305	V0440300	20076	57	84	59	83	113.954147899999995	22.5714936199999983	113.956588240000002	22.5737095799999992	2
2019-10-23 09:45:22	2019-10-23 11:51:50	2.29234759999999982	01	30-39岁	22.5757233281516392	113.954569264619693	440305	V0440300	20076	57	84	59	83	113.954147899999995	22.5714936199999983	113.956588240000002	22.5737095799999992	2
2019-10-23 14:58:32	2019-10-23 17:57:02	3.05925700000000012	02	19-29岁	22.5741380158065112	114.042115911783426	440304	V0440300	20112	57	120	58	119	114.042000000000002	22.5714936199999983	114.044440339999994	22.5737095799999992	2
2019-10-23 13:49:34	2019-10-23 14:57:26	3.05925700000000012	02	19-29岁	22.5741380158065112	114.042115911783426	440304	V0440300	20112	57	120	58	119	114.042000000000002	22.5714936199999983	114.044440339999994	22.5737095799999992	2
2019-10-23 09:01:22	2019-10-23 22:12:20	2.01503029999999983	01	30-39岁	22.5772277290887615	113.864879915483684	440306	V0440300	20396	58	47	61	46	113.863855459999996	22.5737095799999992	113.866295800000003	22.5759255299999992	1
2019-10-23 19:31:16	2019-10-23 21:24:39	2.01503029999999983	01	19-29岁	22.5771929755480407	113.864948724869691	440306	V0440300	20396	58	47	61	46	113.863855459999996	22.5737095799999992	113.866295800000003	22.5759255299999992	1
2019-10-23 09:13:10	2019-10-23 13:07:37	2.01503029999999983	02	19-29岁	22.5776111021553199	113.909786277378274	440306	V0440300	20414	58	65	60	64	113.907781510000007	22.5737095799999992	113.910221849999999	22.5759255299999992	1
2019-10-23 17:54:14	2019-10-23 20:41:45	2.29234759999999982	02	30-39岁	22.5773258705842288	113.933504240043376	440305	V0440300	20424	58	75	60	74	113.932184879999994	22.5737095799999992	113.934625209999993	22.5759255299999992	1
2019-10-23 12:50:54	2019-10-23 13:46:47	2.29234759999999982	01	19-29岁	22.5777199770607702	113.937130037115409	440305	V0440300	20426	58	77	60	76	113.93706555	22.5737095799999992	113.939505879999999	22.5759255299999992	1
2019-10-23 11:44:54	2019-10-23 12:41:41	2.29234759999999982	02	19-29岁	22.5773620646753592	113.940131092511692	440305	V0440300	20427	58	78	60	77	113.939505879999999	22.5737095799999992	113.941946220000005	22.5759255299999992	1
2019-10-23 21:22:55	2019-10-23 22:11:09	2.29234759999999982	01	30-39岁	22.5775371967285494	113.950758753102335	440305	V0440300	20431	58	82	60	81	113.949267230000004	22.5737095799999992	113.951707560000003	22.5759255299999992	1
2019-10-23 09:50:23	2019-10-23 16:35:52	2.29234759999999982	01	50-59岁	22.5764500921219913	113.951492107630429	440305	V0440300	20431	58	82	60	81	113.949267230000004	22.5737095799999992	113.951707560000003	22.5759255299999992	1
2019-10-23 17:44:20	2019-10-23 19:46:32	3.17181930000000012	03	未知	22.5762076122134907	114.080236925542707	440303	V0440300	20484	58	135	59	134	114.078605039999999	22.5737095799999992	114.081045380000006	22.5759255299999992	1
2019-10-23 21:49:42	2019-10-23 21:50:42	4.50522690000000026	01	0-18岁	22.577968322471019	114.482251859351166	440343	V0440300	20649	58	300	56	300	114.481260500000005	22.5737095799999992	114.483700839999997	22.5759255299999992	1
2019-10-23 20:57:42	2019-10-23 22:59:16	2.01503029999999983	02	19-29岁	22.5786130465050086	113.865577363774662	440306	V0440300	20753	59	47	62	46	113.863855459999996	22.5759255299999992	113.866295800000003	22.5781414900000001	1
2019-10-23 08:48:14	2019-10-23 09:40:27	2.01503029999999983	01	30-39岁	22.579722442092919	113.866008975820208	440306	V0440300	20753	59	47	62	46	113.863855459999996	22.5759255299999992	113.866295800000003	22.5781414900000001	1
2019-10-23 19:29:43	2019-10-23 20:56:12	2.01503029999999983	01	19-29岁	22.57904891977185	113.902912789992698	440306	V0440300	20769	59	63	61	62	113.902900840000001	22.5759255299999992	113.905341179999994	22.5781414900000001	1
2019-10-23 08:58:22	2019-10-23 17:48:53	2.29234759999999982	02	19-29岁	22.5784216915018696	113.937959983528899	440305	V0440300	20783	59	77	61	76	113.93706555	22.5759255299999992	113.939505879999999	22.5781414900000001	1
2019-10-23 10:33:42	2019-10-23 18:55:56	2.01503029999999983	01	30-39岁	22.5819961274392789	113.853071708229152	440306	V0440300	21105	60	42	63	41	113.851653780000007	22.5781414900000001	113.854094119999999	22.5803574500000011	1
2019-10-23 16:52:13	2019-10-23 17:12:13	2.01503029999999983	02	19-29岁	22.5816966395939289	113.857130814804606	440306	V0440300	21107	60	44	63	43	113.856534460000006	22.5781414900000001	113.858974790000005	22.5803574500000011	1
2019-10-23 08:39:51	2019-10-23 09:36:50	2.01503029999999983	01	19-29岁	22.5823040405414588	113.857272507974656	440306	V0440300	21107	60	44	63	43	113.856534460000006	22.5781414900000001	113.858974790000005	22.5803574500000011	1
2019-10-23 08:36:32	2019-10-23 09:34:13	2.01503029999999983	01	19-29岁	22.5824578158693008	113.864674004990889	440306	V0440300	21110	60	47	63	46	113.863855459999996	22.5781414900000001	113.866295800000003	22.5803574500000011	1
2019-10-23 09:36:29	2019-10-23 20:57:41	2.01503029999999983	01	19-29岁	22.5812050198965686	113.868453445602668	440306	V0440300	21111	60	48	63	47	113.866295800000003	22.5781414900000001	113.868736139999996	22.5803574500000011	1
2019-10-23 17:46:45	2019-10-23 18:17:32	2.01503029999999983	02	30-39岁	22.5818862052442704	113.888631847512116	440306	V0440300	21120	60	57	62	56	113.888258820000004	22.5781414900000001	113.890699159999997	22.5803574500000011	2
2019-10-23 18:17:33	2019-10-23 19:23:42	2.01503029999999983	02	30-39岁	22.5818862052442704	113.888631847512116	440306	V0440300	21120	60	57	62	56	113.888258820000004	22.5781414900000001	113.890699159999997	22.5803574500000011	2
2019-10-23 12:26:53	2019-10-23 13:04:37	2.29234759999999982	01	30-39岁	22.5810341730517798	113.941974144811425	440305	V0440300	21142	60	79	62	78	113.941946220000005	22.5781414900000001	113.944386559999998	22.5803574500000011	1
2019-10-23 21:25:22	2019-10-23 21:58:12	2.29234759999999982	02	30-39岁	22.5834759006918304	113.941764706873499	440305	V0440300	21498	61	78	63	77	113.939505879999999	22.5803574500000011	113.941946220000005	22.5825734000000011	1
2019-10-23 18:56:44	2019-10-23 21:31:10	2.29234759999999982	02	19-29岁	22.5830212683373794	113.950599083429907	440305	V0440300	21502	61	82	63	81	113.949267230000004	22.5803574500000011	113.951707560000003	22.5825734000000011	1
2019-10-23 10:00:36	2019-10-23 21:22:23	2.01503029999999983	02	19-29岁	22.5849342712729211	113.855181726787734	440306	V0440300	21820	62	43	65	42	113.854094119999999	22.5825734000000011	113.856534460000006	22.5847893599999985	1
2019-10-23 15:21:12	2019-10-23 20:22:20	2.01503029999999983	02	50-59岁	22.5857628460950615	113.865706995922437	440306	V0440300	21824	62	47	65	46	113.863855459999996	22.5825734000000011	113.866295800000003	22.5847893599999985	1
2019-10-23 09:08:06	2019-10-23 10:02:12	2.01503029999999983	01	30-39岁	22.5862436113231198	113.910983288491963	440306	V0440300	21843	62	66	64	65	113.910221849999999	22.5825734000000011	113.912662190000006	22.5847893599999985	1
2019-10-23 16:11:28	2019-10-23 23:21:03	2.29234759999999982	01	19-29岁	22.5850026927144292	113.921079219298363	440305	V0440300	21847	62	70	64	69	113.919983189999996	22.5825734000000011	113.922423530000003	22.5847893599999985	1
2019-10-23 19:39:25	2019-10-23 22:36:58	2.01503029999999983	02	19-29岁	22.5863561414832787	113.922477729210698	440306	V0440300	21848	62	71	64	70	113.922423530000003	22.5825734000000011	113.924863869999996	22.5847893599999985	1
2019-10-23 08:54:04	2019-10-23 18:21:34	2.29234759999999982	02	19-29岁	22.5858030846866988	113.934132800240903	440305	V0440300	21852	62	75	64	74	113.932184879999994	22.5825734000000011	113.934625209999993	22.5847893599999985	1
2019-10-23 09:11:00	2019-10-23 18:13:38	2.29234759999999982	01	19-29岁	22.5860526720305792	113.96244742910757	440305	V0440300	21864	62	87	64	86	113.961468909999994	22.5825734000000011	113.963909240000007	22.5847893599999985	1
2019-10-23 08:40:46	2019-10-23 18:29:30	2.01503029999999983	01	19-29岁	22.5871076317714596	113.847746583783703	440306	V0440300	22174	63	40	66	39	113.846773110000001	22.5847893599999985	113.849213449999993	22.5870053199999994	1
2019-10-23 13:46:36	2019-10-23 15:22:35	2.01503029999999983	02	30-39岁	22.5872041028999213	113.859571337118467	440306	V0440300	22179	63	45	66	44	113.858974790000005	22.5847893599999985	113.861415129999997	22.5870053199999994	1
2019-10-23 18:31:40	2019-10-23 20:33:44	2.29234759999999982	02	19-29岁	22.5880460507344196	113.935803321040765	440305	V0440300	22210	63	76	65	75	113.934625209999993	22.5847893599999985	113.93706555	22.5870053199999994	1
2019-10-23 10:31:23	2019-10-23 11:56:06	2.29234759999999982	01	19-29岁	22.5890650345560289	113.960437518386485	440305	V0440300	22220	63	86	65	85	113.959028570000001	22.5847893599999985	113.961468909999994	22.5870053199999994	2
2019-10-23 15:15:57	2019-10-23 16:21:01	2.29234759999999982	01	19-29岁	22.5890650345560289	113.960437518386485	440305	V0440300	22220	63	86	65	85	113.959028570000001	22.5847893599999985	113.961468909999994	22.5870053199999994	2
2019-10-23 10:12:05	2019-10-23 13:37:47	2.29234759999999982	02	40-49岁	22.5879710474339603	113.991465049259546	440305	V0440300	22233	63	99	64	98	113.990752939999993	22.5847893599999985	113.99319328	22.5870053199999994	1
2019-10-23 17:46:17	2019-10-23 21:19:25	3.17181930000000012	02	30-39岁	22.5879122335019211	114.101062309315864	440303	V0440300	22278	63	144	64	143	114.100568069999994	22.5847893599999985	114.103008399999993	22.5870053199999994	1
2019-10-23 16:36:45	2019-10-23 23:23:13	2.29234759999999982	01	50-59岁	22.5911002978208089	113.95639827011577	440305	V0440300	22575	64	84	66	83	113.954147899999995	22.5870053199999994	113.956588240000002	22.5892212800000003	1
2019-10-23 10:18:02	2019-10-23 10:49:31	2.29234759999999982	02	30-39岁	22.5909722578451806	113.978755072417087	440305	V0440300	22585	64	94	66	93	113.978551260000003	22.5870053199999994	113.980991599999996	22.5892212800000003	1
2019-10-23 14:13:58	2019-10-23 17:13:42	4.98298400000000008	01	30-39岁	22.5907521275223608	114.239090170359759	440308	V0440300	22691	64	200	63	200	114.237226890000002	22.5870053199999994	114.239667229999995	22.5892212800000003	1
2019-10-23 19:24:47	2019-10-23 20:25:39	2.01503029999999983	01	30-39岁	22.5922815510052111	113.83826988192385	440306	V0440300	22884	65	36	68	35	113.837011770000004	22.5892212800000003	113.839452100000003	22.5914372300000004	1
2019-10-23 00:00:22	2019-10-23 00:36:12	2.01503029999999983	01	19-29岁	22.5928851062273992	113.910951644714615	440306	V0440300	22914	65	66	67	65	113.910221849999999	22.5892212800000003	113.912662190000006	22.5914372300000004	1
2019-10-23 11:14:20	2019-10-23 11:51:14	2.01503029999999983	01	0-18岁	22.5924777461441515	113.916986449504591	440306	V0440300	22916	65	68	67	67	113.915102520000005	22.5892212800000003	113.917542859999998	22.5914372300000004	2
2019-10-23 10:12:41	2019-10-23 11:00:02	2.01503029999999983	01	0-18岁	22.5924777461441515	113.916986449504591	440306	V0440300	22916	65	68	67	67	113.915102520000005	22.5892212800000003	113.917542859999998	22.5914372300000004	2
2019-10-23 19:35:39	2019-10-23 23:42:24	2.29234759999999982	01	30-39岁	22.5930477977603417	113.996049153238417	440305	V0440300	22949	65	101	66	100	113.995633609999999	22.5892212800000003	113.998073950000006	22.5914372300000004	4
2019-10-23 18:50:27	2019-10-23 19:35:31	2.29234759999999982	01	30-39岁	22.5930477977603417	113.996049153238417	440305	V0440300	22949	65	101	66	100	113.995633609999999	22.5892212800000003	113.998073950000006	22.5914372300000004	4
2019-10-23 02:19:50	2019-10-23 02:37:14	2.29234759999999982	01	30-39岁	22.5930477977603417	113.996049153238417	440305	V0440300	22949	65	101	66	100	113.995633609999999	22.5892212800000003	113.998073950000006	22.5914372300000004	4
2019-10-23 08:50:29	2019-10-23 18:50:19	2.29234759999999982	01	30-39岁	22.5930477977603417	113.996049153238417	440305	V0440300	22949	65	101	66	100	113.995633609999999	22.5892212800000003	113.998073950000006	22.5914372300000004	4
2019-10-23 14:13:55	2019-10-23 22:36:29	3.17181930000000012	01	30-39岁	22.5932856640380706	114.170518130563863	440303	V0440300	23020	65	172	65	172	114.168897479999998	22.5892212800000003	114.171337820000005	22.5914372300000004	1
2019-10-23 09:40:36	2019-10-23 19:22:15	2.01503029999999983	01	19-29岁	22.5961509548779311	113.838628498886436	440306	V0440300	23598	67	36	70	35	113.837011770000004	22.5936531900000013	113.839452100000003	22.5958691499999986	1
2019-10-23 09:08:01	2019-10-23 09:08:01	2.01503029999999983	01	19-29岁	22.5976644801984783	113.840790345455176	440306	V0440300	23599	67	37	70	36	113.839452100000003	22.5936531900000013	113.841892439999995	22.5958691499999986	1
2019-10-23 10:26:27	2019-10-23 10:26:27	2.01503029999999983	02	19-29岁	22.5976213233757406	113.843182150288115	440306	V0440300	23600	67	38	70	37	113.841892439999995	22.5936531900000013	113.844332769999994	22.5958691499999986	1
2019-10-23 15:26:50	2019-10-23 17:15:53	3.17181930000000012	01	19-29岁	22.5993369205969614	114.167662777778645	440303	V0440300	24090	68	171	68	171	114.166457140000006	22.5958691499999986	114.168897479999998	22.5980851099999995	1
2019-10-23 13:13:18	2019-10-23 22:15:51	2.01503029999999983	01	19-29岁	22.6006079743345509	113.842705778314269	440306	V0440300	24314	69	38	72	37	113.841892439999995	22.5980851099999995	113.844332769999994	22.6003010599999996	1
2019-10-23 09:29:43	2019-10-23 12:21:43	2.29234759999999982	02	30-39岁	22.6018106762305493	113.985438967626962	440305	V0440300	24372	69	96	70	95	113.983431929999995	22.5980851099999995	113.985872270000002	22.6003010599999996	1
2019-10-23 14:59:37	2019-10-23 16:40:47	1.86759879999999989	01	50-59岁	22.6024875108440213	114.137686499440704	440307	V0440300	24435	69	159	69	159	114.137173110000006	22.5980851099999995	114.139613449999999	22.6003010599999996	1
2019-10-23 18:14:59	2019-10-23 20:37:25	2.01503029999999983	01	30-39岁	22.6033030062587592	113.836132405341701	440306	V0440300	24668	70	35	73	34	113.834571429999997	22.6003010599999996	113.837011770000004	22.6025170200000005	1
2019-10-23 21:15:56	2019-10-23 22:07:22	2.01503029999999983	01	19-29岁	22.6040498858607393	113.84656348299076	440306	V0440300	24672	70	39	73	38	113.844332769999994	22.6003010599999996	113.846773110000001	22.6025170200000005	1
2019-10-23 09:13:06	2019-10-23 13:19:29	2.01503029999999983	01	19-29岁	22.6047356082036011	113.846557562647035	440306	V0440300	25029	71	39	74	38	113.844332769999994	22.6025170200000005	113.846773110000001	22.6047329800000014	3
2019-10-23 08:31:26	2019-10-23 09:10:57	2.01503029999999983	01	19-29岁	22.6047356082036011	113.846557562647035	440306	V0440300	25029	71	39	74	38	113.844332769999994	22.6025170200000005	113.846773110000001	22.6047329800000014	3
2019-10-23 13:28:22	2019-10-23 18:31:26	2.01503029999999983	01	19-29岁	22.6047356082036011	113.846557562647035	440306	V0440300	25029	71	39	74	38	113.844332769999994	22.6025170200000005	113.846773110000001	22.6047329800000014	3
2019-10-23 18:45:13	2019-10-23 22:02:07	2.01503029999999983	02	19-29岁	22.6056720253638801	113.845991919443819	440306	V0440300	25029	71	39	74	38	113.844332769999994	22.6025170200000005	113.846773110000001	22.6047329800000014	1
2019-10-23 19:38:20	2019-10-23 21:55:36	2.01503029999999983	02	30-39岁	22.6052793828079714	113.851268770501648	440306	V0440300	25031	71	41	74	40	113.849213449999993	22.6025170200000005	113.851653780000007	22.6047329800000014	1
2019-10-23 14:35:14	2019-10-23 15:45:52	1.75727349999999993	01	30-39岁	22.6057735460087308	114.034382451582417	440309	V0440300	25106	71	116	72	116	114.032238660000004	22.6025170200000005	114.034678990000003	22.6047329800000014	1
2019-10-23 18:22:35	2019-10-23 20:21:44	2.01503029999999983	01	19-29岁	22.6070631470642596	113.838272102264696	440306	V0440300	25383	72	36	75	35	113.837011770000004	22.6047329800000014	113.839452100000003	22.6069489399999988	1
2019-10-23 15:20:25	2019-10-23 17:46:56	4.98298400000000008	02	50-59岁	22.6077885322292893	114.30081626187075	440308	V0440300	25573	72	226	71	226	114.300675630000001	22.6047329800000014	114.303115969999993	22.6069489399999988	1
2019-10-23 08:54:34	2019-10-23 12:13:42	1.86759879999999989	01	19-29岁	22.6110379020355801	114.125231171768476	440307	V0440300	25858	73	154	73	154	114.124971430000002	22.6069489399999988	114.127411769999995	22.6091648899999988	2
2019-10-23 14:08:29	2019-10-23 18:54:08	1.86759879999999989	01	19-29岁	22.6110379020355801	114.125231171768476	440307	V0440300	25858	73	154	73	154	114.124971430000002	22.6069489399999988	114.127411769999995	22.6091648899999988	2
2019-10-23 12:24:50	2019-10-23 22:15:44	2.01503029999999983	01	30-39岁	22.6124116623388005	113.854187509955025	440306	V0440300	26104	74	43	76	42	113.854094119999999	22.6091648899999988	113.856534460000006	22.6113808499999998	1
2019-10-23 21:51:33	2019-10-23 23:06:06	1.75727349999999993	01	19-29岁	22.6115639455661217	114.035638620968754	440309	V0440300	26178	74	117	75	117	114.034678990000003	22.6091648899999988	114.037119329999996	22.6113808499999998	1
2019-10-23 12:16:49	2019-10-23 17:54:52	1.75727349999999993	02	19-29岁	22.6125749099434294	114.039553981331224	440309	V0440300	26179	74	118	75	118	114.037119329999996	22.6091648899999988	114.039559659999995	22.6113808499999998	1
2019-10-23 10:14:40	2019-10-23 18:06:32	1.75727349999999993	01	30-39岁	22.6130221982518016	114.037872367344562	440309	V0440300	26179	74	118	75	118	114.037119329999996	22.6091648899999988	114.039559659999995	22.6113808499999998	1
2019-10-23 19:11:29	2019-10-23 21:18:54	1.86759879999999989	01	30-39岁	22.6126933349465702	114.099872086777751	440307	V0440300	26204	74	143	74	143	114.098127730000002	22.6091648899999988	114.100568069999994	22.6113808499999998	1
2019-10-23 09:12:22	2019-10-23 21:18:49	1.86759879999999989	01	19-29岁	22.6128832880317887	114.126971857120495	440307	V0440300	26215	74	154	74	154	114.124971430000002	22.6091648899999988	114.127411769999995	22.6113808499999998	1
2019-10-23 17:32:30	2019-10-23 18:23:24	2.01503029999999983	01	50-59岁	22.6149234588204209	113.852963925339537	440306	V0440300	26460	75	42	77	41	113.851653780000007	22.6113808499999998	113.854094119999999	22.6135968100000007	2
2019-10-23 16:58:37	2019-10-23 17:32:29	2.01503029999999983	01	50-59岁	22.6149234588204209	113.852963925339537	440306	V0440300	26460	75	42	77	41	113.851653780000007	22.6113808499999998	113.854094119999999	22.6135968100000007	2
2019-10-23 09:41:46	2019-10-23 14:49:52	2.01503029999999983	01	30-39岁	22.6154160818784895	113.85737536138366	440306	V0440300	26462	75	44	77	43	113.856534460000006	22.6113808499999998	113.858974790000005	22.6135968100000007	1
2019-10-23 14:53:59	2019-10-23 16:55:43	1.86759879999999989	02	50-59岁	22.6139966654170301	114.161616801421147	440307	V0440300	26587	75	169	75	169	114.16157647	22.6113808499999998	114.164016810000007	22.6135968100000007	1
2019-10-23 15:06:42	2019-10-23 17:43:22	2.01503029999999983	01	19-29岁	22.6195028335750692	113.83438127406626	440306	V0440300	27166	77	34	80	33	113.832131090000004	22.6158127700000016	113.834571429999997	22.6180287200000016	1
2019-10-23 17:51:19	2019-10-23 20:44:51	2.01503029999999983	02	19-29岁	22.6199238504671705	113.856232746901668	440306	V0440300	27175	77	43	79	42	113.854094119999999	22.6158127700000016	113.856534460000006	22.6180287200000016	1
2019-10-23 17:31:28	2019-10-23 19:20:01	2.01503029999999983	01	30-39岁	22.619627558853221	113.858611274459449	440306	V0440300	27176	77	44	79	43	113.856534460000006	22.6158127700000016	113.858974790000005	22.6180287200000016	1
2019-10-23 15:11:26	2019-10-23 20:22:21	1.86759879999999989	01	30-39岁	22.6195152761879292	114.090823638139085	440307	V0440300	27272	77	140	77	140	114.090806720000003	22.6158127700000016	114.093247059999996	22.6180287200000016	1
2019-10-23 22:36:10	2019-10-23 23:31:21	2.29234759999999982	01	30-39岁	22.6214250153553493	113.934674671973809	440305	V0440300	27565	78	76	80	75	113.934625209999993	22.6180287200000016	113.93706555	22.620244679999999	1
2019-10-23 19:00:41	2019-10-23 21:34:30	1.86759879999999989	01	30-39岁	22.6220302071902388	114.108105257829678	440307	V0440300	27636	78	147	78	147	114.107889080000007	22.6180287200000016	114.110329410000006	22.620244679999999	1
2019-10-23 14:41:59	2019-10-23 16:27:45	2.29234759999999982	01	19-29岁	22.6234959360371413	113.970500405786993	440305	V0440300	27936	79	90	80	90	113.968789920000006	22.620244679999999	113.971230250000005	22.6224606399999999	1
2019-10-23 15:47:59	2019-10-23 21:37:44	1.75727349999999993	01	19-29岁	22.6244654638207088	114.04516156786876	440309	V0440300	27967	79	121	80	121	114.044440339999994	22.620244679999999	114.046880669999993	22.6224606399999999	1
2019-10-23 10:00:25	2019-10-23 15:01:22	1.86759879999999989	02	30-39岁	22.6242908604852992	114.071055104770451	440307	V0440300	27977	79	131	80	131	114.068843700000002	22.620244679999999	114.071284030000001	22.6224606399999999	1
2019-10-23 19:10:11	2019-10-23 21:35:57	1.86759879999999989	01	30-39岁	22.6226185860860483	114.108199887029073	440307	V0440300	27993	79	147	79	147	114.107889080000007	22.620244679999999	114.110329410000006	22.6224606399999999	1
2019-10-23 14:06:11	2019-10-23 14:59:08	2.29234759999999982	01	30-39岁	22.6266799893970401	113.977099648498424	440305	V0440300	28296	80	93	81	93	113.976110930000004	22.6224606399999999	113.978551260000003	22.6246766000000008	1
2019-10-23 16:10:21	2019-10-23 17:08:24	1.86759879999999989	01	30-39岁	22.6267139031493514	114.053066197743306	440307	V0440300	28327	80	124	81	124	114.051761350000007	22.6224606399999999	114.054201680000006	22.6246766000000008	1
2019-10-23 17:30:25	2019-10-23 18:56:34	1.86759879999999989	02	30-39岁	22.6267104862971991	114.106879471691741	440307	V0440300	28349	80	146	80	146	114.10544874	22.6224606399999999	114.107889080000007	22.6246766000000008	2
2019-10-23 18:56:49	2019-10-23 21:58:02	1.86759879999999989	02	30-39岁	22.6267104862971991	114.106879471691741	440307	V0440300	28349	80	146	80	146	114.10544874	22.6224606399999999	114.107889080000007	22.6246766000000008	2
2019-10-23 12:16:12	2019-10-23 14:09:33	1.75727349999999993	01	30-39岁	22.627661069713259	114.025191989764508	440309	V0440300	28673	81	113	82	113	114.024917650000006	22.6246766000000008	114.027357980000005	22.6268925500000009	1
2019-10-23 19:33:52	2019-10-23 21:19:27	1.75727349999999993	01	19-29岁	22.627605268383661	114.032893092770806	440309	V0440300	28676	81	116	82	116	114.032238660000004	22.6246766000000008	114.034678990000003	22.6268925500000009	2
2019-10-23 16:03:31	2019-10-23 16:48:59	1.75727349999999993	01	19-29岁	22.627605268383661	114.032893092770806	440309	V0440300	28676	81	116	82	116	114.032238660000004	22.6246766000000008	114.034678990000003	22.6268925500000009	2
2019-10-23 14:51:28	2019-10-23 17:02:06	1.86759879999999989	01	30-39岁	22.6269117464860017	114.051555036895735	440307	V0440300	28683	81	123	82	123	114.04932101	22.6246766000000008	114.051761350000007	22.6268925500000009	1
2019-10-23 04:26:05	2019-10-23 05:03:42	1.86759879999999989	01	30-39岁	22.6286477915047186	114.144446543515429	440307	V0440300	28721	81	161	81	161	114.142053779999998	22.6246766000000008	114.144494120000005	22.6268925500000009	1
2019-10-23 13:52:42	2019-10-23 17:02:05	2.01503029999999983	01	30-39岁	22.6293276769939098	113.857642133678254	440306	V0440300	28961	82	44	84	43	113.856534460000006	22.6268925500000009	113.858974790000005	22.6291085099999982	1
2019-10-23 20:26:53	2019-10-23 21:13:01	2.01503029999999983	01	19-29岁	22.6294064455351283	113.857057073896797	440306	V0440300	28961	82	44	84	43	113.856534460000006	22.6268925500000009	113.858974790000005	22.6291085099999982	1
2019-10-23 12:19:45	2019-10-23 17:24:40	1.75727349999999993	02	30-39岁	22.6293107196785002	114.038242585902978	440309	V0440300	29035	82	118	83	118	114.037119329999996	22.6268925500000009	114.039559659999995	22.6291085099999982	1
2019-10-23 12:55:49	2019-10-23 14:48:32	1.86759879999999989	01	30-39岁	22.6304946859703513	114.069260993460105	440307	V0440300	29048	82	131	82	131	114.068843700000002	22.6268925500000009	114.071284030000001	22.6291085099999982	1
2019-10-23 11:42:45	2019-10-23 13:41:12	1.86759879999999989	02	19-29岁	22.6298515382297403	114.151733340191655	440307	V0440300	29081	82	164	82	164	114.149374789999996	22.6268925500000009	114.151815130000003	22.6291085099999982	1
2019-10-23 09:41:03	2019-10-23 22:06:04	2.01503029999999983	01	19-29岁	22.6319462373040992	113.834339088855998	440306	V0440300	29308	83	34	85	33	113.832131090000004	22.6291085099999982	113.834571429999997	22.6313244699999991	2
2019-10-23 08:32:17	2019-10-23 09:40:49	2.01503029999999983	01	19-29岁	22.6319462373040992	113.834339088855998	440306	V0440300	29308	83	34	85	33	113.832131090000004	22.6291085099999982	113.834571429999997	22.6313244699999991	2
2019-10-23 19:33:24	2019-10-23 21:01:12	1.75727349999999993	01	50-59岁	22.63330234280496	114.006802046271247	440309	V0440300	29379	83	105	84	105	114.005394960000004	22.6291085099999982	114.007835290000003	22.6313244699999991	3
2019-10-23 07:04:33	2019-10-23 09:05:06	1.75727349999999993	01	50-59岁	22.63330234280496	114.006802046271247	440309	V0440300	29379	83	105	84	105	114.005394960000004	22.6291085099999982	114.007835290000003	22.6313244699999991	3
2019-10-23 23:20:55	2019-10-23 23:20:55	1.75727349999999993	01	50-59岁	22.63330234280496	114.006802046271247	440309	V0440300	29379	83	105	84	105	114.005394960000004	22.6291085099999982	114.007835290000003	22.6313244699999991	3
2019-10-23 15:22:24	2019-10-23 16:40:41	1.75727349999999993	01	30-39岁	22.632639305452301	114.015770695904948	440309	V0440300	29383	83	109	84	109	114.015156300000001	22.6291085099999982	114.017596639999994	22.6313244699999991	1
2019-10-23 18:41:00	2019-10-23 21:19:15	1.75727349999999993	01	30-39岁	22.631808428039129	114.033726420266305	440309	V0440300	29390	83	116	84	116	114.032238660000004	22.6291085099999982	114.034678990000003	22.6313244699999991	1
2019-10-23 14:16:55	2019-10-23 17:09:54	1.86759879999999989	01	30-39岁	22.6316549679600314	114.069041917529958	440307	V0440300	29405	83	131	83	131	114.068843700000002	22.6291085099999982	114.071284030000001	22.6313244699999991	1
2019-10-23 19:11:11	2019-10-23 22:48:30	1.86759879999999989	01	19-29岁	22.631468819399629	114.076639251353768	440307	V0440300	29408	83	134	83	134	114.07616471	22.6291085099999982	114.078605039999999	22.6313244699999991	1
2019-10-23 09:45:03	2019-10-23 13:06:54	2.01503029999999983	01	19-29岁	22.6340652210379503	113.842485582343926	440306	V0440300	29669	84	38	86	37	113.841892439999995	22.6313244699999991	113.844332769999994	22.63354043	1
2019-10-23 22:39:37	2019-10-23 23:35:33	1.75727349999999993	01	30-39岁	22.6347259012794417	114.008122608967952	440309	V0440300	29737	84	106	85	106	114.007835290000003	22.6313244699999991	114.010275629999995	22.63354043	2
2019-10-23 18:50:15	2019-10-23 22:36:23	1.75727349999999993	01	30-39岁	22.6347259012794417	114.008122608967952	440309	V0440300	29737	84	106	85	106	114.007835290000003	22.6313244699999991	114.010275629999995	22.63354043	2
2019-10-23 19:23:22	2019-10-23 20:29:54	1.75727349999999993	02	19-29岁	22.6346400194159685	114.026295860941872	440309	V0440300	29744	84	113	85	113	114.024917650000006	22.6313244699999991	114.027357980000005	22.63354043	1
2019-10-23 10:59:39	2019-10-23 11:41:59	1.86759879999999989	01	40-49岁	22.6337432678921004	114.056426090305081	440307	V0440300	29756	84	125	85	125	114.054201680000006	22.6313244699999991	114.056642019999998	22.63354043	1
2019-10-23 20:58:28	2019-10-23 23:40:42	1.75727349999999993	02	19-29岁	22.6363798386087396	114.015991250801818	440309	V0440300	30097	85	109	86	109	114.015156300000001	22.63354043	114.017596639999994	22.6357563800000001	1
2019-10-23 20:58:29	2019-10-23 23:38:19	1.75727349999999993	01	19-29岁	22.6369904363755197	114.016308624357279	440309	V0440300	30097	85	109	86	109	114.015156300000001	22.63354043	114.017596639999994	22.6357563800000001	1
2019-10-23 19:42:06	2019-10-23 20:57:47	1.75727349999999993	02	30-39岁	22.6359962326013999	114.019626079252475	440309	V0440300	30098	85	110	86	110	114.017596639999994	22.63354043	114.02003698	22.6357563800000001	1
2019-10-23 14:24:31	2019-10-23 15:31:40	1.86759879999999989	01	30-39岁	22.6377972944634891	114.057496694060205	440307	V0440300	30114	85	126	86	126	114.056642019999998	22.63354043	114.059082349999997	22.6357563800000001	1
2019-10-23 21:26:59	2019-10-23 22:35:44	1.86759879999999989	01	30-39岁	22.6391638363448813	114.172486151970489	440307	V0440300	30518	86	173	86	173	114.171337820000005	22.6357563800000001	114.173778150000004	22.637972340000001	2
2019-10-23 18:50:33	2019-10-23 21:22:33	1.86759879999999989	01	30-39岁	22.6391638363448813	114.172486151970489	440307	V0440300	30518	86	173	86	173	114.171337820000005	22.6357563800000001	114.173778150000004	22.637972340000001	2
2019-10-23 08:18:51	2019-10-23 19:09:45	2.01503029999999983	02	19-29岁	22.6415657023092791	113.816570685288397	440306	V0440300	30729	87	27	90	26	113.815048739999995	22.637972340000001	113.817489080000001	22.6401882999999984	1
2019-10-23 19:02:42	2019-10-23 21:54:26	1.75727349999999993	01	30-39岁	22.6418512706727206	114.035552495137892	440309	V0440300	30819	87	117	88	117	114.034678990000003	22.637972340000001	114.037119329999996	22.6401882999999984	1
2019-10-23 20:00:27	2019-10-23 21:58:31	1.75727349999999993	01	50-59岁	22.6425745906648608	114.007952496934962	440309	V0440300	31165	88	106	89	106	114.007835290000003	22.6401882999999984	114.010275629999995	22.6424042599999993	1
2019-10-23 11:00:48	2019-10-23 13:43:39	2.01503029999999983	01	19-29岁	22.6480049592981203	113.91692359597981	440306	V0440300	31841	90	68	92	68	113.915102520000005	22.6446202099999994	113.917542859999998	22.6468361700000003	2
2019-10-23 17:40:37	2019-10-23 18:31:23	2.01503029999999983	01	19-29岁	22.6480049592981203	113.91692359597981	440306	V0440300	31841	90	68	92	68	113.915102520000005	22.6446202099999994	113.917542859999998	22.6468361700000003	2
2019-10-23 09:09:18	2019-10-23 18:58:52	1.86759879999999989	02	19-29岁	22.6489757079189893	114.077483959480972	440307	V0440300	31907	90	134	90	134	114.07616471	22.6446202099999994	114.078605039999999	22.6468361700000003	1
2019-10-23 11:36:43	2019-10-23 21:06:45	1.86759879999999989	02	50-59岁	22.6498396341891812	114.20166498183238	440307	V0440300	32315	91	185	90	185	114.200621850000005	22.6468361700000003	114.203062189999997	22.6490521300000012	1
2019-10-23 19:47:21	2019-10-23 22:57:55	2.01503029999999983	01	30-39岁	22.6543796003546305	113.859055140751948	440306	V0440300	32889	93	45	95	45	113.858974790000005	22.6512680800000012	113.861415129999997	22.6534840399999986	2
2019-10-23 00:00:02	2019-10-23 00:23:18	2.01503029999999983	01	30-39岁	22.6543796003546305	113.859055140751948	440306	V0440300	32889	93	45	95	45	113.858974790000005	22.6512680800000012	113.861415129999997	22.6534840399999986	2
2019-10-23 07:00:49	2019-10-23 08:24:50	1.75727349999999993	01	30-39岁	22.6544191668551314	113.999945738670419	440309	V0440300	32946	93	102	94	102	113.998073950000006	22.6512680800000012	114.000514289999998	22.6534840399999986	2
2019-10-23 08:39:24	2019-10-23 19:38:12	1.75727349999999993	01	30-39岁	22.6544191668551314	113.999945738670419	440309	V0440300	32946	93	102	94	102	113.998073950000006	22.6512680800000012	114.000514289999998	22.6534840399999986	2
2019-10-23 17:15:54	2019-10-23 19:12:38	1.75727349999999993	03	未知	22.6536065640539803	114.020227847267989	440309	V0440300	32955	93	111	94	111	114.02003698	22.6512680800000012	114.022477309999999	22.6534840399999986	1
2019-10-23 00:14:59	2019-10-23 00:57:47	1.86759879999999989	01	40-49岁	22.6549906590887709	114.187585625775398	440307	V0440300	33023	93	179	92	179	114.185979829999994	22.6512680800000012	114.188420170000001	22.6534840399999986	1
2019-10-23 12:30:11	2019-10-23 14:00:11	2.01503029999999983	01	19-29岁	22.6563877790516699	113.91125223442944	440306	V0440300	33267	94	66	96	66	113.910221849999999	22.6534840399999986	113.912662190000006	22.6556999999999995	1
2019-10-23 16:18:17	2019-10-23 18:23:36	1.86759879999999989	01	30-39岁	22.6564365993051986	114.062019713194488	440307	V0440300	33329	94	128	94	128	114.061522690000004	22.6534840399999986	114.063963029999996	22.6556999999999995	5
2019-10-23 09:20:19	2019-10-23 14:11:58	1.86759879999999989	01	30-39岁	22.6564365993051986	114.062019713194488	440307	V0440300	33329	94	128	94	128	114.061522690000004	22.6534840399999986	114.063963029999996	22.6556999999999995	5
2019-10-23 14:50:51	2019-10-23 16:17:53	1.86759879999999989	01	30-39岁	22.6564365993051986	114.062019713194488	440307	V0440300	33329	94	128	94	128	114.061522690000004	22.6534840399999986	114.063963029999996	22.6556999999999995	5
2019-10-23 14:12:22	2019-10-23 14:49:54	1.86759879999999989	01	30-39岁	22.6564365993051986	114.062019713194488	440307	V0440300	33329	94	128	94	128	114.061522690000004	22.6534840399999986	114.063963029999996	22.6556999999999995	5
2019-10-23 18:23:37	2019-10-23 19:06:02	1.86759879999999989	01	30-39岁	22.6564365993051986	114.062019713194488	440307	V0440300	33329	94	128	94	128	114.061522690000004	22.6534840399999986	114.063963029999996	22.6556999999999995	5
2019-10-23 17:27:18	2019-10-23 20:51:04	1.86759879999999989	01	30-39岁	22.6588621026585813	114.055015033898542	440307	V0440300	33683	95	125	95	125	114.054201680000006	22.6556999999999995	114.056642019999998	22.6579159600000004	1
2019-10-23 20:23:24	2019-10-23 21:26:54	1.86759879999999989	01	40-49岁	22.6579270208677883	114.123223978855094	440307	V0440300	33711	95	153	95	153	114.122531089999995	22.6556999999999995	114.124971430000002	22.6579159600000004	1
2019-10-23 08:41:47	2019-10-23 09:50:49	1.86759879999999989	01	19-29岁	22.6589870572912488	114.150198399136357	440307	V0440300	33722	95	164	95	164	114.149374789999996	22.6556999999999995	114.151815130000003	22.6579159600000004	1
2019-10-23 07:31:11	2019-10-23 09:41:23	1.86759879999999989	01	19-29岁	22.65941841203081	114.150092235076428	440307	V0440300	33722	95	164	95	164	114.149374789999996	22.6556999999999995	114.151815130000003	22.6579159600000004	1
2019-10-23 18:49:07	2019-10-23 19:20:04	2.01503029999999983	01	30-39岁	22.6625009624311993	113.859492453585986	440306	V0440300	34317	97	45	99	45	113.858974790000005	22.6601319100000005	113.861415129999997	22.6623478700000014	1
2019-10-23 12:28:21	2019-10-23 13:10:15	1.75727349999999993	01	19-29岁	22.6630724710964309	114.012399288082108	440309	V0440300	34379	97	107	98	107	114.010275629999995	22.6601319100000005	114.012715970000002	22.6623478700000014	1
2019-10-23 10:28:57	2019-10-23 10:29:57	1.75727349999999993	02	50-59岁	22.6645493528631405	114.019971945815328	440309	V0440300	34382	97	110	98	110	114.017596639999994	22.6601319100000005	114.02003698	22.6623478700000014	1
2019-10-23 21:58:13	2019-10-23 22:50:11	1.75727349999999993	01	30-39岁	22.6657169540457986	113.998416290812912	440309	V0440300	34731	98	102	99	102	113.998073950000006	22.6623478700000014	114.000514289999998	22.6645638299999987	2
2019-10-23 23:13:03	2019-10-23 23:26:28	1.75727349999999993	01	30-39岁	22.6657169540457986	113.998416290812912	440309	V0440300	34731	98	102	99	102	113.998073950000006	22.6623478700000014	114.000514289999998	22.6645638299999987	2
2019-10-23 16:13:52	2019-10-23 18:21:14	1.75727349999999993	01	19-29岁	22.6650289316470506	114.023919532526875	440309	V0440300	34741	98	112	99	112	114.022477309999999	22.6623478700000014	114.024917650000006	22.6645638299999987	2
2019-10-23 12:29:02	2019-10-23 16:13:05	1.75727349999999993	01	19-29岁	22.6650289316470506	114.023919532526875	440309	V0440300	34741	98	112	99	112	114.022477309999999	22.6623478700000014	114.024917650000006	22.6645638299999987	2
2019-10-23 18:18:18	2019-10-23 20:39:22	1.86759879999999989	02	30-39岁	22.6663160647519994	114.216366957416156	440307	V0440300	34820	98	191	97	191	114.215263870000001	22.6623478700000014	114.2177042	22.6645638299999987	1
2019-10-23 08:53:40	2019-10-23 21:00:30	1.86759879999999989	01	30-39岁	22.6668909160800602	114.062176240102104	440307	V0440300	35114	99	128	99	128	114.061522690000004	22.6645638299999987	114.063963029999996	22.6667797899999997	1
2019-10-23 18:32:45	2019-10-23 18:32:45	2.01503029999999983	02	30-39岁	22.6696411801444704	113.799927161425174	440306	V0440300	35363	100	20	102	20	113.797966389999999	22.6667797899999997	113.800406719999998	22.6689957399999997	1
2019-10-23 09:03:50	2019-10-23 09:04:50	2.01503029999999983	01	19-29岁	22.6695235986900698	113.801719031557823	440306	V0440300	35364	100	21	102	21	113.800406719999998	22.6667797899999997	113.802847060000005	22.6689957399999997	1
2019-10-23 15:24:39	2019-10-23 16:35:10	1.75727349999999993	02	30-39岁	22.6701918077563214	114.039027886960668	440309	V0440300	35461	100	118	100	118	114.037119329999996	22.6667797899999997	114.039559659999995	22.6689957399999997	1
2019-10-23 20:07:18	2019-10-23 21:30:35	1.75727349999999993	01	40-49岁	22.6710646554579505	114.046701814346974	440309	V0440300	35464	100	121	100	121	114.044440339999994	22.6667797899999997	114.046880669999993	22.6689957399999997	1
2019-10-23 09:34:35	2019-10-23 11:00:21	1.86759879999999989	01	19-29岁	22.6696947023991697	114.05856676188975	440307	V0440300	35469	100	126	100	126	114.056642019999998	22.6667797899999997	114.059082349999997	22.6689957399999997	1
2019-10-23 08:25:11	2019-10-23 19:05:02	2.01503029999999983	02	19-29岁	22.6730516375597304	113.807578428520131	440306	V0440300	35723	101	23	103	23	113.805287399999997	22.6689957399999997	113.807727729999996	22.6712117000000006	1
2019-10-23 21:17:35	2019-10-23 22:35:11	1.75727349999999993	01	19-29岁	22.6730728299366788	114.009527556469251	440309	V0440300	35806	101	106	102	106	114.007835290000003	22.6689957399999997	114.010275629999995	22.6712117000000006	1
2019-10-23 21:17:56	2019-10-23 22:35:11	1.75727349999999993	01	19-29岁	22.6733805291731514	114.010055766233663	440309	V0440300	35806	101	106	102	106	114.007835290000003	22.6689957399999997	114.010275629999995	22.6712117000000006	1
2019-10-23 16:04:28	2019-10-23 17:53:01	1.75727349999999993	01	19-29岁	22.6718312022058015	114.023772665960038	440309	V0440300	35812	101	112	101	112	114.022477309999999	22.6689957399999997	114.024917650000006	22.6712117000000006	1
2019-10-23 16:17:49	2019-10-23 17:57:56	1.75727349999999993	01	19-29岁	22.6718788411960688	114.02390778995273	440309	V0440300	35812	101	112	101	112	114.022477309999999	22.6689957399999997	114.024917650000006	22.6712117000000006	1
2019-10-23 14:15:07	2019-10-23 16:50:24	1.86759879999999989	01	30-39岁	22.671231166600009	114.135813609452697	440307	V0440300	35858	101	158	101	158	114.134732769999999	22.6689957399999997	114.137173110000006	22.6712117000000006	1
2019-10-23 12:09:47	2019-10-23 13:06:32	1.86759879999999989	01	30-39岁	22.6716176537175187	114.207739651430543	440307	V0440300	35887	101	187	100	187	114.205502519999996	22.6689957399999997	114.207942860000003	22.6712117000000006	1
2019-10-23 16:49:01	2019-10-23 23:15:13	2.01503029999999983	02	19-29岁	22.67402605954614	113.81662832651314	440306	V0440300	36084	102	27	104	27	113.815048739999995	22.6712117000000006	113.817489080000001	22.6734276600000015	1
2019-10-23 08:26:33	2019-10-23 15:26:37	2.01503029999999983	01	19-29岁	22.6774411295984208	113.925260848768389	440306	V0440300	36486	103	72	104	72	113.924863869999996	22.6734276600000015	113.927304199999995	22.6756436199999989	3
2019-10-23 06:29:07	2019-10-23 08:26:11	2.01503029999999983	01	19-29岁	22.6774411295984208	113.925260848768389	440306	V0440300	36486	103	72	104	72	113.924863869999996	22.6734276600000015	113.927304199999995	22.6756436199999989	3
2019-10-23 17:42:15	2019-10-23 20:28:55	2.01503029999999983	01	19-29岁	22.6774411295984208	113.925260848768389	440306	V0440300	36486	103	72	104	72	113.924863869999996	22.6734276600000015	113.927304199999995	22.6756436199999989	3
2019-10-23 21:55:05	2019-10-23 23:38:53	1.75727349999999993	01	30-39岁	22.6763997195436602	113.994896460712923	440309	V0440300	36514	103	100	104	100	113.99319328	22.6734276600000015	113.995633609999999	22.6756436199999989	1
2019-10-23 06:13:04	2019-10-23 07:04:37	2.01503029999999983	01	40-49岁	22.6788837629567794	113.909269900129175	440306	V0440300	36836	104	65	105	65	113.907781510000007	22.6756436199999989	113.910221849999999	22.677859569999999	1
2019-10-23 18:18:16	2019-10-23 19:34:02	1.86759879999999989	02	19-29岁	22.6794248477247109	114.219633062123862	440307	V0440300	36963	104	192	103	192	114.2177042	22.6756436199999989	114.220144540000007	22.677859569999999	2
2019-10-23 19:38:28	2019-10-23 21:07:09	1.86759879999999989	02	19-29岁	22.6794248477247109	114.219633062123862	440307	V0440300	36963	104	192	103	192	114.2177042	22.6756436199999989	114.220144540000007	22.677859569999999	2
2019-10-23 11:30:20	2019-10-23 17:47:44	1.75727349999999993	01	19-29岁	22.6806707367952711	113.980633110565748	440309	V0440300	37222	105	94	106	94	113.978551260000003	22.677859569999999	113.980991599999996	22.6800755299999999	2
2019-10-23 17:48:28	2019-10-23 18:19:40	1.75727349999999993	01	19-29岁	22.6806707367952711	113.980633110565748	440309	V0440300	37222	105	94	106	94	113.978551260000003	22.677859569999999	113.980991599999996	22.6800755299999999	2
2019-10-23 13:11:19	2019-10-23 15:47:31	1.86759879999999989	02	19-29岁	22.6851770329853188	114.116274432968282	440307	V0440300	37992	107	150	107	150	114.115210079999997	22.6822914900000008	114.117650420000004	22.6845074500000017	1
2019-10-23 13:55:25	2019-10-23 13:56:25	2.01503029999999983	01	40-49岁	22.6887442097995091	113.771174327166179	440306	V0440300	38208	108	9	111	9	113.771122689999999	22.6845074500000017	113.773563030000005	22.6867234000000018	1
2019-10-23 11:44:19	2019-10-23 11:45:19	1.86759879999999989	01	40-49岁	22.6878411481817714	114.128902573162819	440307	V0440300	38354	108	155	108	155	114.127411769999995	22.6845074500000017	114.129852099999994	22.6867234000000018	1
2019-10-23 15:04:53	2019-10-23 18:46:00	2.01503029999999983	01	30-39岁	22.6892606024065415	113.804518618804579	440306	V0440300	38578	109	22	111	22	113.802847060000005	22.6867234000000018	113.805287399999997	22.6889393599999991	2
2019-10-23 08:42:28	2019-10-23 12:12:44	2.01503029999999983	01	30-39岁	22.6892606024065415	113.804518618804579	440306	V0440300	38578	109	22	111	22	113.802847060000005	22.6867234000000018	113.805287399999997	22.6889393599999991	2
2019-10-23 14:27:03	2019-10-23 16:31:29	2.01503029999999983	02	19-29岁	22.6911169487444688	113.939087371268101	440306	V0440300	38633	109	77	110	77	113.93706555	22.6867234000000018	113.939505879999999	22.6889393599999991	1
2019-10-23 20:00:48	2019-10-23 20:01:48	2.01503029999999983	01	30-39岁	22.6917508120533498	113.804499720384484	440306	V0440300	38935	110	22	112	22	113.802847060000005	22.6889393599999991	113.805287399999997	22.69115532	1
2019-10-23 16:19:08	2019-10-23 17:12:41	1.75727349999999993	01	30-39岁	22.6916310777351491	113.996665032297884	440309	V0440300	39014	110	101	111	101	113.995633609999999	22.6889393599999991	113.998073950000006	22.69115532	1
2019-10-23 10:32:01	2019-10-23 12:19:06	1.86759879999999989	01	30-39岁	22.6914201957086199	114.267787235249131	440307	V0440300	39125	110	212	108	213	114.266510920000002	22.6889393599999991	114.268951259999994	22.69115532	3
2019-10-23 12:19:21	2019-10-23 18:59:50	1.86759879999999989	01	30-39岁	22.6914201957086199	114.267787235249131	440307	V0440300	39125	110	212	108	213	114.266510920000002	22.6889393599999991	114.268951259999994	22.69115532	3
2019-10-23 00:01:46	2019-10-23 10:31:45	1.86759879999999989	01	30-39岁	22.6914201957086199	114.267787235249131	440307	V0440300	39125	110	212	108	213	114.266510920000002	22.6889393599999991	114.268951259999994	22.69115532	3
2019-10-23 13:09:28	2019-10-23 18:19:07	2.01503029999999983	01	19-29岁	22.6942016853216408	113.80296457294898	440306	V0440300	39292	111	22	113	22	113.802847060000005	22.69115532	113.805287399999997	22.6933712800000009	1
2019-10-23 13:09:23	2019-10-23 18:13:15	2.01503029999999983	01	19-29岁	22.6940530158967988	113.803201434095016	440306	V0440300	39292	111	22	113	22	113.802847060000005	22.69115532	113.805287399999997	22.6933712800000009	2
2019-10-23 08:46:53	2019-10-23 13:08:38	2.01503029999999983	01	19-29岁	22.6940530158967988	113.803201434095016	440306	V0440300	39292	111	22	113	22	113.802847060000005	22.69115532	113.805287399999997	22.6933712800000009	2
2019-10-23 14:27:01	2019-10-23 16:31:04	2.01503029999999983	02	40-49岁	22.6959317072747488	113.934146321014211	440306	V0440300	39702	112	75	113	75	113.932184879999994	22.6933712800000009	113.934625209999993	22.695587230000001	1
2019-10-23 21:21:03	2019-10-23 23:28:11	1.86759879999999989	01	40-49岁	22.6975550427913397	114.086608979511908	440307	V0440300	39765	112	138	112	138	114.085926049999998	22.6933712800000009	114.088366390000004	22.695587230000001	1
2019-10-23 12:02:15	2019-10-23 14:32:06	1.86759879999999989	01	19-29岁	22.6958012043681983	114.227065469554788	440307	V0440300	39822	112	195	111	196	114.225025209999998	22.6933712800000009	114.227465550000005	22.695587230000001	1
2019-10-23 10:18:29	2019-10-23 12:52:37	1.86759879999999989	01	50-59岁	22.6975576040475104	114.238324617308635	440307	V0440300	39827	112	200	111	201	114.237226890000002	22.6933712800000009	114.239667229999995	22.695587230000001	1
2019-10-23 18:16:39	2019-10-23 18:54:12	1.75727349999999993	01	30-39岁	22.698355955640281	114.031039474016808	440309	V0440300	40099	113	115	113	115	114.029798319999998	22.695587230000001	114.032238660000004	22.6978031899999984	1
2019-10-23 19:17:21	2019-10-23 21:51:24	1.86759879999999989	02	19-29岁	22.6992979018883112	114.095589533555057	440307	V0440300	40125	113	141	113	141	114.093247059999996	22.695587230000001	114.095687400000003	22.6978031899999984	1
2019-10-23 21:58:14	2019-10-23 23:44:31	1.75727349999999993	01	19-29岁	22.7004228172412112	113.987144996928222	440309	V0440300	40438	114	97	115	97	113.985872270000002	22.6978031899999984	113.988312609999994	22.7000191499999993	1
2019-10-23 19:11:15	2019-10-23 19:12:15	1.86759879999999989	01	50-59岁	22.7015342352991993	114.136506379189242	440307	V0440300	40499	114	158	113	159	114.134732769999999	22.6978031899999984	114.137173110000006	22.7000191499999993	1
2019-10-23 13:04:47	2019-10-23 13:50:06	1.86759879999999989	01	30-39岁	22.7063162971523909	114.247926464992531	440307	V0440300	41259	116	204	114	205	114.246988239999993	22.7022351100000002	114.249428570000006	22.7044510600000002	1
2019-10-23 12:58:39	2019-10-23 14:14:01	1.75727349999999993	01	30-39岁	22.7067912364502504	114.081335406763458	440309	V0440300	41548	117	136	117	136	114.081045380000006	22.7044510600000002	114.083485710000005	22.7066670200000011	1
2019-10-23 15:56:46	2019-10-23 15:57:46	1.75727349999999993	01	19-29岁	22.7085054057517617	114.088721636962504	440309	V0440300	41551	117	139	117	140	114.088366390000004	22.7044510600000002	114.090806720000003	22.7066670200000011	1
2019-10-23 09:00:42	2019-10-23 16:11:23	2.05558739999999984	01	30-39岁	22.7088021685793215	114.338224104722229	440310	V0440300	41653	117	241	115	242	114.337280669999998	22.7044510600000002	114.339721010000005	22.7066670200000011	1
2019-10-23 18:36:44	2019-10-23 19:52:49	2.01503029999999983	01	19-29岁	22.7095182657387014	113.808989233956709	440306	V0440300	41793	118	24	120	24	113.807727729999996	22.7066670200000011	113.810168070000003	22.7088829799999985	1
2019-10-23 22:52:57	2019-10-23 23:39:52	1.75727349999999993	01	19-29岁	22.7135500417592588	114.054701504996657	440309	V0440300	42608	120	125	120	126	114.054201680000006	22.7110989399999994	114.056642019999998	22.7133148899999995	1
2019-10-23 09:44:13	2019-10-23 11:52:49	2.01503029999999983	01	30-39岁	22.7176849617728287	113.802224251636559	440306	V0440300	42861	121	21	123	21	113.800406719999998	22.7133148899999995	113.802847060000005	22.7155308500000004	1
2019-10-23 09:57:56	2019-10-23 11:23:58	1.75727349999999993	01	19-29岁	22.7156003727152402	114.05576664479095	440309	V0440300	42965	121	125	121	126	114.054201680000006	22.7133148899999995	114.056642019999998	22.7155308500000004	1
2019-10-23 07:28:59	2019-10-23 11:44:44	2.01503029999999983	01	30-39岁	22.7193036722639903	113.891552448225724	440306	V0440300	43255	122	58	123	58	113.890699159999997	22.7155308500000004	113.893139500000004	22.7177468100000013	2
2019-10-23 15:00:31	2019-10-23 16:26:59	2.01503029999999983	01	30-39岁	22.7193036722639903	113.891552448225724	440306	V0440300	43255	122	58	123	58	113.890699159999997	22.7155308500000004	113.893139500000004	22.7177468100000013	2
2019-10-23 19:18:09	2019-10-23 20:11:54	1.75727349999999993	01	40-49岁	22.7186554698030605	114.00406208199658	440309	V0440300	43301	122	104	122	104	114.002954619999997	22.7155308500000004	114.005394960000004	22.7177468100000013	1
2019-10-23 15:01:43	2019-10-23 16:37:06	2.01503029999999983	02	19-29岁	22.7202873356626682	113.843689718514185	440306	V0440300	43592	123	38	125	38	113.841892439999995	22.7177468100000013	113.844332769999994	22.7199627699999986	1
2019-10-23 14:19:01	2019-10-23 14:20:01	2.01503029999999983	01	0-18岁	22.7238110986108595	113.817986208500855	440306	V0440300	43939	124	28	126	28	113.817489080000001	22.7199627699999986	113.81992941	22.7221787199999987	1
2019-10-23 10:25:01	2019-10-23 12:55:35	1.86759879999999989	01	19-29岁	22.7222773519283798	114.302583134470296	440307	V0440300	44137	124	226	122	227	114.300675630000001	22.7199627699999986	114.303115969999993	22.7221787199999987	1
2019-10-23 12:10:50	2019-10-23 12:49:31	2.01503029999999983	01	30-39岁	22.726400724214681	113.821146138530281	440306	V0440300	44297	125	29	127	29	113.81992941	22.7221787199999987	113.822369749999993	22.7243946799999996	1
2019-10-23 18:51:05	2019-10-23 20:35:34	2.01503029999999983	02	19-29岁	22.72898688110417	113.909224104882739	440306	V0440300	45047	127	65	128	65	113.907781510000007	22.7266106400000005	113.910221849999999	22.7288266000000014	1
2019-10-23 13:56:05	2019-10-23 19:52:08	2.01503029999999983	01	19-29岁	22.7351467663176692	113.80812184462323	440306	V0440300	45720	129	24	131	24	113.807727729999996	22.7310425500000015	113.810168070000003	22.7332585099999989	1
2019-10-23 18:23:37	2019-10-23 20:48:09	1.86759879999999989	01	30-39岁	22.7344993956696015	114.293507296316108	440307	V0440300	45919	129	223	127	224	114.293354620000002	22.7310425500000015	114.295794959999995	22.7332585099999989	1
2019-10-23 12:16:56	2019-10-23 12:47:13	2.01503029999999983	01	19-29岁	22.7421079009355687	113.818253165030058	440306	V0440300	46795	132	28	134	28	113.817489080000001	22.7376904300000007	113.81992941	22.7399063800000008	1
2019-10-23 07:37:06	2019-10-23 16:48:38	1.75727349999999993	01	30-39岁	22.7438966343857594	114.007812474871727	440309	V0440300	47229	133	105	133	106	114.005394960000004	22.7399063800000008	114.007835290000003	22.7421223400000017	1
2019-10-23 19:56:56	2019-10-23 21:53:21	2.01503029999999983	02	19-29岁	22.755697872634471	113.944762101927012	440306	V0440300	49346	139	80	139	81	113.944386559999998	22.7532021299999982	113.946826889999997	22.7554180799999983	1
2019-10-23 08:52:37	2019-10-23 18:20:04	2.01503029999999983	02	40-49岁	22.7646239407798596	113.821944453802104	440306	V0440300	50723	143	29	144	30	113.81992941	22.762065960000001	113.822369749999993	22.7642819199999984	1
2019-10-23 14:26:31	2019-10-23 15:34:38	1.86759879999999989	01	19-29岁	22.7695192057971489	114.291707247935648	440307	V0440300	51630	145	222	143	223	114.290914290000003	22.7664978699999985	114.293354620000002	22.7687138299999994	1
2019-10-23 18:32:32	2019-10-23 21:55:12	2.01503029999999983	02	19-29岁	22.7832764826224796	113.914736042524837	440306	V0440300	53617	151	67	151	68	113.912662190000006	22.7797936199999995	113.915102520000005	22.7820095699999996	1
2019-10-23 12:18:51	2019-10-23 14:24:44	2.01503029999999983	01	30-39岁	22.7862184260371912	113.885501403178793	440306	V0440300	53962	152	55	153	56	113.883378149999999	22.7820095699999996	113.885818490000005	22.7842255300000005	1
2019-10-23 16:19:44	2019-10-23 16:20:44	2.01503029999999983	02	30-39岁	22.7918433703786008	113.882414761846746	440306	V0440300	55032	155	54	156	55	113.88093782	22.7886574499999988	113.883378149999999	22.7908733999999988	1
