# Supplementary material for: Analysis of the influencing factors of vitality and built environment of shopping centers based on mobile-phone signaling data
Source: PLoS One. 2024 Feb 15;19(2):e0296261. doi: 10.1371/journal.pone.0296261 (PMC10868840; doi:10.1371/journal.pone.0296261)
Supplement: S1 Data — (ZIP) [file pone.0296261.s001.zip › μò░μì«Θçìμû░μƒÑΦ»ó/03μ1⁄4óΣ╣É/μ1⁄4óΣ╣É25-Θ⌐╗τòÖμù╢Θò┐σêåσ╕â.csv]

人数-半小时内	人数-半小时到1小时	人数-1小时到2小时	人数-2小时到3小时	人数-3小时到4小时	人数-4小时以上	访问次数-半小时内	访问次数-半小时到1小时	访问次数-1小时到2小时	访问次数-2小时到3小时	访问次数-3小时到4小时	访问次数-4小时以上
176	282	548	447	245	334	178	290	561	451	245	338
