# Supplementary material for: Analysis of the influencing factors of vitality and built environment of shopping centers based on mobile-phone signaling data
Source: PLoS One. 2024 Feb 15;19(2):e0296261. doi: 10.1371/journal.pone.0296261 (PMC10868840; doi:10.1371/journal.pone.0296261)
Supplement: S1 Data — (ZIP) [file pone.0296261.s001.zip › μò░μì«Θçìμû░μƒÑΦ»ó/03μ1⁄4óΣ╣É/μ1⁄4óΣ╣Éμ╡╖σ▓╕19-Φ«┐Θù«Φ«░σ╜ò.csv]

stime	etime	weight	gender	age	o_lat	o_lon	o_district	city	o_fnid	grow_4326	gcol_4326	grow_32650	gcol_32650	ext_min_x	ext_min_y	ext_max_x	ext_max_y	visit_time
2019-10-19 15:07:13	2019-10-19 18:56:52	2.29234759999999982	01	19-39岁	22.4664138214575004	113.889374059874299	440305	V0440300	2556	8	57	11	55	113.888258820000004	22.4629116999999994	113.890699159999997	22.4651276600000003	1
2019-10-19 19:08:06	2019-10-19 21:33:14	2.29234759999999982	01	40-55岁	22.4719371046363214	113.884715945240799	440305	V0440300	3625	11	55	14	53	113.883378149999999	22.4695595700000013	113.885818490000005	22.4717755299999986	1
2019-10-19 21:35:51	2019-10-19 23:33:15	2.29234759999999982	01	19-39岁	22.4792132235348596	113.901682869822466	440305	V0440300	4703	14	62	17	60	113.900460510000002	22.4762074500000004	113.902900840000001	22.4784234000000005	1
2019-10-19 09:33:43	2019-10-19 10:45:07	2.29234759999999982	01	19-39岁	22.4821257294699208	113.892654734254123	440305	V0440300	5056	15	58	18	56	113.890699159999997	22.4784234000000005	113.893139500000004	22.4806393600000014	1
2019-10-19 07:29:23	2019-10-19 14:50:12	2.29234759999999982	01	19-39岁	22.4814262577302308	113.897098553617809	440305	V0440300	5058	15	60	18	58	113.895579830000003	22.4784234000000005	113.898020169999995	22.4806393600000014	1
2019-10-19 08:25:20	2019-10-19 14:49:19	2.29234759999999982	01	19-39岁	22.48161475404196	113.898920014654919	440305	V0440300	5059	15	61	18	59	113.898020169999995	22.4784234000000005	113.900460510000002	22.4806393600000014	1
2019-10-19 16:21:24	2019-10-19 18:42:50	2.29234759999999982	03	19-39岁	22.4834690002913788	113.899607011032984	440305	V0440300	5416	16	61	19	59	113.898020169999995	22.4806393600000014	113.900460510000002	22.4828553199999988	1
2019-10-19 16:08:43	2019-10-19 20:47:11	2.29234759999999982	01	19-39岁	22.4842806447236008	113.905677844321687	440305	V0440300	5419	16	64	19	62	113.905341179999994	22.4806393600000014	113.907781510000007	22.4828553199999988	1
2019-10-19 18:09:03	2019-10-19 21:11:21	2.29234759999999982	03	19-39岁	22.4828697131979887	113.925782262592676	440305	V0440300	5427	16	72	19	70	113.924863869999996	22.4806393600000014	113.927304199999995	22.4828553199999988	1
2019-10-19 12:26:19	2019-10-19 14:09:58	2.29234759999999982	01	40-55岁	22.4861339079896396	113.897401407958341	440305	V0440300	5772	17	60	20	58	113.895579830000003	22.4828553199999988	113.898020169999995	22.4850712799999997	1
2019-10-19 12:21:25	2019-10-19 12:22:25	2.29234759999999982	01	19-39岁	22.4863830639442206	113.908010357274208	440305	V0440300	5777	17	65	20	63	113.907781510000007	22.4828553199999988	113.910221849999999	22.4850712799999997	1
2019-10-19 11:37:02	2019-10-19 15:08:35	2.29234759999999982	01	19-39岁	22.4866207520968899	113.910520328426301	440305	V0440300	5778	17	66	20	64	113.910221849999999	22.4828553199999988	113.912662190000006	22.4850712799999997	1
2019-10-19 15:34:16	2019-10-19 17:57:42	2.29234759999999982	03	未知	22.4857839813985798	113.925271123665567	440305	V0440300	5784	17	72	20	70	113.924863869999996	22.4828553199999988	113.927304199999995	22.4850712799999997	1
2019-10-19 16:17:03	2019-10-19 18:13:14	2.29234759999999982	03	未知	22.4887065185363184	113.907754755637512	440305	V0440300	6133	18	64	21	62	113.905341179999994	22.4850712799999997	113.907781510000007	22.4872872299999997	1
2019-10-19 21:18:54	2019-10-19 22:01:15	2.29234759999999982	01	19-39岁	22.4892047411419291	113.90644232515541	440305	V0440300	6133	18	64	21	62	113.905341179999994	22.4850712799999997	113.907781510000007	22.4872872299999997	1
2019-10-19 19:24:18	2019-10-19 21:43:52	2.29234759999999982	01	19-39岁	22.4880320160423501	113.911168783127991	440305	V0440300	6135	18	66	21	64	113.910221849999999	22.4850712799999997	113.912662190000006	22.4872872299999997	1
2019-10-19 13:09:37	2019-10-19 14:51:44	2.29234759999999982	01	40-55岁	22.4881822417717494	113.914768429571282	440305	V0440300	6136	18	67	21	65	113.912662190000006	22.4850712799999997	113.915102520000005	22.4872872299999997	1
2019-10-19 17:20:15	2019-10-19 21:04:17	2.29234759999999982	02	40-55岁	22.4882672427898314	113.914494620041864	440305	V0440300	6136	18	67	21	65	113.912662190000006	22.4850712799999997	113.915102520000005	22.4872872299999997	1
2019-10-19 17:26:46	2019-10-19 18:32:57	2.29234759999999982	01	19-39岁	22.4877279195410509	113.922625441527799	440305	V0440300	6140	18	71	21	69	113.922423530000003	22.4850712799999997	113.924863869999996	22.4872872299999997	1
2019-10-19 10:35:22	2019-10-19 21:57:10	2.29234759999999982	02	19-39岁	22.4893245752543187	113.92353214236779	440305	V0440300	6140	18	71	21	69	113.922423530000003	22.4850712799999997	113.924863869999996	22.4872872299999997	2
2019-10-19 08:51:12	2019-10-19 10:35:09	2.29234759999999982	02	19-39岁	22.4893245752543187	113.92353214236779	440305	V0440300	6140	18	71	21	69	113.922423530000003	22.4850712799999997	113.924863869999996	22.4872872299999997	2
2019-10-19 22:07:05	2019-10-19 22:45:04	2.29234759999999982	02	19-39岁	22.4880381040449713	113.923745123294779	440305	V0440300	6140	18	71	21	69	113.922423530000003	22.4850712799999997	113.924863869999996	22.4872872299999997	2
2019-10-19 20:46:08	2019-10-19 21:31:37	2.29234759999999982	02	19-39岁	22.4880381040449713	113.923745123294779	440305	V0440300	6140	18	71	21	69	113.922423530000003	22.4850712799999997	113.924863869999996	22.4872872299999997	2
2019-10-19 14:41:12	2019-10-19 14:42:12	2.29234759999999982	02	19-39岁	22.4889673950512297	113.929405903772277	440305	V0440300	6142	18	73	21	71	113.927304199999995	22.4850712799999997	113.929744540000002	22.4872872299999997	1
2019-10-19 19:22:21	2019-10-19 21:39:35	2.29234759999999982	01	19-39岁	22.4894849647018198	113.931938953947736	440305	V0440300	6143	18	74	21	72	113.929744540000002	22.4850712799999997	113.932184879999994	22.4872872299999997	1
2019-10-19 10:43:55	2019-10-19 12:52:41	2.29234759999999982	01	19-39岁	22.4891878018984599	113.936713981457629	440305	V0440300	6145	18	76	21	74	113.934625209999993	22.4850712799999997	113.93706555	22.4872872299999997	1
2019-10-19 18:04:43	2019-10-19 19:25:39	2.29234759999999982	01	19-39岁	22.4916713780103805	113.90988367974623	440305	V0440300	6491	19	65	22	63	113.907781510000007	22.4872872299999997	113.910221849999999	22.4895031900000006	1
2019-10-19 00:32:59	2019-10-19 02:36:54	2.29234759999999982	01	19-39岁	22.4908595699920006	113.916495988958758	440305	V0440300	6494	19	68	22	66	113.915102520000005	22.4872872299999997	113.917542859999998	22.4895031900000006	1
2019-10-19 13:51:35	2019-10-19 18:14:25	2.29234759999999982	01	19-39岁	22.491683139329389	113.921333639516192	440305	V0440300	6496	19	70	22	68	113.919983189999996	22.4872872299999997	113.922423530000003	22.4895031900000006	1
2019-10-19 14:28:01	2019-10-19 18:01:33	2.29234759999999982	02	19-39岁	22.4909409926665802	113.923583785883068	440305	V0440300	6497	19	71	22	69	113.922423530000003	22.4872872299999997	113.924863869999996	22.4895031900000006	1
2019-10-19 16:32:58	2019-10-19 19:22:42	2.29234759999999982	01	19-39岁	22.4907936367345087	113.924373701896315	440305	V0440300	6497	19	71	22	69	113.922423530000003	22.4872872299999997	113.924863869999996	22.4895031900000006	1
2019-10-19 02:37:03	2019-10-19 02:39:56	2.29234759999999982	01	40-55岁	22.4901268825106406	113.923485256721918	440305	V0440300	6497	19	71	22	69	113.922423530000003	22.4872872299999997	113.924863869999996	22.4895031900000006	2
2019-10-19 02:47:10	2019-10-19 03:38:52	2.29234759999999982	01	40-55岁	22.4901268825106406	113.923485256721918	440305	V0440300	6497	19	71	22	69	113.922423530000003	22.4872872299999997	113.924863869999996	22.4895031900000006	2
2019-10-19 22:26:45	2019-10-19 23:30:56	2.29234759999999982	01	19-39岁	22.4896170839459302	113.924671653647678	440305	V0440300	6497	19	71	22	69	113.922423530000003	22.4872872299999997	113.924863869999996	22.4895031900000006	1
2019-10-19 10:58:48	2019-10-19 13:01:30	2.29234759999999982	01	40-55岁	22.489851315253361	113.926540839994558	440305	V0440300	6498	19	72	22	70	113.924863869999996	22.4872872299999997	113.927304199999995	22.4895031900000006	1
2019-10-19 09:35:06	2019-10-19 13:22:40	2.29234759999999982	02	19-39岁	22.4899367073405791	113.926286446968291	440305	V0440300	6498	19	72	22	70	113.924863869999996	22.4872872299999997	113.927304199999995	22.4895031900000006	1
2019-10-19 11:08:52	2019-10-19 13:00:12	2.29234759999999982	01	40-55岁	22.489919649713201	113.926811258784227	440305	V0440300	6498	19	72	22	70	113.924863869999996	22.4872872299999997	113.927304199999995	22.4895031900000006	1
2019-10-19 19:14:26	2019-10-19 21:58:17	2.29234759999999982	01	19-39岁	22.4908342298396597	113.926499690801023	440305	V0440300	6498	19	72	22	70	113.924863869999996	22.4872872299999997	113.927304199999995	22.4895031900000006	1
2019-10-19 15:37:18	2019-10-19 20:29:26	2.29234759999999982	02	19-39岁	22.4897963762315207	113.927445246958285	440305	V0440300	6499	19	73	22	71	113.927304199999995	22.4872872299999997	113.929744540000002	22.4895031900000006	1
2019-10-19 14:44:20	2019-10-19 14:45:20	2.29234759999999982	03	未知	22.4899718717858086	113.929548823534049	440305	V0440300	6499	19	73	22	71	113.927304199999995	22.4872872299999997	113.929744540000002	22.4895031900000006	1
2019-10-19 18:45:22	2019-10-19 20:14:51	2.29234759999999982	01	19-39岁	22.4908511201650505	113.931170710108432	440305	V0440300	6500	19	74	22	72	113.929744540000002	22.4872872299999997	113.932184879999994	22.4895031900000006	1
2019-10-19 18:48:31	2019-10-19 21:12:27	2.29234759999999982	01	19-39岁	22.4916243361213795	113.931017677962245	440305	V0440300	6500	19	74	22	72	113.929744540000002	22.4872872299999997	113.932184879999994	22.4895031900000006	1
2019-10-19 13:13:23	2019-10-19 16:13:27	2.29234759999999982	02	55岁以上	22.4912205188863084	113.930191369992002	440305	V0440300	6500	19	74	22	72	113.929744540000002	22.4872872299999997	113.932184879999994	22.4895031900000006	1
2019-10-19 15:28:32	2019-10-19 20:04:05	2.29234759999999982	01	19-39岁	22.4907121491566286	113.931455420628637	440305	V0440300	6500	19	74	22	72	113.929744540000002	22.4872872299999997	113.932184879999994	22.4895031900000006	1
2019-10-19 19:12:57	2019-10-19 20:48:51	2.29234759999999982	02	19-39岁	22.4904483760516314	113.937035838746354	440305	V0440300	6502	19	76	22	74	113.934625209999993	22.4872872299999997	113.93706555	22.4895031900000006	1
2019-10-19 20:07:45	2019-10-19 22:36:42	2.29234759999999982	02	40-55岁	22.4896490825204793	113.938665605179523	440305	V0440300	6503	19	77	22	75	113.93706555	22.4872872299999997	113.939505879999999	22.4895031900000006	2
2019-10-19 19:28:19	2019-10-19 20:07:23	2.29234759999999982	02	40-55岁	22.4896490825204793	113.938665605179523	440305	V0440300	6503	19	77	22	75	113.93706555	22.4872872299999997	113.939505879999999	22.4895031900000006	2
2019-10-19 16:51:39	2019-10-19 20:15:10	2.29234759999999982	02	19-39岁	22.4902547391670389	113.937768492725382	440305	V0440300	6503	19	77	22	75	113.93706555	22.4872872299999997	113.939505879999999	22.4895031900000006	1
2019-10-19 18:44:06	2019-10-19 22:09:09	2.29234759999999982	01	19-39岁	22.4930381099994001	113.908211999171002	440305	V0440300	6848	20	65	23	63	113.907781510000007	22.4895031900000006	113.910221849999999	22.4917191500000015	1
2019-10-19 20:33:58	2019-10-19 21:16:23	2.29234759999999982	02	19-39岁	22.4927262443031708	113.91594957327419	440305	V0440300	6851	20	68	23	66	113.915102520000005	22.4895031900000006	113.917542859999998	22.4917191500000015	1
2019-10-19 18:47:20	2019-10-19 21:46:54	2.29234759999999982	02	19-39岁	22.4922178081267887	113.917203968253474	440305	V0440300	6851	20	68	23	66	113.915102520000005	22.4895031900000006	113.917542859999998	22.4917191500000015	1
2019-10-19 09:46:14	2019-10-19 11:31:57	2.29234759999999982	01	19-39岁	22.4919557345065506	113.924736471731322	440305	V0440300	6854	20	71	23	69	113.922423530000003	22.4895031900000006	113.924863869999996	22.4917191500000015	1
2019-10-19 14:34:12	2019-10-19 17:40:54	2.29234759999999982	03	未知	22.493881864197629	113.922576648457067	440305	V0440300	6854	20	71	23	69	113.922423530000003	22.4895031900000006	113.924863869999996	22.4917191500000015	1
2019-10-19 17:15:55	2019-10-19 19:43:15	2.29234759999999982	02	19-39岁	22.49211755623881	113.926121694515217	440305	V0440300	6855	20	72	23	70	113.924863869999996	22.4895031900000006	113.927304199999995	22.4917191500000015	1
2019-10-19 19:42:45	2019-10-19 20:15:29	2.29234759999999982	01	19-39岁	22.4925373387248904	113.926364924168098	440305	V0440300	6855	20	72	23	70	113.924863869999996	22.4895031900000006	113.927304199999995	22.4917191500000015	1
2019-10-19 15:21:31	2019-10-19 17:29:05	2.29234759999999982	01	19-39岁	22.4929419847193586	113.926287994884916	440305	V0440300	6855	20	72	23	70	113.924863869999996	22.4895031900000006	113.927304199999995	22.4917191500000015	1
2019-10-19 08:01:04	2019-10-19 08:02:04	2.29234759999999982	02	55岁以上	22.4924588878886205	113.929348224487072	440305	V0440300	6856	20	73	23	71	113.927304199999995	22.4895031900000006	113.929744540000002	22.4917191500000015	1
2019-10-19 21:39:46	2019-10-19 23:30:13	2.29234759999999982	01	19-39岁	22.4934263263786605	113.92754955943569	440305	V0440300	6856	20	73	23	71	113.927304199999995	22.4895031900000006	113.929744540000002	22.4917191500000015	1
2019-10-19 00:09:50	2019-10-19 01:12:42	2.29234759999999982	01	40-55岁	22.4938108934282504	113.927366244104618	440305	V0440300	6856	20	73	23	71	113.927304199999995	22.4895031900000006	113.929744540000002	22.4917191500000015	1
2019-10-19 18:07:15	2019-10-19 22:11:33	2.29234759999999982	01	19-39岁	22.4927576514581311	113.930817846649006	440305	V0440300	6857	20	74	23	72	113.929744540000002	22.4895031900000006	113.932184879999994	22.4917191500000015	1
2019-10-19 20:32:20	2019-10-19 20:33:20	2.29234759999999982	02	19-39岁	22.4933959176898384	113.934950797630989	440305	V0440300	6859	20	76	23	74	113.934625209999993	22.4895031900000006	113.93706555	22.4917191500000015	1
2019-10-19 10:41:20	2019-10-19 18:54:10	2.29234759999999982	01	55岁以上	22.4941587951951583	113.914412438419632	440305	V0440300	7207	21	67	24	65	113.912662190000006	22.4917191500000015	113.915102520000005	22.4939351099999989	1
2019-10-19 16:44:54	2019-10-19 18:34:36	2.29234759999999982	02	19-39岁	22.49479639460559	113.914718783466384	440305	V0440300	7207	21	67	24	65	113.912662190000006	22.4917191500000015	113.915102520000005	22.4939351099999989	1
2019-10-19 14:35:26	2019-10-19 19:27:51	2.29234759999999982	02	19-39岁	22.4955331554890492	113.924453383871196	440305	V0440300	7211	21	71	24	69	113.922423530000003	22.4917191500000015	113.924863869999996	22.4939351099999989	1
2019-10-19 09:15:59	2019-10-19 10:14:47	2.29234759999999982	01	40-55岁	22.4945951447844301	113.923065886321154	440305	V0440300	7211	21	71	24	69	113.922423530000003	22.4917191500000015	113.924863869999996	22.4939351099999989	1
2019-10-19 15:12:24	2019-10-19 17:11:33	2.29234759999999982	02	19-39岁	22.4940609713618898	113.929594490403161	440305	V0440300	7213	21	73	24	71	113.927304199999995	22.4917191500000015	113.929744540000002	22.4939351099999989	1
2019-10-19 13:22:17	2019-10-19 22:29:57	2.29234759999999982	01	19-39岁	22.4954286674270385	113.927961777746745	440305	V0440300	7213	21	73	24	71	113.927304199999995	22.4917191500000015	113.929744540000002	22.4939351099999989	1
2019-10-19 16:32:40	2019-10-19 18:28:39	2.29234759999999982	02	19-39岁	22.4952631692959706	113.929694196688672	440305	V0440300	7213	21	73	24	71	113.927304199999995	22.4917191500000015	113.929744540000002	22.4939351099999989	1
2019-10-19 17:28:37	2019-10-19 21:12:41	2.29234759999999982	01	40-55岁	22.4951019153420688	113.936389436579489	440305	V0440300	7216	21	76	24	74	113.934625209999993	22.4917191500000015	113.93706555	22.4939351099999989	1
2019-10-19 10:22:23	2019-10-19 12:20:32	2.29234759999999982	01	19-39岁	22.4983160633849906	113.896410850033675	440305	V0440300	7557	22	60	25	58	113.895579830000003	22.4939351099999989	113.898020169999995	22.496151059999999	1
2019-10-19 12:35:48	2019-10-19 14:54:44	2.29234759999999982	01	19-39岁	22.4976519100591901	113.917267994813812	440305	V0440300	7565	22	68	25	66	113.915102520000005	22.4939351099999989	113.917542859999998	22.496151059999999	1
2019-10-19 13:09:19	2019-10-19 18:15:46	2.29234759999999982	02	19-39岁	22.49768639346253	113.921899975438507	440305	V0440300	7567	22	70	25	68	113.919983189999996	22.4939351099999989	113.922423530000003	22.496151059999999	1
2019-10-19 12:56:17	2019-10-19 14:07:34	2.29234759999999982	01	40-55岁	22.49812613063364	113.926493874932405	440305	V0440300	7569	22	72	25	70	113.924863869999996	22.4939351099999989	113.927304199999995	22.496151059999999	1
2019-10-19 09:49:29	2019-10-19 12:55:42	2.29234759999999982	01	19-39岁	22.4972245815152299	113.927960937933889	440305	V0440300	7570	22	73	25	71	113.927304199999995	22.4939351099999989	113.929744540000002	22.496151059999999	1
2019-10-19 23:06:56	2019-10-19 23:40:52	2.29234759999999982	02	19-39岁	22.4979249151995901	113.929664542550668	440305	V0440300	7570	22	73	25	71	113.927304199999995	22.4939351099999989	113.929744540000002	22.496151059999999	1
2019-10-19 06:54:05	2019-10-19 07:25:27	2.29234759999999982	01	19-39岁	22.4968234239466511	113.935797896115744	440305	V0440300	7573	22	76	25	74	113.934625209999993	22.4939351099999989	113.93706555	22.496151059999999	1
2019-10-19 15:25:20	2019-10-19 17:32:53	2.29234759999999982	02	19-39岁	22.4992660413126195	113.877402380081207	440305	V0440300	7906	23	52	26	50	113.87605714	22.496151059999999	113.878497479999993	22.4983670199999999	1
2019-10-19 18:09:05	2019-10-19 21:10:20	2.29234759999999982	01	19-39岁	22.4989290081980684	113.881430753032021	440305	V0440300	7908	23	54	26	52	113.88093782	22.496151059999999	113.883378149999999	22.4983670199999999	1
2019-10-19 19:10:52	2019-10-19 22:47:23	2.29234759999999982	02	19-39岁	22.4990590574982292	113.881622077059703	440305	V0440300	7908	23	54	26	52	113.88093782	22.496151059999999	113.883378149999999	22.4983670199999999	1
2019-10-19 10:57:29	2019-10-19 11:33:52	2.29234759999999982	01	19-39岁	22.4994292698923211	113.881167012851535	440305	V0440300	7908	23	54	26	52	113.88093782	22.496151059999999	113.883378149999999	22.4983670199999999	1
2019-10-19 18:36:13	2019-10-19 21:26:32	2.29234759999999982	02	19-39岁	22.4991987032125706	113.884173231746615	440305	V0440300	7909	23	55	26	53	113.883378149999999	22.496151059999999	113.885818490000005	22.4983670199999999	1
2019-10-19 19:03:03	2019-10-19 21:24:50	2.29234759999999982	02	19-39岁	22.5002146412787383	113.885374193341079	440305	V0440300	7909	23	55	26	53	113.883378149999999	22.496151059999999	113.885818490000005	22.4983670199999999	1
2019-10-19 18:36:02	2019-10-19 21:24:59	2.29234759999999982	02	19-39岁	22.5001039260943401	113.887115159524498	440305	V0440300	7910	23	56	26	54	113.885818490000005	22.496151059999999	113.888258820000004	22.4983670199999999	1
2019-10-19 22:57:53	2019-10-19 22:57:53	2.29234759999999982	02	19-39岁	22.4998380758751395	113.89905744810541	440305	V0440300	7915	23	61	26	59	113.898020169999995	22.496151059999999	113.900460510000002	22.4983670199999999	1
2019-10-19 14:22:27	2019-10-19 19:26:44	2.29234759999999982	01	40-55岁	22.4988258747835594	113.920136231747236	440305	V0440300	7924	23	70	26	68	113.919983189999996	22.496151059999999	113.922423530000003	22.4983670199999999	1
2019-10-19 14:22:53	2019-10-19 19:25:16	2.29234759999999982	01	40-55岁	22.4988000499952499	113.922088984839959	440305	V0440300	7924	23	70	26	68	113.919983189999996	22.496151059999999	113.922423530000003	22.4983670199999999	1
2019-10-19 08:17:29	2019-10-19 09:07:20	2.29234759999999982	02	40-55岁	22.4991141087525008	113.927190745901044	440305	V0440300	7926	23	72	26	70	113.924863869999996	22.496151059999999	113.927304199999995	22.4983670199999999	1
2019-10-19 00:40:58	2019-10-19 03:42:49	2.29234759999999982	01	19-39岁	22.4996457894483406	113.927149853990372	440305	V0440300	7926	23	72	26	70	113.924863869999996	22.496151059999999	113.927304199999995	22.4983670199999999	1
2019-10-19 13:42:50	2019-10-19 17:13:54	2.29234759999999982	02	19-39岁	22.4985193742319787	113.929602849497257	440305	V0440300	7927	23	73	26	71	113.927304199999995	22.496151059999999	113.929744540000002	22.4983670199999999	1
2019-10-19 18:23:46	2019-10-19 21:02:50	2.29234759999999982	02	19-39岁	22.4997076035681509	113.929916536817359	440305	V0440300	7928	23	74	26	72	113.929744540000002	22.496151059999999	113.932184879999994	22.4983670199999999	1
2019-10-19 09:37:50	2019-10-19 11:00:48	2.29234759999999982	01	40-55岁	22.498686936354261	113.929871094967339	440305	V0440300	7928	23	74	26	72	113.929744540000002	22.496151059999999	113.932184879999994	22.4983670199999999	1
2019-10-19 12:46:12	2019-10-19 13:59:55	2.29234759999999982	01	19-39岁	22.4999469396909397	113.939167272011389	440305	V0440300	7931	23	77	26	75	113.93706555	22.496151059999999	113.939505879999999	22.4983670199999999	1
2019-10-19 13:42:17	2019-10-19 21:21:17	2.29234759999999982	01	19-39岁	22.5023019338414301	113.887842914924505	440305	V0440300	8267	24	56	27	54	113.885818490000005	22.4983670199999999	113.888258820000004	22.5005829800000008	1
2019-10-19 14:05:06	2019-10-19 14:05:06	2.29234759999999982	01	19-39岁	22.5014622538312388	113.888289061104359	440305	V0440300	8268	24	57	27	55	113.888258820000004	22.4983670199999999	113.890699159999997	22.5005829800000008	1
2019-10-19 09:10:08	2019-10-19 12:12:38	2.29234759999999982	02	19-39岁	22.5014686976064695	113.891892190358448	440305	V0440300	8269	24	58	27	56	113.890699159999997	22.4983670199999999	113.893139500000004	22.5005829800000008	1
2019-10-19 19:28:30	2019-10-19 22:11:48	2.29234759999999982	02	19-39岁	22.5027201026478103	113.895477228824078	440305	V0440300	8270	24	59	27	57	113.893139500000004	22.4983670199999999	113.895579830000003	22.5005829800000008	1
2019-10-19 16:48:51	2019-10-19 18:58:25	2.29234759999999982	01	19-39岁	22.50084639851611	113.913486985797022	440305	V0440300	8278	24	67	27	65	113.912662190000006	22.4983670199999999	113.915102520000005	22.5005829800000008	1
2019-10-19 21:24:40	2019-10-19 22:17:32	2.29234759999999982	01	19-39岁	22.5012288281528399	113.921675834003238	440305	V0440300	8281	24	70	27	68	113.919983189999996	22.4983670199999999	113.922423530000003	22.5005829800000008	1
2019-10-19 14:18:56	2019-10-19 20:12:23	2.29234759999999982	01	19-39岁	22.5031729572027714	113.889018037347441	440305	V0440300	8625	25	57	28	55	113.888258820000004	22.5005829800000008	113.890699159999997	22.5027989400000017	1
2019-10-19 16:04:45	2019-10-19 19:30:57	2.29234759999999982	02	19-39岁	22.5043414514053204	113.8943823360854	440305	V0440300	8627	25	59	28	57	113.893139500000004	22.5005829800000008	113.895579830000003	22.5027989400000017	1
2019-10-19 14:32:35	2019-10-19 16:41:46	2.29234759999999982	01	19-39岁	22.5042625132832406	113.894500650999191	440305	V0440300	8627	25	59	28	57	113.893139500000004	22.5005829800000008	113.895579830000003	22.5027989400000017	1
2019-10-19 16:44:13	2019-10-19 18:17:10	2.29234759999999982	01	19-39岁	22.5040652788722113	113.898312379094889	440305	V0440300	8629	25	61	28	59	113.898020169999995	22.5005829800000008	113.900460510000002	22.5027989400000017	1
2019-10-19 11:47:36	2019-10-19 13:15:31	2.29234759999999982	01	19-39岁	22.5045876059794487	113.899660484355323	440305	V0440300	8629	25	61	28	59	113.898020169999995	22.5005829800000008	113.900460510000002	22.5027989400000017	1
2019-10-19 19:25:17	2019-10-19 19:57:29	2.29234759999999982	01	19-39岁	22.5038334201953312	113.91913168889802	440305	V0440300	8637	25	69	28	67	113.917542859999998	22.5005829800000008	113.919983189999996	22.5027989400000017	1
2019-10-19 14:10:01	2019-10-19 17:38:08	2.29234759999999982	02	19-39岁	22.5039325323901487	113.928094330969572	440305	V0440300	8641	25	73	28	71	113.927304199999995	22.5005829800000008	113.929744540000002	22.5027989400000017	1
2019-10-19 18:44:44	2019-10-19 20:31:17	2.29234759999999982	01	19-39岁	22.5050020532240396	113.934014945914839	440305	V0440300	8643	25	75	28	73	113.932184879999994	22.5005829800000008	113.934625209999993	22.5027989400000017	1
2019-10-19 23:22:52	2019-10-19 23:22:52	2.29234759999999982	01	19-39岁	22.5028697652140899	113.933887163747002	440305	V0440300	8643	25	75	28	73	113.932184879999994	22.5005829800000008	113.934625209999993	22.5027989400000017	1
2019-10-19 17:55:06	2019-10-19 18:17:02	2.29234759999999982	01	19-39岁	22.5049019778117803	113.93492044981204	440305	V0440300	8644	25	76	28	74	113.934625209999993	22.5005829800000008	113.93706555	22.5027989400000017	1
2019-10-19 13:56:02	2019-10-19 15:35:13	2.29234759999999982	02	19-39岁	22.5038092143848587	113.935828417475236	440305	V0440300	8644	25	76	28	74	113.934625209999993	22.5005829800000008	113.93706555	22.5027989400000017	1
2019-10-19 10:50:48	2019-10-19 10:51:48	2.29234759999999982	03	未知	22.5043974602831902	113.939234366112956	440305	V0440300	8645	25	77	28	75	113.93706555	22.5005829800000008	113.939505879999999	22.5027989400000017	3
2019-10-19 15:28:12	2019-10-19 15:29:12	2.29234759999999982	03	未知	22.5043974602831902	113.939234366112956	440305	V0440300	8645	25	77	28	75	113.93706555	22.5005829800000008	113.939505879999999	22.5027989400000017	3
2019-10-19 18:28:20	2019-10-19 18:29:20	2.29234759999999982	03	未知	22.5043974602831902	113.939234366112956	440305	V0440300	8645	25	77	28	75	113.93706555	22.5005829800000008	113.939505879999999	22.5027989400000017	3
2019-10-19 16:17:58	2019-10-19 21:00:55	2.29234759999999982	02	40-55岁	22.5070640839066591	113.892835429995074	440305	V0440300	8983	26	58	29	56	113.890699159999997	22.5027989400000017	113.893139500000004	22.5050148900000018	1
2019-10-19 19:02:08	2019-10-19 19:02:23	2.29234759999999982	02	19-39岁	22.5067051077153089	113.89340679569807	440305	V0440300	8984	26	59	29	57	113.893139500000004	22.5027989400000017	113.895579830000003	22.5050148900000018	1
2019-10-19 17:49:20	2019-10-19 21:26:04	2.29234759999999982	02	19-39岁	22.5066517659683996	113.900469147602934	440305	V0440300	8987	26	62	29	60	113.900460510000002	22.5027989400000017	113.902900840000001	22.5050148900000018	1
2019-10-19 12:33:34	2019-10-19 14:40:40	2.29234759999999982	02	19-39岁	22.5052229478789094	113.909232727942069	440305	V0440300	8990	26	65	29	63	113.907781510000007	22.5027989400000017	113.910221849999999	22.5050148900000018	1
2019-10-19 16:19:47	2019-10-19 19:42:04	2.29234759999999982	02	19-39岁	22.5054281111641004	113.911928305724629	440305	V0440300	8991	26	66	29	64	113.910221849999999	22.5027989400000017	113.912662190000006	22.5050148900000018	1
2019-10-19 19:07:52	2019-10-19 22:27:35	2.29234759999999982	02	19-39岁	22.5057364157684887	113.912475081568317	440305	V0440300	8991	26	66	29	64	113.910221849999999	22.5027989400000017	113.912662190000006	22.5050148900000018	1
2019-10-19 19:07:56	2019-10-19 22:28:17	2.29234759999999982	01	19-39岁	22.5061484729676202	113.911844305778345	440305	V0440300	8991	26	66	29	64	113.910221849999999	22.5027989400000017	113.912662190000006	22.5050148900000018	1
2019-10-19 19:21:27	2019-10-19 21:43:35	2.29234759999999982	01	19-39岁	22.5070803037380287	113.91149335668743	440305	V0440300	8991	26	66	29	64	113.910221849999999	22.5027989400000017	113.912662190000006	22.5050148900000018	1
2019-10-19 12:48:29	2019-10-19 14:54:00	2.29234759999999982	01	40-55岁	22.5064873177024083	113.913983309561104	440305	V0440300	8992	26	67	29	65	113.912662190000006	22.5027989400000017	113.915102520000005	22.5050148900000018	1
2019-10-19 16:29:33	2019-10-19 20:18:48	2.29234759999999982	02	19-39岁	22.50721566873478	113.91337464560867	440305	V0440300	8992	26	67	29	65	113.912662190000006	22.5027989400000017	113.915102520000005	22.5050148900000018	1
2019-10-19 16:19:02	2019-10-19 19:42:00	2.29234759999999982	01	19-39岁	22.5053454936267201	113.914678850469272	440305	V0440300	8992	26	67	29	65	113.912662190000006	22.5027989400000017	113.915102520000005	22.5050148900000018	1
2019-10-19 15:45:48	2019-10-19 19:26:18	2.29234759999999982	01	19-39岁	22.5064464952260188	113.914207611453705	440305	V0440300	8992	26	67	29	65	113.912662190000006	22.5027989400000017	113.915102520000005	22.5050148900000018	1
2019-10-19 20:41:11	2019-10-19 23:42:03	2.29234759999999982	01	55岁以上	22.5063896782514696	113.914539109605101	440305	V0440300	8992	26	67	29	65	113.912662190000006	22.5027989400000017	113.915102520000005	22.5050148900000018	1
2019-10-19 17:07:06	2019-10-19 20:19:04	2.29234759999999982	02	19-39岁	22.5064918052500893	113.916100609638164	440305	V0440300	8993	26	68	29	66	113.915102520000005	22.5027989400000017	113.917542859999998	22.5050148900000018	1
2019-10-19 18:45:09	2019-10-19 20:49:51	2.29234759999999982	01	19-39岁	22.507086785366031	113.919836583994254	440305	V0440300	8994	26	69	29	67	113.917542859999998	22.5027989400000017	113.919983189999996	22.5050148900000018	2
2019-10-19 21:30:03	2019-10-19 22:23:35	2.29234759999999982	01	19-39岁	22.507086785366031	113.919836583994254	440305	V0440300	8994	26	69	29	67	113.917542859999998	22.5027989400000017	113.919983189999996	22.5050148900000018	2
2019-10-19 03:29:01	2019-10-19 17:05:39	2.29234759999999982	02	40-55岁	22.5062261181009191	113.922021632673548	440305	V0440300	8995	26	70	29	68	113.919983189999996	22.5027989400000017	113.922423530000003	22.5050148900000018	1
2019-10-19 18:45:29	2019-10-19 20:49:16	2.29234759999999982	01	19-39岁	22.5059081043044493	113.920494048511401	440305	V0440300	8995	26	70	29	68	113.919983189999996	22.5027989400000017	113.922423530000003	22.5050148900000018	2
2019-10-19 21:43:09	2019-10-19 22:15:50	2.29234759999999982	01	19-39岁	22.5059081043044493	113.920494048511401	440305	V0440300	8995	26	70	29	68	113.919983189999996	22.5027989400000017	113.922423530000003	22.5050148900000018	2
2019-10-19 12:42:47	2019-10-19 15:47:07	2.29234759999999982	01	19-39岁	22.5065555270440498	113.926035478121292	440305	V0440300	8997	26	72	29	70	113.924863869999996	22.5027989400000017	113.927304199999995	22.5050148900000018	1
2019-10-19 22:39:05	2019-10-19 23:25:54	2.29234759999999982	01	19-39岁	22.506159782905879	113.926578442758498	440305	V0440300	8997	26	72	29	70	113.924863869999996	22.5027989400000017	113.927304199999995	22.5050148900000018	1
2019-10-19 22:35:31	2019-10-19 23:34:12	2.29234759999999982	01	19-39岁	22.5067537459069804	113.926963534419741	440305	V0440300	8997	26	72	29	70	113.924863869999996	22.5027989400000017	113.927304199999995	22.5050148900000018	1
2019-10-19 00:05:21	2019-10-19 00:31:33	2.29234759999999982	03	未知	22.5057007400154916	113.934213212946659	440305	V0440300	9000	26	75	29	73	113.932184879999994	22.5027989400000017	113.934625209999993	22.5050148900000018	1
2019-10-19 00:22:20	2019-10-19 00:31:50	2.29234759999999982	01	19-39岁	22.5051631079287198	113.935837413326098	440305	V0440300	9001	26	76	29	74	113.934625209999993	22.5027989400000017	113.93706555	22.5050148900000018	1
2019-10-19 19:06:36	2019-10-19 21:42:12	2.29234759999999982	02	40-55岁	22.5067954734493192	113.947175378587104	440305	V0440300	9006	26	81	29	79	113.946826889999997	22.5027989400000017	113.949267230000004	22.5050148900000018	1
2019-10-19 15:10:32	2019-10-19 15:43:05	2.29234759999999982	02	40-55岁	22.5093714852130304	113.884751276311775	440305	V0440300	9337	27	55	30	53	113.883378149999999	22.5050148900000018	113.885818490000005	22.5072308499999991	2
2019-10-19 15:43:54	2019-10-19 17:26:45	2.29234759999999982	02	40-55岁	22.5093714852130304	113.884751276311775	440305	V0440300	9337	27	55	30	53	113.883378149999999	22.5050148900000018	113.885818490000005	22.5072308499999991	2
2019-10-19 10:52:32	2019-10-19 11:43:59	2.29234759999999982	02	19-39岁	22.5078483614973806	113.891856323427433	440305	V0440300	9340	27	58	30	56	113.890699159999997	22.5050148900000018	113.893139500000004	22.5072308499999991	1
2019-10-19 18:57:01	2019-10-19 21:38:39	2.29234759999999982	01	19-39岁	22.5077317265399799	113.897035852922514	440305	V0440300	9342	27	60	30	58	113.895579830000003	22.5050148900000018	113.898020169999995	22.5072308499999991	1
2019-10-19 14:20:36	2019-10-19 17:36:03	2.29234759999999982	02	40-55岁	22.5073310264652804	113.899657543763212	440305	V0440300	9343	27	61	30	59	113.898020169999995	22.5050148900000018	113.900460510000002	22.5072308499999991	1
2019-10-19 18:28:57	2019-10-19 21:12:07	2.29234759999999982	01	40-55岁	22.5094180910835	113.90071824342607	440305	V0440300	9344	27	62	30	60	113.900460510000002	22.5050148900000018	113.902900840000001	22.5072308499999991	1
2019-10-19 15:09:09	2019-10-19 16:32:33	2.29234759999999982	02	55岁以上	22.5084099433352804	113.910239966029081	440305	V0440300	9348	27	66	30	64	113.910221849999999	22.5050148900000018	113.912662190000006	22.5072308499999991	1
2019-10-19 15:09:55	2019-10-19 15:45:44	2.29234759999999982	02	19-39岁	22.5078388915895502	113.917168271568059	440305	V0440300	9350	27	68	30	66	113.915102520000005	22.5050148900000018	113.917542859999998	22.5072308499999991	1
2019-10-19 14:13:55	2019-10-19 16:51:50	2.29234759999999982	02	19-39岁	22.5089230693393816	113.917231630339984	440305	V0440300	9350	27	68	30	66	113.915102520000005	22.5050148900000018	113.917542859999998	22.5072308499999991	1
2019-10-19 19:43:29	2019-10-19 21:56:07	2.29234759999999982	01	19-39岁	22.5076241561254591	113.917736386892599	440305	V0440300	9351	27	69	30	67	113.917542859999998	22.5050148900000018	113.919983189999996	22.5072308499999991	1
2019-10-19 16:28:08	2019-10-19 19:10:48	2.29234759999999982	02	19-39岁	22.5073333534412683	113.922346769371046	440305	V0440300	9352	27	70	30	68	113.919983189999996	22.5050148900000018	113.922423530000003	22.5072308499999991	1
2019-10-19 12:04:25	2019-10-19 14:37:53	2.29234759999999982	01	19-39岁	22.5072510512123785	113.922290314860746	440305	V0440300	9352	27	70	30	68	113.919983189999996	22.5050148900000018	113.922423530000003	22.5072308499999991	1
2019-10-19 18:22:15	2019-10-19 19:49:40	2.29234759999999982	02	19-39岁	22.508240086227751	113.922569508302374	440305	V0440300	9353	27	71	30	69	113.922423530000003	22.5050148900000018	113.924863869999996	22.5072308499999991	1
2019-10-19 12:51:51	2019-10-19 15:47:27	2.29234759999999982	02	19-39岁	22.5092491961158316	113.925315386359244	440305	V0440300	9354	27	72	30	70	113.924863869999996	22.5050148900000018	113.927304199999995	22.5072308499999991	1
2019-10-19 12:33:50	2019-10-19 16:01:06	2.29234759999999982	01	19-39岁	22.5091716661315289	113.926453535153541	440305	V0440300	9354	27	72	30	70	113.924863869999996	22.5050148900000018	113.927304199999995	22.5072308499999991	1
2019-10-19 14:42:08	2019-10-19 18:18:24	2.29234759999999982	03	未知	22.5076359010239706	113.934889277734214	440305	V0440300	9358	27	76	30	74	113.934625209999993	22.5050148900000018	113.93706555	22.5072308499999991	1
2019-10-19 17:27:29	2019-10-19 22:44:04	2.29234759999999982	02	19-39岁	22.5115883678626005	113.895327621776829	440305	V0440300	9698	28	59	31	57	113.893139500000004	22.5072308499999991	113.895579830000003	22.50944681	1
2019-10-19 19:06:02	2019-10-19 20:43:37	2.29234759999999982	01	19-39岁	22.5095879702474093	113.898762148291354	440305	V0440300	9700	28	61	31	59	113.898020169999995	22.5072308499999991	113.900460510000002	22.50944681	1
2019-10-19 09:23:52	2019-10-19 11:13:00	2.29234759999999982	01	55岁以上	22.510146111395489	113.9099488112426	440305	V0440300	9704	28	65	31	63	113.907781510000007	22.5072308499999991	113.910221849999999	22.50944681	1
2019-10-19 22:07:44	2019-10-19 23:41:33	2.29234759999999982	01	40-55岁	22.5110271864014102	113.908365398931494	440305	V0440300	9704	28	65	31	63	113.907781510000007	22.5072308499999991	113.910221849999999	22.50944681	1
2019-10-19 13:11:38	2019-10-19 14:14:34	2.29234759999999982	01	55岁以上	22.5097282477897807	113.911687027870187	440305	V0440300	9705	28	66	31	64	113.910221849999999	22.5072308499999991	113.912662190000006	22.50944681	1
2019-10-19 18:40:50	2019-10-19 22:02:19	2.29234759999999982	02	19-39岁	22.5100280139184505	113.912729375427119	440305	V0440300	9706	28	67	31	65	113.912662190000006	22.5072308499999991	113.915102520000005	22.50944681	1
2019-10-19 11:22:22	2019-10-19 17:20:02	2.29234759999999982	02	55岁以上	22.5103616526287311	113.919307456426608	440305	V0440300	9708	28	69	31	67	113.917542859999998	22.5072308499999991	113.919983189999996	22.50944681	1
2019-10-19 14:24:01	2019-10-19 16:53:47	2.29234759999999982	01	40-55岁	22.5111539041931117	113.919678414084487	440305	V0440300	9708	28	69	31	67	113.917542859999998	22.5072308499999991	113.919983189999996	22.50944681	1
2019-10-19 22:01:03	2019-10-19 22:32:57	2.29234759999999982	02	40-55岁	22.511125922335431	113.918688288692977	440305	V0440300	9708	28	69	31	67	113.917542859999998	22.5072308499999991	113.919983189999996	22.50944681	1
2019-10-19 19:20:59	2019-10-19 19:21:59	2.29234759999999982	02	19-39岁	22.5095217812770088	113.919277516548178	440305	V0440300	9708	28	69	31	67	113.917542859999998	22.5072308499999991	113.919983189999996	22.50944681	1
2019-10-19 00:00:13	2019-10-19 01:21:40	2.29234759999999982	01	19-39岁	22.5115701762602889	113.918794992592581	440305	V0440300	9708	28	69	31	67	113.917542859999998	22.5072308499999991	113.919983189999996	22.50944681	1
2019-10-19 17:56:43	2019-10-19 20:55:22	2.29234759999999982	01	19-39岁	22.5102776764681813	113.919163621738647	440305	V0440300	9708	28	69	31	67	113.917542859999998	22.5072308499999991	113.919983189999996	22.50944681	1
2019-10-19 14:44:41	2019-10-19 15:35:01	2.29234759999999982	01	19-39岁	22.5112537419357288	113.924425966017608	440305	V0440300	9710	28	71	31	69	113.922423530000003	22.5072308499999991	113.924863869999996	22.50944681	1
2019-10-19 13:42:45	2019-10-19 18:28:32	2.29234759999999982	02	19-39岁	22.5102732446422102	113.924593372388529	440305	V0440300	9710	28	71	31	69	113.922423530000003	22.5072308499999991	113.924863869999996	22.50944681	1
2019-10-19 17:20:15	2019-10-19 22:39:34	2.29234759999999982	02	19-39岁	22.5115219570593617	113.924293755023371	440305	V0440300	9710	28	71	31	69	113.922423530000003	22.5072308499999991	113.924863869999996	22.50944681	1
2019-10-19 09:55:53	2019-10-19 21:56:45	2.29234759999999982	01	19-39岁	22.5095606130752692	113.926027265236129	440305	V0440300	9711	28	72	31	70	113.924863869999996	22.5072308499999991	113.927304199999995	22.50944681	1
2019-10-19 11:15:01	2019-10-19 13:52:01	2.29234759999999982	02	19-39岁	22.5096361846718906	113.926676373172242	440305	V0440300	9711	28	72	31	70	113.924863869999996	22.5072308499999991	113.927304199999995	22.50944681	1
2019-10-19 19:14:37	2019-10-19 23:41:29	2.29234759999999982	01	19-39岁	22.5106351046304383	113.927946130560073	440305	V0440300	9712	28	73	31	71	113.927304199999995	22.5072308499999991	113.929744540000002	22.50944681	1
2019-10-19 09:11:08	2019-10-19 13:17:44	2.29234759999999982	02	55岁以上	22.5095304702913914	113.92775686991034	440305	V0440300	9712	28	73	31	71	113.927304199999995	22.5072308499999991	113.929744540000002	22.50944681	1
2019-10-19 16:36:24	2019-10-19 19:08:26	2.29234759999999982	02	19-39岁	22.5107181959737197	113.929935505056577	440305	V0440300	9713	28	74	31	72	113.929744540000002	22.5072308499999991	113.932184879999994	22.50944681	1
2019-10-19 16:25:32	2019-10-19 22:42:58	3.05925700000000012	01	19-39岁	22.5100505758900802	114.041733750475544	440304	V0440300	9758	28	119	30	118	114.039559659999995	22.5072308499999991	114.042000000000002	22.50944681	1
2019-10-19 12:09:59	2019-10-19 19:21:28	3.05925700000000012	02	19-39岁	22.5102480192420202	114.044128884396329	440304	V0440300	9759	28	120	30	119	114.042000000000002	22.5072308499999991	114.044440339999994	22.50944681	1
2019-10-19 12:45:12	2019-10-19 14:26:22	3.05925700000000012	02	19-39岁	22.5095980504407898	114.045104388056885	440304	V0440300	9760	28	121	30	120	114.044440339999994	22.5072308499999991	114.046880669999993	22.50944681	1
2019-10-19 14:49:34	2019-10-19 16:44:41	3.05925700000000012	01	19-39岁	22.51059095876737	114.046093521089247	440304	V0440300	9760	28	121	30	120	114.044440339999994	22.5072308499999991	114.046880669999993	22.50944681	1
2019-10-19 20:14:39	2019-10-19 21:50:29	3.05925700000000012	03	未知	22.5110756770874083	114.048900276294077	440304	V0440300	9761	28	122	30	121	114.046880669999993	22.5072308499999991	114.04932101	22.50944681	1
2019-10-19 21:31:31	2019-10-19 22:06:22	3.05925700000000012	01	19-39岁	22.5112569810877901	114.051898062347661	440304	V0440300	9763	28	124	30	123	114.051761350000007	22.5072308499999991	114.054201680000006	22.50944681	1
2019-10-19 00:04:50	2019-10-19 01:49:00	3.05925700000000012	01	19-39岁	22.5101896791012415	114.055223465786867	440304	V0440300	9764	28	125	30	124	114.054201680000006	22.5072308499999991	114.056642019999998	22.50944681	1
2019-10-19 19:17:38	2019-10-19 22:15:10	3.05925700000000012	02	19-39岁	22.5102867252858303	114.05658136920573	440304	V0440300	9764	28	125	30	124	114.054201680000006	22.5072308499999991	114.056642019999998	22.50944681	1
2019-10-19 17:26:05	2019-10-19 23:00:16	2.29234759999999982	02	40-55岁	22.5127523503707287	113.896253493530395	440305	V0440300	10056	29	60	32	58	113.895579830000003	22.50944681	113.898020169999995	22.5116627700000009	1
2019-10-19 15:24:25	2019-10-19 15:25:25	2.29234759999999982	02	19-39岁	22.5120948985924088	113.899599786551889	440305	V0440300	10057	29	61	32	59	113.898020169999995	22.50944681	113.900460510000002	22.5116627700000009	1
2019-10-19 18:32:46	2019-10-19 21:45:30	2.29234759999999982	02	19-39岁	22.5136006087486003	113.899527322826458	440305	V0440300	10057	29	61	32	59	113.898020169999995	22.50944681	113.900460510000002	22.5116627700000009	1
2019-10-19 18:14:41	2019-10-19 19:33:17	2.29234759999999982	02	19-39岁	22.5128935851670811	113.899834501472426	440305	V0440300	10057	29	61	32	59	113.898020169999995	22.50944681	113.900460510000002	22.5116627700000009	2
2019-10-19 19:33:53	2019-10-19 21:51:46	2.29234759999999982	02	19-39岁	22.5128935851670811	113.899834501472426	440305	V0440300	10057	29	61	32	59	113.898020169999995	22.50944681	113.900460510000002	22.5116627700000009	2
2019-10-19 16:05:48	2019-10-19 16:57:09	2.29234759999999982	01	19-39岁	22.5129045174239018	113.899465156131512	440305	V0440300	10057	29	61	32	59	113.898020169999995	22.50944681	113.900460510000002	22.5116627700000009	1
2019-10-19 18:34:01	2019-10-19 20:57:05	2.29234759999999982	03	未知	22.5132105868136598	113.898020768808976	440305	V0440300	10057	29	61	32	59	113.898020169999995	22.50944681	113.900460510000002	22.5116627700000009	1
2019-10-19 17:06:28	2019-10-19 20:20:14	2.29234759999999982	03	未知	22.5124709211576288	113.899911927551173	440305	V0440300	10057	29	61	32	59	113.898020169999995	22.50944681	113.900460510000002	22.5116627700000009	1
2019-10-19 21:18:15	2019-10-19 23:13:53	2.29234759999999982	02	19-39岁	22.5125207719360603	113.909070360124176	440305	V0440300	10061	29	65	32	63	113.907781510000007	22.50944681	113.910221849999999	22.5116627700000009	1
2019-10-19 11:28:54	2019-10-19 21:38:49	2.29234759999999982	01	19-39岁	22.5117318597892293	113.908874225938149	440305	V0440300	10061	29	65	32	63	113.907781510000007	22.50944681	113.910221849999999	22.5116627700000009	3
2019-10-19 10:52:31	2019-10-19 11:28:49	2.29234759999999982	01	19-39岁	22.5117318597892293	113.908874225938149	440305	V0440300	10061	29	65	32	63	113.907781510000007	22.50944681	113.910221849999999	22.5116627700000009	3
2019-10-19 09:38:05	2019-10-19 10:51:42	2.29234759999999982	01	19-39岁	22.5117318597892293	113.908874225938149	440305	V0440300	10061	29	65	32	63	113.907781510000007	22.50944681	113.910221849999999	22.5116627700000009	3
2019-10-19 19:15:57	2019-10-19 20:51:36	2.29234759999999982	01	19-39岁	22.5137751260607395	113.910946256485232	440305	V0440300	10062	29	66	32	64	113.910221849999999	22.50944681	113.912662190000006	22.5116627700000009	1
2019-10-19 10:33:18	2019-10-19 11:04:10	2.29234759999999982	03	19-39岁	22.511951751862739	113.916571908838833	440305	V0440300	10064	29	68	32	66	113.915102520000005	22.50944681	113.917542859999998	22.5116627700000009	1
2019-10-19 13:54:30	2019-10-19 15:15:53	2.29234759999999982	02	19-39岁	22.5136718454890215	113.919680854069256	440305	V0440300	10065	29	69	32	67	113.917542859999998	22.50944681	113.919983189999996	22.5116627700000009	1
2019-10-19 11:15:01	2019-10-19 13:47:40	2.29234759999999982	01	19-39岁	22.5134660381278913	113.919772838729031	440305	V0440300	10065	29	69	32	67	113.917542859999998	22.50944681	113.919983189999996	22.5116627700000009	1
2019-10-19 14:28:01	2019-10-19 17:49:54	2.29234759999999982	02	19-39岁	22.5133753698690597	113.919279468376629	440305	V0440300	10065	29	69	32	67	113.917542859999998	22.50944681	113.919983189999996	22.5116627700000009	1
2019-10-19 17:27:07	2019-10-19 21:34:06	2.29234759999999982	01	40-55岁	22.5135872558914407	113.922334482771532	440305	V0440300	10066	29	70	32	68	113.919983189999996	22.50944681	113.922423530000003	22.5116627700000009	1
2019-10-19 20:57:41	2019-10-19 22:40:11	2.29234759999999982	02	19-39岁	22.5116980305873291	113.920287995077089	440305	V0440300	10066	29	70	32	68	113.919983189999996	22.50944681	113.922423530000003	22.5116627700000009	1
2019-10-19 17:58:09	2019-10-19 21:22:25	2.29234759999999982	02	19-39岁	22.5130144921309601	113.924474399135207	440305	V0440300	10067	29	71	32	69	113.922423530000003	22.50944681	113.924863869999996	22.5116627700000009	1
2019-10-19 13:53:32	2019-10-19 18:30:16	2.29234759999999982	01	19-39岁	22.5128126172009289	113.923828075025781	440305	V0440300	10067	29	71	32	69	113.922423530000003	22.50944681	113.924863869999996	22.5116627700000009	1
2019-10-19 13:39:06	2019-10-19 15:40:39	2.29234759999999982	02	40-55岁	22.5135795049900089	113.923344847193377	440305	V0440300	10067	29	71	32	69	113.922423530000003	22.50944681	113.924863869999996	22.5116627700000009	1
2019-10-19 04:55:14	2019-10-19 12:20:14	2.29234759999999982	01	19-39岁	22.5138749670782587	113.92322174120909	440305	V0440300	10067	29	71	32	69	113.922423530000003	22.50944681	113.924863869999996	22.5116627700000009	1
2019-10-19 05:54:38	2019-10-19 16:46:58	2.29234759999999982	02	40-55岁	22.5121089156005887	113.927146183479067	440305	V0440300	10068	29	72	32	70	113.924863869999996	22.50944681	113.927304199999995	22.5116627700000009	1
2019-10-19 23:43:44	2019-10-19 23:43:44	2.29234759999999982	02	19-39岁	22.5132137993600914	113.927821104329979	440305	V0440300	10069	29	73	32	71	113.927304199999995	22.50944681	113.929744540000002	22.5116627700000009	1
2019-10-19 18:20:24	2019-10-19 22:38:36	2.29234759999999982	02	19-39岁	22.5132626075499616	113.929432450186141	440305	V0440300	10069	29	73	32	71	113.927304199999995	22.50944681	113.929744540000002	22.5116627700000009	1
2019-10-19 11:41:45	2019-10-19 15:02:36	2.29234759999999982	03	19-39岁	22.5127356857895187	113.929249831363364	440305	V0440300	10069	29	73	32	71	113.927304199999995	22.50944681	113.929744540000002	22.5116627700000009	1
2019-10-19 17:45:09	2019-10-19 21:43:04	2.29234759999999982	01	19-39岁	22.5136826871692612	113.930637343845135	440305	V0440300	10070	29	74	32	72	113.929744540000002	22.50944681	113.932184879999994	22.5116627700000009	1
2019-10-19 08:56:43	2019-10-19 10:12:27	2.29234759999999982	01	40-55岁	22.5124762296178886	113.930314323477006	440305	V0440300	10070	29	74	32	72	113.929744540000002	22.50944681	113.932184879999994	22.5116627700000009	1
2019-10-19 15:56:47	2019-10-19 17:27:11	2.29234759999999982	02	19-39岁	22.5125512434653992	113.934722540848682	440305	V0440300	10072	29	76	32	74	113.934625209999993	22.50944681	113.93706555	22.5116627700000009	1
2019-10-19 15:27:23	2019-10-19 19:04:05	3.05925700000000012	02	19-39岁	22.512133547619321	114.042612227768842	440304	V0440300	10116	29	120	31	119	114.042000000000002	22.50944681	114.044440339999994	22.5116627700000009	1
2019-10-19 14:43:08	2019-10-19 16:13:09	3.05925700000000012	01	19-39岁	22.5125886355061304	114.049703549334751	440304	V0440300	10119	29	123	31	122	114.04932101	22.50944681	114.051761350000007	22.5116627700000009	1
2019-10-19 15:10:43	2019-10-19 19:09:24	2.29234759999999982	01	19-39岁	22.51537977234862	113.896787290602802	440305	V0440300	10413	30	60	33	58	113.895579830000003	22.5116627700000009	113.898020169999995	22.513878720000001	1
2019-10-19 12:43:33	2019-10-19 14:46:00	2.29234759999999982	01	40-55岁	22.5140008876121698	113.899693225979448	440305	V0440300	10414	30	61	33	59	113.898020169999995	22.5116627700000009	113.900460510000002	22.513878720000001	1
2019-10-19 16:08:25	2019-10-19 17:49:02	2.29234759999999982	03	未知	22.5159963743049012	113.899279569327518	440305	V0440300	10414	30	61	33	59	113.898020169999995	22.5116627700000009	113.900460510000002	22.513878720000001	1
2019-10-19 15:53:25	2019-10-19 17:08:17	2.29234759999999982	01	19-39岁	22.51448255303319	113.901741695616636	440305	V0440300	10415	30	62	33	60	113.900460510000002	22.5116627700000009	113.902900840000001	22.513878720000001	1
2019-10-19 21:40:04	2019-10-19 23:08:05	2.29234759999999982	01	19-39岁	22.5144568910362715	113.902752453250542	440305	V0440300	10415	30	62	33	60	113.900460510000002	22.5116627700000009	113.902900840000001	22.513878720000001	1
2019-10-19 15:46:05	2019-10-19 17:36:06	2.29234759999999982	01	19-39岁	22.5152943309187492	113.907347639985616	440305	V0440300	10417	30	64	33	62	113.905341179999994	22.5116627700000009	113.907781510000007	22.513878720000001	1
2019-10-19 18:20:15	2019-10-19 21:26:07	2.29234759999999982	01	19-39岁	22.5142104670711092	113.906361589188734	440305	V0440300	10417	30	64	33	62	113.905341179999994	22.5116627700000009	113.907781510000007	22.513878720000001	1
2019-10-19 15:40:31	2019-10-19 19:06:53	2.29234759999999982	02	19-39岁	22.5155342833441594	113.907623985907122	440305	V0440300	10417	30	64	33	62	113.905341179999994	22.5116627700000009	113.907781510000007	22.513878720000001	1
2019-10-19 18:13:23	2019-10-19 20:04:12	2.29234759999999982	02	19-39岁	22.5160474600990206	113.909438691383414	440305	V0440300	10418	30	65	33	63	113.907781510000007	22.5116627700000009	113.910221849999999	22.513878720000001	1
2019-10-19 08:11:22	2019-10-19 11:00:20	2.29234759999999982	02	19-39岁	22.5140949995764892	113.908335966504438	440305	V0440300	10418	30	65	33	63	113.907781510000007	22.5116627700000009	113.910221849999999	22.513878720000001	1
2019-10-19 21:03:55	2019-10-19 23:44:45	2.29234759999999982	01	19-39岁	22.5146301942080989	113.909887906143751	440305	V0440300	10418	30	65	33	63	113.907781510000007	22.5116627700000009	113.910221849999999	22.513878720000001	1
2019-10-19 21:47:16	2019-10-19 22:39:22	2.29234759999999982	02	19-39岁	22.5159843623897586	113.910382302767843	440305	V0440300	10419	30	66	33	64	113.910221849999999	22.5116627700000009	113.912662190000006	22.513878720000001	1
2019-10-19 15:44:47	2019-10-19 16:33:11	2.29234759999999982	02	19-39岁	22.5154756240077312	113.911617515255458	440305	V0440300	10419	30	66	33	64	113.910221849999999	22.5116627700000009	113.912662190000006	22.513878720000001	1
2019-10-19 00:00:05	2019-10-19 00:39:27	2.29234759999999982	02	19-39岁	22.5160346870569406	113.910653160693229	440305	V0440300	10419	30	66	33	64	113.910221849999999	22.5116627700000009	113.912662190000006	22.513878720000001	1
2019-10-19 13:03:27	2019-10-19 14:49:07	2.29234759999999982	02	40-55岁	22.5139528443378296	113.913623188046998	440305	V0440300	10420	30	67	33	65	113.912662190000006	22.5116627700000009	113.915102520000005	22.513878720000001	1
2019-10-19 18:50:45	2019-10-19 22:04:12	2.29234759999999982	03	未知	22.51548957383676	113.921291834866224	440305	V0440300	10423	30	70	33	68	113.919983189999996	22.5116627700000009	113.922423530000003	22.513878720000001	1
2019-10-19 16:52:40	2019-10-19 21:09:15	2.29234759999999982	02	19-39岁	22.5155013990306614	113.920495064620454	440305	V0440300	10423	30	70	33	68	113.919983189999996	22.5116627700000009	113.922423530000003	22.513878720000001	1
2019-10-19 21:52:06	2019-10-19 23:44:37	2.29234759999999982	01	19-39岁	22.5151917253689113	113.923649105120418	440305	V0440300	10424	30	71	33	69	113.922423530000003	22.5116627700000009	113.924863869999996	22.513878720000001	1
2019-10-19 11:55:09	2019-10-19 14:31:59	2.29234759999999982	02	19-39岁	22.5145258113901612	113.924693483021557	440305	V0440300	10424	30	71	33	69	113.922423530000003	22.5116627700000009	113.924863869999996	22.513878720000001	1
2019-10-19 20:53:48	2019-10-19 21:33:24	2.29234759999999982	02	19-39岁	22.5158862584397284	113.923157755832435	440305	V0440300	10424	30	71	33	69	113.922423530000003	22.5116627700000009	113.924863869999996	22.513878720000001	1
2019-10-19 14:21:53	2019-10-19 15:17:52	2.29234759999999982	01	19-39岁	22.5148904316257799	113.925355640501294	440305	V0440300	10425	30	72	33	70	113.924863869999996	22.5116627700000009	113.927304199999995	22.513878720000001	1
2019-10-19 18:29:56	2019-10-19 21:08:45	2.29234759999999982	03	未知	22.5146463099367402	113.925331904508639	440305	V0440300	10425	30	72	33	70	113.924863869999996	22.5116627700000009	113.927304199999995	22.513878720000001	1
2019-10-19 15:42:00	2019-10-19 19:02:35	2.29234759999999982	02	19-39岁	22.5152663416534189	113.925191901919462	440305	V0440300	10425	30	72	33	70	113.924863869999996	22.5116627700000009	113.927304199999995	22.513878720000001	1
2019-10-19 14:33:44	2019-10-19 23:34:24	2.29234759999999982	02	40-55岁	22.5155505575515598	113.924952484244855	440305	V0440300	10425	30	72	33	70	113.924863869999996	22.5116627700000009	113.927304199999995	22.513878720000001	1
2019-10-19 17:57:25	2019-10-19 20:52:02	2.29234759999999982	01	19-39岁	22.5149641975122101	113.924965467297994	440305	V0440300	10425	30	72	33	70	113.924863869999996	22.5116627700000009	113.927304199999995	22.513878720000001	1
2019-10-19 19:14:06	2019-10-19 23:04:48	2.29234759999999982	02	19-39岁	22.5140414898528896	113.92626807109707	440305	V0440300	10425	30	72	33	70	113.924863869999996	22.5116627700000009	113.927304199999995	22.513878720000001	1
2019-10-19 10:50:37	2019-10-19 16:53:35	2.29234759999999982	01	19-39岁	22.5147282064236016	113.927729324862867	440305	V0440300	10426	30	73	33	71	113.927304199999995	22.5116627700000009	113.929744540000002	22.513878720000001	1
2019-10-19 17:11:13	2019-10-19 19:25:46	2.29234759999999982	01	19-39岁	22.5141609977880996	113.929218319201212	440305	V0440300	10426	30	73	33	71	113.927304199999995	22.5116627700000009	113.929744540000002	22.513878720000001	2
2019-10-19 16:08:18	2019-10-19 17:11:10	2.29234759999999982	01	19-39岁	22.5141609977880996	113.929218319201212	440305	V0440300	10426	30	73	33	71	113.927304199999995	22.5116627700000009	113.929744540000002	22.513878720000001	2
2019-10-19 11:48:44	2019-10-19 13:26:41	2.29234759999999982	02	19-39岁	22.5143692211349489	113.929252569338729	440305	V0440300	10426	30	73	33	71	113.927304199999995	22.5116627700000009	113.929744540000002	22.513878720000001	1
2019-10-19 16:51:24	2019-10-19 19:19:43	2.29234759999999982	01	19-39岁	22.5140097713795804	113.931698597780027	440305	V0440300	10427	30	74	33	72	113.929744540000002	22.5116627700000009	113.932184879999994	22.513878720000001	1
2019-10-19 11:05:31	2019-10-19 13:16:26	2.29234759999999982	01	19-39岁	22.5152857509045212	113.931408141774241	440305	V0440300	10427	30	74	33	72	113.929744540000002	22.5116627700000009	113.932184879999994	22.513878720000001	1
2019-10-19 19:19:47	2019-10-19 19:20:47	2.29234759999999982	01	40-55岁	22.5153125526610083	113.934234200581329	440305	V0440300	10428	30	75	33	73	113.932184879999994	22.5116627700000009	113.934625209999993	22.513878720000001	1
2019-10-19 17:59:12	2019-10-19 22:18:46	3.05925700000000012	02	19-39岁	22.5152082458953302	114.04146847929934	440304	V0440300	10472	30	119	32	118	114.039559659999995	22.5116627700000009	114.042000000000002	22.513878720000001	1
2019-10-19 19:21:06	2019-10-19 20:52:54	3.05925700000000012	01	40-55岁	22.5158917374658287	114.043299639238398	440304	V0440300	10473	30	120	32	119	114.042000000000002	22.5116627700000009	114.044440339999994	22.513878720000001	1
2019-10-19 17:57:10	2019-10-19 20:48:32	3.05925700000000012	01	19-39岁	22.5158293857468692	114.046292978289998	440304	V0440300	10474	30	121	32	120	114.044440339999994	22.5116627700000009	114.046880669999993	22.513878720000001	1
2019-10-19 09:30:39	2019-10-19 10:34:15	3.05925700000000012	01	19-39岁	22.5155441001595911	114.04943677165754	440304	V0440300	10476	30	123	32	122	114.04932101	22.5116627700000009	114.051761350000007	22.513878720000001	1
2019-10-19 09:15:23	2019-10-19 12:12:11	3.05925700000000012	02	19-39岁	22.5141539988034793	114.050904009435669	440304	V0440300	10476	30	123	32	122	114.04932101	22.5116627700000009	114.051761350000007	22.513878720000001	1
2019-10-19 16:35:31	2019-10-19 23:44:42	3.05925700000000012	02	19-39岁	22.5149642278379005	114.052761667342679	440304	V0440300	10477	30	124	32	123	114.051761350000007	22.5116627700000009	114.054201680000006	22.513878720000001	1
2019-10-19 09:12:30	2019-10-19 19:39:10	2.29234759999999982	01	19-39岁	22.5167980554308187	113.899669634628609	440305	V0440300	10771	31	61	34	59	113.898020169999995	22.513878720000001	113.900460510000002	22.5160946799999984	1
2019-10-19 08:02:31	2019-10-19 11:49:30	2.29234759999999982	01	19-39岁	22.5181911804044113	113.908283627673015	440305	V0440300	10775	31	65	34	63	113.907781510000007	22.513878720000001	113.910221849999999	22.5160946799999984	1
2019-10-19 21:05:40	2019-10-19 23:16:05	2.29234759999999982	02	19-39岁	22.5178872603102995	113.909844571153926	440305	V0440300	10775	31	65	34	63	113.907781510000007	22.513878720000001	113.910221849999999	22.5160946799999984	1
2019-10-19 16:31:27	2019-10-19 20:37:58	2.29234759999999982	01	19-39岁	22.5167354649103011	113.909549655637875	440305	V0440300	10775	31	65	34	63	113.907781510000007	22.513878720000001	113.910221849999999	22.5160946799999984	1
2019-10-19 19:50:51	2019-10-19 23:33:49	2.29234759999999982	02	19-39岁	22.5167440440507889	113.909996287021215	440305	V0440300	10775	31	65	34	63	113.907781510000007	22.513878720000001	113.910221849999999	22.5160946799999984	2
2019-10-19 00:57:01	2019-10-19 03:15:37	2.29234759999999982	02	19-39岁	22.5167440440507889	113.909996287021215	440305	V0440300	10775	31	65	34	63	113.907781510000007	22.513878720000001	113.910221849999999	22.5160946799999984	2
2019-10-19 13:32:53	2019-10-19 13:35:55	2.29234759999999982	02	19-39岁	22.5170976135741405	113.908201126547823	440305	V0440300	10775	31	65	34	63	113.907781510000007	22.513878720000001	113.910221849999999	22.5160946799999984	1
2019-10-19 08:23:05	2019-10-19 08:24:05	2.29234759999999982	01	19-39岁	22.5177007563471108	113.909061920458498	440305	V0440300	10775	31	65	34	63	113.907781510000007	22.513878720000001	113.910221849999999	22.5160946799999984	1
2019-10-19 14:03:13	2019-10-19 18:39:02	2.29234759999999982	01	19-39岁	22.5172848674469392	113.909022609876871	440305	V0440300	10775	31	65	34	63	113.907781510000007	22.513878720000001	113.910221849999999	22.5160946799999984	1
2019-10-19 15:10:21	2019-10-19 15:42:13	2.29234759999999982	01	19-39岁	22.5163732084048114	113.909013761462745	440305	V0440300	10775	31	65	34	63	113.907781510000007	22.513878720000001	113.910221849999999	22.5160946799999984	1
2019-10-19 14:05:24	2019-10-19 18:39:18	2.29234759999999982	01	未知	22.5171909935019805	113.908364177818143	440305	V0440300	10775	31	65	34	63	113.907781510000007	22.513878720000001	113.910221849999999	22.5160946799999984	1
2019-10-19 00:00:42	2019-10-19 02:00:06	2.29234759999999982	01	19-39岁	22.5164476632187309	113.910070876408497	440305	V0440300	10775	31	65	34	63	113.907781510000007	22.513878720000001	113.910221849999999	22.5160946799999984	1
2019-10-19 23:44:11	2019-10-19 23:44:11	2.29234759999999982	02	19-39岁	22.5173745156396485	113.908991473691074	440305	V0440300	10775	31	65	34	63	113.907781510000007	22.513878720000001	113.910221849999999	22.5160946799999984	1
2019-10-19 21:38:16	2019-10-19 23:30:58	2.29234759999999982	02	19-39岁	22.51676201567847	113.910462136696268	440305	V0440300	10776	31	66	34	64	113.910221849999999	22.513878720000001	113.912662190000006	22.5160946799999984	1
2019-10-19 19:28:46	2019-10-19 20:53:12	2.29234759999999982	01	19-39岁	22.5161820428960091	113.911747507927203	440305	V0440300	10776	31	66	34	64	113.910221849999999	22.513878720000001	113.912662190000006	22.5160946799999984	1
2019-10-19 15:48:13	2019-10-19 16:34:14	2.29234759999999982	02	19-39岁	22.5161114888271889	113.918422264160881	440305	V0440300	10779	31	69	34	67	113.917542859999998	22.513878720000001	113.919983189999996	22.5160946799999984	1
2019-10-19 18:35:56	2019-10-19 20:35:04	2.29234759999999982	01	19-39岁	22.5176604303529011	113.922020800886344	440305	V0440300	10780	31	70	34	68	113.919983189999996	22.513878720000001	113.922423530000003	22.5160946799999984	1
2019-10-19 15:39:20	2019-10-19 18:31:21	2.29234759999999982	01	19-39岁	22.5167644845782107	113.924721618194297	440305	V0440300	10781	31	71	34	69	113.922423530000003	22.513878720000001	113.924863869999996	22.5160946799999984	1
2019-10-19 10:06:55	2019-10-19 12:11:03	2.29234759999999982	01	19-39岁	22.5166407900507615	113.924860348078667	440305	V0440300	10781	31	71	34	69	113.922423530000003	22.513878720000001	113.924863869999996	22.5160946799999984	1
2019-10-19 17:56:26	2019-10-19 23:42:02	2.29234759999999982	01	19-39岁	22.5170347409623801	113.924696205991836	440305	V0440300	10781	31	71	34	69	113.922423530000003	22.513878720000001	113.924863869999996	22.5160946799999984	1
2019-10-19 13:36:55	2019-10-19 16:17:56	2.29234759999999982	01	40-55岁	22.5170928005591087	113.923956683021586	440305	V0440300	10781	31	71	34	69	113.922423530000003	22.513878720000001	113.924863869999996	22.5160946799999984	1
2019-10-19 14:56:57	2019-10-19 22:30:45	2.29234759999999982	01	19-39岁	22.5182403130104092	113.924028400885263	440305	V0440300	10781	31	71	34	69	113.922423530000003	22.513878720000001	113.924863869999996	22.5160946799999984	1
2019-10-19 18:23:16	2019-10-19 21:56:35	2.29234759999999982	02	19-39岁	22.5169662855873689	113.924891994806543	440305	V0440300	10782	31	72	34	70	113.924863869999996	22.513878720000001	113.927304199999995	22.5160946799999984	1
2019-10-19 19:27:32	2019-10-19 21:13:12	2.29234759999999982	02	19-39岁	22.5163851219155013	113.925176844824065	440305	V0440300	10782	31	72	34	70	113.924863869999996	22.513878720000001	113.927304199999995	22.5160946799999984	1
2019-10-19 14:38:04	2019-10-19 16:27:18	2.29234759999999982	01	19-39岁	22.5180764644815703	113.929151166716849	440305	V0440300	10783	31	73	34	71	113.927304199999995	22.513878720000001	113.929744540000002	22.5160946799999984	1
2019-10-19 12:06:49	2019-10-19 12:07:49	2.29234759999999982	03	未知	22.5173348623341205	113.931906831309192	440305	V0440300	10784	31	74	34	72	113.929744540000002	22.513878720000001	113.932184879999994	22.5160946799999984	1
2019-10-19 14:18:09	2019-10-19 21:31:55	2.29234759999999982	01	19-39岁	22.5166897578649099	113.937836719509988	440305	V0440300	10787	31	77	34	76	113.93706555	22.513878720000001	113.939505879999999	22.5160946799999984	1
2019-10-19 20:47:20	2019-10-19 22:39:32	3.05925700000000012	02	19-39岁	22.5181309191585015	114.035499834583362	440304	V0440300	10827	31	117	33	116	114.034678990000003	22.513878720000001	114.037119329999996	22.5160946799999984	1
2019-10-19 18:36:25	2019-10-19 21:54:29	3.05925700000000012	02	19-39岁	22.5181606686114897	114.035644915956112	440304	V0440300	10827	31	117	33	116	114.034678990000003	22.513878720000001	114.037119329999996	22.5160946799999984	1
2019-10-19 17:29:21	2019-10-19 21:08:08	3.05925700000000012	03	未知	22.5178143231195307	114.041344961394046	440304	V0440300	10829	31	119	33	118	114.039559659999995	22.513878720000001	114.042000000000002	22.5160946799999984	1
2019-10-19 11:36:16	2019-10-19 16:58:15	3.05925700000000012	01	19-39岁	22.5163445169125289	114.043872861129643	440304	V0440300	10830	31	120	33	119	114.042000000000002	22.513878720000001	114.044440339999994	22.5160946799999984	1
2019-10-19 15:27:24	2019-10-19 19:53:05	3.05925700000000012	02	40-55岁	22.5164562458137283	114.047008224982449	440304	V0440300	10832	31	122	33	121	114.046880669999993	22.513878720000001	114.04932101	22.5160946799999984	1
2019-10-19 08:03:49	2019-10-19 11:39:44	3.05925700000000012	02	40-55岁	22.5179122965620486	114.048152717198732	440304	V0440300	10832	31	122	33	121	114.046880669999993	22.513878720000001	114.04932101	22.5160946799999984	1
2019-10-19 23:15:31	2019-10-19 23:15:31	3.05925700000000012	01	19-39岁	22.5162295164394912	114.05187023608417	440304	V0440300	10834	31	124	33	123	114.051761350000007	22.513878720000001	114.054201680000006	22.5160946799999984	1
2019-10-19 18:07:11	2019-10-19 21:17:57	3.05925700000000012	02	19-39岁	22.5161391704428304	114.0523578734214	440304	V0440300	10834	31	124	33	123	114.051761350000007	22.513878720000001	114.054201680000006	22.5160946799999984	1
2019-10-19 12:02:21	2019-10-19 14:12:43	2.29234759999999982	02	19-39岁	22.5196749731146788	113.904724511388764	440305	V0440300	11130	32	63	35	61	113.902900840000001	22.5160946799999984	113.905341179999994	22.5183106399999993	1
2019-10-19 00:00:17	2019-10-19 00:02:16	2.29234759999999982	01	未知	22.5191918629525496	113.90869846267104	440305	V0440300	11132	32	65	35	63	113.907781510000007	22.5160946799999984	113.910221849999999	22.5183106399999993	1
2019-10-19 18:34:22	2019-10-19 20:46:30	2.29234759999999982	02	19-39岁	22.5197670756276196	113.909045064451789	440305	V0440300	11132	32	65	35	63	113.907781510000007	22.5160946799999984	113.910221849999999	22.5183106399999993	2
2019-10-19 20:46:43	2019-10-19 23:29:44	2.29234759999999982	02	19-39岁	22.5197670756276196	113.909045064451789	440305	V0440300	11132	32	65	35	63	113.907781510000007	22.5160946799999984	113.910221849999999	22.5183106399999993	2
2019-10-19 14:13:33	2019-10-19 22:10:58	2.29234759999999982	02	19-39岁	22.5193512871009212	113.910890212171552	440305	V0440300	11133	32	66	35	64	113.910221849999999	22.5160946799999984	113.912662190000006	22.5183106399999993	1
2019-10-19 20:20:09	2019-10-19 21:00:51	2.29234759999999982	01	19-39岁	22.5199830400639698	113.913712578343549	440305	V0440300	11134	32	67	35	65	113.912662190000006	22.5160946799999984	113.915102520000005	22.5183106399999993	2
2019-10-19 19:07:01	2019-10-19 20:20:08	2.29234759999999982	01	19-39岁	22.5199830400639698	113.913712578343549	440305	V0440300	11134	32	67	35	65	113.912662190000006	22.5160946799999984	113.915102520000005	22.5183106399999993	2
2019-10-19 13:00:49	2019-10-19 16:11:44	2.29234759999999982	02	19-39岁	22.5184520008207905	113.913406630410407	440305	V0440300	11134	32	67	35	65	113.912662190000006	22.5160946799999984	113.915102520000005	22.5183106399999993	1
2019-10-19 23:41:53	2019-10-19 23:41:53	2.29234759999999982	02	19-39岁	22.5186154680021602	113.91675422130028	440305	V0440300	11135	32	68	35	66	113.915102520000005	22.5160946799999984	113.917542859999998	22.5183106399999993	1
2019-10-19 12:57:41	2019-10-19 15:43:07	2.29234759999999982	01	19-39岁	22.5183413229228115	113.923647327787066	440305	V0440300	11138	32	71	35	70	113.922423530000003	22.5160946799999984	113.924863869999996	22.5183106399999993	1
2019-10-19 21:05:56	2019-10-19 21:55:42	2.29234759999999982	01	19-39岁	22.5204920128367014	113.926154430171707	440305	V0440300	11139	32	72	35	71	113.924863869999996	22.5160946799999984	113.927304199999995	22.5183106399999993	1
2019-10-19 11:46:13	2019-10-19 13:15:03	2.29234759999999982	01	19-39岁	22.5194382339718899	113.926265183377353	440305	V0440300	11139	32	72	35	71	113.924863869999996	22.5160946799999984	113.927304199999995	22.5183106399999993	1
2019-10-19 14:23:56	2019-10-19 16:46:58	2.29234759999999982	01	40-55岁	22.5205074974687705	113.925075844949603	440305	V0440300	11139	32	72	35	71	113.924863869999996	22.5160946799999984	113.927304199999995	22.5183106399999993	1
2019-10-19 11:38:03	2019-10-19 14:34:10	2.29234759999999982	02	19-39岁	22.5191005273224185	113.928429124466618	440305	V0440300	11140	32	73	35	72	113.927304199999995	22.5160946799999984	113.929744540000002	22.5183106399999993	1
2019-10-19 13:53:16	2019-10-19 19:20:00	2.29234759999999982	02	19-39岁	22.5199152507613398	113.930451016120372	440305	V0440300	11141	32	74	35	73	113.929744540000002	22.5160946799999984	113.932184879999994	22.5183106399999993	1
2019-10-19 00:03:43	2019-10-19 23:05:39	2.29234759999999982	01	55岁以上	22.5184729501000191	113.930065207447981	440305	V0440300	11141	32	74	35	73	113.929744540000002	22.5160946799999984	113.932184879999994	22.5183106399999993	1
2019-10-19 11:33:40	2019-10-19 13:32:13	2.29234759999999982	02	19-39岁	22.5198778699220803	113.930383845329857	440305	V0440300	11141	32	74	35	73	113.929744540000002	22.5160946799999984	113.932184879999994	22.5183106399999993	2
2019-10-19 13:32:13	2019-10-19 17:34:33	2.29234759999999982	02	19-39岁	22.5198778699220803	113.930383845329857	440305	V0440300	11141	32	74	35	73	113.929744540000002	22.5160946799999984	113.932184879999994	22.5183106399999993	2
2019-10-19 17:49:31	2019-10-19 22:17:23	2.29234759999999982	01	19-39岁	22.5184102715244201	113.934350374961411	440305	V0440300	11142	32	75	35	74	113.932184879999994	22.5160946799999984	113.934625209999993	22.5183106399999993	1
2019-10-19 18:27:11	2019-10-19 19:10:56	3.05925700000000012	02	19-39岁	22.5199058220020412	114.033373315939045	440304	V0440300	11183	32	116	34	115	114.032238660000004	22.5160946799999984	114.034678990000003	22.5183106399999993	2
2019-10-19 17:27:44	2019-10-19 18:27:09	3.05925700000000012	02	19-39岁	22.5199058220020412	114.033373315939045	440304	V0440300	11183	32	116	34	115	114.032238660000004	22.5160946799999984	114.034678990000003	22.5183106399999993	2
2019-10-19 06:13:58	2019-10-19 08:11:42	3.05925700000000012	01	40-55岁	22.5193590023082812	114.034065013511253	440304	V0440300	11183	32	116	34	115	114.032238660000004	22.5160946799999984	114.034678990000003	22.5183106399999993	1
2019-10-19 09:22:20	2019-10-19 11:20:30	3.05925700000000012	01	19-39岁	22.5197090633290387	114.033960391183385	440304	V0440300	11183	32	116	34	115	114.032238660000004	22.5160946799999984	114.034678990000003	22.5183106399999993	1
2019-10-19 09:30:31	2019-10-19 12:18:01	3.05925700000000012	02	19-39岁	22.5203655082423992	114.033829794264363	440304	V0440300	11183	32	116	34	115	114.032238660000004	22.5160946799999984	114.034678990000003	22.5183106399999993	1
2019-10-19 16:18:06	2019-10-19 18:01:13	3.05925700000000012	01	19-39岁	22.52044237388764	114.035061904306829	440304	V0440300	11184	32	117	34	116	114.034678990000003	22.5160946799999984	114.037119329999996	22.5183106399999993	1
2019-10-19 00:00:25	2019-10-19 01:21:16	3.05925700000000012	01	19-39岁	22.5194716679702402	114.034791195673748	440304	V0440300	11184	32	117	34	116	114.034678990000003	22.5160946799999984	114.037119329999996	22.5183106399999993	1
2019-10-19 17:42:29	2019-10-19 18:48:03	3.05925700000000012	02	19-39岁	22.5196537065621101	114.038303972141478	440304	V0440300	11185	32	118	34	117	114.037119329999996	22.5160946799999984	114.039559659999995	22.5183106399999993	1
2019-10-19 12:48:35	2019-10-19 15:41:17	3.05925700000000012	02	40-55岁	22.520005105081939	114.037781604712649	440304	V0440300	11185	32	118	34	117	114.037119329999996	22.5160946799999984	114.039559659999995	22.5183106399999993	1
2019-10-19 15:43:09	2019-10-19 16:48:42	3.05925700000000012	01	19-39岁	22.5202522834045702	114.038951797524305	440304	V0440300	11185	32	118	34	117	114.037119329999996	22.5160946799999984	114.039559659999995	22.5183106399999993	1
2019-10-19 17:03:50	2019-10-19 21:39:49	3.05925700000000012	02	19-39岁	22.5202404991378486	114.04027323455756	440304	V0440300	11186	32	119	34	118	114.039559659999995	22.5160946799999984	114.042000000000002	22.5183106399999993	1
2019-10-19 09:49:16	2019-10-19 15:30:31	3.05925700000000012	02	55岁以上	22.5187668974762509	114.045540768611062	440304	V0440300	11188	32	121	34	120	114.044440339999994	22.5160946799999984	114.046880669999993	22.5183106399999993	1
2019-10-19 09:08:09	2019-10-19 21:00:17	3.05925700000000012	01	19-39岁	22.5200649505848389	114.046436040394241	440304	V0440300	11188	32	121	34	120	114.044440339999994	22.5160946799999984	114.046880669999993	22.5183106399999993	1
2019-10-19 16:43:54	2019-10-19 22:04:11	3.05925700000000012	01	19-39岁	22.5196165649786586	114.049544538060786	440304	V0440300	11190	32	123	34	122	114.04932101	22.5160946799999984	114.051761350000007	22.5183106399999993	2
2019-10-19 10:35:41	2019-10-19 12:07:22	3.05925700000000012	01	19-39岁	22.5196165649786586	114.049544538060786	440304	V0440300	11190	32	123	34	122	114.04932101	22.5160946799999984	114.051761350000007	22.5183106399999993	2
2019-10-19 00:01:04	2019-10-19 01:36:33	3.05925700000000012	01	19-39岁	22.5202169489168398	114.054233684132214	440304	V0440300	11192	32	125	34	124	114.054201680000006	22.5160946799999984	114.056642019999998	22.5183106399999993	1
2019-10-19 15:04:26	2019-10-19 17:30:38	3.05925700000000012	01	19-39岁	22.5188742068198984	114.060761246861759	440304	V0440300	11194	32	127	34	126	114.059082349999997	22.5160946799999984	114.061522690000004	22.5183106399999993	1
2019-10-19 23:00:08	2019-10-19 23:00:08	2.29234759999999982	01	19-39岁	22.5206603822501989	113.907160129381069	440305	V0440300	11488	33	64	36	62	113.905341179999994	22.5183106399999993	113.907781510000007	22.5205266000000002	1
2019-10-19 19:21:54	2019-10-19 21:48:42	2.29234759999999982	01	19-39岁	22.5218914399465504	113.9078223903458	440305	V0440300	11489	33	65	36	63	113.907781510000007	22.5183106399999993	113.910221849999999	22.5205266000000002	1
2019-10-19 19:06:39	2019-10-19 20:50:59	2.29234759999999982	01	19-39岁	22.5220911416865093	113.908352206539107	440305	V0440300	11489	33	65	36	63	113.907781510000007	22.5183106399999993	113.910221849999999	22.5205266000000002	2
2019-10-19 17:47:16	2019-10-19 19:06:07	2.29234759999999982	01	19-39岁	22.5220911416865093	113.908352206539107	440305	V0440300	11489	33	65	36	63	113.907781510000007	22.5183106399999993	113.910221849999999	22.5205266000000002	2
2019-10-19 10:43:49	2019-10-19 15:21:42	2.29234759999999982	01	19-39岁	22.5209160575613403	113.9106028384425	440305	V0440300	11490	33	66	36	64	113.910221849999999	22.5183106399999993	113.912662190000006	22.5205266000000002	1
2019-10-19 13:33:08	2019-10-19 17:48:06	2.29234759999999982	02	19-39岁	22.522425071219061	113.911171523028102	440305	V0440300	11490	33	66	36	64	113.910221849999999	22.5183106399999993	113.912662190000006	22.5205266000000002	2
2019-10-19 20:12:55	2019-10-19 20:52:05	2.29234759999999982	02	19-39岁	22.522425071219061	113.911171523028102	440305	V0440300	11490	33	66	36	64	113.910221849999999	22.5183106399999993	113.912662190000006	22.5205266000000002	2
2019-10-19 18:24:15	2019-10-19 22:32:30	2.29234759999999982	02	19-39岁	22.5227411409264988	113.912592443308242	440305	V0440300	11490	33	66	36	64	113.910221849999999	22.5183106399999993	113.912662190000006	22.5205266000000002	1
2019-10-19 09:06:31	2019-10-19 09:47:20	2.29234759999999982	02	19-39岁	22.5214387141309089	113.912912823525488	440305	V0440300	11491	33	67	36	65	113.912662190000006	22.5183106399999993	113.915102520000005	22.5205266000000002	1
2019-10-19 18:23:44	2019-10-19 22:33:15	2.29234759999999982	02	19-39岁	22.5211263397893298	113.91309461868741	440305	V0440300	11491	33	67	36	65	113.912662190000006	22.5183106399999993	113.915102520000005	22.5205266000000002	1
2019-10-19 16:16:36	2019-10-19 22:07:25	2.29234759999999982	02	19-39岁	22.5209355878860791	113.916323859653616	440305	V0440300	11492	33	68	36	67	113.915102520000005	22.5183106399999993	113.917542859999998	22.5205266000000002	1
2019-10-19 18:48:12	2019-10-19 22:22:21	2.29234759999999982	01	19-39岁	22.5213944328834792	113.915779404160673	440305	V0440300	11492	33	68	36	67	113.915102520000005	22.5183106399999993	113.917542859999998	22.5205266000000002	2
2019-10-19 12:05:02	2019-10-19 12:50:18	2.29234759999999982	01	19-39岁	22.5213944328834792	113.915779404160673	440305	V0440300	11492	33	68	36	67	113.915102520000005	22.5183106399999993	113.917542859999998	22.5205266000000002	2
2019-10-19 17:46:35	2019-10-19 19:55:30	2.29234759999999982	01	19-39岁	22.5226693767043287	113.919675535074617	440305	V0440300	11493	33	69	36	68	113.917542859999998	22.5183106399999993	113.919983189999996	22.5205266000000002	1
2019-10-19 19:00:38	2019-10-19 21:28:52	2.29234759999999982	01	19-39岁	22.5211268689467587	113.922070238534218	440305	V0440300	11494	33	70	36	69	113.919983189999996	22.5183106399999993	113.922423530000003	22.5205266000000002	1
2019-10-19 19:04:46	2019-10-19 20:24:21	2.29234759999999982	02	19-39岁	22.5219056670032884	113.920323887150133	440305	V0440300	11494	33	70	36	69	113.919983189999996	22.5183106399999993	113.922423530000003	22.5205266000000002	1
2019-10-19 00:29:44	2019-10-19 00:40:47	2.29234759999999982	01	19-39岁	22.5225051047735505	113.922408815697196	440305	V0440300	11494	33	70	36	69	113.919983189999996	22.5183106399999993	113.922423530000003	22.5205266000000002	1
2019-10-19 21:31:58	2019-10-19 22:40:14	2.29234759999999982	03	未知	22.5206492675643197	113.923994462462318	440305	V0440300	11495	33	71	36	70	113.922423530000003	22.5183106399999993	113.924863869999996	22.5205266000000002	1
2019-10-19 19:36:18	2019-10-19 21:12:49	2.29234759999999982	01	19-39岁	22.520828755850971	113.926302397741495	440305	V0440300	11496	33	72	36	71	113.924863869999996	22.5183106399999993	113.927304199999995	22.5205266000000002	1
2019-10-19 09:32:18	2019-10-19 10:44:01	2.29234759999999982	01	55岁以上	22.5210212475025386	113.928347778217685	440305	V0440300	11497	33	73	36	72	113.927304199999995	22.5183106399999993	113.929744540000002	22.5205266000000002	1
2019-10-19 18:37:08	2019-10-19 22:55:34	2.29234759999999982	02	19-39岁	22.5208027260304817	113.932976452386868	440305	V0440300	11499	33	75	36	74	113.932184879999994	22.5183106399999993	113.934625209999993	22.5205266000000002	1
2019-10-19 07:35:01	2019-10-19 11:33:34	2.29234759999999982	01	40-55岁	22.5220231509669198	113.933085488982314	440305	V0440300	11499	33	75	36	74	113.932184879999994	22.5183106399999993	113.934625209999993	22.5205266000000002	1
2019-10-19 18:33:00	2019-10-19 20:06:45	2.29234759999999982	03	未知	22.5210567374428514	113.941577453631268	440305	V0440300	11502	33	78	35	77	113.939505879999999	22.5183106399999993	113.941946220000005	22.5205266000000002	1
2019-10-19 18:28:53	2019-10-19 20:28:16	2.29234759999999982	02	19-39岁	22.5221143754087798	113.944992954412271	440305	V0440300	11504	33	80	35	79	113.944386559999998	22.5183106399999993	113.946826889999997	22.5205266000000002	1
2019-10-19 13:33:40	2019-10-19 20:17:18	3.05925700000000012	02	19-39岁	22.5207368670804513	114.030965771589024	440304	V0440300	11539	33	115	35	114	114.029798319999998	22.5183106399999993	114.032238660000004	22.5205266000000002	1
2019-10-19 10:58:52	2019-10-19 12:52:02	3.05925700000000012	01	55岁以上	22.5221034285917803	114.034103537623892	440304	V0440300	11540	33	116	35	115	114.032238660000004	22.5183106399999993	114.034678990000003	22.5205266000000002	1
2019-10-19 10:53:36	2019-10-19 12:50:33	3.05925700000000012	02	19-39岁	22.5216706964258115	114.033151029637509	440304	V0440300	11540	33	116	35	115	114.032238660000004	22.5183106399999993	114.034678990000003	22.5205266000000002	1
2019-10-19 11:47:39	2019-10-19 13:09:25	3.05925700000000012	02	19-39岁	22.520855083301111	114.033459895461135	440304	V0440300	11540	33	116	35	115	114.032238660000004	22.5183106399999993	114.034678990000003	22.5205266000000002	1
2019-10-19 10:53:02	2019-10-19 12:51:19	3.05925700000000012	01	55岁以上	22.5214342707548809	114.033544667395191	440304	V0440300	11540	33	116	35	115	114.032238660000004	22.5183106399999993	114.034678990000003	22.5205266000000002	1
2019-10-19 16:51:40	2019-10-19 19:39:03	3.05925700000000012	02	19-39岁	22.52133485162177	114.033537076837248	440304	V0440300	11540	33	116	35	115	114.032238660000004	22.5183106399999993	114.034678990000003	22.5205266000000002	1
2019-10-19 14:56:00	2019-10-19 16:24:07	3.05925700000000012	01	19-39岁	22.5214047389263214	114.034390472678538	440304	V0440300	11540	33	116	35	115	114.032238660000004	22.5183106399999993	114.034678990000003	22.5205266000000002	1
2019-10-19 14:32:29	2019-10-19 16:37:07	3.05925700000000012	01	40-55岁	22.5217299177912516	114.035384138807402	440304	V0440300	11541	33	117	35	116	114.034678990000003	22.5183106399999993	114.037119329999996	22.5205266000000002	1
2019-10-19 09:40:03	2019-10-19 11:02:46	3.05925700000000012	01	19-39岁	22.5219235965829512	114.036098890784459	440304	V0440300	11541	33	117	35	116	114.034678990000003	22.5183106399999993	114.037119329999996	22.5205266000000002	1
2019-10-19 18:51:04	2019-10-19 22:15:41	3.05925700000000012	01	40-55岁	22.5208604209490808	114.03521812612955	440304	V0440300	11541	33	117	35	116	114.034678990000003	22.5183106399999993	114.037119329999996	22.5205266000000002	1
2019-10-19 12:10:43	2019-10-19 21:20:42	3.05925700000000012	01	40-55岁	22.5224065851579383	114.036350878016094	440304	V0440300	11541	33	117	35	116	114.034678990000003	22.5183106399999993	114.037119329999996	22.5205266000000002	1
2019-10-19 09:30:42	2019-10-19 09:31:42	3.05925700000000012	02	40-55岁	22.5210026769108893	114.03706086886865	440304	V0440300	11541	33	117	35	116	114.034678990000003	22.5183106399999993	114.037119329999996	22.5205266000000002	1
2019-10-19 15:46:09	2019-10-19 15:47:09	3.05925700000000012	02	40-55岁	22.5223691084277888	114.038236336775242	440304	V0440300	11542	33	118	35	117	114.037119329999996	22.5183106399999993	114.039559659999995	22.5205266000000002	1
2019-10-19 19:50:21	2019-10-19 22:11:55	3.05925700000000012	02	19-39岁	22.5224030315032806	114.037137847405631	440304	V0440300	11542	33	118	35	117	114.037119329999996	22.5183106399999993	114.039559659999995	22.5205266000000002	1
2019-10-19 14:38:09	2019-10-19 15:50:39	3.05925700000000012	01	19-39岁	22.5218594342109597	114.039966712991429	440304	V0440300	11543	33	119	35	118	114.039559659999995	22.5183106399999993	114.042000000000002	22.5205266000000002	1
2019-10-19 17:25:01	2019-10-19 20:55:23	3.05925700000000012	01	40-55岁	22.5225370648335996	114.045897713388413	440304	V0440300	11545	33	121	35	120	114.044440339999994	22.5183106399999993	114.046880669999993	22.5205266000000002	1
2019-10-19 20:39:37	2019-10-19 22:43:35	3.05925700000000012	02	19-39岁	22.5219960000420194	114.046414393237328	440304	V0440300	11545	33	121	35	120	114.044440339999994	22.5183106399999993	114.046880669999993	22.5205266000000002	1
2019-10-19 16:19:39	2019-10-19 20:56:04	3.05925700000000012	02	19-39岁	22.5227420385855801	114.046738541336055	440304	V0440300	11545	33	121	35	120	114.044440339999994	22.5183106399999993	114.046880669999993	22.5205266000000002	1
2019-10-19 13:08:23	2019-10-19 14:56:35	3.05925700000000012	03	未知	22.5207160943686695	114.047490804779272	440304	V0440300	11546	33	122	35	121	114.046880669999993	22.5183106399999993	114.04932101	22.5205266000000002	1
2019-10-19 21:04:36	2019-10-19 22:36:27	3.05925700000000012	02	19-39岁	22.5219042061956998	114.047805557262421	440304	V0440300	11546	33	122	35	121	114.046880669999993	22.5183106399999993	114.04932101	22.5205266000000002	1
2019-10-19 11:17:51	2019-10-19 14:06:38	3.05925700000000012	02	19-39岁	22.5213239678091703	114.049139098014038	440304	V0440300	11546	33	122	35	121	114.046880669999993	22.5183106399999993	114.04932101	22.5205266000000002	1
2019-10-19 20:44:33	2019-10-19 23:40:13	3.05925700000000012	01	19-39岁	22.52142729086777	114.047883700725663	440304	V0440300	11546	33	122	35	121	114.046880669999993	22.5183106399999993	114.04932101	22.5205266000000002	1
2019-10-19 21:18:43	2019-10-19 22:35:13	3.05925700000000012	01	19-39岁	22.5223930562641712	114.052808009337781	440304	V0440300	11548	33	124	35	123	114.051761350000007	22.5183106399999993	114.054201680000006	22.5205266000000002	1
2019-10-19 07:42:16	2019-10-19 12:56:48	3.05925700000000012	02	19-39岁	22.5217687783520404	114.05469621633425	440304	V0440300	11549	33	125	35	124	114.054201680000006	22.5183106399999993	114.056642019999998	22.5205266000000002	1
2019-10-19 18:28:09	2019-10-19 21:09:02	3.05925700000000012	02	19-39岁	22.5220556995355388	114.05656509171439	440304	V0440300	11549	33	125	35	124	114.054201680000006	22.5183106399999993	114.056642019999998	22.5205266000000002	1
2019-10-19 18:46:44	2019-10-19 22:43:09	3.05925700000000012	02	19-39岁	22.5222394757482611	114.054278208407467	440304	V0440300	11549	33	125	35	124	114.054201680000006	22.5183106399999993	114.056642019999998	22.5205266000000002	1
2019-10-19 01:01:53	2019-10-19 10:52:47	3.05925700000000012	03	未知	22.5219817894213499	114.062891024773478	440304	V0440300	11552	33	128	34	127	114.061522690000004	22.5183106399999993	114.063963029999996	22.5205266000000002	1
2019-10-19 18:13:53	2019-10-19 19:42:58	3.05925700000000012	02	55岁以上	22.5211320769148386	114.06826186746261	440304	V0440300	11554	33	130	34	129	114.066403359999995	22.5183106399999993	114.068843700000002	22.5205266000000002	1
2019-10-19 15:51:20	2019-10-19 16:30:50	2.29234759999999982	01	19-39岁	22.5241625597228392	113.908131222492216	440305	V0440300	11846	34	65	37	64	113.907781510000007	22.5205266000000002	113.910221849999999	22.5227425500000003	2
2019-10-19 11:06:36	2019-10-19 15:50:59	2.29234759999999982	01	19-39岁	22.5241625597228392	113.908131222492216	440305	V0440300	11846	34	65	37	64	113.907781510000007	22.5205266000000002	113.910221849999999	22.5227425500000003	2
2019-10-19 11:38:12	2019-10-19 17:48:01	2.29234759999999982	01	19-39岁	22.5232467935305003	113.909317296223165	440305	V0440300	11846	34	65	37	64	113.907781510000007	22.5205266000000002	113.910221849999999	22.5227425500000003	2
2019-10-19 19:55:13	2019-10-19 20:46:41	2.29234759999999982	01	19-39岁	22.5232467935305003	113.909317296223165	440305	V0440300	11846	34	65	37	64	113.907781510000007	22.5205266000000002	113.910221849999999	22.5227425500000003	2
2019-10-19 17:56:28	2019-10-19 21:14:48	2.29234759999999982	01	40-55岁	22.5245873444497704	113.909102882413407	440305	V0440300	11846	34	65	37	64	113.907781510000007	22.5205266000000002	113.910221849999999	22.5227425500000003	1
2019-10-19 17:33:39	2019-10-19 21:43:43	2.29234759999999982	02	19-39岁	22.5244326206905292	113.909504604230307	440305	V0440300	11846	34	65	37	64	113.907781510000007	22.5205266000000002	113.910221849999999	22.5227425500000003	1
2019-10-19 12:51:25	2019-10-19 15:05:54	2.29234759999999982	02	19-39岁	22.5248774404987202	113.908231868715916	440305	V0440300	11846	34	65	37	64	113.907781510000007	22.5205266000000002	113.910221849999999	22.5227425500000003	1
2019-10-19 19:58:04	2019-10-19 20:33:40	2.29234759999999982	01	40-55岁	22.5232848631799492	113.90988957388258	440305	V0440300	11846	34	65	37	64	113.907781510000007	22.5205266000000002	113.910221849999999	22.5227425500000003	2
2019-10-19 11:40:05	2019-10-19 17:50:13	2.29234759999999982	01	40-55岁	22.5232848631799492	113.90988957388258	440305	V0440300	11846	34	65	37	64	113.907781510000007	22.5205266000000002	113.910221849999999	22.5227425500000003	2
2019-10-19 09:53:31	2019-10-19 10:52:43	2.29234759999999982	01	40-55岁	22.5242693451831499	113.911810472166536	440305	V0440300	11847	34	66	37	65	113.910221849999999	22.5205266000000002	113.912662190000006	22.5227425500000003	1
2019-10-19 21:46:47	2019-10-19 23:13:27	2.29234759999999982	02	19-39岁	22.5234652630444003	113.913644881517214	440305	V0440300	11848	34	67	37	66	113.912662190000006	22.5205266000000002	113.915102520000005	22.5227425500000003	1
2019-10-19 17:47:49	2019-10-19 18:29:47	2.29234759999999982	01	19-39岁	22.5243137490176402	113.916005969944081	440305	V0440300	11849	34	68	37	67	113.915102520000005	22.5205266000000002	113.917542859999998	22.5227425500000003	1
2019-10-19 20:20:04	2019-10-19 22:24:32	2.29234759999999982	02	40-55岁	22.5240683405280002	113.916856547478616	440305	V0440300	11849	34	68	37	67	113.915102520000005	22.5205266000000002	113.917542859999998	22.5227425500000003	1
2019-10-19 18:17:35	2019-10-19 19:18:47	2.29234759999999982	01	19-39岁	22.5243272524492184	113.917181076707095	440305	V0440300	11849	34	68	37	67	113.915102520000005	22.5205266000000002	113.917542859999998	22.5227425500000003	1
2019-10-19 20:09:34	2019-10-19 23:39:08	2.29234759999999982	01	19-39岁	22.5228815053926716	113.919913678946571	440305	V0440300	11850	34	69	37	68	113.917542859999998	22.5205266000000002	113.919983189999996	22.5227425500000003	1
2019-10-19 12:33:38	2019-10-19 13:45:12	2.29234759999999982	02	55岁以上	22.5242394713571414	113.918251577854321	440305	V0440300	11850	34	69	37	68	113.917542859999998	22.5205266000000002	113.919983189999996	22.5227425500000003	1
2019-10-19 14:11:58	2019-10-19 23:29:35	2.29234759999999982	01	19-39岁	22.5237330908227804	113.917728545346293	440305	V0440300	11850	34	69	37	68	113.917542859999998	22.5205266000000002	113.919983189999996	22.5227425500000003	1
2019-10-19 12:27:21	2019-10-19 14:26:58	2.29234759999999982	02	40-55岁	22.5246672293517101	113.922681450077292	440305	V0440300	11852	34	71	37	70	113.922423530000003	22.5205266000000002	113.924863869999996	22.5227425500000003	1
2019-10-19 15:59:24	2019-10-19 19:52:37	2.29234759999999982	01	19-39岁	22.5231807999763198	113.923763519963515	440305	V0440300	11852	34	71	37	70	113.922423530000003	22.5205266000000002	113.924863869999996	22.5227425500000003	1
2019-10-19 18:11:27	2019-10-19 20:13:59	2.29234759999999982	03	未知	22.5240288647007887	113.927999522524928	440305	V0440300	11854	34	73	37	72	113.927304199999995	22.5205266000000002	113.929744540000002	22.5227425500000003	1
2019-10-19 11:48:53	2019-10-19 17:58:32	2.29234759999999982	01	19-39岁	22.5228266687179008	113.927899842573765	440305	V0440300	11854	34	73	37	72	113.927304199999995	22.5205266000000002	113.929744540000002	22.5227425500000003	1
2019-10-19 11:41:48	2019-10-19 11:42:48	2.29234759999999982	01	19-39岁	22.5249306325929588	113.932690971270858	440305	V0440300	11856	34	75	37	74	113.932184879999994	22.5205266000000002	113.934625209999993	22.5227425500000003	1
2019-10-19 10:36:51	2019-10-19 12:11:04	2.29234759999999982	02	19-39岁	22.5230749678574185	113.939978725324877	440305	V0440300	11859	34	78	36	77	113.939505879999999	22.5205266000000002	113.941946220000005	22.5227425500000003	1
2019-10-19 16:47:53	2019-10-19 17:56:07	2.29234759999999982	01	19-39岁	22.5235880785547913	113.943707388638828	440305	V0440300	11860	34	79	36	78	113.941946220000005	22.5205266000000002	113.944386559999998	22.5227425500000003	1
2019-10-19 18:01:55	2019-10-19 21:41:17	2.29234759999999982	01	19-39岁	22.5243623480211994	113.958844699707541	440305	V0440300	11866	34	85	36	84	113.956588240000002	22.5205266000000002	113.959028570000001	22.5227425500000003	1
2019-10-19 23:02:18	2019-10-19 23:35:38	2.29234759999999982	03	未知	22.5232848753739283	113.968699211566374	440305	V0440300	11870	34	89	36	88	113.966349579999999	22.5205266000000002	113.968789920000006	22.5227425500000003	1
2019-10-19 10:23:23	2019-10-19 12:43:13	3.05925700000000012	02	19-39岁	22.524352447826459	114.029304934889794	440304	V0440300	11895	34	114	36	113	114.027357980000005	22.5205266000000002	114.029798319999998	22.5227425500000003	1
2019-10-19 19:53:10	2019-10-19 21:23:29	3.05925700000000012	02	40-55岁	22.5241891350843488	114.027792919304261	440304	V0440300	11895	34	114	36	113	114.027357980000005	22.5205266000000002	114.029798319999998	22.5227425500000003	1
2019-10-19 12:32:03	2019-10-19 17:28:08	3.05925700000000012	02	19-39岁	22.5231628930674006	114.03184650913559	440304	V0440300	11896	34	115	36	114	114.029798319999998	22.5205266000000002	114.032238660000004	22.5227425500000003	1
2019-10-19 17:47:56	2019-10-19 21:34:06	3.05925700000000012	01	19-39岁	22.5231680928669107	114.030661197927486	440304	V0440300	11896	34	115	36	114	114.029798319999998	22.5205266000000002	114.032238660000004	22.5227425500000003	1
2019-10-19 14:05:50	2019-10-19 15:02:49	3.05925700000000012	01	19-39岁	22.5230578593842701	114.030556693382508	440304	V0440300	11896	34	115	36	114	114.029798319999998	22.5205266000000002	114.032238660000004	22.5227425500000003	1
2019-10-19 17:50:16	2019-10-19 21:35:40	3.05925700000000012	01	40-55岁	22.5239306999396298	114.029925991881427	440304	V0440300	11896	34	115	36	114	114.029798319999998	22.5205266000000002	114.032238660000004	22.5227425500000003	1
2019-10-19 07:53:17	2019-10-19 20:01:13	3.05925700000000012	01	19-39岁	22.5234153250103013	114.03036446716888	440304	V0440300	11896	34	115	36	114	114.029798319999998	22.5205266000000002	114.032238660000004	22.5227425500000003	1
2019-10-19 13:35:05	2019-10-19 14:50:51	3.05925700000000012	03	未知	22.5227717599828914	114.034128119666121	440304	V0440300	11897	34	116	36	115	114.032238660000004	22.5205266000000002	114.034678990000003	22.5227425500000003	1
2019-10-19 18:07:10	2019-10-19 23:44:06	3.05925700000000012	02	19-39岁	22.5235130041262899	114.0327230694581	440304	V0440300	11897	34	116	36	115	114.032238660000004	22.5205266000000002	114.034678990000003	22.5227425500000003	1
2019-10-19 20:26:36	2019-10-19 21:29:51	3.05925700000000012	02	19-39岁	22.5231691875302609	114.034634512673378	440304	V0440300	11897	34	116	36	115	114.032238660000004	22.5205266000000002	114.034678990000003	22.5227425500000003	2
2019-10-19 19:45:56	2019-10-19 20:26:27	3.05925700000000012	02	19-39岁	22.5231691875302609	114.034634512673378	440304	V0440300	11897	34	116	36	115	114.032238660000004	22.5205266000000002	114.034678990000003	22.5227425500000003	2
2019-10-19 19:24:53	2019-10-19 20:24:54	3.05925700000000012	01	19-39岁	22.5227695672404913	114.033030400777676	440304	V0440300	11897	34	116	36	115	114.032238660000004	22.5205266000000002	114.034678990000003	22.5227425500000003	1
2019-10-19 17:48:36	2019-10-19 21:34:04	3.05925700000000012	01	40-55岁	22.5230875615898292	114.035102565139169	440304	V0440300	11898	34	117	36	116	114.034678990000003	22.5205266000000002	114.037119329999996	22.5227425500000003	1
2019-10-19 22:45:18	2019-10-19 23:29:24	3.05925700000000012	01	19-39岁	22.5238920429843397	114.035658559685899	440304	V0440300	11898	34	117	36	116	114.034678990000003	22.5205266000000002	114.037119329999996	22.5227425500000003	1
2019-10-19 21:35:27	2019-10-19 22:51:19	3.05925700000000012	01	19-39岁	22.5241588935364305	114.036915792970916	440304	V0440300	11898	34	117	36	116	114.034678990000003	22.5205266000000002	114.037119329999996	22.5227425500000003	1
2019-10-19 22:58:08	2019-10-19 23:34:22	3.05925700000000012	01	19-39岁	22.5246010403820485	114.036420611434465	440304	V0440300	11898	34	117	36	116	114.034678990000003	22.5205266000000002	114.037119329999996	22.5227425500000003	2
2019-10-19 21:48:19	2019-10-19 22:50:23	3.05925700000000012	01	19-39岁	22.5246010403820485	114.036420611434465	440304	V0440300	11898	34	117	36	116	114.034678990000003	22.5205266000000002	114.037119329999996	22.5227425500000003	2
2019-10-19 21:40:07	2019-10-19 21:41:07	3.05925700000000012	01	19-39岁	22.5247234358633008	114.037185475546437	440304	V0440300	11899	34	118	36	117	114.037119329999996	22.5205266000000002	114.039559659999995	22.5227425500000003	1
2019-10-19 22:34:16	2019-10-19 22:34:16	3.05925700000000012	01	19-39岁	22.5241756072138983	114.037333175301555	440304	V0440300	11899	34	118	36	117	114.037119329999996	22.5205266000000002	114.039559659999995	22.5227425500000003	1
2019-10-19 21:34:46	2019-10-19 21:35:46	3.05925700000000012	01	19-39岁	22.5230529625446003	114.037143407137407	440304	V0440300	11899	34	118	36	117	114.037119329999996	22.5205266000000002	114.039559659999995	22.5227425500000003	1
2019-10-19 00:03:56	2019-10-19 00:28:58	3.05925700000000012	01	19-39岁	22.5241773958565688	114.037430285766803	440304	V0440300	11899	34	118	36	117	114.037119329999996	22.5205266000000002	114.039559659999995	22.5227425500000003	1
2019-10-19 16:37:21	2019-10-19 19:12:07	3.05925700000000012	01	19-39岁	22.5243943087755305	114.039407493447442	440304	V0440300	11899	34	118	36	117	114.037119329999996	22.5205266000000002	114.039559659999995	22.5227425500000003	1
2019-10-19 19:44:47	2019-10-19 20:01:26	3.05925700000000012	03	19-39岁	22.5239812575787113	114.038541964612136	440304	V0440300	11899	34	118	36	117	114.037119329999996	22.5205266000000002	114.039559659999995	22.5227425500000003	1
2019-10-19 10:44:24	2019-10-19 12:53:31	3.05925700000000012	01	19-39岁	22.5231681201180614	114.038005566239946	440304	V0440300	11899	34	118	36	117	114.037119329999996	22.5205266000000002	114.039559659999995	22.5227425500000003	1
2019-10-19 16:09:24	2019-10-19 18:50:21	3.05925700000000012	02	19-39岁	22.5237910003930502	114.038992905956889	440304	V0440300	11899	34	118	36	117	114.037119329999996	22.5205266000000002	114.039559659999995	22.5227425500000003	1
2019-10-19 18:02:45	2019-10-19 19:12:52	3.05925700000000012	01	40-55岁	22.5227703613885488	114.038460931601648	440304	V0440300	11899	34	118	36	117	114.037119329999996	22.5205266000000002	114.039559659999995	22.5227425500000003	1
2019-10-19 00:00:00	2019-10-19 00:33:55	3.05925700000000012	01	19-39岁	22.5247390204878499	114.041955167023559	440304	V0440300	11900	34	119	36	118	114.039559659999995	22.5205266000000002	114.042000000000002	22.5227425500000003	1
2019-10-19 18:47:05	2019-10-19 20:39:54	3.05925700000000012	01	19-39岁	22.5229252663349584	114.040011993273708	440304	V0440300	11900	34	119	36	118	114.039559659999995	22.5205266000000002	114.042000000000002	22.5227425500000003	1
2019-10-19 12:24:01	2019-10-19 13:48:06	3.05925700000000012	01	40-55岁	22.5232496964190396	114.03998564676715	440304	V0440300	11900	34	119	36	118	114.039559659999995	22.5205266000000002	114.042000000000002	22.5227425500000003	1
2019-10-19 18:04:14	2019-10-19 22:22:02	3.05925700000000012	03	未知	22.5232425506422587	114.041559599806277	440304	V0440300	11900	34	119	36	118	114.039559659999995	22.5205266000000002	114.042000000000002	22.5227425500000003	1
2019-10-19 19:01:53	2019-10-19 21:26:12	3.05925700000000012	01	19-39岁	22.5248032457134002	114.040049672223304	440304	V0440300	11900	34	119	36	118	114.039559659999995	22.5205266000000002	114.042000000000002	22.5227425500000003	1
2019-10-19 00:02:27	2019-10-19 00:31:46	3.05925700000000012	01	19-39岁	22.523739733743561	114.042093037342994	440304	V0440300	11901	34	120	36	119	114.042000000000002	22.5205266000000002	114.044440339999994	22.5227425500000003	1
2019-10-19 19:35:17	2019-10-19 23:04:03	3.05925700000000012	01	19-39岁	22.5238461849658584	114.043956025406217	440304	V0440300	11901	34	120	36	119	114.042000000000002	22.5205266000000002	114.044440339999994	22.5227425500000003	1
2019-10-19 14:33:16	2019-10-19 14:34:16	3.05925700000000012	01	19-39岁	22.5245755576988707	114.046320655244728	440304	V0440300	11902	34	121	36	120	114.044440339999994	22.5205266000000002	114.046880669999993	22.5227425500000003	1
2019-10-19 13:07:14	2019-10-19 17:52:00	3.05925700000000012	02	40-55岁	22.5242675168770816	114.044782536685616	440304	V0440300	11902	34	121	36	120	114.044440339999994	22.5205266000000002	114.046880669999993	22.5227425500000003	1
2019-10-19 19:04:43	2019-10-19 21:36:52	3.05925700000000012	02	19-39岁	22.5229071420200206	114.045899553996563	440304	V0440300	11902	34	121	36	120	114.044440339999994	22.5205266000000002	114.046880669999993	22.5227425500000003	1
2019-10-19 16:06:16	2019-10-19 20:10:12	3.05925700000000012	02	19-39岁	22.5247962410986808	114.044576982579329	440304	V0440300	11902	34	121	36	120	114.044440339999994	22.5205266000000002	114.046880669999993	22.5227425500000003	1
2019-10-19 21:24:50	2019-10-19 23:38:47	3.05925700000000012	02	19-39岁	22.5231588641332614	114.045845623744782	440304	V0440300	11902	34	121	36	120	114.044440339999994	22.5205266000000002	114.046880669999993	22.5227425500000003	1
2019-10-19 09:06:59	2019-10-19 10:25:05	3.05925700000000012	01	19-39岁	22.5229667285327402	114.045703989529244	440304	V0440300	11902	34	121	36	120	114.044440339999994	22.5205266000000002	114.046880669999993	22.5227425500000003	1
2019-10-19 18:30:07	2019-10-19 20:50:52	3.05925700000000012	01	19-39岁	22.5234670643442492	114.044935583479827	440304	V0440300	11902	34	121	36	120	114.044440339999994	22.5205266000000002	114.046880669999993	22.5227425500000003	1
2019-10-19 09:46:53	2019-10-19 10:22:37	3.05925700000000012	01	19-39岁	22.5236210881217609	114.046933569900105	440304	V0440300	11903	34	122	36	121	114.046880669999993	22.5205266000000002	114.04932101	22.5227425500000003	1
2019-10-19 15:54:15	2019-10-19 18:19:34	3.05925700000000012	02	19-39岁	22.5241407111275116	114.048690633520408	440304	V0440300	11903	34	122	36	121	114.046880669999993	22.5205266000000002	114.04932101	22.5227425500000003	1
2019-10-19 19:40:28	2019-10-19 21:26:10	3.05925700000000012	02	19-39岁	22.524794473873051	114.046937755260629	440304	V0440300	11903	34	122	36	121	114.046880669999993	22.5205266000000002	114.04932101	22.5227425500000003	1
2019-10-19 19:27:44	2019-10-19 20:50:49	3.05925700000000012	02	19-39岁	22.5234790917388104	114.050016208350243	440304	V0440300	11904	34	123	36	122	114.04932101	22.5205266000000002	114.051761350000007	22.5227425500000003	1
2019-10-19 14:40:32	2019-10-19 17:41:28	3.05925700000000012	01	40-55岁	22.5248621210003215	114.051609224393246	440304	V0440300	11904	34	123	36	122	114.04932101	22.5205266000000002	114.051761350000007	22.5227425500000003	1
2019-10-19 00:03:25	2019-10-19 00:29:23	3.05925700000000012	02	19-39岁	22.5230554972816499	114.053988878216273	440304	V0440300	11905	34	124	36	123	114.051761350000007	22.5205266000000002	114.054201680000006	22.5227425500000003	1
2019-10-19 17:06:10	2019-10-19 20:56:44	3.05925700000000012	02	19-39岁	22.5246641736691195	114.055091397388779	440304	V0440300	11906	34	125	36	124	114.054201680000006	22.5205266000000002	114.056642019999998	22.5227425500000003	1
2019-10-19 17:47:46	2019-10-19 21:59:23	3.05925700000000012	01	19-39岁	22.5242961373498112	114.056187282799328	440304	V0440300	11906	34	125	36	124	114.054201680000006	22.5205266000000002	114.056642019999998	22.5227425500000003	1
2019-10-19 10:50:28	2019-10-19 20:09:11	3.05925700000000012	03	未知	22.5242722703893605	114.056362658667382	440304	V0440300	11906	34	125	36	124	114.054201680000006	22.5205266000000002	114.056642019999998	22.5227425500000003	1
2019-10-19 08:15:03	2019-10-19 09:06:32	3.05925700000000012	01	19-39岁	22.5235666446922416	114.054794085754281	440304	V0440300	11906	34	125	36	124	114.054201680000006	22.5205266000000002	114.056642019999998	22.5227425500000003	1
2019-10-19 10:04:17	2019-10-19 13:18:38	3.05925700000000012	02	19-39岁	22.5231048544621295	114.058165239825257	440304	V0440300	11907	34	126	35	125	114.056642019999998	22.5205266000000002	114.059082349999997	22.5227425500000003	1
2019-10-19 21:03:41	2019-10-19 22:52:07	3.05925700000000012	01	19-39岁	22.5246894953515309	114.05746132439441	440304	V0440300	11907	34	126	35	125	114.056642019999998	22.5205266000000002	114.059082349999997	22.5227425500000003	1
2019-10-19 16:23:13	2019-10-19 19:38:23	3.05925700000000012	02	19-39岁	22.5233361547224114	114.059462140399049	440304	V0440300	11908	34	127	35	126	114.059082349999997	22.5205266000000002	114.061522690000004	22.5227425500000003	1
2019-10-19 17:17:27	2019-10-19 20:33:08	3.05925700000000012	02	19-39岁	22.5232077036571496	114.062311338840999	440304	V0440300	11909	34	128	35	127	114.061522690000004	22.5205266000000002	114.063963029999996	22.5227425500000003	1
2019-10-19 17:01:48	2019-10-19 18:46:28	3.05925700000000012	01	19-39岁	22.5227953492386916	114.062465787690584	440304	V0440300	11909	34	128	35	127	114.061522690000004	22.5205266000000002	114.063963029999996	22.5227425500000003	1
2019-10-19 17:43:02	2019-10-19 20:30:18	3.05925700000000012	02	19-39岁	22.5242735075148595	114.066310812022707	440304	V0440300	11910	34	129	35	128	114.063963029999996	22.5205266000000002	114.066403359999995	22.5227425500000003	1
2019-10-19 13:36:50	2019-10-19 19:36:41	3.05925700000000012	02	19-39岁	22.5244365574119207	114.064364355449641	440304	V0440300	11910	34	129	35	128	114.063963029999996	22.5205266000000002	114.066403359999995	22.5227425500000003	1
2019-10-19 19:19:04	2019-10-19 22:51:32	3.05925700000000012	01	19-39岁	22.5246514102126696	114.068721882149248	440304	V0440300	11911	34	130	35	129	114.066403359999995	22.5205266000000002	114.068843700000002	22.5227425500000003	1
2019-10-19 16:30:12	2019-10-19 16:44:41	3.05925700000000012	01	19-39岁	22.524616019431889	114.067770550991142	440304	V0440300	11911	34	130	35	129	114.066403359999995	22.5205266000000002	114.068843700000002	22.5227425500000003	1
2019-10-19 12:51:25	2019-10-19 14:25:21	3.05925700000000012	02	未知	22.5243292441201	114.066892537556086	440304	V0440300	11911	34	130	35	129	114.066403359999995	22.5205266000000002	114.068843700000002	22.5227425500000003	1
2019-10-19 16:35:30	2019-10-19 20:23:00	3.05925700000000012	02	19-39岁	22.5239089151578007	114.066609967096753	440304	V0440300	11911	34	130	35	129	114.066403359999995	22.5205266000000002	114.068843700000002	22.5227425500000003	1
2019-10-19 19:40:44	2019-10-19 21:57:43	3.05925700000000012	03	未知	22.5243007900861087	114.070283696699946	440304	V0440300	11912	34	131	35	130	114.068843700000002	22.5205266000000002	114.071284030000001	22.5227425500000003	1
2019-10-19 13:41:35	2019-10-19 17:30:27	3.05925700000000012	02	40-55岁	22.5235657516241012	114.070561513509887	440304	V0440300	11912	34	131	35	130	114.068843700000002	22.5205266000000002	114.071284030000001	22.5227425500000003	1
2019-10-19 13:36:51	2019-10-19 19:39:10	3.05925700000000012	03	未知	22.523081892336819	114.072738167677457	440304	V0440300	11913	34	132	35	131	114.071284030000001	22.5205266000000002	114.073724369999994	22.5227425500000003	1
2019-10-19 19:19:20	2019-10-19 22:35:13	2.29234759999999982	01	40-55岁	22.5253871874607796	113.906112551190276	440305	V0440300	12202	35	64	38	63	113.905341179999994	22.5227425500000003	113.907781510000007	22.5249585100000012	1
2019-10-19 19:27:07	2019-10-19 22:54:21	2.29234759999999982	02	19-39岁	22.5256916746194484	113.908806295902892	440305	V0440300	12203	35	65	38	64	113.907781510000007	22.5227425500000003	113.910221849999999	22.5249585100000012	1
2019-10-19 00:07:14	2019-10-19 02:19:08	2.29234759999999982	02	19-39岁	22.5263523328334507	113.912191555741188	440305	V0440300	12204	35	66	38	65	113.910221849999999	22.5227425500000003	113.912662190000006	22.5249585100000012	1
2019-10-19 00:00:00	2019-10-19 02:26:19	2.29234759999999982	02	19-39岁	22.5254202785819189	113.911590584035352	440305	V0440300	12204	35	66	38	65	113.910221849999999	22.5227425500000003	113.912662190000006	22.5249585100000012	1
2019-10-19 18:40:25	2019-10-19 20:58:17	2.29234759999999982	01	19-39岁	22.5267156801783806	113.910434909592951	440305	V0440300	12204	35	66	38	65	113.910221849999999	22.5227425500000003	113.912662190000006	22.5249585100000012	1
2019-10-19 15:52:25	2019-10-19 21:56:37	2.29234759999999982	02	19-39岁	22.5271466073643616	113.911727029271717	440305	V0440300	12204	35	66	38	65	113.910221849999999	22.5227425500000003	113.912662190000006	22.5249585100000012	1
2019-10-19 14:52:12	2019-10-19 15:33:43	2.29234759999999982	01	19-39岁	22.5270221094090317	113.912293226752411	440305	V0440300	12204	35	66	38	65	113.910221849999999	22.5227425500000003	113.912662190000006	22.5249585100000012	3
2019-10-19 11:53:20	2019-10-19 12:30:38	2.29234759999999982	01	19-39岁	22.5270221094090317	113.912293226752411	440305	V0440300	12204	35	66	38	65	113.910221849999999	22.5227425500000003	113.912662190000006	22.5249585100000012	3
2019-10-19 15:45:39	2019-10-19 16:17:16	2.29234759999999982	01	19-39岁	22.5270221094090317	113.912293226752411	440305	V0440300	12204	35	66	38	65	113.910221849999999	22.5227425500000003	113.912662190000006	22.5249585100000012	3
2019-10-19 10:18:48	2019-10-19 21:04:08	2.29234759999999982	02	19-39岁	22.5266174411075291	113.913778793915199	440305	V0440300	12205	35	67	38	66	113.912662190000006	22.5227425500000003	113.915102520000005	22.5249585100000012	1
2019-10-19 14:25:56	2019-10-19 15:57:47	2.29234759999999982	01	19-39岁	22.5269935201608895	113.91362471763054	440305	V0440300	12205	35	67	38	66	113.912662190000006	22.5227425500000003	113.915102520000005	22.5249585100000012	1
2019-10-19 10:57:13	2019-10-19 15:16:39	2.29234759999999982	01	19-39岁	22.5269168791317611	113.916686419445981	440305	V0440300	12206	35	68	38	67	113.915102520000005	22.5227425500000003	113.917542859999998	22.5249585100000012	1
2019-10-19 19:18:57	2019-10-19 22:50:55	2.29234759999999982	02	19-39岁	22.5250063221889789	113.91682600029155	440305	V0440300	12206	35	68	38	67	113.915102520000005	22.5227425500000003	113.917542859999998	22.5249585100000012	1
2019-10-19 09:59:05	2019-10-19 11:59:44	2.29234759999999982	02	40-55岁	22.5251015705539892	113.918970715907946	440305	V0440300	12207	35	69	38	68	113.917542859999998	22.5227425500000003	113.919983189999996	22.5249585100000012	1
2019-10-19 15:01:54	2019-10-19 16:49:55	2.29234759999999982	02	19-39岁	22.5263171544393614	113.91882716303293	440305	V0440300	12207	35	69	38	68	113.917542859999998	22.5227425500000003	113.919983189999996	22.5249585100000012	1
2019-10-19 17:17:14	2019-10-19 18:38:03	2.29234759999999982	02	19-39岁	22.5257431668876791	113.919957039943952	440305	V0440300	12207	35	69	38	68	113.917542859999998	22.5227425500000003	113.919983189999996	22.5249585100000012	1
2019-10-19 19:18:32	2019-10-19 21:15:50	2.29234759999999982	01	19-39岁	22.5267579686551116	113.919225377917655	440305	V0440300	12207	35	69	38	68	113.917542859999998	22.5227425500000003	113.919983189999996	22.5249585100000012	1
2019-10-19 16:08:14	2019-10-19 16:49:21	2.29234759999999982	01	19-39岁	22.5254179430045802	113.917584278309292	440305	V0440300	12207	35	69	38	68	113.917542859999998	22.5227425500000003	113.919983189999996	22.5249585100000012	1
2019-10-19 20:19:39	2019-10-19 21:26:35	2.29234759999999982	01	19-39岁	22.5268139539159797	113.919321278256319	440305	V0440300	12207	35	69	38	68	113.917542859999998	22.5227425500000003	113.919983189999996	22.5249585100000012	1
2019-10-19 19:45:38	2019-10-19 20:54:23	2.29234759999999982	02	19-39岁	22.5252100069083312	113.918978023254695	440305	V0440300	12207	35	69	38	68	113.917542859999998	22.5227425500000003	113.919983189999996	22.5249585100000012	1
2019-10-19 19:52:46	2019-10-19 23:01:21	2.29234759999999982	01	19-39岁	22.5266761213857691	113.917779766425284	440305	V0440300	12207	35	69	38	68	113.917542859999998	22.5227425500000003	113.919983189999996	22.5249585100000012	1
2019-10-19 23:32:07	2019-10-19 23:44:37	2.29234759999999982	03	19-39岁	22.5250587911044917	113.919564230056025	440305	V0440300	12207	35	69	38	68	113.917542859999998	22.5227425500000003	113.919983189999996	22.5249585100000012	1
2019-10-19 20:09:42	2019-10-19 23:35:49	2.29234759999999982	01	19-39岁	22.5257870601525099	113.920364063687941	440305	V0440300	12208	35	70	38	69	113.919983189999996	22.5227425500000003	113.922423530000003	22.5249585100000012	1
2019-10-19 14:09:14	2019-10-19 19:05:37	2.29234759999999982	01	40-55岁	22.526152267285191	113.920113104515423	440305	V0440300	12208	35	70	38	69	113.919983189999996	22.5227425500000003	113.922423530000003	22.5249585100000012	1
2019-10-19 18:05:24	2019-10-19 18:50:58	2.29234759999999982	01	19-39岁	22.5265850643201695	113.921978359740024	440305	V0440300	12208	35	70	38	69	113.919983189999996	22.5227425500000003	113.922423530000003	22.5249585100000012	2
2019-10-19 18:50:59	2019-10-19 20:38:47	2.29234759999999982	01	19-39岁	22.5265850643201695	113.921978359740024	440305	V0440300	12208	35	70	38	69	113.919983189999996	22.5227425500000003	113.922423530000003	22.5249585100000012	2
2019-10-19 21:56:59	2019-10-19 23:26:15	2.29234759999999982	01	19-39岁	22.5250698524032806	113.920613116062043	440305	V0440300	12208	35	70	38	69	113.919983189999996	22.5227425500000003	113.922423530000003	22.5249585100000012	1
2019-10-19 00:09:40	2019-10-19 00:24:56	2.29234759999999982	02	19-39岁	22.5262038560995492	113.922336527046781	440305	V0440300	12208	35	70	38	69	113.919983189999996	22.5227425500000003	113.922423530000003	22.5249585100000012	1
2019-10-19 12:57:33	2019-10-19 20:18:19	2.29234759999999982	01	19-39岁	22.5260277279733501	113.921621577030791	440305	V0440300	12208	35	70	38	69	113.919983189999996	22.5227425500000003	113.922423530000003	22.5249585100000012	1
2019-10-19 19:54:24	2019-10-19 20:43:48	2.29234759999999982	03	未知	22.5264881277803006	113.923515368324132	440305	V0440300	12209	35	71	38	70	113.922423530000003	22.5227425500000003	113.924863869999996	22.5249585100000012	1
2019-10-19 14:39:30	2019-10-19 20:44:45	2.29234759999999982	03	未知	22.5255919902335293	113.926206648440711	440305	V0440300	12210	35	72	38	71	113.924863869999996	22.5227425500000003	113.927304199999995	22.5249585100000012	1
2019-10-19 12:05:09	2019-10-19 14:50:01	2.29234759999999982	02	19-39岁	22.5269508501719784	113.931674889813621	440305	V0440300	12212	35	74	38	73	113.929744540000002	22.5227425500000003	113.932184879999994	22.5249585100000012	1
2019-10-19 13:05:50	2019-10-19 16:41:32	2.29234759999999982	02	40-55岁	22.526440672200561	113.941847413816987	440305	V0440300	12216	35	78	37	77	113.939505879999999	22.5227425500000003	113.941946220000005	22.5249585100000012	1
2019-10-19 17:59:02	2019-10-19 19:05:07	2.29234759999999982	01	19-39岁	22.5269743220308207	113.944283700753289	440305	V0440300	12217	35	79	37	78	113.941946220000005	22.5227425500000003	113.944386559999998	22.5249585100000012	1
2019-10-19 11:46:33	2019-10-19 12:50:25	2.29234759999999982	02	40-55岁	22.5250435187152398	113.946686790503989	440305	V0440300	12218	35	80	37	79	113.944386559999998	22.5227425500000003	113.946826889999997	22.5249585100000012	1
2019-10-19 11:43:24	2019-10-19 13:02:04	2.29234759999999982	01	19-39岁	22.5259750881201484	113.946792586888051	440305	V0440300	12218	35	80	37	79	113.944386559999998	22.5227425500000003	113.946826889999997	22.5249585100000012	1
2019-10-19 16:02:45	2019-10-19 20:57:50	2.29234759999999982	02	19-39岁	22.5266739523895012	113.947000647148755	440305	V0440300	12219	35	81	37	80	113.946826889999997	22.5227425500000003	113.949267230000004	22.5249585100000012	1
2019-10-19 16:20:57	2019-10-19 20:34:20	2.29234759999999982	01	19-39岁	22.5263348626508311	113.948630418252662	440305	V0440300	12219	35	81	37	80	113.946826889999997	22.5227425500000003	113.949267230000004	22.5249585100000012	1
2019-10-19 09:44:51	2019-10-19 11:19:42	2.29234759999999982	01	19-39岁	22.5259060971900205	113.950767303900733	440305	V0440300	12220	35	82	37	81	113.949267230000004	22.5227425500000003	113.951707560000003	22.5249585100000012	1
2019-10-19 15:17:00	2019-10-19 15:48:55	2.29234759999999982	01	0-18岁	22.5265736599207003	113.950276629548654	440305	V0440300	12220	35	82	37	81	113.949267230000004	22.5227425500000003	113.951707560000003	22.5249585100000012	1
2019-10-19 18:27:54	2019-10-19 20:49:23	2.29234759999999982	01	40-55岁	22.5257825614926404	113.951391741155931	440305	V0440300	12220	35	82	37	81	113.949267230000004	22.5227425500000003	113.951707560000003	22.5249585100000012	1
2019-10-19 16:56:55	2019-10-19 18:57:45	2.29234759999999982	01	40-55岁	22.5262747054686017	113.961182860985943	440305	V0440300	12224	35	86	37	85	113.959028570000001	22.5227425500000003	113.961468909999994	22.5249585100000012	1
2019-10-19 13:14:13	2019-10-19 14:45:54	2.29234759999999982	01	40-55岁	22.5270734026317285	113.960465925221115	440305	V0440300	12224	35	86	37	85	113.959028570000001	22.5227425500000003	113.961468909999994	22.5249585100000012	1
2019-10-19 16:10:08	2019-10-19 21:21:57	2.29234759999999982	01	19-39岁	22.5260065139445693	113.96036299909494	440305	V0440300	12224	35	86	37	85	113.959028570000001	22.5227425500000003	113.961468909999994	22.5249585100000012	1
2019-10-19 02:35:51	2019-10-19 22:13:48	2.29234759999999982	01	55岁以上	22.5258353460936291	113.964679988547431	440305	V0440300	12226	35	88	37	87	113.963909240000007	22.5227425500000003	113.966349579999999	22.5249585100000012	1
2019-10-19 23:01:49	2019-10-19 23:35:33	2.29234759999999982	02	19-39岁	22.5269226605602313	113.964908791446987	440305	V0440300	12226	35	88	37	87	113.963909240000007	22.5227425500000003	113.966349579999999	22.5249585100000012	1
2019-10-19 10:50:21	2019-10-19 11:49:13	2.29234759999999982	01	19-39岁	22.5263292738978684	113.965028626456146	440305	V0440300	12226	35	88	37	87	113.963909240000007	22.5227425500000003	113.966349579999999	22.5249585100000012	1
2019-10-19 12:24:30	2019-10-19 13:04:52	2.29234759999999982	01	40-55岁	22.5267196192805699	113.966584140642283	440305	V0440300	12227	35	89	37	88	113.966349579999999	22.5227425500000003	113.968789920000006	22.5249585100000012	1
2019-10-19 16:26:48	2019-10-19 23:36:27	2.29234759999999982	01	19-39岁	22.5253656493400385	113.967050881555053	440305	V0440300	12227	35	89	37	88	113.966349579999999	22.5227425500000003	113.968789920000006	22.5249585100000012	1
2019-10-19 15:32:18	2019-10-19 19:31:19	2.29234759999999982	01	19-39岁	22.52708249388483	113.971472387116208	440305	V0440300	12229	35	91	37	90	113.971230250000005	22.5227425500000003	113.973670589999998	22.5249585100000012	1
2019-10-19 10:25:48	2019-10-19 19:44:09	2.29234759999999982	03	未知	22.5255094412383698	113.979968097303299	440305	V0440300	12232	35	94	37	93	113.978551260000003	22.5227425500000003	113.980991599999996	22.5249585100000012	2
2019-10-19 20:53:00	2019-10-19 22:38:50	2.29234759999999982	03	未知	22.5255094412383698	113.979968097303299	440305	V0440300	12232	35	94	37	93	113.978551260000003	22.5227425500000003	113.980991599999996	22.5249585100000012	2
2019-10-19 00:28:29	2019-10-19 08:25:39	2.29234759999999982	01	19-39岁	22.5265127328506409	113.982452654994503	440305	V0440300	12233	35	95	37	94	113.980991599999996	22.5227425500000003	113.983431929999995	22.5249585100000012	1
2019-10-19 21:48:20	2019-10-19 23:04:04	2.29234759999999982	01	40-55岁	22.5264787386822292	113.983045989561177	440305	V0440300	12233	35	95	37	94	113.980991599999996	22.5227425500000003	113.983431929999995	22.5249585100000012	1
2019-10-19 16:04:31	2019-10-19 23:35:29	2.29234759999999982	02	0-18岁	22.5252963573856704	113.984966035739703	440305	V0440300	12234	35	96	37	95	113.983431929999995	22.5227425500000003	113.985872270000002	22.5249585100000012	2
2019-10-19 00:00:19	2019-10-19 00:21:19	2.29234759999999982	02	0-18岁	22.5252963573856704	113.984966035739703	440305	V0440300	12234	35	96	37	95	113.983431929999995	22.5227425500000003	113.985872270000002	22.5249585100000012	2
2019-10-19 22:43:22	2019-10-19 23:37:46	2.29234759999999982	01	19-39岁	22.5267964611472706	113.985069458679462	440305	V0440300	12234	35	96	37	95	113.983431929999995	22.5227425500000003	113.985872270000002	22.5249585100000012	2
2019-10-19 00:00:48	2019-10-19 08:57:52	2.29234759999999982	01	19-39岁	22.5267964611472706	113.985069458679462	440305	V0440300	12234	35	96	37	95	113.983431929999995	22.5227425500000003	113.985872270000002	22.5249585100000012	2
2019-10-19 03:16:11	2019-10-19 20:28:47	2.29234759999999982	01	19-39岁	22.5270323719909413	113.985618074534827	440305	V0440300	12234	35	96	37	95	113.983431929999995	22.5227425500000003	113.985872270000002	22.5249585100000012	1
2019-10-19 19:45:00	2019-10-19 21:03:40	2.29234759999999982	02	19-39岁	22.5259663999254798	113.987972744420873	440305	V0440300	12235	35	97	37	96	113.985872270000002	22.5227425500000003	113.988312609999994	22.5249585100000012	2
2019-10-19 22:39:14	2019-10-19 22:57:37	2.29234759999999982	02	19-39岁	22.5259663999254798	113.987972744420873	440305	V0440300	12235	35	97	37	96	113.985872270000002	22.5227425500000003	113.988312609999994	22.5249585100000012	2
2019-10-19 16:20:09	2019-10-19 23:25:22	2.29234759999999982	02	19-39岁	22.5260288225780592	113.987932531198879	440305	V0440300	12235	35	97	37	96	113.985872270000002	22.5227425500000003	113.988312609999994	22.5249585100000012	2
2019-10-19 00:03:41	2019-10-19 02:19:29	2.29234759999999982	02	19-39岁	22.5260288225780592	113.987932531198879	440305	V0440300	12235	35	97	37	96	113.985872270000002	22.5227425500000003	113.988312609999994	22.5249585100000012	2
2019-10-19 11:53:37	2019-10-19 21:22:48	3.05925700000000012	02	19-39岁	22.5259256326070805	114.021159319208707	440304	V0440300	12249	35	111	37	110	114.02003698	22.5227425500000003	114.022477309999999	22.5249585100000012	1
2019-10-19 22:07:06	2019-10-19 22:58:56	3.05925700000000012	01	19-39岁	22.5262522239703387	114.029546013868583	440304	V0440300	12252	35	114	37	113	114.027357980000005	22.5227425500000003	114.029798319999998	22.5249585100000012	1
2019-10-19 21:22:22	2019-10-19 23:24:33	3.05925700000000012	01	19-39岁	22.5267353275288613	114.028826481409979	440304	V0440300	12252	35	114	37	113	114.027357980000005	22.5227425500000003	114.029798319999998	22.5249585100000012	1
2019-10-19 00:03:12	2019-10-19 00:11:43	3.05925700000000012	02	19-39岁	22.5271607337461006	114.029380846879718	440304	V0440300	12252	35	114	37	113	114.027357980000005	22.5227425500000003	114.029798319999998	22.5249585100000012	1
2019-10-19 20:11:07	2019-10-19 21:20:05	3.05925700000000012	02	40-55岁	22.5260163278441183	114.028501848177015	440304	V0440300	12252	35	114	37	113	114.027357980000005	22.5227425500000003	114.029798319999998	22.5249585100000012	1
2019-10-19 14:33:49	2019-10-19 15:13:02	3.05925700000000012	01	19-39岁	22.5255937577496397	114.030055564780994	440304	V0440300	12253	35	115	37	114	114.029798319999998	22.5227425500000003	114.032238660000004	22.5249585100000012	2
2019-10-19 15:13:26	2019-10-19 15:57:29	3.05925700000000012	01	19-39岁	22.5255937577496397	114.030055564780994	440304	V0440300	12253	35	115	37	114	114.029798319999998	22.5227425500000003	114.032238660000004	22.5249585100000012	2
2019-10-19 18:46:46	2019-10-19 18:47:46	3.05925700000000012	02	19-39岁	22.5252525435157303	114.030150298879718	440304	V0440300	12253	35	115	37	114	114.029798319999998	22.5227425500000003	114.032238660000004	22.5249585100000012	1
2019-10-19 15:11:06	2019-10-19 17:55:31	3.05925700000000012	02	19-39岁	22.5261974440731514	114.030489537169046	440304	V0440300	12253	35	115	37	114	114.029798319999998	22.5227425500000003	114.032238660000004	22.5249585100000012	1
2019-10-19 16:46:14	2019-10-19 19:01:40	3.05925700000000012	02	19-39岁	22.5252327068197609	114.030053574333465	440304	V0440300	12253	35	115	37	114	114.029798319999998	22.5227425500000003	114.032238660000004	22.5249585100000012	1
2019-10-19 07:30:06	2019-10-19 08:32:19	3.05925700000000012	02	19-39岁	22.5271628389574801	114.031450103172773	440304	V0440300	12253	35	115	37	114	114.029798319999998	22.5227425500000003	114.032238660000004	22.5249585100000012	1
2019-10-19 21:01:35	2019-10-19 21:40:37	3.05925700000000012	01	19-39岁	22.5252226055358307	114.032929400909708	440304	V0440300	12254	35	116	37	115	114.032238660000004	22.5227425500000003	114.034678990000003	22.5249585100000012	1
2019-10-19 17:27:55	2019-10-19 20:31:09	3.05925700000000012	02	19-39岁	22.5257475965855392	114.033501076758171	440304	V0440300	12254	35	116	37	115	114.032238660000004	22.5227425500000003	114.034678990000003	22.5249585100000012	1
2019-10-19 07:09:19	2019-10-19 07:47:40	3.05925700000000012	01	40-55岁	22.5267067484166503	114.035102987939894	440304	V0440300	12255	35	117	37	116	114.034678990000003	22.5227425500000003	114.037119329999996	22.5249585100000012	1
2019-10-19 18:20:29	2019-10-19 18:21:29	3.05925700000000012	01	19-39岁	22.5266293819452592	114.034822904828829	440304	V0440300	12255	35	117	37	116	114.034678990000003	22.5227425500000003	114.037119329999996	22.5249585100000012	1
2019-10-19 11:26:33	2019-10-19 17:35:23	3.05925700000000012	02	19-39岁	22.5257995527390094	114.034850345556251	440304	V0440300	12255	35	117	37	116	114.034678990000003	22.5227425500000003	114.037119329999996	22.5249585100000012	1
2019-10-19 18:56:52	2019-10-19 20:51:27	3.05925700000000012	03	未知	22.5255154672205684	114.03657595927281	440304	V0440300	12255	35	117	37	116	114.034678990000003	22.5227425500000003	114.037119329999996	22.5249585100000012	1
2019-10-19 19:00:53	2019-10-19 21:08:58	3.05925700000000012	02	19-39岁	22.5259388187028087	114.035061100187761	440304	V0440300	12255	35	117	37	116	114.034678990000003	22.5227425500000003	114.037119329999996	22.5249585100000012	1
2019-10-19 19:45:27	2019-10-19 21:35:01	3.05925700000000012	02	19-39岁	22.5270209657401104	114.036971282016665	440304	V0440300	12255	35	117	37	116	114.034678990000003	22.5227425500000003	114.037119329999996	22.5249585100000012	1
2019-10-19 18:05:56	2019-10-19 19:43:42	3.05925700000000012	02	19-39岁	22.5254019808543298	114.038744816055441	440304	V0440300	12256	35	118	37	117	114.037119329999996	22.5227425500000003	114.039559659999995	22.5249585100000012	2
2019-10-19 19:44:37	2019-10-19 21:13:59	3.05925700000000012	02	19-39岁	22.5254019808543298	114.038744816055441	440304	V0440300	12256	35	118	37	117	114.037119329999996	22.5227425500000003	114.039559659999995	22.5249585100000012	2
2019-10-19 00:00:53	2019-10-19 00:36:07	3.05925700000000012	02	19-39岁	22.5249675826870899	114.038190616666753	440304	V0440300	12256	35	118	37	117	114.037119329999996	22.5227425500000003	114.039559659999995	22.5249585100000012	1
2019-10-19 19:56:14	2019-10-19 21:34:42	3.05925700000000012	01	19-39岁	22.5255305946348692	114.037887155630472	440304	V0440300	12256	35	118	37	117	114.037119329999996	22.5227425500000003	114.039559659999995	22.5249585100000012	1
2019-10-19 11:41:07	2019-10-19 15:48:21	3.05925700000000012	02	19-39岁	22.5264150139557593	114.038373464765712	440304	V0440300	12256	35	118	37	117	114.037119329999996	22.5227425500000003	114.039559659999995	22.5249585100000012	1
2019-10-19 14:07:40	2019-10-19 17:21:07	3.05925700000000012	01	19-39岁	22.5253825881224117	114.038181762345047	440304	V0440300	12256	35	118	37	117	114.037119329999996	22.5227425500000003	114.039559659999995	22.5249585100000012	1
2019-10-19 21:30:39	2019-10-19 23:32:36	3.05925700000000012	01	19-39岁	22.5250154814542007	114.039811988471513	440304	V0440300	12257	35	119	37	118	114.039559659999995	22.5227425500000003	114.042000000000002	22.5249585100000012	1
2019-10-19 18:46:05	2019-10-19 21:33:12	3.05925700000000012	01	19-39岁	22.52622012911295	114.040534357127299	440304	V0440300	12257	35	119	37	118	114.039559659999995	22.5227425500000003	114.042000000000002	22.5249585100000012	1
2019-10-19 21:33:33	2019-10-19 22:35:13	3.05925700000000012	01	19-39岁	22.5253800225532892	114.040493977623399	440304	V0440300	12257	35	119	37	118	114.039559659999995	22.5227425500000003	114.042000000000002	22.5249585100000012	1
2019-10-19 18:31:03	2019-10-19 21:28:45	3.05925700000000012	01	19-39岁	22.5252726473625486	114.039563630873531	440304	V0440300	12257	35	119	37	118	114.039559659999995	22.5227425500000003	114.042000000000002	22.5249585100000012	1
2019-10-19 19:39:12	2019-10-19 20:44:30	3.05925700000000012	01	40-55岁	22.5263103478657385	114.040532433695503	440304	V0440300	12257	35	119	37	118	114.039559659999995	22.5227425500000003	114.042000000000002	22.5249585100000012	2
2019-10-19 17:50:22	2019-10-19 19:39:05	3.05925700000000012	01	40-55岁	22.5263103478657385	114.040532433695503	440304	V0440300	12257	35	119	37	118	114.039559659999995	22.5227425500000003	114.042000000000002	22.5249585100000012	2
2019-10-19 08:33:59	2019-10-19 18:04:02	3.05925700000000012	01	19-39岁	22.5256756865337486	114.039885345159874	440304	V0440300	12257	35	119	37	118	114.039559659999995	22.5227425500000003	114.042000000000002	22.5249585100000012	1
2019-10-19 16:24:07	2019-10-19 18:04:28	3.05925700000000012	01	40-55岁	22.5265677792650791	114.039808031680096	440304	V0440300	12257	35	119	37	118	114.039559659999995	22.5227425500000003	114.042000000000002	22.5249585100000012	1
2019-10-19 16:41:52	2019-10-19 20:19:30	3.05925700000000012	01	19-39岁	22.5259229432782391	114.040569837972228	440304	V0440300	12257	35	119	37	118	114.039559659999995	22.5227425500000003	114.042000000000002	22.5249585100000012	1
2019-10-19 08:19:20	2019-10-19 18:00:14	3.05925700000000012	01	0-18岁	22.5255198125499803	114.039752659332265	440304	V0440300	12257	35	119	37	118	114.039559659999995	22.5227425500000003	114.042000000000002	22.5249585100000012	1
2019-10-19 19:59:24	2019-10-19 21:31:42	3.05925700000000012	01	19-39岁	22.5271560704445797	114.043331782036333	440304	V0440300	12258	35	120	37	119	114.042000000000002	22.5227425500000003	114.044440339999994	22.5249585100000012	1
2019-10-19 16:21:55	2019-10-19 18:46:54	3.05925700000000012	01	19-39岁	22.5261144461119116	114.043130522551607	440304	V0440300	12258	35	120	37	119	114.042000000000002	22.5227425500000003	114.044440339999994	22.5249585100000012	1
2019-10-19 17:54:42	2019-10-19 21:26:17	3.05925700000000012	02	19-39岁	22.5262040453468515	114.042604001850378	440304	V0440300	12258	35	120	37	119	114.042000000000002	22.5227425500000003	114.044440339999994	22.5249585100000012	1
2019-10-19 20:47:38	2019-10-19 23:27:55	3.05925700000000012	01	19-39岁	22.5261817158510205	114.042371316703367	440304	V0440300	12258	35	120	37	119	114.042000000000002	22.5227425500000003	114.044440339999994	22.5249585100000012	1
2019-10-19 22:39:42	2019-10-19 23:18:28	3.05925700000000012	02	19-39岁	22.5266682687585202	114.042817558258648	440304	V0440300	12258	35	120	37	119	114.042000000000002	22.5227425500000003	114.044440339999994	22.5249585100000012	1
2019-10-19 19:51:10	2019-10-19 21:39:04	3.05925700000000012	02	19-39岁	22.5260515659845915	114.042655825493568	440304	V0440300	12258	35	120	37	119	114.042000000000002	22.5227425500000003	114.044440339999994	22.5249585100000012	1
2019-10-19 09:40:46	2019-10-19 10:11:41	3.05925700000000012	01	19-39岁	22.5251930768919593	114.046035496902476	440304	V0440300	12259	35	121	37	120	114.044440339999994	22.5227425500000003	114.046880669999993	22.5249585100000012	1
2019-10-19 16:28:41	2019-10-19 16:59:45	3.05925700000000012	01	19-39岁	22.5253397120046692	114.047139886958533	440304	V0440300	12260	35	122	37	121	114.046880669999993	22.5227425500000003	114.04932101	22.5249585100000012	1
2019-10-19 12:05:13	2019-10-19 14:37:17	3.05925700000000012	02	19-39岁	22.5264200256873295	114.046990610852205	440304	V0440300	12260	35	122	37	121	114.046880669999993	22.5227425500000003	114.04932101	22.5249585100000012	1
2019-10-19 16:00:19	2019-10-19 18:23:29	3.05925700000000012	02	19-39岁	22.5264260875982387	114.047320794697214	440304	V0440300	12260	35	122	37	121	114.046880669999993	22.5227425500000003	114.04932101	22.5249585100000012	1
2019-10-19 15:53:47	2019-10-19 18:18:37	3.05925700000000012	01	19-39岁	22.5259026373288798	114.047322213707417	440304	V0440300	12260	35	122	37	121	114.046880669999993	22.5227425500000003	114.04932101	22.5249585100000012	1
2019-10-19 11:05:13	2019-10-19 12:08:35	3.05925700000000012	01	19-39岁	22.5268659479162388	114.050634010992937	440304	V0440300	12261	35	123	37	122	114.04932101	22.5227425500000003	114.051761350000007	22.5249585100000012	1
2019-10-19 11:25:19	2019-10-19 13:33:10	3.05925700000000012	02	40-55岁	22.5265903555734717	114.049386617155491	440304	V0440300	12261	35	123	37	122	114.04932101	22.5227425500000003	114.051761350000007	22.5249585100000012	1
2019-10-19 00:06:24	2019-10-19 02:32:04	3.05925700000000012	02	19-39岁	22.5265183506619699	114.055800128640115	440304	V0440300	12263	35	125	36	124	114.054201680000006	22.5227425500000003	114.056642019999998	22.5249585100000012	1
2019-10-19 17:35:55	2019-10-19 23:37:01	3.05925700000000012	02	19-39岁	22.5266816355056001	114.05584524116675	440304	V0440300	12263	35	125	36	124	114.054201680000006	22.5227425500000003	114.056642019999998	22.5249585100000012	1
2019-10-19 17:11:41	2019-10-19 21:36:50	3.05925700000000012	02	40-55岁	22.5270901532406604	114.054495881907954	440304	V0440300	12263	35	125	36	124	114.054201680000006	22.5227425500000003	114.056642019999998	22.5249585100000012	1
2019-10-19 17:25:31	2019-10-19 18:36:09	3.05925700000000012	02	19-39岁	22.5257657461174716	114.055116604534916	440304	V0440300	12263	35	125	36	124	114.054201680000006	22.5227425500000003	114.056642019999998	22.5249585100000012	2
2019-10-19 18:59:28	2019-10-19 21:04:30	3.05925700000000012	02	19-39岁	22.5257657461174716	114.055116604534916	440304	V0440300	12263	35	125	36	124	114.054201680000006	22.5227425500000003	114.056642019999998	22.5249585100000012	2
2019-10-19 00:00:14	2019-10-19 02:34:26	3.05925700000000012	02	19-39岁	22.526795675957711	114.055172476355509	440304	V0440300	12263	35	125	36	124	114.054201680000006	22.5227425500000003	114.056642019999998	22.5249585100000012	1
2019-10-19 19:40:39	2019-10-19 21:32:17	3.05925700000000012	03	19-39岁	22.525004284441831	114.065799899184896	440304	V0440300	12267	35	129	36	128	114.063963029999996	22.5227425500000003	114.066403359999995	22.5249585100000012	1
2019-10-19 20:24:52	2019-10-19 21:36:44	3.05925700000000012	01	19-39岁	22.5258449783477097	114.068346933402964	440304	V0440300	12268	35	130	36	129	114.066403359999995	22.5227425500000003	114.068843700000002	22.5249585100000012	1
2019-10-19 13:52:24	2019-10-19 13:53:24	3.05925700000000012	01	40-55岁	22.5262380494782484	114.067629422775866	440304	V0440300	12268	35	130	36	129	114.066403359999995	22.5227425500000003	114.068843700000002	22.5249585100000012	1
2019-10-19 19:50:35	2019-10-19 22:44:55	3.05925700000000012	02	19-39岁	22.5253871521326801	114.068482898707856	440304	V0440300	12268	35	130	36	129	114.066403359999995	22.5227425500000003	114.068843700000002	22.5249585100000012	1
2019-10-19 11:18:18	2019-10-19 14:43:31	3.05925700000000012	01	19-39岁	22.5261299429009405	114.073587128186247	440304	V0440300	12270	35	132	36	131	114.071284030000001	22.5227425500000003	114.073724369999994	22.5249585100000012	1
2019-10-19 20:50:41	2019-10-19 21:51:45	2.29234759999999982	01	19-39岁	22.5288689142425795	113.909774971402655	440305	V0440300	12560	36	65	39	64	113.907781510000007	22.5249585100000012	113.910221849999999	22.5271744699999985	1
2019-10-19 00:00:14	2019-10-19 00:19:05	2.29234759999999982	02	19-39岁	22.5289467423838694	113.90959837952137	440305	V0440300	12560	36	65	39	64	113.907781510000007	22.5249585100000012	113.910221849999999	22.5271744699999985	1
2019-10-19 11:05:35	2019-10-19 16:03:06	2.29234759999999982	02	19-39岁	22.5278621319891883	113.909981959968647	440305	V0440300	12560	36	65	39	64	113.907781510000007	22.5249585100000012	113.910221849999999	22.5271744699999985	1
2019-10-19 15:43:18	2019-10-19 22:32:24	2.29234759999999982	03	未知	22.5275010482566991	113.910446570434587	440305	V0440300	12561	36	66	39	65	113.910221849999999	22.5249585100000012	113.912662190000006	22.5271744699999985	1
2019-10-19 14:31:15	2019-10-19 16:51:09	2.29234759999999982	03	未知	22.52904034500731	113.912122039045258	440305	V0440300	12561	36	66	39	65	113.910221849999999	22.5249585100000012	113.912662190000006	22.5271744699999985	1
2019-10-19 17:32:05	2019-10-19 22:35:21	2.29234759999999982	03	未知	22.5291079872441991	113.91094509060305	440305	V0440300	12561	36	66	39	65	113.910221849999999	22.5249585100000012	113.912662190000006	22.5271744699999985	1
2019-10-19 12:50:05	2019-10-19 14:37:09	2.29234759999999982	01	19-39岁	22.5275045925378912	113.910631063037229	440305	V0440300	12561	36	66	39	65	113.910221849999999	22.5249585100000012	113.912662190000006	22.5271744699999985	1
2019-10-19 10:24:48	2019-10-19 13:12:48	2.29234759999999982	02	19-39岁	22.5280957935949608	113.910870476140104	440305	V0440300	12561	36	66	39	65	113.910221849999999	22.5249585100000012	113.912662190000006	22.5271744699999985	1
2019-10-19 19:45:24	2019-10-19 21:55:43	2.29234759999999982	02	19-39岁	22.52819033887139	113.912034093009581	440305	V0440300	12561	36	66	39	65	113.910221849999999	22.5249585100000012	113.912662190000006	22.5271744699999985	1
2019-10-19 12:59:57	2019-10-19 16:26:57	2.29234759999999982	02	40-55岁	22.5284656241269197	113.912270827259221	440305	V0440300	12561	36	66	39	65	113.910221849999999	22.5249585100000012	113.912662190000006	22.5271744699999985	1
2019-10-19 18:25:55	2019-10-19 21:11:14	2.29234759999999982	02	40-55岁	22.5276363437910589	113.914202996813103	440305	V0440300	12562	36	67	39	66	113.912662190000006	22.5249585100000012	113.915102520000005	22.5271744699999985	1
2019-10-19 19:33:06	2019-10-19 21:05:02	2.29234759999999982	01	19-39岁	22.5285921001960396	113.914628608915635	440305	V0440300	12562	36	67	39	66	113.912662190000006	22.5249585100000012	113.915102520000005	22.5271744699999985	1
2019-10-19 18:50:20	2019-10-19 22:30:22	2.29234759999999982	01	19-39岁	22.5289464884033386	113.913814434037562	440305	V0440300	12562	36	67	39	66	113.912662190000006	22.5249585100000012	113.915102520000005	22.5271744699999985	1
2019-10-19 17:56:18	2019-10-19 21:17:32	2.29234759999999982	01	19-39岁	22.5291742449770993	113.913925942472957	440305	V0440300	12562	36	67	39	66	113.912662190000006	22.5249585100000012	113.915102520000005	22.5271744699999985	1
2019-10-19 18:10:47	2019-10-19 19:40:29	2.29234759999999982	01	19-39岁	22.5283486920969196	113.913701440332588	440305	V0440300	12562	36	67	39	66	113.912662190000006	22.5249585100000012	113.915102520000005	22.5271744699999985	1
2019-10-19 11:12:29	2019-10-19 12:14:44	2.29234759999999982	02	19-39岁	22.5284951502602091	113.913338751474882	440305	V0440300	12562	36	67	39	66	113.912662190000006	22.5249585100000012	113.915102520000005	22.5271744699999985	1
2019-10-19 18:47:48	2019-10-19 20:42:24	2.29234759999999982	01	19-39岁	22.5284245600680784	113.916244921527223	440305	V0440300	12563	36	68	39	67	113.915102520000005	22.5249585100000012	113.917542859999998	22.5271744699999985	1
2019-10-19 14:32:05	2019-10-19 15:04:19	2.29234759999999982	02	19-39岁	22.5281691835966384	113.916104880129836	440305	V0440300	12563	36	68	39	67	113.915102520000005	22.5249585100000012	113.917542859999998	22.5271744699999985	1
2019-10-19 13:20:23	2019-10-19 16:27:55	2.29234759999999982	02	19-39岁	22.5278036120081389	113.916336432971704	440305	V0440300	12563	36	68	39	67	113.915102520000005	22.5249585100000012	113.917542859999998	22.5271744699999985	1
2019-10-19 21:30:30	2019-10-19 22:15:41	2.29234759999999982	01	19-39岁	22.5272123327900289	113.91656328440817	440305	V0440300	12563	36	68	39	67	113.915102520000005	22.5249585100000012	113.917542859999998	22.5271744699999985	1
2019-10-19 15:55:43	2019-10-19 23:22:47	2.29234759999999982	01	19-39岁	22.5289824905688612	113.91851541746378	440305	V0440300	12564	36	69	39	68	113.917542859999998	22.5249585100000012	113.919983189999996	22.5271744699999985	1
2019-10-19 15:59:39	2019-10-19 22:04:41	2.29234759999999982	02	19-39岁	22.5293179367880114	113.918595399594096	440305	V0440300	12564	36	69	39	68	113.917542859999998	22.5249585100000012	113.919983189999996	22.5271744699999985	1
2019-10-19 19:43:45	2019-10-19 22:23:59	2.29234759999999982	01	19-39岁	22.5293838675122409	113.921566567642259	440305	V0440300	12565	36	70	39	69	113.919983189999996	22.5249585100000012	113.922423530000003	22.5271744699999985	1
2019-10-19 10:55:55	2019-10-19 15:00:55	2.29234759999999982	01	40-55岁	22.5276573557338899	113.92047799606442	440305	V0440300	12565	36	70	39	69	113.919983189999996	22.5249585100000012	113.922423530000003	22.5271744699999985	1
2019-10-19 20:46:53	2019-10-19 21:56:19	2.29234759999999982	02	55岁以上	22.5288124892003587	113.920947802286975	440305	V0440300	12565	36	70	39	69	113.919983189999996	22.5249585100000012	113.922423530000003	22.5271744699999985	1
2019-10-19 12:14:00	2019-10-19 13:18:31	2.29234759999999982	01	55岁以上	22.5289116090461192	113.922354200004989	440305	V0440300	12565	36	70	39	69	113.919983189999996	22.5249585100000012	113.922423530000003	22.5271744699999985	1
2019-10-19 09:43:07	2019-10-19 14:03:29	2.29234759999999982	02	19-39岁	22.5287339041906201	113.92108554794936	440305	V0440300	12565	36	70	39	69	113.919983189999996	22.5249585100000012	113.922423530000003	22.5271744699999985	1
2019-10-19 12:46:06	2019-10-19 17:45:46	2.29234759999999982	02	19-39岁	22.5283878529999306	113.921394371892049	440305	V0440300	12565	36	70	39	69	113.919983189999996	22.5249585100000012	113.922423530000003	22.5271744699999985	1
2019-10-19 19:25:47	2019-10-19 20:59:42	2.29234759999999982	02	19-39岁	22.5272605324840285	113.920020512464475	440305	V0440300	12565	36	70	39	69	113.919983189999996	22.5249585100000012	113.922423530000003	22.5271744699999985	1
2019-10-19 00:29:08	2019-10-19 02:54:29	2.29234759999999982	01	19-39岁	22.5282460222280001	113.921999811615493	440305	V0440300	12565	36	70	39	69	113.919983189999996	22.5249585100000012	113.922423530000003	22.5271744699999985	1
2019-10-19 18:09:08	2019-10-19 19:31:26	2.29234759999999982	02	19-39岁	22.5286905019151504	113.924476854611939	440305	V0440300	12566	36	71	39	70	113.922423530000003	22.5249585100000012	113.924863869999996	22.5271744699999985	1
2019-10-19 12:10:45	2019-10-19 14:45:56	2.29234759999999982	02	19-39岁	22.5281876068180402	113.92271997375596	440305	V0440300	12566	36	71	39	70	113.922423530000003	22.5249585100000012	113.924863869999996	22.5271744699999985	1
2019-10-19 15:30:48	2019-10-19 19:18:13	2.29234759999999982	02	40-55岁	22.5284351745487115	113.922452194933797	440305	V0440300	12566	36	71	39	70	113.922423530000003	22.5249585100000012	113.924863869999996	22.5271744699999985	1
2019-10-19 18:03:09	2019-10-19 21:31:12	2.29234759999999982	01	19-39岁	22.52882288687249	113.922433883132541	440305	V0440300	12566	36	71	39	70	113.922423530000003	22.5249585100000012	113.924863869999996	22.5271744699999985	1
2019-10-19 18:05:47	2019-10-19 23:05:22	2.29234759999999982	02	19-39岁	22.5276093407826217	113.92268422303475	440305	V0440300	12566	36	71	39	70	113.922423530000003	22.5249585100000012	113.924863869999996	22.5271744699999985	2
2019-10-19 15:22:25	2019-10-19 18:05:33	2.29234759999999982	02	19-39岁	22.5276093407826217	113.92268422303475	440305	V0440300	12566	36	71	39	70	113.922423530000003	22.5249585100000012	113.924863869999996	22.5271744699999985	2
2019-10-19 14:39:37	2019-10-19 16:22:14	2.29234759999999982	03	未知	22.5282718718389283	113.925710150483212	440305	V0440300	12567	36	72	39	71	113.924863869999996	22.5249585100000012	113.927304199999995	22.5271744699999985	1
2019-10-19 20:12:57	2019-10-19 22:23:26	2.29234759999999982	02	19-39岁	22.5289346630701388	113.931116163176696	440305	V0440300	12569	36	74	38	73	113.929744540000002	22.5249585100000012	113.932184879999994	22.5271744699999985	1
2019-10-19 22:36:18	2019-10-19 22:46:52	2.29234759999999982	03	未知	22.5278348851837613	113.933073657049135	440305	V0440300	12570	36	75	38	74	113.932184879999994	22.5249585100000012	113.934625209999993	22.5271744699999985	1
2019-10-19 21:20:00	2019-10-19 22:16:03	2.29234759999999982	01	40-55岁	22.5291908277625588	113.942194831052035	440305	V0440300	12574	36	79	38	78	113.941946220000005	22.5249585100000012	113.944386559999998	22.5271744699999985	2
2019-10-19 19:03:52	2019-10-19 21:19:59	2.29234759999999982	01	40-55岁	22.5291908277625588	113.942194831052035	440305	V0440300	12574	36	79	38	78	113.941946220000005	22.5249585100000012	113.944386559999998	22.5271744699999985	2
2019-10-19 17:59:49	2019-10-19 19:05:35	2.29234759999999982	01	19-39岁	22.5275402704714907	113.944620963542661	440305	V0440300	12575	36	80	38	79	113.944386559999998	22.5249585100000012	113.946826889999997	22.5271744699999985	1
2019-10-19 12:23:21	2019-10-19 14:20:09	2.29234759999999982	03	未知	22.5292484253014003	113.945700542730194	440305	V0440300	12575	36	80	38	79	113.944386559999998	22.5249585100000012	113.946826889999997	22.5271744699999985	1
2019-10-19 17:29:16	2019-10-19 21:15:35	2.29234759999999982	02	19-39岁	22.5281735176555493	113.94897858027926	440305	V0440300	12576	36	81	38	80	113.946826889999997	22.5249585100000012	113.949267230000004	22.5271744699999985	1
2019-10-19 00:35:22	2019-10-19 05:52:19	2.29234759999999982	01	40-55岁	22.5285476286717312	113.950145824681925	440305	V0440300	12577	36	82	38	81	113.949267230000004	22.5249585100000012	113.951707560000003	22.5271744699999985	2
2019-10-19 23:30:52	2019-10-19 23:30:52	2.29234759999999982	01	40-55岁	22.5285476286717312	113.950145824681925	440305	V0440300	12577	36	82	38	81	113.949267230000004	22.5249585100000012	113.951707560000003	22.5271744699999985	2
2019-10-19 17:16:19	2019-10-19 21:04:05	2.29234759999999982	01	19-39岁	22.5284746804863616	113.95486873717968	440305	V0440300	12579	36	84	38	83	113.954147899999995	22.5249585100000012	113.956588240000002	22.5271744699999985	1
2019-10-19 16:12:06	2019-10-19 21:20:06	2.29234759999999982	02	19-39岁	22.5276258609005495	113.957704592147564	440305	V0440300	12580	36	85	38	84	113.956588240000002	22.5249585100000012	113.959028570000001	22.5271744699999985	1
2019-10-19 18:05:33	2019-10-19 21:36:52	2.29234759999999982	03	未知	22.5272793631799111	113.961335728840723	440305	V0440300	12581	36	86	38	85	113.959028570000001	22.5249585100000012	113.961468909999994	22.5271744699999985	1
2019-10-19 19:37:15	2019-10-19 20:48:51	2.29234759999999982	01	55岁以上	22.5292271368615999	113.959340424123155	440305	V0440300	12581	36	86	38	85	113.959028570000001	22.5249585100000012	113.961468909999994	22.5271744699999985	1
2019-10-19 21:14:33	2019-10-19 22:42:22	2.29234759999999982	02	40-55岁	22.5293157104538793	113.962116899314267	440305	V0440300	12582	36	87	38	86	113.961468909999994	22.5249585100000012	113.963909240000007	22.5271744699999985	1
2019-10-19 12:45:56	2019-10-19 18:05:33	2.29234759999999982	02	19-39岁	22.5276332814478906	113.965262409276249	440305	V0440300	12583	36	88	38	87	113.963909240000007	22.5249585100000012	113.966349579999999	22.5271744699999985	1
2019-10-19 22:33:03	2019-10-19 23:13:02	2.29234759999999982	01	40-55岁	22.5290281025777404	113.970312733345068	440305	V0440300	12585	36	90	38	89	113.968789920000006	22.5249585100000012	113.971230250000005	22.5271744699999985	1
2019-10-19 09:40:57	2019-10-19 11:24:03	2.29234759999999982	01	19-39岁	22.5275008860227217	113.972123856602835	440305	V0440300	12586	36	91	38	90	113.971230250000005	22.5249585100000012	113.973670589999998	22.5271744699999985	1
2019-10-19 00:39:59	2019-10-19 14:50:46	2.29234759999999982	01	19-39岁	22.5282413530851997	113.973584344007293	440305	V0440300	12586	36	91	38	90	113.971230250000005	22.5249585100000012	113.973670589999998	22.5271744699999985	1
2019-10-19 18:45:49	2019-10-19 21:49:03	2.29234759999999982	01	40-55岁	22.5293224585863712	113.972045258218827	440305	V0440300	12586	36	91	38	90	113.971230250000005	22.5249585100000012	113.973670589999998	22.5271744699999985	1
2019-10-19 17:42:03	2019-10-19 20:54:49	2.29234759999999982	02	19-39岁	22.5291466653813401	113.971815938322251	440305	V0440300	12586	36	91	38	90	113.971230250000005	22.5249585100000012	113.973670589999998	22.5271744699999985	1
2019-10-19 21:20:51	2019-10-19 22:53:51	2.29234759999999982	01	19-39岁	22.5282693060193111	113.975070091799253	440305	V0440300	12587	36	92	38	91	113.973670589999998	22.5249585100000012	113.976110930000004	22.5271744699999985	1
2019-10-19 23:38:40	2019-10-19 23:38:40	2.29234759999999982	01	19-39岁	22.5287874980886116	113.974310759005405	440305	V0440300	12587	36	92	38	91	113.973670589999998	22.5249585100000012	113.976110930000004	22.5271744699999985	1
2019-10-19 17:14:07	2019-10-19 21:50:25	2.29234759999999982	01	19-39岁	22.5289230428901206	113.975279284328678	440305	V0440300	12587	36	92	38	91	113.973670589999998	22.5249585100000012	113.976110930000004	22.5271744699999985	2
2019-10-19 21:50:27	2019-10-19 23:26:40	2.29234759999999982	01	19-39岁	22.5289230428901206	113.975279284328678	440305	V0440300	12587	36	92	38	91	113.973670589999998	22.5249585100000012	113.976110930000004	22.5271744699999985	2
2019-10-19 00:05:50	2019-10-19 09:11:46	2.29234759999999982	01	19-39岁	22.5286146992491005	113.973760783820481	440305	V0440300	12587	36	92	38	91	113.973670589999998	22.5249585100000012	113.976110930000004	22.5271744699999985	1
2019-10-19 00:13:44	2019-10-19 09:20:06	2.29234759999999982	02	40-55岁	22.5280465488353698	113.980505497450139	440305	V0440300	12589	36	94	38	93	113.978551260000003	22.5249585100000012	113.980991599999996	22.5271744699999985	1
2019-10-19 19:33:20	2019-10-19 22:49:56	2.29234759999999982	02	19-39岁	22.5292423872315197	113.981227525837255	440305	V0440300	12590	36	95	38	94	113.980991599999996	22.5249585100000012	113.983431929999995	22.5271744699999985	1
2019-10-19 17:32:17	2019-10-19 23:08:00	2.29234759999999982	01	19-39岁	22.5272337553389406	113.985769137156481	440305	V0440300	12591	36	96	38	95	113.983431929999995	22.5249585100000012	113.985872270000002	22.5271744699999985	2
2019-10-19 00:00:05	2019-10-19 02:00:47	2.29234759999999982	01	19-39岁	22.5272337553389406	113.985769137156481	440305	V0440300	12591	36	96	38	95	113.983431929999995	22.5249585100000012	113.985872270000002	22.5271744699999985	2
2019-10-19 00:02:51	2019-10-19 22:33:47	2.29234759999999982	01	40-55岁	22.527758491822901	113.983911932782135	440305	V0440300	12591	36	96	38	95	113.983431929999995	22.5249585100000012	113.985872270000002	22.5271744699999985	1
2019-10-19 00:01:11	2019-10-19 08:22:50	2.29234759999999982	01	40-55岁	22.5275325924385896	113.983897411996381	440305	V0440300	12591	36	96	38	95	113.983431929999995	22.5249585100000012	113.985872270000002	22.5271744699999985	1
2019-10-19 16:03:00	2019-10-19 22:39:01	2.29234759999999982	01	19-39岁	22.5273326645682594	113.983824038369391	440305	V0440300	12591	36	96	38	95	113.983431929999995	22.5249585100000012	113.985872270000002	22.5271744699999985	1
2019-10-19 13:14:03	2019-10-19 21:16:37	2.29234759999999982	01	19-39岁	22.5290852271627493	113.986321536616913	440305	V0440300	12592	36	97	38	96	113.985872270000002	22.5249585100000012	113.988312609999994	22.5271744699999985	1
2019-10-19 17:07:40	2019-10-19 22:29:11	2.29234759999999982	01	19-39岁	22.5290435468903709	113.987468798431735	440305	V0440300	12592	36	97	38	96	113.985872270000002	22.5249585100000012	113.988312609999994	22.5271744699999985	1
2019-10-19 16:46:36	2019-10-19 22:42:50	3.05925700000000012	02	19-39岁	22.5275102667047911	113.987521507328708	440304	V0440300	12592	36	97	38	96	113.985872270000002	22.5249585100000012	113.988312609999994	22.5271744699999985	1
2019-10-19 17:07:33	2019-10-19 23:05:14	2.29234759999999982	01	40-55岁	22.5290469287653004	113.987167563410452	440305	V0440300	12592	36	97	38	96	113.985872270000002	22.5249585100000012	113.988312609999994	22.5271744699999985	2
2019-10-19 00:20:57	2019-10-19 03:20:42	2.29234759999999982	01	40-55岁	22.5290469287653004	113.987167563410452	440305	V0440300	12592	36	97	38	96	113.985872270000002	22.5249585100000012	113.988312609999994	22.5271744699999985	2
2019-10-19 17:35:25	2019-10-19 23:12:54	3.05925700000000012	03	未知	22.5284245088396808	113.990076101438135	440304	V0440300	12593	36	98	38	97	113.988312609999994	22.5249585100000012	113.990752939999993	22.5271744699999985	3
2019-10-19 17:33:42	2019-10-19 17:34:42	3.05925700000000012	03	未知	22.5284245088396808	113.990076101438135	440304	V0440300	12593	36	98	38	97	113.988312609999994	22.5249585100000012	113.990752939999993	22.5271744699999985	3
2019-10-19 09:27:39	2019-10-19 17:29:23	3.05925700000000012	03	未知	22.5284245088396808	113.990076101438135	440304	V0440300	12593	36	98	38	97	113.988312609999994	22.5249585100000012	113.990752939999993	22.5271744699999985	3
2019-10-19 17:05:44	2019-10-19 18:14:05	3.05925700000000012	03	未知	22.5275208562991907	113.990979744819171	440304	V0440300	12594	36	99	38	98	113.990752939999993	22.5249585100000012	113.99319328	22.5271744699999985	2
2019-10-19 21:46:56	2019-10-19 22:30:54	3.05925700000000012	03	未知	22.5275208562991907	113.990979744819171	440304	V0440300	12594	36	99	38	98	113.990752939999993	22.5249585100000012	113.99319328	22.5271744699999985	2
2019-10-19 10:21:36	2019-10-19 14:10:32	3.05925700000000012	02	40-55岁	22.5288187998123206	113.9918550919121	440304	V0440300	12594	36	99	38	98	113.990752939999993	22.5249585100000012	113.99319328	22.5271744699999985	1
2019-10-19 00:32:53	2019-10-19 10:26:48	3.05925700000000012	01	19-39岁	22.5279535925028895	114.008855482838626	440304	V0440300	12601	36	106	38	105	114.007835290000003	22.5249585100000012	114.010275629999995	22.5271744699999985	1
2019-10-19 10:37:18	2019-10-19 11:17:16	3.05925700000000012	02	19-39岁	22.5290796720464606	114.015058561161453	440304	V0440300	12603	36	108	38	107	114.012715970000002	22.5249585100000012	114.015156300000001	22.5271744699999985	1
2019-10-19 19:21:58	2019-10-19 22:21:00	3.05925700000000012	02	19-39岁	22.528313844806199	114.017562076776585	440304	V0440300	12604	36	109	38	108	114.015156300000001	22.5249585100000012	114.017596639999994	22.5271744699999985	1
2019-10-19 18:38:27	2019-10-19 20:10:03	3.05925700000000012	02	19-39岁	22.5290316979944798	114.01977140654644	440304	V0440300	12605	36	110	38	109	114.017596639999994	22.5249585100000012	114.02003698	22.5271744699999985	1
2019-10-19 18:46:28	2019-10-19 21:43:57	3.05925700000000012	01	19-39岁	22.5287431834929706	114.019787316674467	440304	V0440300	12605	36	110	38	109	114.017596639999994	22.5249585100000012	114.02003698	22.5271744699999985	1
2019-10-19 15:04:22	2019-10-19 17:00:57	3.05925700000000012	01	19-39岁	22.5287898607979606	114.020845258232413	440304	V0440300	12606	36	111	38	110	114.02003698	22.5249585100000012	114.022477309999999	22.5271744699999985	1
2019-10-19 19:51:34	2019-10-19 23:00:26	3.05925700000000012	01	19-39岁	22.527658161730109	114.021141568868075	440304	V0440300	12606	36	111	38	110	114.02003698	22.5249585100000012	114.022477309999999	22.5271744699999985	1
2019-10-19 11:39:01	2019-10-19 12:50:51	3.05925700000000012	01	19-39岁	22.5290737232786213	114.020091102407861	440304	V0440300	12606	36	111	38	110	114.02003698	22.5249585100000012	114.022477309999999	22.5271744699999985	1
2019-10-19 19:36:10	2019-10-19 22:28:38	3.05925700000000012	02	19-39岁	22.5282146299344106	114.020974185554039	440304	V0440300	12606	36	111	38	110	114.02003698	22.5249585100000012	114.022477309999999	22.5271744699999985	1
2019-10-19 11:25:05	2019-10-19 11:26:05	3.05925700000000012	01	19-39岁	22.5293683296686602	114.020891132284689	440304	V0440300	12606	36	111	38	110	114.02003698	22.5249585100000012	114.022477309999999	22.5271744699999985	1
2019-10-19 15:02:40	2019-10-19 17:03:30	3.05925700000000012	02	19-39岁	22.5278864304189703	114.020796644193766	440304	V0440300	12606	36	111	38	110	114.02003698	22.5249585100000012	114.022477309999999	22.5271744699999985	1
2019-10-19 08:18:21	2019-10-19 16:58:02	3.05925700000000012	01	19-39岁	22.5282940528925195	114.020389578006188	440304	V0440300	12606	36	111	38	110	114.02003698	22.5249585100000012	114.022477309999999	22.5271744699999985	1
2019-10-19 10:43:36	2019-10-19 12:52:56	3.05925700000000012	01	19-39岁	22.5289145714740009	114.020269391004788	440304	V0440300	12606	36	111	38	110	114.02003698	22.5249585100000012	114.022477309999999	22.5271744699999985	1
2019-10-19 19:12:31	2019-10-19 22:30:32	3.05925700000000012	03	19-39岁	22.5290603322192808	114.0208297375749	440304	V0440300	12606	36	111	38	110	114.02003698	22.5249585100000012	114.022477309999999	22.5271744699999985	1
2019-10-19 13:17:49	2019-10-19 16:30:51	3.05925700000000012	01	19-39岁	22.5280264601776388	114.020560477902549	440304	V0440300	12606	36	111	38	110	114.02003698	22.5249585100000012	114.022477309999999	22.5271744699999985	1
2019-10-19 21:46:33	2019-10-19 23:34:28	3.05925700000000012	02	19-39岁	22.5281935006573306	114.021295235504127	440304	V0440300	12606	36	111	38	110	114.02003698	22.5249585100000012	114.022477309999999	22.5271744699999985	1
2019-10-19 09:49:23	2019-10-19 10:47:21	3.05925700000000012	02	19-39岁	22.5275230434405991	114.020668433857665	440304	V0440300	12606	36	111	38	110	114.02003698	22.5249585100000012	114.022477309999999	22.5271744699999985	1
2019-10-19 11:54:23	2019-10-19 14:09:45	3.05925700000000012	01	19-39岁	22.5291252262287998	114.021897006843901	440304	V0440300	12606	36	111	38	110	114.02003698	22.5249585100000012	114.022477309999999	22.5271744699999985	1
2019-10-19 10:03:17	2019-10-19 12:07:36	3.05925700000000012	02	19-39岁	22.5291240238896897	114.020857515765741	440304	V0440300	12606	36	111	38	110	114.02003698	22.5249585100000012	114.022477309999999	22.5271744699999985	1
2019-10-19 11:00:25	2019-10-19 14:07:52	3.05925700000000012	01	19-39岁	22.5283721362652614	114.02119425129635	440304	V0440300	12606	36	111	38	110	114.02003698	22.5249585100000012	114.022477309999999	22.5271744699999985	1
2019-10-19 19:34:24	2019-10-19 20:57:07	3.05925700000000012	01	19-39岁	22.5291415535751014	114.020342238806663	440304	V0440300	12606	36	111	38	110	114.02003698	22.5249585100000012	114.022477309999999	22.5271744699999985	1
2019-10-19 12:17:38	2019-10-19 16:25:16	3.05925700000000012	03	未知	22.5290694773735396	114.021810767063556	440304	V0440300	12606	36	111	38	110	114.02003698	22.5249585100000012	114.022477309999999	22.5271744699999985	1
2019-10-19 15:51:55	2019-10-19 17:23:07	3.05925700000000012	01	19-39岁	22.5280913838895387	114.021141986378538	440304	V0440300	12606	36	111	38	110	114.02003698	22.5249585100000012	114.022477309999999	22.5271744699999985	1
2019-10-19 15:34:02	2019-10-19 18:07:16	3.05925700000000012	02	19-39岁	22.5287933695948404	114.02249674815171	440304	V0440300	12607	36	112	38	111	114.022477309999999	22.5249585100000012	114.024917650000006	22.5271744699999985	1
2019-10-19 18:52:55	2019-10-19 23:02:06	3.05925700000000012	02	19-39岁	22.5282394161537312	114.022800083354369	440304	V0440300	12607	36	112	38	111	114.022477309999999	22.5249585100000012	114.024917650000006	22.5271744699999985	1
2019-10-19 19:46:26	2019-10-19 23:16:41	3.05925700000000012	02	19-39岁	22.52862422651393	114.023598181434593	440304	V0440300	12607	36	112	38	111	114.022477309999999	22.5249585100000012	114.024917650000006	22.5271744699999985	2
2019-10-19 17:19:46	2019-10-19 19:42:43	3.05925700000000012	02	19-39岁	22.52862422651393	114.023598181434593	440304	V0440300	12607	36	112	38	111	114.022477309999999	22.5249585100000012	114.024917650000006	22.5271744699999985	2
2019-10-19 16:27:06	2019-10-19 22:11:15	3.05925700000000012	01	19-39岁	22.5291215677588212	114.022674294666061	440304	V0440300	12607	36	112	38	111	114.022477309999999	22.5249585100000012	114.024917650000006	22.5271744699999985	1
2019-10-19 09:58:12	2019-10-19 16:13:49	3.05925700000000012	01	19-39岁	22.52815189541694	114.022947686426178	440304	V0440300	12607	36	112	38	111	114.022477309999999	22.5249585100000012	114.024917650000006	22.5271744699999985	1
2019-10-19 00:04:54	2019-10-19 00:53:53	3.05925700000000012	01	19-39岁	22.5289765773751185	114.024105526573166	440304	V0440300	12607	36	112	38	111	114.022477309999999	22.5249585100000012	114.024917650000006	22.5271744699999985	1
2019-10-19 20:39:42	2019-10-19 21:50:18	3.05925700000000012	02	19-39岁	22.5280122589480385	114.027108725286908	440304	V0440300	12608	36	113	38	112	114.024917650000006	22.5249585100000012	114.027357980000005	22.5271744699999985	1
2019-10-19 09:48:13	2019-10-19 11:19:22	3.05925700000000012	02	19-39岁	22.5291055530628803	114.026686987061737	440304	V0440300	12608	36	113	38	112	114.024917650000006	22.5249585100000012	114.027357980000005	22.5271744699999985	1
2019-10-19 14:10:10	2019-10-19 15:16:27	3.05925700000000012	02	19-39岁	22.5290398870520612	114.026552381863453	440304	V0440300	12608	36	113	38	112	114.024917650000006	22.5249585100000012	114.027357980000005	22.5271744699999985	1
2019-10-19 07:47:58	2019-10-19 09:15:31	3.05925700000000012	03	未知	22.5275599984772796	114.02803162560302	440304	V0440300	12609	36	114	38	113	114.027357980000005	22.5249585100000012	114.029798319999998	22.5271744699999985	1
2019-10-19 11:15:13	2019-10-19 13:15:31	3.05925700000000012	02	19-39岁	22.5279165902945486	114.029257804553239	440304	V0440300	12609	36	114	38	113	114.027357980000005	22.5249585100000012	114.029798319999998	22.5271744699999985	1
2019-10-19 18:18:33	2019-10-19 19:50:35	3.05925700000000012	01	19-39岁	22.5286846200150812	114.028328144342794	440304	V0440300	12609	36	114	38	113	114.027357980000005	22.5249585100000012	114.029798319999998	22.5271744699999985	2
2019-10-19 19:51:16	2019-10-19 20:33:01	3.05925700000000012	01	19-39岁	22.5286846200150812	114.028328144342794	440304	V0440300	12609	36	114	38	113	114.027357980000005	22.5249585100000012	114.029798319999998	22.5271744699999985	2
2019-10-19 18:20:12	2019-10-19 21:50:34	3.05925700000000012	02	19-39岁	22.5275646134963488	114.028769870242002	440304	V0440300	12609	36	114	38	113	114.027357980000005	22.5249585100000012	114.029798319999998	22.5271744699999985	1
2019-10-19 11:31:42	2019-10-19 13:27:30	3.05925700000000012	02	55岁以上	22.5281040450985905	114.027679948915392	440304	V0440300	12609	36	114	38	113	114.027357980000005	22.5249585100000012	114.029798319999998	22.5271744699999985	1
2019-10-19 12:18:07	2019-10-19 15:43:06	3.05925700000000012	01	19-39岁	22.5282107724491603	114.028571451607775	440304	V0440300	12609	36	114	38	113	114.027357980000005	22.5249585100000012	114.029798319999998	22.5271744699999985	1
2019-10-19 19:30:06	2019-10-19 21:29:03	3.05925700000000012	01	19-39岁	22.5274315211965295	114.031337491448696	440304	V0440300	12610	36	115	38	114	114.029798319999998	22.5249585100000012	114.032238660000004	22.5271744699999985	1
2019-10-19 12:53:41	2019-10-19 18:40:30	3.05925700000000012	02	19-39岁	22.5273871292103109	114.031377301075523	440304	V0440300	12610	36	115	38	114	114.029798319999998	22.5249585100000012	114.032238660000004	22.5271744699999985	1
2019-10-19 19:38:31	2019-10-19 21:21:43	3.05925700000000012	01	19-39岁	22.5273943584732592	114.031279995946193	440304	V0440300	12610	36	115	38	114	114.029798319999998	22.5249585100000012	114.032238660000004	22.5271744699999985	1
2019-10-19 11:17:22	2019-10-19 13:10:37	3.05925700000000012	01	19-39岁	22.5275517313869997	114.03100460837301	440304	V0440300	12610	36	115	38	114	114.029798319999998	22.5249585100000012	114.032238660000004	22.5271744699999985	1
2019-10-19 20:30:08	2019-10-19 22:31:29	3.05925700000000012	02	19-39岁	22.5289617541381695	114.030138943594778	440304	V0440300	12610	36	115	38	114	114.029798319999998	22.5249585100000012	114.032238660000004	22.5271744699999985	1
2019-10-19 11:18:49	2019-10-19 13:09:26	3.05925700000000012	01	55岁以上	22.527813779299219	114.030532679455547	440304	V0440300	12610	36	115	38	114	114.029798319999998	22.5249585100000012	114.032238660000004	22.5271744699999985	1
2019-10-19 13:30:20	2019-10-19 14:34:07	3.05925700000000012	01	19-39岁	22.527212288183371	114.034130398920269	440304	V0440300	12611	36	116	38	115	114.032238660000004	22.5249585100000012	114.034678990000003	22.5271744699999985	1
2019-10-19 12:51:15	2019-10-19 13:50:03	3.05925700000000012	03	未知	22.5276984585435187	114.033575965869119	440304	V0440300	12611	36	116	38	115	114.032238660000004	22.5249585100000012	114.034678990000003	22.5271744699999985	1
2019-10-19 16:37:17	2019-10-19 17:31:17	3.05925700000000012	02	19-39岁	22.5280978122994391	114.033207971816026	440304	V0440300	12611	36	116	38	115	114.032238660000004	22.5249585100000012	114.034678990000003	22.5271744699999985	1
2019-10-19 01:11:50	2019-10-19 01:12:50	3.05925700000000012	01	19-39岁	22.527445891965769	114.034562585849216	440304	V0440300	12611	36	116	38	115	114.032238660000004	22.5249585100000012	114.034678990000003	22.5271744699999985	1
2019-10-19 13:49:53	2019-10-19 21:11:10	3.05925700000000012	01	19-39岁	22.5277671637257697	114.033875665423224	440304	V0440300	12611	36	116	38	115	114.032238660000004	22.5249585100000012	114.034678990000003	22.5271744699999985	1
2019-10-19 12:19:24	2019-10-19 18:00:07	3.05925700000000012	01	40-55岁	22.5272004044973784	114.036423407658219	440304	V0440300	12612	36	117	38	116	114.034678990000003	22.5249585100000012	114.037119329999996	22.5271744699999985	1
2019-10-19 14:04:05	2019-10-19 14:56:39	3.05925700000000012	01	19-39岁	22.5277124521448009	114.037762875432136	440304	V0440300	12613	36	118	38	117	114.037119329999996	22.5249585100000012	114.039559659999995	22.5271744699999985	1
2019-10-19 17:50:53	2019-10-19 19:34:14	3.05925700000000012	01	19-39岁	22.5282789613250003	114.038139391480755	440304	V0440300	12613	36	118	38	117	114.037119329999996	22.5249585100000012	114.039559659999995	22.5271744699999985	1
2019-10-19 18:48:49	2019-10-19 20:10:04	3.05925700000000012	01	19-39岁	22.5273475642231098	114.038042684992391	440304	V0440300	12613	36	118	38	117	114.037119329999996	22.5249585100000012	114.039559659999995	22.5271744699999985	1
2019-10-19 22:04:27	2019-10-19 22:04:27	3.05925700000000012	01	19-39岁	22.52845665112023	114.039456863259701	440304	V0440300	12613	36	118	38	117	114.037119329999996	22.5249585100000012	114.039559659999995	22.5271744699999985	1
2019-10-19 08:38:15	2019-10-19 18:38:31	3.05925700000000012	01	19-39岁	22.5281851013429986	114.039414079507139	440304	V0440300	12613	36	118	38	117	114.037119329999996	22.5249585100000012	114.039559659999995	22.5271744699999985	1
2019-10-19 19:38:52	2019-10-19 21:33:34	3.05925700000000012	01	19-39岁	22.5284839046133101	114.040447230526041	440304	V0440300	12614	36	119	38	118	114.039559659999995	22.5249585100000012	114.042000000000002	22.5271744699999985	1
2019-10-19 16:06:24	2019-10-19 21:38:50	3.05925700000000012	01	19-39岁	22.5284366506755802	114.040331655923325	440304	V0440300	12614	36	119	38	118	114.039559659999995	22.5249585100000012	114.042000000000002	22.5271744699999985	1
2019-10-19 17:32:39	2019-10-19 20:10:59	3.05925700000000012	02	19-39岁	22.5289215132689016	114.041176256037133	440304	V0440300	12614	36	119	38	118	114.039559659999995	22.5249585100000012	114.042000000000002	22.5271744699999985	1
2019-10-19 20:34:25	2019-10-19 21:27:00	3.05925700000000012	01	19-39岁	22.5290575512233211	114.040230978967301	440304	V0440300	12614	36	119	38	118	114.039559659999995	22.5249585100000012	114.042000000000002	22.5271744699999985	1
2019-10-19 23:37:55	2019-10-19 23:41:03	3.05925700000000012	02	19-39岁	22.5276305804986308	114.041650670924327	440304	V0440300	12614	36	119	38	118	114.039559659999995	22.5249585100000012	114.042000000000002	22.5271744699999985	1
2019-10-19 16:26:16	2019-10-19 17:41:47	3.05925700000000012	01	19-39岁	22.5278442340097591	114.043453135820513	440304	V0440300	12615	36	120	38	119	114.042000000000002	22.5249585100000012	114.044440339999994	22.5271744699999985	2
2019-10-19 17:41:48	2019-10-19 20:19:43	3.05925700000000012	01	19-39岁	22.5278442340097591	114.043453135820513	440304	V0440300	12615	36	120	38	119	114.042000000000002	22.5249585100000012	114.044440339999994	22.5271744699999985	2
2019-10-19 15:35:04	2019-10-19 17:48:51	3.05925700000000012	01	19-39岁	22.5289306927156403	114.044129490371745	440304	V0440300	12615	36	120	38	119	114.042000000000002	22.5249585100000012	114.044440339999994	22.5271744699999985	1
2019-10-19 00:51:29	2019-10-19 02:40:31	3.05925700000000012	03	未知	22.5282340428608094	114.044037459186626	440304	V0440300	12615	36	120	38	119	114.042000000000002	22.5249585100000012	114.044440339999994	22.5271744699999985	1
2019-10-19 12:01:16	2019-10-19 14:03:22	3.05925700000000012	02	19-39岁	22.5292422361823093	114.045366409479016	440304	V0440300	12616	36	121	38	120	114.044440339999994	22.5249585100000012	114.046880669999993	22.5271744699999985	1
2019-10-19 18:21:07	2019-10-19 22:57:05	3.05925700000000012	01	19-39岁	22.5285735176204582	114.046303591203539	440304	V0440300	12616	36	121	38	120	114.044440339999994	22.5249585100000012	114.046880669999993	22.5271744699999985	1
2019-10-19 11:17:23	2019-10-19 15:31:48	3.05925700000000012	01	40-55岁	22.52929819841167	114.046939093182104	440304	V0440300	12617	36	122	38	121	114.046880669999993	22.5249585100000012	114.04932101	22.5271744699999985	1
2019-10-19 11:27:17	2019-10-19 12:45:58	3.05925700000000012	01	40-55岁	22.527623400463721	114.047645072059439	440304	V0440300	12617	36	122	38	121	114.046880669999993	22.5249585100000012	114.04932101	22.5271744699999985	1
2019-10-19 19:23:50	2019-10-19 22:38:08	3.05925700000000012	01	19-39岁	22.5287398722388801	114.047990503696454	440304	V0440300	12617	36	122	38	121	114.046880669999993	22.5249585100000012	114.04932101	22.5271744699999985	1
2019-10-19 19:01:10	2019-10-19 21:27:24	3.05925700000000012	01	19-39岁	22.5288768427294812	114.047093786898785	440304	V0440300	12617	36	122	38	121	114.046880669999993	22.5249585100000012	114.04932101	22.5271744699999985	1
2019-10-19 19:58:16	2019-10-19 21:13:20	3.05925700000000012	01	19-39岁	22.5273690036502394	114.047553331462609	440304	V0440300	12617	36	122	38	121	114.046880669999993	22.5249585100000012	114.04932101	22.5271744699999985	1
2019-10-19 15:29:38	2019-10-19 19:25:45	3.05925700000000012	01	55岁以上	22.5291383541355792	114.051508678430423	440304	V0440300	12618	36	123	38	122	114.04932101	22.5249585100000012	114.051761350000007	22.5271744699999985	1
2019-10-19 07:54:08	2019-10-19 07:55:08	3.05925700000000012	01	19-39岁	22.5281293163397685	114.05013112088433	440304	V0440300	12618	36	123	38	122	114.04932101	22.5249585100000012	114.051761350000007	22.5271744699999985	1
2019-10-19 11:52:51	2019-10-19 14:21:18	3.05925700000000012	01	19-39岁	22.5278622201177896	114.050331101308288	440304	V0440300	12618	36	123	38	122	114.04932101	22.5249585100000012	114.051761350000007	22.5271744699999985	2
2019-10-19 10:15:09	2019-10-19 11:37:06	3.05925700000000012	01	19-39岁	22.5278622201177896	114.050331101308288	440304	V0440300	12618	36	123	38	122	114.04932101	22.5249585100000012	114.051761350000007	22.5271744699999985	2
2019-10-19 17:57:53	2019-10-19 21:16:29	3.05925700000000012	01	19-39岁	22.528119929528259	114.053065319525956	440304	V0440300	12619	36	124	37	123	114.051761350000007	22.5249585100000012	114.054201680000006	22.5271744699999985	1
2019-10-19 12:34:41	2019-10-19 15:28:58	3.05925700000000012	02	19-39岁	22.5277150772279597	114.052150970258708	440304	V0440300	12619	36	124	37	123	114.051761350000007	22.5249585100000012	114.054201680000006	22.5271744699999985	1
2019-10-19 20:01:46	2019-10-19 20:45:12	3.05925700000000012	03	未知	22.5273821871486604	114.05417879875975	440304	V0440300	12619	36	124	37	123	114.051761350000007	22.5249585100000012	114.054201680000006	22.5271744699999985	2
2019-10-19 10:59:50	2019-10-19 19:21:15	3.05925700000000012	03	未知	22.5273821871486604	114.05417879875975	440304	V0440300	12619	36	124	37	123	114.051761350000007	22.5249585100000012	114.054201680000006	22.5271744699999985	2
2019-10-19 13:51:05	2019-10-19 15:47:43	3.05925700000000012	01	19-39岁	22.528075833403971	114.052629070222906	440304	V0440300	12619	36	124	37	123	114.051761350000007	22.5249585100000012	114.054201680000006	22.5271744699999985	1
2019-10-19 21:36:14	2019-10-19 23:19:37	3.05925700000000012	01	19-39岁	22.5288732711842314	114.052310962941021	440304	V0440300	12619	36	124	37	123	114.051761350000007	22.5249585100000012	114.054201680000006	22.5271744699999985	1
2019-10-19 12:27:19	2019-10-19 15:34:02	3.05925700000000012	02	19-39岁	22.529358555150619	114.05268926949951	440304	V0440300	12619	36	124	37	123	114.051761350000007	22.5249585100000012	114.054201680000006	22.5271744699999985	1
2019-10-19 12:03:18	2019-10-19 20:55:05	3.05925700000000012	01	19-39岁	22.5293007404610286	114.052981956790177	440304	V0440300	12619	36	124	37	123	114.051761350000007	22.5249585100000012	114.054201680000006	22.5271744699999985	1
2019-10-19 20:25:48	2019-10-19 23:38:21	3.05925700000000012	02	19-39岁	22.5288793525308897	114.054613358440605	440304	V0440300	12620	36	125	37	124	114.054201680000006	22.5249585100000012	114.056642019999998	22.5271744699999985	1
2019-10-19 15:04:32	2019-10-19 22:54:10	3.05925700000000012	01	未知	22.5276544113873101	114.055737171431929	440304	V0440300	12620	36	125	37	124	114.054201680000006	22.5249585100000012	114.056642019999998	22.5271744699999985	1
2019-10-19 15:59:22	2019-10-19 18:53:05	3.05925700000000012	02	19-39岁	22.5273277081965695	114.056132709202245	440304	V0440300	12620	36	125	37	124	114.054201680000006	22.5249585100000012	114.056642019999998	22.5271744699999985	1
2019-10-19 13:38:48	2019-10-19 19:59:27	3.05925700000000012	02	19-39岁	22.528694280607791	114.058309099595377	440304	V0440300	12621	36	126	37	125	114.056642019999998	22.5249585100000012	114.059082349999997	22.5271744699999985	1
2019-10-19 07:55:09	2019-10-19 07:56:09	3.05925700000000012	01	19-39岁	22.5285707406087816	114.059943889509967	440304	V0440300	12622	36	127	37	126	114.059082349999997	22.5249585100000012	114.061522690000004	22.5271744699999985	1
2019-10-19 20:25:10	2019-10-19 21:43:58	3.05925700000000012	02	19-39岁	22.5273682599764093	114.066255124683693	440304	V0440300	12624	36	129	37	128	114.063963029999996	22.5249585100000012	114.066403359999995	22.5271744699999985	1
2019-10-19 19:41:55	2019-10-19 22:01:03	3.05925700000000012	03	19-39岁	22.5282202744007414	114.068928264563112	440304	V0440300	12626	36	131	37	130	114.068843700000002	22.5249585100000012	114.071284030000001	22.5271744699999985	1
2019-10-19 22:14:33	2019-10-19 23:01:49	2.29234759999999982	01	19-39岁	22.5298910190546202	113.90192238450669	440305	V0440300	12914	37	62	40	61	113.900460510000002	22.5271744699999985	113.902900840000001	22.5293904199999986	1
2019-10-19 00:00:42	2019-10-19 00:01:05	2.29234759999999982	02	19-39岁	22.5294902385316718	113.9031359141987	440305	V0440300	12915	37	63	40	62	113.902900840000001	22.5271744699999985	113.905341179999994	22.5293904199999986	1
2019-10-19 17:51:18	2019-10-19 19:41:46	2.29234759999999982	02	19-39岁	22.5303658932347091	113.905962707823704	440305	V0440300	12916	37	64	40	63	113.905341179999994	22.5271744699999985	113.907781510000007	22.5293904199999986	1
2019-10-19 23:39:15	2019-10-19 23:39:15	2.29234759999999982	01	19-39岁	22.5306605567097193	113.907675602300387	440305	V0440300	12916	37	64	40	63	113.905341179999994	22.5271744699999985	113.907781510000007	22.5293904199999986	1
2019-10-19 15:48:57	2019-10-19 18:07:29	2.29234759999999982	01	19-39岁	22.5310378197271284	113.909930680144953	440305	V0440300	12917	37	65	40	64	113.907781510000007	22.5271744699999985	113.910221849999999	22.5293904199999986	1
2019-10-19 18:35:59	2019-10-19 23:38:36	2.29234759999999982	01	19-39岁	22.52961657599662	113.907825152532851	440305	V0440300	12917	37	65	40	64	113.907781510000007	22.5271744699999985	113.910221849999999	22.5293904199999986	1
2019-10-19 14:27:29	2019-10-19 15:59:35	2.29234759999999982	02	19-39岁	22.5297869031494109	113.911522560637124	440305	V0440300	12918	37	66	40	65	113.910221849999999	22.5271744699999985	113.912662190000006	22.5293904199999986	1
2019-10-19 00:20:31	2019-10-19 02:19:57	2.29234759999999982	02	19-39岁	22.5298537939546293	113.910306764886414	440305	V0440300	12918	37	66	40	65	113.910221849999999	22.5271744699999985	113.912662190000006	22.5293904199999986	1
2019-10-19 15:14:32	2019-10-19 15:15:32	2.29234759999999982	03	未知	22.5302423512520598	113.914562777030923	440305	V0440300	12919	37	67	40	66	113.912662190000006	22.5271744699999985	113.915102520000005	22.5293904199999986	1
2019-10-19 19:28:17	2019-10-19 20:42:42	2.29234759999999982	02	19-39岁	22.5295876001176083	113.913363026739873	440305	V0440300	12919	37	67	40	66	113.912662190000006	22.5271744699999985	113.915102520000005	22.5293904199999986	1
2019-10-19 14:16:27	2019-10-19 20:41:13	2.29234759999999982	02	19-39岁	22.5315936477843302	113.913026969523955	440305	V0440300	12919	37	67	40	66	113.912662190000006	22.5271744699999985	113.915102520000005	22.5293904199999986	1
2019-10-19 19:00:08	2019-10-19 19:45:24	2.29234759999999982	02	19-39岁	22.5304653394433601	113.913955518910356	440305	V0440300	12919	37	67	40	66	113.912662190000006	22.5271744699999985	113.915102520000005	22.5293904199999986	1
2019-10-19 08:49:59	2019-10-19 08:50:59	2.29234759999999982	01	19-39岁	22.53062152398563	113.912689157237594	440305	V0440300	12919	37	67	40	66	113.912662190000006	22.5271744699999985	113.915102520000005	22.5293904199999986	1
2019-10-19 14:56:02	2019-10-19 19:39:37	2.29234759999999982	02	19-39岁	22.5302717573190989	113.915154708465238	440305	V0440300	12920	37	68	40	67	113.915102520000005	22.5271744699999985	113.917542859999998	22.5293904199999986	1
2019-10-19 17:31:24	2019-10-19 18:32:37	2.29234759999999982	01	19-39岁	22.5314095596552093	113.918014652542254	440305	V0440300	12921	37	69	40	68	113.917542859999998	22.5271744699999985	113.919983189999996	22.5293904199999986	1
2019-10-19 15:28:09	2019-10-19 19:49:37	2.29234759999999982	01	19-39岁	22.5304575458256586	113.919667840362379	440305	V0440300	12921	37	69	40	68	113.917542859999998	22.5271744699999985	113.919983189999996	22.5293904199999986	1
2019-10-19 15:55:40	2019-10-19 22:12:17	2.29234759999999982	01	19-39岁	22.5301137213970684	113.918208578402812	440305	V0440300	12921	37	69	40	68	113.917542859999998	22.5271744699999985	113.919983189999996	22.5293904199999986	1
2019-10-19 09:53:40	2019-10-19 11:51:21	2.29234759999999982	01	19-39岁	22.5309894046061387	113.919636605533825	440305	V0440300	12921	37	69	40	68	113.917542859999998	22.5271744699999985	113.919983189999996	22.5293904199999986	1
2019-10-19 12:10:22	2019-10-19 14:26:29	2.29234759999999982	01	19-39岁	22.5313276275516188	113.917977613790825	440305	V0440300	12921	37	69	40	68	113.917542859999998	22.5271744699999985	113.919983189999996	22.5293904199999986	1
2019-10-19 09:49:43	2019-10-19 11:15:06	2.29234759999999982	01	19-39岁	22.5312838288233586	113.921815859766269	440305	V0440300	12922	37	70	40	69	113.919983189999996	22.5271744699999985	113.922423530000003	22.5293904199999986	1
2019-10-19 16:35:35	2019-10-19 21:47:24	2.29234759999999982	02	19-39岁	22.5297293610595588	113.921228610372879	440305	V0440300	12922	37	70	40	69	113.919983189999996	22.5271744699999985	113.922423530000003	22.5293904199999986	1
2019-10-19 13:55:36	2019-10-19 16:39:35	2.29234759999999982	03	未知	22.530904959860159	113.920881947692422	440305	V0440300	12922	37	70	40	69	113.919983189999996	22.5271744699999985	113.922423530000003	22.5293904199999986	1
2019-10-19 15:27:12	2019-10-19 19:28:55	2.29234759999999982	02	19-39岁	22.53027117639013	113.920303422545885	440305	V0440300	12922	37	70	40	69	113.919983189999996	22.5271744699999985	113.922423530000003	22.5293904199999986	1
2019-10-19 11:40:49	2019-10-19 18:25:08	2.29234759999999982	02	19-39岁	22.5295081149733782	113.921456952093777	440305	V0440300	12922	37	70	40	69	113.919983189999996	22.5271744699999985	113.922423530000003	22.5293904199999986	1
2019-10-19 18:05:27	2019-10-19 19:32:57	2.29234759999999982	02	19-39岁	22.5302845649809385	113.921002573057748	440305	V0440300	12922	37	70	40	69	113.919983189999996	22.5271744699999985	113.922423530000003	22.5293904199999986	1
2019-10-19 18:58:12	2019-10-19 19:49:09	2.29234759999999982	02	40-55岁	22.5298753570050607	113.922255111546875	440305	V0440300	12922	37	70	40	69	113.919983189999996	22.5271744699999985	113.922423530000003	22.5293904199999986	1
2019-10-19 14:40:09	2019-10-19 17:58:18	2.29234759999999982	02	19-39岁	22.5306293130826099	113.920625770255313	440305	V0440300	12922	37	70	40	69	113.919983189999996	22.5271744699999985	113.922423530000003	22.5293904199999986	1
2019-10-19 19:07:45	2019-10-19 22:28:14	2.29234759999999982	01	19-39岁	22.5300743910299701	113.920395220350116	440305	V0440300	12922	37	70	40	69	113.919983189999996	22.5271744699999985	113.922423530000003	22.5293904199999986	1
2019-10-19 17:54:53	2019-10-19 20:11:00	2.29234759999999982	01	40-55岁	22.5299333851024493	113.922457829910385	440305	V0440300	12923	37	71	40	70	113.922423530000003	22.5271744699999985	113.924863869999996	22.5293904199999986	1
2019-10-19 17:55:51	2019-10-19 20:15:28	2.29234759999999982	01	40-55岁	22.5311517621598085	113.922459954244573	440305	V0440300	12923	37	71	40	70	113.922423530000003	22.5271744699999985	113.924863869999996	22.5293904199999986	1
2019-10-19 21:00:33	2019-10-19 23:29:50	2.29234759999999982	01	19-39岁	22.5309328283506716	113.923280836826052	440305	V0440300	12923	37	71	40	70	113.922423530000003	22.5271744699999985	113.924863869999996	22.5293904199999986	1
2019-10-19 17:03:45	2019-10-19 21:23:46	2.29234759999999982	02	19-39岁	22.5303003335714891	113.923712586156626	440305	V0440300	12923	37	71	40	70	113.922423530000003	22.5271744699999985	113.924863869999996	22.5293904199999986	1
2019-10-19 17:41:32	2019-10-19 20:16:16	2.29234759999999982	01	40-55岁	22.5296598699837389	113.922784474442253	440305	V0440300	12923	37	71	40	70	113.922423530000003	22.5271744699999985	113.924863869999996	22.5293904199999986	1
2019-10-19 20:51:13	2019-10-19 23:31:33	2.29234759999999982	01	19-39岁	22.5298944632720897	113.928918872507239	440305	V0440300	12925	37	73	39	72	113.927304199999995	22.5271744699999985	113.929744540000002	22.5293904199999986	1
2019-10-19 11:32:03	2019-10-19 17:12:49	2.29234759999999982	02	19-39岁	22.5307487194198899	113.927811929156164	440305	V0440300	12925	37	73	39	72	113.927304199999995	22.5271744699999985	113.929744540000002	22.5293904199999986	1
2019-10-19 18:57:39	2019-10-19 20:58:26	2.29234759999999982	02	19-39岁	22.5307751550653208	113.92730618318113	440305	V0440300	12925	37	73	39	72	113.927304199999995	22.5271744699999985	113.929744540000002	22.5293904199999986	1
2019-10-19 18:50:13	2019-10-19 18:51:13	2.29234759999999982	03	未知	22.53109400819055	113.931243276337966	440305	V0440300	12926	37	74	39	73	113.929744540000002	22.5271744699999985	113.932184879999994	22.5293904199999986	1
2019-10-19 15:34:48	2019-10-19 21:37:07	2.29234759999999982	01	19-39岁	22.531311924869879	113.932258500267636	440305	V0440300	12927	37	75	39	74	113.932184879999994	22.5271744699999985	113.934625209999993	22.5293904199999986	1
2019-10-19 12:41:36	2019-10-19 20:04:46	2.29234759999999982	01	19-39岁	22.5310506789924183	113.93559641420326	440305	V0440300	12928	37	76	39	75	113.934625209999993	22.5271744699999985	113.93706555	22.5293904199999986	1
2019-10-19 17:08:15	2019-10-19 17:43:19	2.29234759999999982	01	40-55岁	22.5312881945051302	113.943333819036994	440305	V0440300	12931	37	79	39	78	113.941946220000005	22.5271744699999985	113.944386559999998	22.5293904199999986	2
2019-10-19 07:05:31	2019-10-19 14:13:45	2.29234759999999982	01	40-55岁	22.5312881945051302	113.943333819036994	440305	V0440300	12931	37	79	39	78	113.941946220000005	22.5271744699999985	113.944386559999998	22.5293904199999986	2
2019-10-19 21:03:03	2019-10-19 23:12:20	2.29234759999999982	02	19-39岁	22.5294829381224311	113.944743345731084	440305	V0440300	12932	37	80	39	79	113.944386559999998	22.5271744699999985	113.946826889999997	22.5293904199999986	1
2019-10-19 17:37:53	2019-10-19 23:04:53	2.29234759999999982	02	19-39岁	22.5303579303416086	113.950426628814597	440305	V0440300	12934	37	82	39	81	113.949267230000004	22.5271744699999985	113.951707560000003	22.5293904199999986	1
2019-10-19 17:49:55	2019-10-19 20:15:06	2.29234759999999982	02	19-39岁	22.5308077843777816	113.95702280762508	440305	V0440300	12937	37	85	39	84	113.956588240000002	22.5271744699999985	113.959028570000001	22.5293904199999986	1
2019-10-19 17:16:11	2019-10-19 21:00:59	2.29234759999999982	01	19-39岁	22.52962472375917	113.956980744912073	440305	V0440300	12937	37	85	39	84	113.956588240000002	22.5271744699999985	113.959028570000001	22.5293904199999986	1
2019-10-19 17:08:13	2019-10-19 17:36:09	2.29234759999999982	03	未知	22.5300320271268291	113.970426825549879	440305	V0440300	12942	37	90	39	89	113.968789920000006	22.5271744699999985	113.971230250000005	22.5293904199999986	1
2019-10-19 00:26:16	2019-10-19 07:37:41	2.29234759999999982	02	55岁以上	22.53013768812583	113.98324818815432	440305	V0440300	12947	37	95	39	94	113.980991599999996	22.5271744699999985	113.983431929999995	22.5293904199999986	1
2019-10-19 00:09:09	2019-10-19 20:44:53	2.29234759999999982	02	19-39岁	22.5312288178171691	113.983681075189125	440305	V0440300	12948	37	96	39	95	113.983431929999995	22.5271744699999985	113.985872270000002	22.5293904199999986	1
2019-10-19 12:07:03	2019-10-19 17:18:32	2.29234759999999982	01	19-39岁	22.5299777392509988	113.988196572561733	440305	V0440300	12949	37	97	39	96	113.985872270000002	22.5271744699999985	113.988312609999994	22.5293904199999986	1
2019-10-19 21:40:28	2019-10-19 23:32:57	3.05925700000000012	01	19-39岁	22.5307576119471804	113.989840916617055	440304	V0440300	12950	37	98	39	97	113.988312609999994	22.5271744699999985	113.990752939999993	22.5293904199999986	1
2019-10-19 17:08:58	2019-10-19 19:40:47	2.29234759999999982	01	19-39岁	22.5294779944992101	113.988498865375647	440305	V0440300	12950	37	98	39	97	113.988312609999994	22.5271744699999985	113.990752939999993	22.5293904199999986	2
2019-10-19 03:09:53	2019-10-19 05:24:40	2.29234759999999982	01	19-39岁	22.5294779944992101	113.988498865375647	440305	V0440300	12950	37	98	39	97	113.988312609999994	22.5271744699999985	113.990752939999993	22.5293904199999986	2
2019-10-19 14:46:01	2019-10-19 17:21:37	3.05925700000000012	02	55岁以上	22.5302901769394417	113.988976706064207	440304	V0440300	12950	37	98	39	97	113.988312609999994	22.5271744699999985	113.990752939999993	22.5293904199999986	1
2019-10-19 10:53:10	2019-10-19 16:26:45	3.05925700000000012	01	19-39岁	22.5312529656198386	113.996543294452138	440304	V0440300	12953	37	101	39	100	113.995633609999999	22.5271744699999985	113.998073950000006	22.5293904199999986	1
2019-10-19 13:10:12	2019-10-19 16:45:24	3.05925700000000012	01	19-39岁	22.5310407766897285	114.016172492262584	440304	V0440300	12961	37	109	39	108	114.015156300000001	22.5271744699999985	114.017596639999994	22.5293904199999986	1
2019-10-19 15:28:08	2019-10-19 17:42:43	3.05925700000000012	02	19-39岁	22.5314368168418184	114.016601162991265	440304	V0440300	12961	37	109	39	108	114.015156300000001	22.5271744699999985	114.017596639999994	22.5293904199999986	1
2019-10-19 12:20:43	2019-10-19 13:06:19	3.05925700000000012	02	19-39岁	22.5304443254057283	114.019537053755059	440304	V0440300	12962	37	110	39	109	114.017596639999994	22.5271744699999985	114.02003698	22.5293904199999986	1
2019-10-19 15:56:06	2019-10-19 21:23:19	3.05925700000000012	02	19-39岁	22.5308481418734488	114.019411798808989	440304	V0440300	12962	37	110	39	109	114.017596639999994	22.5271744699999985	114.02003698	22.5293904199999986	1
2019-10-19 18:03:37	2019-10-19 20:21:32	3.05925700000000012	01	40-55岁	22.5314388491147994	114.020118041510585	440304	V0440300	12963	37	111	39	110	114.02003698	22.5271744699999985	114.022477309999999	22.5293904199999986	1
2019-10-19 16:39:28	2019-10-19 20:45:20	3.05925700000000012	01	19-39岁	22.5303888623234805	114.020927517411948	440304	V0440300	12963	37	111	39	110	114.02003698	22.5271744699999985	114.022477309999999	22.5293904199999986	1
2019-10-19 00:06:31	2019-10-19 02:19:24	3.05925700000000012	02	19-39岁	22.5312325019991988	114.02213353058751	440304	V0440300	12963	37	111	39	110	114.02003698	22.5271744699999985	114.022477309999999	22.5293904199999986	2
2019-10-19 16:22:23	2019-10-19 23:34:17	3.05925700000000012	02	19-39岁	22.5312325019991988	114.02213353058751	440304	V0440300	12963	37	111	39	110	114.02003698	22.5271744699999985	114.022477309999999	22.5293904199999986	2
2019-10-19 19:01:10	2019-10-19 19:58:28	3.05925700000000012	01	19-39岁	22.5315519431234286	114.020863689349483	440304	V0440300	12963	37	111	39	110	114.02003698	22.5271744699999985	114.022477309999999	22.5293904199999986	1
2019-10-19 18:34:05	2019-10-19 20:58:01	3.05925700000000012	02	19-39岁	22.5301327811117389	114.021719943993006	440304	V0440300	12963	37	111	39	110	114.02003698	22.5271744699999985	114.022477309999999	22.5293904199999986	1
2019-10-19 17:34:56	2019-10-19 22:33:57	3.05925700000000012	01	40-55岁	22.5309677167448612	114.020507051873608	440304	V0440300	12963	37	111	39	110	114.02003698	22.5271744699999985	114.022477309999999	22.5293904199999986	1
2019-10-19 20:36:15	2019-10-19 23:44:07	3.05925700000000012	02	19-39岁	22.5313415388811791	114.021198525112382	440304	V0440300	12963	37	111	39	110	114.02003698	22.5271744699999985	114.022477309999999	22.5293904199999986	1
2019-10-19 16:21:02	2019-10-19 17:09:18	3.05925700000000012	01	19-39岁	22.5312000697219688	114.02135700577459	440304	V0440300	12963	37	111	39	110	114.02003698	22.5271744699999985	114.022477309999999	22.5293904199999986	1
2019-10-19 16:34:40	2019-10-19 22:22:58	3.05925700000000012	01	0-18岁	22.5312784131831094	114.020714117088687	440304	V0440300	12963	37	111	39	110	114.02003698	22.5271744699999985	114.022477309999999	22.5293904199999986	1
2019-10-19 07:19:04	2019-10-19 19:58:15	3.05925700000000012	01	0-18岁	22.5299653541127611	114.021451512079224	440304	V0440300	12963	37	111	39	110	114.02003698	22.5271744699999985	114.022477309999999	22.5293904199999986	1
2019-10-19 17:43:45	2019-10-19 18:21:25	3.05925700000000012	01	19-39岁	22.5301404437099002	114.020184781156701	440304	V0440300	12963	37	111	39	110	114.02003698	22.5271744699999985	114.022477309999999	22.5293904199999986	1
2019-10-19 20:11:32	2019-10-19 22:10:42	3.05925700000000012	02	19-39岁	22.5313767769499194	114.020177665920471	440304	V0440300	12963	37	111	39	110	114.02003698	22.5271744699999985	114.022477309999999	22.5293904199999986	1
2019-10-19 21:20:35	2019-10-19 23:10:24	3.05925700000000012	01	19-39岁	22.5296075431538512	114.021624348565368	440304	V0440300	12963	37	111	39	110	114.02003698	22.5271744699999985	114.022477309999999	22.5293904199999986	1
2019-10-19 12:48:07	2019-10-19 14:21:14	3.05925700000000012	02	19-39岁	22.5301191105248186	114.020981883619996	440304	V0440300	12963	37	111	39	110	114.02003698	22.5271744699999985	114.022477309999999	22.5293904199999986	1
2019-10-19 11:39:12	2019-10-19 15:25:21	3.05925700000000012	01	19-39岁	22.5306700678415908	114.022466201379657	440304	V0440300	12963	37	111	39	110	114.02003698	22.5271744699999985	114.022477309999999	22.5293904199999986	1
2019-10-19 16:50:07	2019-10-19 18:53:02	3.05925700000000012	02	19-39岁	22.5313493013156396	114.021130351632905	440304	V0440300	12963	37	111	39	110	114.02003698	22.5271744699999985	114.022477309999999	22.5293904199999986	1
2019-10-19 00:57:55	2019-10-19 02:09:38	3.05925700000000012	01	19-39岁	22.5304756863244009	114.020255304814015	440304	V0440300	12963	37	111	39	110	114.02003698	22.5271744699999985	114.022477309999999	22.5293904199999986	1
2019-10-19 10:38:31	2019-10-19 13:27:31	3.05925700000000012	02	19-39岁	22.5303330274409603	114.022298558771922	440304	V0440300	12963	37	111	39	110	114.02003698	22.5271744699999985	114.022477309999999	22.5293904199999986	1
2019-10-19 10:09:58	2019-10-19 10:51:19	3.05925700000000012	01	40-55岁	22.5312071391325688	114.020764223463573	440304	V0440300	12963	37	111	39	110	114.02003698	22.5271744699999985	114.022477309999999	22.5293904199999986	1
2019-10-19 13:48:14	2019-10-19 22:57:08	3.05925700000000012	01	0-18岁	22.5296412625737794	114.021983085508012	440304	V0440300	12963	37	111	39	110	114.02003698	22.5271744699999985	114.022477309999999	22.5293904199999986	1
2019-10-19 11:07:40	2019-10-19 11:45:40	3.05925700000000012	01	19-39岁	22.5305209747898409	114.020264047650812	440304	V0440300	12963	37	111	39	110	114.02003698	22.5271744699999985	114.022477309999999	22.5293904199999986	1
2019-10-19 09:38:36	2019-10-19 12:47:10	3.05925700000000012	01	19-39岁	22.5308352699995602	114.020665339004211	440304	V0440300	12963	37	111	39	110	114.02003698	22.5271744699999985	114.022477309999999	22.5293904199999986	1
2019-10-19 10:01:52	2019-10-19 12:07:50	3.05925700000000012	01	19-39岁	22.5296543513249787	114.020253508560018	440304	V0440300	12963	37	111	39	110	114.02003698	22.5271744699999985	114.022477309999999	22.5293904199999986	1
2019-10-19 13:02:14	2019-10-19 18:59:44	3.05925700000000012	01	19-39岁	22.5294542022369413	114.021141882481999	440304	V0440300	12963	37	111	39	110	114.02003698	22.5271744699999985	114.022477309999999	22.5293904199999986	1
2019-10-19 17:19:37	2019-10-19 18:30:15	3.05925700000000012	01	19-39岁	22.5314055024007587	114.022703019769693	440304	V0440300	12964	37	112	39	111	114.022477309999999	22.5271744699999985	114.024917650000006	22.5293904199999986	1
2019-10-19 17:25:42	2019-10-19 22:50:47	3.05925700000000012	01	19-39岁	22.5309729665438105	114.023227207479977	440304	V0440300	12964	37	112	39	111	114.022477309999999	22.5271744699999985	114.024917650000006	22.5293904199999986	1
2019-10-19 15:29:50	2019-10-19 16:30:44	3.05925700000000012	01	19-39岁	22.53104747052042	114.025790439563139	440304	V0440300	12965	37	113	39	112	114.024917650000006	22.5271744699999985	114.027357980000005	22.5293904199999986	2
2019-10-19 16:31:27	2019-10-19 18:07:15	3.05925700000000012	01	19-39岁	22.53104747052042	114.025790439563139	440304	V0440300	12965	37	113	39	112	114.024917650000006	22.5271744699999985	114.027357980000005	22.5293904199999986	2
2019-10-19 17:21:22	2019-10-19 18:53:22	3.05925700000000012	01	40-55岁	22.5302573694245396	114.025525630618063	440304	V0440300	12965	37	113	39	112	114.024917650000006	22.5271744699999985	114.027357980000005	22.5293904199999986	1
2019-10-19 17:21:27	2019-10-19 18:53:21	3.05925700000000012	02	40-55岁	22.5302390063774602	114.025020833062953	440304	V0440300	12965	37	113	39	112	114.024917650000006	22.5271744699999985	114.027357980000005	22.5293904199999986	1
2019-10-19 17:45:13	2019-10-19 19:03:54	3.05925700000000012	01	19-39岁	22.5298190336601216	114.026224803344306	440304	V0440300	12965	37	113	39	112	114.024917650000006	22.5271744699999985	114.027357980000005	22.5293904199999986	1
2019-10-19 09:32:04	2019-10-19 16:25:11	3.05925700000000012	02	19-39岁	22.5301836309664409	114.026906771629797	440304	V0440300	12965	37	113	39	112	114.024917650000006	22.5271744699999985	114.027357980000005	22.5293904199999986	1
2019-10-19 18:07:24	2019-10-19 20:24:55	3.05925700000000012	01	40-55岁	22.5307756009077487	114.025242496564374	440304	V0440300	12965	37	113	39	112	114.024917650000006	22.5271744699999985	114.027357980000005	22.5293904199999986	1
2019-10-19 10:03:48	2019-10-19 12:26:52	3.05925700000000012	01	40-55岁	22.5300229888790717	114.027493125549086	440304	V0440300	12966	37	114	39	113	114.027357980000005	22.5271744699999985	114.029798319999998	22.5293904199999986	2
2019-10-19 17:25:10	2019-10-19 19:44:22	3.05925700000000012	01	40-55岁	22.5300229888790717	114.027493125549086	440304	V0440300	12966	37	114	39	113	114.027357980000005	22.5271744699999985	114.029798319999998	22.5293904199999986	2
2019-10-19 16:23:15	2019-10-19 19:42:12	3.05925700000000012	01	19-39岁	22.5306702877172285	114.031753980962037	440304	V0440300	12967	37	115	39	114	114.029798319999998	22.5271744699999985	114.032238660000004	22.5293904199999986	1
2019-10-19 14:27:33	2019-10-19 16:10:28	3.05925700000000012	01	19-39岁	22.5298642958282684	114.033073059953978	440304	V0440300	12968	37	116	39	115	114.032238660000004	22.5271744699999985	114.034678990000003	22.5293904199999986	1
2019-10-19 20:45:52	2019-10-19 21:39:20	3.05925700000000012	02	19-39岁	22.531587756219821	114.033541413899613	440304	V0440300	12968	37	116	39	115	114.032238660000004	22.5271744699999985	114.034678990000003	22.5293904199999986	1
2019-10-19 15:32:47	2019-10-19 18:27:41	3.05925700000000012	01	19-39岁	22.5295841971142288	114.033545378121303	440304	V0440300	12968	37	116	39	115	114.032238660000004	22.5271744699999985	114.034678990000003	22.5293904199999986	1
2019-10-19 15:43:20	2019-10-19 20:11:48	3.05925700000000012	01	55岁以上	22.5305638334656209	114.039198177829476	440304	V0440300	12970	37	118	39	117	114.037119329999996	22.5271744699999985	114.039559659999995	22.5293904199999986	1
2019-10-19 01:46:05	2019-10-19 03:45:23	3.05925700000000012	01	19-39岁	22.5296419119512308	114.039616171081377	440304	V0440300	12971	37	119	39	118	114.039559659999995	22.5271744699999985	114.042000000000002	22.5293904199999986	1
2019-10-19 16:17:01	2019-10-19 17:32:21	3.05925700000000012	02	19-39岁	22.5303674237088103	114.040785964273525	440304	V0440300	12971	37	119	39	118	114.039559659999995	22.5271744699999985	114.042000000000002	22.5293904199999986	1
2019-10-19 18:16:21	2019-10-19 20:37:08	3.05925700000000012	01	19-39岁	22.5299179250412784	114.0438267212661	440304	V0440300	12972	37	120	39	119	114.042000000000002	22.5271744699999985	114.044440339999994	22.5293904199999986	1
2019-10-19 18:14:07	2019-10-19 21:43:39	3.05925700000000012	02	55岁以上	22.5299991845600296	114.045301718685025	440304	V0440300	12973	37	121	39	120	114.044440339999994	22.5271744699999985	114.046880669999993	22.5293904199999986	1
2019-10-19 14:32:18	2019-10-19 15:36:32	3.05925700000000012	02	19-39岁	22.5310163592198691	114.047611759379578	440304	V0440300	12974	37	122	39	121	114.046880669999993	22.5271744699999985	114.04932101	22.5293904199999986	2
2019-10-19 12:24:16	2019-10-19 14:32:07	3.05925700000000012	02	19-39岁	22.5310163592198691	114.047611759379578	440304	V0440300	12974	37	122	39	121	114.046880669999993	22.5271744699999985	114.04932101	22.5293904199999986	2
2019-10-19 18:48:21	2019-10-19 21:11:30	3.05925700000000012	02	19-39岁	22.5294383045056286	114.048179670140698	440304	V0440300	12974	37	122	39	121	114.046880669999993	22.5271744699999985	114.04932101	22.5293904199999986	1
2019-10-19 21:01:44	2019-10-19 22:47:06	3.05925700000000012	01	19-39岁	22.5297673986016704	114.051359300304611	440304	V0440300	12975	37	123	38	122	114.04932101	22.5271744699999985	114.051761350000007	22.5293904199999986	1
2019-10-19 16:57:06	2019-10-19 20:13:03	3.05925700000000012	01	19-39岁	22.5302998722745791	114.051357703009529	440304	V0440300	12975	37	123	38	122	114.04932101	22.5271744699999985	114.051761350000007	22.5293904199999986	1
2019-10-19 16:38:03	2019-10-19 16:39:03	3.05925700000000012	01	19-39岁	22.5308470609780009	114.050189942953793	440304	V0440300	12975	37	123	38	122	114.04932101	22.5271744699999985	114.051761350000007	22.5293904199999986	2
2019-10-19 21:48:30	2019-10-19 21:49:30	3.05925700000000012	01	19-39岁	22.5308470609780009	114.050189942953793	440304	V0440300	12975	37	123	38	122	114.04932101	22.5271744699999985	114.051761350000007	22.5293904199999986	2
2019-10-19 17:53:28	2019-10-19 22:22:41	3.05925700000000012	03	19-39岁	22.5301837705804004	114.052409430251004	440304	V0440300	12976	37	124	38	123	114.051761350000007	22.5271744699999985	114.054201680000006	22.5293904199999986	1
2019-10-19 21:40:53	2019-10-19 23:17:58	3.05925700000000012	01	19-39岁	22.5313128833558594	114.051967684686375	440304	V0440300	12976	37	124	38	123	114.051761350000007	22.5271744699999985	114.054201680000006	22.5293904199999986	1
2019-10-19 13:05:02	2019-10-19 14:49:13	3.05925700000000012	01	19-39岁	22.5299535025379889	114.054619709583449	440304	V0440300	12977	37	125	38	124	114.054201680000006	22.5271744699999985	114.056642019999998	22.5293904199999986	1
2019-10-19 13:15:47	2019-10-19 20:02:58	3.05925700000000012	01	19-39岁	22.5306920160302511	114.057985009332697	440304	V0440300	12978	37	126	38	125	114.056642019999998	22.5271744699999985	114.059082349999997	22.5293904199999986	1
2019-10-19 14:14:30	2019-10-19 19:27:15	3.05925700000000012	01	19-39岁	22.5311181254592299	114.067973236276544	440304	V0440300	12982	37	130	38	129	114.066403359999995	22.5271744699999985	114.068843700000002	22.5293904199999986	1
2019-10-19 17:48:31	2019-10-19 21:23:18	3.05925700000000012	02	19-39岁	22.5297202252380693	114.073482287443468	440304	V0440300	12984	37	132	38	131	114.071284030000001	22.5271744699999985	114.073724369999994	22.5293904199999986	1
2019-10-19 11:27:34	2019-10-19 14:01:39	3.05925700000000012	02	19-39岁	22.5315720752694908	114.078534224340402	440304	V0440300	12986	37	134	38	133	114.07616471	22.5271744699999985	114.078605039999999	22.5293904199999986	1
2019-10-19 20:01:05	2019-10-19 22:29:23	3.05925700000000012	02	19-39岁	22.531035242534891	114.076806433504601	440304	V0440300	12986	37	134	38	133	114.07616471	22.5271744699999985	114.078605039999999	22.5293904199999986	1
2019-10-19 19:21:04	2019-10-19 22:29:28	2.29234759999999982	02	19-39岁	22.5332287798792983	113.906540041057241	440305	V0440300	13273	38	64	41	63	113.905341179999994	22.5293904199999986	113.907781510000007	22.5316063799999995	1
2019-10-19 17:00:45	2019-10-19 20:10:15	2.29234759999999982	01	19-39岁	22.5325916150247814	113.907195411163528	440305	V0440300	13273	38	64	41	63	113.905341179999994	22.5293904199999986	113.907781510000007	22.5316063799999995	1
2019-10-19 19:38:23	2019-10-19 22:43:06	2.29234759999999982	02	19-39岁	22.5334465536572104	113.90988675457443	440305	V0440300	13274	38	65	41	64	113.907781510000007	22.5293904199999986	113.910221849999999	22.5316063799999995	1
2019-10-19 19:06:30	2019-10-19 23:10:17	2.29234759999999982	01	19-39岁	22.5332869790232486	113.91003602874946	440305	V0440300	13274	38	65	41	64	113.907781510000007	22.5293904199999986	113.910221849999999	22.5316063799999995	1
2019-10-19 20:20:42	2019-10-19 21:52:06	2.29234759999999982	02	19-39岁	22.5320922408230118	113.911733547427872	440305	V0440300	13275	38	66	41	65	113.910221849999999	22.5293904199999986	113.912662190000006	22.5316063799999995	1
2019-10-19 20:43:38	2019-10-19 23:31:48	2.29234759999999982	03	19-39岁	22.533054427294239	113.910614373478381	440305	V0440300	13275	38	66	41	65	113.910221849999999	22.5293904199999986	113.912662190000006	22.5316063799999995	1
2019-10-19 18:00:54	2019-10-19 21:54:25	2.29234759999999982	02	19-39岁	22.5335949824647486	113.911505806955347	440305	V0440300	13275	38	66	41	65	113.910221849999999	22.5293904199999986	113.912662190000006	22.5316063799999995	1
2019-10-19 00:01:02	2019-10-19 01:49:41	2.29234759999999982	01	19-39岁	22.5332896297644005	113.912522933121636	440305	V0440300	13275	38	66	41	65	113.910221849999999	22.5293904199999986	113.912662190000006	22.5316063799999995	1
2019-10-19 20:05:16	2019-10-19 23:30:35	2.29234759999999982	02	19-39岁	22.5318907463729197	113.910640281790251	440305	V0440300	13275	38	66	41	65	113.910221849999999	22.5293904199999986	113.912662190000006	22.5316063799999995	1
2019-10-19 21:28:10	2019-10-19 21:29:10	2.29234759999999982	02	19-39岁	22.5318609391439999	113.911437542500792	440305	V0440300	13275	38	66	41	65	113.910221849999999	22.5293904199999986	113.912662190000006	22.5316063799999995	1
2019-10-19 15:09:12	2019-10-19 19:33:10	2.29234759999999982	02	19-39岁	22.5336231824242503	113.913914433168301	440305	V0440300	13276	38	67	41	66	113.912662190000006	22.5293904199999986	113.915102520000005	22.5316063799999995	1
2019-10-19 23:23:15	2019-10-19 23:43:56	2.29234759999999982	01	19-39岁	22.5337864485275112	113.91301704485538	440305	V0440300	13276	38	67	41	66	113.912662190000006	22.5293904199999986	113.915102520000005	22.5316063799999995	1
2019-10-19 18:40:36	2019-10-19 21:13:12	2.29234759999999982	01	19-39岁	22.5321369466635595	113.913121744159866	440305	V0440300	13276	38	67	41	66	113.912662190000006	22.5293904199999986	113.915102520000005	22.5316063799999995	1
2019-10-19 17:33:11	2019-10-19 21:17:57	2.29234759999999982	01	19-39岁	22.5321671044480709	113.913752524611255	440305	V0440300	13276	38	67	41	66	113.912662190000006	22.5293904199999986	113.915102520000005	22.5316063799999995	1
2019-10-19 19:22:05	2019-10-19 23:12:05	2.29234759999999982	01	40-55岁	22.5332741665261906	113.914067916534719	440305	V0440300	13276	38	67	41	66	113.912662190000006	22.5293904199999986	113.915102520000005	22.5316063799999995	1
2019-10-19 11:23:00	2019-10-19 11:57:57	2.29234759999999982	02	19-39岁	22.5329942958482192	113.913122100728941	440305	V0440300	13276	38	67	41	66	113.912662190000006	22.5293904199999986	113.915102520000005	22.5316063799999995	3
2019-10-19 10:24:57	2019-10-19 11:22:36	2.29234759999999982	02	19-39岁	22.5329942958482192	113.913122100728941	440305	V0440300	13276	38	67	41	66	113.912662190000006	22.5293904199999986	113.915102520000005	22.5316063799999995	3
2019-10-19 09:23:13	2019-10-19 10:24:53	2.29234759999999982	02	19-39岁	22.5329942958482192	113.913122100728941	440305	V0440300	13276	38	67	41	66	113.912662190000006	22.5293904199999986	113.915102520000005	22.5316063799999995	3
2019-10-19 00:00:58	2019-10-19 00:39:35	2.29234759999999982	01	19-39岁	22.5320983547409703	113.915813557325663	440305	V0440300	13277	38	68	41	67	113.915102520000005	22.5293904199999986	113.917542859999998	22.5316063799999995	1
2019-10-19 15:31:31	2019-10-19 18:01:24	2.29234759999999982	01	19-39岁	22.5325455903815595	113.916075627836904	440305	V0440300	13277	38	68	41	67	113.915102520000005	22.5293904199999986	113.917542859999998	22.5316063799999995	1
2019-10-19 18:53:26	2019-10-19 23:39:05	2.29234759999999982	02	19-39岁	22.5318963575552011	113.915633468935624	440305	V0440300	13277	38	68	41	67	113.915102520000005	22.5293904199999986	113.917542859999998	22.5316063799999995	1
2019-10-19 12:28:04	2019-10-19 15:00:28	2.29234759999999982	02	19-39岁	22.5332796032861609	113.915291850614608	440305	V0440300	13277	38	68	41	67	113.915102520000005	22.5293904199999986	113.917542859999998	22.5316063799999995	1
2019-10-19 17:53:52	2019-10-19 21:34:54	2.29234759999999982	02	19-39岁	22.5326792818566304	113.919754528218434	440305	V0440300	13278	38	69	41	68	113.917542859999998	22.5293904199999986	113.919983189999996	22.5316063799999995	1
2019-10-19 10:14:39	2019-10-19 13:37:25	2.29234759999999982	01	19-39岁	22.5329110150187084	113.917719007055737	440305	V0440300	13278	38	69	41	68	113.917542859999998	22.5293904199999986	113.919983189999996	22.5316063799999995	1
2019-10-19 09:03:08	2019-10-19 09:48:23	2.29234759999999982	01	19-39岁	22.5336966729324892	113.918216437509827	440305	V0440300	13278	38	69	41	68	113.917542859999998	22.5293904199999986	113.919983189999996	22.5316063799999995	1
2019-10-19 21:01:00	2019-10-19 23:36:03	2.29234759999999982	01	19-39岁	22.5323273653596701	113.918343996324154	440305	V0440300	13278	38	69	41	68	113.917542859999998	22.5293904199999986	113.919983189999996	22.5316063799999995	1
2019-10-19 17:00:22	2019-10-19 19:32:56	2.29234759999999982	01	19-39岁	22.5330194634369612	113.918668641258009	440305	V0440300	13278	38	69	41	68	113.917542859999998	22.5293904199999986	113.919983189999996	22.5316063799999995	1
2019-10-19 21:23:22	2019-10-19 22:29:35	2.29234759999999982	01	19-39岁	22.5324730992811304	113.918884782515633	440305	V0440300	13278	38	69	41	68	113.917542859999998	22.5293904199999986	113.919983189999996	22.5316063799999995	1
2019-10-19 21:45:02	2019-10-19 22:41:05	2.29234759999999982	01	19-39岁	22.5334472649536188	113.92027179210136	440305	V0440300	13279	38	70	41	69	113.919983189999996	22.5293904199999986	113.922423530000003	22.5316063799999995	1
2019-10-19 13:06:22	2019-10-19 14:17:44	2.29234759999999982	01	40-55岁	22.5332820017028403	113.921538379345478	440305	V0440300	13279	38	70	41	69	113.919983189999996	22.5293904199999986	113.922423530000003	22.5316063799999995	1
2019-10-19 17:55:19	2019-10-19 21:34:30	2.29234759999999982	01	19-39岁	22.5319184610154508	113.9200822860155	440305	V0440300	13279	38	70	41	69	113.919983189999996	22.5293904199999986	113.922423530000003	22.5316063799999995	1
2019-10-19 12:53:26	2019-10-19 15:23:40	2.29234759999999982	02	19-39岁	22.5330258754612203	113.922301812375764	440305	V0440300	13279	38	70	41	69	113.919983189999996	22.5293904199999986	113.922423530000003	22.5316063799999995	1
2019-10-19 22:16:13	2019-10-19 23:10:54	2.29234759999999982	01	19-39岁	22.532611114424391	113.920436071147662	440305	V0440300	13279	38	70	41	69	113.919983189999996	22.5293904199999986	113.922423530000003	22.5316063799999995	1
2019-10-19 20:56:21	2019-10-19 23:29:23	2.29234759999999982	01	19-39岁	22.5328843137208992	113.923393003965188	440305	V0440300	13280	38	71	41	70	113.922423530000003	22.5293904199999986	113.924863869999996	22.5316063799999995	1
2019-10-19 16:28:44	2019-10-19 19:55:24	2.29234759999999982	01	19-39岁	22.5329707608357808	113.925081455883742	440305	V0440300	13281	38	72	40	71	113.924863869999996	22.5293904199999986	113.927304199999995	22.5316063799999995	1
2019-10-19 16:31:53	2019-10-19 19:53:00	2.29234759999999982	02	19-39岁	22.5325373859799605	113.925071629998499	440305	V0440300	13281	38	72	40	71	113.924863869999996	22.5293904199999986	113.927304199999995	22.5316063799999995	1
2019-10-19 21:43:12	2019-10-19 22:51:12	2.29234759999999982	02	40-55岁	22.5326851575066591	113.9309166449043	440305	V0440300	13283	38	74	40	73	113.929744540000002	22.5293904199999986	113.932184879999994	22.5316063799999995	1
2019-10-19 17:50:42	2019-10-19 21:02:10	2.29234759999999982	02	19-39岁	22.5333429457372887	113.930863236457895	440305	V0440300	13283	38	74	40	73	113.929744540000002	22.5293904199999986	113.932184879999994	22.5316063799999995	1
2019-10-19 07:38:21	2019-10-19 10:29:55	2.29234759999999982	01	19-39岁	22.5321963501840798	113.932258377623057	440305	V0440300	13284	38	75	40	74	113.932184879999994	22.5293904199999986	113.934625209999993	22.5316063799999995	1
2019-10-19 11:36:30	2019-10-19 14:55:45	2.29234759999999982	01	19-39岁	22.5337238578159109	113.932380044500505	440305	V0440300	13284	38	75	40	74	113.932184879999994	22.5293904199999986	113.934625209999993	22.5316063799999995	2
2019-10-19 14:55:49	2019-10-19 17:05:28	2.29234759999999982	01	19-39岁	22.5337238578159109	113.932380044500505	440305	V0440300	13284	38	75	40	74	113.932184879999994	22.5293904199999986	113.934625209999993	22.5316063799999995	2
2019-10-19 16:31:59	2019-10-19 20:34:12	2.29234759999999982	02	40-55岁	22.5337042794925893	113.941774782668546	440305	V0440300	13287	38	78	40	77	113.939505879999999	22.5293904199999986	113.941946220000005	22.5316063799999995	1
2019-10-19 16:51:24	2019-10-19 20:22:01	2.29234759999999982	02	19-39岁	22.5319344120953602	113.943620743990763	440305	V0440300	13288	38	79	40	78	113.941946220000005	22.5293904199999986	113.944386559999998	22.5316063799999995	1
2019-10-19 10:01:40	2019-10-19 15:03:44	2.29234759999999982	02	40-55岁	22.5327489356898099	113.944690869496483	440305	V0440300	13289	38	80	40	79	113.944386559999998	22.5293904199999986	113.946826889999997	22.5316063799999995	3
2019-10-19 08:07:31	2019-10-19 09:18:05	2.29234759999999982	02	40-55岁	22.5327489356898099	113.944690869496483	440305	V0440300	13289	38	80	40	79	113.944386559999998	22.5293904199999986	113.946826889999997	22.5316063799999995	3
2019-10-19 06:58:36	2019-10-19 08:07:29	2.29234759999999982	02	40-55岁	22.5327489356898099	113.944690869496483	440305	V0440300	13289	38	80	40	79	113.944386559999998	22.5293904199999986	113.946826889999997	22.5316063799999995	3
2019-10-19 17:56:53	2019-10-19 20:51:18	2.29234759999999982	02	40-55岁	22.5330764221649389	113.951960137616069	440305	V0440300	13292	38	83	40	82	113.951707560000003	22.5293904199999986	113.954147899999995	22.5316063799999995	1
2019-10-19 00:00:36	2019-10-19 08:36:54	2.29234759999999982	01	40-55岁	22.5321412645106918	113.956906132671108	440305	V0440300	13294	38	85	40	84	113.956588240000002	22.5293904199999986	113.959028570000001	22.5316063799999995	1
2019-10-19 19:37:15	2019-10-19 21:45:56	2.29234759999999982	02	19-39岁	22.5334785873122811	113.957469420246611	440305	V0440300	13294	38	85	40	84	113.956588240000002	22.5293904199999986	113.959028570000001	22.5316063799999995	1
2019-10-19 00:48:32	2019-10-19 00:52:21	2.29234759999999982	01	40-55岁	22.5330139186960494	113.96105472554359	440305	V0440300	13295	38	86	40	85	113.959028570000001	22.5293904199999986	113.961468909999994	22.5316063799999995	1
2019-10-19 19:37:16	2019-10-19 21:50:36	2.29234759999999982	02	19-39岁	22.5328060910817207	113.960563812765571	440305	V0440300	13295	38	86	40	85	113.959028570000001	22.5293904199999986	113.961468909999994	22.5316063799999995	1
2019-10-19 21:14:22	2019-10-19 23:28:12	2.29234759999999982	02	19-39岁	22.5330338980058507	113.959247298361333	440305	V0440300	13295	38	86	40	85	113.959028570000001	22.5293904199999986	113.961468909999994	22.5316063799999995	1
2019-10-19 12:00:59	2019-10-19 15:51:23	2.29234759999999982	02	19-39岁	22.5327166638799383	113.959652563875906	440305	V0440300	13295	38	86	40	85	113.959028570000001	22.5293904199999986	113.961468909999994	22.5316063799999995	1
2019-10-19 00:03:59	2019-10-19 00:57:28	2.29234759999999982	02	19-39岁	22.532766703681709	113.963255727856435	440305	V0440300	13296	38	87	40	86	113.961468909999994	22.5293904199999986	113.963909240000007	22.5316063799999995	2
2019-10-19 23:02:20	2019-10-19 23:02:20	2.29234759999999982	02	19-39岁	22.532766703681709	113.963255727856435	440305	V0440300	13296	38	87	40	86	113.961468909999994	22.5293904199999986	113.963909240000007	22.5316063799999995	2
2019-10-19 16:56:06	2019-10-19 16:57:04	2.29234759999999982	02	40-55岁	22.5317924781787511	113.96232498471386	440305	V0440300	13296	38	87	40	86	113.961468909999994	22.5293904199999986	113.963909240000007	22.5316063799999995	1
2019-10-19 11:14:45	2019-10-19 14:19:31	2.29234759999999982	01	19-39岁	22.5336699604489006	113.962818212476876	440305	V0440300	13296	38	87	40	86	113.961468909999994	22.5293904199999986	113.963909240000007	22.5316063799999995	1
2019-10-19 21:24:21	2019-10-19 23:21:58	2.29234759999999982	01	19-39岁	22.5316949275265905	113.961938523438121	440305	V0440300	13296	38	87	40	86	113.961468909999994	22.5293904199999986	113.963909240000007	22.5316063799999995	1
2019-10-19 09:49:02	2019-10-19 10:43:07	2.29234759999999982	02	19-39岁	22.5324311579656182	113.964603738221186	440305	V0440300	13297	38	88	40	87	113.963909240000007	22.5293904199999986	113.966349579999999	22.5316063799999995	1
2019-10-19 13:17:36	2019-10-19 17:47:50	2.29234759999999982	01	19-39岁	22.5335628003030806	113.984456132974131	440305	V0440300	13305	38	96	40	95	113.983431929999995	22.5293904199999986	113.985872270000002	22.5316063799999995	1
2019-10-19 16:06:06	2019-10-19 18:09:54	2.29234759999999982	01	19-39岁	22.5327347959106703	113.986504590833832	440305	V0440300	13306	38	97	40	96	113.985872270000002	22.5293904199999986	113.988312609999994	22.5316063799999995	1
2019-10-19 00:36:43	2019-10-19 22:25:52	3.05925700000000012	01	19-39岁	22.5333470180460012	113.990280223180406	440304	V0440300	13307	38	98	40	97	113.988312609999994	22.5293904199999986	113.990752939999993	22.5316063799999995	1
2019-10-19 19:06:31	2019-10-19 23:01:26	3.05925700000000012	02	40-55岁	22.5316651842475402	113.988665135225006	440304	V0440300	13307	38	98	40	97	113.988312609999994	22.5293904199999986	113.990752939999993	22.5316063799999995	1
2019-10-19 10:05:57	2019-10-19 23:32:49	3.05925700000000012	02	19-39岁	22.5338094752054516	113.990396490570376	440304	V0440300	13307	38	98	40	97	113.988312609999994	22.5293904199999986	113.990752939999993	22.5316063799999995	1
2019-10-19 15:05:52	2019-10-19 23:08:08	3.05925700000000012	01	19-39岁	22.5324915645531192	113.991348014200028	440304	V0440300	13308	38	99	40	98	113.990752939999993	22.5293904199999986	113.99319328	22.5316063799999995	1
2019-10-19 00:18:58	2019-10-19 21:09:32	3.05925700000000012	01	40-55岁	22.5316167880514513	113.992348205134888	440304	V0440300	13308	38	99	40	98	113.990752939999993	22.5293904199999986	113.99319328	22.5316063799999995	1
2019-10-19 00:57:12	2019-10-19 23:39:00	3.05925700000000012	02	19-39岁	22.5331407504887515	113.992762074396623	440304	V0440300	13308	38	99	40	98	113.990752939999993	22.5293904199999986	113.99319328	22.5316063799999995	1
2019-10-19 17:03:12	2019-10-19 19:42:24	3.05925700000000012	02	19-39岁	22.5334997322083304	113.992171380364482	440304	V0440300	13308	38	99	40	98	113.990752939999993	22.5293904199999986	113.99319328	22.5316063799999995	1
2019-10-19 15:12:47	2019-10-19 18:03:22	3.05925700000000012	01	19-39岁	22.5322376916662499	113.991285512470455	440304	V0440300	13308	38	99	40	98	113.990752939999993	22.5293904199999986	113.99319328	22.5316063799999995	1
2019-10-19 19:11:43	2019-10-19 19:16:08	3.05925700000000012	03	未知	22.5332029279671815	113.993673957601274	440304	V0440300	13309	38	100	40	99	113.99319328	22.5293904199999986	113.995633609999999	22.5316063799999995	1
2019-10-19 20:09:32	2019-10-19 23:29:39	3.05925700000000012	02	40-55岁	22.5318558221513889	113.993547699839468	440304	V0440300	13309	38	100	40	99	113.99319328	22.5293904199999986	113.995633609999999	22.5316063799999995	1
2019-10-19 14:49:02	2019-10-19 15:25:53	3.05925700000000012	02	40-55岁	22.5325445991689008	114.002402758644479	440304	V0440300	13312	38	103	40	102	114.000514289999998	22.5293904199999986	114.002954619999997	22.5316063799999995	1
2019-10-19 10:03:34	2019-10-19 12:27:37	3.05925700000000012	01	19-39岁	22.5321341408323796	114.0065308767511	440304	V0440300	13314	38	105	40	104	114.005394960000004	22.5293904199999986	114.007835290000003	22.5316063799999995	1
2019-10-19 00:11:09	2019-10-19 10:52:06	3.05925700000000012	01	55岁以上	22.5333293753421984	114.008195558513719	440304	V0440300	13315	38	106	40	105	114.007835290000003	22.5293904199999986	114.010275629999995	22.5316063799999995	2
2019-10-19 13:44:05	2019-10-19 21:03:01	3.05925700000000012	01	55岁以上	22.5333293753421984	114.008195558513719	440304	V0440300	13315	38	106	40	105	114.007835290000003	22.5293904199999986	114.010275629999995	22.5316063799999995	2
2019-10-19 23:36:37	2019-10-19 23:37:41	3.05925700000000012	01	55岁以上	22.5325654133497011	114.017111242650842	440304	V0440300	13318	38	109	40	108	114.015156300000001	22.5293904199999986	114.017596639999994	22.5316063799999995	1
2019-10-19 11:13:59	2019-10-19 16:52:29	3.05925700000000012	01	19-39岁	22.532732596137059	114.019313032224233	440304	V0440300	13319	38	110	40	109	114.017596639999994	22.5293904199999986	114.02003698	22.5316063799999995	1
2019-10-19 19:48:02	2019-10-19 22:48:59	3.05925700000000012	02	19-39岁	22.532462485363439	114.019347980064197	440304	V0440300	13319	38	110	40	109	114.017596639999994	22.5293904199999986	114.02003698	22.5316063799999995	1
2019-10-19 19:55:11	2019-10-19 21:10:40	3.05925700000000012	02	19-39岁	22.5317659451978898	114.020723081193324	440304	V0440300	13320	38	111	40	110	114.02003698	22.5293904199999986	114.022477309999999	22.5316063799999995	1
2019-10-19 05:32:07	2019-10-19 07:13:51	3.05925700000000012	02	40-55岁	22.5327134042531796	114.02071245553006	440304	V0440300	13320	38	111	40	110	114.02003698	22.5293904199999986	114.022477309999999	22.5316063799999995	1
2019-10-19 19:21:00	2019-10-19 20:38:05	3.05925700000000012	01	19-39岁	22.531765919076669	114.021208846456801	440304	V0440300	13320	38	111	40	110	114.02003698	22.5293904199999986	114.022477309999999	22.5316063799999995	1
2019-10-19 15:30:50	2019-10-19 18:20:00	3.05925700000000012	02	19-39岁	22.5332907933734603	114.020700059053965	440304	V0440300	13320	38	111	40	110	114.02003698	22.5293904199999986	114.022477309999999	22.5316063799999995	2
2019-10-19 18:20:01	2019-10-19 21:33:07	3.05925700000000012	02	19-39岁	22.5332907933734603	114.020700059053965	440304	V0440300	13320	38	111	40	110	114.02003698	22.5293904199999986	114.022477309999999	22.5316063799999995	2
2019-10-19 19:36:13	2019-10-19 21:20:15	3.05925700000000012	01	19-39岁	22.5317901314163507	114.020567117252483	440304	V0440300	13320	38	111	40	110	114.02003698	22.5293904199999986	114.022477309999999	22.5316063799999995	1
2019-10-19 00:10:19	2019-10-19 02:08:28	3.05925700000000012	02	19-39岁	22.5316841274425101	114.022152985506509	440304	V0440300	13320	38	111	40	110	114.02003698	22.5293904199999986	114.022477309999999	22.5316063799999995	1
2019-10-19 00:06:04	2019-10-19 02:11:07	3.05925700000000012	01	19-39岁	22.5321917646639811	114.020811092626516	440304	V0440300	13320	38	111	40	110	114.02003698	22.5293904199999986	114.022477309999999	22.5316063799999995	2
2019-10-19 16:39:18	2019-10-19 23:38:00	3.05925700000000012	01	19-39岁	22.5321917646639811	114.020811092626516	440304	V0440300	13320	38	111	40	110	114.02003698	22.5293904199999986	114.022477309999999	22.5316063799999995	2
2019-10-19 12:39:33	2019-10-19 16:53:42	3.05925700000000012	02	19-39岁	22.5331241849368205	114.021937490908286	440304	V0440300	13320	38	111	40	110	114.02003698	22.5293904199999986	114.022477309999999	22.5316063799999995	1
2019-10-19 14:28:03	2019-10-19 15:22:20	3.05925700000000012	01	19-39岁	22.5317561777734099	114.021170194374164	440304	V0440300	13320	38	111	40	110	114.02003698	22.5293904199999986	114.022477309999999	22.5316063799999995	1
2019-10-19 00:10:30	2019-10-19 02:08:19	3.05925700000000012	01	19-39岁	22.5325576706662893	114.02107526696463	440304	V0440300	13320	38	111	40	110	114.02003698	22.5293904199999986	114.022477309999999	22.5316063799999995	1
2019-10-19 12:41:28	2019-10-19 14:32:50	3.05925700000000012	01	55岁以上	22.5319374549151199	114.022186410811031	440304	V0440300	13320	38	111	40	110	114.02003698	22.5293904199999986	114.022477309999999	22.5316063799999995	1
2019-10-19 12:37:06	2019-10-19 13:16:30	3.05925700000000012	02	19-39岁	22.5320760752185087	114.021386779954852	440304	V0440300	13320	38	111	40	110	114.02003698	22.5293904199999986	114.022477309999999	22.5316063799999995	2
2019-10-19 13:16:51	2019-10-19 14:57:56	3.05925700000000012	02	19-39岁	22.5320760752185087	114.021386779954852	440304	V0440300	13320	38	111	40	110	114.02003698	22.5293904199999986	114.022477309999999	22.5316063799999995	2
2019-10-19 12:39:46	2019-10-19 13:13:49	3.05925700000000012	01	19-39岁	22.5330404988040804	114.021317502084713	440304	V0440300	13320	38	111	40	110	114.02003698	22.5293904199999986	114.022477309999999	22.5316063799999995	2
2019-10-19 13:14:38	2019-10-19 14:53:24	3.05925700000000012	01	19-39岁	22.5330404988040804	114.021317502084713	440304	V0440300	13320	38	111	40	110	114.02003698	22.5293904199999986	114.022477309999999	22.5316063799999995	2
2019-10-19 16:11:22	2019-10-19 18:31:45	3.05925700000000012	01	19-39岁	22.5336294285464582	114.021440876182893	440304	V0440300	13320	38	111	40	110	114.02003698	22.5293904199999986	114.022477309999999	22.5316063799999995	1
2019-10-19 10:49:54	2019-10-19 11:27:54	3.05925700000000012	01	19-39岁	22.5320198464722203	114.023224182382364	440304	V0440300	13321	38	112	40	111	114.022477309999999	22.5293904199999986	114.024917650000006	22.5316063799999995	1
2019-10-19 17:43:29	2019-10-19 22:52:31	3.05925700000000012	02	55岁以上	22.5327403260804786	114.023140719667552	440304	V0440300	13321	38	112	40	111	114.022477309999999	22.5293904199999986	114.024917650000006	22.5316063799999995	1
2019-10-19 00:02:27	2019-10-19 01:44:02	3.05925700000000012	01	19-39岁	22.5331822421877206	114.022635753866282	440304	V0440300	13321	38	112	40	111	114.022477309999999	22.5293904199999986	114.024917650000006	22.5316063799999995	1
2019-10-19 21:46:25	2019-10-19 23:44:03	3.05925700000000012	02	19-39岁	22.5334393457773494	114.02287312294601	440304	V0440300	13321	38	112	40	111	114.022477309999999	22.5293904199999986	114.024917650000006	22.5316063799999995	1
2019-10-19 18:31:45	2019-10-19 22:50:30	3.05925700000000012	01	19-39岁	22.5327836680789702	114.022556867250273	440304	V0440300	13321	38	112	40	111	114.022477309999999	22.5293904199999986	114.024917650000006	22.5316063799999995	1
2019-10-19 16:46:38	2019-10-19 22:10:28	3.05925700000000012	02	19-39岁	22.5318558353205098	114.025578808416512	440304	V0440300	13322	38	113	40	112	114.024917650000006	22.5293904199999986	114.027357980000005	22.5316063799999995	1
2019-10-19 15:37:20	2019-10-19 18:29:42	3.05925700000000012	01	19-39岁	22.5326087306918517	114.026271893950536	440304	V0440300	13322	38	113	40	112	114.024917650000006	22.5293904199999986	114.027357980000005	22.5316063799999995	1
2019-10-19 16:37:26	2019-10-19 17:48:39	3.05925700000000012	02	19-39岁	22.5316666545995901	114.026573825746809	440304	V0440300	13322	38	113	40	112	114.024917650000006	22.5293904199999986	114.027357980000005	22.5316063799999995	1
2019-10-19 17:09:32	2019-10-19 19:27:49	3.05925700000000012	02	19-39岁	22.5318856906969387	114.026705147358726	440304	V0440300	13322	38	113	40	112	114.024917650000006	22.5293904199999986	114.027357980000005	22.5316063799999995	1
2019-10-19 19:59:59	2019-10-19 22:36:56	3.05925700000000012	01	19-39岁	22.5332871154288306	114.02684028252763	440304	V0440300	13322	38	113	40	112	114.024917650000006	22.5293904199999986	114.027357980000005	22.5316063799999995	1
2019-10-19 10:13:55	2019-10-19 23:33:31	3.05925700000000012	01	19-39岁	22.5323471468851011	114.027744520749678	440304	V0440300	13323	38	114	40	113	114.027357980000005	22.5293904199999986	114.029798319999998	22.5316063799999995	1
2019-10-19 17:23:21	2019-10-19 20:45:08	3.05925700000000012	01	19-39岁	22.5336706845003292	114.041764804985533	440304	V0440300	13328	38	119	40	118	114.039559659999995	22.5293904199999986	114.042000000000002	22.5316063799999995	1
2019-10-19 00:16:59	2019-10-19 02:10:08	3.05925700000000012	02	19-39岁	22.5331144536747701	114.041456050747399	440304	V0440300	13328	38	119	40	118	114.039559659999995	22.5293904199999986	114.042000000000002	22.5316063799999995	2
2019-10-19 16:26:07	2019-10-19 23:28:16	3.05925700000000012	02	19-39岁	22.5331144536747701	114.041456050747399	440304	V0440300	13328	38	119	40	118	114.039559659999995	22.5293904199999986	114.042000000000002	22.5316063799999995	2
2019-10-19 14:55:31	2019-10-19 14:56:31	3.05925700000000012	02	19-39岁	22.5325389194833789	114.040098439468366	440304	V0440300	13328	38	119	40	118	114.039559659999995	22.5293904199999986	114.042000000000002	22.5316063799999995	1
2019-10-19 17:03:21	2019-10-19 17:59:21	3.05925700000000012	01	19-39岁	22.5327789441506106	114.040880274319079	440304	V0440300	13328	38	119	40	118	114.039559659999995	22.5293904199999986	114.042000000000002	22.5316063799999995	1
2019-10-19 10:29:34	2019-10-19 13:38:21	3.05925700000000012	02	19-39岁	22.5332792328185896	114.045018140603986	440304	V0440300	13330	38	121	40	120	114.044440339999994	22.5293904199999986	114.046880669999993	22.5316063799999995	1
2019-10-19 08:05:21	2019-10-19 13:54:08	3.05925700000000012	02	19-39岁	22.5323871350293388	114.045095429968939	440304	V0440300	13330	38	121	40	120	114.044440339999994	22.5293904199999986	114.046880669999993	22.5316063799999995	1
2019-10-19 12:01:27	2019-10-19 14:42:46	3.05925700000000012	02	19-39岁	22.5335751627220695	114.048353998943981	440304	V0440300	13331	38	122	39	121	114.046880669999993	22.5293904199999986	114.04932101	22.5316063799999995	1
2019-10-19 12:21:24	2019-10-19 15:02:27	3.05925700000000012	03	未知	22.5318689479988983	114.048331997053282	440304	V0440300	13331	38	122	39	121	114.046880669999993	22.5293904199999986	114.04932101	22.5316063799999995	1
2019-10-19 21:24:20	2019-10-19 23:35:55	3.05925700000000012	01	19-39岁	22.5338014594462308	114.047406771690049	440304	V0440300	13331	38	122	39	121	114.046880669999993	22.5293904199999986	114.04932101	22.5316063799999995	1
2019-10-19 20:07:33	2019-10-19 22:05:53	3.05925700000000012	02	19-39岁	22.5326793424664196	114.049704081428985	440304	V0440300	13332	38	123	39	122	114.04932101	22.5293904199999986	114.051761350000007	22.5316063799999995	1
2019-10-19 23:12:08	2019-10-19 23:12:08	3.05925700000000012	03	未知	22.5327886833773086	114.052713578730931	440304	V0440300	13333	38	124	39	123	114.051761350000007	22.5293904199999986	114.054201680000006	22.5316063799999995	1
2019-10-19 11:58:29	2019-10-19 14:14:03	3.05925700000000012	01	19-39岁	22.5325932897826604	114.051901622586087	440304	V0440300	13333	38	124	39	123	114.051761350000007	22.5293904199999986	114.054201680000006	22.5316063799999995	1
2019-10-19 11:41:47	2019-10-19 14:27:16	3.05925700000000012	01	19-39岁	22.5322117942697986	114.05423173769961	440304	V0440300	13334	38	125	39	124	114.054201680000006	22.5293904199999986	114.056642019999998	22.5316063799999995	1
2019-10-19 00:00:04	2019-10-19 00:46:29	3.05925700000000012	02	0-18岁	22.5316832573316788	114.06135471579627	440304	V0440300	13336	38	127	39	126	114.059082349999997	22.5293904199999986	114.061522690000004	22.5316063799999995	1
2019-10-19 13:46:47	2019-10-19 23:39:27	3.05925700000000012	01	19-39岁	22.5320734824658295	114.060977261160801	440304	V0440300	13336	38	127	39	126	114.059082349999997	22.5293904199999986	114.061522690000004	22.5316063799999995	1
2019-10-19 23:32:46	2019-10-19 23:32:46	3.05925700000000012	01	19-39岁	22.5331227589492613	114.062091768842123	440304	V0440300	13337	38	128	39	127	114.061522690000004	22.5293904199999986	114.063963029999996	22.5316063799999995	1
2019-10-19 17:05:01	2019-10-19 18:04:01	3.05925700000000012	01	19-39岁	22.5316675958764492	114.068408544328392	440304	V0440300	13339	38	130	39	129	114.066403359999995	22.5293904199999986	114.068843700000002	22.5316063799999995	1
2019-10-19 11:48:14	2019-10-19 12:55:11	2.29234759999999982	01	19-39岁	22.5345983532931697	113.905489456351589	440305	V0440300	13630	39	64	42	63	113.905341179999994	22.5316063799999995	113.907781510000007	22.5338223400000004	2
2019-10-19 10:40:50	2019-10-19 11:47:32	2.29234759999999982	01	19-39岁	22.5345983532931697	113.905489456351589	440305	V0440300	13630	39	64	42	63	113.905341179999994	22.5316063799999995	113.907781510000007	22.5338223400000004	2
2019-10-19 12:15:28	2019-10-19 14:24:16	2.29234759999999982	02	40-55岁	22.5338876976314992	113.910770685714297	440305	V0440300	13632	39	66	42	65	113.910221849999999	22.5316063799999995	113.912662190000006	22.5338223400000004	1
2019-10-19 20:13:16	2019-10-19 22:44:20	2.29234759999999982	01	40-55岁	22.5349797719230089	113.910775514788014	440305	V0440300	13632	39	66	42	65	113.910221849999999	22.5316063799999995	113.912662190000006	22.5338223400000004	1
2019-10-19 19:06:52	2019-10-19 20:31:43	2.29234759999999982	01	40-55岁	22.534236018030569	113.911520682196297	440305	V0440300	13632	39	66	42	65	113.910221849999999	22.5316063799999995	113.912662190000006	22.5338223400000004	1
2019-10-19 10:05:52	2019-10-19 15:20:04	2.29234759999999982	02	19-39岁	22.5353314505981608	113.911700309333952	440305	V0440300	13632	39	66	42	65	113.910221849999999	22.5316063799999995	113.912662190000006	22.5338223400000004	2
2019-10-19 15:20:08	2019-10-19 17:40:18	2.29234759999999982	02	19-39岁	22.5353314505981608	113.911700309333952	440305	V0440300	13632	39	66	42	65	113.910221849999999	22.5316063799999995	113.912662190000006	22.5338223400000004	2
2019-10-19 11:14:13	2019-10-19 12:50:27	2.29234759999999982	01	19-39岁	22.5344176847218591	113.910642308258105	440305	V0440300	13632	39	66	42	65	113.910221849999999	22.5316063799999995	113.912662190000006	22.5338223400000004	1
2019-10-19 00:02:08	2019-10-19 00:27:57	2.29234759999999982	01	19-39岁	22.5341528368845694	113.914708979446573	440305	V0440300	13633	39	67	42	66	113.912662190000006	22.5316063799999995	113.915102520000005	22.5338223400000004	1
2019-10-19 11:29:52	2019-10-19 15:51:27	2.29234759999999982	01	19-39岁	22.5342769701307688	113.917416648701561	440305	V0440300	13634	39	68	42	67	113.915102520000005	22.5316063799999995	113.917542859999998	22.5338223400000004	1
2019-10-19 17:15:44	2019-10-19 17:16:44	2.29234759999999982	01	19-39岁	22.5345885537914299	113.915311323946113	440305	V0440300	13634	39	68	42	67	113.915102520000005	22.5316063799999995	113.917542859999998	22.5338223400000004	1
2019-10-19 19:12:52	2019-10-19 21:40:21	2.29234759999999982	01	19-39岁	22.5344199527501203	113.915460794472466	440305	V0440300	13634	39	68	42	67	113.915102520000005	22.5316063799999995	113.917542859999998	22.5338223400000004	1
2019-10-19 18:47:00	2019-10-19 21:17:11	2.29234759999999982	01	19-39岁	22.5344826468025801	113.915906282107144	440305	V0440300	13634	39	68	42	67	113.915102520000005	22.5316063799999995	113.917542859999998	22.5338223400000004	1
2019-10-19 20:41:35	2019-10-19 21:18:44	2.29234759999999982	01	0-18岁	22.5349844028869306	113.917128915265636	440305	V0440300	13634	39	68	42	67	113.915102520000005	22.5316063799999995	113.917542859999998	22.5338223400000004	1
2019-10-19 18:07:03	2019-10-19 20:56:48	2.29234759999999982	03	未知	22.535996914435831	113.920516360646474	440305	V0440300	13636	39	70	42	69	113.919983189999996	22.5316063799999995	113.922423530000003	22.5338223400000004	1
2019-10-19 15:37:13	2019-10-19 16:54:30	2.29234759999999982	01	19-39岁	22.5347635294192301	113.92397308769489	440305	V0440300	13637	39	71	42	70	113.922423530000003	22.5316063799999995	113.924863869999996	22.5338223400000004	1
2019-10-19 00:03:04	2019-10-19 00:31:41	2.29234759999999982	02	19-39岁	22.5345969830766784	113.926590083715666	440305	V0440300	13638	39	72	41	71	113.924863869999996	22.5316063799999995	113.927304199999995	22.5338223400000004	1
2019-10-19 19:14:51	2019-10-19 23:08:44	2.29234759999999982	02	0-18岁	22.5356512789265011	113.927450791298668	440305	V0440300	13639	39	73	41	72	113.927304199999995	22.5316063799999995	113.929744540000002	22.5338223400000004	1
2019-10-19 16:08:21	2019-10-19 18:18:50	2.29234759999999982	03	19-39岁	22.53476514404867	113.928305897686982	440305	V0440300	13639	39	73	41	72	113.927304199999995	22.5316063799999995	113.929744540000002	22.5338223400000004	1
2019-10-19 14:21:29	2019-10-19 20:16:18	2.29234759999999982	02	40-55岁	22.5346577039470404	113.92882316646903	440305	V0440300	13639	39	73	41	72	113.927304199999995	22.5316063799999995	113.929744540000002	22.5338223400000004	1
2019-10-19 09:44:15	2019-10-19 10:48:05	2.29234759999999982	02	19-39岁	22.5349211181068014	113.93127521481027	440305	V0440300	13640	39	74	41	73	113.929744540000002	22.5316063799999995	113.932184879999994	22.5338223400000004	1
2019-10-19 19:25:38	2019-10-19 22:21:11	2.29234759999999982	01	55岁以上	22.5356791436289008	113.945014948952107	440305	V0440300	13646	39	80	41	79	113.944386559999998	22.5316063799999995	113.946826889999997	22.5338223400000004	1
2019-10-19 12:15:53	2019-10-19 15:49:06	2.29234759999999982	01	40-55岁	22.534292801588041	113.951379660500621	440305	V0440300	13648	39	82	41	81	113.949267230000004	22.5316063799999995	113.951707560000003	22.5338223400000004	1
2019-10-19 17:49:25	2019-10-19 18:38:18	2.29234759999999982	01	40-55岁	22.5358057743293614	113.95216248798728	440305	V0440300	13649	39	83	41	82	113.951707560000003	22.5316063799999995	113.954147899999995	22.5338223400000004	2
2019-10-19 18:38:28	2019-10-19 20:56:54	2.29234759999999982	01	40-55岁	22.5358057743293614	113.95216248798728	440305	V0440300	13649	39	83	41	82	113.951707560000003	22.5316063799999995	113.954147899999995	22.5338223400000004	2
2019-10-19 13:48:42	2019-10-19 14:44:48	2.29234759999999982	02	40-55岁	22.5341931830485791	113.954218638750248	440305	V0440300	13650	39	84	41	83	113.954147899999995	22.5316063799999995	113.956588240000002	22.5338223400000004	3
2019-10-19 09:19:03	2019-10-19 10:45:50	2.29234759999999982	02	40-55岁	22.5341931830485791	113.954218638750248	440305	V0440300	13650	39	84	41	83	113.954147899999995	22.5316063799999995	113.956588240000002	22.5338223400000004	3
2019-10-19 11:49:27	2019-10-19 12:46:30	2.29234759999999982	02	40-55岁	22.5341931830485791	113.954218638750248	440305	V0440300	13650	39	84	41	83	113.954147899999995	22.5316063799999995	113.956588240000002	22.5338223400000004	3
2019-10-19 11:40:18	2019-10-19 15:52:29	2.29234759999999982	01	40-55岁	22.5358688418704816	113.961215645704698	440305	V0440300	13652	39	86	41	85	113.959028570000001	22.5316063799999995	113.961468909999994	22.5338223400000004	1
2019-10-19 23:35:00	2019-10-19 23:40:14	2.29234759999999982	01	19-39岁	22.5339370717200289	113.960237872137725	440305	V0440300	13652	39	86	41	85	113.959028570000001	22.5316063799999995	113.961468909999994	22.5338223400000004	1
2019-10-19 09:44:53	2019-10-19 12:48:49	2.29234759999999982	02	19-39岁	22.5358064797310895	113.960303783093266	440305	V0440300	13652	39	86	41	85	113.959028570000001	22.5316063799999995	113.961468909999994	22.5338223400000004	2
2019-10-19 16:45:10	2019-10-19 18:24:52	2.29234759999999982	02	19-39岁	22.5358064797310895	113.960303783093266	440305	V0440300	13652	39	86	41	85	113.959028570000001	22.5316063799999995	113.961468909999994	22.5338223400000004	2
2019-10-19 17:02:57	2019-10-19 18:02:29	2.29234759999999982	01	40-55岁	22.5342845963023102	113.961434929868076	440305	V0440300	13652	39	86	41	85	113.959028570000001	22.5316063799999995	113.961468909999994	22.5338223400000004	1
2019-10-19 20:15:00	2019-10-19 21:52:32	2.29234759999999982	01	19-39岁	22.5339816346243182	113.963073697546065	440305	V0440300	13653	39	87	41	86	113.961468909999994	22.5316063799999995	113.963909240000007	22.5338223400000004	1
2019-10-19 00:01:02	2019-10-19 03:11:10	2.29234759999999982	01	19-39岁	22.5346681974882799	113.962631204698468	440305	V0440300	13653	39	87	41	86	113.961468909999994	22.5316063799999995	113.963909240000007	22.5338223400000004	1
2019-10-19 10:45:08	2019-10-19 21:57:13	2.29234759999999982	01	19-39岁	22.5342901875808792	113.965554013069863	440305	V0440300	13654	39	88	41	87	113.963909240000007	22.5316063799999995	113.966349579999999	22.5338223400000004	1
2019-10-19 17:57:26	2019-10-19 21:40:37	2.29234759999999982	02	19-39岁	22.5357218550560603	113.96490092796131	440305	V0440300	13654	39	88	41	87	113.963909240000007	22.5316063799999995	113.966349579999999	22.5338223400000004	1
2019-10-19 11:07:33	2019-10-19 19:32:39	2.29234759999999982	02	19-39岁	22.5357321973604208	113.964492662614262	440305	V0440300	13654	39	88	41	87	113.963909240000007	22.5316063799999995	113.966349579999999	22.5338223400000004	1
2019-10-19 00:19:33	2019-10-19 08:17:39	2.29234759999999982	01	55岁以上	22.5348468556807298	113.966357912490196	440305	V0440300	13655	39	89	41	88	113.966349579999999	22.5316063799999995	113.968789920000006	22.5338223400000004	1
2019-10-19 16:34:29	2019-10-19 20:48:21	2.29234759999999982	02	0-18岁	22.5359269630182695	113.982510257850919	440305	V0440300	13661	39	95	41	94	113.980991599999996	22.5316063799999995	113.983431929999995	22.5338223400000004	1
2019-10-19 08:52:16	2019-10-19 10:31:09	2.29234759999999982	02	19-39岁	22.5340606016206415	113.985494559155995	440305	V0440300	13662	39	96	41	95	113.983431929999995	22.5316063799999995	113.985872270000002	22.5338223400000004	1
2019-10-19 16:04:07	2019-10-19 22:50:48	2.29234759999999982	01	19-39岁	22.5345015382700389	113.986388499264322	440305	V0440300	13663	39	97	41	96	113.985872270000002	22.5316063799999995	113.988312609999994	22.5338223400000004	1
2019-10-19 17:25:35	2019-10-19 18:42:17	2.29234759999999982	01	19-39岁	22.5358186102255296	113.988283534991112	440305	V0440300	13663	39	97	41	96	113.985872270000002	22.5316063799999995	113.988312609999994	22.5338223400000004	1
2019-10-19 21:36:29	2019-10-19 23:08:06	3.05925700000000012	02	19-39岁	22.5338803062984887	113.989841185121392	440304	V0440300	13664	39	98	41	97	113.988312609999994	22.5316063799999995	113.990752939999993	22.5338223400000004	2
2019-10-19 17:34:55	2019-10-19 19:48:11	3.05925700000000012	02	19-39岁	22.5338803062984887	113.989841185121392	440304	V0440300	13664	39	98	41	97	113.988312609999994	22.5316063799999995	113.990752939999993	22.5338223400000004	2
2019-10-19 15:26:11	2019-10-19 23:06:05	3.05925700000000012	01	未知	22.5353239197308888	113.989819581928558	440304	V0440300	13664	39	98	41	97	113.988312609999994	22.5316063799999995	113.990752939999993	22.5338223400000004	1
2019-10-19 10:25:09	2019-10-19 14:10:19	3.05925700000000012	01	55岁以上	22.5353964091152612	113.990799260198486	440304	V0440300	13665	39	99	41	98	113.990752939999993	22.5316063799999995	113.99319328	22.5338223400000004	1
2019-10-19 21:00:18	2019-10-19 23:33:28	3.05925700000000012	02	55岁以上	22.5340596082218099	113.992188389880937	440304	V0440300	13665	39	99	41	98	113.990752939999993	22.5316063799999995	113.99319328	22.5338223400000004	1
2019-10-19 00:07:29	2019-10-19 06:55:03	3.05925700000000012	01	未知	22.5342965185370687	113.990861975415456	440304	V0440300	13665	39	99	41	98	113.990752939999993	22.5316063799999995	113.99319328	22.5338223400000004	1
2019-10-19 00:30:35	2019-10-19 23:31:37	3.05925700000000012	02	19-39岁	22.5350255375813298	113.996063307916174	440304	V0440300	13667	39	101	41	100	113.995633609999999	22.5316063799999995	113.998073950000006	22.5338223400000004	1
2019-10-19 19:10:07	2019-10-19 19:11:07	3.05925700000000012	01	19-39岁	22.5352428742181807	113.999002366000752	440304	V0440300	13668	39	102	41	101	113.998073950000006	22.5316063799999995	114.000514289999998	22.5338223400000004	1
2019-10-19 11:23:41	2019-10-19 12:21:02	3.05925700000000012	01	40-55岁	22.5340721384276783	114.00252520545331	440304	V0440300	13669	39	103	41	102	114.000514289999998	22.5316063799999995	114.002954619999997	22.5338223400000004	1
2019-10-19 08:42:27	2019-10-19 21:57:57	3.05925700000000012	01	19-39岁	22.535251227721961	114.005258916144214	440304	V0440300	13670	39	104	41	103	114.002954619999997	22.5316063799999995	114.005394960000004	22.5338223400000004	1
2019-10-19 17:53:19	2019-10-19 19:28:04	3.05925700000000012	02	19-39岁	22.5351417803473097	114.003259900615177	440304	V0440300	13670	39	104	41	103	114.002954619999997	22.5316063799999995	114.005394960000004	22.5338223400000004	2
2019-10-19 19:39:15	2019-10-19 22:40:44	3.05925700000000012	02	19-39岁	22.5351417803473097	114.003259900615177	440304	V0440300	13670	39	104	41	103	114.002954619999997	22.5316063799999995	114.005394960000004	22.5338223400000004	2
2019-10-19 12:49:40	2019-10-19 16:17:08	3.05925700000000012	02	40-55岁	22.5353587852202786	114.005703505301014	440304	V0440300	13671	39	105	41	104	114.005394960000004	22.5316063799999995	114.007835290000003	22.5338223400000004	1
2019-10-19 20:10:23	2019-10-19 21:36:52	3.05925700000000012	01	19-39岁	22.5342527008672704	114.014170056895551	440304	V0440300	13674	39	108	41	107	114.012715970000002	22.5316063799999995	114.015156300000001	22.5338223400000004	1
2019-10-19 20:44:33	2019-10-19 21:26:57	3.05925700000000012	01	19-39岁	22.5357503421774403	114.019491095647268	440304	V0440300	13676	39	110	41	109	114.017596639999994	22.5316063799999995	114.02003698	22.5338223400000004	1
2019-10-19 19:23:11	2019-10-19 19:58:58	3.05925700000000012	02	19-39岁	22.5345082288231389	114.019673224905233	440304	V0440300	13676	39	110	41	109	114.017596639999994	22.5316063799999995	114.02003698	22.5338223400000004	1
2019-10-19 15:46:28	2019-10-19 16:51:40	3.05925700000000012	01	19-39岁	22.5339279803954113	114.019044469047316	440304	V0440300	13676	39	110	41	109	114.017596639999994	22.5316063799999995	114.02003698	22.5338223400000004	1
2019-10-19 19:35:53	2019-10-19 22:36:10	3.05925700000000012	01	19-39岁	22.5343903104557413	114.02158970650791	440304	V0440300	13677	39	111	41	110	114.02003698	22.5316063799999995	114.022477309999999	22.5338223400000004	1
2019-10-19 13:18:36	2019-10-19 15:13:37	3.05925700000000012	02	19-39岁	22.5347578059931308	114.022427067584843	440304	V0440300	13677	39	111	41	110	114.02003698	22.5316063799999995	114.022477309999999	22.5338223400000004	2
2019-10-19 11:40:51	2019-10-19 13:17:48	3.05925700000000012	02	19-39岁	22.5347578059931308	114.022427067584843	440304	V0440300	13677	39	111	41	110	114.02003698	22.5316063799999995	114.022477309999999	22.5338223400000004	2
2019-10-19 11:10:47	2019-10-19 11:42:07	3.05925700000000012	03	未知	22.5350386400729583	114.021022004883505	440304	V0440300	13677	39	111	41	110	114.02003698	22.5316063799999995	114.022477309999999	22.5338223400000004	1
2019-10-19 11:18:13	2019-10-19 12:25:14	3.05925700000000012	01	19-39岁	22.5351652220348413	114.022496048951609	440304	V0440300	13678	39	112	41	111	114.022477309999999	22.5316063799999995	114.024917650000006	22.5338223400000004	1
2019-10-19 00:43:01	2019-10-19 02:04:27	3.05925700000000012	01	19-39岁	22.5344629037796693	114.023560393505278	440304	V0440300	13678	39	112	41	111	114.022477309999999	22.5316063799999995	114.024917650000006	22.5338223400000004	1
2019-10-19 18:55:41	2019-10-19 22:45:33	3.05925700000000012	01	40-55岁	22.5339218434163193	114.02261016908885	440304	V0440300	13678	39	112	41	111	114.022477309999999	22.5316063799999995	114.024917650000006	22.5338223400000004	1
2019-10-19 19:59:29	2019-10-19 22:02:51	3.05925700000000012	01	19-39岁	22.5343161341707692	114.026847380764366	440304	V0440300	13679	39	113	41	112	114.024917650000006	22.5316063799999995	114.027357980000005	22.5338223400000004	1
2019-10-19 14:10:02	2019-10-19 18:19:49	3.05925700000000012	01	19-39岁	22.5338756843338501	114.026944257452669	440304	V0440300	13679	39	113	41	112	114.024917650000006	22.5316063799999995	114.027357980000005	22.5338223400000004	1
2019-10-19 08:30:03	2019-10-19 11:29:40	3.05925700000000012	02	19-39岁	22.53565095143043	114.027285127689225	440304	V0440300	13679	39	113	41	112	114.024917650000006	22.5316063799999995	114.027357980000005	22.5338223400000004	1
2019-10-19 18:52:53	2019-10-19 22:20:21	3.05925700000000012	01	19-39岁	22.5352419623604803	114.028595778249382	440304	V0440300	13680	39	114	41	113	114.027357980000005	22.5316063799999995	114.029798319999998	22.5338223400000004	1
2019-10-19 16:24:13	2019-10-19 17:43:20	3.05925700000000012	02	19-39岁	22.5347198242226412	114.028179475706224	440304	V0440300	13680	39	114	41	113	114.027357980000005	22.5316063799999995	114.029798319999998	22.5338223400000004	2
2019-10-19 14:50:06	2019-10-19 16:24:08	3.05925700000000012	02	19-39岁	22.5347198242226412	114.028179475706224	440304	V0440300	13680	39	114	41	113	114.027357980000005	22.5316063799999995	114.029798319999998	22.5338223400000004	2
2019-10-19 17:42:12	2019-10-19 20:46:46	3.05925700000000012	01	40-55岁	22.5344211119320796	114.029108848626905	440304	V0440300	13680	39	114	41	113	114.027357980000005	22.5316063799999995	114.029798319999998	22.5338223400000004	1
2019-10-19 19:04:54	2019-10-19 22:23:40	3.05925700000000012	01	19-39岁	22.5354271581721193	114.027872858038691	440304	V0440300	13680	39	114	41	113	114.027357980000005	22.5316063799999995	114.029798319999998	22.5338223400000004	1
2019-10-19 18:56:28	2019-10-19 22:09:16	3.05925700000000012	01	40-55岁	22.5349907237280185	114.03649993580369	440304	V0440300	13683	39	117	41	116	114.034678990000003	22.5316063799999995	114.037119329999996	22.5338223400000004	1
2019-10-19 22:32:54	2019-10-19 23:17:41	3.05925700000000012	02	19-39岁	22.5340544773714697	114.038589345564958	440304	V0440300	13684	39	118	41	117	114.037119329999996	22.5316063799999995	114.039559659999995	22.5338223400000004	1
2019-10-19 15:15:02	2019-10-19 16:25:18	3.05925700000000012	01	未知	22.5345084682540211	114.041678934908091	440304	V0440300	13685	39	119	41	118	114.039559659999995	22.5316063799999995	114.042000000000002	22.5338223400000004	1
2019-10-19 14:37:53	2019-10-19 15:23:29	3.05925700000000012	01	19-39岁	22.5338423684626186	114.042266354630343	440304	V0440300	13686	39	120	41	119	114.042000000000002	22.5316063799999995	114.044440339999994	22.5338223400000004	1
2019-10-19 00:01:08	2019-10-19 01:47:33	3.05925700000000012	02	19-39岁	22.5342299391442182	114.044201214681593	440304	V0440300	13686	39	120	41	119	114.042000000000002	22.5316063799999995	114.044440339999994	22.5338223400000004	1
2019-10-19 19:37:21	2019-10-19 23:24:28	3.05925700000000012	03	未知	22.5343242795801402	114.04246011025657	440304	V0440300	13686	39	120	41	119	114.042000000000002	22.5316063799999995	114.044440339999994	22.5338223400000004	1
2019-10-19 20:37:43	2019-10-19 23:04:16	3.05925700000000012	02	19-39岁	22.5349070389134312	114.042739158486242	440304	V0440300	13686	39	120	41	119	114.042000000000002	22.5316063799999995	114.044440339999994	22.5338223400000004	1
2019-10-19 11:32:07	2019-10-19 14:11:05	3.05925700000000012	02	19-39岁	22.5350335765612293	114.048643593860447	440304	V0440300	13688	39	122	40	121	114.046880669999993	22.5316063799999995	114.04932101	22.5338223400000004	1
2019-10-19 11:40:29	2019-10-19 13:36:10	3.05925700000000012	02	19-39岁	22.5343781145343911	114.048336919060873	440304	V0440300	13688	39	122	40	121	114.046880669999993	22.5316063799999995	114.04932101	22.5338223400000004	1
2019-10-19 11:36:29	2019-10-19 14:43:13	3.05925700000000012	01	19-39岁	22.5341320604745796	114.047224855862495	440304	V0440300	13688	39	122	40	121	114.046880669999993	22.5316063799999995	114.04932101	22.5338223400000004	1
2019-10-19 00:11:26	2019-10-19 00:23:08	3.05925700000000012	03	未知	22.5343793877908283	114.049881680856046	440304	V0440300	13689	39	123	40	122	114.04932101	22.5316063799999995	114.051761350000007	22.5338223400000004	1
2019-10-19 21:14:51	2019-10-19 23:35:04	3.05925700000000012	01	19-39岁	22.53488123236842	114.054116774879915	440304	V0440300	13690	39	124	40	123	114.051761350000007	22.5316063799999995	114.054201680000006	22.5338223400000004	1
2019-10-19 21:22:39	2019-10-19 23:35:43	3.05925700000000012	02	未知	22.5347443137400489	114.052555453200071	440304	V0440300	13690	39	124	40	123	114.051761350000007	22.5316063799999995	114.054201680000006	22.5338223400000004	1
2019-10-19 15:43:24	2019-10-19 20:35:33	3.05925700000000012	03	未知	22.5349462747806406	114.057175850105907	440304	V0440300	13692	39	126	40	125	114.056642019999998	22.5316063799999995	114.059082349999997	22.5338223400000004	1
2019-10-19 17:39:42	2019-10-19 23:36:48	3.05925700000000012	02	19-39岁	22.5356482359761188	114.059531617319152	440304	V0440300	13693	39	127	40	126	114.059082349999997	22.5316063799999995	114.061522690000004	22.5338223400000004	1
2019-10-19 15:59:16	2019-10-19 16:00:16	3.05925700000000012	01	19-39岁	22.5345330887979216	114.063208367484435	440304	V0440300	13694	39	128	40	127	114.061522690000004	22.5316063799999995	114.063963029999996	22.5338223400000004	1
2019-10-19 19:00:06	2019-10-19 20:45:59	3.05925700000000012	01	19-39岁	22.5353893208815208	114.063637172589949	440304	V0440300	13694	39	128	40	127	114.061522690000004	22.5316063799999995	114.063963029999996	22.5338223400000004	1
2019-10-19 14:03:33	2019-10-19 16:29:57	3.05925700000000012	01	40-55岁	22.5346655782051108	114.06799544074012	440304	V0440300	13696	39	130	40	129	114.066403359999995	22.5316063799999995	114.068843700000002	22.5338223400000004	1
2019-10-19 20:37:45	2019-10-19 22:51:08	3.05925700000000012	02	19-39岁	22.5356516169169296	114.075552993591131	440304	V0440300	13699	39	133	40	132	114.073724369999994	22.5316063799999995	114.07616471	22.5338223400000004	1
2019-10-19 23:39:19	2019-10-19 23:39:19	3.05925700000000012	01	19-39岁	22.5346142591702687	114.075089065418211	440304	V0440300	13699	39	133	40	132	114.073724369999994	22.5316063799999995	114.07616471	22.5338223400000004	1
2019-10-19 16:15:51	2019-10-19 16:44:44	3.05925700000000012	02	19-39岁	22.5354615754713308	114.077014383621574	440304	V0440300	13700	39	134	40	133	114.07616471	22.5316063799999995	114.078605039999999	22.5338223400000004	1
2019-10-19 12:10:53	2019-10-19 16:38:45	3.05925700000000012	02	19-39岁	22.5358978294282686	114.08065838823893	440304	V0440300	13701	39	135	40	134	114.078605039999999	22.5316063799999995	114.081045380000006	22.5338223400000004	1
2019-10-19 13:41:20	2019-10-19 17:53:09	2.29234759999999982	02	19-39岁	22.5363943084783003	113.902680659597166	440305	V0440300	13985	40	62	43	61	113.900460510000002	22.5338223400000004	113.902900840000001	22.5360383000000013	1
2019-10-19 14:07:40	2019-10-19 19:11:13	2.29234759999999982	01	40-55岁	22.5367415968834592	113.904781038095152	440305	V0440300	13986	40	63	43	62	113.902900840000001	22.5338223400000004	113.905341179999994	22.5360383000000013	1
2019-10-19 20:30:31	2019-10-19 22:13:16	2.29234759999999982	01	19-39岁	22.53811587209346	113.90350685624054	440305	V0440300	13986	40	63	43	62	113.902900840000001	22.5338223400000004	113.905341179999994	22.5360383000000013	1
2019-10-19 18:07:28	2019-10-19 21:12:51	2.29234759999999982	02	19-39岁	22.5366537548585306	113.907250583313754	440305	V0440300	13987	40	64	43	63	113.905341179999994	22.5338223400000004	113.907781510000007	22.5360383000000013	1
2019-10-19 13:11:09	2019-10-19 16:12:31	2.29234759999999982	01	40-55岁	22.5367948737290007	113.908957264400101	440305	V0440300	13988	40	65	43	64	113.907781510000007	22.5338223400000004	113.910221849999999	22.5360383000000013	1
2019-10-19 16:28:49	2019-10-19 21:59:18	2.29234759999999982	02	19-39岁	22.5371365407587696	113.911708701749731	440305	V0440300	13989	40	66	43	65	113.910221849999999	22.5338223400000004	113.912662190000006	22.5360383000000013	1
2019-10-19 11:30:43	2019-10-19 13:30:14	2.29234759999999982	01	19-39岁	22.5375437307283484	113.914584995574486	440305	V0440300	13990	40	67	43	66	113.912662190000006	22.5338223400000004	113.915102520000005	22.5360383000000013	1
2019-10-19 00:53:09	2019-10-19 02:44:12	2.29234759999999982	01	19-39岁	22.538174797958451	113.916902577264096	440305	V0440300	13991	40	68	43	67	113.915102520000005	22.5338223400000004	113.917542859999998	22.5360383000000013	1
2019-10-19 00:52:53	2019-10-19 11:50:50	2.29234759999999982	01	40-55岁	22.5371827966528286	113.917410374558614	440305	V0440300	13991	40	68	43	67	113.915102520000005	22.5338223400000004	113.917542859999998	22.5360383000000013	1
2019-10-19 19:11:54	2019-10-19 21:41:42	2.29234759999999982	01	19-39岁	22.5371284344733596	113.915517156653422	440305	V0440300	13991	40	68	43	67	113.915102520000005	22.5338223400000004	113.917542859999998	22.5360383000000013	1
2019-10-19 19:25:00	2019-10-19 21:52:18	2.29234759999999982	02	19-39岁	22.5362283654800315	113.917995048776788	440305	V0440300	13992	40	69	43	68	113.917542859999998	22.5338223400000004	113.919983189999996	22.5360383000000013	1
2019-10-19 00:00:06	2019-10-19 00:40:55	2.29234759999999982	02	19-39岁	22.5375230998459983	113.918685198438155	440305	V0440300	13992	40	69	43	68	113.917542859999998	22.5338223400000004	113.919983189999996	22.5360383000000013	1
2019-10-19 19:58:19	2019-10-19 19:59:19	2.29234759999999982	01	55岁以上	22.536999617084259	113.919153431109933	440305	V0440300	13992	40	69	43	68	113.917542859999998	22.5338223400000004	113.919983189999996	22.5360383000000013	1
2019-10-19 12:53:35	2019-10-19 14:43:47	2.29234759999999982	01	19-39岁	22.5360893525366102	113.92157323958007	440305	V0440300	13993	40	70	43	69	113.919983189999996	22.5338223400000004	113.922423530000003	22.5360383000000013	1
2019-10-19 20:15:32	2019-10-19 23:22:31	2.29234759999999982	02	19-39岁	22.5374966985963994	113.922018048865098	440305	V0440300	13993	40	70	43	69	113.919983189999996	22.5338223400000004	113.922423530000003	22.5360383000000013	1
2019-10-19 19:13:42	2019-10-19 21:20:35	2.29234759999999982	01	19-39岁	22.5366244682287409	113.921240770672881	440305	V0440300	13993	40	70	43	69	113.919983189999996	22.5338223400000004	113.922423530000003	22.5360383000000013	1
2019-10-19 16:11:18	2019-10-19 18:12:35	2.29234759999999982	03	19-39岁	22.5361037667214887	113.928460846032593	440305	V0440300	13996	40	73	42	72	113.927304199999995	22.5338223400000004	113.929744540000002	22.5360383000000013	1
2019-10-19 13:47:27	2019-10-19 21:05:58	2.29234759999999982	02	0-18岁	22.5378790006723904	113.930685169671648	440305	V0440300	13997	40	74	42	73	113.929744540000002	22.5338223400000004	113.932184879999994	22.5360383000000013	1
2019-10-19 13:13:30	2019-10-19 14:55:15	2.29234759999999982	02	19-39岁	22.5372530082393894	113.936664106063787	440305	V0440300	13999	40	76	42	75	113.934625209999993	22.5338223400000004	113.93706555	22.5360383000000013	2
2019-10-19 15:48:54	2019-10-19 17:13:23	2.29234759999999982	02	19-39岁	22.5372530082393894	113.936664106063787	440305	V0440300	13999	40	76	42	75	113.934625209999993	22.5338223400000004	113.93706555	22.5360383000000013	2
2019-10-19 12:54:08	2019-10-19 15:32:14	2.29234759999999982	02	19-39岁	22.5375512095531292	113.936210623823683	440305	V0440300	13999	40	76	42	75	113.934625209999993	22.5338223400000004	113.93706555	22.5360383000000013	1
2019-10-19 18:59:32	2019-10-19 23:05:52	2.29234759999999982	02	19-39岁	22.5380036038448495	113.944332271507989	440305	V0440300	14002	40	79	42	78	113.941946220000005	22.5338223400000004	113.944386559999998	22.5360383000000013	1
2019-10-19 21:42:51	2019-10-19 22:30:10	2.29234759999999982	03	未知	22.5363409370765204	113.948973871191001	440305	V0440300	14004	40	81	42	80	113.946826889999997	22.5338223400000004	113.949267230000004	22.5360383000000013	2
2019-10-19 20:32:22	2019-10-19 21:42:18	2.29234759999999982	03	未知	22.5363409370765204	113.948973871191001	440305	V0440300	14004	40	81	42	80	113.946826889999997	22.5338223400000004	113.949267230000004	22.5360383000000013	2
2019-10-19 00:02:20	2019-10-19 00:41:06	2.29234759999999982	02	40-55岁	22.5381714641717394	113.956511556227028	440305	V0440300	14007	40	84	42	83	113.954147899999995	22.5338223400000004	113.956588240000002	22.5360383000000013	1
2019-10-19 18:41:05	2019-10-19 20:54:51	2.29234759999999982	02	19-39岁	22.5373503943592191	113.954615660629273	440305	V0440300	14007	40	84	42	83	113.954147899999995	22.5338223400000004	113.956588240000002	22.5360383000000013	1
2019-10-19 17:53:41	2019-10-19 19:45:28	2.29234759999999982	02	19-39岁	22.5367746400919486	113.957095968550775	440305	V0440300	14008	40	85	42	84	113.956588240000002	22.5338223400000004	113.959028570000001	22.5360383000000013	1
2019-10-19 00:35:46	2019-10-19 08:33:38	2.29234759999999982	02	19-39岁	22.5372397485805287	113.960214088538237	440305	V0440300	14009	40	86	42	85	113.959028570000001	22.5338223400000004	113.961468909999994	22.5360383000000013	2
2019-10-19 15:08:20	2019-10-19 15:54:12	2.29234759999999982	02	19-39岁	22.5372397485805287	113.960214088538237	440305	V0440300	14009	40	86	42	85	113.959028570000001	22.5338223400000004	113.961468909999994	22.5360383000000013	2
2019-10-19 06:00:35	2019-10-19 09:50:44	2.29234759999999982	01	19-39岁	22.5379290452756109	113.963259320849275	440305	V0440300	14010	40	87	42	86	113.961468909999994	22.5338223400000004	113.963909240000007	22.5360383000000013	1
2019-10-19 11:06:26	2019-10-19 12:17:48	2.29234759999999982	01	55岁以上	22.537673789936651	113.961691023419704	440305	V0440300	14010	40	87	42	86	113.961468909999994	22.5338223400000004	113.963909240000007	22.5360383000000013	1
2019-10-19 13:47:24	2019-10-19 19:24:04	2.29234759999999982	01	19-39岁	22.5367724959150983	113.965577444853295	440305	V0440300	14011	40	88	42	87	113.963909240000007	22.5338223400000004	113.966349579999999	22.5360383000000013	1
2019-10-19 16:59:03	2019-10-19 20:09:01	2.29234759999999982	01	19-39岁	22.5362719284801187	113.965355226869065	440305	V0440300	14011	40	88	42	87	113.963909240000007	22.5338223400000004	113.966349579999999	22.5360383000000013	1
2019-10-19 15:54:41	2019-10-19 21:46:12	2.29234759999999982	02	19-39岁	22.5373841832821888	113.964514809624745	440305	V0440300	14011	40	88	42	87	113.963909240000007	22.5338223400000004	113.966349579999999	22.5360383000000013	1
2019-10-19 15:17:34	2019-10-19 18:41:29	2.29234759999999982	01	19-39岁	22.5381857526894294	113.964905316982637	440305	V0440300	14011	40	88	42	87	113.963909240000007	22.5338223400000004	113.966349579999999	22.5360383000000013	3
2019-10-19 18:55:12	2019-10-19 19:27:42	2.29234759999999982	01	19-39岁	22.5381857526894294	113.964905316982637	440305	V0440300	14011	40	88	42	87	113.963909240000007	22.5338223400000004	113.966349579999999	22.5360383000000013	3
2019-10-19 13:16:39	2019-10-19 14:26:30	2.29234759999999982	01	19-39岁	22.5381857526894294	113.964905316982637	440305	V0440300	14011	40	88	42	87	113.963909240000007	22.5338223400000004	113.966349579999999	22.5360383000000013	3
2019-10-19 18:47:29	2019-10-19 22:05:14	2.29234759999999982	02	40-55岁	22.5382374965780912	113.964777884790735	440305	V0440300	14011	40	88	42	87	113.963909240000007	22.5338223400000004	113.966349579999999	22.5360383000000013	1
2019-10-19 16:45:10	2019-10-19 17:42:52	2.29234759999999982	02	19-39岁	22.5369432687835491	113.968410582110934	440305	V0440300	14012	40	89	42	88	113.966349579999999	22.5338223400000004	113.968789920000006	22.5360383000000013	1
2019-10-19 18:19:16	2019-10-19 22:11:51	2.29234759999999982	01	19-39岁	22.5381510663784397	113.967849841299909	440305	V0440300	14012	40	89	42	88	113.966349579999999	22.5338223400000004	113.968789920000006	22.5360383000000013	1
2019-10-19 10:58:11	2019-10-19 19:31:08	2.29234759999999982	02	19-39岁	22.5366694717721394	113.966813540294297	440305	V0440300	14012	40	89	42	88	113.966349579999999	22.5338223400000004	113.968789920000006	22.5360383000000013	1
2019-10-19 16:01:50	2019-10-19 22:48:01	2.29234759999999982	02	19-39岁	22.5367288672045198	113.967570035343257	440305	V0440300	14012	40	89	42	88	113.966349579999999	22.5338223400000004	113.968789920000006	22.5360383000000013	1
2019-10-19 11:50:21	2019-10-19 13:34:26	2.29234759999999982	01	19-39岁	22.5366992837218696	113.966958617996767	440305	V0440300	14012	40	89	42	88	113.966349579999999	22.5338223400000004	113.968789920000006	22.5360383000000013	1
2019-10-19 16:55:18	2019-10-19 18:00:25	2.29234759999999982	02	19-39岁	22.5366420415784887	113.966794709410337	440305	V0440300	14012	40	89	42	88	113.966349579999999	22.5338223400000004	113.968789920000006	22.5360383000000013	1
2019-10-19 19:22:08	2019-10-19 21:48:49	2.29234759999999982	01	40-55岁	22.5367640722182685	113.978547602947984	440305	V0440300	14016	40	93	42	92	113.976110930000004	22.5338223400000004	113.978551260000003	22.5360383000000013	1
2019-10-19 20:43:41	2019-10-19 21:42:10	2.29234759999999982	01	40-55岁	22.536476411765161	113.989192220919549	440305	V0440300	14021	40	98	42	97	113.988312609999994	22.5338223400000004	113.990752939999993	22.5360383000000013	1
2019-10-19 10:42:33	2019-10-19 14:35:15	2.29234759999999982	03	未知	22.5366715241476783	113.990936766671297	440305	V0440300	14022	40	99	42	98	113.990752939999993	22.5338223400000004	113.99319328	22.5360383000000013	1
2019-10-19 15:07:08	2019-10-19 17:43:33	2.29234759999999982	01	19-39岁	22.5374077146890883	113.99121226435868	440305	V0440300	14022	40	99	42	98	113.990752939999993	22.5338223400000004	113.99319328	22.5360383000000013	2
2019-10-19 21:54:44	2019-10-19 23:17:04	2.29234759999999982	01	19-39岁	22.5374077146890883	113.99121226435868	440305	V0440300	14022	40	99	42	98	113.990752939999993	22.5338223400000004	113.99319328	22.5360383000000013	2
2019-10-19 23:13:01	2019-10-19 23:13:34	3.05925700000000012	01	55岁以上	22.5379971325136204	113.990878868189128	440304	V0440300	14022	40	99	42	98	113.990752939999993	22.5338223400000004	113.99319328	22.5360383000000013	1
2019-10-19 18:31:14	2019-10-19 22:30:24	3.05925700000000012	02	19-39岁	22.5367418273349713	113.991799917579172	440304	V0440300	14022	40	99	42	98	113.990752939999993	22.5338223400000004	113.99319328	22.5360383000000013	1
2019-10-19 18:11:40	2019-10-19 21:11:14	3.05925700000000012	01	40-55岁	22.5372897158117986	113.994071181594293	440304	V0440300	14023	40	100	42	99	113.99319328	22.5338223400000004	113.995633609999999	22.5360383000000013	1
2019-10-19 17:37:02	2019-10-19 17:38:02	3.05925700000000012	02	55岁以上	22.5377002664039487	113.998171965827709	440304	V0440300	14025	40	102	42	101	113.998073950000006	22.5338223400000004	114.000514289999998	22.5360383000000013	1
2019-10-19 07:41:02	2019-10-19 08:36:12	3.05925700000000012	01	19-39岁	22.5379107232012785	114.001227823540461	440304	V0440300	14026	40	103	42	102	114.000514289999998	22.5338223400000004	114.002954619999997	22.5360383000000013	1
2019-10-19 16:19:03	2019-10-19 18:35:39	3.05925700000000012	01	19-39岁	22.537390064270479	114.005251611482862	440304	V0440300	14027	40	104	42	103	114.002954619999997	22.5338223400000004	114.005394960000004	22.5360383000000013	1
2019-10-19 21:04:18	2019-10-19 22:41:17	3.05925700000000012	02	19-39岁	22.5375997312458694	114.005363672823648	440304	V0440300	14027	40	104	42	103	114.002954619999997	22.5338223400000004	114.005394960000004	22.5360383000000013	1
2019-10-19 22:56:56	2019-10-19 23:31:30	3.05925700000000012	01	19-39岁	22.5364697594685914	114.003328372817549	440304	V0440300	14027	40	104	42	103	114.002954619999997	22.5338223400000004	114.005394960000004	22.5360383000000013	1
2019-10-19 00:57:59	2019-10-19 01:35:19	3.05925700000000012	01	19-39岁	22.5377037506298592	114.003680627317109	440304	V0440300	14027	40	104	42	103	114.002954619999997	22.5338223400000004	114.005394960000004	22.5360383000000013	2
2019-10-19 13:01:51	2019-10-19 14:02:14	3.05925700000000012	01	19-39岁	22.5377037506298592	114.003680627317109	440304	V0440300	14027	40	104	42	103	114.002954619999997	22.5338223400000004	114.005394960000004	22.5360383000000013	2
2019-10-19 18:45:00	2019-10-19 21:06:46	3.05925700000000012	02	19-39岁	22.5375766955753996	114.003158729443598	440304	V0440300	14027	40	104	42	103	114.002954619999997	22.5338223400000004	114.005394960000004	22.5360383000000013	1
2019-10-19 08:42:56	2019-10-19 23:15:06	3.05925700000000012	01	19-39岁	22.5362859142577605	114.007510014700969	440304	V0440300	14028	40	105	42	104	114.005394960000004	22.5338223400000004	114.007835290000003	22.5360383000000013	1
2019-10-19 13:12:54	2019-10-19 15:02:25	3.05925700000000012	01	19-39岁	22.5372209224327804	114.007800746301442	440304	V0440300	14028	40	105	42	104	114.005394960000004	22.5338223400000004	114.007835290000003	22.5360383000000013	1
2019-10-19 14:47:29	2019-10-19 15:23:02	3.05925700000000012	01	40-55岁	22.5363101028794404	114.00783982100144	440304	V0440300	14029	40	106	42	105	114.007835290000003	22.5338223400000004	114.010275629999995	22.5360383000000013	1
2019-10-19 13:22:50	2019-10-19 15:02:13	3.05925700000000012	01	19-39岁	22.5369448678028199	114.008001011595809	440304	V0440300	14029	40	106	42	105	114.007835290000003	22.5338223400000004	114.010275629999995	22.5360383000000013	1
2019-10-19 11:16:19	2019-10-19 14:07:24	3.05925700000000012	02	19-39岁	22.5374212331655208	114.00886514340111	440304	V0440300	14029	40	106	42	105	114.007835290000003	22.5338223400000004	114.010275629999995	22.5360383000000013	1
2019-10-19 18:03:45	2019-10-19 20:12:36	3.05925700000000012	03	未知	22.5375762382593692	114.009435023527828	440304	V0440300	14029	40	106	42	105	114.007835290000003	22.5338223400000004	114.010275629999995	22.5360383000000013	1
2019-10-19 16:14:30	2019-10-19 18:18:19	3.05925700000000012	01	19-39岁	22.5372119850980894	114.012658743748901	440304	V0440300	14030	40	107	42	106	114.010275629999995	22.5338223400000004	114.012715970000002	22.5360383000000013	1
2019-10-19 18:59:21	2019-10-19 20:37:05	3.05925700000000012	02	40-55岁	22.5381762071073908	114.015008611853517	440304	V0440300	14031	40	108	42	107	114.012715970000002	22.5338223400000004	114.015156300000001	22.5360383000000013	1
2019-10-19 17:31:26	2019-10-19 21:07:17	3.05925700000000012	02	19-39岁	22.5364626752162494	114.019942142887075	440304	V0440300	14033	40	110	42	109	114.017596639999994	22.5338223400000004	114.02003698	22.5360383000000013	1
2019-10-19 21:35:04	2019-10-19 23:14:52	3.05925700000000012	02	19-39岁	22.5380741171501384	114.020208716719409	440304	V0440300	14034	40	111	42	110	114.02003698	22.5338223400000004	114.022477309999999	22.5360383000000013	1
2019-10-19 15:20:42	2019-10-19 17:36:54	3.05925700000000012	01	40-55岁	22.537110368429321	114.021288424224451	440304	V0440300	14034	40	111	42	110	114.02003698	22.5338223400000004	114.022477309999999	22.5360383000000013	1
2019-10-19 13:25:14	2019-10-19 15:13:16	3.05925700000000012	01	40-55岁	22.5372909149356495	114.025190257894891	440304	V0440300	14036	40	113	42	112	114.024917650000006	22.5338223400000004	114.027357980000005	22.5360383000000013	1
2019-10-19 00:00:03	2019-10-19 01:44:19	3.05925700000000012	01	19-39岁	22.5373938626814407	114.042511268678254	440304	V0440300	14043	40	120	41	119	114.042000000000002	22.5338223400000004	114.044440339999994	22.5360383000000013	1
2019-10-19 19:20:21	2019-10-19 20:37:17	3.05925700000000012	01	19-39岁	22.5367556804047986	114.046090567730573	440304	V0440300	14044	40	121	41	120	114.044440339999994	22.5338223400000004	114.046880669999993	22.5360383000000013	1
2019-10-19 14:51:21	2019-10-19 16:07:38	3.05925700000000012	02	未知	22.5376505328237613	114.046654467301522	440304	V0440300	14044	40	121	41	120	114.044440339999994	22.5338223400000004	114.046880669999993	22.5360383000000013	1
2019-10-19 00:00:06	2019-10-19 00:04:54	3.05925700000000012	01	19-39岁	22.5377495677566699	114.04762394689088	440304	V0440300	14045	40	122	41	121	114.046880669999993	22.5338223400000004	114.04932101	22.5360383000000013	1
2019-10-19 15:57:20	2019-10-19 18:59:34	3.05925700000000012	02	19-39岁	22.5378358308330995	114.048389666424598	440304	V0440300	14045	40	122	41	121	114.046880669999993	22.5338223400000004	114.04932101	22.5360383000000013	1
2019-10-19 19:06:34	2019-10-19 23:27:57	3.05925700000000012	01	19-39岁	22.5381531603811709	114.04699354005254	440304	V0440300	14045	40	122	41	121	114.046880669999993	22.5338223400000004	114.04932101	22.5360383000000013	1
2019-10-19 18:55:07	2019-10-19 19:46:15	3.05925700000000012	01	0-18岁	22.5382120399991592	114.049217231637769	440304	V0440300	14045	40	122	41	121	114.046880669999993	22.5338223400000004	114.04932101	22.5360383000000013	1
2019-10-19 00:00:05	2019-10-19 00:03:01	3.05925700000000012	02	19-39岁	22.5381844763651813	114.048207362399125	440304	V0440300	14045	40	122	41	121	114.046880669999993	22.5338223400000004	114.04932101	22.5360383000000013	1
2019-10-19 18:46:21	2019-10-19 22:35:32	3.05925700000000012	02	19-39岁	22.5374534525480215	114.053129434864346	440304	V0440300	14047	40	124	41	123	114.051761350000007	22.5338223400000004	114.054201680000006	22.5360383000000013	1
2019-10-19 16:43:03	2019-10-19 22:16:26	3.05925700000000012	01	19-39岁	22.5375096137895099	114.059647623265121	440304	V0440300	14050	40	127	41	126	114.059082349999997	22.5338223400000004	114.061522690000004	22.5360383000000013	1
2019-10-19 10:12:19	2019-10-19 17:09:49	3.05925700000000012	02	19-39岁	22.5360889299153797	114.059940058949408	440304	V0440300	14050	40	127	41	126	114.059082349999997	22.5338223400000004	114.061522690000004	22.5360383000000013	1
2019-10-19 15:54:18	2019-10-19 17:14:05	3.05925700000000012	03	未知	22.536877752869561	114.06013709324499	440304	V0440300	14050	40	127	41	126	114.059082349999997	22.5338223400000004	114.061522690000004	22.5360383000000013	1
2019-10-19 14:17:15	2019-10-19 16:53:37	3.05925700000000012	01	40-55岁	22.5379347143834607	114.059696909612256	440304	V0440300	14050	40	127	41	126	114.059082349999997	22.5338223400000004	114.061522690000004	22.5360383000000013	1
2019-10-19 19:21:13	2019-10-19 20:36:16	3.05925700000000012	01	19-39岁	22.5361873409044087	114.063843749185139	440304	V0440300	14051	40	128	41	127	114.061522690000004	22.5338223400000004	114.063963029999996	22.5360383000000013	1
2019-10-19 23:40:08	2019-10-19 23:41:37	3.05925700000000012	01	19-39岁	22.5373325850417103	114.063294851663954	440304	V0440300	14051	40	128	41	127	114.061522690000004	22.5338223400000004	114.063963029999996	22.5360383000000013	1
2019-10-19 18:16:50	2019-10-19 20:35:33	3.05925700000000012	02	19-39岁	22.5380377240027308	114.063357653713439	440304	V0440300	14051	40	128	41	127	114.061522690000004	22.5338223400000004	114.063963029999996	22.5360383000000013	1
2019-10-19 18:06:02	2019-10-19 23:26:38	3.05925700000000012	01	40-55岁	22.5374934101619111	114.06369951784643	440304	V0440300	14051	40	128	41	127	114.061522690000004	22.5338223400000004	114.063963029999996	22.5360383000000013	1
2019-10-19 14:33:51	2019-10-19 16:01:47	3.05925700000000012	02	40-55岁	22.5380592046149886	114.061569456003269	440304	V0440300	14051	40	128	41	127	114.061522690000004	22.5338223400000004	114.063963029999996	22.5360383000000013	1
2019-10-19 17:03:12	2019-10-19 18:14:24	3.05925700000000012	03	未知	22.5369017227751804	114.064907098968973	440304	V0440300	14052	40	129	41	128	114.063963029999996	22.5338223400000004	114.066403359999995	22.5360383000000013	1
2019-10-19 22:38:01	2019-10-19 23:42:34	3.05925700000000012	01	19-39岁	22.5374488552676517	114.064225122711363	440304	V0440300	14052	40	129	41	128	114.063963029999996	22.5338223400000004	114.066403359999995	22.5360383000000013	2
2019-10-19 19:39:26	2019-10-19 22:35:45	3.05925700000000012	01	19-39岁	22.5374488552676517	114.064225122711363	440304	V0440300	14052	40	129	41	128	114.063963029999996	22.5338223400000004	114.066403359999995	22.5360383000000013	2
2019-10-19 00:05:42	2019-10-19 01:04:12	3.05925700000000012	01	19-39岁	22.5377512973637799	114.067444432838826	440304	V0440300	14053	40	130	41	129	114.066403359999995	22.5338223400000004	114.068843700000002	22.5360383000000013	1
2019-10-19 16:26:16	2019-10-19 21:35:08	3.05925700000000012	02	19-39岁	22.5364216792539196	114.075711650166511	440304	V0440300	14056	40	133	41	132	114.073724369999994	22.5338223400000004	114.07616471	22.5360383000000013	1
2019-10-19 16:27:06	2019-10-19 20:38:07	3.17181930000000012	02	19-39岁	22.5365696248060701	114.108344817024602	440303	V0440300	14070	40	147	41	146	114.107889080000007	22.5338223400000004	114.110329410000006	22.5360383000000013	1
2019-10-19 00:01:31	2019-10-19 00:08:16	3.17181930000000012	02	19-39岁	22.5368601771045789	114.114469690404746	440303	V0440300	14072	40	149	41	148	114.112769749999998	22.5338223400000004	114.115210079999997	22.5360383000000013	1
2019-10-19 20:58:51	2019-10-19 22:48:06	3.17181930000000012	02	19-39岁	22.5373532747321903	114.114284542588109	440303	V0440300	14072	40	149	41	148	114.112769749999998	22.5338223400000004	114.115210079999997	22.5360383000000013	1
2019-10-19 16:46:36	2019-10-19 18:11:35	3.17181930000000012	02	55岁以上	22.5364247904949089	114.113847192234914	440303	V0440300	14072	40	149	41	148	114.112769749999998	22.5338223400000004	114.115210079999997	22.5360383000000013	1
2019-10-19 21:00:39	2019-10-19 22:49:37	3.17181930000000012	02	19-39岁	22.5374015247265618	114.114458431841641	440303	V0440300	14072	40	149	41	148	114.112769749999998	22.5338223400000004	114.115210079999997	22.5360383000000013	1
2019-10-19 21:49:43	2019-10-19 22:52:45	2.29234759999999982	01	40-55岁	22.540333195259759	113.899619881239474	440305	V0440300	14341	41	61	44	60	113.898020169999995	22.5360383000000013	113.900460510000002	22.5382542599999987	1
2019-10-19 17:39:28	2019-10-19 22:41:10	2.29234759999999982	02	19-39岁	22.5394525616304513	113.907780805996538	440305	V0440300	14344	41	64	44	63	113.905341179999994	22.5360383000000013	113.907781510000007	22.5382542599999987	1
2019-10-19 19:15:55	2019-10-19 21:50:11	2.29234759999999982	02	19-39岁	22.5391894654612095	113.907708950241229	440305	V0440300	14344	41	64	44	63	113.905341179999994	22.5360383000000013	113.907781510000007	22.5382542599999987	3
2019-10-19 18:40:56	2019-10-19 19:15:41	2.29234759999999982	02	19-39岁	22.5391894654612095	113.907708950241229	440305	V0440300	14344	41	64	44	63	113.905341179999994	22.5360383000000013	113.907781510000007	22.5382542599999987	3
2019-10-19 21:50:34	2019-10-19 22:39:14	2.29234759999999982	02	19-39岁	22.5391894654612095	113.907708950241229	440305	V0440300	14344	41	64	44	63	113.905341179999994	22.5360383000000013	113.907781510000007	22.5382542599999987	3
2019-10-19 15:26:17	2019-10-19 18:12:13	2.29234759999999982	02	19-39岁	22.5401950234329291	113.909785009801922	440305	V0440300	14345	41	65	44	64	113.907781510000007	22.5360383000000013	113.910221849999999	22.5382542599999987	1
2019-10-19 18:24:56	2019-10-19 22:20:10	2.29234759999999982	01	19-39岁	22.5393945871828087	113.912746526447265	440305	V0440300	14347	41	67	44	66	113.912662190000006	22.5360383000000013	113.915102520000005	22.5382542599999987	1
2019-10-19 23:31:55	2019-10-19 23:31:55	2.29234759999999982	02	40-55岁	22.5393430354924007	113.916643448382189	440305	V0440300	14348	41	68	44	67	113.915102520000005	22.5360383000000013	113.917542859999998	22.5382542599999987	1
2019-10-19 08:19:34	2019-10-19 09:01:34	2.29234759999999982	02	19-39岁	22.5392654368837491	113.919656874574954	440305	V0440300	14349	41	69	44	68	113.917542859999998	22.5360383000000013	113.919983189999996	22.5382542599999987	1
2019-10-19 14:02:21	2019-10-19 22:34:03	2.29234759999999982	01	19-39岁	22.5402650765012282	113.919547238392383	440305	V0440300	14349	41	69	44	68	113.917542859999998	22.5360383000000013	113.919983189999996	22.5382542599999987	1
2019-10-19 12:13:10	2019-10-19 14:11:18	2.29234759999999982	01	40-55岁	22.5387370237438098	113.92033895321461	440305	V0440300	14350	41	70	43	69	113.919983189999996	22.5360383000000013	113.922423530000003	22.5382542599999987	1
2019-10-19 18:56:07	2019-10-19 18:57:07	2.29234759999999982	01	40-55岁	22.53904178116521	113.920701363559914	440305	V0440300	14350	41	70	43	69	113.919983189999996	22.5360383000000013	113.922423530000003	22.5382542599999987	1
2019-10-19 12:39:59	2019-10-19 20:49:52	2.29234759999999982	01	19-39岁	22.5390861604006005	113.935302349095508	440305	V0440300	14356	41	76	43	75	113.934625209999993	22.5360383000000013	113.93706555	22.5382542599999987	1
2019-10-19 16:53:19	2019-10-19 18:00:05	2.29234759999999982	01	19-39岁	22.5403894570252383	113.942132610559412	440305	V0440300	14359	41	79	43	78	113.941946220000005	22.5360383000000013	113.944386559999998	22.5382542599999987	1
2019-10-19 20:13:56	2019-10-19 21:53:12	2.29234759999999982	02	19-39岁	22.539330741258329	113.957681118834387	440305	V0440300	14365	41	85	43	84	113.956588240000002	22.5360383000000013	113.959028570000001	22.5382542599999987	1
2019-10-19 19:03:36	2019-10-19 21:57:00	2.29234759999999982	01	40-55岁	22.5394225327509687	113.959670770396571	440305	V0440300	14366	41	86	43	85	113.959028570000001	22.5360383000000013	113.961468909999994	22.5382542599999987	1
2019-10-19 10:19:44	2019-10-19 13:37:50	2.29234759999999982	01	40-55岁	22.5403097525382314	113.959340428095331	440305	V0440300	14366	41	86	43	85	113.959028570000001	22.5360383000000013	113.961468909999994	22.5382542599999987	2
2019-10-19 09:39:46	2019-10-19 10:19:44	2.29234759999999982	01	40-55岁	22.5403097525382314	113.959340428095331	440305	V0440300	14366	41	86	43	85	113.959028570000001	22.5360383000000013	113.961468909999994	22.5382542599999987	2
2019-10-19 15:12:02	2019-10-19 15:57:17	2.29234759999999982	02	55岁以上	22.5386487250274108	113.963136697225934	440305	V0440300	14367	41	87	43	86	113.961468909999994	22.5360383000000013	113.963909240000007	22.5382542599999987	1
2019-10-19 23:06:48	2019-10-19 23:06:48	2.29234759999999982	01	19-39岁	22.5387792732938514	113.962881238377051	440305	V0440300	14367	41	87	43	86	113.961468909999994	22.5360383000000013	113.963909240000007	22.5382542599999987	1
2019-10-19 13:53:46	2019-10-19 16:27:19	2.29234759999999982	02	19-39岁	22.5400954832728608	113.962327783160745	440305	V0440300	14367	41	87	43	86	113.961468909999994	22.5360383000000013	113.963909240000007	22.5382542599999987	1
2019-10-19 19:00:56	2019-10-19 20:59:56	2.29234759999999982	01	19-39岁	22.5402367305850788	113.961683465899043	440305	V0440300	14367	41	87	43	86	113.961468909999994	22.5360383000000013	113.963909240000007	22.5382542599999987	1
2019-10-19 02:35:09	2019-10-19 04:46:41	2.29234759999999982	01	19-39岁	22.5382876927665698	113.963134885345241	440305	V0440300	14367	41	87	43	86	113.961468909999994	22.5360383000000013	113.963909240000007	22.5382542599999987	2
2019-10-19 20:05:58	2019-10-19 23:26:42	2.29234759999999982	01	19-39岁	22.5382876927665698	113.963134885345241	440305	V0440300	14367	41	87	43	86	113.961468909999994	22.5360383000000013	113.963909240000007	22.5382542599999987	2
2019-10-19 11:17:57	2019-10-19 14:52:56	2.29234759999999982	02	19-39岁	22.5402046837978105	113.961897909123024	440305	V0440300	14367	41	87	43	86	113.961468909999994	22.5360383000000013	113.963909240000007	22.5382542599999987	1
2019-10-19 09:40:59	2019-10-19 14:18:37	2.29234759999999982	01	19-39岁	22.53913030225727	113.963786805011338	440305	V0440300	14367	41	87	43	86	113.961468909999994	22.5360383000000013	113.963909240000007	22.5382542599999987	2
2019-10-19 17:24:34	2019-10-19 21:18:55	2.29234759999999982	01	19-39岁	22.53913030225727	113.963786805011338	440305	V0440300	14367	41	87	43	86	113.961468909999994	22.5360383000000013	113.963909240000007	22.5382542599999987	2
2019-10-19 09:10:42	2019-10-19 19:38:15	2.29234759999999982	02	19-39岁	22.5401098787946985	113.964523174608317	440305	V0440300	14368	41	88	43	87	113.963909240000007	22.5360383000000013	113.966349579999999	22.5382542599999987	1
2019-10-19 14:21:50	2019-10-19 15:19:50	2.29234759999999982	02	19-39岁	22.5403636828290317	113.965537752689585	440305	V0440300	14368	41	88	43	87	113.963909240000007	22.5360383000000013	113.966349579999999	22.5382542599999987	1
2019-10-19 16:50:26	2019-10-19 18:58:52	2.29234759999999982	02	19-39岁	22.5388682495119212	113.96472522233816	440305	V0440300	14368	41	88	43	87	113.963909240000007	22.5360383000000013	113.966349579999999	22.5382542599999987	1
2019-10-19 11:02:57	2019-10-19 14:05:29	2.29234759999999982	01	19-39岁	22.5388520768059593	113.964346674237774	440305	V0440300	14368	41	88	43	87	113.963909240000007	22.5360383000000013	113.966349579999999	22.5382542599999987	1
2019-10-19 08:11:31	2019-10-19 10:23:50	2.29234759999999982	01	19-39岁	22.538588041205891	113.964702207106356	440305	V0440300	14368	41	88	43	87	113.963909240000007	22.5360383000000013	113.966349579999999	22.5382542599999987	1
2019-10-19 13:45:15	2019-10-19 14:20:25	2.29234759999999982	01	19-39岁	22.5384367334576794	113.964336332328372	440305	V0440300	14368	41	88	43	87	113.963909240000007	22.5360383000000013	113.966349579999999	22.5382542599999987	1
2019-10-19 17:16:02	2019-10-19 21:36:04	2.29234759999999982	01	19-39岁	22.5388850348186587	113.9665707895102	440305	V0440300	14369	41	89	43	88	113.966349579999999	22.5360383000000013	113.968789920000006	22.5382542599999987	1
2019-10-19 19:29:40	2019-10-19 20:15:45	2.29234759999999982	01	19-39岁	22.5396419088511699	113.968419616326159	440305	V0440300	14369	41	89	43	88	113.966349579999999	22.5360383000000013	113.968789920000006	22.5382542599999987	3
2019-10-19 23:40:36	2019-10-19 23:40:36	2.29234759999999982	01	19-39岁	22.5396419088511699	113.968419616326159	440305	V0440300	14369	41	89	43	88	113.966349579999999	22.5360383000000013	113.968789920000006	22.5382542599999987	3
2019-10-19 20:16:46	2019-10-19 21:02:12	2.29234759999999982	01	19-39岁	22.5396419088511699	113.968419616326159	440305	V0440300	14369	41	89	43	88	113.966349579999999	22.5360383000000013	113.968789920000006	22.5382542599999987	3
2019-10-19 14:59:38	2019-10-19 20:12:10	2.29234759999999982	01	19-39岁	22.5403877804756192	113.969685770764784	440305	V0440300	14370	41	90	43	89	113.968789920000006	22.5360383000000013	113.971230250000005	22.5382542599999987	1
2019-10-19 17:53:27	2019-10-19 18:37:55	2.29234759999999982	01	19-39岁	22.5387648363167017	113.973121639799885	440305	V0440300	14371	41	91	43	90	113.971230250000005	22.5360383000000013	113.973670589999998	22.5382542599999987	1
2019-10-19 15:19:27	2019-10-19 17:59:57	2.29234759999999982	02	19-39岁	22.5404204142074214	113.975252094280222	440305	V0440300	14372	41	92	43	91	113.973670589999998	22.5360383000000013	113.976110930000004	22.5382542599999987	1
2019-10-19 21:34:52	2019-10-19 23:45:13	2.29234759999999982	02	19-39岁	22.5390653232806599	113.978060283141062	440305	V0440300	14373	41	93	43	92	113.976110930000004	22.5360383000000013	113.978551260000003	22.5382542599999987	1
2019-10-19 15:52:26	2019-10-19 17:16:29	2.29234759999999982	01	19-39岁	22.5398432061862906	113.976712301775521	440305	V0440300	14373	41	93	43	92	113.976110930000004	22.5360383000000013	113.978551260000003	22.5382542599999987	1
2019-10-19 09:43:08	2019-10-19 12:52:18	2.29234759999999982	01	19-39岁	22.53899948636818	113.979839660662137	440305	V0440300	14374	41	94	43	93	113.978551260000003	22.5360383000000013	113.980991599999996	22.5382542599999987	1
2019-10-19 16:50:14	2019-10-19 19:33:16	2.29234759999999982	01	19-39岁	22.5403169875042408	113.980792255258663	440305	V0440300	14374	41	94	43	93	113.978551260000003	22.5360383000000013	113.980991599999996	22.5382542599999987	1
2019-10-19 10:36:16	2019-10-19 12:27:26	2.29234759999999982	02	19-39岁	22.5396777303612694	113.979912334388203	440305	V0440300	14374	41	94	43	93	113.978551260000003	22.5360383000000013	113.980991599999996	22.5382542599999987	1
2019-10-19 21:11:07	2019-10-19 23:33:12	2.29234759999999982	02	19-39岁	22.5401723474023399	113.987032851548364	440305	V0440300	14377	41	97	43	96	113.985872270000002	22.5360383000000013	113.988312609999994	22.5382542599999987	1
2019-10-19 12:18:45	2019-10-19 17:41:58	2.29234759999999982	01	19-39岁	22.5387673937714297	113.986227827892691	440305	V0440300	14377	41	97	43	96	113.985872270000002	22.5360383000000013	113.988312609999994	22.5382542599999987	1
2019-10-19 07:29:05	2019-10-19 16:12:43	2.29234759999999982	01	19-39岁	22.53948653757476	113.987038031896702	440305	V0440300	14377	41	97	43	96	113.985872270000002	22.5360383000000013	113.988312609999994	22.5382542599999987	1
2019-10-19 19:01:59	2019-10-19 21:57:19	2.29234759999999982	02	40-55岁	22.5395926275602605	113.989328618080023	440305	V0440300	14378	41	98	43	97	113.988312609999994	22.5360383000000013	113.990752939999993	22.5382542599999987	1
2019-10-19 12:41:30	2019-10-19 14:32:53	2.29234759999999982	02	40-55岁	22.5386581448616496	113.98906714730245	440305	V0440300	14378	41	98	43	97	113.988312609999994	22.5360383000000013	113.990752939999993	22.5382542599999987	1
2019-10-19 15:23:14	2019-10-19 16:52:00	2.29234759999999982	01	19-39岁	22.5401939566038898	113.991559892257726	440305	V0440300	14379	41	99	43	98	113.990752939999993	22.5360383000000013	113.99319328	22.5382542599999987	1
2019-10-19 15:16:10	2019-10-19 17:15:12	3.05925700000000012	01	40-55岁	22.5390752422238414	113.993993630501166	440304	V0440300	14380	41	100	43	99	113.99319328	22.5360383000000013	113.995633609999999	22.5382542599999987	1
2019-10-19 20:06:49	2019-10-19 22:46:44	3.05925700000000012	01	40-55岁	22.5389028671091296	113.993463006391636	440304	V0440300	14380	41	100	43	99	113.99319328	22.5360383000000013	113.995633609999999	22.5382542599999987	1
2019-10-19 15:01:29	2019-10-19 18:01:12	3.05925700000000012	02	19-39岁	22.5385116867206499	114.000544453756262	440304	V0440300	14383	41	103	43	102	114.000514289999998	22.5360383000000013	114.002954619999997	22.5382542599999987	1
2019-10-19 17:41:04	2019-10-19 20:51:50	3.05925700000000012	02	19-39岁	22.5392476033527203	114.005162933678989	440304	V0440300	14384	41	104	43	103	114.002954619999997	22.5360383000000013	114.005394960000004	22.5382542599999987	1
2019-10-19 13:40:17	2019-10-19 15:57:31	3.05925700000000012	01	19-39岁	22.5390581503868503	114.005167023711124	440304	V0440300	14384	41	104	43	103	114.002954619999997	22.5360383000000013	114.005394960000004	22.5382542599999987	1
2019-10-19 17:58:03	2019-10-19 22:05:09	3.05925700000000012	02	19-39岁	22.5400647665001692	114.004941260411513	440304	V0440300	14384	41	104	43	103	114.002954619999997	22.5360383000000013	114.005394960000004	22.5382542599999987	1
2019-10-19 20:28:27	2019-10-19 21:51:22	3.05925700000000012	02	55岁以上	22.5389527861822785	114.005324749568302	440304	V0440300	14384	41	104	43	103	114.002954619999997	22.5360383000000013	114.005394960000004	22.5382542599999987	1
2019-10-19 14:34:06	2019-10-19 15:56:24	3.05925700000000012	01	19-39岁	22.5391018348189505	114.005574140516259	440304	V0440300	14385	41	105	43	104	114.005394960000004	22.5360383000000013	114.007835290000003	22.5382542599999987	1
2019-10-19 22:51:22	2019-10-19 22:57:16	3.05925700000000012	02	19-39岁	22.5403050413808188	114.007666212934652	440304	V0440300	14385	41	105	43	104	114.005394960000004	22.5360383000000013	114.007835290000003	22.5382542599999987	1
2019-10-19 20:35:21	2019-10-19 21:35:23	3.05925700000000012	02	19-39岁	22.5401841921083204	114.008931874667027	440304	V0440300	14386	41	106	43	105	114.007835290000003	22.5360383000000013	114.010275629999995	22.5382542599999987	1
2019-10-19 12:19:34	2019-10-19 12:20:34	3.05925700000000012	01	40-55岁	22.5394054289486689	114.008307426673909	440304	V0440300	14386	41	106	43	105	114.007835290000003	22.5360383000000013	114.010275629999995	22.5382542599999987	1
2019-10-19 18:12:15	2019-10-19 22:09:42	3.05925700000000012	02	19-39岁	22.5403231011910208	114.008151614026175	440304	V0440300	14386	41	106	43	105	114.007835290000003	22.5360383000000013	114.010275629999995	22.5382542599999987	1
2019-10-19 19:55:23	2019-10-19 23:44:39	3.05925700000000012	01	19-39岁	22.5403919120259992	114.01088027768013	440304	V0440300	14387	41	107	43	106	114.010275629999995	22.5360383000000013	114.012715970000002	22.5382542599999987	1
2019-10-19 15:23:15	2019-10-19 15:24:15	3.05925700000000012	01	19-39岁	22.5393468553499012	114.01146631100751	440304	V0440300	14387	41	107	43	106	114.010275629999995	22.5360383000000013	114.012715970000002	22.5382542599999987	2
2019-10-19 16:13:38	2019-10-19 16:14:38	3.05925700000000012	01	19-39岁	22.5393468553499012	114.01146631100751	440304	V0440300	14387	41	107	43	106	114.010275629999995	22.5360383000000013	114.012715970000002	22.5382542599999987	2
2019-10-19 19:53:44	2019-10-19 22:56:03	3.05925700000000012	01	19-39岁	22.5403082096357785	114.012689227003406	440304	V0440300	14387	41	107	43	106	114.010275629999995	22.5360383000000013	114.012715970000002	22.5382542599999987	1
2019-10-19 22:31:17	2019-10-19 23:30:12	3.05925700000000012	01	19-39岁	22.5394486206190194	114.015000664557746	440304	V0440300	14388	41	108	43	107	114.012715970000002	22.5360383000000013	114.015156300000001	22.5382542599999987	1
2019-10-19 18:11:11	2019-10-19 21:14:26	3.05925700000000012	02	19-39岁	22.5401077420975611	114.015015628896649	440304	V0440300	14388	41	108	43	107	114.012715970000002	22.5360383000000013	114.015156300000001	22.5382542599999987	1
2019-10-19 17:13:20	2019-10-19 18:14:24	3.05925700000000012	01	19-39岁	22.5385583736798907	114.0137179125133	440304	V0440300	14388	41	108	43	107	114.012715970000002	22.5360383000000013	114.015156300000001	22.5382542599999987	1
2019-10-19 16:44:21	2019-10-19 17:38:30	3.05925700000000012	01	未知	22.5398573077287203	114.014166025429589	440304	V0440300	14388	41	108	43	107	114.012715970000002	22.5360383000000013	114.015156300000001	22.5382542599999987	1
2019-10-19 08:47:05	2019-10-19 09:52:48	3.05925700000000012	01	40-55岁	22.538864377147771	114.015129825127786	440304	V0440300	14388	41	108	43	107	114.012715970000002	22.5360383000000013	114.015156300000001	22.5382542599999987	1
2019-10-19 21:10:52	2019-10-19 23:44:11	3.05925700000000012	02	19-39岁	22.5387626240874503	114.013538632429018	440304	V0440300	14388	41	108	43	107	114.012715970000002	22.5360383000000013	114.015156300000001	22.5382542599999987	1
2019-10-19 18:50:16	2019-10-19 21:33:24	3.05925700000000012	02	40-55岁	22.5384955829900591	114.013738695601646	440304	V0440300	14388	41	108	43	107	114.012715970000002	22.5360383000000013	114.015156300000001	22.5382542599999987	1
2019-10-19 14:47:45	2019-10-19 15:22:30	3.05925700000000012	03	未知	22.5394644999191698	114.014883733299769	440304	V0440300	14388	41	108	43	107	114.012715970000002	22.5360383000000013	114.015156300000001	22.5382542599999987	2
2019-10-19 15:31:35	2019-10-19 19:11:50	3.05925700000000012	03	未知	22.5394644999191698	114.014883733299769	440304	V0440300	14388	41	108	43	107	114.012715970000002	22.5360383000000013	114.015156300000001	22.5382542599999987	2
2019-10-19 12:58:14	2019-10-19 14:13:48	3.05925700000000012	01	40-55岁	22.5402063838278792	114.017899116396123	440304	V0440300	14390	41	110	43	109	114.017596639999994	22.5360383000000013	114.02003698	22.5382542599999987	1
2019-10-19 20:49:17	2019-10-19 22:18:10	3.05925700000000012	01	19-39岁	22.5392174381299988	114.022001016775647	440304	V0440300	14391	41	111	43	110	114.02003698	22.5360383000000013	114.022477309999999	22.5382542599999987	1
2019-10-19 13:48:27	2019-10-19 17:49:50	3.05925700000000012	02	19-39岁	22.5397650506205487	114.027206687971201	440304	V0440300	14393	41	113	43	112	114.024917650000006	22.5360383000000013	114.027357980000005	22.5382542599999987	1
2019-10-19 16:44:17	2019-10-19 17:35:01	3.05925700000000012	01	19-39岁	22.5384280714240184	114.041818824986308	440304	V0440300	14399	41	119	42	118	114.039559659999995	22.5360383000000013	114.042000000000002	22.5382542599999987	1
2019-10-19 20:38:24	2019-10-19 22:11:39	3.05925700000000012	01	19-39岁	22.5395224897812696	114.042436741898925	440304	V0440300	14400	41	120	42	119	114.042000000000002	22.5360383000000013	114.044440339999994	22.5382542599999987	1
2019-10-19 18:13:52	2019-10-19 21:44:28	3.05925700000000012	01	19-39岁	22.5383374470128501	114.04670785578891	440304	V0440300	14401	41	121	42	120	114.044440339999994	22.5360383000000013	114.046880669999993	22.5382542599999987	1
2019-10-19 00:00:02	2019-10-19 00:05:02	3.05925700000000012	01	19-39岁	22.5386894191976914	114.048672700336681	440304	V0440300	14402	41	122	42	121	114.046880669999993	22.5360383000000013	114.04932101	22.5382542599999987	1
2019-10-19 16:48:45	2019-10-19 20:37:00	3.05925700000000012	02	19-39岁	22.53866957318019	114.051034100694906	440304	V0440300	14403	41	123	42	122	114.04932101	22.5360383000000013	114.051761350000007	22.5382542599999987	1
2019-10-19 15:18:53	2019-10-19 16:05:10	3.05925700000000012	02	55岁以上	22.5398762659163303	114.052854500162013	440304	V0440300	14404	41	124	42	123	114.051761350000007	22.5360383000000013	114.054201680000006	22.5382542599999987	2
2019-10-19 16:16:21	2019-10-19 19:15:30	3.05925700000000012	02	55岁以上	22.5398762659163303	114.052854500162013	440304	V0440300	14404	41	124	42	123	114.051761350000007	22.5360383000000013	114.054201680000006	22.5382542599999987	2
2019-10-19 14:19:47	2019-10-19 16:50:38	3.05925700000000012	01	19-39岁	22.5384563657572912	114.057130546449557	440304	V0440300	14406	41	126	42	125	114.056642019999998	22.5360383000000013	114.059082349999997	22.5382542599999987	1
2019-10-19 07:47:27	2019-10-19 12:24:54	3.05925700000000012	01	40-55岁	22.538621336335769	114.05825410351575	440304	V0440300	14406	41	126	42	125	114.056642019999998	22.5360383000000013	114.059082349999997	22.5382542599999987	1
2019-10-19 12:38:03	2019-10-19 14:04:34	3.05925700000000012	02	19-39岁	22.5386012400723708	114.05912897050294	440304	V0440300	14407	41	127	42	126	114.059082349999997	22.5360383000000013	114.061522690000004	22.5382542599999987	1
2019-10-19 11:53:58	2019-10-19 15:12:01	3.05925700000000012	01	40-55岁	22.5397381579970215	114.061086952942816	440304	V0440300	14407	41	127	42	126	114.059082349999997	22.5360383000000013	114.061522690000004	22.5382542599999987	1
2019-10-19 15:19:13	2019-10-19 17:19:16	3.05925700000000012	01	19-39岁	22.5401116120768599	114.061273363702426	440304	V0440300	14407	41	127	42	126	114.059082349999997	22.5360383000000013	114.061522690000004	22.5382542599999987	1
2019-10-19 17:21:56	2019-10-19 20:39:19	3.05925700000000012	02	19-39岁	22.5403703036646803	114.059625854970946	440304	V0440300	14407	41	127	42	126	114.059082349999997	22.5360383000000013	114.061522690000004	22.5382542599999987	1
2019-10-19 17:38:56	2019-10-19 22:31:43	3.05925700000000012	02	19-39岁	22.5395513940020003	114.05926428552813	440304	V0440300	14407	41	127	42	126	114.059082349999997	22.5360383000000013	114.061522690000004	22.5382542599999987	1
2019-10-19 13:17:01	2019-10-19 21:25:02	3.05925700000000012	02	19-39岁	22.5389524454255792	114.062541574135594	440304	V0440300	14408	41	128	42	127	114.061522690000004	22.5360383000000013	114.063963029999996	22.5382542599999987	1
2019-10-19 00:06:23	2019-10-19 01:13:52	3.05925700000000012	02	19-39岁	22.5390568605442105	114.063316648650613	440304	V0440300	14408	41	128	42	127	114.061522690000004	22.5360383000000013	114.063963029999996	22.5382542599999987	1
2019-10-19 17:41:37	2019-10-19 21:23:00	3.05925700000000012	02	19-39岁	22.5399851916707696	114.077608928902563	440304	V0440300	14414	41	134	42	133	114.07616471	22.5360383000000013	114.078605039999999	22.5382542599999987	1
2019-10-19 17:46:47	2019-10-19 22:47:16	3.05925700000000012	01	19-39岁	22.5388742109913309	114.078059842939723	440304	V0440300	14414	41	134	42	133	114.07616471	22.5360383000000013	114.078605039999999	22.5382542599999987	1
2019-10-19 14:33:51	2019-10-19 17:33:34	3.05925700000000012	02	19-39岁	22.5394198310601617	114.085743589312585	440304	V0440300	14417	41	137	42	136	114.083485710000005	22.5360383000000013	114.085926049999998	22.5382542599999987	1
2019-10-19 22:13:11	2019-10-19 23:10:11	3.05925700000000012	01	19-39岁	22.5401647481121508	114.088001553033024	440304	V0440300	14418	41	138	42	137	114.085926049999998	22.5360383000000013	114.088366390000004	22.5382542599999987	1
2019-10-19 15:18:47	2019-10-19 18:32:44	3.17181930000000012	01	19-39岁	22.5402499180094296	114.100203492239132	440303	V0440300	14423	41	143	42	142	114.098127730000002	22.5360383000000013	114.100568069999994	22.5382542599999987	1
2019-10-19 00:56:35	2019-10-19 03:23:24	3.17181930000000012	02	19-39岁	22.5398186866600305	114.10933618533403	440303	V0440300	14427	41	147	42	146	114.107889080000007	22.5360383000000013	114.110329410000006	22.5382542599999987	1
2019-10-19 16:35:11	2019-10-19 19:46:27	3.17181930000000012	01	19-39岁	22.5401275182266509	114.112458442842438	440303	V0440300	14428	41	148	42	147	114.110329410000006	22.5360383000000013	114.112769749999998	22.5382542599999987	1
2019-10-19 15:24:37	2019-10-19 18:33:27	3.17181930000000012	01	未知	22.5395315640523393	114.11495824886444	440303	V0440300	14429	41	149	42	148	114.112769749999998	22.5360383000000013	114.115210079999997	22.5382542599999987	2
2019-10-19 18:33:27	2019-10-19 23:01:57	3.17181930000000012	01	未知	22.5395315640523393	114.11495824886444	440303	V0440300	14429	41	149	42	148	114.112769749999998	22.5360383000000013	114.115210079999997	22.5382542599999987	2
2019-10-19 20:08:30	2019-10-19 22:13:46	3.17181930000000012	01	19-39岁	22.5402399620352085	114.116711915018158	440303	V0440300	14430	41	150	42	149	114.115210079999997	22.5360383000000013	114.117650420000004	22.5382542599999987	2
2019-10-19 22:13:59	2019-10-19 23:14:44	3.17181930000000012	01	19-39岁	22.5402399620352085	114.116711915018158	440303	V0440300	14430	41	150	42	149	114.115210079999997	22.5360383000000013	114.117650420000004	22.5382542599999987	2
2019-10-19 19:03:22	2019-10-19 23:11:43	3.17181930000000012	01	19-39岁	22.5395959217736284	114.120058041356302	440303	V0440300	14431	41	151	42	150	114.117650420000004	22.5360383000000013	114.120090759999997	22.5382542599999987	1
2019-10-19 14:40:42	2019-10-19 16:54:21	3.17181930000000012	01	19-39岁	22.5384551090679395	114.120363498118152	440303	V0440300	14432	41	152	42	151	114.120090759999997	22.5360383000000013	114.122531089999995	22.5382542599999987	1
2019-10-19 21:28:23	2019-10-19 23:11:43	3.17181930000000012	01	19-39岁	22.5390667709086792	114.121254429511907	440303	V0440300	14432	41	152	42	151	114.120090759999997	22.5360383000000013	114.122531089999995	22.5382542599999987	1
2019-10-19 17:26:04	2019-10-19 19:36:09	2.29234759999999982	01	19-39岁	22.5405966137447891	113.891764181916841	440305	V0440300	14695	42	58	45	57	113.890699159999997	22.5382542599999987	113.893139500000004	22.5404702099999987	1
2019-10-19 19:15:17	2019-10-19 21:50:03	2.29234759999999982	01	19-39岁	22.540875519816499	113.904815092749487	440305	V0440300	14700	42	63	45	62	113.902900840000001	22.5382542599999987	113.905341179999994	22.5404702099999987	2
2019-10-19 18:43:00	2019-10-19 19:14:28	2.29234759999999982	01	19-39岁	22.540875519816499	113.904815092749487	440305	V0440300	14700	42	63	45	62	113.902900840000001	22.5382542599999987	113.905341179999994	22.5404702099999987	2
2019-10-19 19:07:23	2019-10-19 21:53:57	2.29234759999999982	02	19-39岁	22.5406815514793095	113.905052585495497	440305	V0440300	14700	42	63	45	62	113.902900840000001	22.5382542599999987	113.905341179999994	22.5404702099999987	1
2019-10-19 13:12:52	2019-10-19 15:32:59	2.29234759999999982	03	未知	22.5416087074139284	113.90774245279006	440305	V0440300	14701	42	64	45	63	113.905341179999994	22.5382542599999987	113.907781510000007	22.5404702099999987	1
2019-10-19 13:56:36	2019-10-19 15:20:35	2.29234759999999982	02	19-39岁	22.5424667595609201	113.912474122536835	440305	V0440300	14703	42	66	45	65	113.910221849999999	22.5382542599999987	113.912662190000006	22.5404702099999987	1
2019-10-19 19:29:19	2019-10-19 20:14:38	2.29234759999999982	03	未知	22.5405502488013703	113.912303050300238	440305	V0440300	14703	42	66	45	65	113.910221849999999	22.5382542599999987	113.912662190000006	22.5404702099999987	1
2019-10-19 19:28:24	2019-10-19 20:17:12	2.29234759999999982	03	未知	22.5418643506164997	113.913060736478315	440305	V0440300	14704	42	67	45	66	113.912662190000006	22.5382542599999987	113.915102520000005	22.5404702099999987	1
2019-10-19 18:46:33	2019-10-19 21:57:31	2.29234759999999982	02	19-39岁	22.540965027632911	113.916986288532399	440305	V0440300	14705	42	68	45	67	113.915102520000005	22.5382542599999987	113.917542859999998	22.5404702099999987	1
2019-10-19 20:59:08	2019-10-19 21:00:08	2.29234759999999982	03	未知	22.5413131773125883	113.920553785338043	440305	V0440300	14707	42	70	44	69	113.919983189999996	22.5382542599999987	113.922423530000003	22.5404702099999987	1
2019-10-19 17:52:47	2019-10-19 21:45:45	2.29234759999999982	01	19-39岁	22.5415199723595308	113.924755941983889	440305	V0440300	14708	42	71	44	70	113.922423530000003	22.5382542599999987	113.924863869999996	22.5404702099999987	1
2019-10-19 19:23:45	2019-10-19 22:51:45	2.29234759999999982	01	19-39岁	22.5408439866053385	113.927160900126722	440305	V0440300	14709	42	72	44	71	113.924863869999996	22.5382542599999987	113.927304199999995	22.5404702099999987	1
2019-10-19 15:54:28	2019-10-19 21:31:37	2.29234759999999982	01	19-39岁	22.5412072364899601	113.927279152341711	440305	V0440300	14709	42	72	44	71	113.924863869999996	22.5382542599999987	113.927304199999995	22.5404702099999987	1
2019-10-19 16:43:50	2019-10-19 19:43:15	2.29234759999999982	01	40-55岁	22.5409466179978111	113.925448727201854	440305	V0440300	14709	42	72	44	71	113.924863869999996	22.5382542599999987	113.927304199999995	22.5404702099999987	1
2019-10-19 01:40:47	2019-10-19 01:41:20	2.29234759999999982	03	未知	22.5425385422529203	113.928940148314467	440305	V0440300	14710	42	73	44	72	113.927304199999995	22.5382542599999987	113.929744540000002	22.5404702099999987	1
2019-10-19 23:33:20	2019-10-19 23:39:32	2.29234759999999982	01	19-39岁	22.5413317478534196	113.927655293455032	440305	V0440300	14710	42	73	44	72	113.927304199999995	22.5382542599999987	113.929744540000002	22.5404702099999987	1
2019-10-19 15:02:33	2019-10-19 21:06:55	2.29234759999999982	01	19-39岁	22.5422929473006803	113.934512548644065	440305	V0440300	14712	42	75	44	74	113.932184879999994	22.5382542599999987	113.934625209999993	22.5404702099999987	1
2019-10-19 15:14:22	2019-10-19 21:16:52	2.29234759999999982	01	19-39岁	22.5419332399527015	113.947383821524767	440305	V0440300	14718	42	81	44	80	113.946826889999997	22.5382542599999987	113.949267230000004	22.5404702099999987	1
2019-10-19 14:06:43	2019-10-19 15:41:09	2.29234759999999982	02	19-39岁	22.5425544902049708	113.951110653206058	440305	V0440300	14719	42	82	44	81	113.949267230000004	22.5382542599999987	113.951707560000003	22.5404702099999987	2
2019-10-19 16:19:02	2019-10-19 21:22:56	2.29234759999999982	02	19-39岁	22.5425544902049708	113.951110653206058	440305	V0440300	14719	42	82	44	81	113.949267230000004	22.5382542599999987	113.951707560000003	22.5404702099999987	2
2019-10-19 17:42:55	2019-10-19 18:32:23	2.29234759999999982	01	19-39岁	22.5416567945835915	113.950887497865608	440305	V0440300	14719	42	82	44	81	113.949267230000004	22.5382542599999987	113.951707560000003	22.5404702099999987	1
2019-10-19 17:10:25	2019-10-19 18:44:18	2.29234759999999982	03	未知	22.5409568234339694	113.954905674814952	440305	V0440300	14721	42	84	44	83	113.954147899999995	22.5382542599999987	113.956588240000002	22.5404702099999987	1
2019-10-19 17:41:18	2019-10-19 19:47:29	2.29234759999999982	01	19-39岁	22.5409791766531811	113.958946847018865	440305	V0440300	14722	42	85	44	84	113.956588240000002	22.5382542599999987	113.959028570000001	22.5404702099999987	1
2019-10-19 15:52:01	2019-10-19 16:57:13	2.29234759999999982	01	未知	22.5415765094745986	113.960944879242405	440305	V0440300	14723	42	86	44	85	113.959028570000001	22.5382542599999987	113.961468909999994	22.5404702099999987	1
2019-10-19 17:39:15	2019-10-19 21:50:39	2.29234759999999982	02	0-18岁	22.5421928886880991	113.96108682410653	440305	V0440300	14723	42	86	44	85	113.959028570000001	22.5382542599999987	113.961468909999994	22.5404702099999987	1
2019-10-19 15:26:02	2019-10-19 17:10:46	2.29234759999999982	01	19-39岁	22.5416075866325514	113.961634006490641	440305	V0440300	14724	42	87	44	86	113.961468909999994	22.5382542599999987	113.963909240000007	22.5404702099999987	3
2019-10-19 11:09:28	2019-10-19 12:42:17	2.29234759999999982	01	19-39岁	22.5416075866325514	113.961634006490641	440305	V0440300	14724	42	87	44	86	113.961468909999994	22.5382542599999987	113.963909240000007	22.5404702099999987	3
2019-10-19 12:43:59	2019-10-19 14:46:28	2.29234759999999982	01	19-39岁	22.5416075866325514	113.961634006490641	440305	V0440300	14724	42	87	44	86	113.961468909999994	22.5382542599999987	113.963909240000007	22.5404702099999987	3
2019-10-19 19:18:16	2019-10-19 23:32:57	2.29234759999999982	02	19-39岁	22.5413589434184516	113.96328138921794	440305	V0440300	14724	42	87	44	86	113.961468909999994	22.5382542599999987	113.963909240000007	22.5404702099999987	1
2019-10-19 16:08:36	2019-10-19 17:15:32	2.29234759999999982	01	19-39岁	22.5407839376563004	113.963896342932884	440305	V0440300	14724	42	87	44	86	113.961468909999994	22.5382542599999987	113.963909240000007	22.5404702099999987	2
2019-10-19 10:59:35	2019-10-19 16:00:50	2.29234759999999982	01	19-39岁	22.5407839376563004	113.963896342932884	440305	V0440300	14724	42	87	44	86	113.961468909999994	22.5382542599999987	113.963909240000007	22.5404702099999987	2
2019-10-19 19:00:27	2019-10-19 20:58:53	2.29234759999999982	01	19-39岁	22.5405735470115296	113.96326943728333	440305	V0440300	14724	42	87	44	86	113.961468909999994	22.5382542599999987	113.963909240000007	22.5404702099999987	2
2019-10-19 17:19:10	2019-10-19 18:59:12	2.29234759999999982	01	19-39岁	22.5405735470115296	113.96326943728333	440305	V0440300	14724	42	87	44	86	113.961468909999994	22.5382542599999987	113.963909240000007	22.5404702099999987	2
2019-10-19 09:25:26	2019-10-19 10:36:48	2.29234759999999982	01	40-55岁	22.5417374980810692	113.962777604194557	440305	V0440300	14724	42	87	44	86	113.961468909999994	22.5382542599999987	113.963909240000007	22.5404702099999987	3
2019-10-19 07:16:03	2019-10-19 09:07:27	2.29234759999999982	01	40-55岁	22.5417374980810692	113.962777604194557	440305	V0440300	14724	42	87	44	86	113.961468909999994	22.5382542599999987	113.963909240000007	22.5404702099999987	3
2019-10-19 18:56:10	2019-10-19 19:49:27	2.29234759999999982	01	40-55岁	22.5417374980810692	113.962777604194557	440305	V0440300	14724	42	87	44	86	113.961468909999994	22.5382542599999987	113.963909240000007	22.5404702099999987	3
2019-10-19 18:58:25	2019-10-19 21:07:25	2.29234759999999982	01	19-39岁	22.540969593922231	113.962736125627174	440305	V0440300	14724	42	87	44	86	113.961468909999994	22.5382542599999987	113.963909240000007	22.5404702099999987	1
2019-10-19 20:47:14	2019-10-19 21:32:32	2.29234759999999982	01	19-39岁	22.5426754907129094	113.96322341720311	440305	V0440300	14724	42	87	44	86	113.961468909999994	22.5382542599999987	113.963909240000007	22.5404702099999987	1
2019-10-19 06:00:01	2019-10-19 11:10:27	2.29234759999999982	01	55岁以上	22.5416872820645509	113.962030601003917	440305	V0440300	14724	42	87	44	86	113.961468909999994	22.5382542599999987	113.963909240000007	22.5404702099999987	1
2019-10-19 10:00:37	2019-10-19 11:49:19	2.29234759999999982	01	55岁以上	22.5422195052597587	113.962495010796161	440305	V0440300	14724	42	87	44	86	113.961468909999994	22.5382542599999987	113.963909240000007	22.5404702099999987	1
2019-10-19 23:08:04	2019-10-19 23:22:26	2.29234759999999982	01	0-18岁	22.541749638701269	113.962942504021157	440305	V0440300	14724	42	87	44	86	113.961468909999994	22.5382542599999987	113.963909240000007	22.5404702099999987	1
2019-10-19 14:58:27	2019-10-19 16:13:06	2.29234759999999982	02	19-39岁	22.5404904558059584	113.964126224322357	440305	V0440300	14725	42	88	44	87	113.963909240000007	22.5382542599999987	113.966349579999999	22.5404702099999987	1
2019-10-19 18:05:08	2019-10-19 21:32:10	2.29234759999999982	01	19-39岁	22.5425646431154902	113.965955954936106	440305	V0440300	14725	42	88	44	87	113.963909240000007	22.5382542599999987	113.966349579999999	22.5404702099999987	1
2019-10-19 00:00:21	2019-10-19 02:21:22	2.29234759999999982	02	19-39岁	22.5408840183725907	113.964894856743115	440305	V0440300	14725	42	88	44	87	113.963909240000007	22.5382542599999987	113.966349579999999	22.5404702099999987	1
2019-10-19 15:06:28	2019-10-19 19:00:47	2.29234759999999982	01	19-39岁	22.5421797388616412	113.965167689421421	440305	V0440300	14725	42	88	44	87	113.963909240000007	22.5382542599999987	113.966349579999999	22.5404702099999987	1
2019-10-19 10:08:23	2019-10-19 13:17:02	2.29234759999999982	02	19-39岁	22.5413400549790204	113.967061176600907	440305	V0440300	14726	42	89	44	88	113.966349579999999	22.5382542599999987	113.968789920000006	22.5404702099999987	1
2019-10-19 19:46:05	2019-10-19 20:29:20	2.29234759999999982	01	19-39岁	22.5414199171846512	113.969381468055076	440305	V0440300	14727	42	90	44	89	113.968789920000006	22.5382542599999987	113.971230250000005	22.5404702099999987	2
2019-10-19 15:29:29	2019-10-19 19:31:06	2.29234759999999982	01	19-39岁	22.5414199171846512	113.969381468055076	440305	V0440300	14727	42	90	44	89	113.968789920000006	22.5382542599999987	113.971230250000005	22.5404702099999987	2
2019-10-19 17:48:23	2019-10-19 20:53:22	2.29234759999999982	02	19-39岁	22.5423746329618311	113.974548807239202	440305	V0440300	14729	42	92	44	91	113.973670589999998	22.5382542599999987	113.976110930000004	22.5404702099999987	1
2019-10-19 17:34:50	2019-10-19 20:59:48	2.29234759999999982	01	19-39岁	22.5423678691925886	113.974189472216537	440305	V0440300	14729	42	92	44	91	113.973670589999998	22.5382542599999987	113.976110930000004	22.5404702099999987	1
2019-10-19 18:43:27	2019-10-19 21:40:44	2.29234759999999982	02	55岁以上	22.5416786987304683	113.978333682873782	440305	V0440300	14730	42	93	44	92	113.976110930000004	22.5382542599999987	113.978551260000003	22.5404702099999987	1
2019-10-19 17:28:32	2019-10-19 19:44:18	2.29234759999999982	01	19-39岁	22.5410441011233509	113.978182340919133	440305	V0440300	14730	42	93	44	92	113.976110930000004	22.5382542599999987	113.978551260000003	22.5404702099999987	1
2019-10-19 17:14:33	2019-10-19 20:34:57	2.29234759999999982	01	19-39岁	22.5426502162039597	113.979604718248567	440305	V0440300	14731	42	94	44	93	113.978551260000003	22.5382542599999987	113.980991599999996	22.5404702099999987	1
2019-10-19 17:33:39	2019-10-19 21:00:47	2.29234759999999982	03	未知	22.5420852572241088	113.980277692880435	440305	V0440300	14731	42	94	44	93	113.978551260000003	22.5382542599999987	113.980991599999996	22.5404702099999987	1
2019-10-19 20:17:08	2019-10-19 22:11:27	2.29234759999999982	02	19-39岁	22.5406687000948089	113.979336966250855	440305	V0440300	14731	42	94	44	93	113.978551260000003	22.5382542599999987	113.980991599999996	22.5404702099999987	1
2019-10-19 11:21:20	2019-10-19 14:45:27	2.29234759999999982	03	未知	22.5418260908058308	113.979933568529333	440305	V0440300	14731	42	94	44	93	113.978551260000003	22.5382542599999987	113.980991599999996	22.5404702099999987	1
2019-10-19 08:43:25	2019-10-19 10:31:12	2.29234759999999982	02	19-39岁	22.5408759046376588	113.978836954800954	440305	V0440300	14731	42	94	44	93	113.978551260000003	22.5382542599999987	113.980991599999996	22.5404702099999987	1
2019-10-19 08:50:48	2019-10-19 12:50:10	2.29234759999999982	01	19-39岁	22.5407710372703001	113.979499903968488	440305	V0440300	14731	42	94	44	93	113.978551260000003	22.5382542599999987	113.980991599999996	22.5404702099999987	1
2019-10-19 13:58:11	2019-10-19 18:00:59	2.29234759999999982	01	40-55岁	22.541004089963419	113.983740587806665	440305	V0440300	14733	42	96	44	95	113.983431929999995	22.5382542599999987	113.985872270000002	22.5404702099999987	1
2019-10-19 08:46:42	2019-10-19 09:00:17	2.29234759999999982	02	19-39岁	22.5409929714360615	113.984110026524462	440305	V0440300	14733	42	96	44	95	113.983431929999995	22.5382542599999987	113.985872270000002	22.5404702099999987	1
2019-10-19 18:26:36	2019-10-19 22:23:38	2.29234759999999982	01	40-55岁	22.5421117878441706	113.986019142856222	440305	V0440300	14734	42	97	44	96	113.985872270000002	22.5382542599999987	113.988312609999994	22.5404702099999987	1
2019-10-19 13:29:33	2019-10-19 20:06:52	2.29234759999999982	02	19-39岁	22.5421730177379516	113.986396728773968	440305	V0440300	14734	42	97	44	96	113.985872270000002	22.5382542599999987	113.988312609999994	22.5404702099999987	1
2019-10-19 19:53:50	2019-10-19 23:39:19	2.29234759999999982	02	19-39岁	22.5423453349221887	113.986441563846071	440305	V0440300	14734	42	97	44	96	113.985872270000002	22.5382542599999987	113.988312609999994	22.5404702099999987	1
2019-10-19 11:39:04	2019-10-19 12:22:42	2.29234759999999982	02	55岁以上	22.5412135298369307	113.987690337919943	440305	V0440300	14734	42	97	44	96	113.985872270000002	22.5382542599999987	113.988312609999994	22.5404702099999987	1
2019-10-19 12:52:18	2019-10-19 15:19:32	2.29234759999999982	02	19-39岁	22.542327474175849	113.986451667730265	440305	V0440300	14734	42	97	44	96	113.985872270000002	22.5382542599999987	113.988312609999994	22.5404702099999987	1
2019-10-19 10:09:57	2019-10-19 13:55:31	2.29234759999999982	02	55岁以上	22.5410355441685901	113.988306294707726	440305	V0440300	14734	42	97	44	96	113.985872270000002	22.5382542599999987	113.988312609999994	22.5404702099999987	1
2019-10-19 11:34:11	2019-10-19 13:03:52	2.29234759999999982	03	19-39岁	22.5424043688670608	113.990074003748063	440305	V0440300	14735	42	98	44	97	113.988312609999994	22.5382542599999987	113.990752939999993	22.5404702099999987	1
2019-10-19 11:30:28	2019-10-19 12:35:15	2.29234759999999982	01	19-39岁	22.5409054649239806	113.989552733057266	440305	V0440300	14735	42	98	44	97	113.988312609999994	22.5382542599999987	113.990752939999993	22.5404702099999987	2
2019-10-19 18:33:55	2019-10-19 19:08:59	2.29234759999999982	01	19-39岁	22.5409054649239806	113.989552733057266	440305	V0440300	14735	42	98	44	97	113.988312609999994	22.5382542599999987	113.990752939999993	22.5404702099999987	2
2019-10-19 11:43:09	2019-10-19 13:43:50	2.29234759999999982	02	55岁以上	22.5407982585149611	113.990575211873235	440305	V0440300	14735	42	98	44	97	113.988312609999994	22.5382542599999987	113.990752939999993	22.5404702099999987	1
2019-10-19 21:10:11	2019-10-19 23:18:27	3.05925700000000012	02	19-39岁	22.5419838503543986	113.9931630466603	440304	V0440300	14736	42	99	44	98	113.990752939999993	22.5382542599999987	113.99319328	22.5404702099999987	1
2019-10-19 19:59:41	2019-10-19 20:38:32	3.05925700000000012	02	19-39岁	22.541013767033931	113.992445677613389	440304	V0440300	14736	42	99	44	98	113.990752939999993	22.5382542599999987	113.99319328	22.5404702099999987	1
2019-10-19 18:41:20	2019-10-19 20:05:49	3.05925700000000012	02	40-55岁	22.5413318803309899	113.992565085295141	440304	V0440300	14736	42	99	44	98	113.990752939999993	22.5382542599999987	113.99319328	22.5404702099999987	1
2019-10-19 11:58:27	2019-10-19 12:41:43	3.05925700000000012	02	19-39岁	22.5421602824785303	113.994393135275629	440304	V0440300	14737	42	100	44	99	113.99319328	22.5382542599999987	113.995633609999999	22.5404702099999987	2
2019-10-19 12:41:47	2019-10-19 15:35:13	3.05925700000000012	02	19-39岁	22.5421602824785303	113.994393135275629	440304	V0440300	14737	42	100	44	99	113.99319328	22.5382542599999987	113.995633609999999	22.5404702099999987	2
2019-10-19 21:55:43	2019-10-19 23:04:26	2.29234759999999982	01	19-39岁	22.541776962576229	113.993682470307789	440305	V0440300	14737	42	100	44	99	113.99319328	22.5382542599999987	113.995633609999999	22.5404702099999987	1
2019-10-19 08:45:28	2019-10-19 09:20:48	3.05925700000000012	01	19-39岁	22.5413414487632515	113.994041678355018	440304	V0440300	14737	42	100	44	99	113.99319328	22.5382542599999987	113.995633609999999	22.5404702099999987	1
2019-10-19 10:56:30	2019-10-19 13:16:48	3.05925700000000012	01	40-55岁	22.5413036644775495	114.006041550729492	440304	V0440300	14742	42	105	44	104	114.005394960000004	22.5382542599999987	114.007835290000003	22.5404702099999987	1
2019-10-19 18:19:14	2019-10-19 19:55:02	3.05925700000000012	01	19-39岁	22.5405628318045395	114.00648503705473	440304	V0440300	14742	42	105	44	104	114.005394960000004	22.5382542599999987	114.007835290000003	22.5404702099999987	1
2019-10-19 19:32:56	2019-10-19 23:03:02	3.05925700000000012	01	19-39岁	22.541561875774331	114.0063371698824	440304	V0440300	14742	42	105	44	104	114.005394960000004	22.5382542599999987	114.007835290000003	22.5404702099999987	1
2019-10-19 18:58:54	2019-10-19 21:50:42	3.05925700000000012	02	19-39岁	22.5417056783891603	114.006304918512811	440304	V0440300	14742	42	105	44	104	114.005394960000004	22.5382542599999987	114.007835290000003	22.5404702099999987	1
2019-10-19 19:28:49	2019-10-19 22:40:41	3.05925700000000012	01	19-39岁	22.5410262728104485	114.009078886625772	440304	V0440300	14743	42	106	44	105	114.007835290000003	22.5382542599999987	114.010275629999995	22.5404702099999987	1
2019-10-19 10:17:50	2019-10-19 13:18:18	3.05925700000000012	01	19-39岁	22.5420525517000385	114.00845436867219	440304	V0440300	14743	42	106	44	105	114.007835290000003	22.5382542599999987	114.010275629999995	22.5404702099999987	1
2019-10-19 15:20:02	2019-10-19 16:56:19	3.05925700000000012	01	19-39岁	22.5404970567484817	114.008769675146468	440304	V0440300	14743	42	106	44	105	114.007835290000003	22.5382542599999987	114.010275629999995	22.5404702099999987	2
2019-10-19 14:48:57	2019-10-19 15:20:01	3.05925700000000012	01	19-39岁	22.5404970567484817	114.008769675146468	440304	V0440300	14743	42	106	44	105	114.007835290000003	22.5382542599999987	114.010275629999995	22.5404702099999987	2
2019-10-19 00:00:23	2019-10-19 07:44:27	3.05925700000000012	01	19-39岁	22.5419986177302114	114.008951044667938	440304	V0440300	14743	42	106	44	105	114.007835290000003	22.5382542599999987	114.010275629999995	22.5404702099999987	1
2019-10-19 17:28:55	2019-10-19 19:07:11	3.05925700000000012	01	19-39岁	22.5420410149343695	114.008804391294007	440304	V0440300	14743	42	106	44	105	114.007835290000003	22.5382542599999987	114.010275629999995	22.5404702099999987	1
2019-10-19 18:53:39	2019-10-19 20:34:11	3.05925700000000012	01	19-39岁	22.5419367169099907	114.00853459443077	440304	V0440300	14743	42	106	44	105	114.007835290000003	22.5382542599999987	114.010275629999995	22.5404702099999987	1
2019-10-19 21:38:52	2019-10-19 22:30:31	3.05925700000000012	01	19-39岁	22.5414420311476889	114.011051966548834	440304	V0440300	14744	42	107	44	106	114.010275629999995	22.5382542599999987	114.012715970000002	22.5404702099999987	1
2019-10-19 18:09:02	2019-10-19 20:42:01	3.05925700000000012	01	40-55岁	22.5419255865231811	114.010847227578267	440304	V0440300	14744	42	107	44	106	114.010275629999995	22.5382542599999987	114.012715970000002	22.5404702099999987	1
2019-10-19 20:33:36	2019-10-19 22:55:27	3.05925700000000012	01	40-55岁	22.5418242008993808	114.012190212450037	440304	V0440300	14744	42	107	44	106	114.010275629999995	22.5382542599999987	114.012715970000002	22.5404702099999987	1
2019-10-19 00:15:27	2019-10-19 04:04:49	3.05925700000000012	01	19-39岁	22.5409400824824395	114.014638229433572	440304	V0440300	14745	42	108	44	107	114.012715970000002	22.5382542599999987	114.015156300000001	22.5404702099999987	1
2019-10-19 09:33:52	2019-10-19 10:08:54	3.05925700000000012	01	19-39岁	22.5413763715669297	114.012860541235924	440304	V0440300	14745	42	108	44	107	114.012715970000002	22.5382542599999987	114.015156300000001	22.5404702099999987	1
2019-10-19 17:18:57	2019-10-19 18:09:59	3.05925700000000012	01	19-39岁	22.5411924915134101	114.016080469311333	440304	V0440300	14746	42	109	44	108	114.015156300000001	22.5382542599999987	114.017596639999994	22.5404702099999987	1
2019-10-19 13:06:34	2019-10-19 13:42:32	3.05925700000000012	01	55岁以上	22.5419568005831401	114.016413802462466	440304	V0440300	14746	42	109	44	108	114.015156300000001	22.5382542599999987	114.017596639999994	22.5404702099999987	1
2019-10-19 18:09:10	2019-10-19 21:46:16	3.05925700000000012	02	40-55岁	22.5408100688818287	114.019304661850327	440304	V0440300	14747	42	110	44	109	114.017596639999994	22.5382542599999987	114.02003698	22.5404702099999987	1
2019-10-19 16:13:05	2019-10-19 19:32:43	3.05925700000000012	01	40-55岁	22.5420237637761005	114.024408639602044	440304	V0440300	14749	42	112	44	111	114.022477309999999	22.5382542599999987	114.024917650000006	22.5404702099999987	1
2019-10-19 14:12:14	2019-10-19 17:06:26	3.05925700000000012	03	未知	22.5417981529233593	114.035645240199628	440304	V0440300	14754	42	117	44	116	114.034678990000003	22.5382542599999987	114.037119329999996	22.5404702099999987	1
2019-10-19 20:38:40	2019-10-19 22:14:22	3.05925700000000012	01	19-39岁	22.542293992124609	114.042474810891548	440304	V0440300	14757	42	120	43	119	114.042000000000002	22.5382542599999987	114.044440339999994	22.5404702099999987	1
2019-10-19 17:48:29	2019-10-19 20:07:07	3.05925700000000012	02	19-39岁	22.5423180198783299	114.042309123676119	440304	V0440300	14757	42	120	43	119	114.042000000000002	22.5382542599999987	114.044440339999994	22.5404702099999987	2
2019-10-19 20:07:20	2019-10-19 20:43:44	3.05925700000000012	02	19-39岁	22.5423180198783299	114.042309123676119	440304	V0440300	14757	42	120	43	119	114.042000000000002	22.5382542599999987	114.044440339999994	22.5404702099999987	2
2019-10-19 18:02:13	2019-10-19 20:48:41	3.05925700000000012	02	19-39岁	22.5424043847661117	114.048972592414458	440304	V0440300	14759	42	122	43	121	114.046880669999993	22.5382542599999987	114.04932101	22.5404702099999987	2
2019-10-19 20:49:02	2019-10-19 21:39:04	3.05925700000000012	02	19-39岁	22.5424043847661117	114.048972592414458	440304	V0440300	14759	42	122	43	121	114.046880669999993	22.5382542599999987	114.04932101	22.5404702099999987	2
2019-10-19 07:39:15	2019-10-19 12:52:54	3.05925700000000012	01	19-39岁	22.5409713218134904	114.056465075460864	440304	V0440300	14762	42	125	43	124	114.054201680000006	22.5382542599999987	114.056642019999998	22.5404702099999987	1
2019-10-19 15:10:09	2019-10-19 15:11:09	3.05925700000000012	01	19-39岁	22.5408156751359314	114.073646627775332	440304	V0440300	14769	42	132	43	131	114.071284030000001	22.5382542599999987	114.073724369999994	22.5404702099999987	1
2019-10-19 14:32:24	2019-10-19 16:43:11	3.05925700000000012	01	19-39岁	22.5426361948674305	114.073996875873647	440304	V0440300	14770	42	133	43	132	114.073724369999994	22.5382542599999987	114.07616471	22.5404702099999987	1
2019-10-19 22:13:05	2019-10-19 23:05:27	3.05925700000000012	01	19-39岁	22.540711636223719	114.085308365767958	440304	V0440300	14774	42	137	43	136	114.083485710000005	22.5382542599999987	114.085926049999998	22.5404702099999987	1
2019-10-19 14:56:38	2019-10-19 15:30:20	3.05925700000000012	01	19-39岁	22.540556976496589	114.087730978664197	440304	V0440300	14775	42	138	43	137	114.085926049999998	22.5382542599999987	114.088366390000004	22.5404702099999987	1
2019-10-19 16:09:08	2019-10-19 18:52:19	3.05925700000000012	01	40-55岁	22.5407637473951006	114.086191456696497	440304	V0440300	14775	42	138	43	137	114.085926049999998	22.5382542599999987	114.088366390000004	22.5404702099999987	1
2019-10-19 13:17:47	2019-10-19 15:14:23	3.05925700000000012	02	19-39岁	22.5404758067193782	114.090725312140449	440304	V0440300	14776	42	139	43	138	114.088366390000004	22.5382542599999987	114.090806720000003	22.5404702099999987	1
2019-10-19 14:14:33	2019-10-19 17:10:08	3.05925700000000012	02	55岁以上	22.5406177021747496	114.090586307404735	440304	V0440300	14776	42	139	43	138	114.088366390000004	22.5382542599999987	114.090806720000003	22.5404702099999987	1
2019-10-19 18:08:54	2019-10-19 22:18:23	3.05925700000000012	02	19-39岁	22.5419392285613007	114.090296245737164	440304	V0440300	14776	42	139	43	138	114.088366390000004	22.5382542599999987	114.090806720000003	22.5404702099999987	1
2019-10-19 15:34:18	2019-10-19 16:30:56	3.05925700000000012	01	19-39岁	22.5411901476674394	114.090797778074304	440304	V0440300	14776	42	139	43	138	114.088366390000004	22.5382542599999987	114.090806720000003	22.5404702099999987	1
2019-10-19 22:16:19	2019-10-19 22:16:19	3.05925700000000012	01	19-39岁	22.5413477369323587	114.092523993208232	440304	V0440300	14777	42	140	43	139	114.090806720000003	22.5382542599999987	114.093247059999996	22.5404702099999987	1
2019-10-19 18:21:02	2019-10-19 20:42:48	3.05925700000000012	01	19-39岁	22.54081595789388	114.091067967452872	440304	V0440300	14777	42	140	43	139	114.090806720000003	22.5382542599999987	114.093247059999996	22.5404702099999987	1
2019-10-19 00:24:30	2019-10-19 01:56:57	3.05925700000000012	01	19-39岁	22.5422414789494496	114.098529484800466	440304	V0440300	14780	42	143	43	142	114.098127730000002	22.5382542599999987	114.100568069999994	22.5404702099999987	1
2019-10-19 12:53:09	2019-10-19 15:50:37	3.17181930000000012	02	19-39岁	22.5408715586459998	114.103144293229889	440303	V0440300	14782	42	145	43	144	114.103008399999993	22.5382542599999987	114.10544874	22.5404702099999987	1
2019-10-19 22:15:08	2019-10-19 22:16:08	3.17181930000000012	01	19-39岁	22.5421602379764394	114.104535995302328	440303	V0440300	14782	42	145	43	144	114.103008399999993	22.5382542599999987	114.10544874	22.5404702099999987	1
2019-10-19 18:08:08	2019-10-19 23:41:32	3.17181930000000012	02	19-39岁	22.5424091986261885	114.106833624486157	440303	V0440300	14783	42	146	43	145	114.10544874	22.5382542599999987	114.107889080000007	22.5404702099999987	1
2019-10-19 19:39:52	2019-10-19 20:40:32	3.17181930000000012	02	19-39岁	22.5419834887576513	114.115791464743467	440303	V0440300	14787	42	150	43	149	114.115210079999997	22.5382542599999987	114.117650420000004	22.5404702099999987	1
2019-10-19 15:49:57	2019-10-19 17:55:45	3.17181930000000012	03	未知	22.5408133561380915	114.115971258388839	440303	V0440300	14787	42	150	43	149	114.115210079999997	22.5382542599999987	114.117650420000004	22.5404702099999987	1
2019-10-19 00:00:20	2019-10-19 00:13:42	3.17181930000000012	02	19-39岁	22.5410805764575315	114.118793216906255	440303	V0440300	14788	42	151	43	150	114.117650420000004	22.5382542599999987	114.120090759999997	22.5404702099999987	1
2019-10-19 08:28:25	2019-10-19 14:03:44	3.17181930000000012	02	19-39岁	22.5425705026327208	114.122357436640044	440303	V0440300	14789	42	152	43	151	114.120090759999997	22.5382542599999987	114.122531089999995	22.5404702099999987	1
2019-10-19 11:55:13	2019-10-19 13:07:02	2.01503029999999983	01	19-39岁	22.5440770451160617	113.863735434860772	440306	V0440300	15040	43	46	46	45	113.861415129999997	22.5404702099999987	113.863855459999996	22.5426861699999996	1
2019-10-19 12:50:10	2019-10-19 20:18:04	2.29234759999999982	01	19-39岁	22.5448814477827106	113.916500889034708	440305	V0440300	15062	43	68	45	67	113.915102520000005	22.5404702099999987	113.917542859999998	22.5426861699999996	1
2019-10-19 16:32:17	2019-10-19 17:16:54	2.29234759999999982	02	19-39岁	22.5427980582329788	113.91845143143162	440305	V0440300	15063	43	69	45	68	113.917542859999998	22.5404702099999987	113.919983189999996	22.5426861699999996	1
2019-10-19 20:34:55	2019-10-19 21:31:01	2.29234759999999982	03	未知	22.5430787365268692	113.918969828625549	440305	V0440300	15063	43	69	45	68	113.917542859999998	22.5404702099999987	113.919983189999996	22.5426861699999996	1
2019-10-19 20:44:41	2019-10-19 23:25:11	2.29234759999999982	01	19-39岁	22.5444607999498317	113.919978686916977	440305	V0440300	15063	43	69	45	68	113.917542859999998	22.5404702099999987	113.919983189999996	22.5426861699999996	1
2019-10-19 16:22:44	2019-10-19 19:09:40	2.29234759999999982	02	19-39岁	22.5443706033708402	113.929414505689024	440305	V0440300	15067	43	73	45	72	113.927304199999995	22.5404702099999987	113.929744540000002	22.5426861699999996	1
2019-10-19 17:15:01	2019-10-19 19:03:12	2.29234759999999982	02	40-55岁	22.5444836289799504	113.930607023070749	440305	V0440300	15068	43	74	45	73	113.929744540000002	22.5404702099999987	113.932184879999994	22.5426861699999996	1
2019-10-19 13:40:50	2019-10-19 15:25:50	2.29234759999999982	02	40-55岁	22.5441344741864818	113.931226833030877	440305	V0440300	15068	43	74	45	73	113.929744540000002	22.5404702099999987	113.932184879999994	22.5426861699999996	1
2019-10-19 12:16:21	2019-10-19 16:24:10	2.29234759999999982	02	19-39岁	22.5445557048132201	113.935803292522579	440305	V0440300	15070	43	76	45	75	113.934625209999993	22.5404702099999987	113.93706555	22.5426861699999996	1
2019-10-19 15:14:42	2019-10-19 17:19:39	2.29234759999999982	03	未知	22.5437382092314493	113.935053823316366	440305	V0440300	15070	43	76	45	75	113.934625209999993	22.5404702099999987	113.93706555	22.5426861699999996	1
2019-10-19 14:09:17	2019-10-19 18:42:48	2.29234759999999982	01	19-39岁	22.5428537250401	113.940261470458566	440305	V0440300	15072	43	78	45	77	113.939505879999999	22.5404702099999987	113.941946220000005	22.5426861699999996	1
2019-10-19 17:09:10	2019-10-19 21:11:40	2.29234759999999982	01	19-39岁	22.544177670620531	113.941067807676191	440305	V0440300	15072	43	78	45	77	113.939505879999999	22.5404702099999987	113.941946220000005	22.5426861699999996	1
2019-10-19 16:11:51	2019-10-19 17:39:04	2.29234759999999982	02	19-39岁	22.5430153639652211	113.940219042168295	440305	V0440300	15072	43	78	45	77	113.939505879999999	22.5404702099999987	113.941946220000005	22.5426861699999996	1
2019-10-19 14:43:46	2019-10-19 18:14:47	2.29234759999999982	02	19-39岁	22.5433559920512003	113.943417677189117	440305	V0440300	15073	43	79	45	78	113.941946220000005	22.5404702099999987	113.944386559999998	22.5426861699999996	1
2019-10-19 14:21:09	2019-10-19 17:32:55	2.29234759999999982	02	19-39岁	22.5430634948402613	113.944172224599029	440305	V0440300	15073	43	79	45	78	113.941946220000005	22.5404702099999987	113.944386559999998	22.5426861699999996	1
2019-10-19 18:51:04	2019-10-19 21:27:50	2.29234759999999982	02	19-39岁	22.5439963878201688	113.950525159660415	440305	V0440300	15076	43	82	45	81	113.949267230000004	22.5404702099999987	113.951707560000003	22.5426861699999996	1
2019-10-19 18:19:28	2019-10-19 21:15:01	2.29234759999999982	01	40-55岁	22.5439938217069411	113.954673828607085	440305	V0440300	15078	43	84	45	83	113.954147899999995	22.5404702099999987	113.956588240000002	22.5426861699999996	1
2019-10-19 00:01:04	2019-10-19 00:08:49	2.29234759999999982	03	未知	22.5445719950351986	113.958994373973809	440305	V0440300	15079	43	85	45	84	113.956588240000002	22.5404702099999987	113.959028570000001	22.5426861699999996	1
2019-10-19 12:33:19	2019-10-19 20:59:43	2.29234759999999982	02	19-39岁	22.5446882919190905	113.963713714797294	440305	V0440300	15081	43	87	45	86	113.961468909999994	22.5404702099999987	113.963909240000007	22.5426861699999996	1
2019-10-19 17:44:38	2019-10-19 18:51:29	2.29234759999999982	01	19-39岁	22.5432434900368897	113.962715478030944	440305	V0440300	15081	43	87	45	86	113.961468909999994	22.5404702099999987	113.963909240000007	22.5426861699999996	1
2019-10-19 08:43:37	2019-10-19 23:30:17	2.29234759999999982	02	19-39岁	22.5431692414208307	113.963562372526539	440305	V0440300	15081	43	87	45	86	113.961468909999994	22.5404702099999987	113.963909240000007	22.5426861699999996	1
2019-10-19 21:33:49	2019-10-19 22:13:50	2.29234759999999982	02	19-39岁	22.5433136689577012	113.962130997020225	440305	V0440300	15081	43	87	45	86	113.961468909999994	22.5404702099999987	113.963909240000007	22.5426861699999996	1
2019-10-19 16:41:20	2019-10-19 16:42:20	2.29234759999999982	02	19-39岁	22.5442076293358404	113.963112142597055	440305	V0440300	15081	43	87	45	86	113.961468909999994	22.5404702099999987	113.963909240000007	22.5426861699999996	1
2019-10-19 16:45:12	2019-10-19 19:09:19	2.29234759999999982	01	19-39岁	22.5439802816369088	113.965410048340203	440305	V0440300	15082	43	88	45	87	113.963909240000007	22.5404702099999987	113.966349579999999	22.5426861699999996	1
2019-10-19 00:03:09	2019-10-19 02:22:36	2.29234759999999982	02	19-39岁	22.5436513783492387	113.968545728766273	440305	V0440300	15083	43	89	45	88	113.966349579999999	22.5404702099999987	113.968789920000006	22.5426861699999996	1
2019-10-19 03:25:07	2019-10-19 04:26:28	2.29234759999999982	01	19-39岁	22.5445627537499291	113.968059446131321	440305	V0440300	15083	43	89	45	88	113.966349579999999	22.5404702099999987	113.968789920000006	22.5426861699999996	1
2019-10-19 20:15:25	2019-10-19 20:57:06	2.29234759999999982	01	19-39岁	22.5437845442154909	113.967950153882342	440305	V0440300	15083	43	89	45	88	113.966349579999999	22.5404702099999987	113.968789920000006	22.5426861699999996	2
2019-10-19 13:31:25	2019-10-19 17:05:48	2.29234759999999982	01	19-39岁	22.5437845442154909	113.967950153882342	440305	V0440300	15083	43	89	45	88	113.966349579999999	22.5404702099999987	113.968789920000006	22.5426861699999996	2
2019-10-19 16:44:07	2019-10-19 19:47:52	2.29234759999999982	01	19-39岁	22.5436745424322602	113.966903253180917	440305	V0440300	15083	43	89	45	88	113.966349579999999	22.5404702099999987	113.968789920000006	22.5426861699999996	1
2019-10-19 19:47:34	2019-10-19 23:12:56	2.29234759999999982	02	19-39岁	22.5436936423869412	113.967437204042582	440305	V0440300	15083	43	89	45	88	113.966349579999999	22.5404702099999987	113.968789920000006	22.5426861699999996	1
2019-10-19 07:20:42	2019-10-19 16:54:06	2.29234759999999982	02	40-55岁	22.5431023553200909	113.966711735912511	440305	V0440300	15083	43	89	45	88	113.966349579999999	22.5404702099999987	113.968789920000006	22.5426861699999996	1
2019-10-19 12:39:29	2019-10-19 14:22:35	2.29234759999999982	01	19-39岁	22.5441827618391493	113.96800945860835	440305	V0440300	15083	43	89	45	88	113.966349579999999	22.5404702099999987	113.968789920000006	22.5426861699999996	1
2019-10-19 15:23:23	2019-10-19 23:38:17	2.29234759999999982	02	19-39岁	22.5448909073884813	113.96918903044822	440305	V0440300	15084	43	90	45	89	113.968789920000006	22.5404702099999987	113.971230250000005	22.5426861699999996	1
2019-10-19 19:45:02	2019-10-19 22:39:45	2.29234759999999982	02	19-39岁	22.5438930742080288	113.968919362583691	440305	V0440300	15084	43	90	45	89	113.968789920000006	22.5404702099999987	113.971230250000005	22.5426861699999996	1
2019-10-19 20:37:06	2019-10-19 23:40:45	2.29234759999999982	02	19-39岁	22.543025450698309	113.973164684454758	440305	V0440300	15085	43	91	45	90	113.971230250000005	22.5404702099999987	113.973670589999998	22.5426861699999996	1
2019-10-19 09:47:20	2019-10-19 17:15:18	2.29234759999999982	02	19-39岁	22.5440360903171815	113.985161186908925	440305	V0440300	15090	43	96	45	95	113.983431929999995	22.5404702099999987	113.985872270000002	22.5426861699999996	1
2019-10-19 20:14:49	2019-10-19 23:00:48	2.29234759999999982	01	19-39岁	22.5447983579833995	113.983939834526993	440305	V0440300	15090	43	96	45	95	113.983431929999995	22.5404702099999987	113.985872270000002	22.5426861699999996	1
2019-10-19 19:06:16	2019-10-19 19:44:50	2.29234759999999982	02	19-39岁	22.5445952241058905	113.986101197431893	440305	V0440300	15091	43	97	45	96	113.985872270000002	22.5404702099999987	113.988312609999994	22.5426861699999996	2
2019-10-19 21:36:22	2019-10-19 23:37:14	2.29234759999999982	02	19-39岁	22.5445952241058905	113.986101197431893	440305	V0440300	15091	43	97	45	96	113.985872270000002	22.5404702099999987	113.988312609999994	22.5426861699999996	2
2019-10-19 11:45:31	2019-10-19 17:55:27	2.29234759999999982	01	19-39岁	22.5432105783498606	113.985898106520821	440305	V0440300	15091	43	97	45	96	113.985872270000002	22.5404702099999987	113.988312609999994	22.5426861699999996	1
2019-10-19 22:01:05	2019-10-19 22:59:10	2.29234759999999982	01	40-55岁	22.5436660821915105	113.987569060568532	440305	V0440300	15091	43	97	45	96	113.985872270000002	22.5404702099999987	113.988312609999994	22.5426861699999996	3
2019-10-19 22:59:17	2019-10-19 23:38:20	2.29234759999999982	01	40-55岁	22.5436660821915105	113.987569060568532	440305	V0440300	15091	43	97	45	96	113.985872270000002	22.5404702099999987	113.988312609999994	22.5426861699999996	3
2019-10-19 00:00:48	2019-10-19 00:11:37	2.29234759999999982	01	40-55岁	22.5436660821915105	113.987569060568532	440305	V0440300	15091	43	97	45	96	113.985872270000002	22.5404702099999987	113.988312609999994	22.5426861699999996	3
2019-10-19 19:30:03	2019-10-19 23:15:39	2.29234759999999982	01	19-39岁	22.5429850044446383	113.987826750499551	440305	V0440300	15091	43	97	45	96	113.985872270000002	22.5404702099999987	113.988312609999994	22.5426861699999996	1
2019-10-19 17:49:26	2019-10-19 19:18:24	2.29234759999999982	02	19-39岁	22.54380706766079	113.986905315177992	440305	V0440300	15091	43	97	45	96	113.985872270000002	22.5404702099999987	113.988312609999994	22.5426861699999996	1
2019-10-19 17:04:13	2019-10-19 20:12:57	2.29234759999999982	02	19-39岁	22.5433946313653308	113.987050298022368	440305	V0440300	15091	43	97	45	96	113.985872270000002	22.5404702099999987	113.988312609999994	22.5426861699999996	2
2019-10-19 13:23:06	2019-10-19 16:45:42	2.29234759999999982	02	19-39岁	22.5433946313653308	113.987050298022368	440305	V0440300	15091	43	97	45	96	113.985872270000002	22.5404702099999987	113.988312609999994	22.5426861699999996	2
2019-10-19 14:59:22	2019-10-19 21:17:41	3.05925700000000012	02	19-39岁	22.5442090919769598	113.990540067971921	440304	V0440300	15092	43	98	45	97	113.988312609999994	22.5404702099999987	113.990752939999993	22.5426861699999996	1
2019-10-19 15:34:27	2019-10-19 23:17:32	3.05925700000000012	02	19-39岁	22.5433225340749495	113.992356750811794	440304	V0440300	15093	43	99	45	98	113.990752939999993	22.5404702099999987	113.99319328	22.5426861699999996	1
2019-10-19 12:39:53	2019-10-19 16:04:27	3.05925700000000012	01	40-55岁	22.542809828294569	113.992931390724223	440304	V0440300	15093	43	99	45	98	113.990752939999993	22.5404702099999987	113.99319328	22.5426861699999996	1
2019-10-19 11:53:01	2019-10-19 13:18:47	3.05925700000000012	03	未知	22.5428347646634002	113.9918523860524	440304	V0440300	15093	43	99	45	98	113.990752939999993	22.5404702099999987	113.99319328	22.5426861699999996	1
2019-10-19 20:28:08	2019-10-19 21:40:00	2.29234759999999982	01	19-39岁	22.5432226201365182	113.991358178147195	440305	V0440300	15093	43	99	45	98	113.990752939999993	22.5404702099999987	113.99319328	22.5426861699999996	1
2019-10-19 10:11:58	2019-10-19 12:46:38	3.05925700000000012	02	40-55岁	22.5431054801286308	113.993779981389707	440304	V0440300	15094	43	100	45	99	113.99319328	22.5404702099999987	113.995633609999999	22.5426861699999996	1
2019-10-19 00:13:19	2019-10-19 09:16:43	2.29234759999999982	01	55岁以上	22.5444279418283813	113.994518881036953	440305	V0440300	15094	43	100	45	99	113.99319328	22.5404702099999987	113.995633609999999	22.5426861699999996	1
2019-10-19 10:22:34	2019-10-19 10:55:13	3.05925700000000012	01	19-39岁	22.5444145829698286	114.019489535798471	440304	V0440300	15104	43	110	45	109	114.017596639999994	22.5404702099999987	114.02003698	22.5426861699999996	4
2019-10-19 07:15:28	2019-10-19 10:09:09	3.05925700000000012	01	19-39岁	22.5444145829698286	114.019489535798471	440304	V0440300	15104	43	110	45	109	114.017596639999994	22.5404702099999987	114.02003698	22.5426861699999996	4
2019-10-19 11:15:55	2019-10-19 11:57:02	3.05925700000000012	01	19-39岁	22.5444145829698286	114.019489535798471	440304	V0440300	15104	43	110	45	109	114.017596639999994	22.5404702099999987	114.02003698	22.5426861699999996	4
2019-10-19 10:16:22	2019-10-19 10:17:22	3.05925700000000012	01	19-39岁	22.5444145829698286	114.019489535798471	440304	V0440300	15104	43	110	45	109	114.017596639999994	22.5404702099999987	114.02003698	22.5426861699999996	4
2019-10-19 10:42:11	2019-10-19 11:47:33	3.05925700000000012	03	未知	22.5445723319847708	114.017776098016071	440304	V0440300	15104	43	110	45	109	114.017596639999994	22.5404702099999987	114.02003698	22.5426861699999996	1
2019-10-19 19:10:55	2019-10-19 22:15:20	3.05925700000000012	02	40-55岁	22.5440161299617401	114.026726928222715	440304	V0440300	15107	43	113	45	112	114.024917650000006	22.5404702099999987	114.027357980000005	22.5426861699999996	1
2019-10-19 13:52:53	2019-10-19 19:34:24	3.05925700000000012	02	19-39岁	22.5441497605791987	114.029561196604504	440304	V0440300	15108	43	114	45	113	114.027357980000005	22.5404702099999987	114.029798319999998	22.5426861699999996	1
2019-10-19 21:47:22	2019-10-19 23:43:14	3.05925700000000012	01	19-39岁	22.5433537388447007	114.032395934886821	440304	V0440300	15110	43	116	45	115	114.032238660000004	22.5404702099999987	114.034678990000003	22.5426861699999996	1
2019-10-19 15:31:10	2019-10-19 17:28:39	3.05925700000000012	03	未知	22.543782245578349	114.032629671537848	440304	V0440300	15110	43	116	45	115	114.032238660000004	22.5404702099999987	114.034678990000003	22.5426861699999996	1
2019-10-19 09:15:41	2019-10-19 12:01:06	3.05925700000000012	01	19-39岁	22.5440212811780292	114.035801767245175	440304	V0440300	15111	43	117	44	116	114.034678990000003	22.5404702099999987	114.037119329999996	22.5426861699999996	1
2019-10-19 13:56:59	2019-10-19 14:52:34	3.05925700000000012	02	40-55岁	22.5436749321935714	114.040026016442781	440304	V0440300	15113	43	119	44	118	114.039559659999995	22.5404702099999987	114.042000000000002	22.5426861699999996	1
2019-10-19 09:13:05	2019-10-19 12:04:12	3.05925700000000012	02	40-55岁	22.5443587403193497	114.041381421224287	440304	V0440300	15113	43	119	44	118	114.039559659999995	22.5404702099999987	114.042000000000002	22.5426861699999996	1
2019-10-19 11:50:41	2019-10-19 15:23:45	3.05925700000000012	01	19-39岁	22.5432409231599387	114.041453847535223	440304	V0440300	15113	43	119	44	118	114.039559659999995	22.5404702099999987	114.042000000000002	22.5426861699999996	1
2019-10-19 11:52:11	2019-10-19 15:24:06	3.05925700000000012	02	19-39岁	22.5440511855424504	114.040853586508646	440304	V0440300	15113	43	119	44	118	114.039559659999995	22.5404702099999987	114.042000000000002	22.5426861699999996	1
2019-10-19 18:49:08	2019-10-19 21:25:13	3.05925700000000012	02	19-39岁	22.5443586464611094	114.045792632738952	440304	V0440300	15115	43	121	44	120	114.044440339999994	22.5404702099999987	114.046880669999993	22.5426861699999996	1
2019-10-19 17:37:22	2019-10-19 21:18:26	3.05925700000000012	01	40-55岁	22.5433426706113096	114.04453172694916	440304	V0440300	15115	43	121	44	120	114.044440339999994	22.5404702099999987	114.046880669999993	22.5426861699999996	1
2019-10-19 19:16:27	2019-10-19 22:44:36	3.05925700000000012	02	19-39岁	22.5441173882163888	114.044942735988869	440304	V0440300	15115	43	121	44	120	114.044440339999994	22.5404702099999987	114.046880669999993	22.5426861699999996	1
2019-10-19 12:27:53	2019-10-19 15:15:59	3.05925700000000012	01	19-39岁	22.5431732232145485	114.07672558129002	440304	V0440300	15128	43	134	44	133	114.07616471	22.5404702099999987	114.078605039999999	22.5426861699999996	1
2019-10-19 21:42:51	2019-10-19 23:39:48	3.05925700000000012	02	19-39岁	22.5441547860063807	114.079085440244484	440304	V0440300	15129	43	135	44	134	114.078605039999999	22.5404702099999987	114.081045380000006	22.5426861699999996	1
2019-10-19 22:52:44	2019-10-19 22:52:44	3.05925700000000012	03	未知	22.5433555368639311	114.08228927730525	440304	V0440300	15130	43	136	44	135	114.081045380000006	22.5404702099999987	114.083485710000005	22.5426861699999996	1
2019-10-19 17:07:35	2019-10-19 17:38:06	3.05925700000000012	01	19-39岁	22.5433622027876517	114.083153904893109	440304	V0440300	15130	43	136	44	135	114.081045380000006	22.5404702099999987	114.083485710000005	22.5426861699999996	1
2019-10-19 20:36:31	2019-10-19 22:09:52	3.05925700000000012	01	19-39岁	22.5443495951152606	114.081860270229541	440304	V0440300	15130	43	136	44	135	114.081045380000006	22.5404702099999987	114.083485710000005	22.5426861699999996	1
2019-10-19 18:16:04	2019-10-19 20:49:12	3.05925700000000012	01	19-39岁	22.5435265724189513	114.087241102717854	440304	V0440300	15132	43	138	44	137	114.085926049999998	22.5404702099999987	114.088366390000004	22.5426861699999996	1
2019-10-19 15:34:21	2019-10-19 21:34:20	3.05925700000000012	02	19-39岁	22.5439172666354715	114.092868512078795	440304	V0440300	15134	43	140	44	139	114.090806720000003	22.5404702099999987	114.093247059999996	22.5426861699999996	1
2019-10-19 16:53:06	2019-10-19 17:53:09	3.17181930000000012	01	19-39岁	22.54454462654585	114.09861733872107	440303	V0440300	15137	43	143	44	142	114.098127730000002	22.5404702099999987	114.100568069999994	22.5426861699999996	1
2019-10-19 12:51:06	2019-10-19 14:23:37	3.17181930000000012	01	19-39岁	22.5441603480689885	114.098829427066406	440303	V0440300	15137	43	143	44	142	114.098127730000002	22.5404702099999987	114.100568069999994	22.5426861699999996	1
2019-10-19 18:02:06	2019-10-19 22:45:02	3.17181930000000012	01	19-39岁	22.5445532195237703	114.1020957318093	440303	V0440300	15138	43	144	44	143	114.100568069999994	22.5404702099999987	114.103008399999993	22.5426861699999996	1
2019-10-19 14:32:14	2019-10-19 21:31:07	3.17181930000000012	02	19-39岁	22.5438192455044586	114.106444696005042	440303	V0440300	15140	43	146	44	145	114.10544874	22.5404702099999987	114.107889080000007	22.5426861699999996	1
2019-10-19 18:32:34	2019-10-19 22:08:09	3.17181930000000012	02	19-39岁	22.5431674320261095	114.112861561789359	440303	V0440300	15143	43	149	44	148	114.112769749999998	22.5404702099999987	114.115210079999997	22.5426861699999996	1
2019-10-19 18:55:53	2019-10-19 23:20:10	3.17181930000000012	01	19-39岁	22.5432677859841313	114.117951015921889	440303	V0440300	15145	43	151	44	150	114.117650420000004	22.5404702099999987	114.120090759999997	22.5426861699999996	2
2019-10-19 17:01:43	2019-10-19 18:55:52	3.17181930000000012	01	19-39岁	22.5432677859841313	114.117951015921889	440303	V0440300	15145	43	151	44	150	114.117650420000004	22.5404702099999987	114.120090759999997	22.5426861699999996	2
2019-10-19 13:51:57	2019-10-19 19:40:27	3.17181930000000012	01	19-39岁	22.5431191373574897	114.122248887392402	440303	V0440300	15146	43	152	44	151	114.120090759999997	22.5404702099999987	114.122531089999995	22.5426861699999996	1
2019-10-19 13:07:00	2019-10-19 14:28:16	3.17181930000000012	01	40-55岁	22.5446251581659212	114.121168223899389	440303	V0440300	15146	43	152	44	151	114.120090759999997	22.5404702099999987	114.122531089999995	22.5426861699999996	1
2019-10-19 09:49:56	2019-10-19 10:36:44	3.17181930000000012	02	19-39岁	22.5439525886084411	114.124942577610597	440303	V0440300	15147	43	153	44	152	114.122531089999995	22.5404702099999987	114.124971430000002	22.5426861699999996	1
2019-10-19 13:12:22	2019-10-19 17:48:33	3.17181930000000012	01	19-39岁	22.5438036679294989	114.123177211417598	440303	V0440300	15147	43	153	44	152	114.122531089999995	22.5404702099999987	114.124971430000002	22.5426861699999996	1
2019-10-19 22:54:05	2019-10-19 23:30:46	3.17181930000000012	02	19-39岁	22.5440486966975797	114.124260409713955	440303	V0440300	15147	43	153	44	152	114.122531089999995	22.5404702099999987	114.124971430000002	22.5426861699999996	1
2019-10-19 13:13:19	2019-10-19 17:48:01	3.17181930000000012	01	19-39岁	22.5434306154942803	114.123010047518989	440303	V0440300	15147	43	153	44	152	114.122531089999995	22.5404702099999987	114.124971430000002	22.5426861699999996	1
2019-10-19 16:08:36	2019-10-19 21:39:00	2.29234759999999982	02	19-39岁	22.5453983101551998	113.904422687008207	440305	V0440300	15414	44	63	47	62	113.902900840000001	22.5426861699999996	113.905341179999994	22.5449021300000005	1
2019-10-19 12:05:59	2019-10-19 16:02:08	2.29234759999999982	02	19-39岁	22.5454111357067895	113.909309309512125	440305	V0440300	15416	44	65	47	64	113.907781510000007	22.5426861699999996	113.910221849999999	22.5449021300000005	1
2019-10-19 19:29:26	2019-10-19 20:20:48	2.29234759999999982	01	未知	22.5449479774571486	113.911505623047603	440305	V0440300	15417	44	66	47	65	113.910221849999999	22.5426861699999996	113.912662190000006	22.5449021300000005	1
2019-10-19 18:26:40	2019-10-19 19:42:19	2.29234759999999982	02	19-39岁	22.5456942530214306	113.916531393676209	440305	V0440300	15419	44	68	46	67	113.915102520000005	22.5426861699999996	113.917542859999998	22.5449021300000005	1
2019-10-19 15:11:18	2019-10-19 19:10:27	2.29234759999999982	01	19-39岁	22.5458161815402214	113.916771572879711	440305	V0440300	15419	44	68	46	67	113.915102520000005	22.5426861699999996	113.917542859999998	22.5449021300000005	1
2019-10-19 12:49:53	2019-10-19 19:56:54	2.29234759999999982	02	19-39岁	22.5452120505324913	113.916328373178388	440305	V0440300	15419	44	68	46	67	113.915102520000005	22.5426861699999996	113.917542859999998	22.5449021300000005	1
2019-10-19 16:00:47	2019-10-19 17:56:41	2.29234759999999982	02	19-39岁	22.5462714283904013	113.917451261874817	440305	V0440300	15419	44	68	46	67	113.915102520000005	22.5426861699999996	113.917542859999998	22.5449021300000005	1
2019-10-19 15:10:11	2019-10-19 19:11:29	2.29234759999999982	01	19-39岁	22.545878582039041	113.916731322954405	440305	V0440300	15419	44	68	46	67	113.915102520000005	22.5426861699999996	113.917542859999998	22.5449021300000005	1
2019-10-19 23:11:37	2019-10-19 23:33:07	2.29234759999999982	01	19-39岁	22.5454169964109603	113.915721449554695	440305	V0440300	15419	44	68	46	67	113.915102520000005	22.5426861699999996	113.917542859999998	22.5449021300000005	2
2019-10-19 19:58:35	2019-10-19 22:45:35	2.29234759999999982	01	19-39岁	22.5454169964109603	113.915721449554695	440305	V0440300	15419	44	68	46	67	113.915102520000005	22.5426861699999996	113.917542859999998	22.5449021300000005	2
2019-10-19 11:53:45	2019-10-19 16:18:45	2.29234759999999982	02	19-39岁	22.5463884056174599	113.916962878446185	440305	V0440300	15419	44	68	46	67	113.915102520000005	22.5426861699999996	113.917542859999998	22.5449021300000005	1
2019-10-19 17:02:12	2019-10-19 20:32:10	2.29234759999999982	01	19-39岁	22.5461155453623086	113.916852357401311	440305	V0440300	15419	44	68	46	67	113.915102520000005	22.5426861699999996	113.917542859999998	22.5449021300000005	1
2019-10-19 18:47:45	2019-10-19 23:44:44	2.29234759999999982	01	19-39岁	22.5465554832739699	113.919086897046981	440305	V0440300	15420	44	69	46	68	113.917542859999998	22.5426861699999996	113.919983189999996	22.5449021300000005	1
2019-10-19 15:09:51	2019-10-19 19:00:17	2.29234759999999982	03	未知	22.5469778468038804	113.917581293457658	440305	V0440300	15420	44	69	46	68	113.917542859999998	22.5426861699999996	113.919983189999996	22.5449021300000005	1
2019-10-19 09:42:12	2019-10-19 09:44:52	2.29234759999999982	02	19-39岁	22.546061501044079	113.921565649465407	440305	V0440300	15421	44	70	46	69	113.919983189999996	22.5426861699999996	113.922423530000003	22.5449021300000005	1
2019-10-19 17:30:01	2019-10-19 20:33:49	2.29234759999999982	02	19-39岁	22.5465507650140893	113.921195306792384	440305	V0440300	15421	44	70	46	69	113.919983189999996	22.5426861699999996	113.922423530000003	22.5449021300000005	1
2019-10-19 12:40:25	2019-10-19 15:34:59	2.29234759999999982	02	19-39岁	22.5464852031123399	113.922012880915076	440305	V0440300	15421	44	70	46	69	113.919983189999996	22.5426861699999996	113.922423530000003	22.5449021300000005	1
2019-10-19 15:09:08	2019-10-19 18:29:35	2.29234759999999982	02	19-39岁	22.5468897447452186	113.927590454380663	440305	V0440300	15424	44	73	46	72	113.927304199999995	22.5426861699999996	113.929744540000002	22.5449021300000005	1
2019-10-19 00:40:01	2019-10-19 02:38:33	2.29234759999999982	01	19-39岁	22.5468338732052196	113.929389108830421	440305	V0440300	15424	44	73	46	72	113.927304199999995	22.5426861699999996	113.929744540000002	22.5449021300000005	1
2019-10-19 18:11:18	2019-10-19 20:06:20	2.29234759999999982	01	19-39岁	22.5456176816814917	113.931864394311745	440305	V0440300	15425	44	74	46	73	113.929744540000002	22.5426861699999996	113.932184879999994	22.5449021300000005	1
2019-10-19 18:32:19	2019-10-19 21:36:05	2.29234759999999982	01	19-39岁	22.5470521847373817	113.930423863890567	440305	V0440300	15425	44	74	46	73	113.929744540000002	22.5426861699999996	113.932184879999994	22.5449021300000005	1
2019-10-19 23:32:55	2019-10-19 23:38:17	2.29234759999999982	01	0-18岁	22.5464511692370806	113.935343630363334	440305	V0440300	15427	44	76	46	75	113.934625209999993	22.5426861699999996	113.93706555	22.5449021300000005	1
2019-10-19 09:24:37	2019-10-19 22:33:26	2.29234759999999982	01	19-39岁	22.5470301473031292	113.936836787503395	440305	V0440300	15427	44	76	46	75	113.934625209999993	22.5426861699999996	113.93706555	22.5449021300000005	1
2019-10-19 07:40:00	2019-10-19 08:21:50	2.29234759999999982	01	19-39岁	22.5459715447921916	113.936695004222528	440305	V0440300	15427	44	76	46	75	113.934625209999993	22.5426861699999996	113.93706555	22.5449021300000005	1
2019-10-19 12:39:31	2019-10-19 14:31:58	2.29234759999999982	01	19-39岁	22.5459227127581485	113.945984372010642	440305	V0440300	15431	44	80	46	79	113.944386559999998	22.5426861699999996	113.946826889999997	22.5449021300000005	1
2019-10-19 18:57:49	2019-10-19 23:02:56	2.29234759999999982	02	19-39岁	22.5452314986405895	113.948554842938265	440305	V0440300	15432	44	81	46	80	113.946826889999997	22.5426861699999996	113.949267230000004	22.5449021300000005	1
2019-10-19 17:34:50	2019-10-19 20:50:27	2.29234759999999982	02	19-39岁	22.5468968963737701	113.948333593574176	440305	V0440300	15432	44	81	46	80	113.946826889999997	22.5426861699999996	113.949267230000004	22.5449021300000005	1
2019-10-19 00:08:25	2019-10-19 06:54:24	2.29234759999999982	02	19-39岁	22.5452676428830898	113.954743014562482	440305	V0440300	15435	44	84	46	83	113.954147899999995	22.5426861699999996	113.956588240000002	22.5449021300000005	1
2019-10-19 17:03:26	2019-10-19 19:50:51	2.29234759999999982	01	19-39岁	22.5456908891149688	113.955647010682739	440305	V0440300	15435	44	84	46	83	113.954147899999995	22.5426861699999996	113.956588240000002	22.5449021300000005	1
2019-10-19 17:26:28	2019-10-19 20:45:59	2.29234759999999982	01	19-39岁	22.5458406178486186	113.960219905097375	440305	V0440300	15437	44	86	46	85	113.959028570000001	22.5426861699999996	113.961468909999994	22.5449021300000005	1
2019-10-19 23:02:40	2019-10-19 23:02:40	2.29234759999999982	01	19-39岁	22.545338002806119	113.960366944602029	440305	V0440300	15437	44	86	46	85	113.959028570000001	22.5426861699999996	113.961468909999994	22.5449021300000005	1
2019-10-19 13:58:45	2019-10-19 17:34:34	2.29234759999999982	01	19-39岁	22.5455824479219409	113.961362322739632	440305	V0440300	15437	44	86	46	85	113.959028570000001	22.5426861699999996	113.961468909999994	22.5449021300000005	1
2019-10-19 20:27:51	2019-10-19 21:22:10	2.29234759999999982	01	19-39岁	22.5453004504103305	113.963632300789385	440305	V0440300	15438	44	87	46	86	113.961468909999994	22.5426861699999996	113.963909240000007	22.5449021300000005	1
2019-10-19 01:21:06	2019-10-19 06:12:25	2.29234759999999982	02	19-39岁	22.5460713775715185	113.962400929164858	440305	V0440300	15438	44	87	46	86	113.961468909999994	22.5426861699999996	113.963909240000007	22.5449021300000005	1
2019-10-19 13:37:46	2019-10-19 14:11:06	2.29234759999999982	01	40-55岁	22.5457168232021488	113.961786877852276	440305	V0440300	15438	44	87	46	86	113.961468909999994	22.5426861699999996	113.963909240000007	22.5449021300000005	1
2019-10-19 00:10:51	2019-10-19 03:29:08	2.29234759999999982	02	0-18岁	22.5462740657528009	113.962619955971675	440305	V0440300	15438	44	87	46	86	113.961468909999994	22.5426861699999996	113.963909240000007	22.5449021300000005	2
2019-10-19 18:08:00	2019-10-19 22:17:02	2.29234759999999982	02	0-18岁	22.5462740657528009	113.962619955971675	440305	V0440300	15438	44	87	46	86	113.961468909999994	22.5426861699999996	113.963909240000007	22.5449021300000005	2
2019-10-19 13:35:23	2019-10-19 15:18:10	2.29234759999999982	01	19-39岁	22.5452732334933295	113.963147102748209	440305	V0440300	15438	44	87	46	86	113.961468909999994	22.5426861699999996	113.963909240000007	22.5449021300000005	1
2019-10-19 00:31:28	2019-10-19 00:32:28	2.29234759999999982	02	19-39岁	22.5458869815464311	113.964105254604092	440305	V0440300	15439	44	88	46	87	113.963909240000007	22.5426861699999996	113.966349579999999	22.5449021300000005	1
2019-10-19 23:42:27	2019-10-19 23:42:27	2.29234759999999982	01	19-39岁	22.5458841635250913	113.964911738433599	440305	V0440300	15439	44	88	46	87	113.963909240000007	22.5426861699999996	113.966349579999999	22.5449021300000005	1
2019-10-19 14:26:04	2019-10-19 17:26:19	2.29234759999999982	01	0-18岁	22.5461099118445212	113.96683055640618	440305	V0440300	15440	44	89	46	88	113.966349579999999	22.5426861699999996	113.968789920000006	22.5449021300000005	1
2019-10-19 11:38:54	2019-10-19 11:45:20	2.29234759999999982	01	19-39岁	22.5455197828481211	113.967601305931424	440305	V0440300	15440	44	89	46	88	113.966349579999999	22.5426861699999996	113.968789920000006	22.5449021300000005	1
2019-10-19 17:51:00	2019-10-19 20:00:00	2.29234759999999982	02	19-39岁	22.5458199133908295	113.975386950409202	440305	V0440300	15443	44	92	46	91	113.973670589999998	22.5426861699999996	113.976110930000004	22.5449021300000005	1
2019-10-19 02:50:44	2019-10-19 04:48:44	2.29234759999999982	01	19-39岁	22.5468256664942999	113.980397943268329	440305	V0440300	15445	44	94	46	93	113.978551260000003	22.5426861699999996	113.980991599999996	22.5449021300000005	1
2019-10-19 12:39:18	2019-10-19 13:40:16	2.29234759999999982	02	40-55岁	22.5461435460285813	113.983483071204404	440305	V0440300	15447	44	96	46	95	113.983431929999995	22.5426861699999996	113.985872270000002	22.5449021300000005	1
2019-10-19 19:20:10	2019-10-19 19:54:16	3.05925700000000012	02	19-39岁	22.5451674548215095	113.992559641908386	440304	V0440300	15450	44	99	46	98	113.990752939999993	22.5426861699999996	113.99319328	22.5449021300000005	1
2019-10-19 12:20:41	2019-10-19 13:37:01	3.05925700000000012	03	未知	22.5455820241753102	113.993493112069004	440304	V0440300	15451	44	100	46	99	113.99319328	22.5426861699999996	113.995633609999999	22.5449021300000005	1
2019-10-19 17:27:43	2019-10-19 20:09:29	3.05925700000000012	02	19-39岁	22.5464365197641392	113.993338560186956	440304	V0440300	15451	44	100	46	99	113.99319328	22.5426861699999996	113.995633609999999	22.5449021300000005	1
2019-10-19 14:51:05	2019-10-19 17:14:36	3.05925700000000012	03	未知	22.5449394317497394	113.995809748016654	440304	V0440300	15452	44	101	46	100	113.995633609999999	22.5426861699999996	113.998073950000006	22.5449021300000005	1
2019-10-19 12:55:42	2019-10-19 15:30:54	3.05925700000000012	02	19-39岁	22.5466714303313616	113.996248320000817	440304	V0440300	15452	44	101	46	100	113.995633609999999	22.5426861699999996	113.998073950000006	22.5449021300000005	2
2019-10-19 19:16:06	2019-10-19 19:57:23	3.05925700000000012	02	19-39岁	22.5466714303313616	113.996248320000817	440304	V0440300	15452	44	101	46	100	113.995633609999999	22.5426861699999996	113.998073950000006	22.5449021300000005	2
2019-10-19 18:34:59	2019-10-19 21:51:49	3.05925700000000012	01	19-39岁	22.5470334458056207	114.000651644743002	440304	V0440300	15454	44	103	46	102	114.000514289999998	22.5426861699999996	114.002954619999997	22.5449021300000005	1
2019-10-19 10:03:53	2019-10-19 11:29:03	3.05925700000000012	01	55岁以上	22.5464080111368901	114.004862574706522	440304	V0440300	15455	44	104	46	103	114.002954619999997	22.5426861699999996	114.005394960000004	22.5449021300000005	1
2019-10-19 15:54:41	2019-10-19 19:00:21	3.05925700000000012	01	19-39岁	22.5461843731919807	114.003516852823253	440304	V0440300	15455	44	104	46	103	114.002954619999997	22.5426861699999996	114.005394960000004	22.5449021300000005	1
2019-10-19 19:48:47	2019-10-19 22:37:47	3.05925700000000012	02	19-39岁	22.5463451833926314	114.007788516016532	440304	V0440300	15456	44	105	46	104	114.005394960000004	22.5426861699999996	114.007835290000003	22.5449021300000005	1
2019-10-19 22:42:09	2019-10-19 23:40:38	3.05925700000000012	01	19-39岁	22.5450382084298298	114.00545569474005	440304	V0440300	15456	44	105	46	104	114.005394960000004	22.5426861699999996	114.007835290000003	22.5449021300000005	1
2019-10-19 19:38:41	2019-10-19 21:51:25	3.05925700000000012	02	19-39岁	22.5463368209667898	114.006370126708475	440304	V0440300	15456	44	105	46	104	114.005394960000004	22.5426861699999996	114.007835290000003	22.5449021300000005	1
2019-10-19 20:21:09	2019-10-19 21:58:52	3.05925700000000012	01	19-39岁	22.545871359696001	114.007546118486047	440304	V0440300	15456	44	105	46	104	114.005394960000004	22.5426861699999996	114.007835290000003	22.5449021300000005	1
2019-10-19 18:08:22	2019-10-19 21:03:21	3.05925700000000012	01	19-39岁	22.5462804237182404	114.008188278905578	440304	V0440300	15457	44	106	46	105	114.007835290000003	22.5426861699999996	114.010275629999995	22.5449021300000005	1
2019-10-19 10:53:54	2019-10-19 14:10:29	3.05925700000000012	01	19-39岁	22.5449032694159897	114.016641903194696	440304	V0440300	15460	44	109	46	108	114.015156300000001	22.5426861699999996	114.017596639999994	22.5449021300000005	1
2019-10-19 21:06:24	2019-10-19 23:22:53	3.05925700000000012	01	19-39岁	22.5470987518263897	114.027972552571228	440304	V0440300	15465	44	114	46	113	114.027357980000005	22.5426861699999996	114.029798319999998	22.5449021300000005	1
2019-10-19 18:28:17	2019-10-19 20:38:41	3.05925700000000012	03	未知	22.5464222770228808	114.03190275210244	440304	V0440300	15466	44	115	46	114	114.029798319999998	22.5426861699999996	114.032238660000004	22.5449021300000005	1
2019-10-19 12:22:01	2019-10-19 14:53:38	3.05925700000000012	01	19-39岁	22.5461846158260499	114.033695653019407	440304	V0440300	15467	44	116	45	115	114.032238660000004	22.5426861699999996	114.034678990000003	22.5449021300000005	1
2019-10-19 10:57:54	2019-10-19 13:09:37	3.05925700000000012	01	55岁以上	22.5457257526047385	114.03524065284698	440304	V0440300	15468	44	117	45	116	114.034678990000003	22.5426861699999996	114.037119329999996	22.5449021300000005	1
2019-10-19 22:30:57	2019-10-19 22:30:57	3.05925700000000012	01	19-39岁	22.5469164342622506	114.036672665063037	440304	V0440300	15468	44	117	45	116	114.034678990000003	22.5426861699999996	114.037119329999996	22.5449021300000005	1
2019-10-19 19:31:20	2019-10-19 21:22:14	3.05925700000000012	02	19-39岁	22.5464833609613393	114.043541731913464	440304	V0440300	15471	44	120	45	119	114.042000000000002	22.5426861699999996	114.044440339999994	22.5449021300000005	1
2019-10-19 00:00:27	2019-10-19 01:34:05	3.05925700000000012	02	19-39岁	22.5458551266113894	114.045206918351781	440304	V0440300	15472	44	121	45	120	114.044440339999994	22.5426861699999996	114.046880669999993	22.5449021300000005	1
2019-10-19 19:27:47	2019-10-19 21:05:14	3.05925700000000012	01	19-39岁	22.5462214763873909	114.04844441415193	440304	V0440300	15473	44	122	45	121	114.046880669999993	22.5426861699999996	114.04932101	22.5449021300000005	1
2019-10-19 22:10:40	2019-10-19 23:12:35	3.05925700000000012	03	未知	22.5453591468139294	114.079302990782182	440304	V0440300	15486	44	135	45	134	114.078605039999999	22.5426861699999996	114.081045380000006	22.5449021300000005	1
2019-10-19 19:48:44	2019-10-19 21:30:47	3.05925700000000012	02	19-39岁	22.5464509843021688	114.079785264166375	440304	V0440300	15486	44	135	45	134	114.078605039999999	22.5426861699999996	114.081045380000006	22.5449021300000005	1
2019-10-19 21:07:30	2019-10-19 23:12:15	3.05925700000000012	02	40-55岁	22.5470197191802413	114.083271315069567	440304	V0440300	15487	44	136	45	135	114.081045380000006	22.5426861699999996	114.083485710000005	22.5449021300000005	1
2019-10-19 19:02:03	2019-10-19 20:09:57	3.05925700000000012	03	未知	22.5470869285244788	114.083493386907506	440304	V0440300	15488	44	137	45	136	114.083485710000005	22.5426861699999996	114.085926049999998	22.5449021300000005	1
2019-10-19 16:04:34	2019-10-19 17:12:03	3.05925700000000012	01	19-39岁	22.5463943177599511	114.088103963717742	440304	V0440300	15489	44	138	45	137	114.085926049999998	22.5426861699999996	114.088366390000004	22.5449021300000005	1
2019-10-19 17:27:06	2019-10-19 19:08:34	3.05925700000000012	03	未知	22.5462946817426193	114.086590246403361	440304	V0440300	15489	44	138	45	137	114.085926049999998	22.5426861699999996	114.088366390000004	22.5449021300000005	1
2019-10-19 11:00:07	2019-10-19 12:40:06	3.05925700000000012	02	19-39岁	22.5467380457228401	114.086153394989537	440304	V0440300	15489	44	138	45	137	114.085926049999998	22.5426861699999996	114.088366390000004	22.5449021300000005	1
2019-10-19 17:36:45	2019-10-19 23:33:47	3.05925700000000012	01	19-39岁	22.5469302957779014	114.090288702421532	440304	V0440300	15490	44	139	45	138	114.088366390000004	22.5426861699999996	114.090806720000003	22.5449021300000005	1
2019-10-19 19:31:00	2019-10-19 21:11:32	3.05925700000000012	01	19-39岁	22.5466819470175288	114.090031560409315	440304	V0440300	15490	44	139	45	138	114.088366390000004	22.5426861699999996	114.090806720000003	22.5449021300000005	1
2019-10-19 14:09:36	2019-10-19 15:35:44	3.05925700000000012	01	19-39岁	22.5462508665777186	114.089651936349398	440304	V0440300	15490	44	139	45	138	114.088366390000004	22.5426861699999996	114.090806720000003	22.5449021300000005	1
2019-10-19 19:00:44	2019-10-19 22:07:28	3.05925700000000012	02	40-55岁	22.5459586024121705	114.095449243824902	440304	V0440300	15492	44	141	45	140	114.093247059999996	22.5426861699999996	114.095687400000003	22.5449021300000005	1
2019-10-19 20:40:10	2019-10-19 20:40:10	3.17181930000000012	01	0-18岁	22.5452093219571914	114.105949290235131	440303	V0440300	15497	44	146	45	145	114.10544874	22.5426861699999996	114.107889080000007	22.5449021300000005	1
2019-10-19 18:43:25	2019-10-19 20:46:47	3.17181930000000012	02	19-39岁	22.5463951369644811	114.118196970262844	440303	V0440300	15502	44	151	45	150	114.117650420000004	22.5426861699999996	114.120090759999997	22.5449021300000005	1
2019-10-19 00:00:13	2019-10-19 01:21:43	3.17181930000000012	02	19-39岁	22.5452842985527795	114.120678415996977	440303	V0440300	15503	44	152	45	151	114.120090759999997	22.5426861699999996	114.122531089999995	22.5449021300000005	1
2019-10-19 00:01:14	2019-10-19 01:34:40	3.17181930000000012	02	19-39岁	22.5451208969398493	114.12163405965569	440303	V0440300	15503	44	152	45	151	114.120090759999997	22.5426861699999996	114.122531089999995	22.5449021300000005	1
2019-10-19 19:02:04	2019-10-19 21:15:19	2.29234759999999982	02	19-39岁	22.5472025930955517	113.922715922088599	440305	V0440300	15779	45	71	47	70	113.922423530000003	22.5449021300000005	113.924863869999996	22.5471180900000014	1
2019-10-19 14:42:40	2019-10-19 14:43:40	2.29234759999999982	01	19-39岁	22.5477157956166785	113.932566091053516	440305	V0440300	15783	45	75	47	74	113.932184879999994	22.5449021300000005	113.934625209999993	22.5471180900000014	1
2019-10-19 15:25:23	2019-10-19 18:14:38	2.29234759999999982	01	19-39岁	22.5478471697280014	113.93661470479492	440305	V0440300	15784	45	76	47	75	113.934625209999993	22.5449021300000005	113.93706555	22.5471180900000014	1
2019-10-19 13:16:29	2019-10-19 17:02:03	2.29234759999999982	02	19-39岁	22.5486069180297193	113.93622871340142	440305	V0440300	15784	45	76	47	75	113.934625209999993	22.5449021300000005	113.93706555	22.5471180900000014	1
2019-10-19 09:58:52	2019-10-19 11:34:35	2.29234759999999982	02	19-39岁	22.5488318865236614	113.939983821644589	440305	V0440300	15786	45	78	47	77	113.939505879999999	22.5449021300000005	113.941946220000005	22.5471180900000014	1
2019-10-19 12:53:10	2019-10-19 14:42:09	2.29234759999999982	01	19-39岁	22.5488362531275008	113.941635442738615	440305	V0440300	15786	45	78	47	77	113.939505879999999	22.5449021300000005	113.941946220000005	22.5471180900000014	1
2019-10-19 15:25:18	2019-10-19 17:32:53	2.29234759999999982	01	19-39岁	22.5478752151474993	113.948049731566385	440305	V0440300	15789	45	81	47	80	113.946826889999997	22.5449021300000005	113.949267230000004	22.5471180900000014	1
2019-10-19 17:36:06	2019-10-19 21:30:29	2.29234759999999982	01	19-39岁	22.5477534778221589	113.9468670649687	440305	V0440300	15789	45	81	47	80	113.946826889999997	22.5449021300000005	113.949267230000004	22.5471180900000014	1
2019-10-19 16:56:30	2019-10-19 21:28:39	2.29234759999999982	03	未知	22.5491268254735786	113.950752394909031	440305	V0440300	15790	45	82	47	81	113.949267230000004	22.5449021300000005	113.951707560000003	22.5471180900000014	1
2019-10-19 14:48:07	2019-10-19 15:22:09	2.29234759999999982	02	40-55岁	22.5477906198552205	113.954056067553154	440305	V0440300	15791	45	83	47	82	113.951707560000003	22.5449021300000005	113.954147899999995	22.5471180900000014	1
2019-10-19 09:45:00	2019-10-19 13:43:06	2.29234759999999982	02	19-39岁	22.5480349244561289	113.954565649660353	440305	V0440300	15792	45	84	47	83	113.954147899999995	22.5449021300000005	113.956588240000002	22.5471180900000014	1
2019-10-19 13:46:03	2019-10-19 15:48:57	2.29234759999999982	02	19-39岁	22.5485244250027996	113.95706164159516	440305	V0440300	15793	45	85	47	84	113.956588240000002	22.5449021300000005	113.959028570000001	22.5471180900000014	1
2019-10-19 14:54:38	2019-10-19 17:52:07	2.29234759999999982	01	19-39岁	22.5476953080576514	113.959984926687852	440305	V0440300	15794	45	86	47	85	113.959028570000001	22.5449021300000005	113.961468909999994	22.5471180900000014	1
2019-10-19 00:59:59	2019-10-19 17:51:42	2.29234759999999982	01	19-39岁	22.547177964177731	113.963649486068505	440305	V0440300	15795	45	87	47	86	113.961468909999994	22.5449021300000005	113.963909240000007	22.5471180900000014	2
2019-10-19 17:52:18	2019-10-19 22:15:48	2.29234759999999982	01	19-39岁	22.547177964177731	113.963649486068505	440305	V0440300	15795	45	87	47	86	113.961468909999994	22.5449021300000005	113.963909240000007	22.5471180900000014	2
2019-10-19 09:26:42	2019-10-19 22:57:50	2.29234759999999982	02	55岁以上	22.5491921632272714	113.962303413950266	440305	V0440300	15795	45	87	47	86	113.961468909999994	22.5449021300000005	113.963909240000007	22.5471180900000014	1
2019-10-19 11:33:14	2019-10-19 21:10:56	2.29234759999999982	02	19-39岁	22.5487767375057686	113.963721353305885	440305	V0440300	15795	45	87	47	86	113.961468909999994	22.5449021300000005	113.963909240000007	22.5471180900000014	1
2019-10-19 14:09:42	2019-10-19 16:24:06	2.29234759999999982	01	19-39岁	22.5473490002747816	113.963626308793522	440305	V0440300	15795	45	87	47	86	113.961468909999994	22.5449021300000005	113.963909240000007	22.5471180900000014	1
2019-10-19 17:10:46	2019-10-19 18:08:51	2.29234759999999982	01	19-39岁	22.5478891721289791	113.963556183810866	440305	V0440300	15795	45	87	47	86	113.961468909999994	22.5449021300000005	113.963909240000007	22.5471180900000014	2
2019-10-19 16:14:44	2019-10-19 17:09:45	2.29234759999999982	01	19-39岁	22.5478891721289791	113.963556183810866	440305	V0440300	15795	45	87	47	86	113.961468909999994	22.5449021300000005	113.963909240000007	22.5471180900000014	2
2019-10-19 14:29:29	2019-10-19 18:59:02	2.29234759999999982	01	19-39岁	22.5473810291358596	113.966278085669927	440305	V0440300	15796	45	88	47	87	113.963909240000007	22.5449021300000005	113.966349579999999	22.5471180900000014	1
2019-10-19 14:57:21	2019-10-19 16:49:41	2.29234759999999982	01	19-39岁	22.5483158588572188	113.964644758905948	440305	V0440300	15796	45	88	47	87	113.963909240000007	22.5449021300000005	113.966349579999999	22.5471180900000014	1
2019-10-19 12:25:45	2019-10-19 22:23:35	2.29234759999999982	02	19-39岁	22.5476639609644103	113.968836939062101	440305	V0440300	15798	45	90	47	89	113.968789920000006	22.5449021300000005	113.971230250000005	22.5471180900000014	1
2019-10-19 11:14:51	2019-10-19 13:00:14	2.29234759999999982	02	55岁以上	22.5478123184756285	113.970961521684302	440305	V0440300	15798	45	90	47	89	113.968789920000006	22.5449021300000005	113.971230250000005	22.5471180900000014	1
2019-10-19 19:16:37	2019-10-19 22:55:32	3.05925700000000012	01	19-39岁	22.5475613581113095	113.995092242028448	440304	V0440300	15808	45	100	47	99	113.99319328	22.5449021300000005	113.995633609999999	22.5471180900000014	1
2019-10-19 20:10:06	2019-10-19 22:32:37	3.05925700000000012	02	19-39岁	22.5480194187374714	113.997870888660572	440304	V0440300	15809	45	101	47	100	113.995633609999999	22.5449021300000005	113.998073950000006	22.5471180900000014	1
2019-10-19 14:10:05	2019-10-19 17:59:06	3.05925700000000012	01	55岁以上	22.5481931857701206	113.99799343839986	440304	V0440300	15809	45	101	47	100	113.995633609999999	22.5449021300000005	113.998073950000006	22.5471180900000014	1
2019-10-19 17:12:07	2019-10-19 22:16:04	3.05925700000000012	01	19-39岁	22.5471919644647798	114.001891896622737	440304	V0440300	15811	45	103	47	102	114.000514289999998	22.5449021300000005	114.002954619999997	22.5471180900000014	1
2019-10-19 15:13:41	2019-10-19 17:10:45	3.05925700000000012	03	未知	22.5477019853755607	114.001171580045195	440304	V0440300	15811	45	103	47	102	114.000514289999998	22.5449021300000005	114.002954619999997	22.5471180900000014	1
2019-10-19 15:55:21	2019-10-19 19:35:23	3.05925700000000012	03	未知	22.5477019853755607	114.001171580045195	440304	V0440300	15811	45	103	47	102	114.000514289999998	22.5449021300000005	114.002954619999997	22.5471180900000014	1
2019-10-19 10:54:38	2019-10-19 12:21:06	3.05925700000000012	01	40-55岁	22.5489937587012896	114.004622110534626	440304	V0440300	15812	45	104	47	103	114.002954619999997	22.5449021300000005	114.005394960000004	22.5471180900000014	1
2019-10-19 00:33:29	2019-10-19 02:26:04	3.05925700000000012	01	19-39岁	22.548616021529309	114.006146026129443	440304	V0440300	15813	45	105	47	104	114.005394960000004	22.5449021300000005	114.007835290000003	22.5471180900000014	1
2019-10-19 18:57:08	2019-10-19 22:29:02	3.05925700000000012	02	19-39岁	22.5486720860667198	114.0286189878302	440304	V0440300	15822	45	114	47	113	114.027357980000005	22.5449021300000005	114.029798319999998	22.5471180900000014	1
2019-10-19 15:37:48	2019-10-19 17:25:07	3.05925700000000012	01	40-55岁	22.5485942456939306	114.037112921974398	440304	V0440300	15825	45	117	46	116	114.034678990000003	22.5449021300000005	114.037119329999996	22.5471180900000014	1
2019-10-19 22:30:54	2019-10-19 22:30:54	3.05925700000000012	02	19-39岁	22.5475897793283906	114.036969204060725	440304	V0440300	15825	45	117	46	116	114.034678990000003	22.5449021300000005	114.037119329999996	22.5471180900000014	1
2019-10-19 16:41:52	2019-10-19 20:18:24	3.05925700000000012	02	40-55岁	22.5490226382761705	114.039299723009776	440304	V0440300	15826	45	118	46	117	114.037119329999996	22.5449021300000005	114.039559659999995	22.5471180900000014	1
2019-10-19 14:31:44	2019-10-19 19:11:38	3.05925700000000012	01	19-39岁	22.5471796778103197	114.039203041940723	440304	V0440300	15826	45	118	46	117	114.037119329999996	22.5449021300000005	114.039559659999995	22.5471180900000014	1
2019-10-19 19:41:46	2019-10-19 22:29:14	3.05925700000000012	02	19-39岁	22.5492395598276509	114.037847312907459	440304	V0440300	15826	45	118	46	117	114.037119329999996	22.5449021300000005	114.039559659999995	22.5471180900000014	1
2019-10-19 08:26:50	2019-10-19 09:01:06	3.05925700000000012	01	19-39岁	22.5491662909204607	114.048090232290761	440304	V0440300	15830	45	122	46	121	114.046880669999993	22.5449021300000005	114.04932101	22.5471180900000014	1
2019-10-19 18:46:47	2019-10-19 21:15:58	3.05925700000000012	01	19-39岁	22.5474711327434889	114.061476939834506	440304	V0440300	15835	45	127	46	126	114.059082349999997	22.5449021300000005	114.061522690000004	22.5471180900000014	1
2019-10-19 15:47:39	2019-10-19 18:15:23	3.05925700000000012	01	40-55岁	22.5492122137380804	114.064393944955199	440304	V0440300	15837	45	129	46	128	114.063963029999996	22.5449021300000005	114.066403359999995	22.5471180900000014	1
2019-10-19 17:04:17	2019-10-19 21:33:42	3.05925700000000012	01	19-39岁	22.5480131185210908	114.067431512587262	440304	V0440300	15838	45	130	46	129	114.066403359999995	22.5449021300000005	114.068843700000002	22.5471180900000014	1
2019-10-19 18:52:09	2019-10-19 22:38:04	3.05925700000000012	02	19-39岁	22.5488764964809612	114.071717795226277	440304	V0440300	15840	45	132	46	131	114.071284030000001	22.5449021300000005	114.073724369999994	22.5471180900000014	1
2019-10-19 18:53:00	2019-10-19 22:37:08	3.05925700000000012	02	0-18岁	22.5482737876554005	114.073314357427279	440304	V0440300	15840	45	132	46	131	114.071284030000001	22.5449021300000005	114.073724369999994	22.5471180900000014	1
2019-10-19 12:37:06	2019-10-19 18:46:31	3.05925700000000012	01	19-39岁	22.5484622615342083	114.078712925647793	440304	V0440300	15843	45	135	46	134	114.078605039999999	22.5449021300000005	114.081045380000006	22.5471180900000014	1
2019-10-19 21:53:45	2019-10-19 23:34:38	3.05925700000000012	01	19-39岁	22.5479238097036294	114.084350299677226	440304	V0440300	15845	45	137	46	136	114.083485710000005	22.5449021300000005	114.085926049999998	22.5471180900000014	1
2019-10-19 20:06:28	2019-10-19 22:06:28	3.05925700000000012	01	19-39岁	22.5476745540768597	114.086532106399517	440304	V0440300	15846	45	138	46	137	114.085926049999998	22.5449021300000005	114.088366390000004	22.5471180900000014	1
2019-10-19 14:40:36	2019-10-19 15:48:11	3.17181930000000012	01	19-39岁	22.547701544738139	114.116556798859762	440303	V0440300	15858	45	150	46	149	114.115210079999997	22.5449021300000005	114.117650420000004	22.5471180900000014	1
2019-10-19 17:11:38	2019-10-19 21:25:15	3.17181930000000012	01	19-39岁	22.5484689136285787	114.118076138445147	440303	V0440300	15859	45	151	46	150	114.117650420000004	22.5449021300000005	114.120090759999997	22.5471180900000014	1
2019-10-19 12:52:16	2019-10-19 15:49:34	3.17181930000000012	01	19-39岁	22.5481087335367612	114.129219392422016	440303	V0440300	15863	45	155	46	154	114.127411769999995	22.5449021300000005	114.129852099999994	22.5471180900000014	1
2019-10-19 16:37:38	2019-10-19 21:30:51	3.17181930000000012	02	19-39岁	22.5475531511315985	114.128434094341443	440303	V0440300	15863	45	155	46	154	114.127411769999995	22.5449021300000005	114.129852099999994	22.5471180900000014	1
2019-10-19 17:56:33	2019-10-19 22:17:33	3.17181930000000012	01	19-39岁	22.5488414679575797	114.128300527376041	440303	V0440300	15863	45	155	46	154	114.127411769999995	22.5449021300000005	114.129852099999994	22.5471180900000014	1
2019-10-19 19:22:10	2019-10-19 20:45:45	3.17181930000000012	03	未知	22.5488275824860089	114.130555196275438	440303	V0440300	15864	45	156	46	155	114.129852099999994	22.5449021300000005	114.132292440000001	22.5471180900000014	1
2019-10-19 16:29:16	2019-10-19 23:41:52	3.17181930000000012	02	19-39岁	22.5492178915169994	114.134725518833534	440303	V0440300	15865	45	157	46	156	114.132292440000001	22.5449021300000005	114.134732769999999	22.5471180900000014	1
2019-10-19 00:01:42	2019-10-19 00:23:08	3.17181930000000012	02	19-39岁	22.5490692691151899	114.137021853028855	440303	V0440300	15866	45	158	46	157	114.134732769999999	22.5449021300000005	114.137173110000006	22.5471180900000014	1
2019-10-19 19:49:25	2019-10-19 22:31:40	3.17181930000000012	02	40-55岁	22.5490053068461584	114.139005487575432	440303	V0440300	15867	45	159	46	158	114.137173110000006	22.5449021300000005	114.139613449999999	22.5471180900000014	1
2019-10-19 10:04:47	2019-10-19 13:57:28	4.50522690000000026	01	19-39岁	22.5477701486918782	114.54172815384436	440343	V0440300	16032	45	324	43	324	114.539828569999997	22.5449021300000005	114.542268910000004	22.5471180900000014	1
2019-10-19 18:25:34	2019-10-19 21:31:48	2.29234759999999982	02	19-39岁	22.5498289351865715	113.904867855048266	440305	V0440300	16128	46	63	49	62	113.902900840000001	22.5471180900000014	113.905341179999994	22.5493340400000015	1
2019-10-19 15:28:08	2019-10-19 19:16:14	2.29234759999999982	02	19-39岁	22.5496360108086407	113.915015500780257	440305	V0440300	16132	46	67	48	66	113.912662190000006	22.5471180900000014	113.915102520000005	22.5493340400000015	1
2019-10-19 18:43:54	2019-10-19 23:24:46	2.29234759999999982	02	19-39岁	22.5508039515887013	113.924627771773331	440305	V0440300	16136	46	71	48	70	113.922423530000003	22.5471180900000014	113.924863869999996	22.5493340400000015	1
2019-10-19 07:57:34	2019-10-19 09:02:16	2.29234759999999982	02	19-39岁	22.5493699027075785	113.925145378101547	440305	V0440300	16137	46	72	48	71	113.924863869999996	22.5471180900000014	113.927304199999995	22.5493340400000015	1
2019-10-19 10:03:29	2019-10-19 12:13:14	2.29234759999999982	01	19-39岁	22.550140003702559	113.926245636223015	440305	V0440300	16137	46	72	48	71	113.924863869999996	22.5471180900000014	113.927304199999995	22.5493340400000015	1
2019-10-19 19:06:43	2019-10-19 22:10:33	2.29234759999999982	01	19-39岁	22.5505469844025903	113.936214989938364	440305	V0440300	16141	46	76	48	75	113.934625209999993	22.5471180900000014	113.93706555	22.5493340400000015	1
2019-10-19 18:51:43	2019-10-19 22:06:09	2.29234759999999982	01	0-18岁	22.5509054246651708	113.939870043202248	440305	V0440300	16143	46	78	48	77	113.939505879999999	22.5471180900000014	113.941946220000005	22.5493340400000015	1
2019-10-19 17:15:14	2019-10-19 23:30:57	2.29234759999999982	01	19-39岁	22.5499189965981017	113.942097362229276	440305	V0440300	16144	46	79	48	78	113.941946220000005	22.5471180900000014	113.944386559999998	22.5493340400000015	1
2019-10-19 16:56:35	2019-10-19 19:52:34	2.29234759999999982	02	19-39岁	22.5515085585083703	113.949757536562927	440305	V0440300	16147	46	82	48	81	113.949267230000004	22.5471180900000014	113.951707560000003	22.5493340400000015	1
2019-10-19 19:33:40	2019-10-19 21:34:52	2.29234759999999982	02	40-55岁	22.549920477252499	113.949773044083756	440305	V0440300	16147	46	82	48	81	113.949267230000004	22.5471180900000014	113.951707560000003	22.5493340400000015	1
2019-10-19 17:33:53	2019-10-19 21:00:29	2.29234759999999982	02	19-39岁	22.5493909977042186	113.949930433901301	440305	V0440300	16147	46	82	48	81	113.949267230000004	22.5471180900000014	113.951707560000003	22.5493340400000015	1
2019-10-19 08:54:01	2019-10-19 20:15:59	2.29234759999999982	01	19-39岁	22.5493501570812214	113.955867868760279	440305	V0440300	16149	46	84	48	83	113.954147899999995	22.5471180900000014	113.956588240000002	22.5493340400000015	1
2019-10-19 11:40:57	2019-10-19 14:50:32	2.29234759999999982	01	40-55岁	22.5510989793610186	113.954809265258731	440305	V0440300	16149	46	84	48	83	113.954147899999995	22.5471180900000014	113.956588240000002	22.5493340400000015	1
2019-10-19 13:24:23	2019-10-19 15:54:20	2.29234759999999982	02	19-39岁	22.5493779406610315	113.956858303300152	440305	V0440300	16150	46	85	48	84	113.956588240000002	22.5471180900000014	113.959028570000001	22.5493340400000015	1
2019-10-19 21:06:47	2019-10-19 23:33:53	2.29234759999999982	01	19-39岁	22.5504788103975713	113.963528618957255	440305	V0440300	16152	46	87	48	86	113.961468909999994	22.5471180900000014	113.963909240000007	22.5493340400000015	1
2019-10-19 19:08:55	2019-10-19 21:15:43	2.29234759999999982	01	40-55岁	22.5514466491695913	113.963643449572061	440305	V0440300	16152	46	87	48	86	113.961468909999994	22.5471180900000014	113.963909240000007	22.5493340400000015	1
2019-10-19 19:05:56	2019-10-19 21:30:05	2.29234759999999982	01	19-39岁	22.5499572873085015	113.962675298558551	440305	V0440300	16152	46	87	48	86	113.961468909999994	22.5471180900000014	113.963909240000007	22.5493340400000015	1
2019-10-19 12:00:38	2019-10-19 14:36:31	2.29234759999999982	01	19-39岁	22.5512405998088283	113.964201791638231	440305	V0440300	16153	46	88	48	87	113.963909240000007	22.5471180900000014	113.966349579999999	22.5493340400000015	1
2019-10-19 18:23:54	2019-10-19 19:25:16	2.29234759999999982	01	19-39岁	22.5504969439199208	113.964966227125345	440305	V0440300	16153	46	88	48	87	113.963909240000007	22.5471180900000014	113.966349579999999	22.5493340400000015	2
2019-10-19 15:31:16	2019-10-19 16:17:49	2.29234759999999982	01	19-39岁	22.5504969439199208	113.964966227125345	440305	V0440300	16153	46	88	48	87	113.963909240000007	22.5471180900000014	113.966349579999999	22.5493340400000015	2
2019-10-19 21:22:08	2019-10-19 23:40:52	2.29234759999999982	01	40-55岁	22.549458002018131	113.965387333754464	440305	V0440300	16153	46	88	48	87	113.963909240000007	22.5471180900000014	113.966349579999999	22.5493340400000015	1
2019-10-19 11:58:54	2019-10-19 14:35:41	2.29234759999999982	01	19-39岁	22.5512681827542494	113.964706435641901	440305	V0440300	16153	46	88	48	87	113.963909240000007	22.5471180900000014	113.966349579999999	22.5493340400000015	1
2019-10-19 15:58:00	2019-10-19 16:45:51	2.29234759999999982	02	19-39岁	22.5503634598918516	113.965066311719966	440305	V0440300	16153	46	88	48	87	113.963909240000007	22.5471180900000014	113.966349579999999	22.5493340400000015	1
2019-10-19 10:11:04	2019-10-19 11:41:10	2.29234759999999982	01	19-39岁	22.5514387859086298	113.965616034930079	440305	V0440300	16153	46	88	48	87	113.963909240000007	22.5471180900000014	113.966349579999999	22.5493340400000015	2
2019-10-19 09:06:24	2019-10-19 10:10:15	2.29234759999999982	01	19-39岁	22.5514387859086298	113.965616034930079	440305	V0440300	16153	46	88	48	87	113.963909240000007	22.5471180900000014	113.966349579999999	22.5493340400000015	2
2019-10-19 16:47:18	2019-10-19 18:56:50	2.29234759999999982	01	19-39岁	22.5503708873618294	113.968806909409807	440305	V0440300	16155	46	90	48	89	113.968789920000006	22.5471180900000014	113.971230250000005	22.5493340400000015	1
2019-10-19 21:21:28	2019-10-19 23:30:45	2.29234759999999982	02	19-39岁	22.5505213949648891	113.971524180456328	440305	V0440300	16156	46	91	48	90	113.971230250000005	22.5471180900000014	113.973670589999998	22.5493340400000015	1
2019-10-19 19:13:44	2019-10-19 20:15:54	2.29234759999999982	02	19-39岁	22.549553033090131	113.974256163860531	440305	V0440300	16157	46	92	48	91	113.973670589999998	22.5471180900000014	113.976110930000004	22.5493340400000015	1
2019-10-19 17:08:08	2019-10-19 18:42:07	2.29234759999999982	01	19-39岁	22.5513036530367899	113.97472320951492	440305	V0440300	16157	46	92	48	91	113.973670589999998	22.5471180900000014	113.976110930000004	22.5493340400000015	1
2019-10-19 17:06:38	2019-10-19 22:55:36	2.29234759999999982	01	19-39岁	22.5495139823686017	113.982739323096936	440305	V0440300	16160	46	95	48	94	113.980991599999996	22.5471180900000014	113.983431929999995	22.5493340400000015	1
2019-10-19 11:29:37	2019-10-19 17:43:03	2.29234759999999982	02	19-39岁	22.5497686447931507	113.988136063845616	440305	V0440300	16162	46	97	48	96	113.985872270000002	22.5471180900000014	113.988312609999994	22.5493340400000015	1
2019-10-19 19:12:34	2019-10-19 21:13:59	3.05925700000000012	01	19-39岁	22.5511031807210003	113.990963710572984	440304	V0440300	16164	46	99	48	98	113.990752939999993	22.5471180900000014	113.99319328	22.5493340400000015	1
2019-10-19 17:39:06	2019-10-19 18:34:51	2.29234759999999982	02	19-39岁	22.5506497444773615	113.99084723820755	440305	V0440300	16164	46	99	48	98	113.990752939999993	22.5471180900000014	113.99319328	22.5493340400000015	1
2019-10-19 07:27:30	2019-10-19 08:13:53	3.05925700000000012	01	19-39岁	22.5495323391869	113.994796901874608	440304	V0440300	16165	46	100	48	99	113.99319328	22.5471180900000014	113.995633609999999	22.5493340400000015	1
2019-10-19 21:12:44	2019-10-19 23:42:34	3.05925700000000012	01	19-39岁	22.5494995224651085	113.994972507944055	440304	V0440300	16165	46	100	48	99	113.99319328	22.5471180900000014	113.995633609999999	22.5493340400000015	1
2019-10-19 09:23:16	2019-10-19 16:00:46	3.05925700000000012	02	19-39岁	22.5509749863690914	114.001003624385376	440304	V0440300	16168	46	103	48	102	114.000514289999998	22.5471180900000014	114.002954619999997	22.5493340400000015	1
2019-10-19 09:23:16	2019-10-19 17:36:11	3.05925700000000012	02	55岁以上	22.5509749863690914	114.001003624385376	440304	V0440300	16168	46	103	48	102	114.000514289999998	22.5471180900000014	114.002954619999997	22.5493340400000015	1
2019-10-19 11:18:47	2019-10-19 14:16:50	3.05925700000000012	02	19-39岁	22.5494789466830383	114.008381610858606	440304	V0440300	16171	46	106	48	105	114.007835290000003	22.5471180900000014	114.010275629999995	22.5493340400000015	1
2019-10-19 09:52:25	2019-10-19 13:29:13	3.05925700000000012	01	19-39岁	22.5495036609161588	114.00825476361193	440304	V0440300	16171	46	106	48	105	114.007835290000003	22.5471180900000014	114.010275629999995	22.5493340400000015	1
2019-10-19 14:28:23	2019-10-19 17:18:38	3.05925700000000012	02	40-55岁	22.5510025614194412	114.009747921636347	440304	V0440300	16171	46	106	48	105	114.007835290000003	22.5471180900000014	114.010275629999995	22.5493340400000015	1
2019-10-19 23:02:02	2019-10-19 23:38:00	3.05925700000000012	01	19-39岁	22.5513311341645988	114.00994488345826	440304	V0440300	16171	46	106	48	105	114.007835290000003	22.5471180900000014	114.010275629999995	22.5493340400000015	1
2019-10-19 21:08:10	2019-10-19 23:35:34	3.05925700000000012	01	40-55岁	22.5509747213934304	114.008252170396446	440304	V0440300	16171	46	106	48	105	114.007835290000003	22.5471180900000014	114.010275629999995	22.5493340400000015	1
2019-10-19 10:53:43	2019-10-19 14:10:39	3.05925700000000012	01	19-39岁	22.5501530910757992	114.01940505709868	440304	V0440300	16175	46	110	48	109	114.017596639999994	22.5471180900000014	114.02003698	22.5493340400000015	1
2019-10-19 18:37:14	2019-10-19 20:27:32	3.05925700000000012	02	0-18岁	22.5507540670792999	114.034326652983637	440304	V0440300	16181	46	116	47	115	114.032238660000004	22.5471180900000014	114.034678990000003	22.5493340400000015	1
2019-10-19 15:11:05	2019-10-19 16:09:31	3.05925700000000012	02	19-39岁	22.5503631270829814	114.036618437899378	440304	V0440300	16182	46	117	47	116	114.034678990000003	22.5471180900000014	114.037119329999996	22.5493340400000015	1
2019-10-19 16:53:47	2019-10-19 19:33:42	3.05925700000000012	02	19-39岁	22.5510485086389707	114.038547139454465	440304	V0440300	16183	46	118	47	117	114.037119329999996	22.5471180900000014	114.039559659999995	22.5493340400000015	1
2019-10-19 16:51:01	2019-10-19 19:22:14	3.05925700000000012	01	19-39岁	22.551388401999219	114.038870249901009	440304	V0440300	16183	46	118	47	117	114.037119329999996	22.5471180900000014	114.039559659999995	22.5493340400000015	1
2019-10-19 18:35:04	2019-10-19 22:32:28	3.05925700000000012	01	40-55岁	22.5502258381372087	114.038963096201641	440304	V0440300	16183	46	118	47	117	114.037119329999996	22.5471180900000014	114.039559659999995	22.5493340400000015	1
2019-10-19 09:45:19	2019-10-19 12:36:41	3.05925700000000012	02	40-55岁	22.5510207392229383	114.04488307148327	440304	V0440300	16186	46	121	47	120	114.044440339999994	22.5471180900000014	114.046880669999993	22.5493340400000015	1
2019-10-19 16:18:35	2019-10-19 18:37:12	3.05925700000000012	01	19-39岁	22.5514502615126986	114.04811934008498	440304	V0440300	16187	46	122	47	121	114.046880669999993	22.5471180900000014	114.04932101	22.5493340400000015	1
2019-10-19 16:20:46	2019-10-19 18:34:00	3.05925700000000012	02	19-39岁	22.5512848084534987	114.048939077211116	440304	V0440300	16187	46	122	47	121	114.046880669999993	22.5471180900000014	114.04932101	22.5493340400000015	1
2019-10-19 09:18:28	2019-10-19 11:18:52	3.05925700000000012	01	40-55岁	22.5513607673122998	114.050618475702052	440304	V0440300	16188	46	123	47	122	114.04932101	22.5471180900000014	114.051761350000007	22.5493340400000015	1
2019-10-19 14:55:02	2019-10-19 14:56:02	3.05925700000000012	01	19-39岁	22.5512891009265815	114.05458448075035	440304	V0440300	16190	46	125	47	124	114.054201680000006	22.5471180900000014	114.056642019999998	22.5493340400000015	1
2019-10-19 19:28:27	2019-10-19 22:11:12	3.05925700000000012	03	19-39岁	22.55062262295613	114.087344695187738	440304	V0440300	16203	46	138	47	137	114.085926049999998	22.5471180900000014	114.088366390000004	22.5493340400000015	1
2019-10-19 00:57:43	2019-10-19 04:04:52	3.05925700000000012	01	19-39岁	22.5512397397798203	114.088526931754132	440304	V0440300	16204	46	139	47	138	114.088366390000004	22.5471180900000014	114.090806720000003	22.5493340400000015	1
2019-10-19 17:38:33	2019-10-19 21:09:12	3.05925700000000012	02	19-39岁	22.5507777664738001	114.090927028638475	440304	V0440300	16205	46	140	47	139	114.090806720000003	22.5471180900000014	114.093247059999996	22.5493340400000015	1
2019-10-19 18:59:44	2019-10-19 21:44:31	3.05925700000000012	01	19-39岁	22.550561060409521	114.092418284562996	440304	V0440300	16205	46	140	47	139	114.090806720000003	22.5471180900000014	114.093247059999996	22.5493340400000015	1
2019-10-19 15:27:01	2019-10-19 16:04:22	3.05925700000000012	02	40-55岁	22.5498560456339305	114.097855168626452	440304	V0440300	16207	46	142	47	141	114.095687400000003	22.5471180900000014	114.098127730000002	22.5493340400000015	1
2019-10-19 15:13:10	2019-10-19 20:24:45	3.17181930000000012	02	19-39岁	22.5514058111899693	114.103711334069018	440303	V0440300	16210	46	145	47	144	114.103008399999993	22.5471180900000014	114.10544874	22.5493340400000015	1
2019-10-19 10:00:20	2019-10-19 13:38:04	3.17181930000000012	01	19-39岁	22.5494557544259813	114.107191906990522	440303	V0440300	16211	46	146	47	145	114.10544874	22.5471180900000014	114.107889080000007	22.5493340400000015	1
2019-10-19 21:12:55	2019-10-19 22:55:19	3.17181930000000012	01	19-39岁	22.5494576776128	114.107298754646607	440303	V0440300	16211	46	146	47	145	114.10544874	22.5471180900000014	114.107889080000007	22.5493340400000015	1
2019-10-19 20:39:31	2019-10-19 22:32:47	3.17181930000000012	02	19-39岁	22.5508698701308212	114.11506248224498	440303	V0440300	16214	46	149	47	148	114.112769749999998	22.5471180900000014	114.115210079999997	22.5493340400000015	1
2019-10-19 13:07:35	2019-10-19 16:19:40	3.17181930000000012	01	未知	22.5511243995976507	114.113152609173156	440303	V0440300	16214	46	149	47	148	114.112769749999998	22.5471180900000014	114.115210079999997	22.5493340400000015	1
2019-10-19 15:49:30	2019-10-19 18:31:45	3.17181930000000012	01	19-39岁	22.5494184655447008	114.117172144605661	440303	V0440300	16215	46	150	47	149	114.115210079999997	22.5471180900000014	114.117650420000004	22.5493340400000015	1
2019-10-19 17:38:24	2019-10-19 21:15:02	3.17181930000000012	01	19-39岁	22.550310256665	114.116570572141399	440303	V0440300	16215	46	150	47	149	114.115210079999997	22.5471180900000014	114.117650420000004	22.5493340400000015	1
2019-10-19 13:11:01	2019-10-19 14:13:10	3.17181930000000012	02	19-39岁	22.5501510648178289	114.117759378555121	440303	V0440300	16216	46	151	47	150	114.117650420000004	22.5471180900000014	114.120090759999997	22.5493340400000015	1
2019-10-19 10:47:42	2019-10-19 11:27:28	3.17181930000000012	01	19-39岁	22.551083550396271	114.118420202165481	440303	V0440300	16216	46	151	47	150	114.117650420000004	22.5471180900000014	114.120090759999997	22.5493340400000015	1
2019-10-19 08:27:35	2019-10-19 09:04:49	3.17181930000000012	01	19-39岁	22.5509627746625405	114.118228367365106	440303	V0440300	16216	46	151	47	150	114.117650420000004	22.5471180900000014	114.120090759999997	22.5493340400000015	1
2019-10-19 17:27:38	2019-10-19 17:27:38	3.17181930000000012	01	19-39岁	22.5502304415804709	114.122188772856461	440303	V0440300	16217	46	152	47	151	114.120090759999997	22.5471180900000014	114.122531089999995	22.5493340400000015	1
2019-10-19 18:20:18	2019-10-19 22:14:48	3.17181930000000012	03	19-39岁	22.5511415627358005	114.122665443451851	440303	V0440300	16218	46	153	47	152	114.122531089999995	22.5471180900000014	114.124971430000002	22.5493340400000015	1
2019-10-19 18:33:28	2019-10-19 20:50:52	3.17181930000000012	03	未知	22.549436783153439	114.128278481372078	440303	V0440300	16220	46	155	47	154	114.127411769999995	22.5471180900000014	114.129852099999994	22.5493340400000015	1
2019-10-19 07:36:57	2019-10-19 08:34:50	3.17181930000000012	01	19-39岁	22.5504609219168692	114.138635347162719	440303	V0440300	16224	46	159	47	158	114.137173110000006	22.5471180900000014	114.139613449999999	22.5493340400000015	1
2019-10-19 15:49:05	2019-10-19 17:21:56	3.17181930000000012	02	19-39岁	22.5505924660461083	114.140955078624842	440303	V0440300	16225	46	160	47	159	114.139613449999999	22.5471180900000014	114.142053779999998	22.5493340400000015	1
2019-10-19 15:32:39	2019-10-19 19:37:57	3.17181930000000012	01	40-55岁	22.5508185518944089	114.145041434883183	440303	V0440300	16227	46	162	47	161	114.144494120000005	22.5471180900000014	114.146934450000003	22.5493340400000015	1
2019-10-19 09:46:38	2019-10-19 11:28:47	3.17181930000000012	01	19-39岁	22.5512839008828507	114.148374651583566	440303	V0440300	16228	46	163	47	162	114.146934450000003	22.5471180900000014	114.149374789999996	22.5493340400000015	1
2019-10-19 00:21:50	2019-10-19 03:12:38	2.01503029999999983	01	19-39岁	22.553689454557901	113.891674707903434	440306	V0440300	16480	47	58	50	57	113.890699159999997	22.5493340400000015	113.893139500000004	22.5515499999999989	1
2019-10-19 15:19:53	2019-10-19 20:37:43	2.01503029999999983	02	19-39岁	22.5527687766515683	113.893065301675904	440306	V0440300	16480	47	58	50	57	113.890699159999997	22.5493340400000015	113.893139500000004	22.5515499999999989	1
2019-10-19 17:57:13	2019-10-19 19:02:05	2.29234759999999982	01	19-39岁	22.5529744501925116	113.897170551369697	440305	V0440300	16482	47	60	50	59	113.895579830000003	22.5493340400000015	113.898020169999995	22.5515499999999989	1
2019-10-19 17:09:28	2019-10-19 18:59:58	2.29234759999999982	01	19-39岁	22.5520135119222509	113.901622529183697	440305	V0440300	16484	47	62	50	61	113.900460510000002	22.5493340400000015	113.902900840000001	22.5515499999999989	2
2019-10-19 01:16:44	2019-10-19 01:48:25	2.29234759999999982	01	19-39岁	22.5520135119222509	113.901622529183697	440305	V0440300	16484	47	62	50	61	113.900460510000002	22.5493340400000015	113.902900840000001	22.5515499999999989	2
2019-10-19 16:31:42	2019-10-19 18:07:15	2.29234759999999982	01	40-55岁	22.5516370061304698	113.905031523080424	440305	V0440300	16485	47	63	50	62	113.902900840000001	22.5493340400000015	113.905341179999994	22.5515499999999989	1
2019-10-19 23:02:28	2019-10-19 23:42:08	2.29234759999999982	02	19-39岁	22.5536838812438809	113.912447801745714	440305	V0440300	16488	47	66	49	65	113.910221849999999	22.5493340400000015	113.912662190000006	22.5515499999999989	1
2019-10-19 16:21:51	2019-10-19 20:40:57	2.29234759999999982	02	19-39岁	22.5515529699312296	113.921327127238413	440305	V0440300	16492	47	70	49	69	113.919983189999996	22.5493340400000015	113.922423530000003	22.5515499999999989	1
2019-10-19 14:23:45	2019-10-19 18:19:22	2.29234759999999982	01	19-39岁	22.5537116554021786	113.921891305609151	440305	V0440300	16492	47	70	49	69	113.919983189999996	22.5493340400000015	113.922423530000003	22.5515499999999989	1
2019-10-19 13:02:06	2019-10-19 21:43:45	2.29234759999999982	01	19-39岁	22.5532430052931083	113.926167118391049	440305	V0440300	16494	47	72	49	71	113.924863869999996	22.5493340400000015	113.927304199999995	22.5515499999999989	1
2019-10-19 19:28:38	2019-10-19 20:50:58	2.29234759999999982	01	19-39岁	22.5523220802840001	113.928033606004036	440305	V0440300	16495	47	73	49	72	113.927304199999995	22.5493340400000015	113.929744540000002	22.5515499999999989	1
2019-10-19 19:49:02	2019-10-19 21:25:29	2.29234759999999982	02	19-39岁	22.5522349212516602	113.933865233855755	440305	V0440300	16497	47	75	49	74	113.932184879999994	22.5493340400000015	113.934625209999993	22.5515499999999989	1
2019-10-19 12:08:52	2019-10-19 15:30:41	2.29234759999999982	01	40-55岁	22.5534506005690005	113.939405774722928	440305	V0440300	16499	47	77	49	76	113.93706555	22.5493340400000015	113.939505879999999	22.5515499999999989	1
2019-10-19 00:14:06	2019-10-19 02:02:03	2.29234759999999982	02	19-39岁	22.5528998896360093	113.940817076152115	440305	V0440300	16500	47	78	49	77	113.939505879999999	22.5493340400000015	113.941946220000005	22.5515499999999989	1
2019-10-19 00:04:33	2019-10-19 02:24:13	2.29234759999999982	01	19-39岁	22.5522198510594691	113.947293385507706	440305	V0440300	16503	47	81	49	80	113.946826889999997	22.5493340400000015	113.949267230000004	22.5515499999999989	1
2019-10-19 11:44:30	2019-10-19 14:51:20	2.29234759999999982	02	19-39岁	22.5521623390584907	113.950918821580743	440305	V0440300	16504	47	82	49	81	113.949267230000004	22.5493340400000015	113.951707560000003	22.5515499999999989	1
2019-10-19 22:32:51	2019-10-19 23:11:20	2.29234759999999982	01	19-39岁	22.5526826314153404	113.951704116315312	440305	V0440300	16504	47	82	49	81	113.949267230000004	22.5493340400000015	113.951707560000003	22.5515499999999989	1
2019-10-19 21:53:36	2019-10-19 23:40:49	2.29234759999999982	02	19-39岁	22.5518278297444397	113.95136341068023	440305	V0440300	16504	47	82	49	81	113.949267230000004	22.5493340400000015	113.951707560000003	22.5515499999999989	1
2019-10-19 13:06:11	2019-10-19 21:17:20	2.29234759999999982	01	19-39岁	22.5520962516595596	113.951240912394866	440305	V0440300	16504	47	82	49	81	113.949267230000004	22.5493340400000015	113.951707560000003	22.5515499999999989	1
2019-10-19 16:48:39	2019-10-19 22:05:05	2.29234759999999982	01	19-39岁	22.5529512572809487	113.953495734148774	440305	V0440300	16505	47	83	49	82	113.951707560000003	22.5493340400000015	113.954147899999995	22.5515499999999989	1
2019-10-19 19:59:12	2019-10-19 19:59:12	2.29234759999999982	01	19-39岁	22.5529379556138494	113.962804323250609	440305	V0440300	16509	47	87	49	86	113.961468909999994	22.5493340400000015	113.963909240000007	22.5515499999999989	1
2019-10-19 11:55:59	2019-10-19 14:49:29	2.29234759999999982	02	19-39岁	22.5525658542699112	113.966038320140328	440305	V0440300	16510	47	88	49	87	113.963909240000007	22.5493340400000015	113.966349579999999	22.5515499999999989	1
[truncated: 2,309 more rows]
