# Supplementary material for: Analysis of the influencing factors of vitality and built environment of shopping centers based on mobile-phone signaling data
Source: PLoS One. 2024 Feb 15;19(2):e0296261. doi: 10.1371/journal.pone.0296261 (PMC10868840; doi:10.1371/journal.pone.0296261)
Supplement: S1 Data — (ZIP) [file pone.0296261.s001.zip › μò░μì«Θçìμû░μƒÑΦ»ó/03μ1⁄4óΣ╣É/μ1⁄4óΣ╣É22-Φ«┐Θù«Φ«░σ╜ò.csv]

stime	etime	weight	gender	age	o_lat	o_lon	o_district	city	o_fnid	grow_4326	gcol_4326	grow_32650	gcol_32650	ext_min_x	ext_min_y	ext_max_x	ext_max_y	visit_time
2019-10-22 11:20:11	2019-10-22 15:15:55	2.29234759999999982	02	30-39岁	22.48309135158852	113.898741429756456	440305	V0440300	5416	16	61	19	59	113.898020169999995	22.4806393600000014	113.900460510000002	22.4828553199999988	1
2019-10-22 11:09:12	2019-10-22 14:04:20	2.29234759999999982	01	30-39岁	22.4837424767074801	113.899280447499223	440305	V0440300	5416	16	61	19	59	113.898020169999995	22.4806393600000014	113.900460510000002	22.4828553199999988	1
2019-10-22 07:22:15	2019-10-22 07:23:15	2.29234759999999982	02	40-49岁	22.4845470569601993	113.925716056720049	440305	V0440300	5427	16	72	19	70	113.924863869999996	22.4806393600000014	113.927304199999995	22.4828553199999988	1
2019-10-22 17:47:12	2019-10-22 22:13:49	2.29234759999999982	03	未知	22.4854823307987388	113.926015861569084	440305	V0440300	5784	17	72	20	70	113.924863869999996	22.4828553199999988	113.927304199999995	22.4850712799999997	1
2019-10-22 10:31:11	2019-10-22 15:06:32	2.29234759999999982	01	60岁以上	22.4859217640782916	113.925870188685593	440305	V0440300	5784	17	72	20	70	113.924863869999996	22.4828553199999988	113.927304199999995	22.4850712799999997	1
2019-10-22 18:56:35	2019-10-22 21:39:20	2.29234759999999982	03	未知	22.4887065185363184	113.907754755637512	440305	V0440300	6133	18	64	21	62	113.905341179999994	22.4850712799999997	113.907781510000007	22.4872872299999997	1
2019-10-22 16:41:13	2019-10-22 20:55:19	2.29234759999999982	02	30-39岁	22.4903757787133003	113.908679090167695	440305	V0440300	6491	19	65	22	63	113.907781510000007	22.4872872299999997	113.910221849999999	22.4895031900000006	1
2019-10-22 16:05:58	2019-10-22 16:43:20	2.29234759999999982	01	19-29岁	22.4897570901553117	113.923969312793517	440305	V0440300	6497	19	71	22	69	113.922423530000003	22.4872872299999997	113.924863869999996	22.4895031900000006	2
2019-10-22 16:43:22	2019-10-22 22:12:25	2.29234759999999982	01	19-29岁	22.4897570901553117	113.923969312793517	440305	V0440300	6497	19	71	22	69	113.922423530000003	22.4872872299999997	113.924863869999996	22.4895031900000006	2
2019-10-22 11:26:02	2019-10-22 17:09:13	2.29234759999999982	02	40-49岁	22.4900955638698292	113.926098411973157	440305	V0440300	6498	19	72	22	70	113.924863869999996	22.4872872299999997	113.927304199999995	22.4895031900000006	1
2019-10-22 19:50:44	2019-10-22 21:07:08	2.29234759999999982	01	19-29岁	22.4900767673132513	113.927477898473356	440305	V0440300	6499	19	73	22	71	113.927304199999995	22.4872872299999997	113.929744540000002	22.4895031900000006	3
2019-10-22 14:37:40	2019-10-22 15:30:24	2.29234759999999982	01	19-29岁	22.4900767673132513	113.927477898473356	440305	V0440300	6499	19	73	22	71	113.927304199999995	22.4872872299999997	113.929744540000002	22.4895031900000006	3
2019-10-22 15:30:26	2019-10-22 19:50:22	2.29234759999999982	01	19-29岁	22.4900767673132513	113.927477898473356	440305	V0440300	6499	19	73	22	71	113.927304199999995	22.4872872299999997	113.929744540000002	22.4895031900000006	3
2019-10-22 19:01:38	2019-10-22 21:09:21	2.29234759999999982	01	30-39岁	22.4898714291383399	113.928541017564953	440305	V0440300	6499	19	73	22	71	113.927304199999995	22.4872872299999997	113.929744540000002	22.4895031900000006	1
2019-10-22 17:11:45	2019-10-22 18:59:16	2.29234759999999982	02	19-29岁	22.4914616316615295	113.936217140396934	440305	V0440300	6502	19	76	22	74	113.934625209999993	22.4872872299999997	113.93706555	22.4895031900000006	2
2019-10-22 23:03:24	2019-10-22 23:34:04	2.29234759999999982	02	19-29岁	22.4914616316615295	113.936217140396934	440305	V0440300	6502	19	76	22	74	113.934625209999993	22.4872872299999997	113.93706555	22.4895031900000006	2
2019-10-22 19:23:49	2019-10-22 21:11:27	2.29234759999999982	02	19-29岁	22.4914560900281906	113.935925904777804	440305	V0440300	6502	19	76	22	74	113.934625209999993	22.4872872299999997	113.93706555	22.4895031900000006	1
2019-10-22 16:06:44	2019-10-22 16:56:19	2.29234759999999982	01	30-39岁	22.4924709511186514	113.888140714050891	440305	V0440300	6839	20	56	23	54	113.885818490000005	22.4895031900000006	113.888258820000004	22.4917191500000015	1
2019-10-22 18:23:47	2019-10-22 20:55:56	2.29234759999999982	01	40-49岁	22.4927285329565585	113.908539374052168	440305	V0440300	6848	20	65	23	63	113.907781510000007	22.4895031900000006	113.910221849999999	22.4917191500000015	1
2019-10-22 16:54:44	2019-10-22 22:17:25	2.29234759999999982	01	40-49岁	22.4917244588820218	113.916418537758972	440305	V0440300	6851	20	68	23	66	113.915102520000005	22.4895031900000006	113.917542859999998	22.4917191500000015	1
2019-10-22 11:54:21	2019-10-22 13:13:06	2.29234759999999982	01	40-49岁	22.4936291684322214	113.920688405251383	440305	V0440300	6853	20	70	23	68	113.919983189999996	22.4895031900000006	113.922423530000003	22.4917191500000015	1
2019-10-22 09:46:24	2019-10-22 10:47:02	2.29234759999999982	01	30-39岁	22.4919557345065506	113.924736471731322	440305	V0440300	6854	20	71	23	69	113.922423530000003	22.4895031900000006	113.924863869999996	22.4917191500000015	1
2019-10-22 00:03:07	2019-10-22 10:41:16	2.29234759999999982	02	30-39岁	22.4937175341924203	113.927203202985723	440305	V0440300	6855	20	72	23	70	113.924863869999996	22.4895031900000006	113.927304199999995	22.4917191500000015	1
2019-10-22 19:58:18	2019-10-22 22:24:45	2.29234759999999982	01	30-39岁	22.4921786032919009	113.925537630359713	440305	V0440300	6855	20	72	23	70	113.924863869999996	22.4895031900000006	113.927304199999995	22.4917191500000015	1
2019-10-22 12:35:54	2019-10-22 14:36:12	2.29234759999999982	02	30-39岁	22.4922737344367398	113.928157745700631	440305	V0440300	6856	20	73	23	71	113.927304199999995	22.4895031900000006	113.929744540000002	22.4917191500000015	1
2019-10-22 12:17:10	2019-10-22 13:56:36	2.29234759999999982	01	30-39岁	22.4932773594632707	113.927310051572178	440305	V0440300	6856	20	73	23	71	113.927304199999995	22.4895031900000006	113.929744540000002	22.4917191500000015	1
2019-10-22 00:30:55	2019-10-22 00:43:31	2.29234759999999982	03	未知	22.4941050130017004	113.887705954822849	440305	V0440300	7196	21	56	24	54	113.885818490000005	22.4917191500000015	113.888258820000004	22.4939351099999989	1
2019-10-22 15:56:45	2019-10-22 16:57:48	2.29234759999999982	01	30-39岁	22.4952688000818206	113.889554293524924	440305	V0440300	7197	21	57	24	55	113.888258820000004	22.4917191500000015	113.890699159999997	22.4939351099999989	1
2019-10-22 11:45:43	2019-10-22 12:47:28	2.29234759999999982	01	50-59岁	22.4945125635713588	113.90980110649167	440305	V0440300	7205	21	65	24	63	113.907781510000007	22.4917191500000015	113.910221849999999	22.4939351099999989	1
2019-10-22 18:18:45	2019-10-22 18:18:45	2.29234759999999982	02	30-39岁	22.4952910736510212	113.924536436561084	440305	V0440300	7211	21	71	24	69	113.922423530000003	22.4917191500000015	113.924863869999996	22.4939351099999989	1
2019-10-22 18:43:16	2019-10-22 21:14:56	2.29234759999999982	01	30-39岁	22.4941654686538399	113.928922049711019	440305	V0440300	7213	21	73	24	71	113.927304199999995	22.4917191500000015	113.929744540000002	22.4939351099999989	1
2019-10-22 21:45:27	2019-10-22 21:45:27	2.29234759999999982	02	30-39岁	22.4956215962123203	113.933347774952935	440305	V0440300	7215	21	75	24	73	113.932184879999994	22.4917191500000015	113.934625209999993	22.4939351099999989	1
2019-10-22 14:42:30	2019-10-22 17:36:36	2.29234759999999982	02	60岁以上	22.49528149812949	113.934918938370913	440305	V0440300	7216	21	76	24	74	113.934625209999993	22.4917191500000015	113.93706555	22.4939351099999989	1
2019-10-22 19:05:25	2019-10-22 22:40:31	2.29234759999999982	02	19-29岁	22.4951660728940901	113.935018605046963	440305	V0440300	7216	21	76	24	74	113.934625209999993	22.4917191500000015	113.93706555	22.4939351099999989	1
2019-10-22 22:14:25	2019-10-22 23:08:18	2.29234759999999982	03	未知	22.4952620454350694	113.93579346405447	440305	V0440300	7216	21	76	24	74	113.934625209999993	22.4917191500000015	113.93706555	22.4939351099999989	1
2019-10-22 00:03:53	2019-10-22 00:44:03	2.29234759999999982	03	未知	22.4972034464090491	113.881333501190127	440305	V0440300	7551	22	54	25	52	113.88093782	22.4939351099999989	113.883378149999999	22.496151059999999	1
2019-10-22 22:00:53	2019-10-22 23:36:14	2.29234759999999982	02	30-39岁	22.4978004338214106	113.921256439873389	440305	V0440300	7567	22	70	25	68	113.919983189999996	22.4939351099999989	113.922423530000003	22.496151059999999	1
2019-10-22 17:57:45	2019-10-22 20:14:33	2.29234759999999982	01	50-59岁	22.49812613063364	113.926493874932405	440305	V0440300	7569	22	72	25	70	113.924863869999996	22.4939351099999989	113.927304199999995	22.496151059999999	1
2019-10-22 17:51:39	2019-10-22 17:51:39	2.29234759999999982	01	30-39岁	22.4976166939900999	113.926281756660586	440305	V0440300	7569	22	72	25	70	113.924863869999996	22.4939351099999989	113.927304199999995	22.496151059999999	1
2019-10-22 19:58:50	2019-10-22 23:04:12	2.29234759999999982	03	未知	22.4968805493298092	113.934058135655945	440305	V0440300	7572	22	75	25	73	113.932184879999994	22.4939351099999989	113.934625209999993	22.496151059999999	1
2019-10-22 00:02:14	2019-10-22 00:02:14	2.29234759999999982	01	40-49岁	22.4962828324451394	113.934896860189397	440305	V0440300	7573	22	76	25	74	113.934625209999993	22.4939351099999989	113.93706555	22.496151059999999	1
2019-10-22 19:53:40	2019-10-22 22:38:06	2.29234759999999982	01	19-29岁	22.497997936843241	113.934917315603712	440305	V0440300	7573	22	76	25	74	113.934625209999993	22.4939351099999989	113.93706555	22.496151059999999	1
2019-10-22 18:59:57	2019-10-22 21:34:35	2.29234759999999982	01	30-39岁	22.500530864426409	113.888659556402999	440305	V0440300	7911	23	57	26	55	113.888258820000004	22.496151059999999	113.890699159999997	22.4983670199999999	1
2019-10-22 19:01:49	2019-10-22 21:33:30	2.29234759999999982	01	30-39岁	22.4995735373117682	113.88908889969575	440305	V0440300	7911	23	57	26	55	113.888258820000004	22.496151059999999	113.890699159999997	22.4983670199999999	1
2019-10-22 12:41:40	2019-10-22 13:48:10	2.29234759999999982	03	未知	22.5004653193115409	113.892273984373986	440305	V0440300	7912	23	58	26	56	113.890699159999997	22.496151059999999	113.893139500000004	22.4983670199999999	1
2019-10-22 17:25:07	2019-10-22 18:51:52	2.29234759999999982	01	40-49岁	22.498377127704849	113.893962026231435	440305	V0440300	7913	23	59	26	57	113.893139500000004	22.496151059999999	113.895579830000003	22.4983670199999999	1
2019-10-22 09:47:07	2019-10-22 12:26:43	2.29234759999999982	01	19-29岁	22.4996665401910612	113.917378709948935	440305	V0440300	7922	23	68	26	66	113.915102520000005	22.496151059999999	113.917542859999998	22.4983670199999999	1
2019-10-22 15:08:20	2019-10-22 17:08:09	2.29234759999999982	01	40-49岁	22.4988893062602493	113.936704173978271	440305	V0440300	7930	23	76	26	74	113.934625209999993	22.496151059999999	113.93706555	22.4983670199999999	1
2019-10-22 00:16:13	2019-10-22 00:32:10	2.29234759999999982	01	30-39岁	22.5008670838815199	113.879920718926741	440305	V0440300	8264	24	53	27	51	113.878497479999993	22.4983670199999999	113.88093782	22.5005829800000008	1
2019-10-22 00:50:49	2019-10-22 09:11:21	2.29234759999999982	03	未知	22.5010676550916706	113.883286364515357	440305	V0440300	8265	24	54	27	52	113.88093782	22.4983670199999999	113.883378149999999	22.5005829800000008	1
2019-10-22 09:39:02	2019-10-22 14:22:28	2.29234759999999982	01	30-39岁	22.5014622538312388	113.888289061104359	440305	V0440300	8268	24	57	27	55	113.888258820000004	22.4983670199999999	113.890699159999997	22.5005829800000008	1
2019-10-22 09:03:20	2019-10-22 09:50:20	2.29234759999999982	01	30-39岁	22.5014300204996012	113.894563950366361	440305	V0440300	8270	24	59	27	57	113.893139500000004	22.4983670199999999	113.895579830000003	22.5005829800000008	1
2019-10-22 18:31:42	2019-10-22 21:55:57	2.29234759999999982	01	50-59岁	22.5012066030127187	113.91580026621682	440305	V0440300	8279	24	68	27	66	113.915102520000005	22.4983670199999999	113.917542859999998	22.5005829800000008	1
2019-10-22 14:03:10	2019-10-22 17:49:00	2.29234759999999982	02	19-29岁	22.5014360091626813	113.918825475983212	440305	V0440300	8280	24	69	27	67	113.917542859999998	22.4983670199999999	113.919983189999996	22.5005829800000008	1
2019-10-22 12:25:02	2019-10-22 14:42:09	2.29234759999999982	01	30-39岁	22.5007012589860302	113.930438489257028	440305	V0440300	8285	24	74	27	72	113.929744540000002	22.4983670199999999	113.932184879999994	22.5005829800000008	1
2019-10-22 14:31:31	2019-10-22 17:19:28	2.29234759999999982	01	40-49岁	22.500884064711979	113.936718484148329	440305	V0440300	8287	24	76	27	74	113.934625209999993	22.4983670199999999	113.93706555	22.5005829800000008	1
2019-10-22 19:25:20	2019-10-22 22:43:58	2.29234759999999982	01	40-49岁	22.5006839061906696	113.936159566586241	440305	V0440300	8287	24	76	27	74	113.934625209999993	22.4983670199999999	113.93706555	22.5005829800000008	1
2019-10-22 21:11:27	2019-10-22 23:34:08	2.29234759999999982	02	19-29岁	22.5035323322309715	113.87077980656872	440305	V0440300	8617	25	49	28	47	113.868736139999996	22.5005829800000008	113.871176469999995	22.5027989400000017	1
2019-10-22 10:22:29	2019-10-22 18:25:29	2.29234759999999982	02	30-39岁	22.5045759094232203	113.876651754806019	440305	V0440300	8620	25	52	28	50	113.87605714	22.5005829800000008	113.878497479999993	22.5027989400000017	1
2019-10-22 16:57:04	2019-10-22 20:37:06	2.29234759999999982	01	50-59岁	22.5043899266941096	113.894556078748536	440305	V0440300	8627	25	59	28	57	113.893139500000004	22.5005829800000008	113.895579830000003	22.5027989400000017	1
2019-10-22 17:25:19	2019-10-22 22:07:43	2.29234759999999982	02	19-29岁	22.504370856059559	113.913738935578493	440305	V0440300	8635	25	67	28	65	113.912662190000006	22.5005829800000008	113.915102520000005	22.5027989400000017	1
2019-10-22 19:02:25	2019-10-22 19:03:25	2.29234759999999982	02	30-39岁	22.50463555373479	113.917190783057606	440305	V0440300	8636	25	68	28	66	113.915102520000005	22.5005829800000008	113.917542859999998	22.5027989400000017	1
2019-10-22 11:43:03	2019-10-22 15:56:41	2.29234759999999982	03	未知	22.5035683025510806	113.916126643948218	440305	V0440300	8636	25	68	28	66	113.915102520000005	22.5005829800000008	113.917542859999998	22.5027989400000017	1
2019-10-22 09:18:56	2019-10-22 09:53:55	2.29234759999999982	02	40-49岁	22.504802950200709	113.933038341892797	440305	V0440300	8643	25	75	28	73	113.932184879999994	22.5005829800000008	113.934625209999993	22.5027989400000017	1
2019-10-22 15:43:47	2019-10-22 15:44:47	2.29234759999999982	02	19-29岁	22.5044738129983912	113.935658356852272	440305	V0440300	8644	25	76	28	74	113.934625209999993	22.5005829800000008	113.93706555	22.5027989400000017	1
2019-10-22 21:02:05	2019-10-22 23:06:23	2.29234759999999982	03	未知	22.5043974602831902	113.939234366112956	440305	V0440300	8645	25	77	28	75	113.93706555	22.5005829800000008	113.939505879999999	22.5027989400000017	3
2019-10-22 11:56:44	2019-10-22 20:40:16	2.29234759999999982	03	未知	22.5043974602831902	113.939234366112956	440305	V0440300	8645	25	77	28	75	113.93706555	22.5005829800000008	113.939505879999999	22.5027989400000017	3
2019-10-22 23:15:30	2019-10-22 23:38:53	2.29234759999999982	03	未知	22.5043974602831902	113.939234366112956	440305	V0440300	8645	25	77	28	75	113.93706555	22.5005829800000008	113.939505879999999	22.5027989400000017	3
2019-10-22 19:21:32	2019-10-22 22:19:02	2.29234759999999982	02	19-29岁	22.5052387470606412	113.89224493105344	440305	V0440300	8983	26	58	29	56	113.890699159999997	22.5027989400000017	113.893139500000004	22.5050148900000018	1
2019-10-22 12:40:07	2019-10-22 13:47:40	2.29234759999999982	01	40-49岁	22.5050755240796896	113.89688149677302	440305	V0440300	8985	26	60	29	58	113.895579830000003	22.5027989400000017	113.898020169999995	22.5050148900000018	1
2019-10-22 19:38:21	2019-10-22 21:50:28	2.29234759999999982	02	30-39岁	22.5066725141219095	113.899672238570474	440305	V0440300	8986	26	61	29	59	113.898020169999995	22.5027989400000017	113.900460510000002	22.5050148900000018	1
2019-10-22 13:37:41	2019-10-22 15:32:12	2.29234759999999982	01	19-29岁	22.506939510667241	113.911681030682004	440305	V0440300	8991	26	66	29	64	113.910221849999999	22.5027989400000017	113.912662190000006	22.5050148900000018	1
2019-10-22 13:46:30	2019-10-22 14:26:15	2.29234759999999982	02	19-29岁	22.5063562868055698	113.914209614947751	440305	V0440300	8992	26	67	29	65	113.912662190000006	22.5027989400000017	113.915102520000005	22.5050148900000018	2
2019-10-22 17:22:04	2019-10-22 23:37:35	2.29234759999999982	02	19-29岁	22.5063562868055698	113.914209614947751	440305	V0440300	8992	26	67	29	65	113.912662190000006	22.5027989400000017	113.915102520000005	22.5050148900000018	2
2019-10-22 21:06:07	2019-10-22 21:06:07	2.29234759999999982	03	未知	22.5054326056606904	113.913103448842932	440305	V0440300	8992	26	67	29	65	113.912662190000006	22.5027989400000017	113.915102520000005	22.5050148900000018	1
2019-10-22 20:35:59	2019-10-22 22:05:40	2.29234759999999982	01	40-49岁	22.5064971947861885	113.915440016347176	440305	V0440300	8993	26	68	29	66	113.915102520000005	22.5027989400000017	113.917542859999998	22.5050148900000018	1
2019-10-22 21:16:12	2019-10-22 23:40:55	2.29234759999999982	01	30-39岁	22.5060865970646802	113.918974888617797	440305	V0440300	8994	26	69	29	67	113.917542859999998	22.5027989400000017	113.919983189999996	22.5050148900000018	1
2019-10-22 19:24:54	2019-10-22 21:12:14	2.29234759999999982	02	30-39岁	22.5059973843933889	113.920443505508231	440305	V0440300	8995	26	70	29	68	113.919983189999996	22.5027989400000017	113.922423530000003	22.5050148900000018	1
2019-10-22 10:37:28	2019-10-22 22:55:43	2.29234759999999982	02	40-49岁	22.5062261181009191	113.922021632673548	440305	V0440300	8995	26	70	29	68	113.919983189999996	22.5027989400000017	113.922423530000003	22.5050148900000018	1
2019-10-22 16:30:54	2019-10-22 18:29:45	2.29234759999999982	01	30-39岁	22.5070931609666403	113.921584768590805	440305	V0440300	8995	26	70	29	68	113.919983189999996	22.5027989400000017	113.922423530000003	22.5050148900000018	1
2019-10-22 11:32:40	2019-10-22 14:46:01	2.29234759999999982	01	50-59岁	22.5062872907780509	113.934209983683942	440305	V0440300	9000	26	75	29	73	113.932184879999994	22.5027989400000017	113.934625209999993	22.5050148900000018	1
2019-10-22 18:35:40	2019-10-22 21:41:20	2.29234759999999982	01	19-29岁	22.5062867359301606	113.934180857069109	440305	V0440300	9000	26	75	29	73	113.932184879999994	22.5027989400000017	113.934625209999993	22.5050148900000018	1
2019-10-22 18:31:03	2019-10-22 21:23:20	2.29234759999999982	01	19-29岁	22.5051375942285183	113.934497598771273	440305	V0440300	9000	26	75	29	73	113.932184879999994	22.5027989400000017	113.934625209999993	22.5050148900000018	1
2019-10-22 11:32:38	2019-10-22 14:46:05	2.29234759999999982	02	50-59岁	22.5061968957073617	113.934202265322341	440305	V0440300	9000	26	75	29	73	113.932184879999994	22.5027989400000017	113.934625209999993	22.5050148900000018	1
2019-10-22 17:41:37	2019-10-22 21:32:56	2.29234759999999982	03	未知	22.5069866491889705	113.935865189076083	440305	V0440300	9001	26	76	29	74	113.934625209999993	22.5027989400000017	113.93706555	22.5050148900000018	1
2019-10-22 18:37:54	2019-10-22 21:37:28	2.29234759999999982	01	19-29岁	22.5053810163327093	113.934958447210661	440305	V0440300	9001	26	76	29	74	113.934625209999993	22.5027989400000017	113.93706555	22.5050148900000018	1
2019-10-22 10:38:00	2019-10-22 20:29:27	2.29234759999999982	01	60岁以上	22.5090990866924407	113.899618086507402	440305	V0440300	9343	27	61	30	59	113.898020169999995	22.5050148900000018	113.900460510000002	22.5072308499999991	1
2019-10-22 20:00:14	2019-10-22 22:11:46	2.29234759999999982	02	19-29岁	22.508053054597891	113.909043501554535	440305	V0440300	9347	27	65	30	63	113.907781510000007	22.5050148900000018	113.910221849999999	22.5072308499999991	1
2019-10-22 21:44:24	2019-10-22 23:08:12	2.29234759999999982	01	40-49岁	22.5079268326340802	113.908580090466629	440305	V0440300	9347	27	65	30	63	113.907781510000007	22.5050148900000018	113.910221849999999	22.5072308499999991	1
2019-10-22 09:22:39	2019-10-22 11:59:43	2.29234759999999982	03	未知	22.5075853367046292	113.913356719877825	440305	V0440300	9349	27	67	30	65	113.912662190000006	22.5050148900000018	113.915102520000005	22.5072308499999991	1
2019-10-22 20:30:49	2019-10-22 22:31:21	2.29234759999999982	02	19-29岁	22.5090475880087695	113.915723347289088	440305	V0440300	9350	27	68	30	66	113.915102520000005	22.5050148900000018	113.917542859999998	22.5072308499999991	1
2019-10-22 13:23:16	2019-10-22 15:06:10	2.29234759999999982	02	30-39岁	22.5087220034805107	113.916157947950893	440305	V0440300	9350	27	68	30	66	113.915102520000005	22.5050148900000018	113.917542859999998	22.5072308499999991	1
2019-10-22 15:59:29	2019-10-22 20:29:26	2.29234759999999982	01	30-39岁	22.5098091448340405	113.899000034905342	440305	V0440300	9700	28	61	31	59	113.898020169999995	22.5072308499999991	113.900460510000002	22.50944681	1
2019-10-22 18:13:26	2019-10-22 20:28:06	2.29234759999999982	03	未知	22.51057833033029	113.911308743898985	440305	V0440300	9705	28	66	31	64	113.910221849999999	22.5072308499999991	113.912662190000006	22.50944681	1
2019-10-22 20:02:16	2019-10-22 22:16:57	2.29234759999999982	02	60岁以上	22.5102810911610085	113.910868551162721	440305	V0440300	9705	28	66	31	64	113.910221849999999	22.5072308499999991	113.912662190000006	22.50944681	1
2019-10-22 18:16:30	2019-10-22 21:09:11	2.29234759999999982	02	30-39岁	22.5100280139184505	113.912729375427119	440305	V0440300	9706	28	67	31	65	113.912662190000006	22.5072308499999991	113.915102520000005	22.50944681	1
2019-10-22 18:57:33	2019-10-22 22:56:24	2.29234759999999982	03	未知	22.5096746767561697	113.918778758148619	440305	V0440300	9708	28	69	31	67	113.917542859999998	22.5072308499999991	113.919983189999996	22.50944681	1
2019-10-22 16:38:07	2019-10-22 18:35:20	2.29234759999999982	01	40-49岁	22.5111539041931117	113.919678414084487	440305	V0440300	9708	28	69	31	67	113.917542859999998	22.5072308499999991	113.919983189999996	22.50944681	1
2019-10-22 10:16:06	2019-10-22 12:14:51	2.29234759999999982	01	50-59岁	22.510000503327241	113.924016621593026	440305	V0440300	9710	28	71	31	69	113.922423530000003	22.5072308499999991	113.924863869999996	22.50944681	1
2019-10-22 16:48:59	2019-10-22 19:36:11	2.29234759999999982	02	30-39岁	22.5096423034960793	113.926996771441281	440305	V0440300	9711	28	72	31	70	113.924863869999996	22.5072308499999991	113.927304199999995	22.50944681	1
2019-10-22 15:46:14	2019-10-22 17:27:47	2.29234759999999982	03	未知	22.5111633034391296	113.925360438966848	440305	V0440300	9711	28	72	31	70	113.924863869999996	22.5072308499999991	113.927304199999995	22.50944681	1
2019-10-22 19:11:23	2019-10-22 21:29:53	2.29234759999999982	03	未知	22.5108805847735916	113.928513782637097	440305	V0440300	9712	28	73	31	71	113.927304199999995	22.5072308499999991	113.929744540000002	22.50944681	1
2019-10-22 09:53:08	2019-10-22 11:16:39	2.29234759999999982	01	40-49岁	22.5115821808138499	113.928391422937139	440305	V0440300	9712	28	73	31	71	113.927304199999995	22.5072308499999991	113.929744540000002	22.50944681	2
2019-10-22 12:22:20	2019-10-22 14:55:48	2.29234759999999982	01	40-49岁	22.5115821808138499	113.928391422937139	440305	V0440300	9712	28	73	31	71	113.927304199999995	22.5072308499999991	113.929744540000002	22.50944681	2
2019-10-22 15:09:10	2019-10-22 19:22:39	2.29234759999999982	01	19-29岁	22.5113214325574198	113.929387942533594	440305	V0440300	9712	28	73	31	71	113.927304199999995	22.5072308499999991	113.929744540000002	22.50944681	1
2019-10-22 15:09:25	2019-10-22 19:21:58	2.29234759999999982	03	未知	22.5099521543238517	113.929991287640718	440305	V0440300	9713	28	74	31	72	113.929744540000002	22.5072308499999991	113.932184879999994	22.50944681	1
2019-10-22 18:30:20	2019-10-22 21:18:05	2.29234759999999982	01	40-49岁	22.5116133097468492	113.930022568012575	440305	V0440300	9713	28	74	31	72	113.929744540000002	22.5072308499999991	113.932184879999994	22.50944681	1
2019-10-22 09:12:26	2019-10-22 10:15:40	2.29234759999999982	01	30-39岁	22.5104298953696187	113.929961303143557	440305	V0440300	9713	28	74	31	72	113.929744540000002	22.5072308499999991	113.932184879999994	22.50944681	1
2019-10-22 19:50:28	2019-10-22 21:55:50	3.05925700000000012	01	19-29岁	22.5107599644429186	114.047925870000299	440304	V0440300	9761	28	122	30	121	114.046880669999993	22.5072308499999991	114.04932101	22.50944681	1
2019-10-22 19:46:53	2019-10-22 22:11:59	3.05925700000000012	02	30-39岁	22.5114403940407186	114.051563891967092	440304	V0440300	9762	28	123	30	122	114.04932101	22.5072308499999991	114.051761350000007	22.50944681	1
2019-10-22 11:47:56	2019-10-22 13:54:32	3.05925700000000012	02	30-39岁	22.5110148077540408	114.055924815190892	440304	V0440300	9764	28	125	30	124	114.054201680000006	22.5072308499999991	114.056642019999998	22.50944681	1
2019-10-22 19:17:07	2019-10-22 21:28:48	2.29234759999999982	01	19-29岁	22.5131226982740813	113.899547704490942	440305	V0440300	10057	29	61	32	59	113.898020169999995	22.50944681	113.900460510000002	22.5116627700000009	1
2019-10-22 17:36:30	2019-10-22 20:29:24	2.29234759999999982	03	未知	22.5134137931324609	113.899667478365757	440305	V0440300	10057	29	61	32	59	113.898020169999995	22.50944681	113.900460510000002	22.5116627700000009	1
2019-10-22 17:41:39	2019-10-22 20:48:39	2.29234759999999982	02	30-39岁	22.5137929534914605	113.9006109138993	440305	V0440300	10058	29	62	32	60	113.900460510000002	22.50944681	113.902900840000001	22.5116627700000009	1
2019-10-22 13:29:00	2019-10-22 13:32:49	2.29234759999999982	03	未知	22.5131609791374103	113.903878948000468	440305	V0440300	10059	29	63	32	61	113.902900840000001	22.50944681	113.905341179999994	22.5116627700000009	1
2019-10-22 17:00:27	2019-10-22 17:42:45	2.29234759999999982	01	30-39岁	22.5133169733838514	113.908236725980245	440305	V0440300	10061	29	65	32	63	113.907781510000007	22.50944681	113.910221849999999	22.5116627700000009	1
2019-10-22 11:22:01	2019-10-22 13:45:26	2.29234759999999982	02	30-39岁	22.5119038622510104	113.90984171677141	440305	V0440300	10061	29	65	32	63	113.907781510000007	22.50944681	113.910221849999999	22.5116627700000009	1
2019-10-22 09:39:57	2019-10-22 13:29:29	2.29234759999999982	02	19-29岁	22.5131047367192885	113.915516702047498	440305	V0440300	10064	29	68	32	66	113.915102520000005	22.50944681	113.917542859999998	22.5116627700000009	1
2019-10-22 14:13:56	2019-10-22 15:16:19	2.29234759999999982	01	30-39岁	22.5119154172238005	113.922216114762847	440305	V0440300	10066	29	70	32	68	113.919983189999996	22.50944681	113.922423530000003	22.5116627700000009	1
2019-10-22 09:57:50	2019-10-22 12:17:22	2.29234759999999982	01	30-39岁	22.5130152344767005	113.924513236146225	440305	V0440300	10067	29	71	32	69	113.922423530000003	22.50944681	113.924863869999996	22.5116627700000009	1
2019-10-22 09:23:48	2019-10-22 12:41:26	2.29234759999999982	02	60岁以上	22.5134137117423698	113.925058076092199	440305	V0440300	10068	29	72	32	70	113.924863869999996	22.50944681	113.927304199999995	22.5116627700000009	1
2019-10-22 14:44:18	2019-10-22 14:45:18	2.29234759999999982	02	40-49岁	22.5128898211682404	113.931179388394057	440305	V0440300	10070	29	74	32	72	113.929744540000002	22.50944681	113.932184879999994	22.5116627700000009	1
2019-10-22 11:46:36	2019-10-22 14:47:36	2.29234759999999982	01	40-49岁	22.5133720283033512	113.929964269326945	440305	V0440300	10070	29	74	32	72	113.929744540000002	22.50944681	113.932184879999994	22.5116627700000009	1
2019-10-22 11:36:16	2019-10-22 13:50:32	2.29234759999999982	01	30-39岁	22.5130847347167098	113.934302803245259	440305	V0440300	10071	29	75	32	73	113.932184879999994	22.50944681	113.934625209999993	22.5116627700000009	1
2019-10-22 07:49:07	2019-10-22 08:20:37	3.05925700000000012	03	未知	22.5136670305262001	114.040112184676843	440304	V0440300	10115	29	119	31	118	114.039559659999995	22.50944681	114.042000000000002	22.5116627700000009	1
2019-10-22 08:58:44	2019-10-22 11:34:16	3.05925700000000012	01	40-49岁	22.5122242023109216	114.043125142846932	440304	V0440300	10116	29	120	31	119	114.042000000000002	22.50944681	114.044440339999994	22.5116627700000009	1
2019-10-22 19:23:44	2019-10-22 22:30:49	3.05925700000000012	01	19-29岁	22.5132750742175389	114.050223249405548	440304	V0440300	10119	29	123	31	122	114.04932101	22.50944681	114.051761350000007	22.5116627700000009	1
2019-10-22 17:34:25	2019-10-22 18:46:15	3.05925700000000012	02	40-49岁	22.5119332374546417	114.055312789626811	440304	V0440300	10121	29	125	31	124	114.054201680000006	22.50944681	114.056642019999998	22.5116627700000009	1
2019-10-22 00:00:02	2019-10-22 00:00:02	2.29234759999999982	01	40-49岁	22.515798717528039	113.896049425972237	440305	V0440300	10413	30	60	33	58	113.895579830000003	22.5116627700000009	113.898020169999995	22.513878720000001	1
2019-10-22 12:12:57	2019-10-22 13:57:06	2.29234759999999982	01	30-39岁	22.5152379246724301	113.898791409179537	440305	V0440300	10414	30	61	33	59	113.898020169999995	22.5116627700000009	113.900460510000002	22.513878720000001	1
2019-10-22 19:28:54	2019-10-22 21:40:30	2.29234759999999982	02	19-29岁	22.5159260317590686	113.908285491371061	440305	V0440300	10418	30	65	33	63	113.907781510000007	22.5116627700000009	113.910221849999999	22.513878720000001	1
2019-10-22 18:14:44	2019-10-22 19:26:40	2.29234759999999982	01	30-39岁	22.5153323243506911	113.909794576126643	440305	V0440300	10418	30	65	33	63	113.907781510000007	22.5116627700000009	113.910221849999999	22.513878720000001	1
2019-10-22 18:14:21	2019-10-22 19:56:45	2.29234759999999982	02	19-29岁	22.5156751600838696	113.910729152807917	440305	V0440300	10419	30	66	33	64	113.910221849999999	22.5116627700000009	113.912662190000006	22.513878720000001	1
2019-10-22 20:07:34	2019-10-22 21:27:17	2.29234759999999982	02	30-39岁	22.5160670093916302	113.915159506245018	440305	V0440300	10421	30	68	33	66	113.915102520000005	22.5116627700000009	113.917542859999998	22.513878720000001	1
2019-10-22 09:40:33	2019-10-22 11:03:44	2.29234759999999982	01	19-29岁	22.5142119729795596	113.92385536255307	440305	V0440300	10424	30	71	33	69	113.922423530000003	22.5116627700000009	113.924863869999996	22.513878720000001	1
2019-10-22 14:25:36	2019-10-22 15:44:00	2.29234759999999982	03	未知	22.5149914458574898	113.924974577484775	440305	V0440300	10425	30	72	33	70	113.924863869999996	22.5116627700000009	113.927304199999995	22.513878720000001	1
2019-10-22 15:56:38	2019-10-22 18:20:04	2.29234759999999982	02	19-29岁	22.515317126989661	113.925015934025836	440305	V0440300	10425	30	72	33	70	113.924863869999996	22.5116627700000009	113.927304199999995	22.513878720000001	1
2019-10-22 14:53:36	2019-10-22 16:09:52	2.29234759999999982	02	30-39岁	22.5146441539052695	113.92569135111539	440305	V0440300	10425	30	72	33	70	113.924863869999996	22.5116627700000009	113.927304199999995	22.513878720000001	1
2019-10-22 18:48:53	2019-10-22 19:45:35	2.29234759999999982	02	19-29岁	22.5142999892122191	113.925155015738653	440305	V0440300	10425	30	72	33	70	113.924863869999996	22.5116627700000009	113.927304199999995	22.513878720000001	1
2019-10-22 12:45:48	2019-10-22 14:53:57	2.29234759999999982	01	40-49岁	22.5154516716699007	113.927334492046	440305	V0440300	10426	30	73	33	71	113.927304199999995	22.5116627700000009	113.929744540000002	22.513878720000001	2
2019-10-22 09:39:51	2019-10-22 11:06:32	2.29234759999999982	01	40-49岁	22.5154516716699007	113.927334492046	440305	V0440300	10426	30	73	33	71	113.927304199999995	22.5116627700000009	113.929744540000002	22.513878720000001	2
2019-10-22 19:11:23	2019-10-22 20:08:59	2.29234759999999982	02	30-39岁	22.5139444249625917	113.930165313286238	440305	V0440300	10427	30	74	33	72	113.929744540000002	22.5116627700000009	113.932184879999994	22.513878720000001	1
2019-10-22 00:26:03	2019-10-22 01:28:43	2.29234759999999982	02	30-39岁	22.515946319387389	113.931500395797812	440305	V0440300	10427	30	74	33	72	113.929744540000002	22.5116627700000009	113.932184879999994	22.513878720000001	1
2019-10-22 11:01:10	2019-10-22 14:04:21	2.29234759999999982	01	19-29岁	22.5155901874576614	113.930808886375573	440305	V0440300	10427	30	74	33	72	113.929744540000002	22.5116627700000009	113.932184879999994	22.513878720000001	1
2019-10-22 11:58:53	2019-10-22 13:15:32	2.29234759999999982	02	19-29岁	22.515499607276201	113.930791461031845	440305	V0440300	10427	30	74	33	72	113.929744540000002	22.5116627700000009	113.932184879999994	22.513878720000001	1
2019-10-22 18:24:56	2019-10-22 19:35:32	2.29234759999999982	02	30-39岁	22.5154500326493796	113.931977613107023	440305	V0440300	10427	30	74	33	72	113.929744540000002	22.5116627700000009	113.932184879999994	22.513878720000001	1
2019-10-22 11:39:26	2019-10-22 13:57:17	2.29234759999999982	03	未知	22.5149077629229701	113.932883238664047	440305	V0440300	10428	30	75	33	73	113.932184879999994	22.5116627700000009	113.934625209999993	22.513878720000001	1
2019-10-22 17:32:20	2019-10-22 22:06:33	3.05925700000000012	01	19-29岁	22.5142739788505608	114.042197516141897	440304	V0440300	10473	30	120	32	119	114.042000000000002	22.5116627700000009	114.044440339999994	22.513878720000001	1
2019-10-22 12:36:06	2019-10-22 15:32:52	3.05925700000000012	02	60岁以上	22.5150855946723283	114.045599653907885	440304	V0440300	10474	30	121	32	120	114.044440339999994	22.5116627700000009	114.046880669999993	22.513878720000001	1
2019-10-22 00:28:28	2019-10-22 01:45:34	3.05925700000000012	01	19-29岁	22.5156151766885095	114.046423820007419	440304	V0440300	10474	30	121	32	120	114.044440339999994	22.5116627700000009	114.046880669999993	22.513878720000001	1
2019-10-22 18:42:59	2019-10-22 20:55:57	3.05925700000000012	01	30-39岁	22.5147064748661982	114.051008850425688	440304	V0440300	10476	30	123	32	122	114.04932101	22.5116627700000009	114.051761350000007	22.513878720000001	1
2019-10-22 00:18:26	2019-10-22 01:40:22	3.05925700000000012	01	30-39岁	22.5159179859222895	114.055558600978884	440304	V0440300	10478	30	125	32	124	114.054201680000006	22.5116627700000009	114.056642019999998	22.513878720000001	1
2019-10-22 14:32:10	2019-10-22 16:01:53	2.29234759999999982	02	40-49岁	22.5169421970156804	113.909506200712769	440305	V0440300	10775	31	65	34	63	113.907781510000007	22.513878720000001	113.910221849999999	22.5160946799999984	1
2019-10-22 18:57:06	2019-10-22 18:58:06	2.29234759999999982	02	19-29岁	22.5174127810117213	113.908164968680495	440305	V0440300	10775	31	65	34	63	113.907781510000007	22.513878720000001	113.910221849999999	22.5160946799999984	1
2019-10-22 12:37:53	2019-10-22 12:38:53	2.29234759999999982	01	30-39岁	22.5177638102025917	113.913285936921099	440305	V0440300	10777	31	67	34	65	113.912662190000006	22.513878720000001	113.915102520000005	22.5160946799999984	1
2019-10-22 12:05:04	2019-10-22 13:51:07	2.29234759999999982	02	30-39岁	22.5168560023242215	113.914889426835344	440305	V0440300	10777	31	67	34	65	113.912662190000006	22.513878720000001	113.915102520000005	22.5160946799999984	1
2019-10-22 00:22:58	2019-10-22 01:21:38	2.29234759999999982	01	30-39岁	22.5173381111723607	113.924514641617904	440305	V0440300	10781	31	71	34	69	113.922423530000003	22.513878720000001	113.924863869999996	22.5160946799999984	1
2019-10-22 16:14:27	2019-10-22 21:20:04	2.29234759999999982	01	19-29岁	22.5182403130104092	113.924028400885263	440305	V0440300	10781	31	71	34	69	113.922423530000003	22.513878720000001	113.924863869999996	22.5160946799999984	1
2019-10-22 17:38:46	2019-10-22 20:05:23	2.29234759999999982	02	50-59岁	22.5167329980852386	113.925907378147883	440305	V0440300	10782	31	72	34	70	113.924863869999996	22.513878720000001	113.927304199999995	22.5160946799999984	1
2019-10-22 00:11:28	2019-10-22 00:19:41	2.29234759999999982	01	30-39岁	22.5173493321367602	113.93124597917712	440305	V0440300	10784	31	74	34	72	113.929744540000002	22.513878720000001	113.932184879999994	22.5160946799999984	1
2019-10-22 12:58:24	2019-10-22 17:14:18	2.29234759999999982	02	19-29岁	22.5161996647182399	113.940538215685493	440305	V0440300	10788	31	78	34	77	113.939505879999999	22.513878720000001	113.941946220000005	22.5160946799999984	1
2019-10-22 17:31:37	2019-10-22 20:20:11	3.05925700000000012	02	30-39岁	22.5179277643449005	114.041624263591345	440304	V0440300	10829	31	119	33	118	114.039559659999995	22.513878720000001	114.042000000000002	22.5160946799999984	1
2019-10-22 19:28:39	2019-10-22 22:22:58	3.05925700000000012	02	40-49岁	22.5176473412440288	114.043553696018336	440304	V0440300	10830	31	120	33	119	114.042000000000002	22.513878720000001	114.044440339999994	22.5160946799999984	1
2019-10-22 20:42:04	2019-10-22 22:37:41	3.05925700000000012	02	19-29岁	22.5174451457806306	114.053194744082958	440304	V0440300	10834	31	124	33	123	114.051761350000007	22.513878720000001	114.054201680000006	22.5160946799999984	1
2019-10-22 22:01:08	2019-10-22 23:00:03	3.05925700000000012	01	30-39岁	22.5178554072350217	114.055391235762144	440304	V0440300	10835	31	125	33	124	114.054201680000006	22.513878720000001	114.056642019999998	22.5160946799999984	1
2019-10-22 18:53:00	2019-10-22 19:25:20	3.05925700000000012	01	30-39岁	22.5167085033600785	114.05486182984707	440304	V0440300	10835	31	125	33	124	114.054201680000006	22.513878720000001	114.056642019999998	22.5160946799999984	1
2019-10-22 08:17:49	2019-10-22 10:13:04	2.29234759999999982	01	19-29岁	22.5188649574774402	113.899215514796069	440305	V0440300	11128	32	61	35	59	113.898020169999995	22.5160946799999984	113.900460510000002	22.5183106399999993	1
2019-10-22 12:11:58	2019-10-22 13:57:58	2.29234759999999982	02	30-39岁	22.5202109843510385	113.898350076645599	440305	V0440300	11128	32	61	35	59	113.898020169999995	22.5160946799999984	113.900460510000002	22.5183106399999993	1
2019-10-22 19:51:30	2019-10-22 22:24:26	2.29234759999999982	02	19-29岁	22.5188277702065314	113.904782251883645	440305	V0440300	11130	32	63	35	61	113.902900840000001	22.5160946799999984	113.905341179999994	22.5183106399999993	1
2019-10-22 19:55:41	2019-10-22 22:06:37	2.29234759999999982	01	19-29岁	22.5195337832865015	113.908176023351132	440305	V0440300	11132	32	65	35	63	113.907781510000007	22.5160946799999984	113.910221849999999	22.5183106399999993	1
2019-10-22 15:35:39	2019-10-22 21:28:40	2.29234759999999982	01	19-29岁	22.5185020556546114	113.90802415120244	440305	V0440300	11132	32	65	35	63	113.907781510000007	22.5160946799999984	113.910221849999999	22.5183106399999993	1
2019-10-22 17:50:51	2019-10-22 17:51:51	2.29234759999999982	01	19-29岁	22.5186460953692986	113.913645158091072	440305	V0440300	11134	32	67	35	65	113.912662190000006	22.5160946799999984	113.915102520000005	22.5183106399999993	1
2019-10-22 19:57:17	2019-10-22 21:23:41	2.29234759999999982	01	19-29岁	22.5188280269990884	113.914661053097589	440305	V0440300	11134	32	67	35	65	113.912662190000006	22.5160946799999984	113.915102520000005	22.5183106399999993	1
2019-10-22 14:09:21	2019-10-22 14:42:46	2.29234759999999982	01	30-39岁	22.5194382339718899	113.926265183377353	440305	V0440300	11139	32	72	35	71	113.924863869999996	22.5160946799999984	113.927304199999995	22.5183106399999993	1
2019-10-22 14:38:50	2019-10-22 16:26:25	2.29234759999999982	01	30-39岁	22.5202018877726715	113.928919596948774	440305	V0440300	11140	32	73	35	72	113.927304199999995	22.5160946799999984	113.929744540000002	22.5183106399999993	1
2019-10-22 13:33:13	2019-10-22 21:14:42	2.29234759999999982	02	19-29岁	22.5199753614613307	113.931236512489377	440305	V0440300	11141	32	74	35	73	113.929744540000002	22.5160946799999984	113.932184879999994	22.5183106399999993	1
2019-10-22 09:46:34	2019-10-22 11:10:19	2.29234759999999982	01	19-29岁	22.5184794916814788	113.930881020726545	440305	V0440300	11141	32	74	35	73	113.929744540000002	22.5160946799999984	113.932184879999994	22.5183106399999993	1
2019-10-22 10:12:49	2019-10-22 13:45:48	2.29234759999999982	02	30-39岁	22.5187366426570108	113.945815243527548	440305	V0440300	11147	32	80	34	79	113.944386559999998	22.5160946799999984	113.946826889999997	22.5183106399999993	1
2019-10-22 10:33:00	2019-10-22 11:21:41	3.05925700000000012	01	30-39岁	22.519409410034811	114.034841097685884	440304	V0440300	11184	32	117	34	116	114.034678990000003	22.5160946799999984	114.037119329999996	22.5183106399999993	1
2019-10-22 17:16:29	2019-10-22 19:43:01	3.05925700000000012	02	19-29岁	22.519082760765869	114.03523665237195	440304	V0440300	11184	32	117	34	116	114.034678990000003	22.5160946799999984	114.037119329999996	22.5183106399999993	1
2019-10-22 20:24:58	2019-10-22 21:25:15	3.05925700000000012	03	未知	22.5189427801584685	114.034987064459841	440304	V0440300	11184	32	117	34	116	114.034678990000003	22.5160946799999984	114.037119329999996	22.5183106399999993	1
2019-10-22 17:16:28	2019-10-22 19:49:39	3.05925700000000012	01	19-29岁	22.5189705615464604	114.035025329205055	440304	V0440300	11184	32	117	34	116	114.034678990000003	22.5160946799999984	114.037119329999996	22.5183106399999993	1
2019-10-22 16:41:28	2019-10-22 20:25:53	3.05925700000000012	01	30-39岁	22.5191268541488903	114.043026755846014	440304	V0440300	11187	32	120	34	119	114.042000000000002	22.5160946799999984	114.044440339999994	22.5183106399999993	1
2019-10-22 14:47:37	2019-10-22 16:33:23	3.05925700000000012	02	30-39岁	22.5203051876000586	114.04526517306607	440304	V0440300	11188	32	121	34	120	114.044440339999994	22.5160946799999984	114.046880669999993	22.5183106399999993	1
2019-10-22 16:09:38	2019-10-22 18:01:20	3.05925700000000012	03	未知	22.5192584867477414	114.058577030047445	440304	V0440300	11193	32	126	34	125	114.056642019999998	22.5160946799999984	114.059082349999997	22.5183106399999993	1
2019-10-22 16:43:20	2019-10-22 21:22:32	3.05925700000000012	03	未知	22.5190522576180605	114.056677330999037	440304	V0440300	11193	32	126	34	125	114.056642019999998	22.5160946799999984	114.059082349999997	22.5183106399999993	1
2019-10-22 16:44:29	2019-10-22 18:12:58	3.05925700000000012	01	30-39岁	22.5195265544597198	114.056949002940769	440304	V0440300	11193	32	126	34	125	114.056642019999998	22.5160946799999984	114.059082349999997	22.5183106399999993	1
2019-10-22 13:08:54	2019-10-22 17:02:22	2.29234759999999982	01	30-39岁	22.5206367933302403	113.912979223324257	440305	V0440300	11491	33	67	36	65	113.912662190000006	22.5183106399999993	113.915102520000005	22.5205266000000002	1
2019-10-22 02:57:36	2019-10-22 23:41:38	2.29234759999999982	02	19-29岁	22.5216870093645198	113.91597689681771	440305	V0440300	11492	33	68	36	67	113.915102520000005	22.5183106399999993	113.917542859999998	22.5205266000000002	1
2019-10-22 12:06:29	2019-10-22 12:07:29	2.29234759999999982	01	19-29岁	22.5217683831658313	113.921638316247666	440305	V0440300	11494	33	70	36	69	113.919983189999996	22.5183106399999993	113.922423530000003	22.5205266000000002	1
2019-10-22 18:41:28	2019-10-22 23:43:33	2.29234759999999982	01	40-49岁	22.5213489623762513	113.921414481620772	440305	V0440300	11494	33	70	36	69	113.919983189999996	22.5183106399999993	113.922423530000003	22.5205266000000002	1
2019-10-22 16:57:22	2019-10-22 18:45:08	2.29234759999999982	01	19-29岁	22.5214269225358414	113.924074372917602	440305	V0440300	11495	33	71	36	70	113.922423530000003	22.5183106399999993	113.924863869999996	22.5205266000000002	1
2019-10-22 22:11:16	2019-10-22 22:11:16	2.29234759999999982	03	未知	22.5226210921114003	113.92705926883454	440305	V0440300	11496	33	72	36	71	113.924863869999996	22.5183106399999993	113.927304199999995	22.5205266000000002	1
2019-10-22 14:43:41	2019-10-22 16:26:59	2.29234759999999982	01	30-39岁	22.5205501207333896	113.929669580388364	440305	V0440300	11497	33	73	36	72	113.927304199999995	22.5183106399999993	113.929744540000002	22.5205266000000002	1
2019-10-22 13:57:32	2019-10-22 18:34:08	2.29234759999999982	02	40-49岁	22.5210192105217004	113.929659206998252	440305	V0440300	11497	33	73	36	72	113.927304199999995	22.5183106399999993	113.929744540000002	22.5205266000000002	1
2019-10-22 00:44:34	2019-10-22 01:17:25	2.29234759999999982	02	19-29岁	22.5212689346840484	113.931868472493449	440305	V0440300	11498	33	74	36	73	113.929744540000002	22.5183106399999993	113.932184879999994	22.5205266000000002	2
2019-10-22 18:34:46	2019-10-22 23:21:13	2.29234759999999982	02	19-29岁	22.5212689346840484	113.931868472493449	440305	V0440300	11498	33	74	36	73	113.929744540000002	22.5183106399999993	113.932184879999994	22.5205266000000002	2
2019-10-22 10:39:52	2019-10-22 12:33:10	2.29234759999999982	03	19-29岁	22.5226924508046515	113.932215863195921	440305	V0440300	11499	33	75	36	74	113.932184879999994	22.5183106399999993	113.934625209999993	22.5205266000000002	1
2019-10-22 09:08:06	2019-10-22 12:35:17	2.29234759999999982	03	未知	22.5207993165713987	113.93800836929249	440305	V0440300	11501	33	77	35	76	113.93706555	22.5183106399999993	113.939505879999999	22.5205266000000002	1
2019-10-22 21:52:30	2019-10-22 23:24:37	2.29234759999999982	02	60岁以上	22.5209288008027784	113.947194990597865	440305	V0440300	11505	33	81	35	80	113.946826889999997	22.5183106399999993	113.949267230000004	22.5205266000000002	1
2019-10-22 10:28:01	2019-10-22 12:31:22	3.05925700000000012	01	40-49岁	22.522579521616759	114.032024131059103	440304	V0440300	11539	33	115	35	114	114.029798319999998	22.5183106399999993	114.032238660000004	22.5205266000000002	1
2019-10-22 01:00:50	2019-10-22 07:44:35	3.05925700000000012	01	19-29岁	22.5214751928721917	114.033806088661919	440304	V0440300	11540	33	116	35	115	114.032238660000004	22.5183106399999993	114.034678990000003	22.5205266000000002	1
2019-10-22 11:51:08	2019-10-22 21:41:17	3.05925700000000012	01	50-59岁	22.5224065851579383	114.036350878016094	440304	V0440300	11541	33	117	35	116	114.034678990000003	22.5183106399999993	114.037119329999996	22.5205266000000002	1
2019-10-22 00:03:23	2019-10-22 00:17:32	3.05925700000000012	02	30-39岁	22.5226253881692813	114.042845387517644	440304	V0440300	11544	33	120	35	119	114.042000000000002	22.5183106399999993	114.044440339999994	22.5205266000000002	1
2019-10-22 18:26:08	2019-10-22 22:06:49	3.05925700000000012	02	30-39岁	22.5221497379752904	114.042010334835183	440304	V0440300	11544	33	120	35	119	114.042000000000002	22.5183106399999993	114.044440339999994	22.5205266000000002	1
2019-10-22 20:35:02	2019-10-22 21:20:10	3.05925700000000012	02	30-39岁	22.5211929657429017	114.042497022835903	440304	V0440300	11544	33	120	35	119	114.042000000000002	22.5183106399999993	114.044440339999994	22.5205266000000002	1
2019-10-22 14:19:53	2019-10-22 20:57:00	3.05925700000000012	02	40-49岁	22.521534169531261	114.046822521653255	440304	V0440300	11545	33	121	35	120	114.044440339999994	22.5183106399999993	114.046880669999993	22.5205266000000002	1
2019-10-22 13:59:23	2019-10-22 18:32:16	3.05925700000000012	01	30-39岁	22.5221405748254213	114.049374327448959	440304	V0440300	11547	33	123	35	122	114.04932101	22.5183106399999993	114.051761350000007	22.5205266000000002	1
2019-10-22 21:03:34	2019-10-22 22:09:34	3.05925700000000012	03	19-29岁	22.5206026294438111	114.054594661350094	440304	V0440300	11549	33	125	35	124	114.054201680000006	22.5183106399999993	114.056642019999998	22.5205266000000002	1
2019-10-22 20:36:02	2019-10-22 22:47:48	3.05925700000000012	02	30-39岁	22.5211784262895094	114.068328892745683	440304	V0440300	11554	33	130	34	129	114.066403359999995	22.5183106399999993	114.068843700000002	22.5205266000000002	1
2019-10-22 18:49:10	2019-10-22 18:49:10	2.29234759999999982	02	50-59岁	22.5237987944885383	113.910334693182207	440305	V0440300	11847	34	66	37	65	113.910221849999999	22.5205266000000002	113.912662190000006	22.5227425500000003	1
2019-10-22 22:09:38	2019-10-22 22:09:38	2.29234759999999982	02	19-29岁	22.5228045468700806	113.912134476570401	440305	V0440300	11847	34	66	37	65	113.910221849999999	22.5205266000000002	113.912662190000006	22.5227425500000003	1
2019-10-22 19:08:34	2019-10-22 22:36:14	2.29234759999999982	01	30-39岁	22.5246394249804816	113.912754220821185	440305	V0440300	11848	34	67	37	66	113.912662190000006	22.5205266000000002	113.915102520000005	22.5227425500000003	1
2019-10-22 12:38:14	2019-10-22 13:54:49	2.29234759999999982	02	30-39岁	22.5242911350218407	113.915297343276762	440305	V0440300	11849	34	68	37	67	113.915102520000005	22.5205266000000002	113.917542859999998	22.5227425500000003	1
2019-10-22 12:31:47	2019-10-22 14:02:14	2.29234759999999982	02	19-29岁	22.5245826272212994	113.921090203710108	440305	V0440300	11851	34	70	37	69	113.919983189999996	22.5205266000000002	113.922423530000003	22.5227425500000003	1
2019-10-22 14:40:30	2019-10-22 16:03:41	2.29234759999999982	03	未知	22.5240288647007887	113.927999522524928	440305	V0440300	11854	34	73	37	72	113.927304199999995	22.5205266000000002	113.929744540000002	22.5227425500000003	1
2019-10-22 09:30:58	2019-10-22 12:37:22	2.29234759999999982	01	30-39岁	22.5227545395802515	113.932632197374446	440305	V0440300	11856	34	75	37	74	113.932184879999994	22.5205266000000002	113.934625209999993	22.5227425500000003	1
2019-10-22 13:23:18	2019-10-22 18:52:42	2.29234759999999982	01	30-39岁	22.5249306325929588	113.932690971270858	440305	V0440300	11856	34	75	37	74	113.932184879999994	22.5205266000000002	113.934625209999993	22.5227425500000003	1
2019-10-22 19:33:20	2019-10-22 21:23:37	2.29234759999999982	02	40-49岁	22.5237106895770189	113.940188139459664	440305	V0440300	11859	34	78	36	77	113.939505879999999	22.5205266000000002	113.941946220000005	22.5227425500000003	1
2019-10-22 09:12:52	2019-10-22 10:56:30	2.29234759999999982	01	30-39岁	22.5239203560923791	113.957902376446782	440305	V0440300	11866	34	85	36	84	113.956588240000002	22.5205266000000002	113.959028570000001	22.5227425500000003	1
2019-10-22 17:27:16	2019-10-22 21:07:10	2.29234759999999982	01	19-29岁	22.5229520748783614	113.966365322997319	440305	V0440300	11870	34	89	36	88	113.966349579999999	22.5205266000000002	113.968789920000006	22.5227425500000003	1
2019-10-22 00:01:04	2019-10-22 09:26:20	2.29234759999999982	02	19-29岁	22.5233963071654806	113.972699106374861	440305	V0440300	11872	34	91	36	90	113.971230250000005	22.5205266000000002	113.973670589999998	22.5227425500000003	1
2019-10-22 22:58:55	2019-10-22 22:58:55	2.29234759999999982	02	30-39岁	22.5240461051931291	113.977017585804916	440305	V0440300	11874	34	93	36	92	113.976110930000004	22.5205266000000002	113.978551260000003	22.5227425500000003	1
2019-10-22 11:46:31	2019-10-22 15:21:39	3.05925700000000012	01	40-49岁	22.5233759962545612	114.028723514249378	440304	V0440300	11895	34	114	36	113	114.027357980000005	22.5205266000000002	114.029798319999998	22.5227425500000003	2
2019-10-22 10:30:48	2019-10-22 11:44:41	3.05925700000000012	01	40-49岁	22.5233759962545612	114.028723514249378	440304	V0440300	11895	34	114	36	113	114.027357980000005	22.5205266000000002	114.029798319999998	22.5227425500000003	2
2019-10-22 16:59:58	2019-10-22 18:10:18	3.05925700000000012	02	30-39岁	22.524352447826459	114.029304934889794	440304	V0440300	11895	34	114	36	113	114.027357980000005	22.5205266000000002	114.029798319999998	22.5227425500000003	1
2019-10-22 09:06:42	2019-10-22 10:35:42	3.05925700000000012	01	19-29岁	22.5239429058488909	114.036949547415787	440304	V0440300	11898	34	117	36	116	114.034678990000003	22.5205266000000002	114.037119329999996	22.5227425500000003	1
2019-10-22 05:51:05	2019-10-22 05:52:05	3.05925700000000012	01	30-39岁	22.5236513819298416	114.038762727685921	440304	V0440300	11899	34	118	36	117	114.037119329999996	22.5205266000000002	114.039559659999995	22.5227425500000003	2
2019-10-22 16:23:59	2019-10-22 18:17:15	3.05925700000000012	01	30-39岁	22.5236513819298416	114.038762727685921	440304	V0440300	11899	34	118	36	117	114.037119329999996	22.5205266000000002	114.039559659999995	22.5227425500000003	2
2019-10-22 12:10:47	2019-10-22 13:01:49	3.05925700000000012	01	19-29岁	22.5229856170007601	114.037407143376242	440304	V0440300	11899	34	118	36	117	114.037119329999996	22.5205266000000002	114.039559659999995	22.5227425500000003	1
2019-10-22 14:51:44	2019-10-22 14:52:44	3.05925700000000012	02	30-39岁	22.5231253486246494	114.039113965615428	440304	V0440300	11899	34	118	36	117	114.037119329999996	22.5205266000000002	114.039559659999995	22.5227425500000003	1
2019-10-22 16:04:27	2019-10-22 18:17:58	3.05925700000000012	01	30-39岁	22.5243944752032199	114.038436001054777	440304	V0440300	11899	34	118	36	117	114.037119329999996	22.5205266000000002	114.039559659999995	22.5227425500000003	1
2019-10-22 18:54:50	2019-10-22 23:18:33	3.05925700000000012	03	19-29岁	22.5239812575787113	114.038541964612136	440304	V0440300	11899	34	118	36	117	114.037119329999996	22.5205266000000002	114.039559659999995	22.5227425500000003	1
2019-10-22 18:22:44	2019-10-22 20:32:56	3.05925700000000012	01	50-59岁	22.5245518760689194	114.039141830838616	440304	V0440300	11899	34	118	36	117	114.037119329999996	22.5205266000000002	114.039559659999995	22.5227425500000003	1
2019-10-22 19:17:04	2019-10-22 21:40:07	3.05925700000000012	01	19-29岁	22.5234941587396484	114.038066614002119	440304	V0440300	11899	34	118	36	117	114.037119329999996	22.5205266000000002	114.039559659999995	22.5227425500000003	1
2019-10-22 20:46:44	2019-10-22 21:48:13	3.05925700000000012	01	19-29岁	22.5240512134969109	114.039890838732603	440304	V0440300	11900	34	119	36	118	114.039559659999995	22.5205266000000002	114.042000000000002	22.5227425500000003	1
2019-10-22 11:40:40	2019-10-22 11:50:07	3.05925700000000012	01	19-29岁	22.5245941342527303	114.039966696603784	440304	V0440300	11900	34	119	36	118	114.039559659999995	22.5205266000000002	114.042000000000002	22.5227425500000003	1
2019-10-22 15:41:48	2019-10-22 19:34:01	3.05925700000000012	01	30-39岁	22.5235628730612909	114.040328703807319	440304	V0440300	11900	34	119	36	118	114.039559659999995	22.5205266000000002	114.042000000000002	22.5227425500000003	2
2019-10-22 19:54:36	2019-10-22 21:22:33	3.05925700000000012	01	30-39岁	22.5235628730612909	114.040328703807319	440304	V0440300	11900	34	119	36	118	114.039559659999995	22.5205266000000002	114.042000000000002	22.5227425500000003	2
2019-10-22 10:16:50	2019-10-22 12:17:43	3.05925700000000012	01	30-39岁	22.5246408519982886	114.040053134700557	440304	V0440300	11900	34	119	36	118	114.039559659999995	22.5205266000000002	114.042000000000002	22.5227425500000003	1
2019-10-22 00:11:10	2019-10-22 00:15:13	3.05925700000000012	01	30-39岁	22.5229290191564218	114.041197118375351	440304	V0440300	11900	34	119	36	118	114.039559659999995	22.5205266000000002	114.042000000000002	22.5227425500000003	1
2019-10-22 00:00:32	2019-10-22 02:56:41	3.05925700000000012	02	19-29岁	22.5246369203114796	114.039839490468921	440304	V0440300	11900	34	119	36	118	114.039559659999995	22.5205266000000002	114.042000000000002	22.5227425500000003	1
2019-10-22 17:50:52	2019-10-22 20:10:41	3.05925700000000012	01	30-39岁	22.5238385401634496	114.045996314471324	440304	V0440300	11902	34	121	36	120	114.044440339999994	22.5205266000000002	114.046880669999993	22.5227425500000003	1
2019-10-22 13:56:54	2019-10-22 18:32:08	3.05925700000000012	01	30-39岁	22.5237428992507489	114.047669310892658	440304	V0440300	11903	34	122	36	121	114.046880669999993	22.5205266000000002	114.04932101	22.5227425500000003	1
2019-10-22 20:15:16	2019-10-22 20:16:16	3.05925700000000012	01	30-39岁	22.5235666446922416	114.054794085754281	440304	V0440300	11906	34	125	36	124	114.054201680000006	22.5205266000000002	114.056642019999998	22.5227425500000003	1
2019-10-22 14:25:17	2019-10-22 14:26:17	3.05925700000000012	02	19-29岁	22.522853682667229	114.056276157568391	440304	V0440300	11906	34	125	36	124	114.054201680000006	22.5205266000000002	114.056642019999998	22.5227425500000003	1
2019-10-22 17:17:45	2019-10-22 19:06:16	3.05925700000000012	02	19-29岁	22.5237892478842703	114.057587269977446	440304	V0440300	11907	34	126	35	125	114.056642019999998	22.5205266000000002	114.059082349999997	22.5227425500000003	1
2019-10-22 08:23:05	2019-10-22 10:17:33	3.05925700000000012	01	30-39岁	22.5235465416116405	114.057640988578797	440304	V0440300	11907	34	126	35	125	114.056642019999998	22.5205266000000002	114.059082349999997	22.5227425500000003	1
2019-10-22 15:19:28	2019-10-22 19:19:12	3.05925700000000012	01	19-29岁	22.5246906667523099	114.061969077382756	440304	V0440300	11909	34	128	35	127	114.061522690000004	22.5205266000000002	114.063963029999996	22.5227425500000003	1
2019-10-22 08:15:48	2019-10-22 17:46:06	3.05925700000000012	03	未知	22.5243007900861087	114.070283696699946	440304	V0440300	11912	34	131	35	130	114.068843700000002	22.5205266000000002	114.071284030000001	22.5227425500000003	1
2019-10-22 17:37:09	2019-10-22 20:31:20	3.05925700000000012	01	40-49岁	22.5248567982925216	114.069096434618743	440304	V0440300	11912	34	131	35	130	114.068843700000002	22.5205266000000002	114.071284030000001	22.5227425500000003	1
2019-10-22 11:38:24	2019-10-22 13:24:31	2.29234759999999982	01	30-39岁	22.525300483367559	113.908173875555065	440305	V0440300	12203	35	65	38	64	113.907781510000007	22.5227425500000003	113.910221849999999	22.5249585100000012	1
2019-10-22 17:29:48	2019-10-22 18:20:36	2.29234759999999982	01	19-29岁	22.5270221094090317	113.912293226752411	440305	V0440300	12204	35	66	38	65	113.910221849999999	22.5227425500000003	113.912662190000006	22.5249585100000012	3
2019-10-22 15:15:37	2019-10-22 17:01:13	2.29234759999999982	01	19-29岁	22.5270221094090317	113.912293226752411	440305	V0440300	12204	35	66	38	65	113.910221849999999	22.5227425500000003	113.912662190000006	22.5249585100000012	3
2019-10-22 10:01:06	2019-10-22 10:58:14	2.29234759999999982	01	19-29岁	22.5270221094090317	113.912293226752411	440305	V0440300	12204	35	66	38	65	113.910221849999999	22.5227425500000003	113.912662190000006	22.5249585100000012	3
2019-10-22 21:42:09	2019-10-22 22:55:01	2.29234759999999982	01	30-39岁	22.5260047657592786	113.911480437429816	440305	V0440300	12204	35	66	38	65	113.910221849999999	22.5227425500000003	113.912662190000006	22.5249585100000012	1
2019-10-22 10:44:11	2019-10-22 17:22:57	2.29234759999999982	02	30-39岁	22.5255121131419784	113.91543535156805	440305	V0440300	12206	35	68	38	67	113.915102520000005	22.5227425500000003	113.917542859999998	22.5249585100000012	1
2019-10-22 12:10:32	2019-10-22 13:49:03	2.29234759999999982	03	未知	22.5264016906638993	113.919000143273848	440305	V0440300	12207	35	69	38	68	113.917542859999998	22.5227425500000003	113.919983189999996	22.5249585100000012	1
2019-10-22 19:11:37	2019-10-22 21:06:33	2.29234759999999982	01	19-29岁	22.526127622011149	113.920239936678655	440305	V0440300	12208	35	70	38	69	113.919983189999996	22.5227425500000003	113.922423530000003	22.5249585100000012	2
2019-10-22 21:06:33	2019-10-22 23:05:08	2.29234759999999982	01	19-29岁	22.526127622011149	113.920239936678655	440305	V0440300	12208	35	70	38	69	113.919983189999996	22.5227425500000003	113.922423530000003	22.5249585100000012	2
2019-10-22 17:45:46	2019-10-22 21:02:29	2.29234759999999982	02	40-49岁	22.5263143516954401	113.921508363287231	440305	V0440300	12208	35	70	38	69	113.919983189999996	22.5227425500000003	113.922423530000003	22.5249585100000012	1
2019-10-22 15:53:31	2019-10-22 15:53:31	2.29234759999999982	02	19-29岁	22.5258005433001713	113.920596906164718	440305	V0440300	12208	35	70	38	69	113.919983189999996	22.5227425500000003	113.922423530000003	22.5249585100000012	1
2019-10-22 12:12:57	2019-10-22 12:49:27	2.29234759999999982	01	19-29岁	22.5250274385671005	113.921226050475184	440305	V0440300	12208	35	70	38	69	113.919983189999996	22.5227425500000003	113.922423530000003	22.5249585100000012	2
2019-10-22 08:42:33	2019-10-22 12:12:57	2.29234759999999982	01	19-29岁	22.5250274385671005	113.921226050475184	440305	V0440300	12208	35	70	38	69	113.919983189999996	22.5227425500000003	113.922423530000003	22.5249585100000012	2
2019-10-22 18:25:42	2019-10-22 19:14:29	2.29234759999999982	01	19-29岁	22.5252914394804797	113.944534463586919	440305	V0440300	12218	35	80	37	79	113.944386559999998	22.5227425500000003	113.946826889999997	22.5249585100000012	1
2019-10-22 13:24:28	2019-10-22 14:34:15	2.29234759999999982	01	40-49岁	22.5255654817377291	113.94803532417005	440305	V0440300	12219	35	81	37	80	113.946826889999997	22.5227425500000003	113.949267230000004	22.5249585100000012	1
2019-10-22 19:50:17	2019-10-22 20:42:29	2.29234759999999982	02	30-39岁	22.5269559735879596	113.955688934386188	440305	V0440300	12222	35	84	37	83	113.954147899999995	22.5227425500000003	113.956588240000002	22.5249585100000012	1
2019-10-22 10:28:35	2019-10-22 10:29:35	2.29234759999999982	01	19-29岁	22.5264668068639295	113.959886621732167	440305	V0440300	12224	35	86	37	85	113.959028570000001	22.5227425500000003	113.961468909999994	22.5249585100000012	1
2019-10-22 23:35:36	2019-10-22 23:37:59	2.29234759999999982	01	19-29岁	22.5255470847757095	113.966143467632463	440305	V0440300	12226	35	88	37	87	113.963909240000007	22.5227425500000003	113.966349579999999	22.5249585100000012	1
2019-10-22 17:35:45	2019-10-22 18:58:01	2.29234759999999982	01	19-29岁	22.5253656493400385	113.967050881555053	440305	V0440300	12227	35	89	37	88	113.966349579999999	22.5227425500000003	113.968789920000006	22.5249585100000012	1
2019-10-22 17:55:26	2019-10-22 21:37:57	2.29234759999999982	01	40-49岁	22.527009286494259	113.970939678935437	440305	V0440300	12228	35	90	37	89	113.968789920000006	22.5227425500000003	113.971230250000005	22.5249585100000012	1
2019-10-22 18:41:42	2019-10-22 22:44:35	2.29234759999999982	01	30-39岁	22.52708249388483	113.971472387116208	440305	V0440300	12229	35	91	37	90	113.971230250000005	22.5227425500000003	113.973670589999998	22.5249585100000012	2
2019-10-22 09:21:00	2019-10-22 10:05:37	2.29234759999999982	01	30-39岁	22.52708249388483	113.971472387116208	440305	V0440300	12229	35	91	37	90	113.971230250000005	22.5227425500000003	113.973670589999998	22.5249585100000012	2
2019-10-22 12:16:40	2019-10-22 14:30:04	2.29234759999999982	01	50-59岁	22.5263181805145294	113.972101083107162	440305	V0440300	12229	35	91	37	90	113.971230250000005	22.5227425500000003	113.973670589999998	22.5249585100000012	1
2019-10-22 00:26:13	2019-10-22 09:21:14	2.29234759999999982	02	19-29岁	22.5269620719353902	113.980907962697771	440305	V0440300	12232	35	94	37	93	113.978551260000003	22.5227425500000003	113.980991599999996	22.5249585100000012	2
2019-10-22 21:55:35	2019-10-22 23:19:44	2.29234759999999982	02	19-29岁	22.5269620719353902	113.980907962697771	440305	V0440300	12232	35	94	37	93	113.978551260000003	22.5227425500000003	113.980991599999996	22.5249585100000012	2
2019-10-22 13:03:11	2019-10-22 17:12:53	2.29234759999999982	03	未知	22.5255094412383698	113.979968097303299	440305	V0440300	12232	35	94	37	93	113.978551260000003	22.5227425500000003	113.980991599999996	22.5249585100000012	2
2019-10-22 12:08:41	2019-10-22 13:01:45	2.29234759999999982	03	未知	22.5255094412383698	113.979968097303299	440305	V0440300	12232	35	94	37	93	113.978551260000003	22.5227425500000003	113.980991599999996	22.5249585100000012	2
2019-10-22 17:44:55	2019-10-22 18:46:25	2.29234759999999982	01	40-49岁	22.5256910601443288	113.981469911027503	440305	V0440300	12233	35	95	37	94	113.980991599999996	22.5227425500000003	113.983431929999995	22.5249585100000012	1
2019-10-22 00:01:52	2019-10-22 08:23:52	2.29234759999999982	01	30-39岁	22.5265127328506409	113.982452654994503	440305	V0440300	12233	35	95	37	94	113.980991599999996	22.5227425500000003	113.983431929999995	22.5249585100000012	2
2019-10-22 23:27:13	2019-10-22 23:37:42	2.29234759999999982	01	30-39岁	22.5265127328506409	113.982452654994503	440305	V0440300	12233	35	95	37	94	113.980991599999996	22.5227425500000003	113.983431929999995	22.5249585100000012	2
2019-10-22 19:57:49	2019-10-22 23:41:21	2.29234759999999982	02	未知	22.5271024964055293	113.982138677462814	440305	V0440300	12233	35	95	37	94	113.980991599999996	22.5227425500000003	113.983431929999995	22.5249585100000012	1
2019-10-22 00:03:28	2019-10-22 00:12:36	2.29234759999999982	02	0-18岁	22.5252963573856704	113.984966035739703	440305	V0440300	12234	35	96	37	95	113.983431929999995	22.5227425500000003	113.985872270000002	22.5249585100000012	1
2019-10-22 00:01:02	2019-10-22 12:18:03	2.29234759999999982	01	19-29岁	22.5267964611472706	113.985069458679462	440305	V0440300	12234	35	96	37	95	113.983431929999995	22.5227425500000003	113.985872270000002	22.5249585100000012	1
2019-10-22 00:19:23	2019-10-22 03:07:03	2.29234759999999982	01	19-29岁	22.5270323719909413	113.985618074534827	440305	V0440300	12234	35	96	37	95	113.983431929999995	22.5227425500000003	113.985872270000002	22.5249585100000012	1
2019-10-22 19:59:58	2019-10-22 23:20:51	2.29234759999999982	02	30-39岁	22.5259663999254798	113.987972744420873	440305	V0440300	12235	35	97	37	96	113.985872270000002	22.5227425500000003	113.988312609999994	22.5249585100000012	1
2019-10-22 00:33:19	2019-10-22 02:19:19	2.29234759999999982	02	19-29岁	22.5260288225780592	113.987932531198879	440305	V0440300	12235	35	97	37	96	113.985872270000002	22.5227425500000003	113.988312609999994	22.5249585100000012	2
2019-10-22 16:32:41	2019-10-22 18:26:26	2.29234759999999982	02	19-29岁	22.5260288225780592	113.987932531198879	440305	V0440300	12235	35	97	37	96	113.985872270000002	22.5227425500000003	113.988312609999994	22.5249585100000012	2
2019-10-22 07:53:30	2019-10-22 16:35:59	3.05925700000000012	02	19-29岁	22.5270961446414297	114.020522157431458	440304	V0440300	12249	35	111	37	110	114.02003698	22.5227425500000003	114.022477309999999	22.5249585100000012	1
2019-10-22 11:40:38	2019-10-22 23:27:45	3.05925700000000012	01	19-29岁	22.5268210599386585	114.02223789313048	440304	V0440300	12249	35	111	37	110	114.02003698	22.5227425500000003	114.022477309999999	22.5249585100000012	1
2019-10-22 09:07:32	2019-10-22 10:39:12	3.05925700000000012	01	未知	22.5271093587768512	114.025136488605156	440304	V0440300	12251	35	113	37	112	114.024917650000006	22.5227425500000003	114.027357980000005	22.5249585100000012	1
2019-10-22 19:20:38	2019-10-22 22:31:59	3.05925700000000012	01	19-29岁	22.5267732086137507	114.028922820506381	440304	V0440300	12252	35	114	37	113	114.027357980000005	22.5227425500000003	114.029798319999998	22.5249585100000012	1
2019-10-22 19:34:24	2019-10-22 20:33:27	3.05925700000000012	02	19-29岁	22.5271628389574801	114.031450103172773	440304	V0440300	12253	35	115	37	114	114.029798319999998	22.5227425500000003	114.032238660000004	22.5249585100000012	1
2019-10-22 20:55:21	2019-10-22 22:10:20	3.05925700000000012	01	19-29岁	22.5265155941866517	114.030123276827396	440304	V0440300	12253	35	115	37	114	114.029798319999998	22.5227425500000003	114.032238660000004	22.5249585100000012	1
2019-10-22 19:25:50	2019-10-22 20:08:37	3.05925700000000012	01	19-29岁	22.5266085058235888	114.031733977987571	440304	V0440300	12253	35	115	37	114	114.029798319999998	22.5227425500000003	114.032238660000004	22.5249585100000012	1
2019-10-22 08:02:21	2019-10-22 18:10:08	3.05925700000000012	02	19-29岁	22.5256135944708014	114.030152289573138	440304	V0440300	12253	35	115	37	114	114.029798319999998	22.5227425500000003	114.032238660000004	22.5249585100000012	1
2019-10-22 07:10:41	2019-10-22 07:48:46	3.05925700000000012	01	40-49岁	22.5267067484166503	114.035102987939894	440304	V0440300	12255	35	117	37	116	114.034678990000003	22.5227425500000003	114.037119329999996	22.5249585100000012	1
2019-10-22 18:13:19	2019-10-22 18:47:54	3.05925700000000012	02	19-29岁	22.5254053396593186	114.03696690804567	440304	V0440300	12255	35	117	37	116	114.034678990000003	22.5227425500000003	114.037119329999996	22.5249585100000012	1
2019-10-22 05:39:41	2019-10-22 06:48:43	3.05925700000000012	02	40-49岁	22.5255171195049506	114.038625780361116	440304	V0440300	12256	35	118	37	117	114.037119329999996	22.5227425500000003	114.039559659999995	22.5249585100000012	1
2019-10-22 20:43:27	2019-10-22 23:30:52	3.05925700000000012	01	40-49岁	22.5270546716626399	114.038311241813119	440304	V0440300	12256	35	118	37	117	114.037119329999996	22.5227425500000003	114.039559659999995	22.5249585100000012	1
2019-10-22 14:20:16	2019-10-22 17:19:50	3.05925700000000012	01	30-39岁	22.5252036035256396	114.040225719962606	440304	V0440300	12257	35	119	37	118	114.039559659999995	22.5227425500000003	114.042000000000002	22.5249585100000012	1
2019-10-22 08:57:00	2019-10-22 17:36:21	3.05925700000000012	01	19-29岁	22.5256756865337486	114.039885345159874	440304	V0440300	12257	35	119	37	118	114.039559659999995	22.5227425500000003	114.042000000000002	22.5249585100000012	1
2019-10-22 19:37:03	2019-10-22 22:05:13	3.05925700000000012	02	19-29岁	22.5265235613521995	114.042801210908067	440304	V0440300	12258	35	120	37	119	114.042000000000002	22.5227425500000003	114.044440339999994	22.5249585100000012	1
2019-10-22 13:23:50	2019-10-22 18:00:54	3.05925700000000012	02	30-39岁	22.5262972684013114	114.044729612070327	440304	V0440300	12259	35	121	37	120	114.044440339999994	22.5227425500000003	114.046880669999993	22.5249585100000012	1
2019-10-22 16:23:43	2019-10-22 17:51:50	3.05925700000000012	01	30-39岁	22.5252970593604509	114.045800124383575	440304	V0440300	12259	35	121	37	120	114.044440339999994	22.5227425500000003	114.046880669999993	22.5249585100000012	1
2019-10-22 20:38:49	2019-10-22 23:26:11	3.05925700000000012	02	19-29岁	22.5267665314668903	114.046691786360881	440304	V0440300	12259	35	121	37	120	114.044440339999994	22.5227425500000003	114.046880669999993	22.5249585100000012	1
2019-10-22 15:04:44	2019-10-22 17:18:59	3.05925700000000012	02	19-29岁	22.5271428635694306	114.061324548628136	440304	V0440300	12265	35	127	36	126	114.059082349999997	22.5227425500000003	114.061522690000004	22.5249585100000012	1
2019-10-22 18:34:57	2019-10-22 21:45:48	3.05925700000000012	01	19-29岁	22.5263241658122197	114.065917729012938	440304	V0440300	12267	35	129	36	128	114.063963029999996	22.5227425500000003	114.066403359999995	22.5249585100000012	1
2019-10-22 18:34:12	2019-10-22 18:35:12	3.05925700000000012	01	未知	22.5259212207720587	114.068073298309756	440304	V0440300	12268	35	130	36	129	114.066403359999995	22.5227425500000003	114.068843700000002	22.5249585100000012	1
2019-10-22 07:30:31	2019-10-22 08:14:30	3.05925700000000012	01	19-29岁	22.5254548897137887	114.067247645197739	440304	V0440300	12268	35	130	36	129	114.066403359999995	22.5227425500000003	114.068843700000002	22.5249585100000012	1
2019-10-22 17:12:47	2019-10-22 18:09:31	2.29234759999999982	01	19-29岁	22.5279872240651891	113.914146623889906	440305	V0440300	12562	36	67	39	66	113.912662190000006	22.5249585100000012	113.915102520000005	22.5271744699999985	1
2019-10-22 18:57:55	2019-10-22 18:57:55	2.29234759999999982	01	19-29岁	22.5278173958515211	113.913761826449488	440305	V0440300	12562	36	67	39	66	113.912662190000006	22.5249585100000012	113.915102520000005	22.5271744699999985	1
2019-10-22 15:18:38	2019-10-22 19:21:23	2.29234759999999982	01	19-29岁	22.5292287542360583	113.919121960806009	440305	V0440300	12564	36	69	39	68	113.917542859999998	22.5249585100000012	113.919983189999996	22.5271744699999985	1
2019-10-22 17:02:10	2019-10-22 23:05:34	2.29234759999999982	02	30-39岁	22.5282453853902709	113.918667784814858	440305	V0440300	12564	36	69	39	68	113.917542859999998	22.5249585100000012	113.919983189999996	22.5271744699999985	1
2019-10-22 14:02:18	2019-10-22 17:18:57	2.29234759999999982	02	30-39岁	22.5293741902303992	113.922003934520333	440305	V0440300	12565	36	70	39	69	113.919983189999996	22.5249585100000012	113.922423530000003	22.5271744699999985	1
2019-10-22 07:36:39	2019-10-22 21:26:08	2.29234759999999982	02	50-59岁	22.5279216150920192	113.926271630681597	440305	V0440300	12567	36	72	39	71	113.924863869999996	22.5249585100000012	113.927304199999995	22.5271744699999985	1
2019-10-22 17:17:17	2019-10-22 20:35:07	2.29234759999999982	02	30-39岁	22.5278536730186296	113.927438865702669	440305	V0440300	12568	36	73	39	72	113.927304199999995	22.5249585100000012	113.929744540000002	22.5271744699999985	1
2019-10-22 14:37:38	2019-10-22 15:09:22	2.29234759999999982	01	19-29岁	22.5291673259163687	113.935744860934619	440305	V0440300	12571	36	76	38	75	113.934625209999993	22.5249585100000012	113.93706555	22.5271744699999985	1
2019-10-22 13:08:05	2019-10-22 13:42:55	2.29234759999999982	02	19-29岁	22.5291906158519915	113.941709105166538	440305	V0440300	12573	36	78	38	77	113.939505879999999	22.5249585100000012	113.941946220000005	22.5271744699999985	1
2019-10-22 13:42:49	2019-10-22 21:54:59	2.29234759999999982	03	未知	22.5292484253014003	113.945700542730194	440305	V0440300	12575	36	80	38	79	113.944386559999998	22.5249585100000012	113.946826889999997	22.5271744699999985	1
2019-10-22 11:19:00	2019-10-22 12:05:22	2.29234759999999982	03	未知	22.5292484253014003	113.945700542730194	440305	V0440300	12575	36	80	38	79	113.944386559999998	22.5249585100000012	113.946826889999997	22.5271744699999985	1
2019-10-22 18:00:16	2019-10-22 22:11:32	2.29234759999999982	01	40-49岁	22.5287001827440001	113.9462954840686	440305	V0440300	12575	36	80	38	79	113.944386559999998	22.5249585100000012	113.946826889999997	22.5271744699999985	1
2019-10-22 12:05:27	2019-10-22 14:19:30	2.29234759999999982	03	未知	22.5291255179395691	113.948734215385358	440305	V0440300	12576	36	81	38	80	113.946826889999997	22.5249585100000012	113.949267230000004	22.5271744699999985	1
2019-10-22 14:17:38	2019-10-22 18:15:57	2.29234759999999982	02	30-39岁	22.5276622695784887	113.950097277619548	440305	V0440300	12577	36	82	38	81	113.949267230000004	22.5249585100000012	113.951707560000003	22.5271744699999985	1
2019-10-22 12:58:28	2019-10-22 16:31:41	2.29234759999999982	02	19-29岁	22.5276129264142	113.952254994090183	440305	V0440300	12578	36	83	38	82	113.951707560000003	22.5249585100000012	113.954147899999995	22.5271744699999985	1
2019-10-22 11:46:53	2019-10-22 15:05:05	2.29234759999999982	01	50-59岁	22.5287576817218103	113.953133318859514	440305	V0440300	12578	36	83	38	82	113.951707560000003	22.5249585100000012	113.954147899999995	22.5271744699999985	1
2019-10-22 17:47:45	2019-10-22 20:42:46	2.29234759999999982	02	19-29岁	22.5275529183252807	113.966264775176938	440305	V0440300	12583	36	88	38	87	113.963909240000007	22.5249585100000012	113.966349579999999	22.5271744699999985	1
2019-10-22 12:34:48	2019-10-22 13:36:45	2.29234759999999982	01	19-29岁	22.5276190771514706	113.972169851758935	440305	V0440300	12586	36	91	38	90	113.971230250000005	22.5249585100000012	113.973670589999998	22.5271744699999985	2
2019-10-22 07:50:49	2019-10-22 09:51:12	2.29234759999999982	01	19-29岁	22.5276190771514706	113.972169851758935	440305	V0440300	12586	36	91	38	90	113.971230250000005	22.5249585100000012	113.973670589999998	22.5271744699999985	2
2019-10-22 19:03:48	2019-10-22 23:37:43	2.29234759999999982	01	30-39岁	22.5281962580137503	113.972147545902033	440305	V0440300	12586	36	91	38	90	113.971230250000005	22.5249585100000012	113.973670589999998	22.5271744699999985	1
2019-10-22 07:00:33	2019-10-22 07:27:10	2.29234759999999982	01	30-39岁	22.5282693060193111	113.975070091799253	440305	V0440300	12587	36	92	38	91	113.973670589999998	22.5249585100000012	113.976110930000004	22.5271744699999985	1
2019-10-22 21:34:05	2019-10-22 21:40:17	2.29234759999999982	01	30-39岁	22.5285329591583192	113.973733421779784	440305	V0440300	12587	36	92	38	91	113.973670589999998	22.5249585100000012	113.976110930000004	22.5271744699999985	1
2019-10-22 01:30:56	2019-10-22 18:42:46	2.29234759999999982	02	40-49岁	22.5280465488353698	113.980505497450139	440305	V0440300	12589	36	94	38	93	113.978551260000003	22.5249585100000012	113.980991599999996	22.5271744699999985	2
2019-10-22 00:46:07	2019-10-22 01:30:04	2.29234759999999982	02	40-49岁	22.5280465488353698	113.980505497450139	440305	V0440300	12589	36	94	38	93	113.978551260000003	22.5249585100000012	113.980991599999996	22.5271744699999985	2
2019-10-22 10:54:24	2019-10-22 13:34:11	2.29234759999999982	02	30-39岁	22.5292423872315197	113.981227525837255	440305	V0440300	12590	36	95	38	94	113.980991599999996	22.5249585100000012	113.983431929999995	22.5271744699999985	2
2019-10-22 15:44:55	2019-10-22 16:43:02	2.29234759999999982	02	30-39岁	22.5292423872315197	113.981227525837255	440305	V0440300	12590	36	95	38	94	113.980991599999996	22.5249585100000012	113.983431929999995	22.5271744699999985	2
2019-10-22 00:25:16	2019-10-22 01:08:45	2.29234759999999982	01	30-39岁	22.5272337553389406	113.985769137156481	440305	V0440300	12591	36	96	38	95	113.983431929999995	22.5249585100000012	113.985872270000002	22.5271744699999985	1
2019-10-22 21:23:55	2019-10-22 22:47:19	2.29234759999999982	02	19-29岁	22.5273481576549592	113.983687695219189	440305	V0440300	12591	36	96	38	95	113.983431929999995	22.5249585100000012	113.985872270000002	22.5271744699999985	2
2019-10-22 00:12:34	2019-10-22 19:19:07	2.29234759999999982	02	19-29岁	22.5273481576549592	113.983687695219189	440305	V0440300	12591	36	96	38	95	113.983431929999995	22.5249585100000012	113.985872270000002	22.5271744699999985	2
2019-10-22 00:04:01	2019-10-22 10:24:13	2.29234759999999982	01	50-59岁	22.5289137628051392	113.984877744047452	440305	V0440300	12591	36	96	38	95	113.983431929999995	22.5249585100000012	113.985872270000002	22.5271744699999985	1
2019-10-22 01:35:31	2019-10-22 23:41:36	2.29234759999999982	01	40-49岁	22.527758491822901	113.983911932782135	440305	V0440300	12591	36	96	38	95	113.983431929999995	22.5249585100000012	113.985872270000002	22.5271744699999985	1
2019-10-22 00:42:44	2019-10-22 02:29:12	2.29234759999999982	01	19-29岁	22.5273326645682594	113.983824038369391	440305	V0440300	12591	36	96	38	95	113.983431929999995	22.5249585100000012	113.985872270000002	22.5271744699999985	1
2019-10-22 16:26:17	2019-10-22 23:44:32	2.29234759999999982	01	19-29岁	22.5290852271627493	113.986321536616913	440305	V0440300	12592	36	97	38	96	113.985872270000002	22.5249585100000012	113.988312609999994	22.5271744699999985	1
2019-10-22 15:37:46	2019-10-22 15:37:46	2.29234759999999982	01	19-29岁	22.5290435468903709	113.987468798431735	440305	V0440300	12592	36	97	38	96	113.985872270000002	22.5249585100000012	113.988312609999994	22.5271744699999985	1
2019-10-22 16:39:27	2019-10-22 23:05:37	2.29234759999999982	01	50-59岁	22.5290469287653004	113.987167563410452	440305	V0440300	12592	36	97	38	96	113.985872270000002	22.5249585100000012	113.988312609999994	22.5271744699999985	1
2019-10-22 08:45:43	2019-10-22 10:13:11	3.05925700000000012	01	19-29岁	22.5283727538200189	114.019766125311833	440304	V0440300	12605	36	110	38	109	114.017596639999994	22.5249585100000012	114.02003698	22.5271744699999985	1
2019-10-22 20:07:25	2019-10-22 21:12:19	3.05925700000000012	01	30-39岁	22.5282740781362385	114.019311637177609	440304	V0440300	12605	36	110	38	109	114.017596639999994	22.5249585100000012	114.02003698	22.5271744699999985	1
2019-10-22 07:28:32	2019-10-22 08:38:38	3.05925700000000012	01	30-39岁	22.5288614383265902	114.021786085799235	440304	V0440300	12606	36	111	38	110	114.02003698	22.5249585100000012	114.022477309999999	22.5271744699999985	1
2019-10-22 07:15:09	2019-10-22 08:11:09	3.05925700000000012	02	19-29岁	22.5282375300309106	114.02123600032111	440304	V0440300	12606	36	111	38	110	114.02003698	22.5249585100000012	114.022477309999999	22.5271744699999985	1
2019-10-22 20:10:36	2019-10-22 21:45:14	3.05925700000000012	01	30-39岁	22.5292362139347908	114.02155459611663	440304	V0440300	12606	36	111	38	110	114.02003698	22.5249585100000012	114.022477309999999	22.5271744699999985	1
2019-10-22 21:10:06	2019-10-22 22:43:04	3.05925700000000012	02	19-29岁	22.5293686618682791	114.021396311743757	440304	V0440300	12606	36	111	38	110	114.02003698	22.5249585100000012	114.022477309999999	22.5271744699999985	1
2019-10-22 17:22:42	2019-10-22 20:13:34	3.05925700000000012	01	19-29岁	22.5283295458443007	114.021331176109953	440304	V0440300	12606	36	111	38	110	114.02003698	22.5249585100000012	114.022477309999999	22.5271744699999985	1
2019-10-22 07:51:08	2019-10-22 16:49:06	3.05925700000000012	02	50-59岁	22.5276547710072599	114.020471306347147	440304	V0440300	12606	36	111	38	110	114.02003698	22.5249585100000012	114.022477309999999	22.5271744699999985	1
2019-10-22 16:50:07	2019-10-22 18:55:12	3.05925700000000012	02	19-29岁	22.5292845598566807	114.021728430853869	440304	V0440300	12606	36	111	38	110	114.02003698	22.5249585100000012	114.022477309999999	22.5271744699999985	1
2019-10-22 18:15:23	2019-10-22 19:22:52	3.05925700000000012	01	19-29岁	22.5284320504571411	114.021018094356521	440304	V0440300	12606	36	111	38	110	114.02003698	22.5249585100000012	114.022477309999999	22.5271744699999985	1
2019-10-22 08:24:56	2019-10-22 09:32:43	3.05925700000000012	01	19-29岁	22.5290008298646285	114.020053807060961	440304	V0440300	12606	36	111	38	110	114.02003698	22.5249585100000012	114.022477309999999	22.5271744699999985	1
2019-10-22 12:26:00	2019-10-22 17:47:44	3.05925700000000012	02	19-29岁	22.5272140282849911	114.022501482496565	440304	V0440300	12607	36	112	38	111	114.022477309999999	22.5249585100000012	114.024917650000006	22.5271744699999985	1
2019-10-22 13:46:10	2019-10-22 14:48:53	3.05925700000000012	02	40-49岁	22.5293481066524208	114.02613774203931	440304	V0440300	12608	36	113	38	112	114.024917650000006	22.5249585100000012	114.027357980000005	22.5271744699999985	1
2019-10-22 14:20:12	2019-10-22 18:51:27	3.05925700000000012	02	19-29岁	22.5272955438019586	114.027396096395009	440304	V0440300	12609	36	114	38	113	114.027357980000005	22.5249585100000012	114.029798319999998	22.5271744699999985	1
2019-10-22 18:30:44	2019-10-22 21:32:17	3.05925700000000012	02	19-29岁	22.5290589165060595	114.027581779244727	440304	V0440300	12609	36	114	38	113	114.027357980000005	22.5249585100000012	114.029798319999998	22.5271744699999985	1
2019-10-22 14:51:00	2019-10-22 15:59:44	3.05925700000000012	02	0-18岁	22.5280358670962499	114.027409386851332	440304	V0440300	12609	36	114	38	113	114.027357980000005	22.5249585100000012	114.029798319999998	22.5271744699999985	1
2019-10-22 17:41:48	2019-10-22 21:13:18	3.05925700000000012	02	19-29岁	22.527751020749271	114.02860072397803	440304	V0440300	12609	36	114	38	113	114.027357980000005	22.5249585100000012	114.029798319999998	22.5271744699999985	1
2019-10-22 00:13:15	2019-10-22 00:16:08	3.05925700000000012	02	30-39岁	22.5272424678990291	114.02940824276358	440304	V0440300	12609	36	114	38	113	114.027357980000005	22.5249585100000012	114.029798319999998	22.5271744699999985	1
2019-10-22 13:18:18	2019-10-22 13:49:34	3.05925700000000012	02	50-59岁	22.5275528198599098	114.02764317766318	440304	V0440300	12609	36	114	38	113	114.027357980000005	22.5249585100000012	114.029798319999998	22.5271744699999985	2
2019-10-22 12:34:32	2019-10-22 13:18:03	3.05925700000000012	02	50-59岁	22.5275528198599098	114.02764317766318	440304	V0440300	12609	36	114	38	113	114.027357980000005	22.5249585100000012	114.029798319999998	22.5271744699999985	2
2019-10-22 10:41:23	2019-10-22 13:39:05	3.05925700000000012	01	19-29岁	22.5277731527676686	114.030776425450739	440304	V0440300	12610	36	115	38	114	114.029798319999998	22.5249585100000012	114.032238660000004	22.5271744699999985	1
2019-10-22 10:27:08	2019-10-22 18:05:34	3.05925700000000012	01	19-29岁	22.5281027193307395	114.031517438139986	440304	V0440300	12610	36	115	38	114	114.029798319999998	22.5249585100000012	114.032238660000004	22.5271744699999985	1
2019-10-22 17:01:19	2019-10-22 20:03:08	3.05925700000000012	01	19-29岁	22.5283271289213616	114.031940104009735	440304	V0440300	12610	36	115	38	114	114.029798319999998	22.5249585100000012	114.032238660000004	22.5271744699999985	1
2019-10-22 10:14:58	2019-10-22 11:02:16	3.05925700000000012	01	40-49岁	22.5274186474315883	114.03455345282687	440304	V0440300	12611	36	116	38	115	114.032238660000004	22.5249585100000012	114.034678990000003	22.5271744699999985	1
2019-10-22 16:47:28	2019-10-22 23:05:51	3.05925700000000012	01	19-29岁	22.5277671637257697	114.033875665423224	440304	V0440300	12611	36	116	38	115	114.032238660000004	22.5249585100000012	114.034678990000003	22.5271744699999985	1
2019-10-22 02:39:44	2019-10-22 04:30:50	3.05925700000000012	01	40-49岁	22.5287463712446012	114.032650060196929	440304	V0440300	12611	36	116	38	115	114.032238660000004	22.5249585100000012	114.034678990000003	22.5271744699999985	1
2019-10-22 09:31:24	2019-10-22 20:59:09	3.05925700000000012	02	30-39岁	22.5271935299510702	114.036540135269789	440304	V0440300	12612	36	117	38	116	114.034678990000003	22.5249585100000012	114.037119329999996	22.5271744699999985	1
2019-10-22 18:17:39	2019-10-22 18:18:39	3.05925700000000012	02	19-29岁	22.5293194347406498	114.038768108622563	440304	V0440300	12613	36	118	38	117	114.037119329999996	22.5249585100000012	114.039559659999995	22.5271744699999985	1
2019-10-22 17:55:36	2019-10-22 23:42:39	3.05925700000000012	02	30-39岁	22.5275676436267887	114.037251065368395	440304	V0440300	12613	36	118	38	117	114.037119329999996	22.5249585100000012	114.039559659999995	22.5271744699999985	1
2019-10-22 15:40:22	2019-10-22 22:02:31	3.05925700000000012	01	19-29岁	22.5272121779320607	114.040493776266203	440304	V0440300	12614	36	119	38	118	114.039559659999995	22.5249585100000012	114.042000000000002	22.5271744699999985	1
2019-10-22 08:45:12	2019-10-22 20:28:50	3.05925700000000012	01	30-39岁	22.528752504420499	114.042782869166444	440304	V0440300	12615	36	120	38	119	114.042000000000002	22.5249585100000012	114.044440339999994	22.5271744699999985	1
2019-10-22 13:43:59	2019-10-22 15:19:41	3.05925700000000012	02	19-29岁	22.5293650966112686	114.047141690863825	440304	V0440300	12617	36	122	38	121	114.046880669999993	22.5249585100000012	114.04932101	22.5271744699999985	1
2019-10-22 20:15:27	2019-10-22 22:03:43	3.05925700000000012	01	50-59岁	22.527623400463721	114.047645072059439	440304	V0440300	12617	36	122	38	121	114.046880669999993	22.5249585100000012	114.04932101	22.5271744699999985	2
2019-10-22 10:55:05	2019-10-22 12:03:54	3.05925700000000012	01	50-59岁	22.527623400463721	114.047645072059439	440304	V0440300	12617	36	122	38	121	114.046880669999993	22.5249585100000012	114.04932101	22.5271744699999985	2
2019-10-22 09:32:56	2019-10-22 11:01:08	3.05925700000000012	01	19-29岁	22.5272710875438804	114.055997897262671	440304	V0440300	12620	36	125	37	124	114.054201680000006	22.5249585100000012	114.056642019999998	22.5271744699999985	1
2019-10-22 21:14:23	2019-10-22 21:15:23	3.05925700000000012	02	19-29岁	22.527819817708199	114.057871015754799	440304	V0440300	12621	36	126	37	125	114.056642019999998	22.5249585100000012	114.059082349999997	22.5271744699999985	1
2019-10-22 20:02:41	2019-10-22 23:37:39	3.05925700000000012	02	30-39岁	22.5283911636093492	114.071868411308031	440304	V0440300	12627	36	132	37	131	114.071284030000001	22.5249585100000012	114.073724369999994	22.5271744699999985	1
2019-10-22 20:45:28	2019-10-22 21:45:06	3.05925700000000012	01	30-39岁	22.5278579739836786	114.071831082480784	440304	V0440300	12627	36	132	37	131	114.071284030000001	22.5249585100000012	114.073724369999994	22.5271744699999985	1
2019-10-22 11:41:44	2019-10-22 14:21:37	2.29234759999999982	01	30-39岁	22.5296926041060708	113.909902347032371	440305	V0440300	12917	37	65	40	64	113.907781510000007	22.5271744699999985	113.910221849999999	22.5293904199999986	1
2019-10-22 15:45:29	2019-10-22 22:01:59	2.29234759999999982	01	未知	22.5311726526238694	113.913191767813117	440305	V0440300	12919	37	67	40	66	113.912662190000006	22.5271744699999985	113.915102520000005	22.5293904199999986	1
2019-10-22 08:59:00	2019-10-22 13:21:50	2.29234759999999982	01	30-39岁	22.5299108045161987	113.918922243781097	440305	V0440300	12921	37	69	40	68	113.917542859999998	22.5271744699999985	113.919983189999996	22.5293904199999986	1
2019-10-22 14:51:23	2019-10-22 15:27:47	2.29234759999999982	02	30-39岁	22.5312826217380184	113.918454628991555	440305	V0440300	12921	37	69	40	68	113.917542859999998	22.5271744699999985	113.919983189999996	22.5293904199999986	1
2019-10-22 14:16:26	2019-10-22 17:17:58	2.29234759999999982	03	未知	22.5312985244576716	113.921640670471945	440305	V0440300	12922	37	70	40	69	113.919983189999996	22.5271744699999985	113.922423530000003	22.5293904199999986	1
2019-10-22 08:46:42	2019-10-22 12:43:39	2.29234759999999982	02	40-49岁	22.5301083340086912	113.920753905010557	440305	V0440300	12922	37	70	40	69	113.919983189999996	22.5271744699999985	113.922423530000003	22.5293904199999986	1
2019-10-22 15:34:12	2019-10-22 17:05:05	2.29234759999999982	01	30-39岁	22.5308235281174696	113.927003958570907	440305	V0440300	12924	37	72	40	71	113.924863869999996	22.5271744699999985	113.927304199999995	22.5293904199999986	1
2019-10-22 17:57:16	2019-10-22 20:34:13	2.29234759999999982	02	50-59岁	22.530487413173681	113.927361127295953	440305	V0440300	12925	37	73	39	72	113.927304199999995	22.5271744699999985	113.929744540000002	22.5293904199999986	1
2019-10-22 17:57:47	2019-10-22 19:36:34	2.29234759999999982	01	40-49岁	22.5296272115220013	113.943312115307521	440305	V0440300	12931	37	79	39	78	113.941946220000005	22.5271744699999985	113.944386559999998	22.5293904199999986	1
2019-10-22 19:18:03	2019-10-22 21:35:36	2.29234759999999982	01	50-59岁	22.5310082566659311	113.945224647322888	440305	V0440300	12932	37	80	39	79	113.944386559999998	22.5271744699999985	113.946826889999997	22.5293904199999986	1
2019-10-22 18:44:03	2019-10-22 21:50:59	2.29234759999999982	02	40-49岁	22.5312835812243399	113.948317604378772	440305	V0440300	12933	37	81	39	80	113.946826889999997	22.5271744699999985	113.949267230000004	22.5293904199999986	1
2019-10-22 19:13:44	2019-10-22 22:20:02	2.29234759999999982	02	30-39岁	22.5309249630059014	113.949394116063957	440305	V0440300	12934	37	82	39	81	113.949267230000004	22.5271744699999985	113.951707560000003	22.5293904199999986	1
2019-10-22 11:13:51	2019-10-22 11:25:16	2.29234759999999982	01	30-39岁	22.52962472375917	113.956980744912073	440305	V0440300	12937	37	85	39	84	113.956588240000002	22.5271744699999985	113.959028570000001	22.5293904199999986	1
2019-10-22 10:45:17	2019-10-22 11:45:50	2.29234759999999982	02	50-59岁	22.5305570003968008	113.961419404321092	440305	V0440300	12938	37	86	39	85	113.959028570000001	22.5271744699999985	113.961468909999994	22.5293904199999986	1
2019-10-22 17:54:25	2019-10-22 18:48:53	2.29234759999999982	03	未知	22.5305031137735305	113.960478246136077	440305	V0440300	12938	37	86	39	85	113.959028570000001	22.5271744699999985	113.961468909999994	22.5293904199999986	1
2019-10-22 21:42:02	2019-10-22 23:36:23	2.29234759999999982	02	19-29岁	22.5312288178171691	113.983681075189125	440305	V0440300	12948	37	96	39	95	113.983431929999995	22.5271744699999985	113.985872270000002	22.5293904199999986	1
2019-10-22 01:54:32	2019-10-22 11:16:43	2.29234759999999982	01	19-29岁	22.5299777392509988	113.988196572561733	440305	V0440300	12949	37	97	39	96	113.985872270000002	22.5271744699999985	113.988312609999994	22.5293904199999986	1
2019-10-22 17:29:20	2019-10-22 23:19:41	2.29234759999999982	01	40-49岁	22.5294484498909391	113.986439943412535	440305	V0440300	12949	37	97	39	96	113.985872270000002	22.5271744699999985	113.988312609999994	22.5293904199999986	1
2019-10-22 16:42:21	2019-10-22 23:43:25	2.29234759999999982	01	30-39岁	22.5294779944992101	113.988498865375647	440305	V0440300	12950	37	98	39	97	113.988312609999994	22.5271744699999985	113.990752939999993	22.5293904199999986	2
2019-10-22 00:00:42	2019-10-22 02:04:41	2.29234759999999982	01	30-39岁	22.5294779944992101	113.988498865375647	440305	V0440300	12950	37	98	39	97	113.988312609999994	22.5271744699999985	113.990752939999993	22.5293904199999986	2
2019-10-22 17:56:56	2019-10-22 21:43:25	3.05925700000000012	01	30-39岁	22.5298450194298816	113.997992156117732	440304	V0440300	12953	37	101	39	100	113.995633609999999	22.5271744699999985	113.998073950000006	22.5293904199999986	1
2019-10-22 12:18:36	2019-10-22 13:57:59	3.05925700000000012	01	30-39岁	22.529986421316039	114.018691953542955	440304	V0440300	12962	37	110	39	109	114.017596639999994	22.5271744699999985	114.02003698	22.5293904199999986	1
2019-10-22 00:25:03	2019-10-22 01:57:48	3.05925700000000012	01	19-29岁	22.5306607729388517	114.020989687180389	440304	V0440300	12963	37	111	39	110	114.02003698	22.5271744699999985	114.022477309999999	22.5293904199999986	1
2019-10-22 17:51:05	2019-10-22 19:46:35	3.05925700000000012	01	40-49岁	22.5314388491147994	114.020118041510585	440304	V0440300	12963	37	111	39	110	114.02003698	22.5271744699999985	114.022477309999999	22.5293904199999986	1
2019-10-22 12:04:04	2019-10-22 18:10:33	3.05925700000000012	02	19-29岁	22.5312325019991988	114.02213353058751	440304	V0440300	12963	37	111	39	110	114.02003698	22.5271744699999985	114.022477309999999	22.5293904199999986	2
2019-10-22 00:26:08	2019-10-22 02:19:38	3.05925700000000012	02	19-29岁	22.5312325019991988	114.02213353058751	440304	V0440300	12963	37	111	39	110	114.02003698	22.5271744699999985	114.022477309999999	22.5293904199999986	2
2019-10-22 18:32:36	2019-10-22 19:15:09	3.05925700000000012	01	19-29岁	22.5297419975943889	114.021087129723341	440304	V0440300	12963	37	111	39	110	114.02003698	22.5271744699999985	114.022477309999999	22.5293904199999986	1
2019-10-22 17:43:49	2019-10-22 19:15:53	3.05925700000000012	01	50-59岁	22.5296535793303399	114.021186178966545	440304	V0440300	12963	37	111	39	110	114.02003698	22.5271744699999985	114.022477309999999	22.5293904199999986	1
2019-10-22 00:01:17	2019-10-22 00:47:09	3.05925700000000012	01	19-29岁	22.5309637580683386	114.020293401711982	440304	V0440300	12963	37	111	39	110	114.02003698	22.5271744699999985	114.022477309999999	22.5293904199999986	1
2019-10-22 17:38:18	2019-10-22 23:40:37	3.05925700000000012	01	19-29岁	22.5304756863244009	114.020255304814015	440304	V0440300	12963	37	111	39	110	114.02003698	22.5271744699999985	114.022477309999999	22.5293904199999986	1
2019-10-22 10:15:56	2019-10-22 18:30:25	3.05925700000000012	01	19-29岁	22.5303132703819209	114.020744551396064	440304	V0440300	12963	37	111	39	110	114.02003698	22.5271744699999985	114.022477309999999	22.5293904199999986	1
2019-10-22 07:09:08	2019-10-22 08:30:07	3.05925700000000012	01	19-29岁	22.5298277172800212	114.020842410913133	440304	V0440300	12963	37	111	39	110	114.02003698	22.5271744699999985	114.022477309999999	22.5293904199999986	1
2019-10-22 18:23:41	2019-10-22 23:28:29	3.05925700000000012	02	30-39岁	22.5304701816371811	114.021907007635861	440304	V0440300	12963	37	111	39	110	114.02003698	22.5271744699999985	114.022477309999999	22.5293904199999986	1
2019-10-22 12:59:53	2019-10-22 22:00:17	3.05925700000000012	01	30-39岁	22.5308352699995602	114.020665339004211	440304	V0440300	12963	37	111	39	110	114.02003698	22.5271744699999985	114.022477309999999	22.5293904199999986	1
2019-10-22 21:07:44	2019-10-22 21:08:44	3.05925700000000012	02	19-29岁	22.5313836829401986	114.022499467052796	440304	V0440300	12964	37	112	39	111	114.022477309999999	22.5271744699999985	114.024917650000006	22.5293904199999986	1
2019-10-22 15:42:55	2019-10-22 16:58:17	3.05925700000000012	01	30-39岁	22.5308156087092115	114.023502609501861	440304	V0440300	12964	37	112	39	111	114.022477309999999	22.5271744699999985	114.024917650000006	22.5293904199999986	1
2019-10-22 09:20:21	2019-10-22 12:02:16	3.05925700000000012	03	未知	22.53096768522499	114.023917103816899	440304	V0440300	12964	37	112	39	111	114.022477309999999	22.5271744699999985	114.024917650000006	22.5293904199999986	1
2019-10-22 11:44:31	2019-10-22 12:49:59	3.05925700000000012	02	19-29岁	22.5308766904365498	114.026804487109629	440304	V0440300	12965	37	113	39	112	114.024917650000006	22.5271744699999985	114.027357980000005	22.5293904199999986	1
2019-10-22 12:54:57	2019-10-22 12:55:57	3.05925700000000012	02	19-29岁	22.5299463188854787	114.025299132393357	440304	V0440300	12965	37	113	39	112	114.024917650000006	22.5271744699999985	114.027357980000005	22.5293904199999986	1
2019-10-22 21:35:28	2019-10-22 22:33:06	3.05925700000000012	01	0-18岁	22.5296142698961503	114.027841910751761	440304	V0440300	12966	37	114	39	113	114.027357980000005	22.5271744699999985	114.029798319999998	22.5293904199999986	1
2019-10-22 23:27:51	2019-10-22 23:41:16	3.05925700000000012	01	19-29岁	22.5304098007551303	114.027912311426249	440304	V0440300	12966	37	114	39	113	114.027357980000005	22.5271744699999985	114.029798319999998	22.5293904199999986	1
2019-10-22 10:14:05	2019-10-22 13:37:56	3.05925700000000012	02	30-39岁	22.5308795525210499	114.028912640454919	440304	V0440300	12966	37	114	39	113	114.027357980000005	22.5271744699999985	114.029798319999998	22.5293904199999986	1
2019-10-22 00:02:10	2019-10-22 01:42:00	3.05925700000000012	01	30-39岁	22.5308833456832289	114.032050598437934	440304	V0440300	12967	37	115	39	114	114.029798319999998	22.5271744699999985	114.032238660000004	22.5293904199999986	1
2019-10-22 00:53:44	2019-10-22 03:34:19	3.05925700000000012	01	30-39岁	22.5301060762616814	114.034437742606286	440304	V0440300	12968	37	116	39	115	114.032238660000004	22.5271744699999985	114.034678990000003	22.5293904199999986	1
2019-10-22 17:28:18	2019-10-22 18:55:10	3.05925700000000012	02	19-29岁	22.5305166455206809	114.035167331840157	440304	V0440300	12969	37	117	39	116	114.034678990000003	22.5271744699999985	114.037119329999996	22.5293904199999986	1
2019-10-22 18:25:53	2019-10-22 20:35:55	3.05925700000000012	01	30-39岁	22.5301633990178409	114.03607839852242	440304	V0440300	12969	37	117	39	116	114.034678990000003	22.5271744699999985	114.037119329999996	22.5293904199999986	1
2019-10-22 19:05:36	2019-10-22 20:48:59	3.05925700000000012	02	19-29岁	22.5296520064280088	114.03967424734158	440304	V0440300	12971	37	119	39	118	114.039559659999995	22.5271744699999985	114.042000000000002	22.5293904199999986	1
2019-10-22 08:32:38	2019-10-22 09:15:46	3.05925700000000012	01	30-39岁	22.5307620689184986	114.050968982098283	440304	V0440300	12975	37	123	38	122	114.04932101	22.5271744699999985	114.051761350000007	22.5293904199999986	1
2019-10-22 16:10:21	2019-10-22 22:41:33	3.05925700000000012	01	30-39岁	22.530703600486099	114.050241569170112	440304	V0440300	12975	37	123	38	122	114.04932101	22.5271744699999985	114.051761350000007	22.5293904199999986	1
2019-10-22 10:50:34	2019-10-22 12:35:40	3.05925700000000012	03	未知	22.5296631100820015	114.052070735610357	440304	V0440300	12976	37	124	38	123	114.051761350000007	22.5271744699999985	114.054201680000006	22.5293904199999986	1
2019-10-22 21:18:22	2019-10-22 23:20:05	3.05925700000000012	01	30-39岁	22.5312898077739199	114.061061866168529	440304	V0440300	12979	37	127	38	126	114.059082349999997	22.5271744699999985	114.061522690000004	22.5293904199999986	1
2019-10-22 18:27:42	2019-10-22 20:47:23	3.05925700000000012	02	19-29岁	22.5303143904203687	114.065473907648553	440304	V0440300	12981	37	129	38	128	114.063963029999996	22.5271744699999985	114.066403359999995	22.5293904199999986	1
2019-10-22 20:14:37	2019-10-22 20:15:37	3.05925700000000012	02	30-39岁	22.5306842012332105	114.069915791324973	440304	V0440300	12983	37	131	38	130	114.068843700000002	22.5271744699999985	114.071284030000001	22.5293904199999986	1
2019-10-22 23:38:36	2019-10-22 23:38:36	3.05925700000000012	02	30-39岁	22.5296197678131591	114.071434442861658	440304	V0440300	12984	37	132	38	131	114.071284030000001	22.5271744699999985	114.073724369999994	22.5293904199999986	1
2019-10-22 14:35:10	2019-10-22 21:57:56	3.05925700000000012	01	19-29岁	22.5303284410942304	114.072187014676246	440304	V0440300	12984	37	132	38	131	114.071284030000001	22.5271744699999985	114.073724369999994	22.5293904199999986	1
2019-10-22 16:06:36	2019-10-22 22:14:44	3.05925700000000012	01	19-29岁	22.5312302803346114	114.073635041953722	440304	V0440300	12984	37	132	38	131	114.071284030000001	22.5271744699999985	114.073724369999994	22.5293904199999986	1
2019-10-22 16:04:08	2019-10-22 16:06:04	3.05925700000000012	01	19-29岁	22.5301513577880286	114.072375344801173	440304	V0440300	12984	37	132	38	131	114.071284030000001	22.5271744699999985	114.073724369999994	22.5293904199999986	1
2019-10-22 13:20:41	2019-10-22 14:19:18	2.29234759999999982	02	30-39岁	22.532692271475959	113.904453643852733	440305	V0440300	13272	38	63	41	62	113.902900840000001	22.5293904199999986	113.905341179999994	22.5316063799999995	1
2019-10-22 19:05:48	2019-10-22 19:06:48	2.29234759999999982	03	未知	22.5331003808398691	113.906902345973037	440305	V0440300	13273	38	64	41	63	113.905341179999994	22.5293904199999986	113.907781510000007	22.5316063799999995	1
2019-10-22 12:27:50	2019-10-22 13:14:45	2.29234759999999982	01	30-39岁	22.5326669699790614	113.908767502533905	440305	V0440300	13274	38	65	41	64	113.907781510000007	22.5293904199999986	113.910221849999999	22.5316063799999995	1
2019-10-22 15:15:34	2019-10-22 16:53:45	2.29234759999999982	02	30-39岁	22.5330178384962494	113.911528368072609	440305	V0440300	13275	38	66	41	65	113.910221849999999	22.5293904199999986	113.912662190000006	22.5316063799999995	1
2019-10-22 17:21:35	2019-10-22 18:25:13	2.29234759999999982	01	30-39岁	22.5332226374200495	113.911854109348837	440305	V0440300	13275	38	66	41	65	113.910221849999999	22.5293904199999986	113.912662190000006	22.5316063799999995	1
2019-10-22 00:05:48	2019-10-22 00:18:47	2.29234759999999982	01	30-39岁	22.5318047810025597	113.913682866138828	440305	V0440300	13276	38	67	41	66	113.912662190000006	22.5293904199999986	113.915102520000005	22.5316063799999995	1
2019-10-22 11:18:56	2019-10-22 14:08:29	2.29234759999999982	02	19-29岁	22.5326167990037796	113.912732197450453	440305	V0440300	13276	38	67	41	66	113.912662190000006	22.5293904199999986	113.915102520000005	22.5316063799999995	1
2019-10-22 19:14:51	2019-10-22 21:45:04	2.29234759999999982	02	19-29岁	22.5325843266777106	113.919037747978777	440305	V0440300	13278	38	69	41	68	113.917542859999998	22.5293904199999986	113.919983189999996	22.5316063799999995	1
2019-10-22 19:03:14	2019-10-22 20:45:44	2.29234759999999982	02	50-59岁	22.5330196495304413	113.91867835185532	440305	V0440300	13278	38	69	41	68	113.917542859999998	22.5293904199999986	113.919983189999996	22.5316063799999995	1
2019-10-22 06:17:03	2019-10-22 06:18:03	2.29234759999999982	01	19-29岁	22.5321966067507589	113.918113748171592	440305	V0440300	13278	38	69	41	68	113.917542859999998	22.5293904199999986	113.919983189999996	22.5316063799999995	1
2019-10-22 18:35:59	2019-10-22 23:07:19	2.29234759999999982	02	30-39岁	22.5322214491051191	113.920823591831819	440305	V0440300	13279	38	70	41	69	113.919983189999996	22.5293904199999986	113.922423530000003	22.5316063799999995	1
2019-10-22 12:18:19	2019-10-22 13:58:22	2.29234759999999982	01	30-39岁	22.5319427319111583	113.920878349915299	440305	V0440300	13279	38	70	41	69	113.919983189999996	22.5293904199999986	113.922423530000003	22.5316063799999995	2
2019-10-22 18:17:38	2019-10-22 20:50:16	2.29234759999999982	01	30-39岁	22.5319427319111583	113.920878349915299	440305	V0440300	13279	38	70	41	69	113.919983189999996	22.5293904199999986	113.922423530000003	22.5316063799999995	2
2019-10-22 19:45:23	2019-10-22 21:08:18	2.29234759999999982	02	19-29岁	22.5316323032118504	113.920690945192774	440305	V0440300	13279	38	70	41	69	113.919983189999996	22.5293904199999986	113.922423530000003	22.5316063799999995	1
2019-10-22 14:21:11	2019-10-22 15:36:47	2.29234759999999982	02	30-39岁	22.5331059140411014	113.924126412959126	440305	V0440300	13280	38	71	41	70	113.922423530000003	22.5293904199999986	113.924863869999996	22.5316063799999995	1
2019-10-22 19:26:07	2019-10-22 20:34:27	2.29234759999999982	01	19-29岁	22.5317264751703092	113.926556516737676	440305	V0440300	13281	38	72	40	71	113.924863869999996	22.5293904199999986	113.927304199999995	22.5316063799999995	1
2019-10-22 19:00:53	2019-10-22 19:00:53	2.29234759999999982	03	未知	22.5323118633433097	113.925076627520028	440305	V0440300	13281	38	72	40	71	113.924863869999996	22.5293904199999986	113.927304199999995	22.5316063799999995	1
2019-10-22 18:46:10	2019-10-22 20:55:01	2.29234759999999982	02	19-29岁	22.5337901335356499	113.947242407692755	440305	V0440300	13290	38	81	40	80	113.946826889999997	22.5293904199999986	113.949267230000004	22.5316063799999995	1
2019-10-22 13:07:54	2019-10-22 20:02:53	2.29234759999999982	03	未知	22.5317357081874299	113.946937871153992	440305	V0440300	13290	38	81	40	80	113.946826889999997	22.5293904199999986	113.949267230000004	22.5316063799999995	1
2019-10-22 13:47:37	2019-10-22 14:22:54	2.29234759999999982	01	30-39岁	22.5321805597062692	113.95326218135979	440305	V0440300	13292	38	83	40	82	113.951707560000003	22.5293904199999986	113.954147899999995	22.5316063799999995	1
2019-10-22 00:02:11	2019-10-22 07:36:32	2.29234759999999982	01	40-49岁	22.5321412645106918	113.956906132671108	440305	V0440300	13294	38	85	40	84	113.956588240000002	22.5293904199999986	113.959028570000001	22.5316063799999995	1
2019-10-22 17:41:15	2019-10-22 23:40:34	2.29234759999999982	01	19-29岁	22.5331021641720213	113.959993857349772	440305	V0440300	13295	38	86	40	85	113.959028570000001	22.5293904199999986	113.961468909999994	22.5316063799999995	1
2019-10-22 00:02:21	2019-10-22 01:09:18	2.29234759999999982	02	19-29岁	22.5333203253666206	113.960076512928609	440305	V0440300	13295	38	86	40	85	113.959028570000001	22.5293904199999986	113.961468909999994	22.5316063799999995	1
2019-10-22 11:34:13	2019-10-22 14:56:59	2.29234759999999982	02	30-39岁	22.5316522372690713	113.961589721242049	440305	V0440300	13296	38	87	40	86	113.961468909999994	22.5293904199999986	113.963909240000007	22.5316063799999995	1
2019-10-22 19:44:39	2019-10-22 23:16:03	2.29234759999999982	02	19-29岁	22.5323610797274192	113.96376006817961	440305	V0440300	13296	38	87	40	86	113.961468909999994	22.5293904199999986	113.963909240000007	22.5316063799999995	1
2019-10-22 19:57:37	2019-10-22 21:24:06	2.29234759999999982	01	19-29岁	22.5337324539494688	113.964215814459877	440305	V0440300	13297	38	88	40	87	113.963909240000007	22.5293904199999986	113.966349579999999	22.5316063799999995	1
2019-10-22 21:03:17	2019-10-22 23:39:29	2.29234759999999982	01	19-29岁	22.5322192309285505	113.964851248203331	440305	V0440300	13297	38	88	40	87	113.963909240000007	22.5293904199999986	113.966349579999999	22.5316063799999995	2
2019-10-22 00:00:01	2019-10-22 08:37:09	2.29234759999999982	01	19-29岁	22.5322192309285505	113.964851248203331	440305	V0440300	13297	38	88	40	87	113.963909240000007	22.5293904199999986	113.966349579999999	22.5316063799999995	2
2019-10-22 15:32:31	2019-10-22 16:05:49	2.29234759999999982	01	40-49岁	22.5326713137605807	113.967765578538902	440305	V0440300	13298	38	89	40	88	113.966349579999999	22.5293904199999986	113.968789920000006	22.5316063799999995	1
2019-10-22 11:04:54	2019-10-22 11:17:36	2.29234759999999982	02	未知	22.5320175626056098	113.978582954693209	440305	V0440300	13303	38	94	40	93	113.978551260000003	22.5293904199999986	113.980991599999996	22.5316063799999995	1
2019-10-22 07:32:20	2019-10-22 17:28:36	2.29234759999999982	01	30-39岁	22.5316928341601006	113.982437178213644	440305	V0440300	13304	38	95	40	94	113.980991599999996	22.5293904199999986	113.983431929999995	22.5316063799999995	1
2019-10-22 17:53:19	2019-10-22 21:10:43	3.05925700000000012	02	40-49岁	22.5316651842475402	113.988665135225006	440304	V0440300	13307	38	98	40	97	113.988312609999994	22.5293904199999986	113.990752939999993	22.5316063799999995	1
2019-10-22 19:06:13	2019-10-22 23:17:05	3.05925700000000012	01	30-39岁	22.5331209914758901	113.995084439940968	440304	V0440300	13309	38	100	40	99	113.99319328	22.5293904199999986	113.995633609999999	22.5316063799999995	1
2019-10-22 18:11:27	2019-10-22 19:30:30	3.05925700000000012	01	30-39岁	22.5318964470731409	113.993789697992568	440304	V0440300	13309	38	100	40	99	113.99319328	22.5293904199999986	113.995633609999999	22.5316063799999995	1
2019-10-22 21:35:55	2019-10-22 21:35:55	3.05925700000000012	03	未知	22.5332029279671815	113.993673957601274	440304	V0440300	13309	38	100	40	99	113.99319328	22.5293904199999986	113.995633609999999	22.5316063799999995	2
2019-10-22 08:05:18	2019-10-22 08:17:44	3.05925700000000012	03	未知	22.5332029279671815	113.993673957601274	440304	V0440300	13309	38	100	40	99	113.99319328	22.5293904199999986	113.995633609999999	22.5316063799999995	2
2019-10-22 15:32:35	2019-10-22 21:04:28	3.05925700000000012	01	30-39岁	22.5328648633145789	113.995867203217642	440304	V0440300	13310	38	101	40	100	113.995633609999999	22.5293904199999986	113.998073950000006	22.5316063799999995	1
2019-10-22 21:55:19	2019-10-22 22:31:37	3.05925700000000012	01	19-29岁	22.533648818570331	114.00208744580371	440304	V0440300	13312	38	103	40	102	114.000514289999998	22.5293904199999986	114.002954619999997	22.5316063799999995	1
2019-10-22 07:34:35	2019-10-22 08:22:24	3.05925700000000012	01	未知	22.5325023252938905	114.001587592799567	440304	V0440300	13312	38	103	40	102	114.000514289999998	22.5293904199999986	114.002954619999997	22.5316063799999995	1
2019-10-22 13:24:52	2019-10-22 16:09:05	3.05925700000000012	01	60岁以上	22.5333293753421984	114.008195558513719	440304	V0440300	13315	38	106	40	105	114.007835290000003	22.5293904199999986	114.010275629999995	22.5316063799999995	1
2019-10-22 15:55:54	2019-10-22 18:18:41	3.05925700000000012	03	未知	22.5317828180475104	114.018711654465392	440304	V0440300	13319	38	110	40	109	114.017596639999994	22.5293904199999986	114.02003698	22.5316063799999995	1
2019-10-22 17:13:47	2019-10-22 23:29:58	3.05925700000000012	01	19-29岁	22.5321917646639811	114.020811092626516	440304	V0440300	13320	38	111	40	110	114.02003698	22.5293904199999986	114.022477309999999	22.5316063799999995	1
2019-10-22 01:51:03	2019-10-22 02:56:49	3.05925700000000012	01	19-29岁	22.5331725592841003	114.02162556000269	440304	V0440300	13320	38	111	40	110	114.02003698	22.5293904199999986	114.022477309999999	22.5316063799999995	1
2019-10-22 20:06:01	2019-10-22 23:16:41	3.05925700000000012	02	19-29岁	22.5318723805924286	114.021109408232192	440304	V0440300	13320	38	111	40	110	114.02003698	22.5293904199999986	114.022477309999999	22.5316063799999995	1
2019-10-22 15:15:08	2019-10-22 18:05:09	3.05925700000000012	03	未知	22.532956780074251	114.024107615700203	440304	V0440300	13321	38	112	40	111	114.022477309999999	22.5293904199999986	114.024917650000006	22.5316063799999995	1
2019-10-22 18:17:01	2019-10-22 21:17:27	3.05925700000000012	02	19-29岁	22.5318077038414586	114.02249036948173	440304	V0440300	13321	38	112	40	111	114.022477309999999	22.5293904199999986	114.024917650000006	22.5316063799999995	1
2019-10-22 16:04:20	2019-10-22 22:37:46	3.05925700000000012	01	40-49岁	22.5326091674691185	114.022881218389671	440304	V0440300	13321	38	112	40	111	114.022477309999999	22.5293904199999986	114.024917650000006	22.5316063799999995	1
2019-10-22 21:00:34	2019-10-22 21:46:54	3.05925700000000012	02	19-29岁	22.5320251876242814	114.028392630078457	440304	V0440300	13323	38	114	40	113	114.027357980000005	22.5293904199999986	114.029798319999998	22.5316063799999995	1
2019-10-22 12:22:55	2019-10-22 21:45:43	3.05925700000000012	02	19-29岁	22.5331144536747701	114.041456050747399	440304	V0440300	13328	38	119	40	118	114.039559659999995	22.5293904199999986	114.042000000000002	22.5316063799999995	1
2019-10-22 15:14:13	2019-10-22 17:49:39	3.05925700000000012	02	19-29岁	22.5325733014550096	114.062151979389725	440304	V0440300	13337	38	128	39	127	114.061522690000004	22.5293904199999986	114.063963029999996	22.5316063799999995	1
2019-10-22 10:57:47	2019-10-22 11:45:28	3.05925700000000012	01	50-59岁	22.5323931877833807	114.061679728353511	440304	V0440300	13337	38	128	39	127	114.061522690000004	22.5293904199999986	114.063963029999996	22.5316063799999995	1
2019-10-22 20:51:25	2019-10-22 20:51:25	3.05925700000000012	01	19-29岁	22.5336382496370504	114.076013204241221	440304	V0440300	13342	38	133	39	132	114.073724369999994	22.5293904199999986	114.07616471	22.5316063799999995	1
2019-10-22 14:41:12	2019-10-22 16:44:54	3.05925700000000012	01	40-49岁	22.5321160758503289	114.078173008149733	440304	V0440300	13343	38	134	39	133	114.07616471	22.5293904199999986	114.078605039999999	22.5316063799999995	1
2019-10-22 12:07:28	2019-10-22 13:08:45	2.29234759999999982	03	19-29岁	22.5353859386063284	113.90749257194274	440305	V0440300	13630	39	64	42	63	113.905341179999994	22.5316063799999995	113.907781510000007	22.5338223400000004	1
2019-10-22 23:10:29	2019-10-22 23:44:12	2.29234759999999982	01	19-29岁	22.5344645374330597	113.905570158876188	440305	V0440300	13630	39	64	42	63	113.905341179999994	22.5316063799999995	113.907781510000007	22.5338223400000004	1
2019-10-22 19:17:02	2019-10-22 20:20:48	2.29234759999999982	02	30-39岁	22.5339591196222884	113.909321599292582	440305	V0440300	13631	39	65	42	64	113.907781510000007	22.5316063799999995	113.910221849999999	22.5338223400000004	1
2019-10-22 09:43:53	2019-10-22 10:53:08	2.29234759999999982	01	40-49岁	22.535433568720741	113.913728442142045	440305	V0440300	13633	39	67	42	66	113.912662190000006	22.5316063799999995	113.915102520000005	22.5338223400000004	1
2019-10-22 12:23:43	2019-10-22 14:42:26	2.29234759999999982	01	19-29岁	22.5351952683128083	113.931453735527711	440305	V0440300	13640	39	74	41	73	113.929744540000002	22.5316063799999995	113.932184879999994	22.5338223400000004	1
2019-10-22 09:58:40	2019-10-22 12:07:11	2.29234759999999982	02	40-49岁	22.5341931830485791	113.954218638750248	440305	V0440300	13650	39	84	41	83	113.954147899999995	22.5316063799999995	113.956588240000002	22.5338223400000004	1
2019-10-22 00:01:03	2019-10-22 00:01:56	2.29234759999999982	02	30-39岁	22.5344650017006494	113.958088986066173	440305	V0440300	13651	39	85	41	84	113.956588240000002	22.5316063799999995	113.959028570000001	22.5338223400000004	1
2019-10-22 23:40:33	2019-10-22 23:41:06	2.29234759999999982	01	19-29岁	22.5339370717200289	113.960237872137725	440305	V0440300	13652	39	86	41	85	113.959028570000001	22.5316063799999995	113.961468909999994	22.5338223400000004	1
2019-10-22 14:56:50	2019-10-22 22:37:02	2.29234759999999982	01	19-29岁	22.5342901875808792	113.965554013069863	440305	V0440300	13654	39	88	41	87	113.963909240000007	22.5316063799999995	113.966349579999999	22.5338223400000004	1
2019-10-22 18:34:29	2019-10-22 20:59:22	2.29234759999999982	01	19-29岁	22.5357323428759706	113.964978420278641	440305	V0440300	13654	39	88	41	87	113.963909240000007	22.5316063799999995	113.966349579999999	22.5338223400000004	1
2019-10-22 17:49:07	2019-10-22 19:49:17	2.29234759999999982	01	未知	22.5357511565717203	113.964540823895746	440305	V0440300	13654	39	88	41	87	113.963909240000007	22.5316063799999995	113.966349579999999	22.5338223400000004	1
2019-10-22 08:52:04	2019-10-22 09:23:26	2.29234759999999982	01	30-39岁	22.5356549201296907	113.966136224707569	440305	V0440300	13654	39	88	41	87	113.963909240000007	22.5316063799999995	113.966349579999999	22.5338223400000004	1
2019-10-22 10:17:14	2019-10-22 13:01:30	2.29234759999999982	01	50-59岁	22.5341976479898598	113.96686757785514	440305	V0440300	13655	39	89	41	88	113.966349579999999	22.5316063799999995	113.968789920000006	22.5338223400000004	1
2019-10-22 13:48:56	2019-10-22 19:50:49	2.29234759999999982	02	0-18岁	22.5359269630182695	113.982510257850919	440305	V0440300	13661	39	95	41	94	113.980991599999996	22.5316063799999995	113.983431929999995	22.5338223400000004	1
2019-10-22 20:34:31	2019-10-22 21:52:45	2.29234759999999982	01	0-18岁	22.5354955489533388	113.988863753381835	440305	V0440300	13664	39	98	41	97	113.988312609999994	22.5316063799999995	113.990752939999993	22.5338223400000004	1
2019-10-22 18:26:52	2019-10-22 20:01:58	3.05925700000000012	02	30-39岁	22.5356063309257593	113.991406775984103	440304	V0440300	13665	39	99	41	98	113.990752939999993	22.5316063799999995	113.99319328	22.5338223400000004	1
2019-10-22 18:38:23	2019-10-22 21:31:22	3.05925700000000012	02	60岁以上	22.5359516905121815	113.991535302695837	440304	V0440300	13665	39	99	41	98	113.990752939999993	22.5316063799999995	113.99319328	22.5338223400000004	1
2019-10-22 17:31:03	2019-10-22 20:42:26	3.05925700000000012	02	50-59岁	22.5342914974131787	113.993970977648345	440304	V0440300	13666	39	100	41	99	113.99319328	22.5316063799999995	113.995633609999999	22.5338223400000004	1
2019-10-22 08:43:40	2019-10-22 14:49:10	3.05925700000000012	01	19-29岁	22.535251227721961	114.005258916144214	440304	V0440300	13670	39	104	41	103	114.002954619999997	22.5316063799999995	114.005394960000004	22.5338223400000004	1
2019-10-22 16:16:00	2019-10-22 16:49:33	3.05925700000000012	01	19-29岁	22.5357325793528389	114.004451857939159	440304	V0440300	13670	39	104	41	103	114.002954619999997	22.5316063799999995	114.005394960000004	22.5338223400000004	2
2019-10-22 15:40:09	2019-10-22 16:15:37	3.05925700000000012	01	19-29岁	22.5357325793528389	114.004451857939159	440304	V0440300	13670	39	104	41	103	114.002954619999997	22.5316063799999995	114.005394960000004	22.5338223400000004	2
2019-10-22 16:09:48	2019-10-22 16:45:31	3.05925700000000012	01	19-29岁	22.5360071813759504	114.004173895548163	440304	V0440300	13670	39	104	41	103	114.002954619999997	22.5316063799999995	114.005394960000004	22.5338223400000004	1
2019-10-22 20:05:12	2019-10-22 21:22:55	3.05925700000000012	02	30-39岁	22.5352684986898701	114.00424813778902	440304	V0440300	13670	39	104	41	103	114.002954619999997	22.5316063799999995	114.005394960000004	22.5338223400000004	1
2019-10-22 18:58:27	2019-10-22 22:05:59	3.05925700000000012	02	30-39岁	22.5351417803473097	114.003259900615177	440304	V0440300	13670	39	104	41	103	114.002954619999997	22.5316063799999995	114.005394960000004	22.5338223400000004	1
2019-10-22 22:43:01	2019-10-22 22:43:01	3.05925700000000012	01	19-29岁	22.5340915490106788	114.009383832509982	440304	V0440300	13672	39	106	41	105	114.007835290000003	22.5316063799999995	114.010275629999995	22.5338223400000004	1
2019-10-22 12:20:20	2019-10-22 14:07:41	3.05925700000000012	01	19-29岁	22.5357958862899004	114.00833668540723	440304	V0440300	13672	39	106	41	105	114.007835290000003	22.5316063799999995	114.010275629999995	22.5338223400000004	1
2019-10-22 21:28:04	2019-10-22 22:01:56	3.05925700000000012	01	19-29岁	22.5343244858829301	114.020959613501191	440304	V0440300	13677	39	111	41	110	114.02003698	22.5316063799999995	114.022477309999999	22.5338223400000004	1
2019-10-22 16:54:02	2019-10-22 17:41:52	3.05925700000000012	02	30-39岁	22.5344294149128608	114.042778484716152	440304	V0440300	13686	39	120	41	119	114.042000000000002	22.5316063799999995	114.044440339999994	22.5338223400000004	1
2019-10-22 14:51:31	2019-10-22 23:05:54	3.05925700000000012	03	未知	22.5343793877908283	114.049881680856046	440304	V0440300	13689	39	123	40	122	114.04932101	22.5316063799999995	114.051761350000007	22.5338223400000004	1
2019-10-22 12:21:45	2019-10-22 15:11:22	3.05925700000000012	01	30-39岁	22.534585065157259	114.052238218197303	440304	V0440300	13690	39	124	40	123	114.051761350000007	22.5316063799999995	114.054201680000006	22.5338223400000004	1
2019-10-22 18:47:05	2019-10-22 22:49:13	3.05925700000000012	02	19-29岁	22.53519433241161	114.053964391385847	440304	V0440300	13690	39	124	40	123	114.051761350000007	22.5316063799999995	114.054201680000006	22.5338223400000004	1
2019-10-22 20:16:58	2019-10-22 22:36:32	3.05925700000000012	02	30-39岁	22.5352610453684186	114.068478365689401	440304	V0440300	13696	39	130	40	129	114.066403359999995	22.5316063799999995	114.068843700000002	22.5338223400000004	1
2019-10-22 18:06:30	2019-10-22 22:44:26	2.29234759999999982	02	19-29岁	22.5376922849146801	113.911511744663997	440305	V0440300	13989	40	66	43	65	113.910221849999999	22.5338223400000004	113.912662190000006	22.5360383000000013	1
2019-10-22 19:28:20	2019-10-22 21:36:53	2.29234759999999982	02	19-29岁	22.5372625971575395	113.917806917233023	440305	V0440300	13992	40	69	43	68	113.917542859999998	22.5338223400000004	113.919983189999996	22.5360383000000013	1
2019-10-22 00:13:48	2019-10-22 00:41:18	2.29234759999999982	01	19-29岁	22.5367774480148313	113.93302172984481	440305	V0440300	13998	40	75	42	74	113.932184879999994	22.5338223400000004	113.934625209999993	22.5360383000000013	1
2019-10-22 19:12:54	2019-10-22 20:16:35	2.29234759999999982	01	50-59岁	22.5380076018635194	113.961207660089755	440305	V0440300	14009	40	86	42	85	113.959028570000001	22.5338223400000004	113.961468909999994	22.5360383000000013	1
2019-10-22 12:40:10	2019-10-22 16:21:38	2.29234759999999982	01	19-29岁	22.5372743143766705	113.961087708091426	440305	V0440300	14009	40	86	42	85	113.959028570000001	22.5338223400000004	113.961468909999994	22.5360383000000013	1
2019-10-22 12:26:05	2019-10-22 15:24:11	2.29234759999999982	03	未知	22.5382113034835108	113.962913103852088	440305	V0440300	14010	40	87	42	86	113.961468909999994	22.5338223400000004	113.963909240000007	22.5360383000000013	1
2019-10-22 14:04:47	2019-10-22 15:59:21	2.29234759999999982	01	19-29岁	22.5381873899011111	113.962602735325007	440305	V0440300	14010	40	87	42	86	113.961468909999994	22.5338223400000004	113.963909240000007	22.5360383000000013	1
2019-10-22 02:46:16	2019-10-22 20:19:48	2.29234759999999982	02	40-49岁	22.5373113829918701	113.963049388910761	440305	V0440300	14010	40	87	42	86	113.961468909999994	22.5338223400000004	113.963909240000007	22.5360383000000013	1
2019-10-22 17:13:51	2019-10-22 20:16:09	2.29234759999999982	01	30-39岁	22.5362719284801187	113.965355226869065	440305	V0440300	14011	40	88	42	87	113.963909240000007	22.5338223400000004	113.966349579999999	22.5360383000000013	2
2019-10-22 11:47:40	2019-10-22 13:21:09	2.29234759999999982	01	30-39岁	22.5362719284801187	113.965355226869065	440305	V0440300	14011	40	88	42	87	113.963909240000007	22.5338223400000004	113.966349579999999	22.5360383000000013	2
2019-10-22 10:40:48	2019-10-22 10:41:48	2.29234759999999982	01	19-29岁	22.5370194465070597	113.964794818692724	440305	V0440300	14011	40	88	42	87	113.963909240000007	22.5338223400000004	113.966349579999999	22.5360383000000013	1
2019-10-22 18:49:58	2019-10-22 21:46:50	2.29234759999999982	02	19-29岁	22.5376152513300312	113.964325162151255	440305	V0440300	14011	40	88	42	87	113.963909240000007	22.5338223400000004	113.966349579999999	22.5360383000000013	1
2019-10-22 16:55:52	2019-10-22 20:47:45	2.29234759999999982	01	19-29岁	22.5381857526894294	113.964905316982637	440305	V0440300	14011	40	88	42	87	113.963909240000007	22.5338223400000004	113.966349579999999	22.5360383000000013	3
2019-10-22 11:07:25	2019-10-22 11:46:49	2.29234759999999982	01	19-29岁	22.5381857526894294	113.964905316982637	440305	V0440300	14011	40	88	42	87	113.963909240000007	22.5338223400000004	113.966349579999999	22.5360383000000013	3
2019-10-22 12:01:02	2019-10-22 12:33:00	2.29234759999999982	01	19-29岁	22.5381857526894294	113.964905316982637	440305	V0440300	14011	40	88	42	87	113.963909240000007	22.5338223400000004	113.966349579999999	22.5360383000000013	3
2019-10-22 21:07:15	2019-10-22 21:38:36	2.29234759999999982	01	19-29岁	22.5365764892470608	113.96475593316255	440305	V0440300	14011	40	88	42	87	113.963909240000007	22.5338223400000004	113.966349579999999	22.5360383000000013	1
2019-10-22 19:23:19	2019-10-22 23:43:26	2.29234759999999982	01	30-39岁	22.5381510663784397	113.967849841299909	440305	V0440300	14012	40	89	42	88	113.966349579999999	22.5338223400000004	113.968789920000006	22.5360383000000013	2
2019-10-22 00:00:08	2019-10-22 00:41:13	2.29234759999999982	01	30-39岁	22.5381510663784397	113.967849841299909	440305	V0440300	14012	40	89	42	88	113.966349579999999	22.5338223400000004	113.968789920000006	22.5360383000000013	2
2019-10-22 00:06:50	2019-10-22 00:11:09	2.29234759999999982	02	19-29岁	22.5367288672045198	113.967570035343257	440305	V0440300	14012	40	89	42	88	113.966349579999999	22.5338223400000004	113.968789920000006	22.5360383000000013	1
2019-10-22 19:22:50	2019-10-22 22:08:27	2.29234759999999982	01	未知	22.5364789401231391	113.975862660933501	440305	V0440300	14015	40	92	42	91	113.973670589999998	22.5338223400000004	113.976110930000004	22.5360383000000013	1
2019-10-22 18:58:36	2019-10-22 21:50:50	2.29234759999999982	03	未知	22.5360494240838989	113.977018430188167	440305	V0440300	14016	40	93	42	92	113.976110930000004	22.5338223400000004	113.978551260000003	22.5360383000000013	1
2019-10-22 14:31:08	2019-10-22 15:26:47	2.29234759999999982	02	50-59岁	22.5379638153828985	113.98765403493482	440305	V0440300	14020	40	97	42	96	113.985872270000002	22.5338223400000004	113.988312609999994	22.5360383000000013	1
2019-10-22 19:07:44	2019-10-22 23:40:26	3.05925700000000012	01	30-39岁	22.5360536381856704	113.98782180997749	440304	V0440300	14020	40	97	42	96	113.985872270000002	22.5338223400000004	113.988312609999994	22.5360383000000013	1
2019-10-22 15:07:08	2019-10-22 21:24:13	3.05925700000000012	01	19-29岁	22.5361759549515099	113.991462431865656	440304	V0440300	14022	40	99	42	98	113.990752939999993	22.5338223400000004	113.99319328	22.5360383000000013	1
2019-10-22 07:30:22	2019-10-22 08:19:35	3.05925700000000012	01	30-39岁	22.5372158471671895	114.000747350386632	440304	V0440300	14026	40	103	42	102	114.000514289999998	22.5338223400000004	114.002954619999997	22.5360383000000013	1
2019-10-22 18:34:45	2019-10-22 21:39:51	3.05925700000000012	01	30-39岁	22.5362255084968197	114.004266336324605	440304	V0440300	14027	40	104	42	103	114.002954619999997	22.5338223400000004	114.005394960000004	22.5360383000000013	1
2019-10-22 20:34:50	2019-10-22 23:27:20	3.05925700000000012	01	19-29岁	22.5369188461258112	114.003211801858157	440304	V0440300	14027	40	104	42	103	114.002954619999997	22.5338223400000004	114.005394960000004	22.5360383000000013	1
2019-10-22 14:28:17	2019-10-22 14:29:17	3.05925700000000012	01	19-29岁	22.5377037506298592	114.003680627317109	440304	V0440300	14027	40	104	42	103	114.002954619999997	22.5338223400000004	114.005394960000004	22.5360383000000013	1
2019-10-22 15:28:58	2019-10-22 16:45:52	3.05925700000000012	02	30-39岁	22.5375766955753996	114.003158729443598	440304	V0440300	14027	40	104	42	103	114.002954619999997	22.5338223400000004	114.005394960000004	22.5360383000000013	1
2019-10-22 00:30:17	2019-10-22 15:52:18	3.05925700000000012	01	30-39岁	22.5379818446109113	114.00455874292247	440304	V0440300	14027	40	104	42	103	114.002954619999997	22.5338223400000004	114.005394960000004	22.5360383000000013	1
2019-10-22 21:02:05	2019-10-22 22:51:49	3.05925700000000012	01	0-18岁	22.5371745644496286	114.00821951661797	440304	V0440300	14029	40	106	42	105	114.007835290000003	22.5338223400000004	114.010275629999995	22.5360383000000013	1
2019-10-22 20:33:03	2019-10-22 21:36:41	3.05925700000000012	01	40-49岁	22.5372164718724797	114.015816228478869	440304	V0440300	14032	40	109	42	108	114.015156300000001	22.5338223400000004	114.017596639999994	22.5360383000000013	1
2019-10-22 23:40:46	2019-10-22 23:40:46	3.05925700000000012	01	未知	22.5373902212197699	114.021292131419173	440304	V0440300	14034	40	111	42	110	114.02003698	22.5338223400000004	114.022477309999999	22.5360383000000013	1
2019-10-22 13:11:32	2019-10-22 13:12:32	3.05925700000000012	01	50-59岁	22.5370534868929191	114.022115477445411	440304	V0440300	14034	40	111	42	110	114.02003698	22.5338223400000004	114.022477309999999	22.5360383000000013	1
2019-10-22 12:42:03	2019-10-22 15:03:03	3.05925700000000012	01	30-39岁	22.5361667130323404	114.021017215860013	440304	V0440300	14034	40	111	42	110	114.02003698	22.5338223400000004	114.022477309999999	22.5360383000000013	1
2019-10-22 00:00:05	2019-10-22 00:01:41	3.05925700000000012	01	19-29岁	22.5367556804047986	114.046090567730573	440304	V0440300	14044	40	121	41	120	114.044440339999994	22.5338223400000004	114.046880669999993	22.5360383000000013	1
2019-10-22 00:00:00	2019-10-22 00:01:41	3.05925700000000012	01	19-29岁	22.5377495677566699	114.04762394689088	440304	V0440300	14045	40	122	41	121	114.046880669999993	22.5338223400000004	114.04932101	22.5360383000000013	1
2019-10-22 22:31:36	2019-10-22 23:41:36	3.05925700000000012	02	19-29岁	22.537880335077439	114.056724979619261	440304	V0440300	14049	40	126	41	125	114.056642019999998	22.5338223400000004	114.059082349999997	22.5360383000000013	1
2019-10-22 19:04:17	2019-10-22 23:26:37	3.05925700000000012	02	19-29岁	22.5374850976086094	114.063738557623324	440304	V0440300	14051	40	128	41	127	114.061522690000004	22.5338223400000004	114.063963029999996	22.5360383000000013	1
2019-10-22 11:38:28	2019-10-22 14:22:24	3.05925700000000012	02	30-39岁	22.5372405689303292	114.067154033187208	440304	V0440300	14053	40	130	41	129	114.066403359999995	22.5338223400000004	114.068843700000002	22.5360383000000013	1
2019-10-22 20:23:55	2019-10-22 22:06:40	3.05925700000000012	01	19-29岁	22.537471598076749	114.080343508666971	440304	V0440300	14058	40	135	41	134	114.078605039999999	22.5338223400000004	114.081045380000006	22.5360383000000013	1
2019-10-22 12:58:59	2019-10-22 14:26:48	3.17181930000000012	01	30-39岁	22.5373660897334886	114.113992788172311	440303	V0440300	14072	40	149	41	148	114.112769749999998	22.5338223400000004	114.115210079999997	22.5360383000000013	1
2019-10-22 00:00:00	2019-10-22 00:38:03	2.29234759999999982	01	30-39岁	22.5384058637886504	113.91013574956466	440305	V0440300	14345	41	65	44	64	113.907781510000007	22.5360383000000013	113.910221849999999	22.5382542599999987	1
2019-10-22 18:31:51	2019-10-22 23:40:09	2.29234759999999982	01	40-49岁	22.5387900133029717	113.908524205514098	440305	V0440300	14345	41	65	44	64	113.907781510000007	22.5360383000000013	113.910221849999999	22.5382542599999987	1
2019-10-22 18:44:00	2019-10-22 20:54:37	2.29234759999999982	02	30-39岁	22.539160276618599	113.916054886827354	440305	V0440300	14348	41	68	44	67	113.915102520000005	22.5360383000000013	113.917542859999998	22.5382542599999987	1
2019-10-22 19:53:56	2019-10-22 21:38:08	2.29234759999999982	01	40-49岁	22.5387143309093005	113.920096578509543	440305	V0440300	14350	41	70	43	69	113.919983189999996	22.5360383000000013	113.922423530000003	22.5382542599999987	2
2019-10-22 19:08:41	2019-10-22 19:49:26	2.29234759999999982	01	40-49岁	22.5387143309093005	113.920096578509543	440305	V0440300	14350	41	70	43	69	113.919983189999996	22.5360383000000013	113.922423530000003	22.5382542599999987	2
2019-10-22 10:03:42	2019-10-22 11:00:15	2.29234759999999982	01	50-59岁	22.5399590890026609	113.924304785553744	440305	V0440300	14351	41	71	43	70	113.922423530000003	22.5360383000000013	113.924863869999996	22.5382542599999987	1
2019-10-22 00:00:04	2019-10-22 00:02:35	2.29234759999999982	01	30-39岁	22.5399202310821707	113.946884060938075	440305	V0440300	14361	41	81	43	80	113.946826889999997	22.5360383000000013	113.949267230000004	22.5382542599999987	1
2019-10-22 17:35:00	2019-10-22 19:42:47	2.29234759999999982	01	30-39岁	22.5403181801375894	113.952636559794527	440305	V0440300	14363	41	83	43	82	113.951707560000003	22.5360383000000013	113.954147899999995	22.5382542599999987	1
2019-10-22 11:53:11	2019-10-22 14:18:03	2.29234759999999982	02	30-39岁	22.5403717365017187	113.954986527721729	440305	V0440300	14364	41	84	43	83	113.954147899999995	22.5360383000000013	113.956588240000002	22.5382542599999987	1
2019-10-22 17:52:58	2019-10-22 20:49:58	2.29234759999999982	01	40-49岁	22.5390145233740107	113.95432652840141	440305	V0440300	14364	41	84	43	83	113.954147899999995	22.5360383000000013	113.956588240000002	22.5382542599999987	1
2019-10-22 16:39:33	2019-10-22 23:02:11	2.29234759999999982	01	19-29岁	22.5382876927665698	113.963134885345241	440305	V0440300	14367	41	87	43	86	113.961468909999994	22.5360383000000013	113.963909240000007	22.5382542599999987	2
2019-10-22 00:29:23	2019-10-22 03:39:06	2.29234759999999982	01	19-29岁	22.5382876927665698	113.963134885345241	440305	V0440300	14367	41	87	43	86	113.961468909999994	22.5360383000000013	113.963909240000007	22.5382542599999987	2
2019-10-22 23:17:10	2019-10-22 23:17:10	2.29234759999999982	01	30-39岁	22.5399214816104596	113.962671636013781	440305	V0440300	14367	41	87	43	86	113.961468909999994	22.5360383000000013	113.963909240000007	22.5382542599999987	1
2019-10-22 16:04:45	2019-10-22 19:05:38	2.29234759999999982	01	30-39岁	22.53913030225727	113.963786805011338	440305	V0440300	14367	41	87	43	86	113.961468909999994	22.5360383000000013	113.963909240000007	22.5382542599999987	2
2019-10-22 11:22:36	2019-10-22 14:06:52	2.29234759999999982	01	30-39岁	22.53913030225727	113.963786805011338	440305	V0440300	14367	41	87	43	86	113.961468909999994	22.5360383000000013	113.963909240000007	22.5382542599999987	2
2019-10-22 21:16:16	2019-10-22 22:16:59	2.29234759999999982	01	19-29岁	22.5396419088511699	113.968419616326159	440305	V0440300	14369	41	89	43	88	113.966349579999999	22.5360383000000013	113.968789920000006	22.5382542599999987	2
2019-10-22 14:15:45	2019-10-22 15:08:33	2.29234759999999982	01	19-29岁	22.5396419088511699	113.968419616326159	440305	V0440300	14369	41	89	43	88	113.966349579999999	22.5360383000000013	113.968789920000006	22.5382542599999987	2
2019-10-22 12:26:44	2019-10-22 14:44:14	2.29234759999999982	02	40-49岁	22.5385202707577115	113.970678680509565	440305	V0440300	14370	41	90	43	89	113.968789920000006	22.5360383000000013	113.971230250000005	22.5382542599999987	1
2019-10-22 00:00:21	2019-10-22 01:34:20	2.29234759999999982	01	40-49岁	22.5385534801147998	113.975798007751436	440305	V0440300	14372	41	92	43	91	113.973670589999998	22.5360383000000013	113.976110930000004	22.5382542599999987	1
2019-10-22 12:35:06	2019-10-22 13:46:06	2.29234759999999982	01	40-49岁	22.5394697468970087	113.97844981115378	440305	V0440300	14373	41	93	43	92	113.976110930000004	22.5360383000000013	113.978551260000003	22.5382542599999987	1
2019-10-22 00:00:39	2019-10-22 00:15:55	2.29234759999999982	01	19-29岁	22.5390664828308296	113.981004068207966	440305	V0440300	14375	41	95	43	94	113.980991599999996	22.5360383000000013	113.983431929999995	22.5382542599999987	1
2019-10-22 19:50:48	2019-10-22 19:50:48	2.29234759999999982	02	19-29岁	22.5392032719240092	113.98204065701357	440305	V0440300	14375	41	95	43	94	113.980991599999996	22.5360383000000013	113.983431929999995	22.5382542599999987	1
2019-10-22 06:25:39	2019-10-22 06:28:56	2.29234759999999982	01	40-49岁	22.540464535336401	113.984325545116747	440305	V0440300	14376	41	96	43	95	113.983431929999995	22.5360383000000013	113.985872270000002	22.5382542599999987	1
2019-10-22 10:52:44	2019-10-22 12:00:27	2.29234759999999982	02	19-29岁	22.5396650045914591	113.984041742828126	440305	V0440300	14376	41	96	43	95	113.983431929999995	22.5360383000000013	113.985872270000002	22.5382542599999987	1
2019-10-22 12:26:26	2019-10-22 13:24:01	2.29234759999999982	02	30-39岁	22.5384583983819198	113.985632177058335	440305	V0440300	14376	41	96	43	95	113.983431929999995	22.5360383000000013	113.985872270000002	22.5382542599999987	2
2019-10-22 00:01:33	2019-10-22 00:01:33	2.29234759999999982	02	30-39岁	22.5384583983819198	113.985632177058335	440305	V0440300	14376	41	96	43	95	113.983431929999995	22.5360383000000013	113.985872270000002	22.5382542599999987	2
2019-10-22 11:57:29	2019-10-22 12:31:26	2.29234759999999982	01	19-29岁	22.5393368136634393	113.987235596131782	440305	V0440300	14377	41	97	43	96	113.985872270000002	22.5360383000000013	113.988312609999994	22.5382542599999987	2
2019-10-22 09:04:33	2019-10-22 11:56:02	2.29234759999999982	01	19-29岁	22.5393368136634393	113.987235596131782	440305	V0440300	14377	41	97	43	96	113.985872270000002	22.5360383000000013	113.988312609999994	22.5382542599999987	2
2019-10-22 17:07:18	2019-10-22 18:56:55	2.29234759999999982	02	40-49岁	22.5386581448616496	113.98906714730245	440305	V0440300	14378	41	98	43	97	113.988312609999994	22.5360383000000013	113.990752939999993	22.5382542599999987	1
2019-10-22 19:14:06	2019-10-22 19:14:06	2.29234759999999982	01	30-39岁	22.5391338354420796	113.990854211651779	440305	V0440300	14379	41	99	43	98	113.990752939999993	22.5360383000000013	113.99319328	22.5382542599999987	1
2019-10-22 00:12:32	2019-10-22 23:37:42	3.05925700000000012	01	30-39岁	22.539251253496861	113.993270858498505	440304	V0440300	14380	41	100	43	99	113.99319328	22.5360383000000013	113.995633609999999	22.5382542599999987	1
2019-10-22 00:00:01	2019-10-22 10:35:41	3.05925700000000012	02	19-29岁	22.5393891474849113	113.998718362041899	440304	V0440300	14382	41	102	43	101	113.998073950000006	22.5360383000000013	114.000514289999998	22.5382542599999987	1
2019-10-22 10:17:29	2019-10-22 13:31:31	3.05925700000000012	02	30-39岁	22.5400104561569492	114.004932717263998	440304	V0440300	14384	41	104	43	103	114.002954619999997	22.5360383000000013	114.005394960000004	22.5382542599999987	1
2019-10-22 20:59:14	2019-10-22 23:11:31	3.05925700000000012	02	19-29岁	22.5399692159950611	114.006595005231304	440304	V0440300	14385	41	105	43	104	114.005394960000004	22.5360383000000013	114.007835290000003	22.5382542599999987	1
2019-10-22 12:08:49	2019-10-22 16:34:21	3.05925700000000012	01	30-39岁	22.5390098101035505	114.005478969861116	440304	V0440300	14385	41	105	43	104	114.005394960000004	22.5360383000000013	114.007835290000003	22.5382542599999987	1
2019-10-22 00:15:48	2019-10-22 01:15:40	3.05925700000000012	02	19-29岁	22.538431769267671	114.006909935159968	440304	V0440300	14385	41	105	43	104	114.005394960000004	22.5360383000000013	114.007835290000003	22.5382542599999987	1
2019-10-22 19:57:00	2019-10-22 20:35:50	3.05925700000000012	01	19-29岁	22.5400699831356093	114.009099505939417	440304	V0440300	14386	41	106	43	105	114.007835290000003	22.5360383000000013	114.010275629999995	22.5382542599999987	1
2019-10-22 13:55:59	2019-10-22 21:57:51	3.05925700000000012	01	19-29岁	22.5391283360634596	114.010392570528495	440304	V0440300	14387	41	107	43	106	114.010275629999995	22.5360383000000013	114.012715970000002	22.5382542599999987	1
2019-10-22 17:44:23	2019-10-22 18:55:21	3.05925700000000012	01	30-39岁	22.5397239440271804	114.016218933414592	440304	V0440300	14389	41	109	43	108	114.015156300000001	22.5360383000000013	114.017596639999994	22.5382542599999987	1
2019-10-22 18:29:07	2019-10-22 19:37:42	3.05925700000000012	01	40-49岁	22.5400608358619188	114.034914805748272	440304	V0440300	14397	41	117	43	116	114.034678990000003	22.5360383000000013	114.037119329999996	22.5382542599999987	1
2019-10-22 07:33:36	2019-10-22 09:22:02	3.05925700000000012	01	30-39岁	22.5388485152826199	114.040634233555437	440304	V0440300	14399	41	119	42	118	114.039559659999995	22.5360383000000013	114.042000000000002	22.5382542599999987	1
2019-10-22 09:50:24	2019-10-22 11:03:57	3.05925700000000012	01	19-29岁	22.5385550155357706	114.047742829265999	440304	V0440300	14402	41	122	42	121	114.046880669999993	22.5360383000000013	114.04932101	22.5382542599999987	1
2019-10-22 21:46:03	2019-10-22 23:39:33	3.05925700000000012	02	19-29岁	22.5390694099175697	114.048722912226324	440304	V0440300	14402	41	122	42	121	114.046880669999993	22.5360383000000013	114.04932101	22.5382542599999987	1
2019-10-22 00:00:01	2019-10-22 00:04:11	3.05925700000000012	01	19-29岁	22.538833948334819	114.048679341581348	440304	V0440300	14402	41	122	42	121	114.046880669999993	22.5360383000000013	114.04932101	22.5382542599999987	1
2019-10-22 14:49:09	2019-10-22 15:35:09	3.05925700000000012	01	19-29岁	22.5398589303340309	114.051416891982527	440304	V0440300	14403	41	123	42	122	114.04932101	22.5360383000000013	114.051761350000007	22.5382542599999987	1
2019-10-22 00:06:50	2019-10-22 00:53:49	3.05925700000000012	01	19-29岁	22.5398762659163303	114.052854500162013	440304	V0440300	14404	41	124	42	123	114.051761350000007	22.5360383000000013	114.054201680000006	22.5382542599999987	1
2019-10-22 09:10:17	2019-10-22 10:08:26	3.05925700000000012	01	19-29岁	22.5395016720003412	114.064939538365977	440304	V0440300	14409	41	129	42	128	114.063963029999996	22.5360383000000013	114.066403359999995	22.5382542599999987	1
2019-10-22 17:11:32	2019-10-22 20:01:59	3.05925700000000012	02	19-29岁	22.5404560596192596	114.064812467559278	440304	V0440300	14409	41	129	42	128	114.063963029999996	22.5360383000000013	114.066403359999995	22.5382542599999987	1
2019-10-22 18:16:28	2019-10-22 21:27:12	3.05925700000000012	02	19-29岁	22.5393521390804992	114.074066147246597	440304	V0440300	14413	41	133	42	132	114.073724369999994	22.5360383000000013	114.07616471	22.5382542599999987	1
2019-10-22 17:03:24	2019-10-22 19:39:36	3.05925700000000012	01	19-29岁	22.5392653607250004	114.077730970713489	440304	V0440300	14414	41	134	42	133	114.07616471	22.5360383000000013	114.078605039999999	22.5382542599999987	1
2019-10-22 11:49:38	2019-10-22 14:50:37	3.05925700000000012	01	19-29岁	22.5394648448472203	114.079271643197004	440304	V0440300	14415	41	135	42	134	114.078605039999999	22.5360383000000013	114.081045380000006	22.5382542599999987	1
2019-10-22 19:40:43	2019-10-22 21:25:40	3.05925700000000012	02	30-39岁	22.540069226607411	114.081241032545947	440304	V0440300	14416	41	136	42	135	114.081045380000006	22.5360383000000013	114.083485710000005	22.5382542599999987	1
2019-10-22 13:38:56	2019-10-22 14:09:48	3.17181930000000012	01	19-29岁	22.5403565358164286	114.110636698376695	440303	V0440300	14428	41	148	42	147	114.110329410000006	22.5360383000000013	114.112769749999998	22.5382542599999987	1
2019-10-22 15:28:15	2019-10-22 18:56:38	3.17181930000000012	03	未知	22.5404190353286005	114.114619148506605	440303	V0440300	14429	41	149	42	148	114.112769749999998	22.5360383000000013	114.115210079999997	22.5382542599999987	1
2019-10-22 18:50:43	2019-10-22 20:45:41	3.17181930000000012	02	40-49岁	22.5397067413012593	114.114157858594695	440303	V0440300	14429	41	149	42	148	114.112769749999998	22.5360383000000013	114.115210079999997	22.5382542599999987	1
2019-10-22 18:48:36	2019-10-22 20:47:27	3.17181930000000012	01	30-39岁	22.5385036593109511	114.114513240120587	440303	V0440300	14429	41	149	42	148	114.112769749999998	22.5360383000000013	114.115210079999997	22.5382542599999987	1
2019-10-22 11:17:04	2019-10-22 12:43:35	3.17181930000000012	01	30-39岁	22.5390885502211091	114.114413627686204	440303	V0440300	14429	41	149	42	148	114.112769749999998	22.5360383000000013	114.115210079999997	22.5382542599999987	1
2019-10-22 14:41:24	2019-10-22 17:03:49	2.29234759999999982	02	30-39岁	22.5410549832234715	113.909921294365731	440305	V0440300	14702	42	65	45	64	113.907781510000007	22.5382542599999987	113.910221849999999	22.5404702099999987	1
2019-10-22 09:02:54	2019-10-22 09:44:14	2.29234759999999982	01	30-39岁	22.5408849506263991	113.912344175680005	440305	V0440300	14703	42	66	45	65	113.910221849999999	22.5382542599999987	113.912662190000006	22.5404702099999987	1
2019-10-22 17:29:13	2019-10-22 18:28:52	2.29234759999999982	01	40-49岁	22.5420000886549587	113.930516255727966	440305	V0440300	14711	42	74	44	73	113.929744540000002	22.5382542599999987	113.932184879999994	22.5404702099999987	1
2019-10-22 11:54:34	2019-10-22 16:29:47	2.29234759999999982	01	50-59岁	22.5410818433571087	113.937259630220666	440305	V0440300	14714	42	77	44	76	113.93706555	22.5382542599999987	113.939505879999999	22.5404702099999987	1
2019-10-22 00:13:07	2019-10-22 06:45:09	2.29234759999999982	01	50-59岁	22.5407492648044396	113.947293293235418	440305	V0440300	14718	42	81	44	80	113.946826889999997	22.5382542599999987	113.949267230000004	22.5404702099999987	1
2019-10-22 21:56:38	2019-10-22 21:56:38	2.29234759999999982	01	未知	22.5415765094745986	113.960944879242405	440305	V0440300	14723	42	86	44	85	113.959028570000001	22.5382542599999987	113.961468909999994	22.5404702099999987	1
2019-10-22 11:13:52	2019-10-22 11:58:02	2.29234759999999982	01	30-39岁	22.5416075866325514	113.961634006490641	440305	V0440300	14724	42	87	44	86	113.961468909999994	22.5382542599999987	113.963909240000007	22.5404702099999987	2
2019-10-22 16:37:50	2019-10-22 17:22:24	2.29234759999999982	01	30-39岁	22.5416075866325514	113.961634006490641	440305	V0440300	14724	42	87	44	86	113.961468909999994	22.5382542599999987	113.963909240000007	22.5404702099999987	2
2019-10-22 09:19:04	2019-10-22 12:45:00	2.29234759999999982	01	0-18岁	22.5423470868421987	113.962560226408229	440305	V0440300	14724	42	87	44	86	113.961468909999994	22.5382542599999987	113.963909240000007	22.5404702099999987	1
2019-10-22 08:06:11	2019-10-22 09:06:59	2.29234759999999982	01	40-49岁	22.5417374980810692	113.962777604194557	440305	V0440300	14724	42	87	44	86	113.961468909999994	22.5382542599999987	113.963909240000007	22.5404702099999987	3
2019-10-22 17:57:10	2019-10-22 19:50:16	2.29234759999999982	01	40-49岁	22.5417374980810692	113.962777604194557	440305	V0440300	14724	42	87	44	86	113.961468909999994	22.5382542599999987	113.963909240000007	22.5404702099999987	3
2019-10-22 09:24:21	2019-10-22 10:35:00	2.29234759999999982	01	40-49岁	22.5417374980810692	113.962777604194557	440305	V0440300	14724	42	87	44	86	113.961468909999994	22.5382542599999987	113.963909240000007	22.5404702099999987	3
2019-10-22 10:20:47	2019-10-22 18:29:19	2.29234759999999982	01	19-29岁	22.5426720044929709	113.963038895336979	440305	V0440300	14724	42	87	44	86	113.961468909999994	22.5382542599999987	113.963909240000007	22.5404702099999987	1
2019-10-22 20:48:07	2019-10-22 23:12:50	2.29234759999999982	03	19-29岁	22.5413633901962491	113.96542844176814	440305	V0440300	14725	42	88	44	87	113.963909240000007	22.5382542599999987	113.966349579999999	22.5404702099999987	1
2019-10-22 18:05:47	2019-10-22 21:52:50	2.29234759999999982	02	30-39岁	22.5421904764516299	113.966692816023084	440305	V0440300	14726	42	89	44	88	113.966349579999999	22.5382542599999987	113.968789920000006	22.5404702099999987	1
2019-10-22 12:57:20	2019-10-22 14:10:48	2.29234759999999982	02	19-29岁	22.5425211468742184	113.966520417261933	440305	V0440300	14726	42	89	44	88	113.966349579999999	22.5382542599999987	113.968789920000006	22.5404702099999987	1
2019-10-22 14:14:58	2019-10-22 15:36:39	2.29234759999999982	01	40-49岁	22.5422436458609496	113.967119143517422	440305	V0440300	14726	42	89	44	88	113.966349579999999	22.5382542599999987	113.968789920000006	22.5404702099999987	1
2019-10-22 16:52:56	2019-10-22 17:51:25	2.29234759999999982	02	19-29岁	22.541913523480499	113.969234663312577	440305	V0440300	14727	42	90	44	89	113.968789920000006	22.5382542599999987	113.971230250000005	22.5404702099999987	1
2019-10-22 15:06:26	2019-10-22 17:34:58	2.29234759999999982	02	19-29岁	22.5424918932663303	113.97598418178903	440305	V0440300	14729	42	92	44	91	113.973670589999998	22.5382542599999987	113.976110930000004	22.5404702099999987	1
2019-10-22 21:59:20	2019-10-22 22:46:44	2.29234759999999982	02	19-29岁	22.5416946588875398	113.976302750462366	440305	V0440300	14730	42	93	44	92	113.976110930000004	22.5382542599999987	113.978551260000003	22.5404702099999987	1
2019-10-22 16:30:16	2019-10-22 18:13:35	2.29234759999999982	01	30-39岁	22.5414664978463115	113.97664777362462	440305	V0440300	14730	42	93	44	92	113.976110930000004	22.5382542599999987	113.978551260000003	22.5404702099999987	1
2019-10-22 19:35:19	2019-10-22 21:32:12	2.29234759999999982	03	未知	22.5408046703382503	113.979848935657841	440305	V0440300	14731	42	94	44	93	113.978551260000003	22.5382542599999987	113.980991599999996	22.5404702099999987	1
2019-10-22 14:30:33	2019-10-22 15:46:26	2.29234759999999982	01	19-29岁	22.5407566855557917	113.983541938164151	440305	V0440300	14733	42	96	44	95	113.983431929999995	22.5382542599999987	113.985872270000002	22.5404702099999987	1
2019-10-22 14:16:19	2019-10-22 16:06:29	2.29234759999999982	01	19-29岁	22.5409054649239806	113.989552733057266	440305	V0440300	14735	42	98	44	97	113.988312609999994	22.5382542599999987	113.990752939999993	22.5404702099999987	1
2019-10-22 16:21:04	2019-10-22 19:47:10	2.29234759999999982	02	50-59岁	22.5414229201190786	113.990678248497673	440305	V0440300	14735	42	98	44	97	113.988312609999994	22.5382542599999987	113.990752939999993	22.5404702099999987	1
2019-10-22 09:59:13	2019-10-22 10:09:44	3.05925700000000012	02	19-29岁	22.5419838503543986	113.9931630466603	440304	V0440300	14736	42	99	44	98	113.990752939999993	22.5382542599999987	113.99319328	22.5404702099999987	1
2019-10-22 10:12:25	2019-10-22 11:21:31	3.05925700000000012	02	40-49岁	22.5418828589280906	113.993553869234958	440304	V0440300	14737	42	100	44	99	113.99319328	22.5382542599999987	113.995633609999999	22.5404702099999987	1
2019-10-22 19:14:46	2019-10-22 20:28:53	3.05925700000000012	01	50-59岁	22.5425147879878196	114.007589393834124	440304	V0440300	14742	42	105	44	104	114.005394960000004	22.5382542599999987	114.007835290000003	22.5404702099999987	1
2019-10-22 20:55:09	2019-10-22 23:07:49	3.05925700000000012	02	19-29岁	22.5409730992682498	114.0057377786937	440304	V0440300	14742	42	105	44	104	114.005394960000004	22.5382542599999987	114.007835290000003	22.5404702099999987	1
2019-10-22 00:14:56	2019-10-22 23:39:49	3.05925700000000012	01	40-49岁	22.5405139841572897	114.007739432240001	440304	V0440300	14742	42	105	44	104	114.005394960000004	22.5382542599999987	114.007835290000003	22.5404702099999987	1
2019-10-22 16:58:05	2019-10-22 22:06:01	3.05925700000000012	01	19-29岁	22.5415924504023586	114.008464291995551	440304	V0440300	14743	42	106	44	105	114.007835290000003	22.5382542599999987	114.010275629999995	22.5404702099999987	1
2019-10-22 11:50:12	2019-10-22 12:29:03	3.05925700000000012	03	未知	22.5419724814692692	114.009971781897661	440304	V0440300	14743	42	106	44	105	114.007835290000003	22.5382542599999987	114.010275629999995	22.5404702099999987	1
2019-10-22 16:46:24	2019-10-22 19:46:12	3.05925700000000012	01	30-39岁	22.5414641883689093	114.009331773361424	440304	V0440300	14743	42	106	44	105	114.007835290000003	22.5382542599999987	114.010275629999995	22.5404702099999987	1
2019-10-22 16:50:50	2019-10-22 20:01:10	3.05925700000000012	01	30-39岁	22.5408634636190506	114.028038153940301	440304	V0440300	14751	42	114	44	113	114.027357980000005	22.5382542599999987	114.029798319999998	22.5404702099999987	1
2019-10-22 23:38:10	2019-10-22 23:38:10	3.05925700000000012	01	19-29岁	22.541220479095049	114.04839537982285	440304	V0440300	14759	42	122	43	121	114.046880669999993	22.5382542599999987	114.04932101	22.5404702099999987	1
2019-10-22 20:55:47	2019-10-22 22:47:53	3.05925700000000012	03	未知	22.5418661412806998	114.072351627789047	440304	V0440300	14769	42	132	43	131	114.071284030000001	22.5382542599999987	114.073724369999994	22.5404702099999987	1
2019-10-22 19:53:37	2019-10-22 23:12:00	3.05925700000000012	02	19-29岁	22.5420487769358786	114.077924959812094	440304	V0440300	14771	42	134	43	133	114.07616471	22.5382542599999987	114.078605039999999	22.5404702099999987	1
2019-10-22 23:34:53	2019-10-22 23:39:13	3.17181930000000012	02	30-39岁	22.5423598285524207	114.101587715491064	440303	V0440300	14781	42	144	43	143	114.100568069999994	22.5382542599999987	114.103008399999993	22.5404702099999987	2
2019-10-22 21:58:11	2019-10-22 23:15:01	3.17181930000000012	02	30-39岁	22.5423598285524207	114.101587715491064	440303	V0440300	14781	42	144	43	143	114.100568069999994	22.5382542599999987	114.103008399999993	22.5404702099999987	2
2019-10-22 21:55:23	2019-10-22 23:43:20	3.17181930000000012	02	19-29岁	22.5413852558740793	114.107612868321084	440303	V0440300	14783	42	146	43	145	114.10544874	22.5382542599999987	114.107889080000007	22.5404702099999987	1
2019-10-22 00:06:09	2019-10-22 01:52:20	3.17181930000000012	02	19-29岁	22.5413270602596114	114.109897461215468	440303	V0440300	14784	42	147	43	146	114.107889080000007	22.5382542599999987	114.110329410000006	22.5404702099999987	1
2019-10-22 20:45:44	2019-10-22 22:51:43	3.17181930000000012	02	19-29岁	22.5426860688896618	114.114202759964542	440303	V0440300	14786	42	149	43	148	114.112769749999998	22.5382542599999987	114.115210079999997	22.5404702099999987	1
2019-10-22 20:01:47	2019-10-22 20:32:51	3.17181930000000012	02	19-29岁	22.5418809667428093	114.118630843241064	440303	V0440300	14788	42	151	43	150	114.117650420000004	22.5382542599999987	114.120090759999997	22.5404702099999987	1
2019-10-22 17:55:13	2019-10-22 20:09:30	2.29234759999999982	01	30-39岁	22.5446182346174702	113.906091728275925	440305	V0440300	15058	43	64	46	63	113.905341179999994	22.5404702099999987	113.907781510000007	22.5426861699999996	1
2019-10-22 19:49:22	2019-10-22 21:07:22	2.29234759999999982	01	19-29岁	22.5439367077893316	113.912888308641925	440305	V0440300	15061	43	67	46	66	113.912662190000006	22.5404702099999987	113.915102520000005	22.5426861699999996	1
2019-10-22 10:05:43	2019-10-22 17:07:02	2.29234759999999982	01	30-39岁	22.5448814477827106	113.916500889034708	440305	V0440300	15062	43	68	45	67	113.915102520000005	22.5404702099999987	113.917542859999998	22.5426861699999996	1
2019-10-22 12:05:26	2019-10-22 13:36:29	2.29234759999999982	02	30-39岁	22.5437117044683291	113.929409663292375	440305	V0440300	15067	43	73	45	72	113.927304199999995	22.5404702099999987	113.929744540000002	22.5426861699999996	1
2019-10-22 20:17:22	2019-10-22 23:02:08	2.29234759999999982	01	30-39岁	22.5436918835738602	113.934044426492449	440305	V0440300	15069	43	75	45	74	113.932184879999994	22.5404702099999987	113.934625209999993	22.5426861699999996	1
2019-10-22 00:02:10	2019-10-22 00:33:34	2.29234759999999982	02	19-29岁	22.5434359003196505	113.962390644717502	440305	V0440300	15081	43	87	45	86	113.961468909999994	22.5404702099999987	113.963909240000007	22.5426861699999996	1
2019-10-22 06:39:44	2019-10-22 10:08:40	2.29234759999999982	01	30-39岁	22.5447577398391914	113.963090380346529	440305	V0440300	15081	43	87	45	86	113.961468909999994	22.5404702099999987	113.963909240000007	22.5426861699999996	1
2019-10-22 12:40:57	2019-10-22 12:41:57	2.29234759999999982	02	19-29岁	22.5442076293358404	113.963112142597055	440305	V0440300	15081	43	87	45	86	113.961468909999994	22.5404702099999987	113.963909240000007	22.5426861699999996	1
2019-10-22 08:09:36	2019-10-22 09:12:53	2.29234759999999982	02	19-29岁	22.5439407823309494	113.964274164630979	440305	V0440300	15082	43	88	45	87	113.963909240000007	22.5404702099999987	113.966349579999999	22.5426861699999996	1
2019-10-22 11:21:46	2019-10-22 17:41:45	2.29234759999999982	02	19-29岁	22.5433763304266002	113.96401447878057	440305	V0440300	15082	43	88	45	87	113.963909240000007	22.5404702099999987	113.966349579999999	22.5426861699999996	1
2019-10-22 18:40:13	2019-10-22 20:41:49	2.29234759999999982	01	30-39岁	22.5439802816369088	113.965410048340203	440305	V0440300	15082	43	88	45	87	113.963909240000007	22.5404702099999987	113.966349579999999	22.5426861699999996	1
2019-10-22 18:23:33	2019-10-22 20:01:41	2.29234759999999982	01	30-39岁	22.5434736508743114	113.96725741457071	440305	V0440300	15083	43	89	45	88	113.966349579999999	22.5404702099999987	113.968789920000006	22.5426861699999996	1
2019-10-22 20:17:28	2019-10-22 23:06:50	2.29234759999999982	01	19-29岁	22.5437845442154909	113.967950153882342	440305	V0440300	15083	43	89	45	88	113.966349579999999	22.5404702099999987	113.968789920000006	22.5426861699999996	1
2019-10-22 00:01:13	2019-10-22 01:19:55	2.29234759999999982	01	19-29岁	22.5443607606382308	113.96835533754809	440305	V0440300	15083	43	89	45	88	113.966349579999999	22.5404702099999987	113.968789920000006	22.5426861699999996	1
2019-10-22 22:02:03	2019-10-22 23:01:28	2.29234759999999982	01	0-18岁	22.5442901405922207	113.978024174540352	440305	V0440300	15087	43	93	45	92	113.976110930000004	22.5404702099999987	113.978551260000003	22.5426861699999996	1
2019-10-22 08:13:30	2019-10-22 16:07:58	2.29234759999999982	01	60岁以上	22.5438359300174795	113.987963724624038	440305	V0440300	15091	43	97	45	96	113.985872270000002	22.5404702099999987	113.988312609999994	22.5426861699999996	1
2019-10-22 07:54:57	2019-10-22 15:49:30	2.29234759999999982	01	50-59岁	22.5436660821915105	113.987569060568532	440305	V0440300	15091	43	97	45	96	113.985872270000002	22.5404702099999987	113.988312609999994	22.5426861699999996	1
2019-10-22 19:01:47	2019-10-22 21:00:37	3.05925700000000012	01	30-39岁	22.5436960302739315	113.991095293881102	440304	V0440300	15093	43	99	45	98	113.990752939999993	22.5404702099999987	113.99319328	22.5426861699999996	1
2019-10-22 09:52:31	2019-10-22 11:35:02	3.05925700000000012	01	30-39岁	22.5431188565961307	113.99256520182027	440304	V0440300	15093	43	99	45	98	113.990752939999993	22.5404702099999987	113.99319328	22.5426861699999996	1
2019-10-22 18:26:38	2019-10-22 20:36:48	3.05925700000000012	02	30-39岁	22.5427470993670411	113.99488564575411	440304	V0440300	15094	43	100	45	99	113.99319328	22.5404702099999987	113.995633609999999	22.5426861699999996	1
2019-10-22 17:54:11	2019-10-22 19:53:38	3.05925700000000012	01	30-39岁	22.5439087377369098	114.002963627435534	440304	V0440300	15098	43	104	45	103	114.002954619999997	22.5404702099999987	114.005394960000004	22.5426861699999996	1
2019-10-22 18:41:58	2019-10-22 18:42:58	3.05925700000000012	01	30-39岁	22.5428853770042004	114.007134462850189	440304	V0440300	15099	43	105	45	104	114.005394960000004	22.5404702099999987	114.007835290000003	22.5426861699999996	1
2019-10-22 12:17:07	2019-10-22 13:38:33	3.05925700000000012	01	30-39岁	22.544102948588371	114.007574560338441	440304	V0440300	15099	43	105	45	104	114.005394960000004	22.5404702099999987	114.007835290000003	22.5426861699999996	2
2019-10-22 20:09:30	2019-10-22 21:52:26	3.05925700000000012	01	30-39岁	22.544102948588371	114.007574560338441	440304	V0440300	15099	43	105	45	104	114.005394960000004	22.5404702099999987	114.007835290000003	22.5426861699999996	2
2019-10-22 19:13:35	2019-10-22 20:27:58	3.05925700000000012	01	50-59岁	22.5442240602453303	114.008747593975187	440304	V0440300	15100	43	106	45	105	114.007835290000003	22.5404702099999987	114.010275629999995	22.5426861699999996	1
2019-10-22 11:40:58	2019-10-22 14:06:23	3.05925700000000012	01	19-29岁	22.5442143912143109	114.015510217617134	440304	V0440300	15103	43	109	45	108	114.015156300000001	22.5404702099999987	114.017596639999994	22.5426861699999996	1
2019-10-22 07:35:26	2019-10-22 09:53:06	3.05925700000000012	01	30-39岁	22.5444145829698286	114.019489535798471	440304	V0440300	15104	43	110	45	109	114.017596639999994	22.5404702099999987	114.02003698	22.5426861699999996	1
2019-10-22 09:00:05	2019-10-22 10:02:02	3.05925700000000012	03	未知	22.5445723319847708	114.017776098016071	440304	V0440300	15104	43	110	45	109	114.017596639999994	22.5404702099999987	114.02003698	22.5426861699999996	1
2019-10-22 08:51:41	2019-10-22 16:11:58	3.05925700000000012	02	30-39岁	22.5448624405678899	114.018819209045347	440304	V0440300	15104	43	110	45	109	114.017596639999994	22.5404702099999987	114.02003698	22.5426861699999996	1
2019-10-22 11:49:40	2019-10-22 14:54:40	3.05925700000000012	01	50-59岁	22.5446518460412086	114.036225523466697	440304	V0440300	15111	43	117	44	116	114.034678990000003	22.5404702099999987	114.037119329999996	22.5426861699999996	1
2019-10-22 13:07:49	2019-10-22 13:55:09	3.05925700000000012	01	30-39岁	22.5434917566842898	114.044295359744737	440304	V0440300	15114	43	120	44	119	114.042000000000002	22.5404702099999987	114.044440339999994	22.5426861699999996	1
2019-10-22 19:31:50	2019-10-22 22:55:33	3.05925700000000012	03	未知	22.5447835796191391	114.044850810579263	440304	V0440300	15115	43	121	44	120	114.044440339999994	22.5404702099999987	114.046880669999993	22.5426861699999996	1
2019-10-22 15:39:39	2019-10-22 17:08:22	3.05925700000000012	01	19-29岁	22.5427421391037406	114.063967353168692	440304	V0440300	15123	43	129	44	128	114.063963029999996	22.5404702099999987	114.066403359999995	22.5426861699999996	1
2019-10-22 20:51:17	2019-10-22 23:03:43	3.05925700000000012	02	40-49岁	22.5428245715455908	114.083369256623072	440304	V0440300	15130	43	136	44	135	114.081045380000006	22.5404702099999987	114.083485710000005	22.5426861699999996	1
2019-10-22 18:50:23	2019-10-22 21:34:41	3.05925700000000012	01	30-39岁	22.5430506818345187	114.087377410990186	440304	V0440300	15132	43	138	44	137	114.085926049999998	22.5404702099999987	114.088366390000004	22.5426861699999996	1
2019-10-22 12:23:27	2019-10-22 14:17:47	3.05925700000000012	01	30-39岁	22.5443059185205001	114.086418259269252	440304	V0440300	15132	43	138	44	137	114.085926049999998	22.5404702099999987	114.088366390000004	22.5426861699999996	1
2019-10-22 00:00:40	2019-10-22 00:09:47	3.17181930000000012	01	19-29岁	22.5436753423322713	114.100462247191004	440303	V0440300	15137	43	143	44	142	114.098127730000002	22.5404702099999987	114.100568069999994	22.5426861699999996	1
2019-10-22 12:31:22	2019-10-22 15:48:16	3.17181930000000012	02	19-29岁	22.5431856830654205	114.100336451209344	440303	V0440300	15137	43	143	44	142	114.098127730000002	22.5404702099999987	114.100568069999994	22.5426861699999996	1
2019-10-22 20:51:55	2019-10-22 22:41:40	3.17181930000000012	02	30-39岁	22.5433875075902215	114.115567936356044	440303	V0440300	15144	43	150	44	149	114.115210079999997	22.5404702099999987	114.117650420000004	22.5426861699999996	1
2019-10-22 13:00:28	2019-10-22 14:23:52	3.17181930000000012	01	30-39岁	22.5435094773382012	114.117839110036087	440303	V0440300	15145	43	151	44	150	114.117650420000004	22.5404702099999987	114.120090759999997	22.5426861699999996	1
2019-10-22 21:15:05	2019-10-22 22:04:07	3.17181930000000012	01	30-39岁	22.5446559006464895	114.121876913637067	440303	V0440300	15146	43	152	44	151	114.120090759999997	22.5404702099999987	114.122531089999995	22.5426861699999996	1
2019-10-22 08:01:59	2019-10-22 08:57:05	3.17181930000000012	01	19-29岁	22.5444055311721385	114.12200842759934	440303	V0440300	15146	43	152	44	151	114.120090759999997	22.5404702099999987	114.122531089999995	22.5426861699999996	1
2019-10-22 12:16:14	2019-10-22 16:07:14	2.29234759999999982	02	19-29岁	22.5470234017749291	113.898372450437236	440305	V0440300	15412	44	61	47	60	113.898020169999995	22.5426861699999996	113.900460510000002	22.5449021300000005	1
2019-10-22 12:01:43	2019-10-22 14:52:15	2.29234759999999982	01	19-29岁	22.545974670183849	113.902486143337427	440305	V0440300	15413	44	62	47	61	113.900460510000002	22.5426861699999996	113.902900840000001	22.5449021300000005	1
2019-10-22 19:26:01	2019-10-22 21:33:41	2.29234759999999982	03	未知	22.5466576171358497	113.916412814998424	440305	V0440300	15419	44	68	46	67	113.915102520000005	22.5426861699999996	113.917542859999998	22.5449021300000005	1
2019-10-22 10:18:29	2019-10-22 17:41:14	2.29234759999999982	02	30-39岁	22.5452120505324913	113.916328373178388	440305	V0440300	15419	44	68	46	67	113.915102520000005	22.5426861699999996	113.917542859999998	22.5449021300000005	1
2019-10-22 21:53:43	2019-10-22 22:28:50	2.29234759999999982	01	19-29岁	22.5454169964109603	113.915721449554695	440305	V0440300	15419	44	68	46	67	113.915102520000005	22.5426861699999996	113.917542859999998	22.5449021300000005	2
2019-10-22 19:20:37	2019-10-22 21:25:57	2.29234759999999982	01	19-29岁	22.5454169964109603	113.915721449554695	440305	V0440300	15419	44	68	46	67	113.915102520000005	22.5426861699999996	113.917542859999998	22.5449021300000005	2
2019-10-22 00:00:31	2019-10-22 00:02:45	2.29234759999999982	01	30-39岁	22.545457259412899	113.918761535315539	440305	V0440300	15420	44	69	46	68	113.917542859999998	22.5426861699999996	113.919983189999996	22.5449021300000005	2
2019-10-22 01:49:34	2019-10-22 02:20:25	2.29234759999999982	01	30-39岁	22.545457259412899	113.918761535315539	440305	V0440300	15420	44	69	46	68	113.917542859999998	22.5426861699999996	113.919983189999996	22.5449021300000005	2
2019-10-22 10:29:05	2019-10-22 14:48:33	2.29234759999999982	02	30-39岁	22.5471153596799816	113.922873310014708	440305	V0440300	15422	44	71	46	70	113.922423530000003	22.5426861699999996	113.924863869999996	22.5449021300000005	1
2019-10-22 11:31:04	2019-10-22 11:32:04	2.29234759999999982	01	40-49岁	22.5469350461612805	113.931378604161921	440305	V0440300	15425	44	74	46	73	113.929744540000002	22.5426861699999996	113.932184879999994	22.5449021300000005	1
2019-10-22 19:00:32	2019-10-22 20:29:53	2.29234759999999982	01	19-29岁	22.545043799939311	113.931585621510195	440305	V0440300	15425	44	74	46	73	113.929744540000002	22.5426861699999996	113.932184879999994	22.5449021300000005	1
2019-10-22 11:43:44	2019-10-22 13:08:42	2.29234759999999982	02	19-29岁	22.5470108582730617	113.937245278572917	440305	V0440300	15428	44	77	46	76	113.93706555	22.5426861699999996	113.939505879999999	22.5449021300000005	1
2019-10-22 17:40:34	2019-10-22 21:42:52	2.29234759999999982	01	30-39岁	22.5460188071277585	113.945817086744142	440305	V0440300	15431	44	80	46	79	113.944386559999998	22.5426861699999996	113.946826889999997	22.5449021300000005	1
2019-10-22 19:27:27	2019-10-22 20:34:39	2.29234759999999982	02	30-39岁	22.5466510118769889	113.953925646007477	440305	V0440300	15434	44	83	46	82	113.951707560000003	22.5426861699999996	113.954147899999995	22.5449021300000005	1
2019-10-22 00:49:04	2019-10-22 08:15:57	2.29234759999999982	02	30-39岁	22.5452676428830898	113.954743014562482	440305	V0440300	15435	44	84	46	83	113.954147899999995	22.5426861699999996	113.956588240000002	22.5449021300000005	1
2019-10-22 14:34:31	2019-10-22 23:13:45	2.29234759999999982	01	19-29岁	22.5463468129485101	113.962171428916093	440305	V0440300	15438	44	87	46	86	113.961468909999994	22.5426861699999996	113.963909240000007	22.5449021300000005	1
2019-10-22 00:00:46	2019-10-22 00:25:06	2.29234759999999982	02	30-39岁	22.5460713775715185	113.962400929164858	440305	V0440300	15438	44	87	46	86	113.961468909999994	22.5426861699999996	113.963909240000007	22.5449021300000005	2
2019-10-22 17:13:43	2019-10-22 23:41:05	2.29234759999999982	02	30-39岁	22.5460713775715185	113.962400929164858	440305	V0440300	15438	44	87	46	86	113.961468909999994	22.5426861699999996	113.963909240000007	22.5449021300000005	2
2019-10-22 00:29:43	2019-10-22 01:10:08	2.29234759999999982	02	0-18岁	22.5462740657528009	113.962619955971675	440305	V0440300	15438	44	87	46	86	113.961468909999994	22.5426861699999996	113.963909240000007	22.5449021300000005	2
2019-10-22 18:10:06	2019-10-22 23:38:51	2.29234759999999982	02	0-18岁	22.5462740657528009	113.962619955971675	440305	V0440300	15438	44	87	46	86	113.961468909999994	22.5426861699999996	113.963909240000007	22.5449021300000005	2
2019-10-22 11:56:47	2019-10-22 13:55:06	2.29234759999999982	02	19-29岁	22.5458189673650296	113.962416174076125	440305	V0440300	15438	44	87	46	86	113.961468909999994	22.5426861699999996	113.963909240000007	22.5449021300000005	1
2019-10-22 16:31:19	2019-10-22 19:19:30	2.29234759999999982	01	30-39岁	22.5452602654995111	113.964371587696789	440305	V0440300	15439	44	88	46	87	113.963909240000007	22.5426861699999996	113.966349579999999	22.5449021300000005	1
2019-10-22 19:56:35	2019-10-22 22:31:32	2.29234759999999982	01	40-49岁	22.5462282539599101	113.964972219073402	440305	V0440300	15439	44	88	46	87	113.963909240000007	22.5426861699999996	113.966349579999999	22.5449021300000005	1
2019-10-22 09:57:03	2019-10-22 12:12:35	2.29234759999999982	01	30-39岁	22.5462572395944285	113.96842075386914	440305	V0440300	15440	44	89	46	88	113.966349579999999	22.5426861699999996	113.968789920000006	22.5449021300000005	1
2019-10-22 16:29:14	2019-10-22 18:28:40	2.29234759999999982	01	19-29岁	22.5455986793955709	113.970349191100468	440305	V0440300	15441	44	90	46	89	113.968789920000006	22.5426861699999996	113.971230250000005	22.5449021300000005	1
2019-10-22 11:51:45	2019-10-22 14:15:30	2.29234759999999982	01	19-29岁	22.5456948943497508	113.975457689074403	440305	V0440300	15443	44	92	46	91	113.973670589999998	22.5426861699999996	113.976110930000004	22.5449021300000005	1
2019-10-22 20:06:05	2019-10-22 20:40:11	3.05925700000000012	01	30-39岁	22.5462984744945807	113.994643516797638	440304	V0440300	15451	44	100	46	99	113.99319328	22.5426861699999996	113.995633609999999	22.5449021300000005	2
2019-10-22 18:26:54	2019-10-22 20:05:17	3.05925700000000012	01	30-39岁	22.5462984744945807	113.994643516797638	440304	V0440300	15451	44	100	46	99	113.99319328	22.5426861699999996	113.995633609999999	22.5449021300000005	2
2019-10-22 16:09:37	2019-10-22 18:13:34	3.05925700000000012	01	30-39岁	22.5455673600391187	113.996087628548352	440304	V0440300	15452	44	101	46	100	113.995633609999999	22.5426861699999996	113.998073950000006	22.5449021300000005	1
2019-10-22 17:57:06	2019-10-22 21:12:38	3.05925700000000012	02	30-39岁	22.545571555055929	114.000178024580208	440304	V0440300	15453	44	102	46	101	113.998073950000006	22.5426861699999996	114.000514289999998	22.5449021300000005	1
2019-10-22 15:22:24	2019-10-22 15:56:09	3.05925700000000012	02	19-29岁	22.5455800811481488	113.998700988425185	440304	V0440300	15453	44	102	46	101	113.998073950000006	22.5426861699999996	114.000514289999998	22.5449021300000005	1
2019-10-22 08:43:36	2019-10-22 09:39:23	3.05925700000000012	02	30-39岁	22.5463986129696288	114.001938197787879	440304	V0440300	15454	44	103	46	102	114.000514289999998	22.5426861699999996	114.002954619999997	22.5449021300000005	1
2019-10-22 20:38:19	2019-10-22 23:07:03	3.05925700000000012	01	19-29岁	22.5469670768248989	114.013080194875414	440304	V0440300	15459	44	108	46	107	114.012715970000002	22.5426861699999996	114.015156300000001	22.5449021300000005	1
2019-10-22 16:36:44	2019-10-22 17:08:32	3.05925700000000012	02	30-39岁	22.5457263534678809	114.034783970927464	440304	V0440300	15468	44	117	45	116	114.034678990000003	22.5426861699999996	114.037119329999996	22.5449021300000005	2
2019-10-22 17:08:33	2019-10-22 19:41:06	3.05925700000000012	02	30-39岁	22.5457263534678809	114.034783970927464	440304	V0440300	15468	44	117	45	116	114.034678990000003	22.5426861699999996	114.037119329999996	22.5449021300000005	2
2019-10-22 18:43:11	2019-10-22 21:31:26	3.05925700000000012	02	19-29岁	22.5457317847250103	114.038505225977701	440304	V0440300	15469	44	118	45	117	114.037119329999996	22.5426861699999996	114.039559659999995	22.5449021300000005	1
2019-10-22 19:03:28	2019-10-22 22:01:48	3.05925700000000012	02	30-39岁	22.5462881669613004	114.041272244236936	440304	V0440300	15470	44	119	45	118	114.039559659999995	22.5426861699999996	114.042000000000002	22.5449021300000005	1
2019-10-22 10:44:59	2019-10-22 11:38:56	3.05925700000000012	02	50-59岁	22.5461585230030401	114.039623217548481	440304	V0440300	15470	44	119	45	118	114.039559659999995	22.5426861699999996	114.042000000000002	22.5449021300000005	1
2019-10-22 19:13:41	2019-10-22 20:51:41	3.05925700000000012	02	19-29岁	22.54514999341486	114.042200148761324	440304	V0440300	15471	44	120	45	119	114.042000000000002	22.5426861699999996	114.044440339999994	22.5449021300000005	1
2019-10-22 19:48:06	2019-10-22 22:01:23	3.05925700000000012	02	30-39岁	22.5470761612022699	114.07991785039502	440304	V0440300	15486	44	135	45	134	114.078605039999999	22.5426861699999996	114.081045380000006	22.5449021300000005	1
2019-10-22 20:57:47	2019-10-22 22:43:29	3.05925700000000012	01	30-39岁	22.54679525378927	114.085326269016335	440304	V0440300	15488	44	137	45	136	114.083485710000005	22.5426861699999996	114.085926049999998	22.5449021300000005	1
2019-10-22 07:51:59	2019-10-22 09:33:06	3.17181930000000012	01	19-29岁	22.5460751096589007	114.10140318934171	440303	V0440300	15495	44	144	45	143	114.100568069999994	22.5426861699999996	114.103008399999993	22.5449021300000005	1
2019-10-22 10:31:17	2019-10-22 12:04:37	3.17181930000000012	02	30-39岁	22.5466920165220586	114.104081862385058	440303	V0440300	15496	44	145	45	144	114.103008399999993	22.5426861699999996	114.10544874	22.5449021300000005	1
2019-10-22 12:47:59	2019-10-22 14:55:58	3.17181930000000012	02	19-29岁	22.5465790102001797	114.113354123139146	440303	V0440300	15500	44	149	45	148	114.112769749999998	22.5426861699999996	114.115210079999997	22.5449021300000005	1
2019-10-22 12:16:25	2019-10-22 15:20:13	3.17181930000000012	01	19-29岁	22.5467480911572906	114.118753218866217	440303	V0440300	15502	44	151	45	150	114.117650420000004	22.5426861699999996	114.120090759999997	22.5449021300000005	1
2019-10-22 22:15:18	2019-10-22 23:40:24	3.17181930000000012	01	30-39岁	22.5453875714863088	114.121405037089616	440303	V0440300	15503	44	152	45	151	114.120090759999997	22.5426861699999996	114.122531089999995	22.5449021300000005	1
2019-10-22 14:53:49	2019-10-22 17:08:02	3.17181930000000012	02	19-29岁	22.5462660484118587	114.128635651072727	440303	V0440300	15506	44	155	45	154	114.127411769999995	22.5426861699999996	114.129852099999994	22.5449021300000005	1
2019-10-22 19:19:35	2019-10-22 21:31:13	2.29234759999999982	02	19-29岁	22.547564095537421	113.88899452696252	440305	V0440300	15765	45	57	48	56	113.888258820000004	22.5449021300000005	113.890699159999997	22.5471180900000014	1
2019-10-22 17:57:34	2019-10-22 20:45:35	2.29234759999999982	01	30-39岁	22.5471739740573902	113.903372621184758	440305	V0440300	15771	45	63	48	62	113.902900840000001	22.5449021300000005	113.905341179999994	22.5471180900000014	1
2019-10-22 22:55:30	2019-10-22 23:41:49	2.29234759999999982	01	0-18岁	22.5480628081337606	113.909697128472061	440305	V0440300	15773	45	65	48	64	113.907781510000007	22.5449021300000005	113.910221849999999	22.5471180900000014	1
2019-10-22 18:58:59	2019-10-22 22:26:54	2.29234759999999982	02	19-29岁	22.547558527307789	113.9116320763641	440305	V0440300	15774	45	66	47	65	113.910221849999999	22.5449021300000005	113.912662190000006	22.5471180900000014	1
2019-10-22 10:01:02	2019-10-22 11:27:47	2.29234759999999982	02	30-39岁	22.5480800243338315	113.928011009012934	440305	V0440300	15781	45	73	47	72	113.927304199999995	22.5449021300000005	113.929744540000002	22.5471180900000014	1
2019-10-22 12:34:05	2019-10-22 14:12:12	2.29234759999999982	01	30-39岁	22.5481391488262304	113.946265898416669	440305	V0440300	15788	45	80	47	79	113.944386559999998	22.5449021300000005	113.946826889999997	22.5471180900000014	1
2019-10-22 17:42:39	2019-10-22 20:15:09	2.29234759999999982	02	30-39岁	22.5475202878576297	113.948844534930814	440305	V0440300	15789	45	81	47	80	113.946826889999997	22.5449021300000005	113.949267230000004	22.5471180900000014	1
2019-10-22 13:51:19	2019-10-22 19:05:22	2.29234759999999982	01	30-39岁	22.5475992652892998	113.962542348038497	440305	V0440300	15795	45	87	47	86	113.961468909999994	22.5449021300000005	113.963909240000007	22.5471180900000014	1
2019-10-22 12:45:36	2019-10-22 18:51:21	2.29234759999999982	02	19-29岁	22.5476352936585798	113.963493731028635	440305	V0440300	15795	45	87	47	86	113.961468909999994	22.5449021300000005	113.963909240000007	22.5471180900000014	1
2019-10-22 09:20:28	2019-10-22 11:53:20	2.29234759999999982	01	19-29岁	22.5483158588572188	113.964644758905948	440305	V0440300	15796	45	88	47	87	113.963909240000007	22.5449021300000005	113.966349579999999	22.5471180900000014	3
2019-10-22 20:25:23	2019-10-22 20:58:20	2.29234759999999982	01	19-29岁	22.5483158588572188	113.964644758905948	440305	V0440300	15796	45	88	47	87	113.963909240000007	22.5449021300000005	113.966349579999999	22.5471180900000014	3
2019-10-22 18:26:11	2019-10-22 19:23:38	2.29234759999999982	01	19-29岁	22.5483158588572188	113.964644758905948	440305	V0440300	15796	45	88	47	87	113.963909240000007	22.5449021300000005	113.966349579999999	22.5471180900000014	3
2019-10-22 15:49:05	2019-10-22 17:17:00	2.29234759999999982	02	30-39岁	22.5487344345545111	113.965782099526876	440305	V0440300	15796	45	88	47	87	113.963909240000007	22.5449021300000005	113.966349579999999	22.5471180900000014	1
2019-10-22 10:02:35	2019-10-22 13:10:18	2.29234759999999982	01	40-49岁	22.5481341218963607	113.975589092269104	440305	V0440300	15800	45	92	47	91	113.973670589999998	22.5449021300000005	113.976110930000004	22.5471180900000014	1
2019-10-22 19:04:10	2019-10-22 20:37:33	3.05925700000000012	01	30-39岁	22.548616021529309	114.006146026129443	440304	V0440300	15813	45	105	47	104	114.005394960000004	22.5449021300000005	114.007835290000003	22.5471180900000014	1
2019-10-22 00:00:52	2019-10-22 03:36:48	3.05925700000000012	02	19-29岁	22.54918241484636	114.006512737206535	440304	V0440300	15813	45	105	47	104	114.005394960000004	22.5449021300000005	114.007835290000003	22.5471180900000014	1
2019-10-22 09:07:17	2019-10-22 10:26:31	3.05925700000000012	01	30-39岁	22.5489297760461085	114.010395043991053	440304	V0440300	15815	45	107	47	106	114.010275629999995	22.5449021300000005	114.012715970000002	22.5471180900000014	1
2019-10-22 00:00:04	2019-10-22 00:04:21	3.05925700000000012	01	19-29岁	22.5480701120416889	114.034141146115758	440304	V0440300	15824	45	116	46	115	114.032238660000004	22.5449021300000005	114.034678990000003	22.5471180900000014	1
2019-10-22 12:39:16	2019-10-22 20:13:44	3.05925700000000012	02	19-29岁	22.5475909882736687	114.036055826874033	440304	V0440300	15825	45	117	46	116	114.034678990000003	22.5449021300000005	114.037119329999996	22.5471180900000014	1
2019-10-22 14:55:46	2019-10-22 16:47:32	3.05925700000000012	02	19-29岁	22.54827346768122	114.039296286221045	440304	V0440300	15826	45	118	46	117	114.037119329999996	22.5449021300000005	114.039559659999995	22.5471180900000014	1
2019-10-22 08:20:45	2019-10-22 22:59:00	3.05925700000000012	03	未知	22.5474762490463512	114.039624236315177	440304	V0440300	15827	45	119	46	118	114.039559659999995	22.5449021300000005	114.042000000000002	22.5471180900000014	1
2019-10-22 14:50:14	2019-10-22 16:05:28	3.05925700000000012	01	0-18岁	22.5476245595403597	114.065428374641897	440304	V0440300	15837	45	129	46	128	114.063963029999996	22.5449021300000005	114.066403359999995	22.5471180900000014	1
2019-10-22 09:15:46	2019-10-22 12:30:49	3.05925700000000012	01	60岁以上	22.5479584846716108	114.068394623705373	440304	V0440300	15838	45	130	46	129	114.066403359999995	22.5449021300000005	114.068843700000002	22.5471180900000014	1
2019-10-22 15:42:10	2019-10-22 18:29:28	3.05925700000000012	01	19-29岁	22.54917504464375	114.077706787929614	440304	V0440300	15842	45	134	46	133	114.07616471	22.5449021300000005	114.078605039999999	22.5471180900000014	1
2019-10-22 11:16:29	2019-10-22 14:56:16	3.05925700000000012	01	30-39岁	22.5484282712389508	114.082804429873732	440304	V0440300	15844	45	136	46	135	114.081045380000006	22.5449021300000005	114.083485710000005	22.5471180900000014	1
2019-10-22 10:57:00	2019-10-22 11:36:34	3.17181930000000012	01	30-39岁	22.5487058231648199	114.10965624241868	440303	V0440300	15855	45	147	46	146	114.107889080000007	22.5449021300000005	114.110329410000006	22.5471180900000014	1
2019-10-22 09:43:30	2019-10-22 10:29:03	3.17181930000000012	01	19-29岁	22.5476892112965999	114.139100660486136	440303	V0440300	15867	45	159	46	158	114.137173110000006	22.5449021300000005	114.139613449999999	22.5471180900000014	1
2019-10-22 18:25:11	2019-10-22 21:53:07	3.17181930000000012	03	未知	22.5479158468479	114.141185174629697	440303	V0440300	15868	45	160	46	159	114.139613449999999	22.5449021300000005	114.142053779999998	22.5471180900000014	1
2019-10-22 17:21:04	2019-10-22 21:05:55	2.29234759999999982	01	19-29岁	22.5496154308796299	113.905028074388568	440305	V0440300	16128	46	63	49	62	113.902900840000001	22.5471180900000014	113.905341179999994	22.5493340400000015	1
2019-10-22 19:46:16	2019-10-22 22:57:36	2.29234759999999982	01	未知	22.5511630264226284	113.921228910662322	440305	V0440300	16135	46	70	48	69	113.919983189999996	22.5471180900000014	113.922423530000003	22.5493340400000015	1
2019-10-22 18:54:15	2019-10-22 21:28:35	2.29234759999999982	01	19-29岁	22.5504261075798311	113.921391015408403	440305	V0440300	16135	46	70	48	69	113.919983189999996	22.5471180900000014	113.922423530000003	22.5493340400000015	1
2019-10-22 11:02:19	2019-10-22 13:57:23	2.29234759999999982	01	50-59岁	22.5495770638168906	113.947847097600118	440305	V0440300	16146	46	81	48	80	113.946826889999997	22.5471180900000014	113.949267230000004	22.5493340400000015	1
2019-10-22 17:57:16	2019-10-22 21:22:48	2.29234759999999982	01	19-29岁	22.5499697823329797	113.948567160649631	440305	V0440300	16146	46	81	48	80	113.946826889999997	22.5471180900000014	113.949267230000004	22.5493340400000015	1
2019-10-22 18:02:45	2019-10-22 21:22:56	2.29234759999999982	01	19-29岁	22.5498556432808712	113.948734846568868	440305	V0440300	16146	46	81	48	80	113.946826889999997	22.5471180900000014	113.949267230000004	22.5493340400000015	1
2019-10-22 14:25:05	2019-10-22 17:26:44	2.29234759999999982	02	19-29岁	22.551424373448981	113.94817564502172	440305	V0440300	16146	46	81	48	80	113.946826889999997	22.5471180900000014	113.949267230000004	22.5493340400000015	1
2019-10-22 17:40:52	2019-10-22 22:50:13	2.29234759999999982	02	50-59岁	22.5501886049978602	113.961067055481962	440305	V0440300	16151	46	86	48	85	113.959028570000001	22.5471180900000014	113.961468909999994	22.5493340400000015	1
2019-10-22 15:54:03	2019-10-22 17:23:19	2.29234759999999982	01	19-29岁	22.5495557901128905	113.961965097284036	440305	V0440300	16152	46	87	48	86	113.961468909999994	22.5471180900000014	113.963909240000007	22.5493340400000015	1
2019-10-22 17:22:36	2019-10-22 19:59:19	2.29234759999999982	01	30-39岁	22.5512405998088283	113.964201791638231	440305	V0440300	16153	46	88	48	87	113.963909240000007	22.5471180900000014	113.966349579999999	22.5493340400000015	1
2019-10-22 17:26:45	2019-10-22 20:00:48	2.29234759999999982	01	30-39岁	22.5512681827542494	113.964706435641901	440305	V0440300	16153	46	88	48	87	113.963909240000007	22.5471180900000014	113.966349579999999	22.5493340400000015	1
2019-10-22 17:31:01	2019-10-22 19:12:11	2.29234759999999982	01	19-29岁	22.5514387859086298	113.965616034930079	440305	V0440300	16153	46	88	48	87	113.963909240000007	22.5471180900000014	113.966349579999999	22.5493340400000015	1
2019-10-22 17:32:11	2019-10-22 20:17:02	2.29234759999999982	02	50-59岁	22.5509887139829992	113.967112479722374	440305	V0440300	16154	46	89	48	88	113.966349579999999	22.5471180900000014	113.968789920000006	22.5493340400000015	1
2019-10-22 11:38:44	2019-10-22 13:29:40	2.29234759999999982	02	50-59岁	22.5504950298481113	113.97875369953924	440305	V0440300	16159	46	94	48	93	113.978551260000003	22.5471180900000014	113.980991599999996	22.5493340400000015	1
2019-10-22 12:18:15	2019-10-22 14:18:33	2.29234759999999982	02	30-39岁	22.5511059454341485	113.983890080450891	440305	V0440300	16161	46	96	48	95	113.983431929999995	22.5471180900000014	113.985872270000002	22.5493340400000015	1
2019-10-22 08:47:59	2019-10-22 12:37:08	3.05925700000000012	01	40-49岁	22.5512913884424684	114.004902834691578	440304	V0440300	16169	46	104	48	103	114.002954619999997	22.5471180900000014	114.005394960000004	22.5493340400000015	1
2019-10-22 15:06:05	2019-10-22 15:49:40	3.05925700000000012	01	30-39岁	22.5495036609161588	114.00825476361193	440304	V0440300	16171	46	106	48	105	114.007835290000003	22.5471180900000014	114.010275629999995	22.5493340400000015	1
2019-10-22 01:16:42	2019-10-22 01:20:53	3.05925700000000012	01	19-29岁	22.5502743272413397	114.009413833122153	440304	V0440300	16171	46	106	48	105	114.007835290000003	22.5471180900000014	114.010275629999995	22.5493340400000015	1
2019-10-22 18:41:46	2019-10-22 20:52:21	3.05925700000000012	02	30-39岁	22.5496525882834788	114.010437757830516	440304	V0440300	16172	46	107	48	106	114.010275629999995	22.5471180900000014	114.012715970000002	22.5493340400000015	1
2019-10-22 16:43:08	2019-10-22 18:17:17	3.05925700000000012	02	40-49岁	22.5493559666301699	114.01827564381361	440304	V0440300	16175	46	110	48	109	114.017596639999994	22.5471180900000014	114.02003698	22.5493340400000015	1
2019-10-22 18:10:14	2019-10-22 20:55:42	3.05925700000000012	01	50-59岁	22.5497331205342597	114.022066705042647	440304	V0440300	16176	46	111	48	110	114.02003698	22.5471180900000014	114.022477309999999	22.5493340400000015	1
2019-10-22 11:50:15	2019-10-22 19:03:58	3.05925700000000012	01	19-29岁	22.5513017078159592	114.03416918734861	440304	V0440300	16181	46	116	47	115	114.032238660000004	22.5471180900000014	114.034678990000003	22.5493340400000015	1
2019-10-22 09:49:41	2019-10-22 11:09:47	3.05925700000000012	01	40-49岁	22.5499145590821612	114.035296842228249	440304	V0440300	16182	46	117	47	116	114.034678990000003	22.5471180900000014	114.037119329999996	22.5493340400000015	1
2019-10-22 18:11:14	2019-10-22 19:18:39	3.05925700000000012	01	19-29岁	22.5499832920411016	114.041475183382943	440304	V0440300	16184	46	119	47	118	114.039559659999995	22.5471180900000014	114.042000000000002	22.5493340400000015	1
2019-10-22 19:53:26	2019-10-22 22:42:26	3.05925700000000012	02	30-39岁	22.5499584316936001	114.040125092966079	440304	V0440300	16184	46	119	47	118	114.039559659999995	22.5471180900000014	114.042000000000002	22.5493340400000015	1
2019-10-22 13:52:37	2019-10-22 16:43:13	3.05925700000000012	01	19-29岁	22.5507363245488506	114.04315954815732	440304	V0440300	16185	46	120	47	119	114.042000000000002	22.5471180900000014	114.044440339999994	22.5493340400000015	1
2019-10-22 19:25:30	2019-10-22 21:11:52	3.05925700000000012	03	未知	22.5511386163313396	114.060660730477352	440304	V0440300	16192	46	127	47	126	114.059082349999997	22.5471180900000014	114.061522690000004	22.5493340400000015	1
2019-10-22 18:17:47	2019-10-22 22:45:26	3.05925700000000012	01	30-39岁	22.550622827724311	114.077909481692615	440304	V0440300	16199	46	134	47	133	114.07616471	22.5471180900000014	114.078605039999999	22.5493340400000015	1
2019-10-22 17:41:46	2019-10-22 21:08:48	3.17181930000000012	01	19-29岁	22.54963553800388	114.115185335505373	440303	V0440300	16214	46	149	47	148	114.112769749999998	22.5471180900000014	114.115210079999997	22.5493340400000015	1
2019-10-22 00:01:26	2019-10-22 01:04:44	3.17181930000000012	01	19-29岁	22.5501510648178289	114.117759378555121	440303	V0440300	16216	46	151	47	150	114.117650420000004	22.5471180900000014	114.120090759999997	22.5493340400000015	1
2019-10-22 19:32:01	2019-10-22 20:04:03	3.17181930000000012	01	19-29岁	22.5514062336081302	114.117791590245588	440303	V0440300	16216	46	151	47	150	114.117650420000004	22.5471180900000014	114.120090759999997	22.5493340400000015	1
2019-10-22 15:16:42	2019-10-22 18:05:55	3.17181930000000012	01	40-49岁	22.5512412143726095	114.124198707953255	440303	V0440300	16218	46	153	47	152	114.122531089999995	22.5471180900000014	114.124971430000002	22.5493340400000015	1
2019-10-22 22:09:12	2019-10-22 23:43:17	3.17181930000000012	02	19-29岁	22.5509521299773716	114.146972449066425	440303	V0440300	16228	46	163	47	162	114.146934450000003	22.5471180900000014	114.149374789999996	22.5493340400000015	1
2019-10-22 16:27:40	2019-10-22 18:42:32	2.01503029999999983	01	19-29岁	22.5521920749836084	113.883789844775364	440306	V0440300	16477	47	55	50	54	113.883378149999999	22.5493340400000015	113.885818490000005	22.5515499999999989	1
2019-10-22 14:01:49	2019-10-22 15:34:48	2.29234759999999982	01	30-39岁	22.5532463819933007	113.921629584525007	440305	V0440300	16492	47	70	49	69	113.919983189999996	22.5493340400000015	113.922423530000003	22.5515499999999989	1
2019-10-22 15:49:39	2019-10-22 20:17:14	2.29234759999999982	01	19-29岁	22.5533052225289303	113.926117157720256	440305	V0440300	16494	47	72	49	71	113.924863869999996	22.5493340400000015	113.927304199999995	22.5515499999999989	1
2019-10-22 21:52:30	2019-10-22 23:40:24	2.29234759999999982	02	19-29岁	22.5536943707526483	113.941780892193719	440305	V0440300	16500	47	78	49	77	113.939505879999999	22.5493340400000015	113.941946220000005	22.5515499999999989	1
2019-10-22 09:17:16	2019-10-22 14:12:04	2.29234759999999982	01	30-39岁	22.5532294043345587	113.94580398770654	440305	V0440300	16502	47	80	49	79	113.944386559999998	22.5493340400000015	113.946826889999997	22.5515499999999989	1
2019-10-22 09:09:57	2019-10-22 10:59:11	2.29234759999999982	02	60岁以上	22.5537414374219516	113.946628313470541	440305	V0440300	16502	47	80	49	79	113.944386559999998	22.5493340400000015	113.946826889999997	22.5515499999999989	1
2019-10-22 00:00:17	2019-10-22 00:39:18	2.29234759999999982	01	19-29岁	22.5522198510594691	113.947293385507706	440305	V0440300	16503	47	81	49	80	113.946826889999997	22.5493340400000015	113.949267230000004	22.5515499999999989	1
2019-10-22 16:15:53	2019-10-22 19:06:23	2.29234759999999982	02	30-39岁	22.5516512887357692	113.95252352727519	440305	V0440300	16505	47	83	49	82	113.951707560000003	22.5493340400000015	113.954147899999995	22.5515499999999989	1
2019-10-22 00:00:19	2019-10-22 00:27:57	2.29234759999999982	01	19-29岁	22.5520344779342388	113.960365882594715	440305	V0440300	16508	47	86	49	85	113.959028570000001	22.5493340400000015	113.961468909999994	22.5515499999999989	1
2019-10-22 09:34:02	2019-10-22 12:42:32	2.29234759999999982	02	19-29岁	22.5516064615635585	113.963503920812812	440305	V0440300	16509	47	87	49	86	113.961468909999994	22.5493340400000015	113.963909240000007	22.5515499999999989	1
2019-10-22 15:29:30	2019-10-22 16:59:10	2.29234759999999982	01	19-29岁	22.5521463424828212	113.961986060044694	440305	V0440300	16509	47	87	49	86	113.961468909999994	22.5493340400000015	113.963909240000007	22.5515499999999989	1
2019-10-22 09:50:09	2019-10-22 12:06:16	2.29234759999999982	02	30-39岁	22.5518907871192908	113.962312299499615	440305	V0440300	16509	47	87	49	86	113.961468909999994	22.5493340400000015	113.963909240000007	22.5515499999999989	1
2019-10-22 13:23:44	2019-10-22 14:20:15	2.29234759999999982	02	19-29岁	22.5531162353958017	113.969378452657935	440305	V0440300	16512	47	90	49	89	113.968789920000006	22.5493340400000015	113.971230250000005	22.5515499999999989	1
2019-10-22 13:22:30	2019-10-22 15:11:43	2.29234759999999982	01	40-49岁	22.5523114208038287	113.982241198864614	440305	V0440300	16517	47	95	49	94	113.980991599999996	22.5493340400000015	113.983431929999995	22.5515499999999989	1
2019-10-22 18:08:59	2019-10-22 22:18:52	3.05925700000000012	01	30-39岁	22.5534362739149685	113.99458595973141	440304	V0440300	16522	47	100	49	99	113.99319328	22.5493340400000015	113.995633609999999	22.5515499999999989	1
2019-10-22 08:43:41	2019-10-22 09:59:58	3.05925700000000012	02	未知	22.5517571548833011	114.006165647332409	440304	V0440300	16527	47	105	49	104	114.005394960000004	22.5493340400000015	114.007835290000003	22.5515499999999989	1
2019-10-22 17:23:04	2019-10-22 18:34:40	3.05925700000000012	03	未知	22.5529549193814809	114.01573018447796	440304	V0440300	16531	47	109	49	108	114.015156300000001	22.5493340400000015	114.017596639999994	22.5515499999999989	1
2019-10-22 17:15:06	2019-10-22 20:21:05	3.05925700000000012	02	19-29岁	22.5517122135690293	114.03685195580772	440304	V0440300	16539	47	117	48	116	114.034678990000003	22.5493340400000015	114.037119329999996	22.5515499999999989	1
2019-10-22 17:02:50	2019-10-22 18:41:14	3.05925700000000012	03	未知	22.5525124684910914	114.03668909875627	440304	V0440300	16539	47	117	48	116	114.034678990000003	22.5493340400000015	114.037119329999996	22.5515499999999989	1
2019-10-22 20:49:29	2019-10-22 23:12:59	3.05925700000000012	02	19-29岁	22.5520635178075111	114.042693984156443	440304	V0440300	16542	47	120	48	119	114.042000000000002	22.5493340400000015	114.044440339999994	22.5515499999999989	1
2019-10-22 21:21:51	2019-10-22 23:43:30	3.05925700000000012	02	30-39岁	22.55362552191961	114.083715383881398	440304	V0440300	16559	47	137	48	136	114.083485710000005	22.5493340400000015	114.085926049999998	22.5515499999999989	1
2019-10-22 10:16:42	2019-10-22 11:23:28	3.05925700000000012	01	40-49岁	22.5523646594597693	114.086851392136879	440304	V0440300	16560	47	138	48	137	114.085926049999998	22.5493340400000015	114.088366390000004	22.5515499999999989	1
2019-10-22 21:36:16	2019-10-22 22:37:13	3.17181930000000012	01	0-18岁	22.5524390053584298	114.103446818932085	440303	V0440300	16567	47	145	48	144	114.103008399999993	22.5493340400000015	114.10544874	22.5515499999999989	1
2019-10-22 17:57:03	2019-10-22 20:41:00	3.17181930000000012	01	19-29岁	22.5521778258740895	114.134693503878111	440303	V0440300	16579	47	157	48	156	114.132292440000001	22.5493340400000015	114.134732769999999	22.5515499999999989	1
2019-10-22 18:29:31	2019-10-22 21:31:57	2.01503029999999983	02	19-29岁	22.5545463024370498	113.885126309719283	440306	V0440300	16834	48	55	51	54	113.883378149999999	22.5515499999999989	113.885818490000005	22.5537659599999998	1
2019-10-22 18:05:01	2019-10-22 21:01:53	2.01503029999999983	03	未知	22.5540307203108412	113.899060973752086	440306	V0440300	16840	48	61	51	60	113.898020169999995	22.5515499999999989	113.900460510000002	22.5537659599999998	1
2019-10-22 13:42:00	2019-10-22 15:48:58	2.29234759999999982	02	30-39岁	22.5538642656755215	113.921849051857848	440305	V0440300	16849	48	70	50	69	113.919983189999996	22.5515499999999989	113.922423530000003	22.5537659599999998	1
2019-10-22 15:27:31	2019-10-22 17:16:38	2.29234759999999982	01	19-29岁	22.5541875313457112	113.92364909476693	440305	V0440300	16850	48	71	50	70	113.922423530000003	22.5515499999999989	113.924863869999996	22.5537659599999998	1
2019-10-22 18:13:17	2019-10-22 20:01:06	2.29234759999999982	01	19-29岁	22.5559020725470702	113.956812247126379	440305	V0440300	16864	48	85	50	84	113.956588240000002	22.5515499999999989	113.959028570000001	22.5537659599999998	1
2019-10-22 11:37:17	2019-10-22 12:37:19	2.29234759999999982	01	30-39岁	22.5551688838484807	113.96671980796205	440305	V0440300	16868	48	89	50	88	113.966349579999999	22.5515499999999989	113.968789920000006	22.5537659599999998	1
2019-10-22 13:14:12	2019-10-22 14:16:05	2.29234759999999982	02	30-39岁	22.5547597073581798	113.969906083145062	440305	V0440300	16869	48	90	50	89	113.968789920000006	22.5515499999999989	113.971230250000005	22.5537659599999998	1
2019-10-22 22:12:17	2019-10-22 23:32:54	2.29234759999999982	02	40-49岁	22.5550214026316382	113.974214541839203	440305	V0440300	16871	48	92	50	91	113.973670589999998	22.5515499999999989	113.976110930000004	22.5537659599999998	1
2019-10-22 22:18:13	2019-10-22 23:32:54	2.29234759999999982	02	40-49岁	22.5546073376001388	113.974272163494163	440305	V0440300	16871	48	92	50	91	113.973670589999998	22.5515499999999989	113.976110930000004	22.5537659599999998	1
2019-10-22 21:21:24	2019-10-22 23:08:41	3.05925700000000012	02	50-59岁	22.5550338435613398	114.007163733592151	440304	V0440300	16884	48	105	50	104	114.005394960000004	22.5515499999999989	114.007835290000003	22.5537659599999998	1
2019-10-22 12:09:41	2019-10-22 14:04:54	3.05925700000000012	01	30-39岁	22.5551350748298312	114.013088838129619	440304	V0440300	16887	48	108	50	107	114.012715970000002	22.5515499999999989	114.015156300000001	22.5537659599999998	1
2019-10-22 18:13:32	2019-10-22 21:50:10	3.05925700000000012	01	19-29岁	22.5547294512495391	114.034066702955514	440304	V0440300	16895	48	116	49	115	114.032238660000004	22.5515499999999989	114.034678990000003	22.5537659599999998	1
2019-10-22 20:41:52	2019-10-22 22:21:10	3.05925700000000012	02	19-29岁	22.5547724646236887	114.033463329132175	440304	V0440300	16895	48	116	49	115	114.032238660000004	22.5515499999999989	114.034678990000003	22.5537659599999998	1
2019-10-22 17:11:10	2019-10-22 20:39:26	3.05925700000000012	02	30-39岁	22.5552699818892286	114.035969393203061	440304	V0440300	16896	48	117	49	116	114.034678990000003	22.5515499999999989	114.037119329999996	22.5537659599999998	1
2019-10-22 07:48:28	2019-10-22 11:30:06	3.05925700000000012	01	40-49岁	22.5544898577749784	114.036734282458724	440304	V0440300	16896	48	117	49	116	114.034678990000003	22.5515499999999989	114.037119329999996	22.5537659599999998	1
2019-10-22 17:35:00	2019-10-22 17:36:00	3.05925700000000012	02	40-49岁	22.5554068374370509	114.038007048657164	440304	V0440300	16897	48	118	49	117	114.037119329999996	22.5515499999999989	114.039559659999995	22.5537659599999998	1
2019-10-22 18:35:31	2019-10-22 21:04:12	3.05925700000000012	03	未知	22.5558403526592386	114.03851279096078	440304	V0440300	16897	48	118	49	117	114.037119329999996	22.5515499999999989	114.039559659999995	22.5537659599999998	1
2019-10-22 19:08:39	2019-10-22 21:40:01	3.05925700000000012	02	30-39岁	22.5541478892309009	114.086639009263337	440304	V0440300	16917	48	138	49	137	114.085926049999998	22.5515499999999989	114.088366390000004	22.5537659599999998	1
2019-10-22 15:17:28	2019-10-22 17:45:16	3.05925700000000012	03	未知	22.5542655302970907	114.086655971496256	440304	V0440300	16917	48	138	49	137	114.085926049999998	22.5515499999999989	114.088366390000004	22.5537659599999998	1
2019-10-22 17:27:02	2019-10-22 22:40:55	3.05925700000000012	02	30-39岁	22.5556680724526295	114.088346472227272	440304	V0440300	16917	48	138	49	137	114.085926049999998	22.5515499999999989	114.088366390000004	22.5537659599999998	1
2019-10-22 19:26:43	2019-10-22 23:20:50	3.05925700000000012	01	30-39岁	22.5558965742634712	114.089002456400138	440304	V0440300	16918	48	139	49	138	114.088366390000004	22.5515499999999989	114.090806720000003	22.5537659599999998	1
2019-10-22 22:36:04	2019-10-22 23:41:36	3.17181930000000012	02	19-29岁	22.5544586158574383	114.117883611900581	440303	V0440300	16930	48	151	49	150	114.117650420000004	22.5515499999999989	114.120090759999997	22.5537659599999998	1
2019-10-22 21:04:27	2019-10-22 22:38:23	3.17181930000000012	01	19-29岁	22.5556037671115597	114.147663858801764	440303	V0440300	16942	48	163	48	162	114.146934450000003	22.5515499999999989	114.149374789999996	22.5537659599999998	1
2019-10-22 14:34:03	2019-10-22 14:35:03	2.01503029999999983	02	19-29岁	22.5580677454628784	113.870365950138464	440306	V0440300	17185	49	49	52	48	113.868736139999996	22.5537659599999998	113.871176469999995	22.5559819099999999	1
2019-10-22 18:50:52	2019-10-22 20:55:07	2.01503029999999983	01	40-49岁	22.5577840714908184	113.871091352143679	440306	V0440300	17185	49	49	52	48	113.868736139999996	22.5537659599999998	113.871176469999995	22.5559819099999999	1
2019-10-22 18:38:13	2019-10-22 21:01:08	2.01503029999999983	02	19-29岁	22.5568318043277287	113.872239919014461	440306	V0440300	17186	49	50	52	49	113.871176469999995	22.5537659599999998	113.873616810000001	22.5559819099999999	1
2019-10-22 17:26:58	2019-10-22 18:15:26	2.01503029999999983	01	19-29岁	22.5562132970151303	113.899925469613976	440306	V0440300	17197	49	61	52	60	113.898020169999995	22.5537659599999998	113.900460510000002	22.5559819099999999	1
2019-10-22 17:21:32	2019-10-22 21:02:30	2.29234759999999982	01	19-29岁	22.5580529250807302	113.900321556091725	440305	V0440300	17197	49	61	52	60	113.898020169999995	22.5537659599999998	113.900460510000002	22.5559819099999999	1
2019-10-22 09:16:07	2019-10-22 17:11:47	2.01503029999999983	02	19-29岁	22.5569058088131591	113.905419124987148	440306	V0440300	17200	49	64	51	63	113.905341179999994	22.5537659599999998	113.907781510000007	22.5559819099999999	1
2019-10-22 19:13:39	2019-10-22 21:02:03	2.01503029999999983	03	未知	22.5580512596670886	113.909134368183246	440306	V0440300	17201	49	65	51	64	113.907781510000007	22.5537659599999998	113.910221849999999	22.5559819099999999	1
2019-10-22 00:17:37	2019-10-22 00:19:44	2.29234759999999982	02	30-39岁	22.5581958305761212	113.917127794362671	440305	V0440300	17204	49	68	51	67	113.915102520000005	22.5537659599999998	113.917542859999998	22.5559819099999999	1
2019-10-22 14:28:12	2019-10-22 17:32:42	2.29234759999999982	01	50-59岁	22.556763135080331	113.956530991767465	440305	V0440300	17220	49	84	51	83	113.954147899999995	22.5537659599999998	113.956588240000002	22.5559819099999999	1
2019-10-22 15:09:12	2019-10-22 17:28:21	2.29234759999999982	02	30-39岁	22.5581576815585088	113.980695246971621	440305	V0440300	17230	49	94	51	93	113.978551260000003	22.5537659599999998	113.980991599999996	22.5559819099999999	2
2019-10-22 10:25:25	2019-10-22 15:08:51	2.29234759999999982	02	30-39岁	22.5581576815585088	113.980695246971621	440305	V0440300	17230	49	94	51	93	113.978551260000003	22.5537659599999998	113.980991599999996	22.5559819099999999	2
2019-10-22 20:55:14	2019-10-22 22:56:08	2.29234759999999982	02	30-39岁	22.5566008752075291	113.983819103008656	440305	V0440300	17232	49	96	51	95	113.983431929999995	22.5537659599999998	113.985872270000002	22.5559819099999999	1
2019-10-22 10:09:39	2019-10-22 11:15:24	2.29234759999999982	01	30-39岁	22.5575362761596701	113.984129120387237	440305	V0440300	17232	49	96	51	95	113.983431929999995	22.5537659599999998	113.985872270000002	22.5559819099999999	1
2019-10-22 19:24:31	2019-10-22 20:24:09	2.29234759999999982	01	30-39岁	22.5573523571443495	113.988758355374102	440305	V0440300	17234	49	98	51	97	113.988312609999994	22.5537659599999998	113.990752939999993	22.5559819099999999	1
2019-10-22 20:30:38	2019-10-22 21:18:21	3.05925700000000012	02	19-29岁	22.5570113765415989	113.99657814419632	440304	V0440300	17237	49	101	51	100	113.995633609999999	22.5537659599999998	113.998073950000006	22.5559819099999999	2
2019-10-22 19:41:40	2019-10-22 20:30:07	3.05925700000000012	02	19-29岁	22.5570113765415989	113.99657814419632	440304	V0440300	17237	49	101	51	100	113.995633609999999	22.5537659599999998	113.998073950000006	22.5559819099999999	2
2019-10-22 11:48:39	2019-10-22 13:17:28	3.05925700000000012	01	30-39岁	22.5570739372959395	113.999443282675472	440304	V0440300	17238	49	102	51	101	113.998073950000006	22.5537659599999998	114.000514289999998	22.5559819099999999	1
2019-10-22 17:56:59	2019-10-22 22:43:09	3.05925700000000012	01	30-39岁	22.5560088765301217	114.019318019602764	440304	V0440300	17246	49	110	51	109	114.017596639999994	22.5537659599999998	114.02003698	22.5559819099999999	1
2019-10-22 19:38:52	2019-10-22 22:09:01	3.05925700000000012	02	19-29岁	22.5577503968399995	114.029532153283697	440304	V0440300	17250	49	114	50	113	114.027357980000005	22.5537659599999998	114.029798319999998	22.5559819099999999	1
2019-10-22 17:46:38	2019-10-22 20:41:32	3.05925700000000012	03	未知	22.5561487446028792	114.030771395082482	440304	V0440300	17251	49	115	50	114	114.029798319999998	22.5537659599999998	114.032238660000004	22.5559819099999999	1
2019-10-22 14:30:39	2019-10-22 19:39:12	3.05925700000000012	02	50-59岁	22.5561569223915797	114.03365719252659	440304	V0440300	17252	49	116	50	115	114.032238660000004	22.5537659599999998	114.034678990000003	22.5559819099999999	1
2019-10-22 13:57:54	2019-10-22 17:01:54	3.05925700000000012	01	19-29岁	22.5569411516823592	114.037517554127376	440304	V0440300	17254	49	118	50	117	114.037119329999996	22.5537659599999998	114.039559659999995	22.5559819099999999	1
2019-10-22 18:26:40	2019-10-22 23:06:58	3.05925700000000012	03	未知	22.5577229084520603	114.03928881468093	440304	V0440300	17254	49	118	50	117	114.037119329999996	22.5537659599999998	114.039559659999995	22.5559819099999999	1
2019-10-22 18:11:57	2019-10-22 22:53:11	3.05925700000000012	01	19-29岁	22.5567171470032406	114.040544379141679	440304	V0440300	17255	49	119	50	118	114.039559659999995	22.5537659599999998	114.042000000000002	22.5559819099999999	1
2019-10-22 18:33:48	2019-10-22 20:44:06	3.05925700000000012	01	30-39岁	22.5559988474816393	114.043688631626139	440304	V0440300	17256	49	120	50	119	114.042000000000002	22.5537659599999998	114.044440339999994	22.5559819099999999	1
2019-10-22 19:48:30	2019-10-22 21:27:15	3.05925700000000012	02	19-29岁	22.5561757121632489	114.062682007444863	440304	V0440300	17264	49	128	50	127	114.061522690000004	22.5537659599999998	114.063963029999996	22.5559819099999999	1
2019-10-22 08:27:21	2019-10-22 13:23:28	3.05925700000000012	01	19-29岁	22.5574787723681602	114.095635462927092	440304	V0440300	17277	49	141	50	140	114.093247059999996	22.5537659599999998	114.095687400000003	22.5559819099999999	1
2019-10-22 09:52:13	2019-10-22 09:53:13	3.05925700000000012	01	30-39岁	22.5568488744924913	114.093744028966242	440304	V0440300	17277	49	141	50	140	114.093247059999996	22.5537659599999998	114.095687400000003	22.5559819099999999	1
2019-10-22 18:24:46	2019-10-22 20:32:51	3.05925700000000012	01	19-29岁	22.5578785624854703	114.095782567007149	440304	V0440300	17278	49	142	50	141	114.095687400000003	22.5537659599999998	114.098127730000002	22.5559819099999999	1
2019-10-22 18:12:06	2019-10-22 18:24:34	3.17181930000000012	01	60岁以上	22.5567338943484614	114.099868476725675	440303	V0440300	17279	49	143	50	142	114.098127730000002	22.5537659599999998	114.100568069999994	22.5559819099999999	1
2019-10-22 23:03:27	2019-10-22 23:37:37	3.17181930000000012	03	19-29岁	22.5566606162657308	114.1068180607908	440303	V0440300	17282	49	146	50	145	114.10544874	22.5537659599999998	114.107889080000007	22.5559819099999999	1
2019-10-22 00:01:06	2019-10-22 00:05:47	3.17181930000000012	02	40-49岁	22.5573239892323087	114.12113777002665	440303	V0440300	17288	49	152	50	151	114.120090759999997	22.5537659599999998	114.122531089999995	22.5559819099999999	1
2019-10-22 17:59:58	2019-10-22 18:00:58	3.17181930000000012	01	40-49岁	22.5562761891265211	114.121596825609089	440303	V0440300	17288	49	152	50	151	114.120090759999997	22.5537659599999998	114.122531089999995	22.5559819099999999	1
2019-10-22 11:00:33	2019-10-22 18:59:31	4.98298400000000008	02	30-39岁	22.5571549822847608	114.220731289030624	440308	V0440300	17329	49	193	49	192	114.220144540000007	22.5537659599999998	114.222584870000006	22.5559819099999999	1
2019-10-22 11:49:31	2019-10-22 17:40:33	2.01503029999999983	02	30-39岁	22.5591161922559387	113.862122347427942	440306	V0440300	17539	50	46	53	45	113.861415129999997	22.5559819099999999	113.863855459999996	22.5581978700000008	1
2019-10-22 18:58:32	2019-10-22 20:55:19	2.01503029999999983	01	40-49岁	22.5600319162490486	113.871594427828342	440306	V0440300	17543	50	50	53	49	113.871176469999995	22.5559819099999999	113.873616810000001	22.5581978700000008	1
2019-10-22 18:10:56	2019-10-22 21:11:36	2.01503029999999983	01	30-39岁	22.5589347736002495	113.874572938488626	440306	V0440300	17544	50	51	53	50	113.873616810000001	22.5559819099999999	113.87605714	22.5581978700000008	1
2019-10-22 15:14:45	2019-10-22 15:45:52	2.01503029999999983	02	30-39岁	22.5587443470942688	113.888937922882519	440306	V0440300	17550	50	57	53	56	113.888258820000004	22.5559819099999999	113.890699159999997	22.5581978700000008	1
2019-10-22 15:00:34	2019-10-22 15:01:34	2.01503029999999983	02	19-29岁	22.5596148520798394	113.892882679047744	440306	V0440300	17551	50	58	53	57	113.890699159999997	22.5559819099999999	113.893139500000004	22.5581978700000008	1
2019-10-22 12:11:29	2019-10-22 14:12:41	2.01503029999999983	01	19-29岁	22.5596627950689808	113.908933243217959	440306	V0440300	17558	50	65	52	64	113.907781510000007	22.5559819099999999	113.910221849999999	22.5581978700000008	1
2019-10-22 14:08:40	2019-10-22 17:03:35	2.29234759999999982	02	19-29岁	22.5594765086527786	113.962087744955795	440305	V0440300	17580	50	87	52	86	113.961468909999994	22.5559819099999999	113.963909240000007	22.5581978700000008	1
2019-10-22 16:38:12	2019-10-22 18:41:08	2.29234759999999982	01	19-29岁	22.5598961040422701	113.965187957691569	440305	V0440300	17581	50	88	52	87	113.963909240000007	22.5559819099999999	113.966349579999999	22.5581978700000008	2
2019-10-22 08:35:57	2019-10-22 15:06:11	2.29234759999999982	01	19-29岁	22.5598961040422701	113.965187957691569	440305	V0440300	17581	50	88	52	87	113.963909240000007	22.5559819099999999	113.966349579999999	22.5581978700000008	2
2019-10-22 08:23:23	2019-10-22 09:00:46	2.29234759999999982	03	未知	22.5595853110009408	113.987514641369003	440305	V0440300	17590	50	97	52	96	113.985872270000002	22.5559819099999999	113.988312609999994	22.5581978700000008	1
2019-10-22 16:00:22	2019-10-22 19:29:35	3.05925700000000012	02	40-49岁	22.5588391630584191	114.026914313802976	440304	V0440300	17606	50	113	51	112	114.024917650000006	22.5559819099999999	114.027357980000005	22.5581978700000008	1
2019-10-22 06:11:50	2019-10-22 07:31:26	3.05925700000000012	03	未知	22.5600108395410608	114.027802605800375	440304	V0440300	17607	50	114	51	113	114.027357980000005	22.5559819099999999	114.029798319999998	22.5581978700000008	1
2019-10-22 15:59:22	2019-10-22 16:12:32	3.05925700000000012	03	未知	22.5598922990190012	114.02773712695469	440304	V0440300	17607	50	114	51	113	114.027357980000005	22.5559819099999999	114.029798319999998	22.5581978700000008	1
2019-10-22 00:24:33	2019-10-22 00:42:27	3.05925700000000012	01	30-39岁	22.5593416203172517	114.036523662256144	440304	V0440300	17610	50	117	51	116	114.034678990000003	22.5559819099999999	114.037119329999996	22.5581978700000008	1
2019-10-22 08:24:51	2019-10-22 10:47:09	3.05925700000000012	01	60岁以上	22.5587933467301198	114.041053933407497	440304	V0440300	17612	50	119	51	118	114.039559659999995	22.5559819099999999	114.042000000000002	22.5581978700000008	1
2019-10-22 17:28:34	2019-10-22 18:45:57	3.05925700000000012	02	19-29岁	22.5584111057295793	114.040391601126984	440304	V0440300	17612	50	119	51	118	114.039559659999995	22.5559819099999999	114.042000000000002	22.5581978700000008	2
2019-10-22 18:45:58	2019-10-22 20:01:15	3.05925700000000012	02	19-29岁	22.5584111057295793	114.040391601126984	440304	V0440300	17612	50	119	51	118	114.039559659999995	22.5559819099999999	114.042000000000002	22.5581978700000008	2
2019-10-22 19:15:23	2019-10-22 21:17:57	3.05925700000000012	01	30-39岁	22.5582037152361501	114.053660165897554	440304	V0440300	17617	50	124	51	123	114.051761350000007	22.5559819099999999	114.054201680000006	22.5581978700000008	1
2019-10-22 11:50:04	2019-10-22 15:06:34	3.05925700000000012	01	40-49岁	22.558858118936719	114.060807996354995	440304	V0440300	17620	50	127	51	126	114.059082349999997	22.5559819099999999	114.061522690000004	22.5581978700000008	1
2019-10-22 14:41:46	2019-10-22 15:28:55	3.05925700000000012	02	19-29岁	22.5602339360993298	114.084800769211924	440304	V0440300	17630	50	137	51	136	114.083485710000005	22.5559819099999999	114.085926049999998	22.5581978700000008	1
2019-10-22 14:21:56	2019-10-22 15:21:33	3.05925700000000012	03	未知	22.5589002689305786	114.092389131760001	440304	V0440300	17633	50	140	51	139	114.090806720000003	22.5559819099999999	114.093247059999996	22.5581978700000008	1
2019-10-22 11:29:02	2019-10-22 13:20:18	3.17181930000000012	01	30-39岁	22.5595756220093087	114.11633897136872	440303	V0440300	17643	50	150	51	149	114.115210079999997	22.5559819099999999	114.117650420000004	22.5581978700000008	2
2019-10-22 21:17:45	2019-10-22 22:30:55	3.17181930000000012	01	30-39岁	22.5595756220093087	114.11633897136872	440303	V0440300	17643	50	150	51	149	114.115210079999997	22.5559819099999999	114.117650420000004	22.5581978700000008	2
2019-10-22 12:59:27	2019-10-22 15:33:17	3.17181930000000012	01	30-39岁	22.5596123419304604	114.180963139192116	440303	V0440300	17669	50	176	50	175	114.178658819999995	22.5559819099999999	114.181099160000002	22.5581978700000008	1
2019-10-22 15:36:48	2019-10-22 16:54:31	2.01503029999999983	01	19-29岁	22.5605485251701907	113.867540764555002	440306	V0440300	17898	51	48	54	47	113.866295800000003	22.5581978700000008	113.868736139999996	22.5604138300000017	1
2019-10-22 18:51:46	2019-10-22 21:44:31	2.01503029999999983	03	未知	22.5616113479668385	113.887396639558531	440306	V0440300	17906	51	56	54	55	113.885818490000005	22.5581978700000008	113.888258820000004	22.5604138300000017	1
2019-10-22 16:01:05	2019-10-22 20:22:37	2.01503029999999983	01	19-29岁	22.5615227910496188	113.886086897756158	440306	V0440300	17906	51	56	54	55	113.885818490000005	22.5581978700000008	113.888258820000004	22.5604138300000017	1
2019-10-22 16:50:49	2019-10-22 20:07:47	2.01503029999999983	01	30-39岁	22.5609839154908194	113.890879526267497	440306	V0440300	17908	51	58	54	57	113.890699159999997	22.5581978700000008	113.893139500000004	22.5604138300000017	1
2019-10-22 19:22:50	2019-10-22 22:31:51	2.01503029999999983	01	40-49岁	22.5618663331776688	113.908544003153693	440306	V0440300	17915	51	65	53	64	113.907781510000007	22.5581978700000008	113.910221849999999	22.5604138300000017	1
2019-10-22 20:40:15	2019-10-22 23:41:32	2.29234759999999982	02	30-39岁	22.5623162392112988	113.937684423543359	440305	V0440300	17927	51	77	53	76	113.93706555	22.5581978700000008	113.939505879999999	22.5604138300000017	1
2019-10-22 17:44:08	2019-10-22 23:07:57	2.29234759999999982	01	19-29岁	22.5621106435193006	113.956782795000009	440305	V0440300	17935	51	85	53	84	113.956588240000002	22.5581978700000008	113.959028570000001	22.5604138300000017	1
2019-10-22 17:04:23	2019-10-22 21:09:07	2.29234759999999982	01	19-29岁	22.5616622623941083	113.960747462848829	440305	V0440300	17936	51	86	53	85	113.959028570000001	22.5581978700000008	113.961468909999994	22.5604138300000017	1
2019-10-22 11:53:14	2019-10-22 12:55:16	2.29234759999999982	02	30-39岁	22.5608597757472715	113.959832236226717	440305	V0440300	17936	51	86	53	85	113.959028570000001	22.5581978700000008	113.961468909999994	22.5604138300000017	1
2019-10-22 06:50:43	2019-10-22 07:36:43	2.29234759999999982	01	50-59岁	22.5610340903787012	113.964754921314352	440305	V0440300	17938	51	88	53	87	113.963909240000007	22.5581978700000008	113.966349579999999	22.5604138300000017	1
2019-10-22 19:44:24	2019-10-22 21:16:42	2.29234759999999982	01	30-39岁	22.5622052553151597	113.972775029973562	440305	V0440300	17941	51	91	53	90	113.971230250000005	22.5581978700000008	113.973670589999998	22.5604138300000017	1
2019-10-22 18:30:20	2019-10-22 20:38:12	2.29234759999999982	02	19-29岁	22.5620659921742792	113.977840700807334	440305	V0440300	17943	51	93	53	92	113.976110930000004	22.5581978700000008	113.978551260000003	22.5604138300000017	1
2019-10-22 14:24:44	2019-10-22 18:05:21	2.29234759999999982	01	30-39岁	22.5623160778651695	113.97866120595917	440305	V0440300	17944	51	94	53	93	113.978551260000003	22.5581978700000008	113.980991599999996	22.5604138300000017	1
2019-10-22 10:23:50	2019-10-22 11:59:32	3.05925700000000012	01	30-39岁	22.5609181490342188	114.008610860060287	440304	V0440300	17956	51	106	53	105	114.007835290000003	22.5581978700000008	114.010275629999995	22.5604138300000017	3
2019-10-22 15:11:59	2019-10-22 16:01:46	3.05925700000000012	01	30-39岁	22.5609181490342188	114.008610860060287	440304	V0440300	17956	51	106	53	105	114.007835290000003	22.5581978700000008	114.010275629999995	22.5604138300000017	3
2019-10-22 13:56:52	2019-10-22 14:55:42	3.05925700000000012	01	30-39岁	22.5609181490342188	114.008610860060287	440304	V0440300	17956	51	106	53	105	114.007835290000003	22.5581978700000008	114.010275629999995	22.5604138300000017	3
2019-10-22 14:14:37	2019-10-22 15:43:42	3.05925700000000012	01	19-29岁	22.56157519359612	114.027963401932837	440304	V0440300	17964	51	114	52	113	114.027357980000005	22.5581978700000008	114.029798319999998	22.5604138300000017	1
2019-10-22 20:02:41	2019-10-22 23:07:03	3.05925700000000012	02	30-39岁	22.5622791034506598	114.02747214773855	440304	V0440300	17964	51	114	52	113	114.027357980000005	22.5581978700000008	114.029798319999998	22.5604138300000017	1
2019-10-22 09:38:44	2019-10-22 15:14:23	3.05925700000000012	01	19-29岁	22.5619857678305884	114.02917899678981	440304	V0440300	17964	51	114	52	113	114.027357980000005	22.5581978700000008	114.029798319999998	22.5604138300000017	1
2019-10-22 18:11:00	2019-10-22 21:00:58	3.05925700000000012	01	30-39岁	22.5622179634012809	114.031486782286493	440304	V0440300	17965	51	115	52	114	114.029798319999998	22.5581978700000008	114.032238660000004	22.5604138300000017	1
2019-10-22 15:07:14	2019-10-22 18:03:32	3.05925700000000012	02	19-29岁	22.5619526731389612	114.033737205713365	440304	V0440300	17966	51	116	52	115	114.032238660000004	22.5581978700000008	114.034678990000003	22.5604138300000017	1
2019-10-22 09:46:32	2019-10-22 11:16:09	3.05925700000000012	01	30-39岁	22.5609821393171615	114.062453811329064	440304	V0440300	17978	51	128	52	127	114.061522690000004	22.5581978700000008	114.063963029999996	22.5604138300000017	1
2019-10-22 14:07:21	2019-10-22 15:50:45	3.05925700000000012	01	19-29岁	22.5608248770952393	114.065207226949767	440304	V0440300	17979	51	129	52	128	114.063963029999996	22.5581978700000008	114.066403359999995	22.5604138300000017	1
2019-10-22 14:57:05	2019-10-22 16:02:25	3.05925700000000012	01	40-49岁	22.5610911423513407	114.078825766298621	440304	V0440300	17985	51	135	52	134	114.078605039999999	22.5581978700000008	114.081045380000006	22.5604138300000017	1
2019-10-22 07:28:23	2019-10-22 08:28:56	3.05925700000000012	02	19-29岁	22.5605191580265405	114.09057681846437	440304	V0440300	17989	51	139	52	138	114.088366390000004	22.5581978700000008	114.090806720000003	22.5604138300000017	1
2019-10-22 20:38:29	2019-10-22 22:31:07	3.05925700000000012	03	未知	22.5619656140558718	114.093199425302544	440304	V0440300	17990	51	140	52	139	114.090806720000003	22.5581978700000008	114.093247059999996	22.5604138300000017	1
2019-10-22 15:10:46	2019-10-22 17:19:01	3.17181930000000012	01	50-59岁	22.5619040335370009	114.099779722367586	440303	V0440300	17993	51	143	52	142	114.098127730000002	22.5581978700000008	114.100568069999994	22.5604138300000017	1
2019-10-22 11:41:42	2019-10-22 11:41:42	3.17181930000000012	02	19-29岁	22.561084204026109	114.106871485718813	440303	V0440300	17996	51	146	52	145	114.10544874	22.5581978700000008	114.107889080000007	22.5604138300000017	1
2019-10-22 14:52:47	2019-10-22 18:16:26	3.17181930000000012	01	19-29岁	22.5611757621799498	114.118997550533024	440303	V0440300	18001	51	151	52	150	114.117650420000004	22.5581978700000008	114.120090759999997	22.5604138300000017	1
2019-10-22 15:58:25	2019-10-22 17:37:01	3.17181930000000012	01	未知	22.5605429743211694	114.13509394692899	440303	V0440300	18008	51	158	52	157	114.134732769999999	22.5581978700000008	114.137173110000006	22.5604138300000017	1
2019-10-22 23:27:25	2019-10-22 23:27:25	3.17181930000000012	03	未知	22.5626080228807311	114.137519670900673	440303	V0440300	18009	51	159	52	158	114.137173110000006	22.5581978700000008	114.139613449999999	22.5604138300000017	2
2019-10-22 06:49:55	2019-10-22 08:30:36	3.17181930000000012	03	未知	22.5626080228807311	114.137519670900673	440303	V0440300	18009	51	159	52	158	114.137173110000006	22.5581978700000008	114.139613449999999	22.5604138300000017	2
2019-10-22 13:09:36	2019-10-22 14:19:21	3.17181930000000012	01	40-49岁	22.5609741672210191	114.185532212404794	440303	V0440300	18028	51	178	51	177	114.183539499999995	22.5581978700000008	114.185979829999994	22.5604138300000017	1
2019-10-22 16:53:14	2019-10-22 18:21:27	2.01503029999999983	01	30-39岁	22.5639142661038399	113.860128678273057	440306	V0440300	18252	52	45	55	44	113.858974790000005	22.5604138300000017	113.861415129999997	22.562629789999999	1
2019-10-22 18:49:16	2019-10-22 21:03:16	2.01503029999999983	01	40-49岁	22.5628637050884713	113.883102912935286	440306	V0440300	18261	52	54	55	53	113.88093782	22.5604138300000017	113.883378149999999	22.562629789999999	1
2019-10-22 19:50:51	2019-10-22 21:17:59	2.01503029999999983	02	60岁以上	22.5643978307080211	113.891016685193549	440306	V0440300	18265	52	58	55	57	113.890699159999997	22.5604138300000017	113.893139500000004	22.562629789999999	1
2019-10-22 14:58:55	2019-10-22 20:36:49	2.01503029999999983	02	19-29岁	22.562719437963441	113.893357193652136	440306	V0440300	18266	52	59	55	58	113.893139500000004	22.5604138300000017	113.895579830000003	22.562629789999999	1
2019-10-22 12:48:12	2019-10-22 15:17:23	2.01503029999999983	03	19-29岁	22.564224497904771	113.896986668517926	440306	V0440300	18267	52	60	54	59	113.895579830000003	22.5604138300000017	113.898020169999995	22.562629789999999	1
2019-10-22 20:02:41	2019-10-22 22:24:01	2.01503029999999983	01	19-29岁	22.5643829924206898	113.900053629100228	440306	V0440300	18268	52	61	54	60	113.898020169999995	22.5604138300000017	113.900460510000002	22.562629789999999	1
2019-10-22 20:16:38	2019-10-22 22:08:38	2.29234759999999982	02	19-29岁	22.5628104700237593	113.945155569074302	440305	V0440300	18287	52	80	54	79	113.944386559999998	22.5604138300000017	113.946826889999997	22.562629789999999	1
2019-10-22 16:22:24	2019-10-22 22:27:12	2.29234759999999982	02	50-59岁	22.5637246304925903	113.950994812326641	440305	V0440300	18289	52	82	54	81	113.949267230000004	22.5604138300000017	113.951707560000003	22.562629789999999	1
2019-10-22 10:40:51	2019-10-22 14:22:59	2.29234759999999982	02	30-39岁	22.5630205400897488	113.978208569799136	440305	V0440300	18300	52	93	54	92	113.976110930000004	22.5604138300000017	113.978551260000003	22.562629789999999	1
2019-10-22 10:38:03	2019-10-22 11:49:18	2.29234759999999982	01	30-39岁	22.5641537485730588	113.982799580331431	440305	V0440300	18302	52	95	54	94	113.980991599999996	22.5604138300000017	113.983431929999995	22.562629789999999	1
2019-10-22 13:12:29	2019-10-22 20:19:21	2.29234759999999982	02	60岁以上	22.5637847302575807	113.986218394395451	440305	V0440300	18304	52	97	54	96	113.985872270000002	22.5604138300000017	113.988312609999994	22.562629789999999	1
2019-10-22 20:55:41	2019-10-22 22:12:45	3.05925700000000012	01	19-29岁	22.5641126088862514	114.011010139956795	440304	V0440300	18314	52	107	54	106	114.010275629999995	22.5604138300000017	114.012715970000002	22.562629789999999	1
2019-10-22 18:14:09	2019-10-22 20:28:29	3.05925700000000012	01	50-59岁	22.5626342209439414	114.031545887443713	440304	V0440300	18322	52	115	53	114	114.029798319999998	22.5604138300000017	114.032238660000004	22.562629789999999	1
2019-10-22 16:29:57	2019-10-22 18:31:55	3.05925700000000012	02	19-29岁	22.564539248401779	114.031582815278767	440304	V0440300	18322	52	115	53	114	114.029798319999998	22.5604138300000017	114.032238660000004	22.562629789999999	1
2019-10-22 18:32:11	2019-10-22 19:10:03	3.05925700000000012	01	19-29岁	22.5626485299340196	114.032808860607403	440304	V0440300	18323	52	116	53	115	114.032238660000004	22.5604138300000017	114.034678990000003	22.562629789999999	1
2019-10-22 18:53:10	2019-10-22 23:40:41	3.05925700000000012	01	19-29岁	22.5636213952643203	114.033196166877303	440304	V0440300	18323	52	116	53	115	114.032238660000004	22.5604138300000017	114.034678990000003	22.562629789999999	1
2019-10-22 09:53:15	2019-10-22 11:32:45	3.05925700000000012	01	30-39岁	22.5627550339555896	114.042009124692441	440304	V0440300	18327	52	120	53	119	114.042000000000002	22.5604138300000017	114.044440339999994	22.562629789999999	1
2019-10-22 15:38:03	2019-10-22 16:23:23	3.17181930000000012	01	30-39岁	22.5639732630607206	114.113438917243286	440303	V0440300	18356	52	149	53	148	114.112769749999998	22.5604138300000017	114.115210079999997	22.562629789999999	1
2019-10-22 17:59:48	2019-10-22 21:00:58	3.17181930000000012	02	19-29岁	22.5627074848930711	114.121366071929273	440303	V0440300	18359	52	152	53	151	114.120090759999997	22.5604138300000017	114.122531089999995	22.562629789999999	1
2019-10-22 17:37:29	2019-10-22 19:14:09	3.17181930000000012	01	30-39岁	22.5644187506470004	114.161739339525397	440303	V0440300	18376	52	169	52	168	114.16157647	22.5604138300000017	114.164016810000007	22.562629789999999	1
2019-10-22 12:23:52	2019-10-22 13:38:18	2.01503029999999983	02	30-39岁	22.5658779069323394	113.863174072660684	440306	V0440300	18610	53	46	56	45	113.861415129999997	22.562629789999999	113.863855459999996	22.5648457399999991	1
2019-10-22 21:21:20	2019-10-22 23:42:51	2.01503029999999983	01	30-39岁	22.5653246917963202	113.870435230780998	440306	V0440300	18613	53	49	56	48	113.868736139999996	22.562629789999999	113.871176469999995	22.5648457399999991	1
2019-10-22 11:50:19	2019-10-22 13:17:52	2.01503029999999983	01	30-39岁	22.5654486904511593	113.873094806759312	440306	V0440300	18614	53	50	56	49	113.871176469999995	22.562629789999999	113.873616810000001	22.5648457399999991	1
2019-10-22 20:04:35	2019-10-22 20:04:35	2.01503029999999983	01	19-29岁	22.5650571081852114	113.875231601263138	440306	V0440300	18615	53	51	56	50	113.873616810000001	22.562629789999999	113.87605714	22.5648457399999991	1
2019-10-22 19:15:57	2019-10-22 21:32:17	2.01503029999999983	01	19-29岁	22.5649649551576701	113.87838189205533	440306	V0440300	18616	53	52	56	51	113.87605714	22.562629789999999	113.878497479999993	22.5648457399999991	1
2019-10-22 11:32:01	2019-10-22 11:33:01	2.01503029999999983	02	30-39岁	22.5667996970940905	113.88084749532527	440306	V0440300	18617	53	53	56	52	113.878497479999993	22.562629789999999	113.88093782	22.5648457399999991	1
2019-10-22 18:25:14	2019-10-22 18:26:30	2.01503029999999983	02	19-29岁	22.5650290312050288	113.88354003507996	440306	V0440300	18619	53	55	56	54	113.883378149999999	22.562629789999999	113.885818490000005	22.5648457399999991	1
2019-10-22 13:56:47	2019-10-22 14:47:50	2.01503029999999983	01	19-29岁	22.5663723295700009	113.887658914967147	440306	V0440300	18620	53	56	56	55	113.885818490000005	22.562629789999999	113.888258820000004	22.5648457399999991	1
2019-10-22 16:18:21	2019-10-22 17:48:33	2.01503029999999983	02	30-39岁	22.566671964387151	113.892413469345357	440306	V0440300	18622	53	58	56	57	113.890699159999997	22.562629789999999	113.893139500000004	22.5648457399999991	1
2019-10-22 18:33:21	2019-10-22 20:53:02	2.01503029999999983	02	30-39岁	22.5658496095700585	113.899826472833965	440306	V0440300	18625	53	61	55	60	113.898020169999995	22.562629789999999	113.900460510000002	22.5648457399999991	1
2019-10-22 16:05:04	2019-10-22 18:02:32	2.01503029999999983	03	未知	22.5655992350525096	113.900881501438391	440306	V0440300	18626	53	62	55	61	113.900460510000002	22.562629789999999	113.902900840000001	22.5648457399999991	1
2019-10-22 21:14:16	2019-10-22 23:14:46	2.01503029999999983	02	19-29岁	22.56537617907982	113.900546400259856	440306	V0440300	18626	53	62	55	61	113.900460510000002	22.562629789999999	113.902900840000001	22.5648457399999991	1
2019-10-22 09:51:21	2019-10-22 13:53:08	2.29234759999999982	02	50-59岁	22.5657600015735902	113.938910404032171	440305	V0440300	18641	53	77	55	76	113.93706555	22.562629789999999	113.939505879999999	22.5648457399999991	2
2019-10-22 19:47:23	2019-10-22 21:44:44	2.29234759999999982	02	50-59岁	22.5657600015735902	113.938910404032171	440305	V0440300	18641	53	77	55	76	113.93706555	22.562629789999999	113.939505879999999	22.5648457399999991	2
2019-10-22 15:56:58	2019-10-22 18:14:57	2.29234759999999982	01	0-18岁	22.5661830869246707	113.972658962634554	440305	V0440300	18655	53	91	55	90	113.971230250000005	22.562629789999999	113.973670589999998	22.5648457399999991	1
2019-10-22 19:07:06	2019-10-22 21:48:16	2.29234759999999982	01	30-39岁	22.5665842833749686	113.972397542004401	440305	V0440300	18655	53	91	55	90	113.971230250000005	22.562629789999999	113.973670589999998	22.5648457399999991	1
2019-10-22 19:08:57	2019-10-22 21:31:42	2.29234759999999982	02	19-29岁	22.56620201666545	113.974621467296814	440305	V0440300	18656	53	92	55	91	113.973670589999998	22.562629789999999	113.976110930000004	22.5648457399999991	1
2019-10-22 15:35:06	2019-10-22 16:56:18	2.29234759999999982	01	19-29岁	22.5661364889900113	113.974496571868684	440305	V0440300	18656	53	92	55	91	113.973670589999998	22.562629789999999	113.976110930000004	22.5648457399999991	1
2019-10-22 15:14:53	2019-10-22 21:16:18	2.29234759999999982	01	19-29岁	22.5649441807979194	113.983559757840681	440305	V0440300	18660	53	96	55	95	113.983431929999995	22.562629789999999	113.985872270000002	22.5648457399999991	1
2019-10-22 19:27:39	2019-10-22 19:27:39	2.29234759999999982	01	40-49岁	22.5659782798458011	113.988648637277294	440305	V0440300	18662	53	98	55	97	113.988312609999994	22.562629789999999	113.990752939999993	22.5648457399999991	1
2019-10-22 19:03:28	2019-10-22 22:41:58	3.05925700000000012	02	19-29岁	22.5648815366752693	114.031546328720239	440304	V0440300	18679	53	115	54	114	114.029798319999998	22.562629789999999	114.032238660000004	22.5648457399999991	1
2019-10-22 17:02:11	2019-10-22 18:32:32	3.05925700000000012	02	19-29岁	22.5653318562078589	114.030030434321034	440304	V0440300	18679	53	115	54	114	114.029798319999998	22.562629789999999	114.032238660000004	22.5648457399999991	1
2019-10-22 15:53:18	2019-10-22 17:34:23	3.05925700000000012	01	19-29岁	22.5659154373339206	114.033283092360918	440304	V0440300	18680	53	116	54	115	114.032238660000004	22.562629789999999	114.034678990000003	22.5648457399999991	2
2019-10-22 17:34:42	2019-10-22 18:59:44	3.05925700000000012	01	19-29岁	22.5659154373339206	114.033283092360918	440304	V0440300	18680	53	116	54	115	114.032238660000004	22.562629789999999	114.034678990000003	22.5648457399999991	2
2019-10-22 22:37:19	2019-10-22 22:38:19	3.05925700000000012	02	19-29岁	22.5649876301225198	114.033380701425401	440304	V0440300	18680	53	116	54	115	114.032238660000004	22.562629789999999	114.034678990000003	22.5648457399999991	1
2019-10-22 18:39:48	2019-10-22 20:30:50	3.05925700000000012	03	未知	22.5660694224728395	114.041141501921373	440304	V0440300	18683	53	119	54	118	114.039559659999995	22.562629789999999	114.042000000000002	22.5648457399999991	1
2019-10-22 09:44:20	2019-10-22 11:46:05	3.05925700000000012	01	30-39岁	22.5661150360514107	114.043618577906926	440304	V0440300	18684	53	120	54	119	114.042000000000002	22.562629789999999	114.044440339999994	22.5648457399999991	1
2019-10-22 17:21:42	2019-10-22 18:16:49	3.05925700000000012	01	19-29岁	22.5658589930492184	114.050309925381754	440304	V0440300	18687	53	123	54	122	114.04932101	22.562629789999999	114.051761350000007	22.5648457399999991	1
2019-10-22 10:44:54	2019-10-22 13:07:56	3.05925700000000012	01	50-59岁	22.5667225714826714	114.051136999406665	440304	V0440300	18687	53	123	54	122	114.04932101	22.562629789999999	114.051761350000007	22.5648457399999991	2
2019-10-22 09:57:38	2019-10-22 10:44:22	3.05925700000000012	01	50-59岁	22.5667225714826714	114.051136999406665	440304	V0440300	18687	53	123	54	122	114.04932101	22.562629789999999	114.051761350000007	22.5648457399999991	2
2019-10-22 12:01:34	2019-10-22 13:03:05	3.05925700000000012	02	40-49岁	22.5663259638381994	114.051164877166656	440304	V0440300	18687	53	123	54	122	114.04932101	22.562629789999999	114.051761350000007	22.5648457399999991	1
2019-10-22 12:00:34	2019-10-22 14:05:53	3.05925700000000012	02	30-39岁	22.5657326423176805	114.058184106785717	440304	V0440300	18690	53	126	54	125	114.056642019999998	22.562629789999999	114.059082349999997	22.5648457399999991	1
2019-10-22 18:47:02	2019-10-22 21:42:55	3.05925700000000012	01	40-49岁	22.5649932127311885	114.056742128443076	440304	V0440300	18690	53	126	54	125	114.056642019999998	22.562629789999999	114.059082349999997	22.5648457399999991	1
2019-10-22 17:17:41	2019-10-22 21:44:22	2.01503029999999983	01	19-29岁	22.5675692895728091	113.861522783473589	440306	V0440300	18967	54	46	57	45	113.861415129999997	22.5648457399999991	113.863855459999996	22.5670617	1
2019-10-22 08:23:20	2019-10-22 09:57:41	2.01503029999999983	02	30-39岁	22.56857635375858	113.86780621913725	440306	V0440300	18969	54	48	57	47	113.866295800000003	22.5648457399999991	113.868736139999996	22.5670617	1
2019-10-22 12:09:35	2019-10-22 14:17:51	2.01503029999999983	02	19-29岁	22.5688726259621788	113.867265088783242	440306	V0440300	18969	54	48	57	47	113.866295800000003	22.5648457399999991	113.868736139999996	22.5670617	1
2019-10-22 16:11:02	2019-10-22 16:12:02	2.01503029999999983	01	30-39岁	22.5691008259743917	113.872954060990267	440306	V0440300	18971	54	50	57	49	113.871176469999995	22.5648457399999991	113.873616810000001	22.5670617	1
2019-10-22 20:12:51	2019-10-22 21:47:00	2.01503029999999983	02	19-29岁	22.5679125893338117	113.873107206356039	440306	V0440300	18971	54	50	57	49	113.871176469999995	22.5648457399999991	113.873616810000001	22.5670617	1
2019-10-22 20:52:42	2019-10-22 21:17:25	2.01503029999999983	02	19-29岁	22.5689811396950191	113.878398271804627	440306	V0440300	18973	54	52	57	51	113.87605714	22.5648457399999991	113.878497479999993	22.5670617	1
2019-10-22 14:17:59	2019-10-22 16:56:35	2.01503029999999983	01	30-39岁	22.5682134766177214	113.888132548097872	440306	V0440300	18977	54	56	57	55	113.885818490000005	22.5648457399999991	113.888258820000004	22.5670617	1
2019-10-22 16:33:47	2019-10-22 20:11:31	2.01503029999999983	01	30-39岁	22.5676188437874004	113.887251946414906	440306	V0440300	18977	54	56	57	55	113.885818490000005	22.5648457399999991	113.888258820000004	22.5670617	1
2019-10-22 08:20:37	2019-10-22 19:43:32	2.01503029999999983	01	19-29岁	22.5692141616974098	113.887148075551977	440306	V0440300	18977	54	56	57	55	113.885818490000005	22.5648457399999991	113.888258820000004	22.5670617	1
2019-10-22 12:24:30	2019-10-22 22:15:58	2.01503029999999983	02	19-29岁	22.56730771614491	113.890757039706585	440306	V0440300	18979	54	58	56	57	113.890699159999997	22.5648457399999991	113.893139500000004	22.5670617	1
2019-10-22 12:06:52	2019-10-22 16:31:03	2.29234759999999982	02	19-29岁	22.5671952407941703	113.957924648625138	440305	V0440300	19006	54	85	56	84	113.956588240000002	22.5648457399999991	113.959028570000001	22.5670617	1
2019-10-22 00:41:32	2019-10-22 10:02:41	2.29234759999999982	02	19-29岁	22.5670834542668501	113.987905513343946	440305	V0440300	19018	54	97	56	96	113.985872270000002	22.5648457399999991	113.988312609999994	22.5670617	1
2019-10-22 17:00:24	2019-10-22 18:58:47	3.05925700000000012	03	未知	22.5673530964238012	114.048120723507239	440304	V0440300	19043	54	122	55	121	114.046880669999993	22.5648457399999991	114.04932101	22.5670617	1
2019-10-22 11:22:57	2019-10-22 12:00:30	3.05925700000000012	02	19-29岁	22.56878462552298	114.048420633476326	440304	V0440300	19043	54	122	55	121	114.046880669999993	22.5648457399999991	114.04932101	22.5670617	1
2019-10-22 09:38:39	2019-10-22 18:12:13	3.05925700000000012	01	19-29岁	22.5690472354890801	114.048959250906165	440304	V0440300	19043	54	122	55	121	114.046880669999993	22.5648457399999991	114.04932101	22.5670617	1
2019-10-22 08:01:19	2019-10-22 08:19:04	3.05925700000000012	03	未知	22.5689335381715388	114.058504859743891	440304	V0440300	19047	54	126	55	125	114.056642019999998	22.5648457399999991	114.059082349999997	22.5670617	1
2019-10-22 18:47:03	2019-10-22 23:08:47	3.17181930000000012	02	30-39岁	22.5689071070878207	114.097232685547013	440303	V0440300	19063	54	142	55	141	114.095687400000003	22.5648457399999991	114.098127730000002	22.5670617	1
2019-10-22 15:04:52	2019-10-22 19:05:27	3.17181930000000012	01	19-29岁	22.5685626131429586	114.10966000911418	440303	V0440300	19068	54	147	55	146	114.107889080000007	22.5648457399999991	114.110329410000006	22.5670617	1
2019-10-22 22:26:20	2019-10-22 23:04:59	3.17181930000000012	01	19-29岁	22.5681491196760717	114.108249750399708	440303	V0440300	19068	54	147	55	146	114.107889080000007	22.5648457399999991	114.110329410000006	22.5670617	1
2019-10-22 15:16:58	2019-10-22 16:33:45	3.17181930000000012	02	30-39岁	22.5685744327234197	114.109815257403568	440303	V0440300	19068	54	147	55	146	114.107889080000007	22.5648457399999991	114.110329410000006	22.5670617	1
2019-10-22 21:28:15	2019-10-22 23:21:32	3.17181930000000012	01	19-29岁	22.5678640029160107	114.172845297830861	440303	V0440300	19094	54	173	54	172	114.171337820000005	22.5648457399999991	114.173778150000004	22.5670617	1
2019-10-22 18:23:29	2019-10-22 19:55:51	3.17181930000000012	01	0-18岁	22.5673977717612289	114.180211905327184	440303	V0440300	19097	54	176	54	175	114.178658819999995	22.5648457399999991	114.181099160000002	22.5670617	2
2019-10-22 17:52:05	2019-10-22 18:23:20	3.17181930000000012	01	0-18岁	22.5673977717612289	114.180211905327184	440303	V0440300	19097	54	176	54	175	114.178658819999995	22.5648457399999991	114.181099160000002	22.5670617	2
2019-10-22 09:27:02	2019-10-22 19:01:06	2.01503029999999983	01	19-29岁	22.5700059281193113	113.849544910847086	440306	V0440300	19319	55	41	58	40	113.849213449999993	22.5670617	113.851653780000007	22.5692776600000009	1
2019-10-22 17:22:52	2019-10-22 19:13:55	2.01503029999999983	01	19-29岁	22.5713670273670992	113.849465363445972	440306	V0440300	19319	55	41	58	40	113.849213449999993	22.5670617	113.851653780000007	22.5692776600000009	1
2019-10-22 21:21:11	2019-10-22 23:40:41	2.01503029999999983	02	19-29岁	22.5710828783210786	113.851541540491212	440306	V0440300	19319	55	41	58	40	113.849213449999993	22.5670617	113.851653780000007	22.5692776600000009	1
2019-10-22 17:06:58	2019-10-22 20:07:39	2.01503029999999983	02	19-29岁	22.5708265769390302	113.849516525931278	440306	V0440300	19319	55	41	58	40	113.849213449999993	22.5670617	113.851653780000007	22.5692776600000009	1
2019-10-22 19:24:50	2019-10-22 21:36:23	2.01503029999999983	01	19-29岁	22.5702868886548202	113.849606537999733	440306	V0440300	19319	55	41	58	40	113.849213449999993	22.5670617	113.851653780000007	22.5692776600000009	1
2019-10-22 17:58:55	2019-10-22 19:18:57	2.01503029999999983	02	19-29岁	22.5697862184278613	113.855370321792861	440306	V0440300	19321	55	43	58	42	113.854094119999999	22.5670617	113.856534460000006	22.5692776600000009	1
2019-10-22 18:51:57	2019-10-22 21:06:31	2.01503029999999983	01	30-39岁	22.5712253491504384	113.866667715244361	440306	V0440300	19326	55	48	58	47	113.866295800000003	22.5670617	113.868736139999996	22.5692776600000009	1
2019-10-22 17:29:15	2019-10-22 19:53:18	2.01503029999999983	01	30-39岁	22.5700588940990592	113.883242243047093	440306	V0440300	19332	55	54	58	53	113.88093782	22.5670617	113.883378149999999	22.5692776600000009	1
2019-10-22 12:53:06	2019-10-22 14:52:02	2.01503029999999983	03	19-29岁	22.5697938204266393	113.890516606750111	440306	V0440300	19335	55	57	57	56	113.888258820000004	22.5670617	113.890699159999997	22.5692776600000009	1
2019-10-22 00:00:01	2019-10-22 00:03:43	2.01503029999999983	01	19-29岁	22.570283207349469	113.892954348067789	440306	V0440300	19336	55	58	57	57	113.890699159999997	22.5670617	113.893139500000004	22.5692776600000009	1
2019-10-22 18:15:15	2019-10-22 21:03:24	2.01503029999999983	02	30-39岁	22.5700338199823207	113.891725862957458	440306	V0440300	19336	55	58	57	57	113.890699159999997	22.5670617	113.893139500000004	22.5692776600000009	1
2019-10-22 17:48:50	2019-10-22 20:21:53	2.01503029999999983	01	未知	22.5713964982343214	113.893590146242843	440306	V0440300	19337	55	59	57	58	113.893139500000004	22.5670617	113.895579830000003	22.5692776600000009	1
2019-10-22 22:20:43	2019-10-22 22:21:38	2.01503029999999983	01	30-39岁	22.5693191186044508	113.906589718380388	440306	V0440300	19342	55	64	57	63	113.905341179999994	22.5670617	113.907781510000007	22.5692776600000009	1
2019-10-22 14:19:06	2019-10-22 15:46:47	2.29234759999999982	02	19-29岁	22.5701563622572507	113.91633690175442	440305	V0440300	19346	55	68	57	67	113.915102520000005	22.5670617	113.917542859999998	22.5692776600000009	1
2019-10-22 09:43:47	2019-10-22 12:04:18	2.29234759999999982	03	未知	22.5693624054063804	113.949898975414328	440305	V0440300	19360	55	82	57	81	113.949267230000004	22.5670617	113.951707560000003	22.5692776600000009	1
2019-10-22 13:12:03	2019-10-22 14:15:13	3.05925700000000012	01	30-39岁	22.5714455215116914	114.038529087973032	440304	V0440300	19396	55	118	56	117	114.037119329999996	22.5670617	114.039559659999995	22.5692776600000009	1
2019-10-22 17:33:29	2019-10-22 17:34:29	3.05925700000000012	02	19-29岁	22.5710603843042783	114.039178722014412	440304	V0440300	19396	55	118	56	117	114.037119329999996	22.5670617	114.039559659999995	22.5692776600000009	1
2019-10-22 09:42:08	2019-10-22 21:38:54	3.05925700000000012	01	50-59岁	22.5703439035294409	114.046832500001869	440304	V0440300	19399	55	121	56	120	114.044440339999994	22.5670617	114.046880669999993	22.5692776600000009	1
2019-10-22 14:12:32	2019-10-22 15:41:09	3.05925700000000012	02	19-29岁	22.5694052551822892	114.048796133802668	440304	V0440300	19400	55	122	56	121	114.046880669999993	22.5670617	114.04932101	22.5692776600000009	1
2019-10-22 07:22:14	2019-10-22 18:09:18	3.05925700000000012	01	19-29岁	22.5710791869528009	114.05050003309708	440304	V0440300	19401	55	123	56	122	114.04932101	22.5670617	114.051761350000007	22.5692776600000009	2
2019-10-22 00:00:03	2019-10-22 00:08:10	3.05925700000000012	01	19-29岁	22.5710791869528009	114.05050003309708	440304	V0440300	19401	55	123	56	122	114.04932101	22.5670617	114.051761350000007	22.5692776600000009	2
2019-10-22 09:07:38	2019-10-22 10:04:52	3.05925700000000012	01	19-29岁	22.56937180687477	114.053364366174705	440304	V0440300	19402	55	124	56	123	114.051761350000007	22.5670617	114.054201680000006	22.5692776600000009	1
2019-10-22 18:06:24	2019-10-22 20:03:50	3.05925700000000012	01	30-39岁	22.5700211634432009	114.054322371628203	440304	V0440300	19403	55	125	56	124	114.054201680000006	22.5670617	114.056642019999998	22.5692776600000009	1
2019-10-22 17:51:39	2019-10-22 21:40:25	3.05925700000000012	01	19-29岁	22.5702122359314394	114.05736010979399	440304	V0440300	19404	55	126	56	125	114.056642019999998	22.5670617	114.059082349999997	22.5692776600000009	1
2019-10-22 20:58:11	2019-10-22 23:43:14	3.05925700000000012	01	19-29岁	22.5701468238638405	114.057730791847604	440304	V0440300	19404	55	126	56	125	114.056642019999998	22.5670617	114.059082349999997	22.5692776600000009	1
2019-10-22 21:09:33	2019-10-22 21:09:58	3.05925700000000012	02	19-29岁	22.5711359868670307	114.067894583370531	440304	V0440300	19408	55	130	56	129	114.066403359999995	22.5670617	114.068843700000002	22.5692776600000009	1
2019-10-22 21:08:45	2019-10-22 23:42:08	3.05925700000000012	01	30-39岁	22.5708108830574297	114.068873298982169	440304	V0440300	19409	55	131	56	130	114.068843700000002	22.5670617	114.071284030000001	22.5692776600000009	1
2019-10-22 00:20:09	2019-10-22 04:17:08	3.05925700000000012	01	19-29岁	22.570571778600371	114.084495778842026	440304	V0440300	19415	55	137	56	136	114.083485710000005	22.5670617	114.085926049999998	22.5692776600000009	1
2019-10-22 15:46:53	2019-10-22 18:35:53	3.17181930000000012	01	19-29岁	22.5699357284114015	114.085753118643581	440303	V0440300	19415	55	137	56	136	114.083485710000005	22.5670617	114.085926049999998	22.5692776600000009	2
2019-10-22 13:51:58	2019-10-22 14:54:47	3.17181930000000012	01	19-29岁	22.5699357284114015	114.085753118643581	440303	V0440300	19415	55	137	56	136	114.083485710000005	22.5670617	114.085926049999998	22.5692776600000009	2
2019-10-22 15:04:23	2019-10-22 17:56:15	3.17181930000000012	01	19-29岁	22.5707995332273015	114.09058445453492	440303	V0440300	19417	55	139	56	138	114.088366390000004	22.5670617	114.090806720000003	22.5692776600000009	1
2019-10-22 11:23:40	2019-10-22 11:24:40	3.17181930000000012	01	40-49岁	22.5702837623970716	114.091508821047213	440303	V0440300	19418	55	140	56	139	114.090806720000003	22.5670617	114.093247059999996	22.5692776600000009	1
2019-10-22 18:20:28	2019-10-22 19:05:13	3.17181930000000012	02	19-29岁	22.5694180411609686	114.097037329145607	440303	V0440300	19420	55	142	56	141	114.095687400000003	22.5670617	114.098127730000002	22.5692776600000009	1
2019-10-22 00:00:06	2019-10-22 01:14:49	3.17181930000000012	02	19-29岁	22.5705742370485609	114.107091209070063	440303	V0440300	19424	55	146	56	145	114.10544874	22.5670617	114.107889080000007	22.5692776600000009	1
2019-10-22 09:36:32	2019-10-22 10:32:45	3.17181930000000012	01	30-39岁	22.5707731814397405	114.123190805178851	440303	V0440300	19431	55	153	56	152	114.122531089999995	22.5670617	114.124971430000002	22.5692776600000009	1
2019-10-22 18:30:18	2019-10-22 21:45:45	2.01503029999999983	02	30-39岁	22.5719897112422103	113.852686968325486	440306	V0440300	19677	56	42	59	41	113.851653780000007	22.5692776600000009	113.854094119999999	22.5714936199999983	1
2019-10-22 11:17:50	2019-10-22 14:17:20	2.01503029999999983	01	30-39岁	22.5723374309541889	113.855234655915552	440306	V0440300	19678	56	43	59	42	113.854094119999999	22.5692776600000009	113.856534460000006	22.5714936199999983	1
2019-10-22 21:59:02	2019-10-22 22:58:02	2.01503029999999983	01	30-39岁	22.57333921541289	113.854317928292502	440306	V0440300	19678	56	43	59	42	113.854094119999999	22.5692776600000009	113.856534460000006	22.5714936199999983	1
2019-10-22 12:20:07	2019-10-22 14:28:38	2.01503029999999983	01	50-59岁	22.5730648938519813	113.856899200720633	440306	V0440300	19679	56	44	59	43	113.856534460000006	22.5692776600000009	113.858974790000005	22.5714936199999983	1
2019-10-22 08:09:04	2019-10-22 21:18:25	2.01503029999999983	01	19-29岁	22.5729249612229097	113.863587780175024	440306	V0440300	19681	56	46	59	45	113.861415129999997	22.5692776600000009	113.863855459999996	22.5714936199999983	1
2019-10-22 08:43:43	2019-10-22 11:20:00	2.01503029999999983	01	40-49岁	22.5727295597152491	113.872075314649521	440306	V0440300	19685	56	50	59	49	113.871176469999995	22.5692776600000009	113.873616810000001	22.5714936199999983	1
2019-10-22 19:07:53	2019-10-22 21:57:27	2.01503029999999983	01	30-39岁	22.5733052007753194	113.881254869395434	440306	V0440300	19689	56	54	59	53	113.88093782	22.5692776600000009	113.883378149999999	22.5714936199999983	1
2019-10-22 08:51:07	2019-10-22 23:40:26	2.29234759999999982	01	30-39岁	22.5715122081186692	113.940036848528024	440305	V0440300	19713	56	78	58	77	113.939505879999999	22.5692776600000009	113.941946220000005	22.5714936199999983	1
2019-10-22 00:11:40	2019-10-22 08:34:29	2.29234759999999982	02	19-29岁	22.5724798532658291	113.962959000927782	440305	V0440300	19722	56	87	58	86	113.961468909999994	22.5692776600000009	113.963909240000007	22.5714936199999983	1
2019-10-22 10:55:00	2019-10-22 23:34:47	3.05925700000000012	01	19-29岁	22.5717055415565397	114.038436064331606	440304	V0440300	19753	56	118	57	117	114.037119329999996	22.5692776600000009	114.039559659999995	22.5714936199999983	1
2019-10-22 10:59:40	2019-10-22 15:52:25	3.05925700000000012	02	30-39岁	22.5727852278640704	114.038743398881977	440304	V0440300	19753	56	118	57	117	114.037119329999996	22.5692776600000009	114.039559659999995	22.5714936199999983	1
2019-10-22 11:52:42	2019-10-22 11:53:42	3.05925700000000012	02	60岁以上	22.5716132883273914	114.038817047044873	440304	V0440300	19753	56	118	57	117	114.037119329999996	22.5692776600000009	114.039559659999995	22.5714936199999983	1
2019-10-22 11:18:05	2019-10-22 13:59:07	3.05925700000000012	02	19-29岁	22.5729788521011514	114.039944329080498	440304	V0440300	19754	56	119	57	118	114.039559659999995	22.5692776600000009	114.042000000000002	22.5714936199999983	1
2019-10-22 16:27:20	2019-10-22 16:28:20	3.05925700000000012	01	60岁以上	22.5735573725050607	114.049310202509915	440304	V0440300	19757	56	122	57	121	114.046880669999993	22.5692776600000009	114.04932101	22.5714936199999983	1
2019-10-22 00:01:00	2019-10-22 00:22:21	3.05925700000000012	01	19-29岁	22.5719817344069611	114.050500249677171	440304	V0440300	19758	56	123	57	122	114.04932101	22.5692776600000009	114.051761350000007	22.5714936199999983	2
2019-10-22 07:50:44	2019-10-22 17:43:07	3.05925700000000012	01	19-29岁	22.5719817344069611	114.050500249677171	440304	V0440300	19758	56	123	57	122	114.04932101	22.5692776600000009	114.051761350000007	22.5714936199999983	2
2019-10-22 22:25:11	2019-10-22 23:39:43	3.05925700000000012	01	30-39岁	22.5727094208590202	114.056218594727113	440304	V0440300	19760	56	125	57	124	114.054201680000006	22.5692776600000009	114.056642019999998	22.5714936199999983	2
2019-10-22 18:38:02	2019-10-22 22:24:49	3.05925700000000012	01	30-39岁	22.5727094208590202	114.056218594727113	440304	V0440300	19760	56	125	57	124	114.054201680000006	22.5692776600000009	114.056642019999998	22.5714936199999983	2
2019-10-22 18:42:11	2019-10-22 23:36:27	3.05925700000000012	01	30-39岁	22.5736131416738317	114.054314005914222	440304	V0440300	19760	56	125	57	124	114.054201680000006	22.5692776600000009	114.056642019999998	22.5714936199999983	1
2019-10-22 11:51:21	2019-10-22 13:56:51	3.05925700000000012	02	30-39岁	22.5720014326566591	114.057477591354044	440304	V0440300	19761	56	126	57	125	114.056642019999998	22.5692776600000009	114.059082349999997	22.5714936199999983	1
2019-10-22 19:24:26	2019-10-22 21:29:08	3.05925700000000012	01	19-29岁	22.5716847585615099	114.058912914230362	440304	V0440300	19761	56	126	57	125	114.056642019999998	22.5692776600000009	114.059082349999997	22.5714936199999983	1
2019-10-22 12:21:06	2019-10-22 16:36:12	3.05925700000000012	01	40-49岁	22.5722828511334797	114.067928615201765	440304	V0440300	19765	56	130	57	129	114.066403359999995	22.5692776600000009	114.068843700000002	22.5714936199999983	1
2019-10-22 23:14:34	2019-10-22 23:14:34	3.05925700000000012	02	19-29岁	22.5716418798631011	114.066931471939654	440304	V0440300	19765	56	130	57	129	114.066403359999995	22.5692776600000009	114.068843700000002	22.5714936199999983	1
2019-10-22 18:04:25	2019-10-22 22:35:24	3.17181930000000012	01	40-49岁	22.5725084613795097	114.092249311838302	440303	V0440300	19775	56	140	57	139	114.090806720000003	22.5692776600000009	114.093247059999996	22.5714936199999983	1
2019-10-22 18:17:26	2019-10-22 18:18:26	3.17181930000000012	01	50-59岁	22.5715580960618389	114.094096349125607	440303	V0440300	19776	56	141	57	140	114.093247059999996	22.5692776600000009	114.095687400000003	22.5714936199999983	1
2019-10-22 18:03:42	2019-10-22 18:04:42	3.17181930000000012	01	0-18岁	22.5730432570734294	114.134553598878483	440303	V0440300	19792	56	157	56	156	114.132292440000001	22.5692776600000009	114.134732769999999	22.5714936199999983	1
2019-10-22 16:07:01	2019-10-22 17:04:03	3.17181930000000012	02	19-29岁	22.5720512391423505	114.165626069321576	440303	V0440300	19805	56	170	56	169	114.164016810000007	22.5692776600000009	114.166457140000006	22.5714936199999983	1
2019-10-22 19:31:49	2019-10-22 22:50:07	2.01503029999999983	03	19-29岁	22.5751206788419587	113.864655540022554	440306	V0440300	20039	57	47	60	46	113.863855459999996	22.5714936199999983	113.866295800000003	22.5737095799999992	1
2019-10-22 00:03:11	2019-10-22 00:03:39	2.01503029999999983	03	未知	22.5743065205105999	113.866403652459411	440306	V0440300	20040	57	48	60	47	113.866295800000003	22.5714936199999983	113.868736139999996	22.5737095799999992	1
2019-10-22 14:22:37	2019-10-22 18:22:13	2.01503029999999983	02	19-29岁	22.5742543815647991	113.870670728983214	440306	V0440300	20041	57	49	60	48	113.868736139999996	22.5714936199999983	113.871176469999995	22.5737095799999992	1
2019-10-22 19:48:17	2019-10-22 23:05:46	2.01503029999999983	01	30-39岁	22.5754776190683586	113.876949692766971	440306	V0440300	20044	57	52	60	51	113.87605714	22.5714936199999983	113.878497479999993	22.5737095799999992	1
2019-10-22 07:39:10	2019-10-22 17:13:02	2.01503029999999983	01	40-49岁	22.5741419933037903	113.880662697786278	440306	V0440300	20045	57	53	60	52	113.878497479999993	22.5714936199999983	113.88093782	22.5737095799999992	1
2019-10-22 17:00:20	2019-10-22 23:29:02	2.01503029999999983	02	30-39岁	22.5746727862037488	113.898278233146044	440306	V0440300	20053	57	61	59	60	113.898020169999995	22.5714936199999983	113.900460510000002	22.5737095799999992	1
2019-10-22 21:32:21	2019-10-22 21:33:21	2.01503029999999983	03	未知	22.5757983971189589	113.904229359581578	440306	V0440300	20055	57	63	59	62	113.902900840000001	22.5714936199999983	113.905341179999994	22.5737095799999992	1
2019-10-22 11:43:38	2019-10-22 18:23:00	2.01503029999999983	01	19-29岁	22.5757442540358291	113.907038971566351	440306	V0440300	20056	57	64	59	63	113.905341179999994	22.5714936199999983	113.907781510000007	22.5737095799999992	1
2019-10-22 17:48:31	2019-10-22 22:57:54	2.29234759999999982	02	50-59岁	22.5757950848749083	113.923305295347291	440305	V0440300	20063	57	71	59	70	113.922423530000003	22.5714936199999983	113.924863869999996	22.5737095799999992	1
2019-10-22 12:18:50	2019-10-22 13:59:47	2.29234759999999982	02	19-29岁	22.5756245639771116	113.947467625090979	440305	V0440300	20073	57	81	59	80	113.946826889999997	22.5714936199999983	113.949267230000004	22.5737095799999992	1
2019-10-22 11:02:16	2019-10-22 14:21:01	2.29234759999999982	02	30-39岁	22.5744359378898984	113.949981594072682	440305	V0440300	20074	57	82	59	81	113.949267230000004	22.5714936199999983	113.951707560000003	22.5737095799999992	1
2019-10-22 20:30:40	2019-10-22 21:54:17	2.29234759999999982	02	19-29岁	22.5747973012836098	113.956659545239219	440305	V0440300	20077	57	85	59	84	113.956588240000002	22.5714936199999983	113.959028570000001	22.5737095799999992	1
2019-10-22 10:59:32	2019-10-22 15:54:46	3.05925700000000012	01	19-29岁	22.575504355860879	114.040347116394798	440304	V0440300	20111	57	119	58	118	114.039559659999995	22.5714936199999983	114.042000000000002	22.5737095799999992	1
2019-10-22 12:30:46	2019-10-22 14:04:18	3.05925700000000012	01	30-39岁	22.5738780643329093	114.04613516369443	440304	V0440300	20113	57	121	58	120	114.044440339999994	22.5714936199999983	114.046880669999993	22.5737095799999992	1
2019-10-22 09:38:06	2019-10-22 11:38:58	3.05925700000000012	01	40-49岁	22.5753144584486591	114.062937083107641	440304	V0440300	20120	57	128	58	127	114.061522690000004	22.5714936199999983	114.063963029999996	22.5737095799999992	1
2019-10-22 08:12:33	2019-10-22 08:47:15	3.05925700000000012	01	30-39岁	22.5737780964000407	114.069247837387621	440304	V0440300	20123	57	131	58	130	114.068843700000002	22.5714936199999983	114.071284030000001	22.5737095799999992	1
2019-10-22 18:17:05	2019-10-22 21:15:02	3.17181930000000012	01	40-49岁	22.57570012259918	114.075660381186566	440303	V0440300	20125	57	133	58	132	114.073724369999994	22.5714936199999983	114.07616471	22.5737095799999992	1
2019-10-22 09:05:03	2019-10-22 13:16:59	3.17181930000000012	02	19-29岁	22.5749078650890205	114.081226481043984	440303	V0440300	20128	57	136	58	135	114.081045380000006	22.5714936199999983	114.083485710000005	22.5737095799999992	1
2019-10-22 19:22:32	2019-10-22 23:30:39	3.17181930000000012	01	30-39岁	22.5751164087718514	114.112730480346855	440303	V0440300	20140	57	148	58	147	114.110329410000006	22.5714936199999983	114.112769749999998	22.5737095799999992	1
2019-10-22 20:40:56	2019-10-22 22:19:53	2.01503029999999983	02	19-29岁	22.5766874857668114	113.843756842883678	440306	V0440300	20387	58	38	61	37	113.841892439999995	22.5737095799999992	113.844332769999994	22.5759255299999992	1
2019-10-22 18:00:12	2019-10-22 21:33:52	2.01503029999999983	01	19-29岁	22.5776702368562106	113.86166311660746	440306	V0440300	20395	58	46	61	45	113.861415129999997	22.5737095799999992	113.863855459999996	22.5759255299999992	1
2019-10-22 08:51:08	2019-10-22 15:18:54	2.01503029999999983	01	19-29岁	22.5761642085773389	113.863562994897578	440306	V0440300	20395	58	46	61	45	113.861415129999997	22.5737095799999992	113.863855459999996	22.5759255299999992	1
2019-10-22 14:39:27	2019-10-22 16:10:27	2.01503029999999983	02	19-29岁	22.5766178803577091	113.878041489129629	440306	V0440300	20401	58	52	61	51	113.87605714	22.5737095799999992	113.878497479999993	22.5759255299999992	2
2019-10-22 11:06:43	2019-10-22 14:39:16	2.01503029999999983	02	19-29岁	22.5766178803577091	113.878041489129629	440306	V0440300	20401	58	52	61	51	113.87605714	22.5737095799999992	113.878497479999993	22.5759255299999992	2
2019-10-22 17:54:59	2019-10-22 20:58:41	2.01503029999999983	01	30-39岁	22.5778476691334191	113.8823478230955	440306	V0440300	20403	58	54	60	53	113.88093782	22.5737095799999992	113.883378149999999	22.5759255299999992	1
2019-10-22 18:09:55	2019-10-22 20:02:14	2.01503029999999983	01	50-59岁	22.5780058956756093	113.889574216242735	440306	V0440300	20406	58	57	60	56	113.888258820000004	22.5737095799999992	113.890699159999997	22.5759255299999992	1
2019-10-22 15:49:08	2019-10-22 19:49:11	2.01503029999999983	02	19-29岁	22.5766396149549315	113.908544654258819	440306	V0440300	20414	58	65	60	64	113.907781510000007	22.5737095799999992	113.910221849999999	22.5759255299999992	1
2019-10-22 11:05:16	2019-10-22 13:37:26	2.29234759999999982	01	30-39岁	22.5765554424169501	113.93947838124312	440305	V0440300	20426	58	77	60	76	113.93706555	22.5737095799999992	113.939505879999999	22.5759255299999992	1
2019-10-22 06:49:54	2019-10-22 08:03:29	3.05925700000000012	01	19-29岁	22.5776865131451991	114.044158781689063	440304	V0440300	20469	58	120	59	119	114.042000000000002	22.5737095799999992	114.044440339999994	22.5759255299999992	1
2019-10-22 19:49:44	2019-10-22 21:11:27	3.17181930000000012	03	未知	22.5768758889275887	114.112198124742591	440303	V0440300	20497	58	148	59	147	114.110329410000006	22.5737095799999992	114.112769749999998	22.5759255299999992	1
2019-10-22 15:08:04	2019-10-22 17:34:13	2.01503029999999983	01	50-59岁	22.5801640741264293	113.87338445120244	440306	V0440300	20756	59	50	62	49	113.871176469999995	22.5759255299999992	113.873616810000001	22.5781414900000001	1
2019-10-22 21:31:52	2019-10-22 23:42:46	2.01503029999999983	02	19-29岁	22.5786523952736999	113.897800368050653	440306	V0440300	20766	59	60	61	59	113.895579830000003	22.5759255299999992	113.898020169999995	22.5781414900000001	1
2019-10-22 09:41:09	2019-10-22 12:41:44	2.01503029999999983	01	19-29岁	22.5797363346803195	113.899253197510816	440306	V0440300	20767	59	61	61	60	113.898020169999995	22.5759255299999992	113.900460510000002	22.5781414900000001	1
2019-10-22 17:40:14	2019-10-22 21:10:55	2.01503029999999983	01	30-39岁	22.5786706622604498	113.902017493058864	440306	V0440300	20768	59	62	61	61	113.900460510000002	22.5759255299999992	113.902900840000001	22.5781414900000001	1
2019-10-22 18:17:00	2019-10-22 19:13:22	2.01503029999999983	01	40-49岁	22.5803290923440301	113.919258997694413	440306	V0440300	20775	59	69	61	68	113.917542859999998	22.5759255299999992	113.919983189999996	22.5781414900000001	1
2019-10-22 15:12:30	2019-10-22 17:15:18	2.29234759999999982	03	未知	22.5787119296365901	113.9871666700963	440305	V0440300	20803	59	97	61	96	113.985872270000002	22.5759255299999992	113.988312609999994	22.5781414900000001	1
2019-10-22 19:59:11	2019-10-22 22:48:47	3.17181930000000012	03	未知	22.5789645549784694	114.122962325795896	440303	V0440300	20859	59	153	59	152	114.122531089999995	22.5759255299999992	114.124971430000002	22.5781414900000001	1
2019-10-22 12:57:16	2019-10-22 16:30:44	2.01503029999999983	01	30-39岁	22.5804468222500105	113.849997289298699	440306	V0440300	21104	60	41	63	40	113.849213449999993	22.5781414900000001	113.851653780000007	22.5803574500000011	1
2019-10-22 19:27:00	2019-10-22 21:36:05	2.01503029999999983	01	19-29岁	22.5823236419651217	113.85366676397139	440306	V0440300	21105	60	42	63	41	113.851653780000007	22.5781414900000001	113.854094119999999	22.5803574500000011	1
2019-10-22 20:58:39	2019-10-22 22:09:35	2.01503029999999983	01	30-39岁	22.5812647119544714	113.869200365814876	440306	V0440300	21112	60	49	63	48	113.868736139999996	22.5781414900000001	113.871176469999995	22.5803574500000011	1
2019-10-22 18:25:27	2019-10-22 22:44:54	2.01503029999999983	03	未知	22.5824542311001899	113.88116538133977	440306	V0440300	21117	60	54	62	53	113.88093782	22.5781414900000001	113.883378149999999	22.5803574500000011	1
2019-10-22 08:56:18	2019-10-22 11:44:55	2.01503029999999983	01	19-29岁	22.5810821619006994	113.896045273749365	440306	V0440300	21123	60	60	62	59	113.895579830000003	22.5781414900000001	113.898020169999995	22.5803574500000011	1
2019-10-22 00:08:19	2019-10-22 00:26:36	2.01503029999999983	01	19-29岁	22.5822014879078985	113.902132836728555	440306	V0440300	21125	60	62	62	61	113.900460510000002	22.5781414900000001	113.902900840000001	22.5803574500000011	1
2019-10-22 14:23:47	2019-10-22 15:22:28	2.01503029999999983	01	30-39岁	22.5806974537673604	113.919173055279344	440306	V0440300	21132	60	69	62	68	113.917542859999998	22.5781414900000001	113.919983189999996	22.5803574500000011	1
2019-10-22 19:13:00	2019-10-22 20:28:10	2.01503029999999983	02	30-39岁	22.5803725184828394	113.919170568678652	440306	V0440300	21132	60	69	62	68	113.917542859999998	22.5781414900000001	113.919983189999996	22.5803574500000011	1
2019-10-22 17:00:59	2019-10-22 20:04:38	2.29234759999999982	01	30-39岁	22.5822935753997491	113.948399319937423	440305	V0440300	21144	60	81	62	80	113.946826889999997	22.5781414900000001	113.949267230000004	22.5803574500000011	1
2019-10-22 00:31:55	2019-10-22 01:24:59	2.29234759999999982	02	19-29岁	22.5824839365691616	113.963672530096403	440305	V0440300	21150	60	87	62	86	113.961468909999994	22.5781414900000001	113.963909240000007	22.5803574500000011	1
2019-10-22 00:04:30	2019-10-22 00:30:13	3.17181930000000012	02	0-18岁	22.5808569363121698	114.114243623006686	440303	V0440300	21212	60	149	61	148	114.112769749999998	22.5781414900000001	114.115210079999997	22.5803574500000011	1
2019-10-22 17:42:00	2019-10-22 22:09:38	3.17181930000000012	03	未知	22.5808953327015303	114.133010951097745	440303	V0440300	21220	60	157	60	157	114.132292440000001	22.5781414900000001	114.134732769999999	22.5803574500000011	1
2019-10-22 18:56:00	2019-10-22 21:21:08	3.17181930000000012	01	30-39岁	22.582432088566101	114.13617686083407	440303	V0440300	21221	60	158	60	158	114.134732769999999	22.5781414900000001	114.137173110000006	22.5803574500000011	1
2019-10-22 15:10:15	2019-10-22 18:33:57	2.01503029999999983	02	50-59岁	22.5830233794578206	113.85713956076691	440306	V0440300	21464	61	44	64	43	113.856534460000006	22.5803574500000011	113.858974790000005	22.5825734000000011	1
2019-10-22 16:08:15	2019-10-22 20:21:45	2.01503029999999983	02	30-39岁	22.5832286450605011	113.890846546959452	440306	V0440300	21478	61	58	63	57	113.890699159999997	22.5803574500000011	113.893139500000004	22.5825734000000011	1
2019-10-22 15:16:07	2019-10-22 17:24:30	2.01503029999999983	03	未知	22.5830306957588682	113.900675993944517	440306	V0440300	21482	61	62	63	61	113.900460510000002	22.5803574500000011	113.902900840000001	22.5825734000000011	1
2019-10-22 15:38:20	2019-10-22 16:51:24	2.01503029999999983	01	30-39岁	22.5829757847103494	113.901571291679488	440306	V0440300	21482	61	62	63	61	113.900460510000002	22.5803574500000011	113.902900840000001	22.5825734000000011	1
2019-10-22 22:22:23	2019-10-22 22:22:23	2.01503029999999983	01	19-29岁	22.5827518061664207	113.900721111179067	440306	V0440300	21482	61	62	63	61	113.900460510000002	22.5803574500000011	113.902900840000001	22.5825734000000011	1
2019-10-22 18:08:10	2019-10-22 20:46:02	2.01503029999999983	01	30-39岁	22.584747540209019	113.902658947144928	440306	V0440300	21482	61	62	63	61	113.900460510000002	22.5803574500000011	113.902900840000001	22.5825734000000011	1
2019-10-22 08:15:50	2019-10-22 11:13:08	2.29234759999999982	01	30-39岁	22.5838336703312201	113.949657927105491	440305	V0440300	21502	61	82	63	81	113.949267230000004	22.5803574500000011	113.951707560000003	22.5825734000000011	1
2019-10-22 10:01:08	2019-10-22 11:39:57	3.17181930000000012	01	40-49岁	22.5825961290905397	114.103564612133013	440303	V0440300	21565	61	145	62	144	114.103008399999993	22.5803574500000011	114.10544874	22.5825734000000011	1
2019-10-22 16:45:06	2019-10-22 21:19:17	3.17181930000000012	01	30-39岁	22.5841871713328999	114.131854174365415	440303	V0440300	21576	61	156	61	156	114.129852099999994	22.5803574500000011	114.132292440000001	22.5825734000000011	1
2019-10-22 14:43:07	2019-10-22 16:19:38	3.17181930000000012	02	30-39岁	22.5845811889482597	114.186763200828366	440303	V0440300	21599	61	179	61	179	114.185979829999994	22.5803574500000011	114.188420170000001	22.5825734000000011	1
2019-10-22 14:43:43	2019-10-22 16:20:40	3.17181930000000012	02	30-39岁	22.5838266642887504	114.186972933956625	440303	V0440300	21599	61	179	61	179	114.185979829999994	22.5803574500000011	114.188420170000001	22.5825734000000011	1
2019-10-22 12:33:21	2019-10-22 16:16:49	2.01503029999999983	01	30-39岁	22.5862313847133684	113.851838396237881	440306	V0440300	21819	62	42	65	41	113.851653780000007	22.5825734000000011	113.854094119999999	22.5847893599999985	1
2019-10-22 10:07:21	2019-10-22 15:27:53	2.01503029999999983	01	30-39岁	22.5857545492676088	113.880566227879399	440306	V0440300	21830	62	53	64	52	113.878497479999993	22.5825734000000011	113.88093782	22.5847893599999985	1
2019-10-22 18:45:59	2019-10-22 22:18:16	2.01503029999999983	03	未知	22.5851207153074114	113.891153898687051	440306	V0440300	21835	62	58	64	57	113.890699159999997	22.5825734000000011	113.893139500000004	22.5847893599999985	1
2019-10-22 00:11:27	2019-10-22 00:26:32	2.29234759999999982	01	30-39岁	22.5867040307523901	113.942568054884958	440305	V0440300	21856	62	79	64	78	113.941946220000005	22.5825734000000011	113.944386559999998	22.5847893599999985	1
2019-10-22 20:48:02	2019-10-22 21:18:44	2.29234759999999982	02	19-29岁	22.5866173829984085	113.943230837983378	440305	V0440300	21856	62	79	64	78	113.941946220000005	22.5825734000000011	113.944386559999998	22.5847893599999985	1
2019-10-22 23:22:56	2019-10-22 23:30:38	2.29234759999999982	01	19-29岁	22.5859481111427485	113.946948416939264	440305	V0440300	21858	62	81	64	80	113.946826889999997	22.5825734000000011	113.949267230000004	22.5847893599999985	1
2019-10-22 13:06:11	2019-10-22 14:09:37	3.17181930000000012	01	30-39岁	22.5860771296284106	114.186625876367827	440303	V0440300	21956	62	179	62	179	114.185979829999994	22.5825734000000011	114.188420170000001	22.5847893599999985	1
2019-10-22 17:31:30	2019-10-22 20:59:48	4.98298400000000008	01	50-59岁	22.5864420516656317	114.244609892267647	440308	V0440300	21980	62	203	61	203	114.244547900000001	22.5825734000000011	114.246988239999993	22.5847893599999985	1
2019-10-22 13:14:30	2019-10-22 14:09:27	2.01503029999999983	01	40-49岁	22.588278452944369	113.842579016885878	440306	V0440300	22172	63	38	66	37	113.841892439999995	22.5847893599999985	113.844332769999994	22.5870053199999994	1
2019-10-22 12:32:45	2019-10-22 16:16:39	2.01503029999999983	01	30-39岁	22.5878169073907813	113.852618650550326	440306	V0440300	22176	63	42	66	41	113.851653780000007	22.5847893599999985	113.854094119999999	22.5870053199999994	1
2019-10-22 09:39:59	2019-10-22 12:31:51	2.01503029999999983	01	19-29岁	22.5879287124002808	113.880993417519448	440306	V0440300	22188	63	54	65	53	113.88093782	22.5847893599999985	113.883378149999999	22.5870053199999994	1
2019-10-22 18:51:59	2019-10-22 21:22:39	2.01503029999999983	01	30-39岁	22.588112023174201	113.884390716685303	440306	V0440300	22189	63	55	65	54	113.883378149999999	22.5847893599999985	113.885818490000005	22.5870053199999994	1
2019-10-22 18:54:33	2019-10-22 22:15:01	2.01503029999999983	02	30-39岁	22.5871892187910603	113.890320243879827	440306	V0440300	22191	63	57	65	56	113.888258820000004	22.5847893599999985	113.890699159999997	22.5870053199999994	1
2019-10-22 18:41:55	2019-10-22 18:42:55	2.01503029999999983	01	19-29岁	22.5871762009811299	113.910204429683816	440306	V0440300	22199	63	65	65	64	113.907781510000007	22.5847893599999985	113.910221849999999	22.5870053199999994	1
2019-10-22 19:10:28	2019-10-22 22:34:05	2.29234759999999982	03	未知	22.5874074294524512	113.937333574951111	440305	V0440300	22211	63	77	65	76	113.93706555	22.5847893599999985	113.939505879999999	22.5870053199999994	1
2019-10-22 19:11:14	2019-10-22 22:14:20	2.29234759999999982	01	19-29岁	22.5885421724936499	113.945258426811421	440305	V0440300	22214	63	80	65	79	113.944386559999998	22.5847893599999985	113.946826889999997	22.5870053199999994	1
2019-10-22 12:09:10	2019-10-22 13:28:47	2.29234759999999982	02	19-29岁	22.5874686670161893	113.94765349688042	440305	V0440300	22215	63	81	65	80	113.946826889999997	22.5847893599999985	113.949267230000004	22.5870053199999994	1
2019-10-22 18:19:36	2019-10-22 18:38:14	3.17181930000000012	01	19-29岁	22.5875905717522585	114.105744238046171	440303	V0440300	22280	63	146	64	146	114.10544874	22.5847893599999985	114.107889080000007	22.5870053199999994	1
2019-10-22 18:27:17	2019-10-22 23:17:54	2.01503029999999983	02	19-29岁	22.5896197355184007	113.850216102378994	440306	V0440300	22532	64	41	67	40	113.849213449999993	22.5870053199999994	113.851653780000007	22.5892212800000003	1
2019-10-22 12:38:55	2019-10-22 14:09:47	2.01503029999999983	01	40-49岁	22.5896629146262207	113.886182874462605	440306	V0440300	22547	64	56	66	55	113.885818490000005	22.5870053199999994	113.888258820000004	22.5892212800000003	1
2019-10-22 11:46:51	2019-10-22 11:47:51	2.29234759999999982	01	19-29岁	22.5908933301230412	113.927071021694076	440305	V0440300	22563	64	72	66	71	113.924863869999996	22.5870053199999994	113.927304199999995	22.5892212800000003	1
2019-10-22 16:27:26	2019-10-22 18:56:53	2.29234759999999982	01	19-29岁	22.5912750559745987	113.940435789902708	440305	V0440300	22569	64	78	66	77	113.939505879999999	22.5870053199999994	113.941946220000005	22.5892212800000003	1
2019-10-22 19:08:47	2019-10-22 21:45:25	2.29234759999999982	02	30-39岁	22.5912906694517801	113.95691891261977	440305	V0440300	22576	64	85	66	84	113.956588240000002	22.5870053199999994	113.959028570000001	22.5892212800000003	1
2019-10-22 21:15:05	2019-10-22 23:16:55	2.29234759999999982	01	40-49岁	22.5908876782804207	113.959464450001107	440305	V0440300	22577	64	86	66	85	113.959028570000001	22.5870053199999994	113.961468909999994	22.5892212800000003	1
2019-10-22 21:40:34	2019-10-22 23:35:59	2.29234759999999982	03	未知	22.589534264087991	113.963294312294849	440305	V0440300	22578	64	87	66	86	113.961468909999994	22.5870053199999994	113.963909240000007	22.5892212800000003	1
2019-10-22 19:04:10	2019-10-22 19:58:12	2.01503029999999983	02	40-49岁	22.5919070020921389	113.853186464759432	440306	V0440300	22890	65	42	68	41	113.851653780000007	22.5892212800000003	113.854094119999999	22.5914372300000004	2
2019-10-22 19:58:39	2019-10-22 20:11:47	2.01503029999999983	02	40-49岁	22.5919070020921389	113.853186464759432	440306	V0440300	22890	65	42	68	41	113.851653780000007	22.5892212800000003	113.854094119999999	22.5914372300000004	2
2019-10-22 00:57:06	2019-10-22 14:10:36	2.01503029999999983	02	30-39岁	22.5922255895915001	113.884774302917577	440306	V0440300	22903	65	55	67	54	113.883378149999999	22.5892212800000003	113.885818490000005	22.5914372300000004	2
2019-10-22 00:00:40	2019-10-22 00:13:56	2.01503029999999983	02	30-39岁	22.5922255895915001	113.884774302917577	440306	V0440300	22903	65	55	67	54	113.883378149999999	22.5892212800000003	113.885818490000005	22.5914372300000004	2
2019-10-22 15:23:05	2019-10-22 19:02:34	2.01503029999999983	01	19-29岁	22.5921991852897506	113.886203543533469	440306	V0440300	22904	65	56	67	55	113.885818490000005	22.5892212800000003	113.888258820000004	22.5914372300000004	1
2019-10-22 19:05:00	2019-10-22 20:01:09	2.01503029999999983	01	40-49岁	22.5957654334545985	113.843797908317043	440306	V0440300	23243	66	38	69	37	113.841892439999995	22.5914372300000004	113.844332769999994	22.5936531900000013	1
2019-10-22 20:08:24	2019-10-22 21:20:37	2.01503029999999983	03	未知	22.5956408180504589	113.904562996200795	440306	V0440300	23268	66	63	68	62	113.902900840000001	22.5914372300000004	113.905341179999994	22.5936531900000013	1
2019-10-22 10:10:14	2019-10-22 21:20:02	2.29234759999999982	01	19-29岁	22.595089739400759	113.965952122434942	440305	V0440300	23293	66	88	68	87	113.963909240000007	22.5914372300000004	113.966349579999999	22.5936531900000013	1
2019-10-22 10:43:18	2019-10-22 13:36:51	2.29234759999999982	01	30-39岁	22.5947192492735702	113.985078384650095	440305	V0440300	23301	66	96	67	95	113.983431929999995	22.5914372300000004	113.985872270000002	22.5936531900000013	1
2019-10-22 09:05:50	2019-10-22 12:49:32	1.75727349999999993	03	未知	22.5954625811404384	114.051302351058226	440309	V0440300	23328	66	123	67	122	114.04932101	22.5914372300000004	114.051761350000007	22.5936531900000013	1
2019-10-22 18:57:29	2019-10-22 19:42:38	1.86759879999999989	01	19-29岁	22.595078335471861	114.125125487127789	440307	V0440300	23359	66	154	66	154	114.124971430000002	22.5914372300000004	114.127411769999995	22.5936531900000013	3
2019-10-22 19:44:52	2019-10-22 20:39:53	1.86759879999999989	01	19-29岁	22.595078335471861	114.125125487127789	440307	V0440300	23359	66	154	66	154	114.124971430000002	22.5914372300000004	114.127411769999995	22.5936531900000013	3
2019-10-22 17:49:16	2019-10-22 18:55:15	1.86759879999999989	01	19-29岁	22.595078335471861	114.125125487127789	440307	V0440300	23359	66	154	66	154	114.124971430000002	22.5914372300000004	114.127411769999995	22.5936531900000013	3
2019-10-22 20:16:29	2019-10-22 23:30:26	4.98298400000000008	01	40-49岁	22.5954289435491518	114.295341235669596	440308	V0440300	23428	66	223	65	223	114.293354620000002	22.5914372300000004	114.295794959999995	22.5936531900000013	1
2019-10-22 15:07:03	2019-10-22 20:01:44	2.01503029999999983	01	19-29岁	22.5978195143966509	113.841331056115237	440306	V0440300	23599	67	37	70	36	113.839452100000003	22.5936531900000013	113.841892439999995	22.5958691499999986	1
2019-10-22 20:46:48	2019-10-22 20:46:48	2.01503029999999983	01	19-29岁	22.5964202494768784	113.841304699174458	440306	V0440300	23599	67	37	70	36	113.839452100000003	22.5936531900000013	113.841892439999995	22.5958691499999986	1
2019-10-22 19:41:34	2019-10-22 23:43:03	2.01503029999999983	01	30-39岁	22.5974199168033998	113.874374612190195	440306	V0440300	23613	67	51	69	50	113.873616810000001	22.5936531900000013	113.87605714	22.5958691499999986	1
2019-10-22 19:10:41	2019-10-22 20:30:03	2.01503029999999983	01	19-29岁	22.5965375768694514	113.878651441452078	440306	V0440300	23615	67	53	69	52	113.878497479999993	22.5936531900000013	113.88093782	22.5958691499999986	1
2019-10-22 16:36:04	2019-10-22 20:02:36	2.29234759999999982	02	30-39岁	22.5961742386967011	113.940842563484026	440305	V0440300	23640	67	78	69	77	113.939505879999999	22.5936531900000013	113.941946220000005	22.5958691499999986	1
2019-10-22 17:24:00	2019-10-22 20:43:41	2.29234759999999982	03	19-29岁	22.5958727154063403	113.972524757330717	440305	V0440300	23653	67	91	69	90	113.971230250000005	22.5936531900000013	113.973670589999998	22.5958691499999986	1
2019-10-22 19:41:48	2019-10-22 19:42:48	2.29234759999999982	01	19-29岁	22.5962779097387987	113.99311171171648	440305	V0440300	23661	67	99	68	98	113.990752939999993	22.5936531900000013	113.99319328	22.5958691499999986	1
2019-10-22 19:25:44	2019-10-22 23:28:58	1.75727349999999993	01	30-39岁	22.5974562628038491	114.05715025028573	440309	V0440300	23688	67	126	68	125	114.056642019999998	22.5936531900000013	114.059082349999997	22.5958691499999986	1
2019-10-22 14:19:08	2019-10-22 16:06:34	2.01503029999999983	02	19-29岁	22.6000267029982602	113.842058160683735	440306	V0440300	23957	68	38	71	37	113.841892439999995	22.5958691499999986	113.844332769999994	22.5980851099999995	1
2019-10-22 21:05:26	2019-10-22 21:56:32	2.01503029999999983	02	19-29岁	22.6002843238920299	113.84597874492988	440306	V0440300	23958	68	39	71	38	113.844332769999994	22.5958691499999986	113.846773110000001	22.5980851099999995	1
2019-10-22 01:04:05	2019-10-22 01:40:33	2.01503029999999983	01	19-29岁	22.5981320213499792	113.876185697675353	440306	V0440300	23971	68	52	70	51	113.87605714	22.5958691499999986	113.878497479999993	22.5980851099999995	1
2019-10-22 18:58:32	2019-10-22 19:56:21	1.75727349999999993	02	19-29岁	22.6001701963536412	114.053068295270975	440309	V0440300	24043	68	124	69	123	114.051761350000007	22.5958691499999986	114.054201680000006	22.5980851099999995	1
2019-10-22 18:34:36	2019-10-22 22:40:52	1.86759879999999989	02	30-39岁	22.5986549382419497	114.102178648350488	440307	V0440300	24063	68	144	68	144	114.100568069999994	22.5958691499999986	114.103008399999993	22.5980851099999995	1
2019-10-22 12:24:03	2019-10-22 14:48:39	1.86759879999999989	01	40-49岁	22.59905582916981	114.110393841738841	440307	V0440300	24067	68	148	68	148	114.110329410000006	22.5958691499999986	114.112769749999998	22.5980851099999995	1
2019-10-22 19:15:41	2019-10-22 21:45:03	1.86759879999999989	01	19-29岁	22.5995811752227382	114.112501963410978	440307	V0440300	24067	68	148	68	148	114.110329410000006	22.5958691499999986	114.112769749999998	22.5980851099999995	1
2019-10-22 18:05:50	2019-10-22 19:04:23	3.17181930000000012	02	50-59岁	22.5981042534835304	114.189443446371484	440303	V0440300	24099	68	180	68	180	114.188420170000001	22.5958691499999986	114.190860499999999	22.5980851099999995	1
2019-10-22 18:24:00	2019-10-22 21:16:30	2.01503029999999983	02	19-29岁	22.6009103051225004	113.8383544830955	440306	V0440300	24312	69	36	72	35	113.837011770000004	22.5980851099999995	113.839452100000003	22.6003010599999996	1
2019-10-22 13:26:16	2019-10-22 15:58:14	2.01503029999999983	02	19-29岁	22.6011759219945212	113.841759784384905	440306	V0440300	24313	69	37	72	36	113.839452100000003	22.5980851099999995	113.841892439999995	22.6003010599999996	1
2019-10-22 20:52:20	2019-10-22 20:52:20	2.01503029999999983	01	19-29岁	22.6014050589982496	113.841939212972733	440306	V0440300	24314	69	38	72	37	113.841892439999995	22.5980851099999995	113.844332769999994	22.6003010599999996	1
2019-10-22 18:18:20	2019-10-22 22:09:27	2.01503029999999983	02	19-29岁	22.6023827704873987	113.845765657211587	440306	V0440300	24315	69	39	72	38	113.844332769999994	22.5980851099999995	113.846773110000001	22.6003010599999996	1
2019-10-22 19:20:27	2019-10-22 21:41:29	2.01503029999999983	01	19-29岁	22.6021682528006806	113.865665729185977	440306	V0440300	24323	69	47	71	46	113.863855459999996	22.5980851099999995	113.866295800000003	22.6003010599999996	1
2019-10-22 21:13:39	2019-10-22 23:44:19	2.01503029999999983	01	30-39岁	22.6009109401346002	113.875228759230296	440306	V0440300	24327	69	51	71	50	113.873616810000001	22.5980851099999995	113.87605714	22.6003010599999996	2
2019-10-22 00:00:16	2019-10-22 02:17:24	2.01503029999999983	01	30-39岁	22.6009109401346002	113.875228759230296	440306	V0440300	24327	69	51	71	50	113.873616810000001	22.5980851099999995	113.87605714	22.6003010599999996	2
2019-10-22 12:12:35	2019-10-22 13:56:10	1.75727349999999993	03	未知	22.6019920527394795	114.035853555190883	440309	V0440300	24393	69	117	70	116	114.034678990000003	22.5980851099999995	114.037119329999996	22.6003010599999996	1
2019-10-22 00:08:36	2019-10-22 01:34:19	1.75727349999999993	01	30-39岁	22.6006643714258715	114.041179549545603	440309	V0440300	24395	69	119	70	118	114.039559659999995	22.5980851099999995	114.042000000000002	22.6003010599999996	1
2019-10-22 19:09:10	2019-10-22 23:11:03	1.75727349999999993	02	19-29岁	22.6010115004989309	114.039937646167701	440309	V0440300	24395	69	119	70	118	114.039559659999995	22.5980851099999995	114.042000000000002	22.6003010599999996	1
2019-10-22 19:15:12	2019-10-22 23:33:31	1.75727349999999993	02	19-29岁	22.6015856100523713	114.040236408992584	440309	V0440300	24395	69	119	70	118	114.039559659999995	22.5980851099999995	114.042000000000002	22.6003010599999996	1
2019-10-22 19:18:17	2019-10-22 21:48:06	1.86759879999999989	01	19-29岁	22.6005543592253098	114.114921544840655	440307	V0440300	24425	69	149	69	149	114.112769749999998	22.5980851099999995	114.115210079999997	22.6003010599999996	1
2019-10-22 15:28:26	2019-10-22 17:52:52	1.86759879999999989	01	30-39岁	22.6015747754213017	114.116455586022312	440307	V0440300	24426	69	150	69	150	114.115210079999997	22.5980851099999995	114.117650420000004	22.6003010599999996	2
2019-10-22 17:53:57	2019-10-22 19:53:08	1.86759879999999989	01	30-39岁	22.6015747754213017	114.116455586022312	440307	V0440300	24426	69	150	69	150	114.115210079999997	22.5980851099999995	114.117650420000004	22.6003010599999996	2
2019-10-22 19:38:20	2019-10-22 20:46:22	1.86759879999999989	02	30-39岁	22.6005802535876903	114.121890774503512	440307	V0440300	24428	69	152	69	152	114.120090759999997	22.5980851099999995	114.122531089999995	22.6003010599999996	1
2019-10-22 16:32:42	2019-10-22 18:21:37	1.86759879999999989	02	19-29岁	22.6008340701092187	114.126483427376087	440307	V0440300	24430	69	154	69	154	114.124971430000002	22.5980851099999995	114.127411769999995	22.6003010599999996	1
2019-10-22 00:03:08	2019-10-22 00:26:21	1.86759879999999989	01	30-39岁	22.6012899135079799	114.131781542935826	440307	V0440300	24432	69	156	69	156	114.129852099999994	22.5980851099999995	114.132292440000001	22.6003010599999996	1
2019-10-22 17:29:09	2019-10-22 18:04:51	2.01503029999999983	01	19-29岁	22.6028665804373894	113.836424245618943	440306	V0440300	24668	70	35	73	34	113.834571429999997	22.6003010599999996	113.837011770000004	22.6025170200000005	2
2019-10-22 10:49:32	2019-10-22 11:44:24	2.01503029999999983	01	19-29岁	22.6028665804373894	113.836424245618943	440306	V0440300	24668	70	35	73	34	113.834571429999997	22.6003010599999996	113.837011770000004	22.6025170200000005	2
2019-10-22 18:05:25	2019-10-22 19:44:18	2.01503029999999983	02	19-29岁	22.6038556898687304	113.84403119073869	440306	V0440300	24671	70	38	73	37	113.841892439999995	22.6003010599999996	113.844332769999994	22.6025170200000005	1
2019-10-22 16:12:04	2019-10-22 16:42:29	2.01503029999999983	01	40-49岁	22.6037100047546602	113.891095730456797	440306	V0440300	24691	70	58	72	57	113.890699159999997	22.6003010599999996	113.893139500000004	22.6025170200000005	2
2019-10-22 16:42:46	2019-10-22 20:48:32	2.01503029999999983	01	40-49岁	22.6037100047546602	113.891095730456797	440306	V0440300	24691	70	58	72	57	113.890699159999997	22.6003010599999996	113.893139500000004	22.6025170200000005	2
2019-10-22 00:00:11	2019-10-22 00:01:43	2.29234759999999982	03	未知	22.6038618750981186	113.957847604414454	440305	V0440300	24718	70	85	72	84	113.956588240000002	22.6003010599999996	113.959028570000001	22.6025170200000005	1
2019-10-22 14:21:30	2019-10-22 16:55:26	1.75727349999999993	01	40-49岁	22.6040407657401587	114.032922663201418	440309	V0440300	24749	70	116	71	115	114.032238660000004	22.6003010599999996	114.034678990000003	22.6025170200000005	2
2019-10-22 20:16:43	2019-10-22 23:08:17	1.75727349999999993	01	40-49岁	22.6040407657401587	114.032922663201418	440309	V0440300	24749	70	116	71	115	114.032238660000004	22.6003010599999996	114.034678990000003	22.6025170200000005	2
2019-10-22 00:00:15	2019-10-22 01:35:54	1.75727349999999993	01	30-39岁	22.603756588002021	114.037079393179681	440309	V0440300	24750	70	117	71	116	114.034678990000003	22.6003010599999996	114.037119329999996	22.6025170200000005	1
2019-10-22 19:22:21	2019-10-22 22:14:16	1.75727349999999993	02	19-29岁	22.604011864575611	114.03917354896069	440309	V0440300	24751	70	118	71	118	114.037119329999996	22.6003010599999996	114.039559659999995	22.6025170200000005	1
2019-10-22 15:24:35	2019-10-22 18:30:16	1.75727349999999993	02	30-39岁	22.6033203638259401	114.041317133832024	440309	V0440300	24752	70	119	71	119	114.039559659999995	22.6003010599999996	114.042000000000002	22.6025170200000005	1
2019-10-22 09:07:08	2019-10-22 10:10:20	1.75727349999999993	01	19-29岁	22.6045160769893307	114.040086203547972	440309	V0440300	24752	70	119	71	119	114.039559659999995	22.6003010599999996	114.042000000000002	22.6025170200000005	1
2019-10-22 19:03:08	2019-10-22 21:33:17	1.86759879999999989	01	30-39岁	22.6030116894119715	114.120576455455137	440307	V0440300	24785	70	152	70	152	114.120090759999997	22.6003010599999996	114.122531089999995	22.6025170200000005	1
2019-10-22 21:27:47	2019-10-22 22:00:31	1.86759879999999989	01	19-29岁	22.6029194643176083	114.12147270025946	440307	V0440300	24785	70	152	70	152	114.120090759999997	22.6003010599999996	114.122531089999995	22.6025170200000005	1
2019-10-22 19:40:44	2019-10-22 21:01:07	1.86759879999999989	03	未知	22.6026027361957595	114.135545496584072	440307	V0440300	24791	70	158	70	158	114.134732769999999	22.6003010599999996	114.137173110000006	22.6025170200000005	2
2019-10-22 21:01:34	2019-10-22 22:06:32	1.86759879999999989	03	未知	22.6026027361957595	114.135545496584072	440307	V0440300	24791	70	158	70	158	114.134732769999999	22.6003010599999996	114.137173110000006	22.6025170200000005	2
2019-10-22 00:00:05	2019-10-22 00:38:55	2.01503029999999983	02	30-39岁	22.604825671217661	113.836010089204663	440306	V0440300	25025	71	35	74	34	113.834571429999997	22.6025170200000005	113.837011770000004	22.6047329800000014	1
2019-10-22 10:47:40	2019-10-22 13:39:48	2.01503029999999983	01	19-29岁	22.6059456649581705	113.836975829342862	440306	V0440300	25025	71	35	74	34	113.834571429999997	22.6025170200000005	113.837011770000004	22.6047329800000014	1
2019-10-22 15:51:05	2019-10-22 16:32:29	2.01503029999999983	01	19-29岁	22.6062149931848815	113.845610194963058	440306	V0440300	25029	71	39	74	38	113.844332769999994	22.6025170200000005	113.846773110000001	22.6047329800000014	1
2019-10-22 11:23:45	2019-10-22 18:54:48	2.01503029999999983	01	19-29岁	22.6060306089263783	113.849084229780843	440306	V0440300	25030	71	40	74	39	113.846773110000001	22.6025170200000005	113.849213449999993	22.6047329800000014	1
2019-10-22 10:29:24	2019-10-22 11:40:55	2.01503029999999983	01	30-39岁	22.6068845109768795	113.850289422626233	440306	V0440300	25031	71	41	74	40	113.849213449999993	22.6025170200000005	113.851653780000007	22.6047329800000014	1
2019-10-22 14:08:39	2019-10-22 15:47:58	2.01503029999999983	01	19-29岁	22.6060745824159284	113.853622203869946	440306	V0440300	25032	71	42	74	41	113.851653780000007	22.6025170200000005	113.854094119999999	22.6047329800000014	1
2019-10-22 11:26:33	2019-10-22 12:25:56	2.01503029999999983	02	30-39岁	22.6061470555141284	113.891118689607637	440306	V0440300	25048	71	58	73	57	113.890699159999997	22.6025170200000005	113.893139500000004	22.6047329800000014	1
2019-10-22 19:36:01	2019-10-22 19:36:01	1.75727349999999993	01	19-29岁	22.6062940355118585	114.029831762261978	440309	V0440300	25105	71	115	72	115	114.029798319999998	22.6025170200000005	114.032238660000004	22.6047329800000014	1
2019-10-22 15:43:21	2019-10-22 20:00:59	1.75727349999999993	02	40-49岁	22.6057629859524702	114.039184656184403	440309	V0440300	25108	71	118	72	118	114.037119329999996	22.6025170200000005	114.039559659999995	22.6047329800000014	1
2019-10-22 14:53:05	2019-10-22 15:26:34	1.75727349999999993	01	30-39岁	22.6065814279491093	114.03756321959554	440309	V0440300	25108	71	118	72	118	114.037119329999996	22.6025170200000005	114.039559659999995	22.6047329800000014	2
2019-10-22 15:26:41	2019-10-22 17:08:49	1.75727349999999993	01	30-39岁	22.6065814279491093	114.03756321959554	440309	V0440300	25108	71	118	72	118	114.037119329999996	22.6025170200000005	114.039559659999995	22.6047329800000014	2
2019-10-22 08:59:45	2019-10-22 13:27:46	1.75727349999999993	02	19-29岁	22.6050175312803816	114.039871337606641	440309	V0440300	25109	71	119	72	119	114.039559659999995	22.6025170200000005	114.042000000000002	22.6047329800000014	1
2019-10-22 17:54:28	2019-10-22 21:50:41	1.86759879999999989	01	30-39岁	22.6056778426382117	114.12077368897917	440307	V0440300	25142	71	152	71	152	114.120090759999997	22.6025170200000005	114.122531089999995	22.6047329800000014	1
2019-10-22 16:10:41	2019-10-22 22:01:35	1.86759879999999989	01	30-39岁	22.6059336104313502	114.120943343703487	440307	V0440300	25142	71	152	71	152	114.120090759999997	22.6025170200000005	114.122531089999995	22.6047329800000014	1
2019-10-22 22:25:39	2019-10-22 22:25:39	1.86759879999999989	01	19-29岁	22.6058769767597099	114.140989613279245	440307	V0440300	25150	71	160	71	160	114.139613449999999	22.6025170200000005	114.142053779999998	22.6047329800000014	1
2019-10-22 15:20:28	2019-10-22 18:31:05	3.17181930000000012	01	40-49岁	22.6053963001924387	114.167315093339056	440303	V0440300	25161	71	171	71	171	114.166457140000006	22.6025170200000005	114.168897479999998	22.6047329800000014	1
2019-10-22 11:15:57	2019-10-22 12:53:04	3.17181930000000012	01	40-49岁	22.6058495606686698	114.170494432010557	440303	V0440300	25162	71	172	71	172	114.168897479999998	22.6025170200000005	114.171337820000005	22.6047329800000014	2
2019-10-22 13:38:04	2019-10-22 14:09:26	3.17181930000000012	01	40-49岁	22.6058495606686698	114.170494432010557	440303	V0440300	25162	71	172	71	172	114.168897479999998	22.6025170200000005	114.171337820000005	22.6047329800000014	2
2019-10-22 16:11:29	2019-10-22 17:28:34	2.01503029999999983	01	19-29岁	22.6069881926703111	113.843629222954107	440306	V0440300	25385	72	38	75	37	113.841892439999995	22.6047329800000014	113.844332769999994	22.6069489399999988	1
2019-10-22 13:54:35	2019-10-22 15:35:13	2.01503029999999983	01	19-29岁	22.6072335427329492	113.852439203270492	440306	V0440300	25389	72	42	74	41	113.851653780000007	22.6047329800000014	113.854094119999999	22.6069489399999988	1
2019-10-22 20:13:48	2019-10-22 20:14:48	1.75727349999999993	01	19-29岁	22.6070735474568316	114.029037364781388	440309	V0440300	25461	72	114	73	114	114.027357980000005	22.6047329800000014	114.029798319999998	22.6069489399999988	1
2019-10-22 17:59:05	2019-10-22 20:19:13	1.75727349999999993	01	30-39岁	22.6083505798798186	114.040995638315437	440309	V0440300	25466	72	119	73	119	114.039559659999995	22.6047329800000014	114.042000000000002	22.6069489399999988	1
2019-10-22 00:01:22	2019-10-22 00:22:34	1.75727349999999993	01	30-39岁	22.6074334872634992	114.047061582883174	440309	V0440300	25469	72	122	73	122	114.046880669999993	22.6047329800000014	114.04932101	22.6069489399999988	3
2019-10-22 07:07:19	2019-10-22 11:07:14	1.75727349999999993	01	30-39岁	22.6074334872634992	114.047061582883174	440309	V0440300	25469	72	122	73	122	114.046880669999993	22.6047329800000014	114.04932101	22.6069489399999988	3
2019-10-22 12:11:17	2019-10-22 18:18:13	1.75727349999999993	01	30-39岁	22.6074334872634992	114.047061582883174	440309	V0440300	25469	72	122	73	122	114.046880669999993	22.6047329800000014	114.04932101	22.6069489399999988	3
2019-10-22 12:00:10	2019-10-22 17:32:10	1.86759879999999989	02	19-29岁	22.6080227869571289	114.069348731178465	440307	V0440300	25478	72	131	73	131	114.068843700000002	22.6047329800000014	114.071284030000001	22.6069489399999988	1
2019-10-22 08:08:10	2019-10-22 09:16:25	1.86759879999999989	02	19-29岁	22.6075208682703597	114.071517417948002	440307	V0440300	25479	72	132	73	132	114.071284030000001	22.6047329800000014	114.073724369999994	22.6069489399999988	1
2019-10-22 15:12:30	2019-10-22 16:48:25	1.86759879999999989	01	19-29岁	22.6089810168241314	114.123776851903443	440307	V0440300	25500	72	153	72	153	114.122531089999995	22.6047329800000014	114.124971430000002	22.6069489399999988	2
2019-10-22 16:57:37	2019-10-22 19:55:59	1.86759879999999989	01	19-29岁	22.6089810168241314	114.123776851903443	440307	V0440300	25500	72	153	72	153	114.122531089999995	22.6047329800000014	114.124971430000002	22.6069489399999988	2
2019-10-22 18:45:10	2019-10-22 20:28:17	2.29234759999999982	02	19-29岁	22.6095665125996916	113.96551783871044	440305	V0440300	25792	73	88	75	87	113.963909240000007	22.6069489399999988	113.966349579999999	22.6091648899999988	1
2019-10-22 22:21:14	2019-10-22 23:16:05	1.75727349999999993	02	19-29岁	22.6106352646547712	114.020591151367512	440309	V0440300	25815	73	111	74	111	114.02003698	22.6069489399999988	114.022477309999999	22.6091648899999988	1
2019-10-22 16:57:30	2019-10-22 20:00:00	1.75727349999999993	03	未知	22.6111272214590784	114.027647644526368	440309	V0440300	25818	73	114	74	114	114.027357980000005	22.6069489399999988	114.029798319999998	22.6091648899999988	1
2019-10-22 13:27:15	2019-10-22 19:01:09	1.75727349999999993	01	19-29岁	22.6112673914066811	114.028393142687008	440309	V0440300	25818	73	114	74	114	114.027357980000005	22.6069489399999988	114.029798319999998	22.6091648899999988	1
2019-10-22 22:14:38	2019-10-22 23:41:55	1.75727349999999993	01	30-39岁	22.6097054030528106	114.041540173850066	440309	V0440300	25823	73	119	74	119	114.039559659999995	22.6069489399999988	114.042000000000002	22.6091648899999988	1
2019-10-22 10:53:32	2019-10-22 17:39:40	1.86759879999999989	02	50-59岁	22.6096993692115511	114.056909138356374	440307	V0440300	25830	73	126	74	126	114.056642019999998	22.6069489399999988	114.059082349999997	22.6091648899999988	1
2019-10-22 17:55:38	2019-10-22 20:36:37	1.86759879999999989	01	30-39岁	22.6108528912388103	114.057798362806921	440307	V0440300	25830	73	126	74	126	114.056642019999998	22.6069489399999988	114.059082349999997	22.6091648899999988	1
2019-10-22 12:12:04	2019-10-22 14:17:17	1.86759879999999989	01	30-39岁	22.6109544836983716	114.073709721805756	440307	V0440300	25836	73	132	74	132	114.071284030000001	22.6069489399999988	114.073724369999994	22.6091648899999988	1
2019-10-22 12:15:15	2019-10-22 13:52:38	3.17181930000000012	01	30-39岁	22.6094899950941191	114.076550120472376	440303	V0440300	25838	73	134	74	134	114.07616471	22.6069489399999988	114.078605039999999	22.6091648899999988	1
2019-10-22 16:01:26	2019-10-22 18:23:19	1.86759879999999989	02	19-29岁	22.6104639208234595	114.102864422336935	440307	V0440300	25848	73	144	73	144	114.100568069999994	22.6069489399999988	114.103008399999993	22.6091648899999988	1
2019-10-22 15:50:52	2019-10-22 17:35:05	1.86759879999999989	01	30-39岁	22.6099457515278885	114.113170176808438	440307	V0440300	25853	73	149	73	149	114.112769749999998	22.6069489399999988	114.115210079999997	22.6091648899999988	1
2019-10-22 14:00:07	2019-10-22 14:01:07	1.86759879999999989	01	30-39岁	22.6107152988164692	114.150650068747069	440307	V0440300	25868	73	164	73	164	114.149374789999996	22.6069489399999988	114.151815130000003	22.6091648899999988	1
2019-10-22 13:22:30	2019-10-22 16:49:55	2.01503029999999983	01	30-39岁	22.6135188909572591	113.835704182116174	440306	V0440300	26096	74	35	77	34	113.834571429999997	22.6091648899999988	113.837011770000004	22.6113808499999998	1
2019-10-22 13:27:17	2019-10-22 16:51:32	2.01503029999999983	02	30-39岁	22.6135791467577008	113.836013838068482	440306	V0440300	26096	74	35	77	34	113.834571429999997	22.6091648899999988	113.837011770000004	22.6113808499999998	1
2019-10-22 18:43:01	2019-10-22 21:09:26	2.01503029999999983	02	19-29岁	22.6125274426991005	113.852270053683441	440306	V0440300	26103	74	42	76	41	113.851653780000007	22.6091648899999988	113.854094119999999	22.6113808499999998	1
2019-10-22 12:38:03	2019-10-22 14:03:29	2.01503029999999983	01	30-39岁	22.6133506552662986	113.854671575153134	440306	V0440300	26104	74	43	76	42	113.854094119999999	22.6091648899999988	113.856534460000006	22.6113808499999998	1
2019-10-22 20:16:35	2019-10-22 23:29:55	2.29234759999999982	01	30-39岁	22.6122277068818391	113.984113383678775	440305	V0440300	26157	74	96	75	95	113.983431929999995	22.6091648899999988	113.985872270000002	22.6113808499999998	1
2019-10-22 22:16:25	2019-10-22 22:37:30	1.75727349999999993	01	30-39岁	22.6114101626243809	114.041484247687706	440309	V0440300	26180	74	119	75	119	114.039559659999995	22.6091648899999988	114.042000000000002	22.6113808499999998	1
2019-10-22 09:00:36	2019-10-22 12:21:23	1.86759879999999989	01	30-39岁	22.6129638215882913	114.098359579943462	440307	V0440300	26204	74	143	74	143	114.098127730000002	22.6091648899999988	114.100568069999994	22.6113808499999998	1
2019-10-22 21:11:01	2019-10-22 21:46:38	1.86759879999999989	02	19-29岁	22.6132659445758399	114.101590504576038	440307	V0440300	26205	74	144	74	144	114.100568069999994	22.6091648899999988	114.103008399999993	22.6113808499999998	1
2019-10-22 20:30:52	2019-10-22 21:04:40	1.86759879999999989	01	19-29岁	22.6120191947936888	114.103522050697904	440307	V0440300	26206	74	145	74	145	114.103008399999993	22.6091648899999988	114.10544874	22.6113808499999998	1
2019-10-22 00:00:04	2019-10-22 00:16:29	1.86759879999999989	01	19-29岁	22.6123320955074085	114.103855746017587	440307	V0440300	26206	74	145	74	145	114.103008399999993	22.6091648899999988	114.10544874	22.6113808499999998	1
2019-10-22 21:13:11	2019-10-22 22:49:06	1.86759879999999989	01	40-49岁	22.6125675383288005	114.10739916321468	440307	V0440300	26207	74	146	74	146	114.10544874	22.6091648899999988	114.107889080000007	22.6113808499999998	1
2019-10-22 19:23:53	2019-10-22 19:24:53	1.86759879999999989	01	19-29岁	22.6132282699790217	114.131621379649474	440307	V0440300	26217	74	156	74	156	114.129852099999994	22.6091648899999988	114.132292440000001	22.6113808499999998	1
2019-10-22 20:59:28	2019-10-22 21:04:02	2.01503029999999983	01	19-29岁	22.6158054002250601	113.840910365093166	440306	V0440300	26455	75	37	78	36	113.839452100000003	22.6113808499999998	113.841892439999995	22.6135968100000007	1
2019-10-22 09:53:17	2019-10-22 13:18:07	1.75727349999999993	03	未知	22.6151634088007114	114.022398892968084	440309	V0440300	26529	75	111	76	111	114.02003698	22.6113808499999998	114.022477309999999	22.6135968100000007	1
2019-10-22 09:02:55	2019-10-22 10:15:40	1.75727349999999993	01	50-59岁	22.6157755117405408	114.028636462361305	440309	V0440300	26532	75	114	76	114	114.027357980000005	22.6113808499999998	114.029798319999998	22.6135968100000007	1
2019-10-22 12:05:28	2019-10-22 22:08:44	1.75727349999999993	01	19-29岁	22.6140208738627706	114.038191206546159	440309	V0440300	26536	75	118	76	118	114.037119329999996	22.6113808499999998	114.039559659999995	22.6135968100000007	1
2019-10-22 14:27:22	2019-10-22 15:18:02	1.75727349999999993	01	30-39岁	22.6150297477677498	114.041017920233642	440309	V0440300	26537	75	119	76	119	114.039559659999995	22.6113808499999998	114.042000000000002	22.6135968100000007	1
2019-10-22 18:15:18	2019-10-22 20:48:24	1.86759879999999989	02	19-29岁	22.6153770316393405	114.055961928433547	440307	V0440300	26543	75	125	76	125	114.054201680000006	22.6113808499999998	114.056642019999998	22.6135968100000007	1
2019-10-22 12:17:12	2019-10-22 13:06:29	1.86759879999999989	01	19-29岁	22.6157760580879597	114.055574292695667	440307	V0440300	26543	75	125	76	125	114.054201680000006	22.6113808499999998	114.056642019999998	22.6135968100000007	1
2019-10-22 02:08:36	2019-10-22 04:00:44	1.86759879999999989	01	19-29岁	22.6154983926561215	114.057164798469486	440307	V0440300	26544	75	126	76	126	114.056642019999998	22.6113808499999998	114.059082349999997	22.6135968100000007	2
2019-10-22 23:31:51	2019-10-22 23:37:51	1.86759879999999989	01	19-29岁	22.6154983926561215	114.057164798469486	440307	V0440300	26544	75	126	76	126	114.056642019999998	22.6113808499999998	114.059082349999997	22.6135968100000007	2
2019-10-22 07:20:15	2019-10-22 18:12:46	1.86759879999999989	01	19-29岁	22.6143102726161693	114.146230282235962	440307	V0440300	26580	75	162	75	162	114.144494120000005	22.6113808499999998	114.146934450000003	22.6135968100000007	1
2019-10-22 17:58:33	2019-10-22 21:29:57	2.01503029999999983	01	19-29岁	22.6160072355273805	113.855767809374726	440306	V0440300	26818	76	43	78	42	113.854094119999999	22.6135968100000007	113.856534460000006	22.6158127700000016	1
2019-10-22 07:49:12	2019-10-22 16:22:22	1.75727349999999993	01	19-29岁	22.6168403749748101	114.037897468903054	440309	V0440300	26893	76	118	77	118	114.037119329999996	22.6135968100000007	114.039559659999995	22.6158127700000016	1
2019-10-22 22:05:23	2019-10-22 23:41:42	1.86759879999999989	01	30-39岁	22.6170549432564592	114.058376009074223	440307	V0440300	26901	76	126	77	126	114.056642019999998	22.6135968100000007	114.059082349999997	22.6158127700000016	1
2019-10-22 14:17:59	2019-10-22 15:55:08	1.86759879999999989	01	40-49岁	22.6166768618561811	114.065325228628438	440307	V0440300	26904	76	129	77	129	114.063963029999996	22.6135968100000007	114.066403359999995	22.6158127700000016	2
2019-10-22 16:00:40	2019-10-22 19:00:46	1.86759879999999989	01	40-49岁	22.6166768618561811	114.065325228628438	440307	V0440300	26904	76	129	77	129	114.063963029999996	22.6135968100000007	114.066403359999995	22.6158127700000016	2
2019-10-22 21:18:54	2019-10-22 23:10:01	1.86759879999999989	01	40-49岁	22.6159635543656101	114.066788879769206	440307	V0440300	26905	76	130	77	130	114.066403359999995	22.6135968100000007	114.068843700000002	22.6158127700000016	1
2019-10-22 17:15:00	2019-10-22 20:11:10	1.86759879999999989	02	50-59岁	22.6177253895254715	114.135280754517026	440307	V0440300	26933	76	158	76	158	114.134732769999999	22.6135968100000007	114.137173110000006	22.6158127700000016	1
2019-10-22 18:54:51	2019-10-22 20:26:51	1.86759879999999989	01	19-29岁	22.6176615450367997	114.138782018313549	440307	V0440300	26934	76	159	76	159	114.137173110000006	22.6135968100000007	114.139613449999999	22.6158127700000016	1
2019-10-22 15:07:22	2019-10-22 17:07:58	1.75727349999999993	01	19-29岁	22.6187000238503586	114.019415985929271	440309	V0440300	27242	77	110	78	110	114.017596639999994	22.6158127700000016	114.02003698	22.6180287200000016	1
2019-10-22 14:26:56	2019-10-22 17:32:26	1.75727349999999993	02	19-29岁	22.6184896475707404	114.019751051167148	440309	V0440300	27242	77	110	78	110	114.017596639999994	22.6158127700000016	114.02003698	22.6180287200000016	1
2019-10-22 19:35:04	2019-10-22 21:19:26	1.75727349999999993	01	19-29岁	22.6196917259422392	114.02324430427889	440309	V0440300	27244	77	112	78	112	114.022477309999999	22.6158127700000016	114.024917650000006	22.6180287200000016	1
2019-10-22 00:00:09	2019-10-22 00:02:50	1.75727349999999993	01	40-49岁	22.6190476617116794	114.028906356091014	440309	V0440300	27246	77	114	78	114	114.027357980000005	22.6158127700000016	114.029798319999998	22.6180287200000016	1
2019-10-22 15:09:26	2019-10-22 16:27:01	1.75727349999999993	01	40-49岁	22.618074296750919	114.048525797357257	440309	V0440300	27254	77	122	78	122	114.046880669999993	22.6158127700000016	114.04932101	22.6180287200000016	1
2019-10-22 19:27:28	2019-10-22 19:28:28	1.86759879999999989	01	30-39岁	22.6183293525149587	114.050124408493531	440307	V0440300	27255	77	123	78	123	114.04932101	22.6158127700000016	114.051761350000007	22.6180287200000016	1
2019-10-22 16:07:24	2019-10-22 20:01:24	2.01503029999999983	01	30-39岁	22.6223427679028717	113.853494813469069	440306	V0440300	27531	78	42	80	41	113.851653780000007	22.6180287200000016	113.854094119999999	22.620244679999999	1
2019-10-22 22:17:06	2019-10-22 22:23:27	2.01503029999999983	01	19-29岁	22.6224052891124892	113.858062079841801	440306	V0440300	27533	78	44	80	43	113.856534460000006	22.6180287200000016	113.858974790000005	22.620244679999999	1
2019-10-22 15:56:39	2019-10-22 18:42:10	1.75727349999999993	01	19-29岁	22.62087534324667	114.034515327752501	440309	V0440300	27605	78	116	79	116	114.032238660000004	22.6180287200000016	114.034678990000003	22.620244679999999	1
2019-10-22 16:01:10	2019-10-22 18:18:11	1.75727349999999993	02	19-29岁	22.6209721391640315	114.035845118613182	440309	V0440300	27606	78	117	79	117	114.034678990000003	22.6180287200000016	114.037119329999996	22.620244679999999	1
2019-10-22 09:58:19	2019-10-22 19:21:39	1.86759879999999989	01	19-29岁	22.6207256041056795	114.054788303944832	440307	V0440300	27614	78	125	79	125	114.054201680000006	22.6180287200000016	114.056642019999998	22.620244679999999	1
2019-10-22 09:34:59	2019-10-22 11:35:56	1.86759879999999989	01	19-29岁	22.6204234720585191	114.140299838678814	440307	V0440300	27649	78	160	78	160	114.139613449999999	22.6180287200000016	114.142053779999998	22.620244679999999	1
2019-10-22 17:13:43	2019-10-22 20:25:35	1.86759879999999989	01	30-39岁	22.6218078195544514	114.175622104640141	440307	V0440300	27663	78	174	78	174	114.173778150000004	22.6180287200000016	114.176218489999997	22.620244679999999	1
2019-10-22 18:40:03	2019-10-22 21:31:11	2.01503029999999983	01	19-29岁	22.6238623477585286	113.837625255764081	440306	V0440300	27882	79	36	81	35	113.837011770000004	22.620244679999999	113.839452100000003	22.6224606399999999	1
2019-10-22 21:56:21	2019-10-22 23:42:03	2.01503029999999983	01	40-49岁	22.6229591518594013	113.856853840220651	440306	V0440300	27890	79	44	81	43	113.856534460000006	22.620244679999999	113.858974790000005	22.6224606399999999	1
2019-10-22 11:44:57	2019-10-22 12:38:56	1.75727349999999993	01	30-39岁	22.6241342892341706	114.019959831863929	440309	V0440300	27956	79	110	80	110	114.017596639999994	22.620244679999999	114.02003698	22.6224606399999999	1
2019-10-22 16:26:54	2019-10-22 18:58:08	1.75727349999999993	01	30-39岁	22.6234539179121015	114.022200790330274	440309	V0440300	27957	79	111	80	111	114.02003698	22.620244679999999	114.022477309999999	22.6224606399999999	1
2019-10-22 15:41:20	2019-10-22 22:47:59	1.86759879999999989	02	40-49岁	22.6245293283820494	114.050098975646563	440307	V0440300	27969	79	123	80	123	114.04932101	22.620244679999999	114.051761350000007	22.6224606399999999	1
2019-10-22 14:36:57	2019-10-22 15:35:16	1.86759879999999989	02	19-29岁	22.6240756401518901	114.072119377924977	440307	V0440300	27978	79	132	80	132	114.071284030000001	22.620244679999999	114.073724369999994	22.6224606399999999	1
2019-10-22 15:27:30	2019-10-22 18:54:51	1.86759879999999989	01	0-18岁	22.6226051621741213	114.100461290531328	440307	V0440300	27989	79	143	79	143	114.098127730000002	22.620244679999999	114.100568069999994	22.6224606399999999	1
2019-10-22 11:08:17	2019-10-22 12:06:09	1.86759879999999989	01	19-29岁	22.6228144375296587	114.113056918169562	440307	V0440300	27995	79	149	79	149	114.112769749999998	22.620244679999999	114.115210079999997	22.6224606399999999	1
2019-10-22 11:04:58	2019-10-22 16:32:40	1.86759879999999989	02	40-49岁	22.6233915232028195	114.141735670612036	440307	V0440300	28006	79	160	79	160	114.139613449999999	22.620244679999999	114.142053779999998	22.6224606399999999	1
2019-10-22 14:41:20	2019-10-22 17:02:40	1.86759879999999989	01	40-49岁	22.6225093588277311	114.146935982517604	440307	V0440300	28009	79	163	79	163	114.146934450000003	22.620244679999999	114.149374789999996	22.6224606399999999	1
2019-10-22 20:45:45	2019-10-22 23:11:42	1.75727349999999993	01	30-39岁	22.6251185955986394	114.023389863689388	440309	V0440300	28315	80	112	81	112	114.022477309999999	22.6224606399999999	114.024917650000006	22.6246766000000008	1
2019-10-22 15:06:12	2019-10-22 18:33:46	1.75727349999999993	01	30-39岁	22.6254024045743307	114.026037830811774	440309	V0440300	28316	80	113	81	113	114.024917650000006	22.6224606399999999	114.027357980000005	22.6246766000000008	1
2019-10-22 16:09:59	2019-10-22 19:35:37	1.75727349999999993	02	19-29岁	22.6261248100618708	114.03287628437937	440309	V0440300	28319	80	116	81	116	114.032238660000004	22.6224606399999999	114.034678990000003	22.6246766000000008	1
2019-10-22 12:02:08	2019-10-22 14:28:45	1.75727349999999993	01	30-39岁	22.6268061413158108	114.032628319270231	440309	V0440300	28319	80	116	81	116	114.032238660000004	22.6224606399999999	114.034678990000003	22.6246766000000008	1
2019-10-22 17:53:27	2019-10-22 19:07:38	1.86759879999999989	02	19-29岁	22.6251617565105114	114.066856105932743	440307	V0440300	28333	80	130	81	130	114.066403359999995	22.6224606399999999	114.068843700000002	22.6246766000000008	1
2019-10-22 21:28:05	2019-10-22 23:38:18	1.86759879999999989	01	30-39岁	22.6268328260477283	114.067423403741998	440307	V0440300	28333	80	130	81	130	114.066403359999995	22.6224606399999999	114.068843700000002	22.6246766000000008	1
2019-10-22 15:27:24	2019-10-22 17:11:05	1.86759879999999989	02	未知	22.624958504316421	114.107324504431844	440307	V0440300	28349	80	146	80	146	114.10544874	22.6224606399999999	114.107889080000007	22.6246766000000008	1
2019-10-22 18:45:39	2019-10-22 21:32:04	1.86759879999999989	01	19-29岁	22.6256014815135309	114.122487837580152	440307	V0440300	28355	80	152	80	152	114.120090759999997	22.6224606399999999	114.122531089999995	22.6246766000000008	1
2019-10-22 15:07:07	2019-10-22 19:47:57	1.86759879999999989	01	40-49岁	22.6256643806937383	114.138100992524983	440307	V0440300	28362	80	159	80	159	114.137173110000006	22.6224606399999999	114.139613449999999	22.6246766000000008	1
2019-10-22 01:42:24	2019-10-22 01:43:24	2.01503029999999983	01	50-59岁	22.6279857454508004	113.841253948982754	440306	V0440300	28597	81	37	83	36	113.839452100000003	22.6246766000000008	113.841892439999995	22.6268925500000009	1
2019-10-22 18:19:04	2019-10-22 22:44:23	2.01503029999999983	01	30-39岁	22.6276360001824806	113.855590612619409	440306	V0440300	28603	81	43	83	42	113.854094119999999	22.6246766000000008	113.856534460000006	22.6268925500000009	1
2019-10-22 14:55:37	2019-10-22 16:51:06	2.01503029999999983	02	19-29岁	22.6289723811265588	113.859312526491067	440306	V0440300	28605	81	45	83	44	113.858974790000005	22.6246766000000008	113.861415129999997	22.6268925500000009	1
2019-10-22 17:51:15	2019-10-22 23:21:01	1.75727349999999993	01	19-29岁	22.6273035409247107	114.029759339195493	440309	V0440300	28674	81	114	82	114	114.027357980000005	22.6246766000000008	114.029798319999998	22.6268925500000009	1
2019-10-22 11:03:12	2019-10-22 15:37:50	1.75727349999999993	01	19-29岁	22.6285557931962806	114.028176863203669	440309	V0440300	28674	81	114	82	114	114.027357980000005	22.6246766000000008	114.029798319999998	22.6268925500000009	1
2019-10-22 10:13:52	2019-10-22 12:26:54	1.75727349999999993	02	19-29岁	22.6272516871657814	114.034757609819536	440309	V0440300	28677	81	117	82	117	114.034678990000003	22.6246766000000008	114.037119329999996	22.6268925500000009	1
2019-10-22 18:56:07	2019-10-22 21:57:18	1.75727349999999993	02	19-29岁	22.6288948604834097	114.04602931988542	440309	V0440300	28681	81	121	82	121	114.044440339999994	22.6246766000000008	114.046880669999993	22.6268925500000009	1
2019-10-22 04:00:24	2019-10-22 06:13:03	1.86759879999999989	01	30-39岁	22.6273435385668904	114.08403780973093	440307	V0440300	28697	81	137	81	137	114.083485710000005	22.6246766000000008	114.085926049999998	22.6268925500000009	1
2019-10-22 18:38:22	2019-10-22 20:50:29	1.86759879999999989	01	19-29岁	22.6283451979959196	114.097453200510017	440307	V0440300	28702	81	142	81	142	114.095687400000003	22.6246766000000008	114.098127730000002	22.6268925500000009	1
2019-10-22 10:49:32	2019-10-22 20:23:19	1.86759879999999989	03	未知	22.6275265481191994	114.108087423804662	440307	V0440300	28707	81	147	81	147	114.107889080000007	22.6246766000000008	114.110329410000006	22.6268925500000009	1
2019-10-22 12:48:08	2019-10-22 17:17:51	1.86759879999999989	01	40-49岁	22.6283463045941708	114.141710933422502	440307	V0440300	28720	81	160	81	160	114.139613449999999	22.6246766000000008	114.142053779999998	22.6268925500000009	1
2019-10-22 20:21:10	2019-10-22 22:06:37	1.86759879999999989	01	19-29岁	22.6271055368432386	114.153647022740856	440307	V0440300	28725	81	165	81	165	114.151815130000003	22.6246766000000008	114.154255460000002	22.6268925500000009	2
2019-10-22 19:49:59	2019-10-22 20:21:10	1.86759879999999989	01	19-29岁	22.6271055368432386	114.153647022740856	440307	V0440300	28725	81	165	81	165	114.151815130000003	22.6246766000000008	114.154255460000002	22.6268925500000009	2
2019-10-22 00:00:28	2019-10-22 00:11:40	2.01503029999999983	03	未知	22.6295451291411105	113.839332402454119	440306	V0440300	28953	82	36	84	35	113.837011770000004	22.6268925500000009	113.839452100000003	22.6291085099999982	1
2019-10-22 09:34:05	2019-10-22 17:16:44	1.75727349999999993	01	30-39岁	22.6306215510684297	114.020344864771005	440309	V0440300	29028	82	111	83	111	114.02003698	22.6268925500000009	114.022477309999999	22.6291085099999982	1
2019-10-22 17:22:47	2019-10-22 21:15:41	1.75727349999999993	01	30-39岁	22.6293845480033404	114.022257655464799	440309	V0440300	29028	82	111	83	111	114.02003698	22.6268925500000009	114.022477309999999	22.6291085099999982	1
2019-10-22 17:53:39	2019-10-22 20:43:03	1.75727349999999993	01	30-39岁	22.62934720691268	114.02607928127928	440309	V0440300	29030	82	113	83	113	114.024917650000006	22.6268925500000009	114.027357980000005	22.6291085099999982	1
2019-10-22 11:13:41	2019-10-22 15:56:04	1.75727349999999993	02	未知	22.6309802396543205	114.029456652400697	440309	V0440300	29031	82	114	83	114	114.027357980000005	22.6268925500000009	114.029798319999998	22.6291085099999982	1
2019-10-22 19:21:23	2019-10-22 21:10:54	1.75727349999999993	01	30-39岁	22.6309983006630198	114.033354927017342	440309	V0440300	29033	82	116	83	116	114.032238660000004	22.6268925500000009	114.034678990000003	22.6291085099999982	1
2019-10-22 10:49:20	2019-10-22 11:40:39	1.75727349999999993	01	19-29岁	22.6301528057303898	114.033023086682633	440309	V0440300	29033	82	116	83	116	114.032238660000004	22.6268925500000009	114.034678990000003	22.6291085099999982	1
2019-10-22 20:36:58	2019-10-22 21:11:01	1.75727349999999993	01	30-39岁	22.6305691449734496	114.039430894137539	440309	V0440300	29035	82	118	83	118	114.037119329999996	22.6268925500000009	114.039559659999995	22.6291085099999982	1
2019-10-22 09:50:36	2019-10-22 10:50:29	1.86759879999999989	01	19-29岁	22.6293748894535298	114.056421978373095	440307	V0440300	29042	82	125	83	125	114.054201680000006	22.6268925500000009	114.056642019999998	22.6291085099999982	1
2019-10-22 22:03:31	2019-10-22 22:42:48	1.86759879999999989	01	19-29岁	22.6298717892644312	114.057432242975167	440307	V0440300	29043	82	126	83	126	114.056642019999998	22.6268925500000009	114.059082349999997	22.6291085099999982	1
2019-10-22 09:54:04	2019-10-22 11:12:09	1.86759879999999989	02	19-29岁	22.6292918658472999	114.058290447185826	440307	V0440300	29043	82	126	83	126	114.056642019999998	22.6268925500000009	114.059082349999997	22.6291085099999982	1
2019-10-22 21:26:36	2019-10-22 23:42:16	1.75727349999999993	02	19-29岁	22.6331117915940716	114.010131223236613	440309	V0440300	29380	83	106	84	106	114.007835290000003	22.6291085099999982	114.010275629999995	22.6313244699999991	1
2019-10-22 11:16:42	2019-10-22 12:27:10	1.75727349999999993	01	19-29岁	22.6321865487353904	114.012299887300273	440309	V0440300	29381	83	107	84	107	114.010275629999995	22.6291085099999982	114.012715970000002	22.6313244699999991	1
2019-10-22 11:44:37	2019-10-22 12:53:35	1.75727349999999993	01	19-29岁	22.6318719065195815	114.019151205136097	440309	V0440300	29384	83	110	84	110	114.017596639999994	22.6291085099999982	114.02003698	22.6313244699999991	1
2019-10-22 11:42:39	2019-10-22 14:54:25	1.75727349999999993	01	30-39岁	22.6314061022434991	114.021766839624476	440309	V0440300	29385	83	111	84	111	114.02003698	22.6291085099999982	114.022477309999999	22.6313244699999991	1
2019-10-22 16:04:12	2019-10-22 18:27:41	1.75727349999999993	03	未知	22.6315756345087991	114.034314765243337	440309	V0440300	29390	83	116	84	116	114.032238660000004	22.6291085099999982	114.034678990000003	22.6313244699999991	1
2019-10-22 00:00:04	2019-10-22 00:20:29	1.86759879999999989	01	19-29岁	22.6324410818762303	114.052360635626798	440307	V0440300	29398	83	124	84	124	114.051761350000007	22.6291085099999982	114.054201680000006	22.6313244699999991	1
2019-10-22 11:11:23	2019-10-22 13:10:45	1.75727349999999993	02	30-39岁	22.6336219067066899	114.006999289021465	440309	V0440300	29736	84	105	85	105	114.005394960000004	22.6313244699999991	114.007835290000003	22.63354043	1
2019-10-22 00:32:52	2019-10-22 01:51:04	1.75727349999999993	01	50-59岁	22.6355721236057512	114.00655839021492	440309	V0440300	29736	84	105	85	105	114.005394960000004	22.6313244699999991	114.007835290000003	22.63354043	1
2019-10-22 19:50:32	2019-10-22 20:48:10	1.75727349999999993	02	19-29岁	22.6342382102856412	114.010038775160496	440309	V0440300	29737	84	106	85	106	114.007835290000003	22.6313244699999991	114.010275629999995	22.63354043	1
2019-10-22 17:18:14	2019-10-22 20:52:57	1.75727349999999993	01	30-39岁	22.6339348630906798	114.028177774151658	440309	V0440300	29745	84	114	85	114	114.027357980000005	22.6313244699999991	114.029798319999998	22.63354043	1
2019-10-22 19:00:57	2019-10-22 20:58:25	1.75727349999999993	02	40-49岁	22.6349213022889693	114.038559768842546	440309	V0440300	29749	84	118	85	118	114.037119329999996	22.6313244699999991	114.039559659999995	22.63354043	1
2019-10-22 11:42:55	2019-10-22 12:22:57	1.86759879999999989	03	未知	22.6347880299078703	114.05434259088382	440307	V0440300	29756	84	125	85	125	114.054201680000006	22.6313244699999991	114.056642019999998	22.63354043	1
2019-10-22 21:09:37	2019-10-22 22:46:51	1.86759879999999989	02	19-29岁	22.633763107399151	114.073771064076453	440307	V0440300	29764	84	133	84	133	114.073724369999994	22.6313244699999991	114.07616471	22.63354043	1
2019-10-22 00:09:26	2019-10-22 02:05:39	1.86759879999999989	01	19-29岁	22.6344708783158488	114.095807662896036	440307	V0440300	29773	84	142	84	142	114.095687400000003	22.6313244699999991	114.098127730000002	22.63354043	1
2019-10-22 13:34:33	2019-10-22 14:58:42	2.01503029999999983	02	40-49岁	22.6376467986048695	113.80330388153763	440306	V0440300	30010	85	22	88	21	113.802847060000005	22.63354043	113.805287399999997	22.6357563800000001	1
2019-10-22 12:04:12	2019-10-22 17:30:54	2.01503029999999983	01	19-29岁	22.637833316416959	113.829946052630675	440306	V0440300	30021	85	33	87	32	113.829690760000005	22.63354043	113.832131090000004	22.6357563800000001	1
2019-10-22 13:18:56	2019-10-22 15:21:39	2.01503029999999983	01	19-29岁	22.6361284261235909	113.839113643987446	440306	V0440300	30024	85	36	87	35	113.837011770000004	22.63354043	113.839452100000003	22.6357563800000001	1
2019-10-22 17:54:44	2019-10-22 19:47:12	2.01503029999999983	01	30-39岁	22.63606843449735	113.856244353967995	440306	V0440300	30031	85	43	87	42	113.854094119999999	22.63354043	113.856534460000006	22.6357563800000001	1
2019-10-22 14:03:01	2019-10-22 15:16:09	2.01503029999999983	01	30-39岁	22.6368719914604597	113.860406366947629	440306	V0440300	30033	85	45	87	44	113.858974790000005	22.63354043	113.861415129999997	22.6357563800000001	1
2019-10-22 17:46:26	2019-10-22 23:32:24	1.75727349999999993	03	未知	22.6364901368267404	114.004973150585471	440309	V0440300	30092	85	104	86	104	114.002954619999997	22.63354043	114.005394960000004	22.6357563800000001	1
2019-10-22 21:26:11	2019-10-22 22:24:31	1.75727349999999993	02	19-29岁	22.6370987518056204	114.010015716542355	440309	V0440300	30094	85	106	86	106	114.007835290000003	22.63354043	114.010275629999995	22.6357563800000001	1
2019-10-22 11:26:05	2019-10-22 13:40:31	1.75727349999999993	02	19-29岁	22.6370153622460712	114.007966046173848	440309	V0440300	30094	85	106	86	106	114.007835290000003	22.63354043	114.010275629999995	22.6357563800000001	1
2019-10-22 15:23:36	2019-10-22 17:59:42	1.75727349999999993	01	30-39岁	22.6374269740996787	114.045710670901173	440309	V0440300	30109	85	121	86	121	114.044440339999994	22.63354043	114.046880669999993	22.6357563800000001	1
2019-10-22 15:01:56	2019-10-22 17:53:27	1.86759879999999989	02	19-29岁	22.6364133569622688	114.058313745136616	440307	V0440300	30114	85	126	86	126	114.056642019999998	22.63354043	114.059082349999997	22.6357563800000001	1
2019-10-22 23:45:59	2019-10-22 23:45:59	1.86759879999999989	01	30-39岁	22.6373998999595685	114.060431779632708	440307	V0440300	30115	85	127	85	127	114.059082349999997	22.63354043	114.061522690000004	22.6357563800000001	1
2019-10-22 17:58:37	2019-10-22 18:42:53	1.86759879999999989	02	30-39岁	22.6364002956314003	114.063506060889281	440307	V0440300	30116	85	128	85	128	114.061522690000004	22.63354043	114.063963029999996	22.6357563800000001	1
2019-10-22 13:52:51	2019-10-22 18:00:23	1.86759879999999989	02	19-29岁	22.6366349277089114	114.063996940939973	440307	V0440300	30117	85	129	85	129	114.063963029999996	22.63354043	114.066403359999995	22.6357563800000001	1
2019-10-22 14:48:32	2019-10-22 22:30:50	1.75727349999999993	02	19-29岁	22.6387720100793715	114.007791854397809	440309	V0440300	30450	86	105	87	105	114.005394960000004	22.6357563800000001	114.007835290000003	22.637972340000001	1
2019-10-22 16:10:02	2019-10-22 19:42:27	1.75727349999999993	01	19-29岁	22.6400693422675907	114.00815264644163	440309	V0440300	30451	86	106	87	106	114.007835290000003	22.6357563800000001	114.010275629999995	22.637972340000001	1
2019-10-22 16:09:33	2019-10-22 17:13:57	1.75727349999999993	02	19-29岁	22.6384373330160393	114.011620146362958	440309	V0440300	30452	86	107	87	107	114.010275629999995	22.6357563800000001	114.012715970000002	22.637972340000001	1
2019-10-22 17:13:08	2019-10-22 17:56:59	1.75727349999999993	02	19-29岁	22.6393144557339916	114.012194250075439	440309	V0440300	30452	86	107	87	107	114.010275629999995	22.6357563800000001	114.012715970000002	22.637972340000001	1
2019-10-22 20:42:58	2019-10-22 22:08:05	1.75727349999999993	01	40-49岁	22.6388881911842113	114.015956477549238	440309	V0440300	30454	86	109	87	109	114.015156300000001	22.6357563800000001	114.017596639999994	22.637972340000001	1
2019-10-22 16:06:00	2019-10-22 17:00:21	1.75727349999999993	01	30-39岁	22.6392506519624099	114.018943279446006	440309	V0440300	30455	86	110	87	110	114.017596639999994	22.6357563800000001	114.02003698	22.637972340000001	1
2019-10-22 10:24:01	2019-10-22 10:25:01	1.75727349999999993	01	30-39岁	22.6382773581511714	114.024360454668525	440309	V0440300	30457	86	112	87	112	114.022477309999999	22.6357563800000001	114.024917650000006	22.637972340000001	1
2019-10-22 15:47:08	2019-10-22 17:53:43	1.86759879999999989	01	30-39岁	22.6396488413072099	114.188763699782953	440307	V0440300	30525	86	180	85	180	114.188420170000001	22.6357563800000001	114.190860499999999	22.637972340000001	1
2019-10-22 15:13:41	2019-10-22 15:14:41	2.01503029999999983	01	19-29岁	22.6407384326161285	113.822626927141741	440306	V0440300	30732	87	30	89	29	113.822369749999993	22.637972340000001	113.82481009	22.6401882999999984	2
2019-10-22 11:46:30	2019-10-22 11:47:30	2.01503029999999983	01	19-29岁	22.6407384326161285	113.822626927141741	440306	V0440300	30732	87	30	89	29	113.822369749999993	22.637972340000001	113.82481009	22.6401882999999984	2
2019-10-22 16:37:30	2019-10-22 19:36:54	1.75727349999999993	01	40-49岁	22.6419558668456915	114.004786498702018	440309	V0440300	30806	87	104	88	104	114.002954619999997	22.637972340000001	114.005394960000004	22.6401882999999984	1
2019-10-22 22:24:00	2019-10-22 23:41:49	1.75727349999999993	01	19-29岁	22.6420910560730206	114.003811268301675	440309	V0440300	30806	87	104	88	104	114.002954619999997	22.637972340000001	114.005394960000004	22.6401882999999984	1
2019-10-22 19:35:57	2019-10-22 21:36:27	1.75727349999999993	01	19-29岁	22.6415441249387612	114.040906818745242	440309	V0440300	30821	87	119	88	119	114.039559659999995	22.637972340000001	114.042000000000002	22.6401882999999984	1
2019-10-22 19:21:37	2019-10-22 21:36:05	1.86759879999999989	03	未知	22.6422150738582602	114.09830899843611	440307	V0440300	30845	87	143	87	143	114.098127730000002	22.637972340000001	114.100568069999994	22.6401882999999984	2
2019-10-22 14:45:40	2019-10-22 14:46:40	1.86759879999999989	03	未知	22.6422150738582602	114.09830899843611	440307	V0440300	30845	87	143	87	143	114.098127730000002	22.637972340000001	114.100568069999994	22.6401882999999984	2
2019-10-22 18:00:10	2019-10-22 22:05:21	1.86759879999999989	02	19-29岁	22.6403917023189116	114.12432853913252	440307	V0440300	30855	87	153	87	153	114.122531089999995	22.637972340000001	114.124971430000002	22.6401882999999984	1
2019-10-22 17:41:33	2019-10-22 21:56:22	1.86759879999999989	01	19-29岁	22.6407764959361408	114.125652658590042	440307	V0440300	30856	87	154	87	154	114.124971430000002	22.637972340000001	114.127411769999995	22.6401882999999984	1
2019-10-22 14:01:07	2019-10-22 14:02:07	1.86759879999999989	02	19-29岁	22.6406176819192915	114.129380112289198	440307	V0440300	30857	87	155	87	155	114.127411769999995	22.637972340000001	114.129852099999994	22.6401882999999984	1
2019-10-22 17:27:01	2019-10-22 18:08:12	1.86759879999999989	02	19-29岁	22.641629680725309	114.185913110416038	440307	V0440300	30880	87	178	86	178	114.183539499999995	22.637972340000001	114.185979829999994	22.6401882999999984	1
2019-10-22 12:38:16	2019-10-22 14:11:09	1.86759879999999989	01	19-29岁	22.6411616046478201	114.188042487651856	440307	V0440300	30881	87	179	86	179	114.185979829999994	22.637972340000001	114.188420170000001	22.6401882999999984	1
2019-10-22 08:51:07	2019-10-22 12:37:52	1.75727349999999993	01	30-39岁	22.6429606353373885	114.004463279610832	440309	V0440300	31163	88	104	89	104	114.002954619999997	22.6401882999999984	114.005394960000004	22.6424042599999993	1
2019-10-22 15:12:50	2019-10-22 16:12:11	1.75727349999999993	02	40-49岁	22.6433232580291808	114.005515222297035	440309	V0440300	31164	88	105	89	105	114.005394960000004	22.6401882999999984	114.007835290000003	22.6424042599999993	1
2019-10-22 15:53:34	2019-10-22 16:12:08	1.75727349999999993	01	0-18岁	22.6434792237906386	114.007582854017244	440309	V0440300	31164	88	105	89	105	114.005394960000004	22.6401882999999984	114.007835290000003	22.6424042599999993	1
2019-10-22 13:52:11	2019-10-22 15:35:21	1.75727349999999993	01	19-29岁	22.6428359222692386	114.021491088172013	440309	V0440300	31170	88	111	89	111	114.02003698	22.6401882999999984	114.022477309999999	22.6424042599999993	2
2019-10-22 15:35:28	2019-10-22 19:59:51	1.75727349999999993	01	19-29岁	22.6428359222692386	114.021491088172013	440309	V0440300	31170	88	111	89	111	114.02003698	22.6401882999999984	114.022477309999999	22.6424042599999993	2
2019-10-22 18:26:57	2019-10-22 19:47:18	1.86759879999999989	02	19-29岁	22.6440437220624204	114.079241413969257	440307	V0440300	31194	88	135	88	135	114.078605039999999	22.6401882999999984	114.081045380000006	22.6424042599999993	1
2019-10-22 14:44:13	2019-10-22 15:31:43	1.86759879999999989	02	19-29岁	22.6429978434713988	114.224500217777972	440307	V0440300	31253	88	194	87	194	114.222584870000006	22.6401882999999984	114.225025209999998	22.6424042599999993	1
2019-10-22 11:20:13	2019-10-22 14:07:33	1.75727349999999993	02	40-49岁	22.6459767760269095	114.007937074326705	440309	V0440300	31522	89	106	90	106	114.007835290000003	22.6424042599999993	114.010275629999995	22.6446202099999994	1
2019-10-22 18:48:24	2019-10-22 22:15:15	1.75727349999999993	02	19-29岁	22.6447302884859596	114.008848909598171	440309	V0440300	31522	89	106	90	106	114.007835290000003	22.6424042599999993	114.010275629999995	22.6446202099999994	1
2019-10-22 11:52:26	2019-10-22 13:58:47	2.01503029999999983	02	19-29岁	22.6480759502897904	113.829506587643323	440306	V0440300	31805	90	32	92	31	113.827250419999999	22.6446202099999994	113.829690760000005	22.6468361700000003	1
2019-10-22 18:58:53	2019-10-22 22:51:56	1.75727349999999993	01	30-39岁	22.6474851197880511	114.00751543351987	440309	V0440300	31878	90	105	91	105	114.005394960000004	22.6446202099999994	114.007835290000003	22.6468361700000003	1
2019-10-22 17:19:35	2019-10-22 21:42:17	1.86759879999999989	01	40-49岁	22.6477637508972691	114.060084635476557	440307	V0440300	31900	90	127	90	127	114.059082349999997	22.6446202099999994	114.061522690000004	22.6468361700000003	1
2019-10-22 16:08:29	2019-10-22 21:43:15	1.86759879999999989	01	40-49岁	22.6475964605795994	114.059329751050072	440307	V0440300	31900	90	127	90	127	114.059082349999997	22.6446202099999994	114.061522690000004	22.6468361700000003	1
2019-10-22 18:29:29	2019-10-22 20:01:30	1.86759879999999989	02	19-29岁	22.6479164974959097	114.099151792969579	440307	V0440300	31916	90	143	90	143	114.098127730000002	22.6446202099999994	114.100568069999994	22.6468361700000003	1
2019-10-22 00:13:22	2019-10-22 00:21:16	1.86759879999999989	03	未知	22.6471100772820506	114.163483958925923	440307	V0440300	31942	90	169	90	169	114.16157647	22.6446202099999994	114.164016810000007	22.6468361700000003	1
2019-10-22 11:58:20	2019-10-22 13:39:00	1.75727349999999993	01	19-29岁	22.6492911791591283	114.016762229335356	440309	V0440300	32239	91	109	92	109	114.015156300000001	22.6468361700000003	114.017596639999994	22.6490521300000012	1
2019-10-22 13:40:31	2019-10-22 16:00:43	1.86759879999999989	01	19-29岁	22.64906607085301	114.204403576297267	440307	V0440300	32316	91	186	90	186	114.203062189999997	22.6468361700000003	114.205502519999996	22.6490521300000012	1
2019-10-22 09:51:30	2019-10-22 12:45:52	1.86759879999999989	02	30-39岁	22.6511083613721098	114.204021829559807	440307	V0440300	32316	91	186	90	186	114.203062189999997	22.6468361700000003	114.205502519999996	22.6490521300000012	1
2019-10-22 17:08:40	2019-10-22 18:20:33	1.86759879999999989	01	50-59岁	22.6495100348936411	114.205016963056451	440307	V0440300	32316	91	186	90	186	114.203062189999997	22.6468361700000003	114.205502519999996	22.6490521300000012	1
2019-10-22 18:09:22	2019-10-22 23:05:24	2.01503029999999983	02	30-39岁	22.6518815134111087	113.823002270167763	440306	V0440300	32517	92	30	94	30	113.822369749999993	22.6490521300000012	113.82481009	22.6512680800000012	1
2019-10-22 11:53:10	2019-10-22 13:12:19	2.01503029999999983	02	19-29岁	22.6516271164436986	113.853993960587317	440306	V0440300	32529	92	42	94	42	113.851653780000007	22.6490521300000012	113.854094119999999	22.6512680800000012	1
2019-10-22 15:09:09	2019-10-22 17:50:55	1.75727349999999993	02	19-29岁	22.6529687558536814	114.00490721128827	440309	V0440300	32591	92	104	93	104	114.002954619999997	22.6490521300000012	114.005394960000004	22.6512680800000012	1
2019-10-22 22:28:34	2019-10-22 22:36:56	1.75727349999999993	01	40-49岁	22.6513205944138996	114.02299986793831	440309	V0440300	32599	92	112	93	112	114.022477309999999	22.6490521300000012	114.024917650000006	22.6512680800000012	1
2019-10-22 19:45:15	2019-10-22 19:45:15	1.75727349999999993	01	30-39岁	22.6520322697637688	114.025843306417158	440309	V0440300	32600	92	113	93	113	114.024917650000006	22.6490521300000012	114.027357980000005	22.6512680800000012	1
2019-10-22 18:36:41	2019-10-22 21:32:38	1.75727349999999993	02	19-29岁	22.6528797680218013	114.027740637288119	440309	V0440300	32601	92	114	93	114	114.027357980000005	22.6490521300000012	114.029798319999998	22.6512680800000012	1
2019-10-22 18:25:00	2019-10-22 20:07:42	1.86759879999999989	01	30-39岁	22.6531501394756809	114.198962379421658	440307	V0440300	32671	92	184	91	184	114.198181509999998	22.6490521300000012	114.200621850000005	22.6512680800000012	1
2019-10-22 09:50:53	2019-10-22 12:48:20	1.86759879999999989	01	30-39岁	22.6519335306265717	114.204238504754656	440307	V0440300	32673	92	186	91	186	114.203062189999997	22.6490521300000012	114.205502519999996	22.6512680800000012	1
2019-10-22 16:01:01	2019-10-22 22:42:05	2.01503029999999983	03	未知	22.6539959996944802	113.914514461414583	440306	V0440300	32911	93	67	95	67	113.912662190000006	22.6512680800000012	113.915102520000005	22.6534840399999986	1
2019-10-22 16:18:35	2019-10-22 17:20:24	1.75727349999999993	01	0-18岁	22.6542325937495406	114.016042765709273	440309	V0440300	32953	93	109	94	109	114.015156300000001	22.6512680800000012	114.017596639999994	22.6534840399999986	1
2019-10-22 06:36:24	2019-10-22 10:15:48	1.86759879999999989	01	30-39岁	22.6540508924649799	114.061856595515209	440307	V0440300	32972	93	128	93	128	114.061522690000004	22.6512680800000012	114.063963029999996	22.6534840399999986	1
2019-10-22 18:05:08	2019-10-22 20:51:23	2.01503029999999983	01	50-59岁	22.6567352275813398	113.915231055741899	440306	V0440300	33269	94	68	96	68	113.915102520000005	22.6534840399999986	113.917542859999998	22.6556999999999995	1
2019-10-22 07:03:28	2019-10-22 22:00:21	2.01503029999999983	01	40-49岁	22.6576957866463182	113.92293977410958	440306	V0440300	33272	94	71	95	71	113.922423530000003	22.6534840399999986	113.924863869999996	22.6556999999999995	1
2019-10-22 11:01:23	2019-10-22 12:10:02	1.75727349999999993	01	30-39岁	22.6573665316204611	114.023919591584701	440309	V0440300	33313	94	112	95	112	114.022477309999999	22.6534840399999986	114.024917650000006	22.6556999999999995	1
2019-10-22 08:26:17	2019-10-22 16:40:38	2.01503029999999983	01	50-59岁	22.6593284594957183	113.816296866714438	440306	V0440300	33585	95	27	97	27	113.815048739999995	22.6556999999999995	113.817489080000001	22.6579159600000004	1
2019-10-22 17:09:20	2019-10-22 18:50:00	2.01503029999999983	01	19-29岁	22.6599789881942506	113.859277644797132	440306	V0440300	33603	95	45	97	45	113.858974790000005	22.6556999999999995	113.861415129999997	22.6579159600000004	1
2019-10-22 22:30:14	2019-10-22 23:38:06	1.75727349999999993	01	30-39岁	22.6589520532414106	114.013101185549488	440309	V0440300	33666	95	108	96	108	114.012715970000002	22.6556999999999995	114.015156300000001	22.6579159600000004	1
2019-10-22 20:16:22	2019-10-22 22:14:19	1.75727349999999993	01	19-29岁	22.6589650566005716	114.021065056728602	440309	V0440300	33669	95	111	96	111	114.02003698	22.6556999999999995	114.022477309999999	22.6579159600000004	1
2019-10-22 16:23:07	2019-10-22 19:01:21	1.75727349999999993	01	30-39岁	22.6591103072778601	114.04497409573834	440309	V0440300	33679	95	121	95	121	114.044440339999994	22.6556999999999995	114.046880669999993	22.6579159600000004	1
2019-10-22 15:36:21	2019-10-22 16:36:44	1.86759879999999989	03	未知	22.6580892628338404	114.182601496495806	440307	V0440300	33735	95	177	94	177	114.181099160000002	22.6556999999999995	114.183539499999995	22.6579159600000004	1
2019-10-22 15:14:24	2019-10-22 16:22:20	1.75727349999999993	01	30-39岁	22.66082608122165	113.996529292691406	440309	V0440300	34016	96	101	97	101	113.995633609999999	22.6579159600000004	113.998073950000006	22.6601319100000005	1
2019-10-22 11:19:52	2019-10-22 17:17:22	1.75727349999999993	02	19-29岁	22.6617106425037313	113.997978396227637	440309	V0440300	34016	96	101	97	101	113.995633609999999	22.6579159600000004	113.998073950000006	22.6601319100000005	1
2019-10-22 23:35:30	2019-10-22 23:35:30	1.75727349999999993	01	40-49岁	22.6620749892247417	114.013597557840995	440309	V0440300	34023	96	108	97	108	114.012715970000002	22.6579159600000004	114.015156300000001	22.6601319100000005	1
2019-10-22 12:40:52	2019-10-22 14:39:30	1.86759879999999989	01	19-29岁	22.6611055194029412	114.065615627268372	440307	V0440300	34044	96	129	96	129	114.063963029999996	22.6579159600000004	114.066403359999995	22.6601319100000005	1
2019-10-22 14:18:08	2019-10-22 16:26:56	1.75727349999999993	01	19-29岁	22.6640179371243597	114.010832595262713	440309	V0440300	34379	97	107	98	107	114.010275629999995	22.6601319100000005	114.012715970000002	22.6623478700000014	1
2019-10-22 22:30:44	2019-10-22 23:45:47	1.75727349999999993	01	50-59岁	22.6644530378851208	114.013351557219067	440309	V0440300	34380	97	108	98	108	114.012715970000002	22.6601319100000005	114.015156300000001	22.6623478700000014	1
2019-10-22 19:15:45	2019-10-22 20:27:09	1.86759879999999989	01	60岁以上	22.6638602333337893	114.070156882054704	440307	V0440300	34403	97	131	97	131	114.068843700000002	22.6601319100000005	114.071284030000001	22.6623478700000014	1
2019-10-22 15:16:49	2019-10-22 16:00:57	1.86759879999999989	01	19-29岁	22.663389459505531	114.130870758830369	440307	V0440300	34428	97	156	97	156	114.129852099999994	22.6601319100000005	114.132292440000001	22.6623478700000014	1
2019-10-22 09:52:07	2019-10-22 12:53:13	1.86759879999999989	02	30-39岁	22.6627334402319995	114.186464907098483	440307	V0440300	34451	97	179	96	179	114.185979829999994	22.6601319100000005	114.188420170000001	22.6623478700000014	1
2019-10-22 15:25:35	2019-10-22 18:05:39	1.75727349999999993	02	50-59岁	22.6660461872831185	113.998166006846191	440309	V0440300	34731	98	102	99	102	113.998073950000006	22.6623478700000014	114.000514289999998	22.6645638299999987	1
2019-10-22 16:56:56	2019-10-22 19:42:21	1.75727349999999993	01	19-29岁	22.6651201679729617	114.000763180181693	440309	V0440300	34732	98	103	99	103	114.000514289999998	22.6623478700000014	114.002954619999997	22.6645638299999987	1
2019-10-22 19:07:09	2019-10-22 19:36:04	1.75727349999999993	01	30-39岁	22.6646171783723211	114.009574854622002	440309	V0440300	34735	98	106	99	106	114.007835290000003	22.6623478700000014	114.010275629999995	22.6645638299999987	1
2019-10-22 15:41:46	2019-10-22 17:08:31	1.75727349999999993	01	30-39岁	22.6657121247284792	114.030089744366634	440309	V0440300	34744	98	115	98	115	114.029798319999998	22.6623478700000014	114.032238660000004	22.6645638299999987	1
2019-10-22 19:54:10	2019-10-22 22:09:24	1.75727349999999993	01	30-39岁	22.6666620977773192	114.030701395402858	440309	V0440300	34744	98	115	98	115	114.029798319999998	22.6623478700000014	114.032238660000004	22.6645638299999987	1
2019-10-22 19:03:10	2019-10-22 23:39:51	1.75727349999999993	01	30-39岁	22.6670421920430201	113.994011329202024	440309	V0440300	35086	99	100	100	100	113.99319328	22.6645638299999987	113.995633609999999	22.6667797899999997	1
2019-10-22 22:45:04	2019-10-22 23:38:54	1.75727349999999993	02	30-39岁	22.6685605670278605	113.996049596220971	440309	V0440300	35087	99	101	100	101	113.995633609999999	22.6645638299999987	113.998073950000006	22.6667797899999997	1
2019-10-22 09:08:53	2019-10-22 12:33:14	1.86759879999999989	01	30-39岁	22.6686917051182704	114.233125833845463	440307	V0440300	35184	99	198	98	198	114.232346219999997	22.6645638299999987	114.234786549999995	22.6667797899999997	1
2019-10-22 14:57:16	2019-10-22 16:01:42	2.01503029999999983	01	19-29岁	22.6706005731209892	113.80956050688539	440306	V0440300	35367	100	24	102	24	113.807727729999996	22.6667797899999997	113.810168070000003	22.6689957399999997	2
2019-10-22 08:41:30	2019-10-22 10:09:11	2.01503029999999983	01	19-29岁	22.6706005731209892	113.80956050688539	440306	V0440300	35367	100	24	102	24	113.807727729999996	22.6667797899999997	113.810168070000003	22.6689957399999997	2
2019-10-22 11:40:51	2019-10-22 12:56:43	1.75727349999999993	01	19-29岁	22.6691226381771607	114.026631955800084	440309	V0440300	35456	100	113	100	113	114.024917650000006	22.6667797899999997	114.027357980000005	22.6689957399999997	1
2019-10-22 13:36:28	2019-10-22 14:09:24	1.75727349999999993	01	30-39岁	22.6703055189184894	114.047136265227081	440309	V0440300	35465	100	122	100	122	114.046880669999993	22.6667797899999997	114.04932101	22.6689957399999997	1
2019-10-22 11:40:46	2019-10-22 20:08:39	1.75727349999999993	03	19-29岁	22.6706492139620011	114.056484624682582	440309	V0440300	35468	100	125	100	125	114.054201680000006	22.6667797899999997	114.056642019999998	22.6689957399999997	1
2019-10-22 17:01:41	2019-10-22 18:58:13	1.86759879999999989	03	未知	22.6703655766173107	114.13687225426763	440307	V0440300	35501	100	158	100	158	114.134732769999999	22.6667797899999997	114.137173110000006	22.6689957399999997	1
2019-10-22 05:45:13	2019-10-22 06:47:31	1.86759879999999989	01	19-29岁	22.66933820857356	114.136455936693423	440307	V0440300	35501	100	158	100	158	114.134732769999999	22.6667797899999997	114.137173110000006	22.6689957399999997	1
2019-10-22 10:18:50	2019-10-22 18:30:08	1.86759879999999989	01	30-39岁	22.6693238853225587	114.205607463574964	440307	V0440300	35530	100	187	99	187	114.205502519999996	22.6667797899999997	114.207942860000003	22.6689957399999997	1
2019-10-22 17:45:12	2019-10-22 19:42:20	2.01503029999999983	01	30-39岁	22.6717618371814602	113.811682583717101	440306	V0440300	35725	101	25	103	25	113.810168070000003	22.6689957399999997	113.812608400000002	22.6712117000000006	1
2019-10-22 18:08:34	2019-10-22 21:49:16	1.75727349999999993	02	19-29岁	22.6728667885885606	113.988914788830328	440309	V0440300	35798	101	98	102	98	113.988312609999994	22.6689957399999997	113.990752939999993	22.6712117000000006	1
2019-10-22 07:47:43	2019-10-22 19:17:33	1.75727349999999993	02	19-29岁	22.6713814130386098	114.004020976854932	440309	V0440300	35804	101	104	102	104	114.002954619999997	22.6689957399999997	114.005394960000004	22.6712117000000006	1
2019-10-22 11:40:58	2019-10-22 20:14:33	1.75727349999999993	03	19-29岁	22.6725437806690984	114.055461892499281	440309	V0440300	35825	101	125	101	125	114.054201680000006	22.6689957399999997	114.056642019999998	22.6712117000000006	1
2019-10-22 18:10:10	2019-10-22 18:11:10	1.75727349999999993	01	30-39岁	22.6743818111131894	113.991731157968971	440309	V0440300	36156	102	99	103	99	113.990752939999993	22.6712117000000006	113.99319328	22.6734276600000015	1
2019-10-22 17:13:53	2019-10-22 18:11:15	1.75727349999999993	02	19-29岁	22.6750495705435711	113.991726305315382	440309	V0440300	36156	102	99	103	99	113.990752939999993	22.6712117000000006	113.99319328	22.6734276600000015	1
2019-10-22 00:09:06	2019-10-22 01:01:56	1.75727349999999993	01	19-29岁	22.6751027253276902	114.006108817826686	440309	V0440300	36162	102	105	103	105	114.005394960000004	22.6712117000000006	114.007835290000003	22.6734276600000015	1
2019-10-22 22:21:12	2019-10-22 23:27:59	1.75727349999999993	01	60岁以上	22.6754051428890513	114.008766991450088	440309	V0440300	36163	102	106	103	106	114.007835290000003	22.6712117000000006	114.010275629999995	22.6734276600000015	1
2019-10-22 10:33:59	2019-10-22 11:59:19	1.75727349999999993	02	30-39岁	22.6751971066348688	114.011640484708366	440309	V0440300	36164	102	107	103	107	114.010275629999995	22.6712117000000006	114.012715970000002	22.6734276600000015	1
2019-10-22 19:30:16	2019-10-22 21:39:56	1.75727349999999993	02	40-49岁	22.6746710873249917	114.016339502751109	440309	V0440300	36166	102	109	103	109	114.015156300000001	22.6712117000000006	114.017596639999994	22.6734276600000015	1
2019-10-22 14:48:22	2019-10-22 19:34:21	1.75727349999999993	02	19-29岁	22.6752211942895698	114.01825321940035	440309	V0440300	36167	102	110	103	110	114.017596639999994	22.6712117000000006	114.02003698	22.6734276600000015	1
2019-10-22 11:30:50	2019-10-22 16:01:11	1.75727349999999993	01	40-49岁	22.6740572441169306	114.021176551922395	440309	V0440300	36168	102	111	102	111	114.02003698	22.6712117000000006	114.022477309999999	22.6734276600000015	1
2019-10-22 17:04:31	2019-10-22 17:47:34	1.75727349999999993	01	40-49岁	22.6754219203119405	114.029530395772412	440309	V0440300	36171	102	114	102	114	114.027357980000005	22.6712117000000006	114.029798319999998	22.6734276600000015	1
2019-10-22 17:27:02	2019-10-22 21:10:52	2.01503029999999983	01	19-29岁	22.6771447070953514	113.930032694516825	440306	V0440300	36488	103	74	104	74	113.929744540000002	22.6734276600000015	113.932184879999994	22.6756436199999989	1
2019-10-22 17:11:29	2019-10-22 20:09:05	2.01503029999999983	01	19-29岁	22.6770004988163194	113.936162648317946	440306	V0440300	36490	103	76	104	76	113.934625209999993	22.6734276600000015	113.93706555	22.6756436199999989	1
2019-10-22 20:08:09	2019-10-22 20:08:09	1.75727349999999993	01	30-39岁	22.6772775089716205	113.980162859307569	440309	V0440300	36508	103	94	104	94	113.978551260000003	22.6734276600000015	113.980991599999996	22.6756436199999989	1
2019-10-22 08:47:37	2019-10-22 08:48:37	1.86759879999999989	01	19-29岁	22.6765368536099317	114.150389986812399	440307	V0440300	36578	103	164	102	164	114.149374789999996	22.6734276600000015	114.151815130000003	22.6756436199999989	1
2019-10-22 22:34:54	2019-10-22 23:38:45	2.05558739999999984	02	40-49岁	22.6771479949056207	114.326501566884247	440310	V0440300	36650	103	236	101	237	114.325078989999994	22.6734276600000015	114.327519330000001	22.6756436199999989	1
2019-10-22 04:52:40	2019-10-22 06:36:52	2.01503029999999983	01	30-39岁	22.6783409254875892	113.811715097222191	440306	V0440300	36796	104	25	106	25	113.810168070000003	22.6756436199999989	113.812608400000002	22.677859569999999	1
2019-10-22 15:12:03	2019-10-22 18:09:22	2.01503029999999983	01	0-18岁	22.6791782135234286	113.831601585481565	440306	V0440300	36804	104	33	106	33	113.829690760000005	22.6756436199999989	113.832131090000004	22.677859569999999	1
2019-10-22 13:34:11	2019-10-22 16:28:28	2.01503029999999983	01	30-39岁	22.6797694386137785	113.926667654129105	440306	V0440300	36843	104	72	105	72	113.924863869999996	22.6756436199999989	113.927304199999995	22.677859569999999	1
2019-10-22 09:21:13	2019-10-22 19:45:04	2.01503029999999983	01	19-29岁	22.6781534163141103	113.926635630102126	440306	V0440300	36843	104	72	105	72	113.924863869999996	22.6756436199999989	113.927304199999995	22.677859569999999	1
2019-10-22 15:46:34	2019-10-22 17:35:24	2.01503029999999983	01	40-49岁	22.6798815112998291	113.940990364315709	440306	V0440300	36849	104	78	105	78	113.939505879999999	22.6756436199999989	113.941946220000005	22.677859569999999	1
2019-10-22 15:13:27	2019-10-22 17:08:09	1.75727349999999993	01	0-18岁	22.6779434639666384	114.02292095305296	440309	V0440300	36883	104	112	104	112	114.022477309999999	22.6756436199999989	114.024917650000006	22.677859569999999	1
2019-10-22 15:19:09	2019-10-22 16:00:37	1.86759879999999989	01	40-49岁	22.6792626013182286	114.116631669806267	440307	V0440300	36921	104	150	104	150	114.115210079999997	22.6756436199999989	114.117650420000004	22.677859569999999	1
2019-10-22 10:39:04	2019-10-22 12:00:29	2.05558739999999984	03	未知	22.6800629427082683	114.355793333600388	440310	V0440300	37019	104	248	102	249	114.354363019999994	22.6756436199999989	114.356803360000001	22.677859569999999	1
2019-10-22 16:08:59	2019-10-22 17:12:23	1.75727349999999993	02	19-29岁	22.6801875275096094	113.982287314198302	440309	V0440300	37223	105	95	106	95	113.980991599999996	22.677859569999999	113.983431929999995	22.6800755299999999	1
2019-10-22 00:00:14	2019-10-22 12:51:21	1.75727349999999993	01	30-39岁	22.6809956611446992	114.030781573574714	440309	V0440300	37243	105	115	105	115	114.029798319999998	22.677859569999999	114.032238660000004	22.6800755299999999	1
2019-10-22 08:33:44	2019-10-22 10:16:28	1.86759879999999989	03	未知	22.6817817343386707	114.114682286369657	440307	V0440300	37277	105	149	105	149	114.112769749999998	22.677859569999999	114.115210079999997	22.6800755299999999	1
2019-10-22 15:36:00	2019-10-22 16:48:08	1.86759879999999989	01	19-29岁	22.6807245075108312	114.121629627398065	440307	V0440300	37280	105	152	105	152	114.120090759999997	22.677859569999999	114.122531089999995	22.6800755299999999	1
2019-10-22 15:13:59	2019-10-22 16:11:14	2.01503029999999983	03	未知	22.6827827910969404	113.82543100122534	440306	V0440300	37516	106	31	108	31	113.82481009	22.6800755299999999	113.827250419999999	22.6822914900000008	1
2019-10-22 11:42:36	2019-10-22 12:30:24	2.01503029999999983	01	19-29岁	22.6823058063542504	113.834602650772055	440306	V0440300	37520	106	35	108	35	113.834571429999997	22.6800755299999999	113.837011770000004	22.6822914900000008	2
2019-10-22 16:10:05	2019-10-22 16:59:04	2.01503029999999983	01	19-29岁	22.6823058063542504	113.834602650772055	440306	V0440300	37520	106	35	108	35	113.834571429999997	22.6800755299999999	113.837011770000004	22.6822914900000008	2
2019-10-22 10:59:59	2019-10-22 14:50:54	2.01503029999999983	01	19-29岁	22.6838763395687018	113.947913764846248	440306	V0440300	37566	106	81	107	81	113.946826889999997	22.6800755299999999	113.949267230000004	22.6822914900000008	1
2019-10-22 15:24:00	2019-10-22 16:35:48	1.75727349999999993	01	30-39岁	22.6834793135912598	114.030873928815041	440309	V0440300	37600	106	115	106	115	114.029798319999998	22.6800755299999999	114.032238660000004	22.6822914900000008	1
2019-10-22 18:46:15	2019-10-22 20:12:57	1.86759879999999989	01	19-29岁	22.6838775922410107	114.113286389747913	440307	V0440300	37634	106	149	106	149	114.112769749999998	22.6800755299999999	114.115210079999997	22.6822914900000008	1
2019-10-22 19:47:09	2019-10-22 21:44:32	1.86759879999999989	01	19-29岁	22.6824078391788113	114.12138047225541	440307	V0440300	37637	106	152	106	152	114.120090759999997	22.6800755299999999	114.122531089999995	22.6822914900000008	1
2019-10-22 17:34:50	2019-10-22 18:42:07	1.86759879999999989	01	0-18岁	22.6865197340833191	114.204626442584043	440307	V0440300	38028	107	186	106	187	114.203062189999997	22.6822914900000008	114.205502519999996	22.6845074500000017	1
2019-10-22 18:49:33	2019-10-22 20:05:46	2.01503029999999983	01	30-39岁	22.6888061732974613	113.78589622669773	440306	V0440300	38214	108	15	110	15	113.785764709999995	22.6845074500000017	113.788205039999994	22.6867234000000018	2
2019-10-22 16:05:35	2019-10-22 18:49:11	2.01503029999999983	01	30-39岁	22.6888061732974613	113.78589622669773	440306	V0440300	38214	108	15	110	15	113.785764709999995	22.6845074500000017	113.788205039999994	22.6867234000000018	2
2019-10-22 11:46:50	2019-10-22 12:42:01	2.01503029999999983	01	19-29岁	22.6878820378119315	113.834114647863899	440306	V0440300	38233	108	34	110	34	113.832131090000004	22.6845074500000017	113.834571429999997	22.6867234000000018	1
2019-10-22 23:11:56	2019-10-22 23:42:15	2.01503029999999983	01	19-29岁	22.6871070037630282	113.928575488956483	440306	V0440300	38272	108	73	109	73	113.927304199999995	22.6845074500000017	113.929744540000002	22.6867234000000018	1
2019-10-22 22:04:08	2019-10-22 22:05:08	2.01503029999999983	01	19-29岁	22.6868552268936092	113.930973617376637	440306	V0440300	38273	108	74	109	74	113.929744540000002	22.6845074500000017	113.932184879999994	22.6867234000000018	1
2019-10-22 16:11:19	2019-10-22 18:26:03	1.75727349999999993	02	19-29岁	22.6880304536115815	113.988524972398608	440309	V0440300	38297	108	98	109	98	113.988312609999994	22.6845074500000017	113.990752939999993	22.6867234000000018	1
2019-10-22 11:31:44	2019-10-22 15:23:59	1.75727349999999993	01	19-29岁	22.6875016972409185	113.990160791999344	440309	V0440300	38297	108	98	109	98	113.988312609999994	22.6845074500000017	113.990752939999993	22.6867234000000018	1
2019-10-22 18:57:41	2019-10-22 20:56:07	1.86759879999999989	01	30-39岁	22.6878651297284293	114.249958725373006	440307	V0440300	38404	108	205	107	206	114.249428570000006	22.6845074500000017	114.251868909999999	22.6867234000000018	1
2019-10-22 12:49:00	2019-10-22 15:22:19	1.86759879999999989	01	30-39岁	22.6882678324560096	114.266079312798894	440307	V0440300	38410	108	211	106	212	114.264070590000003	22.6845074500000017	114.266510920000002	22.6867234000000018	1
2019-10-22 18:05:24	2019-10-22 23:07:02	2.01503029999999983	01	30-39岁	22.6902471840580517	113.781719761450788	440306	V0440300	38569	109	13	111	13	113.780884040000004	22.6867234000000018	113.783324370000003	22.6889393599999991	1
2019-10-22 19:46:29	2019-10-22 23:01:42	1.75727349999999993	01	19-29岁	22.6905806570613002	113.973977079841774	440309	V0440300	38648	109	92	110	92	113.973670589999998	22.6867234000000018	113.976110930000004	22.6889393599999991	1
2019-10-22 00:01:04	2019-10-22 23:42:14	1.75727349999999993	01	30-39岁	22.689966961585661	113.985924617960791	440309	V0440300	38653	109	97	110	97	113.985872270000002	22.6867234000000018	113.988312609999994	22.6889393599999991	1
2019-10-22 18:28:27	2019-10-22 23:08:55	2.31628990000000012	01	50-59岁	22.6890673149850599	114.191355104769499	441900	V0440300	38737	109	181	108	182	114.190860499999999	22.6867234000000018	114.193300840000006	22.6889393599999991	1
2019-10-22 08:32:56	2019-10-22 19:15:23	1.86759879999999989	03	未知	22.6907284579856707	114.217712272593104	440307	V0440300	38748	109	192	108	193	114.2177042	22.6867234000000018	114.220144540000007	22.6889393599999991	1
2019-10-22 11:37:56	2019-10-22 14:04:49	2.01503029999999983	01	30-39岁	22.6933123805641195	113.797305670409429	440306	V0440300	38932	110	19	112	19	113.795526050000007	22.6889393599999991	113.797966389999999	22.69115532	2
2019-10-22 09:47:39	2019-10-22 11:31:51	2.01503029999999983	01	30-39岁	22.6933123805641195	113.797305670409429	440306	V0440300	38932	110	19	112	19	113.795526050000007	22.6889393599999991	113.797966389999999	22.69115532	2
2019-10-22 11:18:51	2019-10-22 12:41:51	1.86759879999999989	03	未知	22.6929418842816197	114.114925104991414	440307	V0440300	39062	110	149	110	149	114.112769749999998	22.6889393599999991	114.115210079999997	22.69115532	1
2019-10-22 19:08:37	2019-10-22 22:01:10	2.01503029999999983	01	19-29岁	22.6946992442411712	113.795814600851244	440306	V0440300	39289	111	19	113	19	113.795526050000007	22.69115532	113.797966389999999	22.6933712800000009	1
2019-10-22 00:11:44	2019-10-22 02:45:09	2.01503029999999983	01	19-29岁	22.6947460906022798	113.803564628112795	440306	V0440300	39292	111	22	113	22	113.802847060000005	22.69115532	113.805287399999997	22.6933712800000009	1
2019-10-22 18:22:11	2019-10-22 18:22:11	2.01503029999999983	01	19-29岁	22.6952585651201701	113.80708306242488	440306	V0440300	39293	111	23	113	23	113.805287399999997	22.69115532	113.807727729999996	22.6933712800000009	1
2019-10-22 11:52:23	2019-10-22 14:20:17	2.01503029999999983	02	40-49岁	22.6951165295407584	113.81897089729145	440306	V0440300	39298	111	28	113	28	113.817489080000001	22.69115532	113.81992941	22.6933712800000009	1
2019-10-22 11:49:32	2019-10-22 14:06:29	1.75727349999999993	02	30-39岁	22.6945035709259386	114.060916173104914	440309	V0440300	39397	111	127	111	127	114.059082349999997	22.69115532	114.061522690000004	22.6933712800000009	1
2019-10-22 15:26:34	2019-10-22 15:39:23	1.86759879999999989	01	40-49岁	22.6934378710428994	114.138007449406274	440307	V0440300	39429	111	159	110	159	114.137173110000006	22.69115532	114.139613449999999	22.6933712800000009	1
2019-10-22 10:10:22	2019-10-22 22:27:55	2.01503029999999983	01	19-29岁	22.6977608254884302	113.834441823005065	440306	V0440300	39661	112	34	114	34	113.832131090000004	22.6933712800000009	113.834571429999997	22.695587230000001	1
2019-10-22 18:56:59	2019-10-22 21:05:26	2.01503029999999983	02	19-29岁	22.6973803278550612	113.841210011514079	440306	V0440300	39664	112	37	114	37	113.839452100000003	22.6933712800000009	113.841892439999995	22.695587230000001	1
2019-10-22 14:41:21	2019-10-22 19:28:12	1.75727349999999993	01	19-29岁	22.6962417936224092	113.990368515542158	440309	V0440300	39725	112	98	113	98	113.988312609999994	22.6933712800000009	113.990752939999993	22.695587230000001	1
2019-10-22 17:14:07	2019-10-22 17:14:28	1.75727349999999993	01	19-29岁	22.6970373654716511	113.989962050021276	440309	V0440300	39725	112	98	113	98	113.988312609999994	22.6933712800000009	113.990752939999993	22.695587230000001	1
2019-10-22 13:37:35	2019-10-22 19:03:08	1.75727349999999993	01	19-29岁	22.697059798547869	114.045356498743814	440309	V0440300	39748	112	121	112	121	114.044440339999994	22.6933712800000009	114.046880669999993	22.695587230000001	1
2019-10-22 00:01:13	2019-10-22 02:01:53	1.75727349999999993	01	19-29岁	22.6965267981723713	114.045329030932805	440309	V0440300	39748	112	121	112	121	114.044440339999994	22.6933712800000009	114.046880669999993	22.695587230000001	1
2019-10-22 10:26:15	2019-10-22 12:44:16	1.86759879999999989	02	19-29岁	22.69649127015402	114.23929937527582	440307	V0440300	39827	112	200	111	201	114.237226890000002	22.6933712800000009	114.239667229999995	22.695587230000001	3
2019-10-22 12:46:32	2019-10-22 13:53:57	1.86759879999999989	02	19-29岁	22.69649127015402	114.23929937527582	440307	V0440300	39827	112	200	111	201	114.237226890000002	22.6933712800000009	114.239667229999995	22.695587230000001	3
2019-10-22 15:34:15	2019-10-22 20:38:38	1.86759879999999989	02	19-29岁	22.69649127015402	114.23929937527582	440307	V0440300	39827	112	200	111	201	114.237226890000002	22.6933712800000009	114.239667229999995	22.695587230000001	3
2019-10-22 19:27:06	2019-10-22 19:28:06	2.05558739999999984	01	30-39岁	22.6965776010417812	114.407886633348681	440310	V0440300	39896	112	269	109	270	114.405610080000002	22.6933712800000009	114.408050419999995	22.695587230000001	1
2019-10-22 19:10:24	2019-10-22 20:46:38	1.86759879999999989	01	30-39岁	22.6986705692428288	114.120787564477766	440307	V0440300	40136	113	152	112	152	114.120090759999997	22.695587230000001	114.122531089999995	22.6978031899999984	1
2019-10-22 19:08:45	2019-10-22 20:57:00	1.86759879999999989	01	30-39岁	22.699358959541371	114.12242688140114	440307	V0440300	40136	113	152	112	152	114.120090759999997	22.695587230000001	114.122531089999995	22.6978031899999984	1
2019-10-22 18:55:51	2019-10-22 20:27:19	2.05558739999999984	02	19-29岁	22.6998494567786295	114.341598106761182	440310	V0440300	40226	113	242	111	243	114.339721010000005	22.695587230000001	114.342161340000004	22.6978031899999984	1
2019-10-22 18:02:29	2019-10-22 18:02:29	2.01503029999999983	03	未知	22.7014551746956386	113.896750928350443	440306	V0440300	40401	114	60	115	60	113.895579830000003	22.6978031899999984	113.898020169999995	22.7000191499999993	2
2019-10-22 15:37:35	2019-10-22 18:00:21	2.01503029999999983	03	未知	22.7014551746956386	113.896750928350443	440306	V0440300	40401	114	60	115	60	113.895579830000003	22.6978031899999984	113.898020169999995	22.7000191499999993	2
2019-10-22 12:50:45	2019-10-22 17:58:20	1.75727349999999993	03	未知	22.7020677324937914	114.042856034202373	440309	V0440300	40461	114	120	114	120	114.042000000000002	22.6978031899999984	114.044440339999994	22.7000191499999993	1
2019-10-22 19:10:42	2019-10-22 19:11:42	2.01503029999999983	01	30-39岁	22.7044307600450885	113.805022280687638	440306	V0440300	40720	115	22	117	22	113.802847060000005	22.7000191499999993	113.805287399999997	22.7022351100000002	1
2019-10-22 17:45:59	2019-10-22 17:52:10	1.75727349999999993	03	未知	22.7031203646817588	114.043164150465401	440309	V0440300	40818	115	120	115	120	114.042000000000002	22.7000191499999993	114.044440339999994	22.7022351100000002	1
2019-10-22 14:32:25	2019-10-22 15:24:59	1.86759879999999989	01	19-29岁	22.7038813557651089	114.093021917284773	440307	V0440300	40838	115	140	115	140	114.090806720000003	22.7000191499999993	114.093247059999996	22.7022351100000002	1
2019-10-22 18:17:59	2019-10-22 20:15:58	2.01503029999999983	01	19-29岁	22.7064957051361986	113.812628893059426	440306	V0440300	41081	116	26	118	26	113.812608400000002	22.7022351100000002	113.815048739999995	22.7044510600000002	1
2019-10-22 19:43:49	2019-10-22 21:13:51	1.75727349999999993	02	30-39岁	22.7048012117441012	114.058935544186426	440309	V0440300	41181	116	126	116	126	114.056642019999998	22.7022351100000002	114.059082349999997	22.7044510600000002	1
2019-10-22 16:07:11	2019-10-22 17:26:11	1.86759879999999989	01	19-29岁	22.706599977501611	114.226215526094165	440307	V0440300	41250	116	195	115	196	114.225025209999998	22.7022351100000002	114.227465550000005	22.7044510600000002	1
2019-10-22 16:25:28	2019-10-22 19:12:43	2.05558739999999984	01	19-29岁	22.7053363111443502	114.347485476357321	440310	V0440300	41300	116	245	114	246	114.347042020000004	22.7022351100000002	114.349482350000002	22.7044510600000002	1
2019-10-22 15:55:14	2019-10-22 17:41:40	2.01503029999999983	02	19-29岁	22.708181710623041	113.801715744443257	440306	V0440300	41433	117	21	119	21	113.800406719999998	22.7044510600000002	113.802847060000005	22.7066670200000011	1
2019-10-22 13:34:20	2019-10-22 14:22:45	2.01503029999999983	01	19-29岁	22.7088252036288303	113.805464896408111	440306	V0440300	41435	117	23	119	23	113.805287399999997	22.7044510600000002	113.807727729999996	22.7066670200000011	1
2019-10-22 10:04:39	2019-10-22 12:59:08	1.86759879999999989	02	30-39岁	22.7074835557342212	114.225117802466528	440307	V0440300	41607	117	195	116	196	114.225025209999998	22.7044510600000002	114.227465550000005	22.7066670200000011	1
2019-10-22 19:06:37	2019-10-22 22:01:02	2.01503029999999983	02	19-29岁	22.7090604924632089	113.80549833763105	440306	V0440300	41792	118	23	120	23	113.805287399999997	22.7066670200000011	113.807727729999996	22.7088829799999985	1
2019-10-22 21:23:10	2019-10-22 21:23:10	2.01503029999999983	01	19-29岁	22.7105505284037399	113.826385642940267	440306	V0440300	41800	118	31	120	31	113.82481009	22.7066670200000011	113.827250419999999	22.7088829799999985	1
2019-10-22 19:04:15	2019-10-22 20:30:41	1.86759879999999989	03	未知	22.7090363286468104	114.204928030089675	440307	V0440300	41955	118	186	117	187	114.203062189999997	22.7066670200000011	114.205502519999996	22.7088829799999985	1
2019-10-22 18:09:03	2019-10-22 22:49:53	2.05558739999999984	01	30-39岁	22.709584437625189	114.350536578338321	440310	V0440300	42015	118	246	116	247	114.349482350000002	22.7066670200000011	114.351922689999995	22.7088829799999985	1
2019-10-22 19:38:38	2019-10-22 20:56:24	2.05558739999999984	02	60岁以上	22.7093684686616797	114.374651296484245	440310	V0440300	42025	118	256	115	257	114.373885709999996	22.7066670200000011	114.376326050000003	22.7088829799999985	1
2019-10-22 18:32:13	2019-10-22 21:40:41	1.75727349999999993	01	30-39岁	22.71139310919229	114.03567082505333	440309	V0440300	42243	119	117	119	117	114.034678990000003	22.7088829799999985	114.037119329999996	22.7110989399999994	1
2019-10-22 14:35:19	2019-10-22 15:56:43	1.86759879999999989	01	19-29岁	22.7117529938734393	114.241804977199848	440307	V0440300	42327	119	201	117	202	114.239667229999995	22.7088829799999985	114.242107559999994	22.7110989399999994	1
2019-10-22 19:08:38	2019-10-22 20:15:08	1.75727349999999993	01	40-49岁	22.7154093500568202	114.036644655277485	440309	V0440300	42600	120	117	120	117	114.034678990000003	22.7110989399999994	114.037119329999996	22.7133148899999995	1
2019-10-22 16:04:05	2019-10-22 19:34:00	1.75727349999999993	01	19-29岁	22.7142844779576905	114.070105359112503	440309	V0440300	42614	120	131	120	132	114.068843700000002	22.7110989399999994	114.071284030000001	22.7133148899999995	1
2019-10-22 17:04:57	2019-10-22 22:19:42	1.86759879999999989	02	19-29岁	22.7147311593600882	114.255930995848743	440307	V0440300	42690	120	207	118	208	114.254309239999998	22.7110989399999994	114.256749580000005	22.7133148899999995	1
2019-10-22 19:15:58	2019-10-22 21:54:02	2.31628990000000012	01	30-39岁	22.7174634541845712	114.203190336236617	441900	V0440300	43026	121	186	120	187	114.203062189999997	22.7133148899999995	114.205502519999996	22.7155308500000004	1
2019-10-22 20:51:50	2019-10-22 21:53:48	1.86759879999999989	01	30-39岁	22.7162707201612584	114.235798768112346	440307	V0440300	43039	121	199	119	200	114.234786549999995	22.7133148899999995	114.237226890000002	22.7155308500000004	2
2019-10-22 11:43:03	2019-10-22 13:27:09	1.86759879999999989	01	30-39岁	22.7162707201612584	114.235798768112346	440307	V0440300	43039	121	199	119	200	114.234786549999995	22.7133148899999995	114.237226890000002	22.7155308500000004	2
2019-10-22 23:26:40	2019-10-22 23:26:40	2.01503029999999983	02	19-29岁	22.7194377558348606	113.812718010967956	440306	V0440300	43223	122	26	124	26	113.812608400000002	22.7155308500000004	113.815048739999995	22.7177468100000013	1
2019-10-22 19:16:10	2019-10-22 22:03:16	2.01503029999999983	01	19-29岁	22.7189131391378609	113.818994484605497	440306	V0440300	43225	122	28	124	28	113.817489080000001	22.7155308500000004	113.81992941	22.7177468100000013	1
2019-10-22 16:54:04	2019-10-22 22:52:17	1.75727349999999993	01	30-39岁	22.7190753795080695	114.027994759807285	440309	V0440300	43311	122	114	122	115	114.027357980000005	22.7155308500000004	114.029798319999998	22.7177468100000013	1
2019-10-22 15:39:51	2019-10-22 16:13:40	1.86759879999999989	02	19-29岁	22.7179043569570993	114.232662151538733	440307	V0440300	43395	122	198	120	199	114.232346219999997	22.7155308500000004	114.234786549999995	22.7177468100000013	1
2019-10-22 17:33:11	2019-10-22 21:09:17	1.86759879999999989	02	19-29岁	22.7186045142672306	114.262304651163163	440307	V0440300	43407	122	210	120	211	114.261630249999996	22.7155308500000004	114.264070590000003	22.7177468100000013	1
2019-10-22 07:31:01	2019-10-22 08:04:07	2.01503029999999983	01	19-29岁	22.7221564873718798	113.822810417747561	440306	V0440300	43584	123	30	125	30	113.822369749999993	22.7177468100000013	113.82481009	22.7199627699999986	1
2019-10-22 10:50:47	2019-10-22 11:34:35	2.01503029999999983	01	19-29岁	22.7200900780982202	113.895795438979647	440306	V0440300	43614	123	60	124	60	113.895579830000003	22.7177468100000013	113.898020169999995	22.7199627699999986	1
2019-10-22 22:38:33	2019-10-22 23:21:05	1.75727349999999993	03	未知	22.7204429278040685	114.025824894713764	440309	V0440300	43667	123	113	123	114	114.024917650000006	22.7177468100000013	114.027357980000005	22.7199627699999986	1
2019-10-22 09:38:28	2019-10-22 13:47:19	1.86759879999999989	01	19-29岁	22.7208661450239688	114.26365103029417	440307	V0440300	43764	123	210	121	211	114.261630249999996	22.7177468100000013	114.264070590000003	22.7199627699999986	1
2019-10-22 20:26:38	2019-10-22 21:59:32	2.01503029999999983	01	19-29岁	22.722405536618961	113.813116117577849	440306	V0440300	43937	124	26	126	26	113.812608400000002	22.7199627699999986	113.815048739999995	22.7221787199999987	1
2019-10-22 17:47:28	2019-10-22 19:54:42	2.01503029999999983	02	30-39岁	22.7227291834433984	113.823020913472192	440306	V0440300	43941	124	30	126	30	113.822369749999993	22.7199627699999986	113.82481009	22.7221787199999987	1
2019-10-22 12:54:27	2019-10-22 13:46:26	2.01503029999999983	03	未知	22.7238946041255012	113.836272201729187	440306	V0440300	43946	124	35	126	35	113.834571429999997	22.7199627699999986	113.837011770000004	22.7221787199999987	1
2019-10-22 14:07:10	2019-10-22 15:52:04	1.75727349999999993	02	19-29岁	22.7240560483319598	114.017759314578356	440309	V0440300	44021	124	110	124	111	114.017596639999994	22.7199627699999986	114.02003698	22.7221787199999987	1
2019-10-22 15:34:28	2019-10-22 17:23:01	1.75727349999999993	01	19-29岁	22.7231895117014098	114.050321282718997	440309	V0440300	44034	124	123	124	124	114.04932101	22.7199627699999986	114.051761350000007	22.7221787199999987	1
2019-10-22 16:12:27	2019-10-22 18:55:50	2.01503029999999983	01	19-29岁	22.7280971400350005	113.778810694401287	440306	V0440300	44637	126	12	128	12	113.778443699999997	22.7243946799999996	113.780884040000004	22.7266106400000005	1
2019-10-22 22:45:53	2019-10-22 22:45:53	2.01503029999999983	01	19-29岁	22.7271481862170113	113.823337064286434	440306	V0440300	44655	126	30	128	30	113.822369749999993	22.7243946799999996	113.82481009	22.7266106400000005	2
2019-10-22 21:43:07	2019-10-22 22:45:53	2.01503029999999983	01	19-29岁	22.7271481862170113	113.823337064286434	440306	V0440300	44655	126	30	128	30	113.822369749999993	22.7243946799999996	113.82481009	22.7266106400000005	2
2019-10-22 21:37:22	2019-10-22 21:38:22	2.01503029999999983	01	40-49岁	22.7284718473548111	113.823646944074554	440306	V0440300	44655	126	30	128	30	113.822369749999993	22.7243946799999996	113.82481009	22.7266106400000005	1
2019-10-22 16:12:41	2019-10-22 18:58:59	2.01503029999999983	01	19-29岁	22.7297678301131612	113.784248244014293	440306	V0440300	44996	127	14	129	14	113.783324370000003	22.7266106400000005	113.785764709999995	22.7288266000000014	1
2019-10-22 08:54:58	2019-10-22 12:40:49	2.01503029999999983	01	19-29岁	22.7309540949670108	113.799726733728249	440306	V0440300	45002	127	20	129	20	113.797966389999999	22.7266106400000005	113.800406719999998	22.7288266000000014	1
2019-10-22 12:38:57	2019-10-22 15:43:40	2.01503029999999983	01	19-29岁	22.7298249871148208	113.819996847718571	440306	V0440300	45011	127	29	129	29	113.81992941	22.7266106400000005	113.822369749999993	22.7288266000000014	1
2019-10-22 12:29:20	2019-10-22 14:26:11	2.01503029999999983	01	40-49岁	22.7292842482162101	113.921348957079999	440306	V0440300	45052	127	70	128	70	113.919983189999996	22.7266106400000005	113.922423530000003	22.7288266000000014	1
2019-10-22 16:48:38	2019-10-22 20:55:37	1.86759879999999989	02	30-39岁	22.7301951069446311	114.251301924878049	440307	V0440300	45187	127	205	125	206	114.249428570000006	22.7266106400000005	114.251868909999999	22.7288266000000014	1
2019-10-22 13:59:00	2019-10-22 14:57:03	1.86759879999999989	01	40-49岁	22.7301928034693397	114.259573083432542	440307	V0440300	45191	127	209	125	210	114.259189919999997	22.7266106400000005	114.261630249999996	22.7288266000000014	1
2019-10-22 17:11:28	2019-10-22 19:13:16	2.01503029999999983	01	19-29岁	22.7350810588195493	113.809349136286855	440306	V0440300	45720	129	24	131	24	113.807727729999996	22.7310425500000015	113.810168070000003	22.7332585099999989	1
2019-10-22 12:39:23	2019-10-22 15:16:40	2.01503029999999983	01	30-39岁	22.7337312843617596	113.812250307191746	440306	V0440300	45721	129	25	131	25	113.810168070000003	22.7310425500000015	113.812608400000002	22.7332585099999989	1
2019-10-22 17:54:48	2019-10-22 19:02:46	2.01503029999999983	01	30-39岁	22.7347019378075998	113.816576336197201	440306	V0440300	45723	129	27	131	27	113.815048739999995	22.7310425500000015	113.817489080000001	22.7332585099999989	1
2019-10-22 11:43:16	2019-10-22 12:13:43	2.01503029999999983	01	19-29岁	22.7347450268059816	113.888342916735013	440306	V0440300	45753	129	57	130	57	113.888258820000004	22.7310425500000015	113.890699159999997	22.7332585099999989	1
2019-10-22 15:32:13	2019-10-22 16:33:51	1.75727349999999993	01	19-29岁	22.7352575454319599	114.043066511289538	440309	V0440300	45816	129	120	129	121	114.042000000000002	22.7310425500000015	114.044440339999994	22.7332585099999989	1
2019-10-22 21:51:03	2019-10-22 23:39:55	1.86759879999999989	02	19-29岁	22.7334429952278114	114.251207772925724	440307	V0440300	45901	129	205	127	206	114.249428570000006	22.7310425500000015	114.251868909999999	22.7332585099999989	1
2019-10-22 10:06:41	2019-10-22 10:43:29	1.86759879999999989	01	30-39岁	22.7339399786685696	114.274941546247391	440307	V0440300	45911	129	215	127	216	114.27383193	22.7310425500000015	114.276272270000007	22.7332585099999989	1
2019-10-22 13:27:08	2019-10-22 14:20:41	1.75727349999999993	01	40-49岁	22.7362063507949905	114.037286012165396	440309	V0440300	46171	130	118	130	119	114.037119329999996	22.7332585099999989	114.039559659999995	22.7354744699999998	1
2019-10-22 14:03:10	2019-10-22 15:13:59	2.01503029999999983	01	0-18岁	22.7398829152762296	113.785568009480912	440306	V0440300	46424	131	14	133	14	113.783324370000003	22.7354744699999998	113.785764709999995	22.7376904300000007	1
2019-10-22 09:32:10	2019-10-22 17:37:03	2.01503029999999983	01	30-39岁	22.739634427459201	113.806908499322773	440306	V0440300	46433	131	23	133	23	113.805287399999997	22.7354744699999998	113.807727729999996	22.7376904300000007	1
2019-10-22 17:36:57	2019-10-22 21:35:12	1.75727349999999993	01	19-29岁	22.73833398745629	114.005715258584303	440309	V0440300	46515	131	105	131	106	114.005394960000004	22.7354744699999998	114.007835290000003	22.7376904300000007	1
2019-10-22 17:11:39	2019-10-22 18:51:29	1.86759879999999989	02	30-39岁	22.738285651904679	114.20931560630963	440307	V0440300	46598	131	188	129	189	114.207942860000003	22.7354744699999998	114.210383190000002	22.7376904300000007	1
2019-10-22 07:20:19	2019-10-22 18:22:18	1.86759879999999989	01	40-49岁	22.7381135553591989	114.232099566078645	440307	V0440300	46607	131	197	129	198	114.229905880000004	22.7354744699999998	114.232346219999997	22.7376904300000007	1
2019-10-22 14:00:29	2019-10-22 15:14:28	2.01503029999999983	01	0-18岁	22.7413464048164293	113.786098013126875	440306	V0440300	46782	132	15	134	15	113.785764709999995	22.7376904300000007	113.788205039999994	22.7399063800000008	2
2019-10-22 18:14:44	2019-10-22 19:36:48	2.01503029999999983	01	0-18岁	22.7413464048164293	113.786098013126875	440306	V0440300	46782	132	15	134	15	113.785764709999995	22.7376904300000007	113.788205039999994	22.7399063800000008	2
2019-10-22 16:02:09	2019-10-22 18:13:22	1.75727349999999993	01	19-29岁	22.7402209091197598	114.020706946175267	440309	V0440300	46878	132	111	132	112	114.02003698	22.7376904300000007	114.022477309999999	22.7399063800000008	1
2019-10-22 11:43:59	2019-10-22 13:10:47	2.01503029999999983	01	19-29岁	22.742565816365321	113.811354518228072	440306	V0440300	47149	133	25	135	25	113.810168070000003	22.7399063800000008	113.812608400000002	22.7421223400000017	1
2019-10-22 00:53:32	2019-10-22 00:59:45	2.01503029999999983	01	19-29岁	22.7421495380953296	113.845357053598505	440306	V0440300	47163	133	39	134	39	113.844332769999994	22.7399063800000008	113.846773110000001	22.7421223400000017	1
2019-10-22 14:26:34	2019-10-22 17:24:28	2.01503029999999983	01	19-29岁	22.7429070233748796	113.915517258298664	440306	V0440300	47192	133	68	134	69	113.915102520000005	22.7399063800000008	113.917542859999998	22.7421223400000017	1
2019-10-22 18:56:07	2019-10-22 19:32:48	1.75727349999999993	01	40-49岁	22.7440818744420206	114.014814213890347	440309	V0440300	47232	133	108	133	109	114.012715970000002	22.7399063800000008	114.015156300000001	22.7421223400000017	1
2019-10-22 21:52:56	2019-10-22 22:57:26	1.75727349999999993	03	未知	22.7457196378145383	114.037324068201698	440309	V0440300	47599	134	118	134	119	114.037119329999996	22.7421223400000017	114.039559659999995	22.744338299999999	1
2019-10-22 13:01:10	2019-10-22 14:08:36	1.86759879999999989	03	未知	22.7444931963376291	114.264455414359034	440307	V0440300	47692	134	211	132	212	114.264070590000003	22.7421223400000017	114.266510920000002	22.744338299999999	1
2019-10-22 12:29:39	2019-10-22 14:43:30	2.01503029999999983	01	30-39岁	22.7497417394320998	113.800631551216782	440306	V0440300	48216	136	21	138	21	113.800406719999998	22.7465542499999991	113.802847060000005	22.74877021	1
2019-10-22 15:36:41	2019-10-22 15:37:41	2.01503029999999983	02	19-29岁	22.7500720442066715	113.816696754630982	440306	V0440300	48222	136	27	138	27	113.815048739999995	22.7465542499999991	113.817489080000001	22.74877021	1
2019-10-22 15:02:13	2019-10-22 15:50:52	2.01503029999999983	01	19-29岁	22.7490456942845896	113.851386602739794	440306	V0440300	48236	136	41	137	41	113.849213449999993	22.7465542499999991	113.851653780000007	22.74877021	1
2019-10-22 12:51:30	2019-10-22 13:53:22	1.86759879999999989	01	19-29岁	22.75199134103433	114.241736943242714	440307	V0440300	48753	137	201	135	202	114.239667229999995	22.74877021	114.242107559999994	22.7509861700000009	1
2019-10-22 21:56:40	2019-10-22 23:40:22	2.05558739999999984	01	19-29岁	22.7521185651113704	114.371235932817982	440310	V0440300	48806	137	254	134	255	114.369005040000005	22.74877021	114.371445379999997	22.7509861700000009	1
2019-10-22 20:42:17	2019-10-22 22:55:27	2.05558739999999984	01	40-49岁	22.7552367280687697	114.364353303707276	440310	V0440300	49161	138	252	135	253	114.364124369999999	22.7509861700000009	114.366564710000006	22.7532021299999982	1
2019-10-22 04:44:45	2019-10-22 08:48:30	2.01503029999999983	01	30-39岁	22.7556516083718883	113.7996959557845	440306	V0440300	49286	139	20	141	20	113.797966389999999	22.7532021299999982	113.800406719999998	22.7554180799999983	1
2019-10-22 13:44:08	2019-10-22 18:25:19	2.01503029999999983	01	19-29岁	22.7568976368560207	113.820041210239381	440306	V0440300	49295	139	29	140	30	113.81992941	22.7532021299999982	113.822369749999993	22.7554180799999983	1
2019-10-22 18:34:39	2019-10-22 20:14:39	2.01503029999999983	01	19-29岁	22.7558230421075791	113.890511870393524	440306	V0440300	49323	139	57	140	58	113.888258820000004	22.7532021299999982	113.890699159999997	22.7554180799999983	1
2019-10-22 08:33:43	2019-10-22 14:18:34	2.01503029999999983	02	19-29岁	22.7581860400917684	113.803684483287611	440306	V0440300	49645	140	22	142	23	113.802847060000005	22.7554180799999983	113.805287399999997	22.7576340399999992	1
2019-10-22 14:47:30	2019-10-22 15:57:09	2.05558739999999984	03	未知	22.7612430696485895	114.356918364989355	440310	V0440300	50229	141	249	138	250	114.356803360000001	22.7576340399999992	114.359243699999993	22.7598500000000001	1
2019-10-22 18:53:06	2019-10-22 22:45:37	2.01503029999999983	02	30-39岁	22.7641523584465197	113.830897690414716	440306	V0440300	50370	142	33	143	34	113.829690760000005	22.7598500000000001	113.832131090000004	22.762065960000001	1
2019-10-22 18:59:44	2019-10-22 22:41:52	2.01503029999999983	01	40-49岁	22.7633431524058807	113.834682073888274	440306	V0440300	50372	142	35	143	36	113.834571429999997	22.7598500000000001	113.837011770000004	22.762065960000001	1
2019-10-22 15:28:40	2019-10-22 18:16:16	2.01503029999999983	01	30-39岁	22.7636158108856286	113.938815205658727	440306	V0440300	50414	142	77	142	78	113.93706555	22.7598500000000001	113.939505879999999	22.762065960000001	1
2019-10-22 15:38:55	2019-10-22 21:43:49	2.01503029999999983	02	19-29岁	22.7673661845157191	113.795287214082592	440306	V0440300	51069	144	18	146	19	113.79308571	22.7642819199999984	113.795526050000007	22.7664978699999985	1
2019-10-22 22:52:11	2019-10-22 23:41:54	1.86759879999999989	02	19-29岁	22.7695192057971489	114.291707247935648	440307	V0440300	51630	145	222	143	223	114.290914290000003	22.7664978699999985	114.293354620000002	22.7687138299999994	1
2019-10-22 12:46:35	2019-10-22 18:43:15	2.01503029999999983	01	50-59岁	22.7710897121076989	113.809523961487884	440306	V0440300	51789	146	24	147	25	113.807727729999996	22.7687138299999994	113.810168070000003	22.7709297900000003	1
2019-10-22 18:17:27	2019-10-22 19:13:58	2.01503029999999983	02	19-29岁	22.77216572417219	113.825457752947315	440306	V0440300	51796	146	31	147	32	113.82481009	22.7687138299999994	113.827250419999999	22.7709297900000003	1
2019-10-22 17:04:23	2019-10-22 17:43:44	2.01503029999999983	01	30-39岁	22.7725011021796888	113.829614891977627	440306	V0440300	51797	146	32	147	33	113.827250419999999	22.7687138299999994	113.829690760000005	22.7709297900000003	1
2019-10-22 09:11:11	2019-10-22 11:03:50	2.01503029999999983	01	40-49岁	22.7728818024915682	113.846538341868921	440306	V0440300	51804	146	39	147	40	113.844332769999994	22.7687138299999994	113.846773110000001	22.7709297900000003	1
2019-10-22 12:10:20	2019-10-22 14:55:25	2.01503029999999983	01	30-39岁	22.7722886992778797	113.946358435080384	440306	V0440300	51845	146	80	146	81	113.944386559999998	22.7687138299999994	113.946826889999997	22.7709297900000003	1
2019-10-22 21:21:48	2019-10-22 23:18:00	2.01503029999999983	02	19-29岁	22.7734956976461191	113.825631316191121	440306	V0440300	52153	147	31	148	32	113.82481009	22.7709297900000003	113.827250419999999	22.7731457500000012	1
2019-10-22 21:39:06	2019-10-22 21:40:06	2.01503029999999983	02	19-29岁	22.7749071779064813	113.881612724971063	440306	V0440300	52176	147	54	148	55	113.88093782	22.7709297900000003	113.883378149999999	22.7731457500000012	1
2019-10-22 18:28:41	2019-10-22 20:30:42	2.01503029999999983	01	30-39岁	22.7802054115633297	113.82633233467817	440306	V0440300	53224	150	31	151	32	113.82481009	22.7775776599999986	113.827250419999999	22.7797936199999995	1
2019-10-22 14:14:43	2019-10-22 16:49:22	2.01503029999999983	01	40-49岁	22.7829296514100896	113.888534735361887	440306	V0440300	53607	151	57	152	58	113.888258820000004	22.7797936199999995	113.890699159999997	22.7820095699999996	2
2019-10-22 10:07:32	2019-10-22 13:05:39	2.01503029999999983	01	40-49岁	22.7829296514100896	113.888534735361887	440306	V0440300	53607	151	57	152	58	113.888258820000004	22.7797936199999995	113.890699159999997	22.7820095699999996	2
2019-10-22 21:12:30	2019-10-22 22:08:34	2.01503029999999983	01	30-39岁	22.7849699808844512	113.901549313576027	440306	V0440300	53969	152	62	153	63	113.900460510000002	22.7820095699999996	113.902900840000001	22.7842255300000005	1
2019-10-22 09:19:34	2019-10-22 20:12:06	2.01503029999999983	01	19-29岁	22.7876032054150599	113.815835241444773	440306	V0440300	54291	153	27	154	28	113.815048739999995	22.7842255300000005	113.817489080000001	22.7864414900000014	1
2019-10-22 13:14:04	2019-10-22 15:04:29	2.01503029999999983	01	0-18岁	22.7886316972503202	113.886157033043503	440306	V0440300	54320	153	56	154	57	113.885818490000005	22.7842255300000005	113.888258820000004	22.7864414900000014	1
2019-10-22 13:51:11	2019-10-22 16:23:46	1.86759879999999989	01	19-29岁	22.799982480848751	114.334450045986046	440307	V0440300	56645	159	239	156	241	114.332400000000007	22.7975212800000016	114.33484034	22.7997372300000016	1
2019-10-22 15:57:59	2019-10-22 18:27:14	2.01503029999999983	01	30-39岁	22.8318819381893299	113.927786723170342	440306	V0440300	61477	173	73	173	74	113.927304199999995	22.8285446800000003	113.929744540000002	22.8307606400000012	1
2019-10-22 15:38:52	2019-10-22 17:38:42	2.31628990000000012	01	19-29岁	22.8512063727638512	113.880652671091141	441900	V0440300	64670	182	53	182	54	113.878497479999993	22.8484882999999996	113.88093782	22.8507042600000005	1
2019-10-22 17:04:48	2019-10-22 23:01:12	2.31628990000000012	02	30-39岁	22.8512063727638512	113.880652671091141	441900	V0440300	64670	182	53	182	54	113.878497479999993	22.8484882999999996	113.88093782	22.8507042600000005	1
