# Supplementary material for: Analysis of the influencing factors of vitality and built environment of shopping centers based on mobile-phone signaling data
Source: PLoS One. 2024 Feb 15;19(2):e0296261. doi: 10.1371/journal.pone.0296261 (PMC10868840; doi:10.1371/journal.pone.0296261)
Supplement: S1 Data — (ZIP) [file pone.0296261.s001.zip › μò░μì«Θçìμû░μƒÑΦ»ó/03μ1⁄4óΣ╣É/μ1⁄4óΣ╣É23-Φ«┐Θù«Φ«░σ╜ò.csv]

stime	etime	weight	gender	age	o_lat	o_lon	o_district	city	o_fnid	grow_4326	gcol_4326	grow_32650	gcol_32650	ext_min_x	ext_min_y	ext_max_x	ext_max_y	visit_time
2019-10-23 20:56:47	2019-10-23 22:13:08	2.29234759999999982	01	19-29岁	22.4736880149346199	113.88986208358115	440305	V0440300	3627	11	57	14	55	113.888258820000004	22.4695595700000013	113.890699159999997	22.4717755299999986	1
2019-10-23 11:58:37	2019-10-23 13:35:48	2.29234759999999982	02	19-29岁	22.4780493331022306	113.884384891758017	440305	V0440300	4339	13	55	16	53	113.883378149999999	22.4739914899999995	113.885818490000005	22.4762074500000004	1
2019-10-23 17:00:43	2019-10-23 20:37:22	2.29234759999999982	01	30-39岁	22.4821257294699208	113.892654734254123	440305	V0440300	5056	15	58	18	56	113.890699159999997	22.4784234000000005	113.893139500000004	22.4806393600000014	1
2019-10-23 18:09:48	2019-10-23 21:17:54	2.29234759999999982	03	未知	22.4825569389637003	113.901453021086795	440305	V0440300	5060	15	62	18	60	113.900460510000002	22.4784234000000005	113.902900840000001	22.4806393600000014	1
2019-10-23 17:22:48	2019-10-23 19:51:53	2.29234759999999982	01	30-39岁	22.4844355663747102	113.882824038113569	440305	V0440300	5409	16	54	19	52	113.88093782	22.4806393600000014	113.883378149999999	22.4828553199999988	1
2019-10-23 11:12:47	2019-10-23 14:45:03	2.29234759999999982	02	30-39岁	22.4849679383658909	113.899651288714793	440305	V0440300	5416	16	61	19	59	113.898020169999995	22.4806393600000014	113.900460510000002	22.4828553199999988	1
2019-10-23 13:09:37	2019-10-23 14:30:54	2.29234759999999982	03	未知	22.4841618620692998	113.926812241619558	440305	V0440300	5427	16	72	19	70	113.924863869999996	22.4806393600000014	113.927304199999995	22.4828553199999988	1
2019-10-23 18:04:13	2019-10-23 20:48:57	2.29234759999999982	01	50-59岁	22.4872630374319087	113.915779394666274	440305	V0440300	5780	17	68	20	66	113.915102520000005	22.4828553199999988	113.917542859999998	22.4850712799999997	1
2019-10-23 19:27:36	2019-10-23 20:10:34	2.29234759999999982	01	40-49岁	22.4867655313029502	113.926104038134923	440305	V0440300	5784	17	72	20	70	113.924863869999996	22.4828553199999988	113.927304199999995	22.4850712799999997	1
2019-10-23 14:18:17	2019-10-23 16:34:12	2.29234759999999982	01	19-29岁	22.4880743732568895	113.923754032599419	440305	V0440300	6140	18	71	21	69	113.922423530000003	22.4850712799999997	113.924863869999996	22.4872872299999997	1
2019-10-23 11:49:53	2019-10-23 21:31:55	2.29234759999999982	02	19-29岁	22.4893245752543187	113.92353214236779	440305	V0440300	6140	18	71	21	69	113.922423530000003	22.4850712799999997	113.924863869999996	22.4872872299999997	1
2019-10-23 11:57:26	2019-10-23 12:39:30	2.29234759999999982	01	19-29岁	22.4894849647018198	113.931938953947736	440305	V0440300	6143	18	74	21	72	113.929744540000002	22.4850712799999997	113.932184879999994	22.4872872299999997	1
2019-10-23 21:18:45	2019-10-23 21:19:45	2.29234759999999982	01	19-29岁	22.4902305363055603	113.91475211943704	440305	V0440300	6493	19	67	22	65	113.912662190000006	22.4872872299999997	113.915102520000005	22.4895031900000006	1
2019-10-23 18:07:55	2019-10-23 21:49:41	2.29234759999999982	02	19-29岁	22.4913723696184213	113.915940756688997	440305	V0440300	6494	19	68	22	66	113.915102520000005	22.4872872299999997	113.917542859999998	22.4895031900000006	1
2019-10-23 07:54:54	2019-10-23 18:15:27	2.29234759999999982	02	19-29岁	22.49119844822442	113.917226569312135	440305	V0440300	6494	19	68	22	66	113.915102520000005	22.4872872299999997	113.917542859999998	22.4895031900000006	1
2019-10-23 14:39:12	2019-10-23 19:23:05	2.29234759999999982	02	30-39岁	22.4904781908730307	113.922506306878063	440305	V0440300	6497	19	71	22	69	113.922423530000003	22.4872872299999997	113.924863869999996	22.4895031900000006	1
2019-10-23 21:31:43	2019-10-23 22:58:23	2.29234759999999982	02	19-29岁	22.4914616316615295	113.936217140396934	440305	V0440300	6502	19	76	22	74	113.934625209999993	22.4872872299999997	113.93706555	22.4895031900000006	3
2019-10-23 15:49:47	2019-10-23 17:16:38	2.29234759999999982	02	19-29岁	22.4914616316615295	113.936217140396934	440305	V0440300	6502	19	76	22	74	113.934625209999993	22.4872872299999997	113.93706555	22.4895031900000006	3
2019-10-23 00:28:19	2019-10-23 12:32:08	2.29234759999999982	02	19-29岁	22.4914616316615295	113.936217140396934	440305	V0440300	6502	19	76	22	74	113.934625209999993	22.4872872299999997	113.93706555	22.4895031900000006	3
2019-10-23 17:04:39	2019-10-23 22:13:17	2.29234759999999982	01	40-49岁	22.4917244588820218	113.916418537758972	440305	V0440300	6851	20	68	23	66	113.915102520000005	22.4895031900000006	113.917542859999998	22.4917191500000015	1
2019-10-23 10:18:28	2019-10-23 11:19:40	2.29234759999999982	01	30-39岁	22.4919557345065506	113.924736471731322	440305	V0440300	6854	20	71	23	69	113.922423530000003	22.4895031900000006	113.924863869999996	22.4917191500000015	1
2019-10-23 19:45:19	2019-10-23 21:28:28	2.29234759999999982	02	19-29岁	22.4928816764074213	113.926910893795693	440305	V0440300	6855	20	72	23	70	113.924863869999996	22.4895031900000006	113.927304199999995	22.4917191500000015	1
2019-10-23 12:21:22	2019-10-23 13:06:44	2.29234759999999982	01	40-49岁	22.4935272946602502	113.926692671086897	440305	V0440300	6855	20	72	23	70	113.924863869999996	22.4895031900000006	113.927304199999995	22.4917191500000015	1
2019-10-23 19:56:58	2019-10-23 21:31:34	2.29234759999999982	02	19-29岁	22.4922876742761986	113.929361717695201	440305	V0440300	6856	20	73	23	71	113.927304199999995	22.4895031900000006	113.929744540000002	22.4917191500000015	1
2019-10-23 21:23:59	2019-10-23 23:44:20	2.29234759999999982	01	30-39岁	22.491880515351049	113.92836067129133	440305	V0440300	6856	20	73	23	71	113.927304199999995	22.4895031900000006	113.929744540000002	22.4917191500000015	1
2019-10-23 19:48:46	2019-10-23 21:25:28	2.29234759999999982	03	未知	22.4918448537122018	113.932644413855826	440305	V0440300	6858	20	75	23	73	113.932184879999994	22.4895031900000006	113.934625209999993	22.4917191500000015	1
2019-10-23 14:45:53	2019-10-23 14:49:13	2.29234759999999982	01	30-39岁	22.4939296370597788	113.935016727880779	440305	V0440300	6859	20	76	23	74	113.934625209999993	22.4895031900000006	113.93706555	22.4917191500000015	1
2019-10-23 15:39:08	2019-10-23 17:42:25	2.29234759999999982	02	30-39岁	22.4920260469059414	113.935524866124339	440305	V0440300	6859	20	76	23	74	113.934625209999993	22.4895031900000006	113.93706555	22.4917191500000015	1
2019-10-23 15:30:03	2019-10-23 16:26:06	2.29234759999999982	03	未知	22.4941173069756211	113.913189651447425	440305	V0440300	7207	21	67	24	65	113.912662190000006	22.4917191500000015	113.915102520000005	22.4939351099999989	1
2019-10-23 22:19:35	2019-10-23 23:23:16	2.29234759999999982	01	30-39岁	22.49582681236582	113.913860674831824	440305	V0440300	7207	21	67	24	65	113.912662190000006	22.4917191500000015	113.915102520000005	22.4939351099999989	1
2019-10-23 07:48:27	2019-10-23 13:24:58	2.29234759999999982	01	40-49岁	22.4949303730017007	113.921718199754281	440305	V0440300	7210	21	70	24	68	113.919983189999996	22.4917191500000015	113.922423530000003	22.4939351099999989	1
2019-10-23 20:49:10	2019-10-23 23:35:52	2.29234759999999982	02	19-29岁	22.4950807587196309	113.921559476404354	440305	V0440300	7210	21	70	24	68	113.919983189999996	22.4917191500000015	113.922423530000003	22.4939351099999989	1
2019-10-23 16:10:36	2019-10-23 18:14:09	2.29234759999999982	01	19-29岁	22.4941426567614187	113.922056138372739	440305	V0440300	7210	21	70	24	68	113.919983189999996	22.4917191500000015	113.922423530000003	22.4939351099999989	1
2019-10-23 20:08:10	2019-10-23 21:26:27	2.29234759999999982	03	未知	22.496036617811189	113.930026753497145	440305	V0440300	7214	21	74	24	72	113.929744540000002	22.4917191500000015	113.932184879999994	22.4939351099999989	1
2019-10-23 08:52:09	2019-10-23 11:26:45	2.29234759999999982	03	未知	22.4949188432819902	113.935305708427748	440305	V0440300	7216	21	76	24	74	113.934625209999993	22.4917191500000015	113.93706555	22.4939351099999989	1
2019-10-23 09:39:12	2019-10-23 12:15:27	2.29234759999999982	01	30-39岁	22.4942025181130987	113.944625731500309	440305	V0440300	7220	21	80	24	78	113.944386559999998	22.4917191500000015	113.946826889999997	22.4939351099999989	1
2019-10-23 14:13:52	2019-10-23 21:23:24	2.29234759999999982	01	19-29岁	22.4972132341557405	113.883703004546618	440305	V0440300	7552	22	55	25	53	113.883378149999999	22.4939351099999989	113.885818490000005	22.496151059999999	1
2019-10-23 14:12:43	2019-10-23 21:28:12	2.29234759999999982	01	19-29岁	22.4963861533050888	113.884799571323569	440305	V0440300	7552	22	55	25	53	113.883378149999999	22.4939351099999989	113.885818490000005	22.496151059999999	1
2019-10-23 20:25:49	2019-10-23 21:57:01	2.29234759999999982	02	19-29岁	22.4971965550332413	113.890307543661038	440305	V0440300	7554	22	57	25	55	113.888258820000004	22.4939351099999989	113.890699159999997	22.496151059999999	1
2019-10-23 18:56:12	2019-10-23 22:05:28	2.29234759999999982	01	30-39岁	22.4983160633849906	113.896410850033675	440305	V0440300	7557	22	60	25	58	113.895579830000003	22.4939351099999989	113.898020169999995	22.496151059999999	1
2019-10-23 21:15:50	2019-10-23 21:16:50	2.29234759999999982	01	0-18岁	22.496974515838879	113.915826190008104	440305	V0440300	7565	22	68	25	66	113.915102520000005	22.4939351099999989	113.917542859999998	22.496151059999999	1
2019-10-23 21:00:37	2019-10-23 21:59:30	2.29234759999999982	01	30-39岁	22.497609973413681	113.91649194635427	440305	V0440300	7565	22	68	25	66	113.915102520000005	22.4939351099999989	113.917542859999998	22.496151059999999	1
2019-10-23 18:13:56	2019-10-23 20:00:42	2.29234759999999982	01	19-29岁	22.4981784599437198	113.921675407997981	440305	V0440300	7567	22	70	25	68	113.919983189999996	22.4939351099999989	113.922423530000003	22.496151059999999	1
2019-10-23 00:00:52	2019-10-23 00:07:55	2.29234759999999982	02	30-39岁	22.4978004338214106	113.921256439873389	440305	V0440300	7567	22	70	25	68	113.919983189999996	22.4939351099999989	113.922423530000003	22.496151059999999	1
2019-10-23 19:15:10	2019-10-23 22:16:51	2.29234759999999982	02	0-18岁	22.4964926559523413	113.926967042376035	440305	V0440300	7569	22	72	25	70	113.924863869999996	22.4939351099999989	113.927304199999995	22.496151059999999	1
2019-10-23 15:08:53	2019-10-23 19:25:41	2.29234759999999982	01	19-29岁	22.4980330147950092	113.925398441733591	440305	V0440300	7569	22	72	25	70	113.924863869999996	22.4939351099999989	113.927304199999995	22.496151059999999	1
2019-10-23 13:20:38	2019-10-23 15:07:30	2.29234759999999982	01	30-39岁	22.4969360732674808	113.929395016371629	440305	V0440300	7570	22	73	25	71	113.927304199999995	22.4939351099999989	113.929744540000002	22.496151059999999	1
2019-10-23 19:49:56	2019-10-23 21:36:07	2.29234759999999982	01	30-39岁	22.4972369369727083	113.92813548587398	440305	V0440300	7570	22	73	25	71	113.927304199999995	22.4939351099999989	113.929744540000002	22.496151059999999	1
2019-10-23 15:39:24	2019-10-23 17:15:35	2.29234759999999982	01	30-39岁	22.4962066373280898	113.927585233909568	440305	V0440300	7570	22	73	25	71	113.927304199999995	22.4939351099999989	113.929744540000002	22.496151059999999	1
2019-10-23 00:08:47	2019-10-23 00:27:28	2.29234759999999982	01	40-49岁	22.4962828324451394	113.934896860189397	440305	V0440300	7573	22	76	25	74	113.934625209999993	22.4939351099999989	113.93706555	22.496151059999999	1
2019-10-23 18:37:09	2019-10-23 21:44:07	2.29234759999999982	01	30-39岁	22.4964979599361712	113.936242122898605	440305	V0440300	7573	22	76	25	74	113.934625209999993	22.4939351099999989	113.93706555	22.496151059999999	1
2019-10-23 19:55:12	2019-10-23 23:45:53	2.29234759999999982	02	30-39岁	22.5001156260949813	113.876538335154038	440305	V0440300	7906	23	52	26	50	113.87605714	22.496151059999999	113.878497479999993	22.4983670199999999	1
2019-10-23 12:14:58	2019-10-23 13:45:55	2.29234759999999982	02	30-39岁	22.4993307452850608	113.888666998658849	440305	V0440300	7911	23	57	26	55	113.888258820000004	22.496151059999999	113.890699159999997	22.4983670199999999	1
2019-10-23 19:05:22	2019-10-23 22:01:41	2.29234759999999982	01	30-39岁	22.5001285229231094	113.92454595260682	440305	V0440300	7925	23	71	26	69	113.922423530000003	22.496151059999999	113.924863869999996	22.4983670199999999	1
2019-10-23 11:09:17	2019-10-23 12:49:53	2.29234759999999982	02	60岁以上	22.4991897889777697	113.924537587371347	440305	V0440300	7925	23	71	26	69	113.922423530000003	22.496151059999999	113.924863869999996	22.4983670199999999	1
2019-10-23 11:23:23	2019-10-23 16:52:07	2.29234759999999982	01	30-39岁	22.5003646180398995	113.925094339362715	440305	V0440300	7926	23	72	26	70	113.924863869999996	22.496151059999999	113.927304199999995	22.4983670199999999	1
2019-10-23 19:07:14	2019-10-23 22:01:37	2.29234759999999982	03	19-29岁	22.4994268659309284	113.928446447289502	440305	V0440300	7927	23	73	26	71	113.927304199999995	22.496151059999999	113.929744540000002	22.4983670199999999	1
2019-10-23 18:05:57	2019-10-23 20:33:23	2.29234759999999982	01	40-49岁	22.5005787645928415	113.931587273413371	440305	V0440300	7928	23	74	26	72	113.929744540000002	22.496151059999999	113.932184879999994	22.4983670199999999	1
2019-10-23 17:52:32	2019-10-23 20:00:34	2.29234759999999982	02	40-49岁	22.4992566528076594	113.932772242925864	440305	V0440300	7929	23	75	26	73	113.932184879999994	22.496151059999999	113.934625209999993	22.4983670199999999	1
2019-10-23 10:07:44	2019-10-23 10:39:51	2.29234759999999982	02	19-29岁	22.4985631190745501	113.934739741459708	440305	V0440300	7930	23	76	26	74	113.934625209999993	22.496151059999999	113.93706555	22.4983670199999999	1
2019-10-23 09:36:38	2019-10-23 11:40:43	2.29234759999999982	01	30-39岁	22.5023019338414301	113.887842914924505	440305	V0440300	8267	24	56	27	54	113.885818490000005	22.4983670199999999	113.888258820000004	22.5005829800000008	1
2019-10-23 14:47:57	2019-10-23 19:04:29	2.29234759999999982	02	19-29岁	22.5014360091626813	113.918825475983212	440305	V0440300	8280	24	69	27	67	113.917542859999998	22.4983670199999999	113.919983189999996	22.5005829800000008	1
2019-10-23 19:11:17	2019-10-23 21:43:22	2.29234759999999982	02	30-39岁	22.5019662088188888	113.91776476580759	440305	V0440300	8280	24	69	27	67	113.917542859999998	22.4983670199999999	113.919983189999996	22.5005829800000008	1
2019-10-23 13:57:07	2019-10-23 14:56:27	2.29234759999999982	02	60岁以上	22.5008981587257502	113.92656855046576	440305	V0440300	8283	24	72	27	70	113.924863869999996	22.4983670199999999	113.927304199999995	22.5005829800000008	1
2019-10-23 20:57:53	2019-10-23 23:29:12	2.29234759999999982	02	30-39岁	22.5024223909860588	113.926991335200768	440305	V0440300	8283	24	72	27	70	113.924863869999996	22.4983670199999999	113.927304199999995	22.5005829800000008	1
2019-10-23 15:58:38	2019-10-23 17:50:35	2.29234759999999982	01	19-29岁	22.5011406435444705	113.929816893134102	440305	V0440300	8285	24	74	27	72	113.929744540000002	22.4983670199999999	113.932184879999994	22.5005829800000008	1
2019-10-23 17:46:13	2019-10-23 20:47:33	2.29234759999999982	01	30-39岁	22.5025883441077283	113.934748089987224	440305	V0440300	8287	24	76	27	74	113.934625209999993	22.4983670199999999	113.93706555	22.5005829800000008	1
2019-10-23 18:58:45	2019-10-23 21:06:08	2.29234759999999982	02	19-29岁	22.5025510451591693	113.938478591809059	440305	V0440300	8288	24	77	27	75	113.93706555	22.4983670199999999	113.939505879999999	22.5005829800000008	1
2019-10-23 17:21:48	2019-10-23 18:50:28	2.29234759999999982	02	30-39岁	22.5042292454007402	113.890907755292162	440305	V0440300	8626	25	58	28	56	113.890699159999997	22.5005829800000008	113.893139500000004	22.5027989400000017	1
2019-10-23 13:32:59	2019-10-23 15:22:54	2.29234759999999982	01	30-39岁	22.5029584063916417	113.914440474546794	440305	V0440300	8635	25	67	28	65	113.912662190000006	22.5005829800000008	113.915102520000005	22.5027989400000017	2
2019-10-23 15:23:08	2019-10-23 16:55:37	2.29234759999999982	01	30-39岁	22.5029584063916417	113.914440474546794	440305	V0440300	8635	25	67	28	65	113.912662190000006	22.5005829800000008	113.915102520000005	22.5027989400000017	2
2019-10-23 16:53:24	2019-10-23 21:30:14	2.29234759999999982	01	30-39岁	22.5039013300290804	113.917022531513865	440305	V0440300	8636	25	68	28	66	113.915102520000005	22.5005829800000008	113.917542859999998	22.5027989400000017	1
2019-10-23 20:34:27	2019-10-23 21:15:28	2.29234759999999982	02	19-29岁	22.504477762464191	113.921205640712287	440305	V0440300	8638	25	70	28	68	113.919983189999996	22.5005829800000008	113.922423530000003	22.5027989400000017	1
2019-10-23 15:48:28	2019-10-23 17:51:15	2.29234759999999982	01	40-49岁	22.5032674530878296	113.925875113809781	440305	V0440300	8640	25	72	28	70	113.924863869999996	22.5005829800000008	113.927304199999995	22.5027989400000017	1
2019-10-23 20:50:01	2019-10-23 20:50:01	2.29234759999999982	03	未知	22.5034449587490712	113.929027817593749	440305	V0440300	8641	25	73	28	71	113.927304199999995	22.5005829800000008	113.929744540000002	22.5027989400000017	1
2019-10-23 18:55:19	2019-10-23 21:07:09	2.29234759999999982	01	30-39岁	22.5049019778117803	113.93492044981204	440305	V0440300	8644	25	76	28	74	113.934625209999993	22.5005829800000008	113.93706555	22.5027989400000017	1
2019-10-23 09:23:23	2019-10-23 17:01:08	2.29234759999999982	03	未知	22.5043974602831902	113.939234366112956	440305	V0440300	8645	25	77	28	75	113.93706555	22.5005829800000008	113.939505879999999	22.5027989400000017	3
2019-10-23 00:12:57	2019-10-23 00:40:27	2.29234759999999982	03	未知	22.5043974602831902	113.939234366112956	440305	V0440300	8645	25	77	28	75	113.93706555	22.5005829800000008	113.939505879999999	22.5027989400000017	3
2019-10-23 17:10:16	2019-10-23 21:26:34	2.29234759999999982	03	未知	22.5043974602831902	113.939234366112956	440305	V0440300	8645	25	77	28	75	113.93706555	22.5005829800000008	113.939505879999999	22.5027989400000017	3
2019-10-23 03:56:52	2019-10-23 13:29:52	2.29234759999999982	01	30-39岁	22.5036703095526605	113.940386780913897	440305	V0440300	8646	25	78	28	76	113.939505879999999	22.5005829800000008	113.941946220000005	22.5027989400000017	1
2019-10-23 17:20:27	2019-10-23 18:48:43	2.29234759999999982	01	40-49岁	22.5056490678160088	113.890594319005373	440305	V0440300	8982	26	57	29	55	113.888258820000004	22.5027989400000017	113.890699159999997	22.5050148900000018	1
2019-10-23 20:21:05	2019-10-23 21:01:43	2.29234759999999982	02	19-29岁	22.5062524953712106	113.890998459342043	440305	V0440300	8983	26	58	29	56	113.890699159999997	22.5027989400000017	113.893139500000004	22.5050148900000018	1
2019-10-23 18:51:35	2019-10-23 20:57:42	2.29234759999999982	03	未知	22.5050630149723396	113.903729192019114	440305	V0440300	8988	26	63	29	61	113.902900840000001	22.5027989400000017	113.905341179999994	22.5050148900000018	1
2019-10-23 10:01:26	2019-10-23 14:50:14	2.29234759999999982	02	19-29岁	22.5063562868055698	113.914209614947751	440305	V0440300	8992	26	67	29	65	113.912662190000006	22.5027989400000017	113.915102520000005	22.5050148900000018	2
2019-10-23 00:04:06	2019-10-23 01:57:51	2.29234759999999982	02	19-29岁	22.5063562868055698	113.914209614947751	440305	V0440300	8992	26	67	29	65	113.912662190000006	22.5027989400000017	113.915102520000005	22.5050148900000018	2
2019-10-23 19:08:18	2019-10-23 19:41:20	2.29234759999999982	01	30-39岁	22.5072069368994789	113.913860483791467	440305	V0440300	8992	26	67	29	65	113.912662190000006	22.5027989400000017	113.915102520000005	22.5050148900000018	1
2019-10-23 16:48:42	2019-10-23 18:04:20	2.29234759999999982	01	40-49岁	22.5066995147948212	113.912813054739431	440305	V0440300	8992	26	67	29	65	113.912662190000006	22.5027989400000017	113.915102520000005	22.5050148900000018	1
2019-10-23 19:52:38	2019-10-23 21:42:16	2.29234759999999982	02	40-49岁	22.5060680919845097	113.914711368853801	440305	V0440300	8992	26	67	29	65	113.912662190000006	22.5027989400000017	113.915102520000005	22.5050148900000018	1
2019-10-23 09:04:48	2019-10-23 17:39:40	2.29234759999999982	01	19-29岁	22.5063423516350412	113.915365751301565	440305	V0440300	8993	26	68	29	66	113.915102520000005	22.5027989400000017	113.917542859999998	22.5050148900000018	2
2019-10-23 06:30:35	2019-10-23 09:04:48	2.29234759999999982	01	19-29岁	22.5063423516350412	113.915365751301565	440305	V0440300	8993	26	68	29	66	113.915102520000005	22.5027989400000017	113.917542859999998	22.5050148900000018	2
2019-10-23 09:50:36	2019-10-23 18:59:46	2.29234759999999982	02	19-29岁	22.5070322883883307	113.919818366354434	440305	V0440300	8994	26	69	29	67	113.917542859999998	22.5027989400000017	113.919983189999996	22.5050148900000018	1
2019-10-23 00:00:08	2019-10-23 02:17:04	2.29234759999999982	01	30-39岁	22.5060865970646802	113.918974888617797	440305	V0440300	8994	26	69	29	67	113.917542859999998	22.5027989400000017	113.919983189999996	22.5050148900000018	1
2019-10-23 08:44:43	2019-10-23 11:09:01	2.29234759999999982	02	40-49岁	22.5062261181009191	113.922021632673548	440305	V0440300	8995	26	70	29	68	113.919983189999996	22.5027989400000017	113.922423530000003	22.5050148900000018	1
2019-10-23 10:37:34	2019-10-23 11:14:04	2.29234759999999982	01	30-39岁	22.5065724489877717	113.934019145076533	440305	V0440300	9000	26	75	29	73	113.932184879999994	22.5027989400000017	113.934625209999993	22.5050148900000018	1
2019-10-23 18:32:58	2019-10-23 20:15:28	2.29234759999999982	01	30-39岁	22.505637223037521	113.934195188605955	440305	V0440300	9000	26	75	29	73	113.932184879999994	22.5027989400000017	113.934625209999993	22.5050148900000018	1
2019-10-23 11:36:58	2019-10-23 13:39:59	2.29234759999999982	01	30-39岁	22.5056866826106301	113.933475342095747	440305	V0440300	9000	26	75	29	73	113.932184879999994	22.5027989400000017	113.934625209999993	22.5050148900000018	1
2019-10-23 19:49:08	2019-10-23 21:51:39	2.29234759999999982	03	未知	22.5069866491889705	113.935865189076083	440305	V0440300	9001	26	76	29	74	113.934625209999993	22.5027989400000017	113.93706555	22.5050148900000018	1
2019-10-23 00:00:50	2019-10-23 00:34:57	2.29234759999999982	02	19-29岁	22.5084135123724813	113.899633386727544	440305	V0440300	9343	27	61	30	59	113.898020169999995	22.5050148900000018	113.900460510000002	22.5072308499999991	1
2019-10-23 20:49:30	2019-10-23 23:38:23	2.29234759999999982	01	19-29岁	22.507979290471031	113.905674767329955	440305	V0440300	9346	27	64	30	62	113.905341179999994	22.5050148900000018	113.907781510000007	22.5072308499999991	1
2019-10-23 20:25:51	2019-10-23 23:19:00	2.29234759999999982	01	60岁以上	22.5072935254126385	113.910847567070761	440305	V0440300	9348	27	66	30	64	113.910221849999999	22.5050148900000018	113.912662190000006	22.5072308499999991	1
2019-10-23 08:14:42	2019-10-23 10:08:54	2.29234759999999982	01	30-39岁	22.5075832883000899	113.913249923397018	440305	V0440300	9349	27	67	30	65	113.912662190000006	22.5050148900000018	113.915102520000005	22.5072308499999991	1
2019-10-23 12:02:28	2019-10-23 13:32:27	2.29234759999999982	02	30-39岁	22.50830778829053	113.916205994544853	440305	V0440300	9350	27	68	30	66	113.915102520000005	22.5050148900000018	113.917542859999998	22.5072308499999991	1
2019-10-23 11:42:12	2019-10-23 16:31:56	2.29234759999999982	02	40-49岁	22.5093335812258211	113.92217618776732	440305	V0440300	9352	27	70	30	68	113.919983189999996	22.5050148900000018	113.922423530000003	22.5072308499999991	1
2019-10-23 07:26:36	2019-10-23 19:22:09	2.29234759999999982	01	19-29岁	22.5084192047672005	113.922497549380637	440305	V0440300	9353	27	71	30	69	113.922423530000003	22.5050148900000018	113.924863869999996	22.5072308499999991	1
2019-10-23 16:58:46	2019-10-23 20:38:21	2.29234759999999982	01	30-39岁	22.5089157752037217	113.931014641281877	440305	V0440300	9356	27	74	30	72	113.929744540000002	22.5050148900000018	113.932184879999994	22.5072308499999991	1
2019-10-23 20:11:23	2019-10-23 22:49:35	2.29234759999999982	02	50-59岁	22.5078972446408407	113.93202787209384	440305	V0440300	9356	27	74	30	72	113.929744540000002	22.5050148900000018	113.932184879999994	22.5072308499999991	1
2019-10-23 16:23:59	2019-10-23 19:16:39	2.29234759999999982	01	40-49岁	22.5076274490187807	113.933024559537557	440305	V0440300	9357	27	75	30	73	113.932184879999994	22.5050148900000018	113.934625209999993	22.5072308499999991	1
2019-10-23 16:49:07	2019-10-23 20:48:00	2.29234759999999982	01	19-29岁	22.5081414650540204	113.947718879831754	440305	V0440300	9363	27	81	30	79	113.946826889999997	22.5050148900000018	113.949267230000004	22.5072308499999991	1
2019-10-23 20:50:30	2019-10-23 23:40:36	3.05925700000000012	02	50-59岁	22.509141102226419	114.043812450647366	440304	V0440300	9402	27	120	29	119	114.042000000000002	22.5050148900000018	114.044440339999994	22.5072308499999991	1
2019-10-23 17:09:56	2019-10-23 21:27:10	2.29234759999999982	01	19-29岁	22.5115012397420493	113.894086297277269	440305	V0440300	9698	28	59	31	57	113.893139500000004	22.5072308499999991	113.895579830000003	22.50944681	1
2019-10-23 12:29:33	2019-10-23 13:52:24	2.29234759999999982	01	40-49岁	22.5112511866842198	113.898433623935887	440305	V0440300	9700	28	61	31	59	113.898020169999995	22.5072308499999991	113.900460510000002	22.50944681	1
2019-10-23 19:55:46	2019-10-23 21:27:44	2.29234759999999982	01	19-29岁	22.509670054522509	113.912416800081303	440305	V0440300	9705	28	66	31	64	113.910221849999999	22.5072308499999991	113.912662190000006	22.50944681	1
2019-10-23 17:22:02	2019-10-23 22:01:11	2.29234759999999982	02	30-39岁	22.5100280139184505	113.912729375427119	440305	V0440300	9706	28	67	31	65	113.912662190000006	22.5072308499999991	113.915102520000005	22.50944681	1
2019-10-23 23:24:35	2019-10-23 23:38:26	2.29234759999999982	02	19-29岁	22.5100328216472505	113.917216716626555	440305	V0440300	9707	28	68	31	66	113.915102520000005	22.5072308499999991	113.917542859999998	22.50944681	1
2019-10-23 20:22:47	2019-10-23 22:18:16	2.29234759999999982	02	19-29岁	22.5114900930679696	113.919797230813813	440305	V0440300	9708	28	69	31	67	113.917542859999998	22.5072308499999991	113.919983189999996	22.50944681	1
2019-10-23 09:03:56	2019-10-23 14:49:07	2.29234759999999982	02	30-39岁	22.5100539254095686	113.918789772465246	440305	V0440300	9708	28	69	31	67	113.917542859999998	22.5072308499999991	113.919983189999996	22.50944681	1
2019-10-23 14:03:35	2019-10-23 15:17:01	2.29234759999999982	01	19-29岁	22.5099953122858984	113.920442302685558	440305	V0440300	9709	28	70	31	68	113.919983189999996	22.5072308499999991	113.922423530000003	22.50944681	1
2019-10-23 10:35:05	2019-10-23 12:53:24	2.29234759999999982	01	40-49岁	22.5099314909180208	113.924183273152394	440305	V0440300	9710	28	71	31	69	113.922423530000003	22.5072308499999991	113.924863869999996	22.50944681	1
2019-10-23 08:38:38	2019-10-23 09:05:55	2.29234759999999982	02	19-29岁	22.5106357740163716	113.926090892370709	440305	V0440300	9711	28	72	31	70	113.924863869999996	22.5072308499999991	113.927304199999995	22.50944681	1
2019-10-23 18:36:44	2019-10-23 23:14:12	2.29234759999999982	01	40-49岁	22.5098109736915291	113.925905167497078	440305	V0440300	9711	28	72	31	70	113.924863869999996	22.5072308499999991	113.927304199999995	22.50944681	1
2019-10-23 19:30:25	2019-10-23 20:22:32	2.29234759999999982	01	30-39岁	22.5111447220787397	113.92674984370845	440305	V0440300	9711	28	72	31	70	113.924863869999996	22.5072308499999991	113.927304199999995	22.50944681	1
2019-10-23 20:25:27	2019-10-23 21:21:36	2.29234759999999982	01	0-18岁	22.5109177149984987	113.926677160228039	440305	V0440300	9711	28	72	31	70	113.924863869999996	22.5072308499999991	113.927304199999995	22.50944681	1
2019-10-23 13:58:23	2019-10-23 17:08:46	2.29234759999999982	01	30-39岁	22.51082324712171	113.927873977121635	440305	V0440300	9712	28	73	31	71	113.927304199999995	22.5072308499999991	113.929744540000002	22.50944681	1
2019-10-23 14:02:17	2019-10-23 15:19:16	2.29234759999999982	02	30-39岁	22.5107181959737197	113.929935505056577	440305	V0440300	9713	28	74	31	72	113.929744540000002	22.5072308499999991	113.932184879999994	22.50944681	1
2019-10-23 18:43:14	2019-10-23 21:39:09	2.29234759999999982	01	40-49岁	22.5108177971358892	113.929952730259842	440305	V0440300	9713	28	74	31	72	113.929744540000002	22.5072308499999991	113.932184879999994	22.50944681	1
2019-10-23 18:48:37	2019-10-23 21:05:21	3.05925700000000012	01	30-39岁	22.5106848830795094	114.04138025537172	440304	V0440300	9758	28	119	30	118	114.039559659999995	22.5072308499999991	114.042000000000002	22.50944681	1
2019-10-23 12:04:46	2019-10-23 14:02:26	3.05925700000000012	01	30-39岁	22.5114105580581807	114.04895144648026	440304	V0440300	9761	28	122	30	121	114.046880669999993	22.5072308499999991	114.04932101	22.50944681	1
2019-10-23 20:04:25	2019-10-23 22:00:45	3.05925700000000012	01	19-29岁	22.5115961401996501	114.054154244752553	440304	V0440300	9763	28	124	30	123	114.051761350000007	22.5072308499999991	114.054201680000006	22.50944681	1
2019-10-23 20:32:10	2019-10-23 22:48:12	3.05925700000000012	01	19-29岁	22.5112211265454398	114.054375906493121	440304	V0440300	9764	28	125	30	124	114.054201680000006	22.5072308499999991	114.056642019999998	22.50944681	1
2019-10-23 20:46:06	2019-10-23 20:47:06	2.29234759999999982	02	30-39岁	22.5117898780895587	113.899694012962271	440305	V0440300	10057	29	61	32	59	113.898020169999995	22.50944681	113.900460510000002	22.5116627700000009	1
2019-10-23 18:14:36	2019-10-23 20:30:33	2.29234759999999982	02	19-29岁	22.5126593742702603	113.9191205098778	440305	V0440300	10065	29	69	32	67	113.917542859999998	22.50944681	113.919983189999996	22.5116627700000009	1
2019-10-23 19:23:14	2019-10-23 22:04:24	2.29234759999999982	03	19-29岁	22.5117884388039613	113.919353518989254	440305	V0440300	10065	29	69	32	67	113.917542859999998	22.50944681	113.919983189999996	22.5116627700000009	1
2019-10-23 21:02:43	2019-10-23 23:42:04	2.29234759999999982	01	19-29岁	22.5118583670292196	113.923480104009556	440305	V0440300	10067	29	71	32	69	113.922423530000003	22.50944681	113.924863869999996	22.5116627700000009	1
2019-10-23 12:39:01	2019-10-23 14:20:51	2.29234759999999982	02	30-39岁	22.5137161182812591	113.923409814809617	440305	V0440300	10067	29	71	32	69	113.922423530000003	22.50944681	113.924863869999996	22.5116627700000009	1
2019-10-23 18:16:45	2019-10-23 20:54:07	2.29234759999999982	01	19-29岁	22.5117010763671992	113.924221795977729	440305	V0440300	10067	29	71	32	69	113.922423530000003	22.50944681	113.924863869999996	22.5116627700000009	1
2019-10-23 12:16:44	2019-10-23 12:17:44	2.29234759999999982	01	40-49岁	22.5133782251057717	113.924145803226963	440305	V0440300	10067	29	71	32	69	113.922423530000003	22.50944681	113.924863869999996	22.5116627700000009	1
2019-10-23 08:57:51	2019-10-23 14:34:45	2.29234759999999982	01	50-59岁	22.5119295952673895	113.925790288660622	440305	V0440300	10068	29	72	32	70	113.924863869999996	22.50944681	113.927304199999995	22.5116627700000009	1
2019-10-23 13:45:18	2019-10-23 16:44:06	2.29234759999999982	02	30-39岁	22.5120206860423409	113.928197173131181	440305	V0440300	10069	29	73	32	71	113.927304199999995	22.50944681	113.929744540000002	22.5116627700000009	1
2019-10-23 18:50:40	2019-10-23 21:02:48	2.29234759999999982	01	50-59岁	22.5121767400234205	113.930699762517946	440305	V0440300	10070	29	74	32	72	113.929744540000002	22.50944681	113.932184879999994	22.5116627700000009	1
2019-10-23 18:52:39	2019-10-23 21:03:09	2.29234759999999982	02	40-49岁	22.5133442804978401	113.930401986646316	440305	V0440300	10070	29	74	32	72	113.929744540000002	22.50944681	113.932184879999994	22.5116627700000009	1
2019-10-23 18:11:38	2019-10-23 19:59:40	3.05925700000000012	02	50-59岁	22.5117775216036691	114.037976510079801	440304	V0440300	10114	29	118	31	117	114.037119329999996	22.50944681	114.039559659999995	22.5116627700000009	1
2019-10-23 17:38:04	2019-10-23 18:25:31	3.05925700000000012	02	50-59岁	22.513414646605991	114.046023761931622	440304	V0440300	10117	29	121	31	120	114.044440339999994	22.50944681	114.046880669999993	22.5116627700000009	1
2019-10-23 18:33:51	2019-10-23 19:02:33	3.05925700000000012	01	30-39岁	22.5138371412986906	114.052329013939044	440304	V0440300	10120	29	124	31	123	114.051761350000007	22.50944681	114.054201680000006	22.5116627700000009	1
2019-10-23 14:52:15	2019-10-23 16:09:41	3.05925700000000012	02	40-49岁	22.5131217717557384	114.056637868466524	440304	V0440300	10121	29	125	31	124	114.054201680000006	22.50944681	114.056642019999998	22.5116627700000009	1
2019-10-23 15:46:50	2019-10-23 17:11:42	2.29234759999999982	03	未知	22.5159046871103889	113.909053330085783	440305	V0440300	10418	30	65	33	63	113.907781510000007	22.5116627700000009	113.910221849999999	22.513878720000001	2
2019-10-23 14:29:37	2019-10-23 15:22:23	2.29234759999999982	03	未知	22.5159046871103889	113.909053330085783	440305	V0440300	10418	30	65	33	63	113.907781510000007	22.5116627700000009	113.910221849999999	22.513878720000001	2
2019-10-23 21:03:38	2019-10-23 21:04:38	2.29234759999999982	01	19-29岁	22.5143972267907806	113.911855190494705	440305	V0440300	10419	30	66	33	64	113.910221849999999	22.5116627700000009	113.912662190000006	22.513878720000001	1
2019-10-23 11:33:20	2019-10-23 11:34:20	2.29234759999999982	01	30-39岁	22.5147122078868591	113.91510217900445	440305	V0440300	10420	30	67	33	65	113.912662190000006	22.5116627700000009	113.915102520000005	22.513878720000001	1
2019-10-23 18:11:14	2019-10-23 21:16:44	2.29234759999999982	01	30-39岁	22.5139197002887492	113.923201323407412	440305	V0440300	10424	30	71	33	69	113.922423530000003	22.5116627700000009	113.924863869999996	22.513878720000001	1
2019-10-23 15:11:46	2019-10-23 17:49:53	2.29234759999999982	01	19-29岁	22.51420725535543	113.923136672526653	440305	V0440300	10424	30	71	33	69	113.922423530000003	22.5116627700000009	113.924863869999996	22.513878720000001	1
2019-10-23 16:58:50	2019-10-23 19:20:59	2.29234759999999982	01	30-39岁	22.5144334474997905	113.925054926395561	440305	V0440300	10425	30	72	33	70	113.924863869999996	22.5116627700000009	113.927304199999995	22.513878720000001	1
2019-10-23 17:20:26	2019-10-23 20:01:15	2.29234759999999982	03	未知	22.5139261897103111	113.925901512212164	440305	V0440300	10425	30	72	33	70	113.924863869999996	22.5116627700000009	113.927304199999995	22.513878720000001	1
2019-10-23 23:24:19	2019-10-23 23:45:48	2.29234759999999982	01	30-39岁	22.5146137539537712	113.931189865009529	440305	V0440300	10427	30	74	33	72	113.929744540000002	22.5116627700000009	113.932184879999994	22.513878720000001	1
2019-10-23 00:27:20	2019-10-23 00:55:11	2.29234759999999982	02	30-39岁	22.515946319387389	113.931500395797812	440305	V0440300	10427	30	74	33	72	113.929744540000002	22.5116627700000009	113.932184879999994	22.513878720000001	1
2019-10-23 13:43:11	2019-10-23 14:18:35	2.29234759999999982	02	60岁以上	22.5147025870325201	113.932062119546814	440305	V0440300	10427	30	74	33	72	113.929744540000002	22.5116627700000009	113.932184879999994	22.513878720000001	1
2019-10-23 22:46:35	2019-10-23 23:36:29	3.05925700000000012	01	19-29岁	22.5144762981648903	114.037005826943314	440304	V0440300	10470	30	117	32	116	114.034678990000003	22.5116627700000009	114.037119329999996	22.513878720000001	1
2019-10-23 22:23:08	2019-10-23 22:24:08	3.05925700000000012	01	30-39岁	22.5139692942428091	114.041825151497264	440304	V0440300	10472	30	119	32	118	114.039559659999995	22.5116627700000009	114.042000000000002	22.513878720000001	1
2019-10-23 18:38:35	2019-10-23 21:32:05	3.05925700000000012	01	50-59岁	22.5153079898594406	114.043457780472366	440304	V0440300	10473	30	120	32	119	114.042000000000002	22.5116627700000009	114.044440339999994	22.513878720000001	1
2019-10-23 12:01:50	2019-10-23 12:01:50	3.05925700000000012	02	19-29岁	22.514722982325619	114.04993992900792	440304	V0440300	10476	30	123	32	122	114.04932101	22.5116627700000009	114.051761350000007	22.513878720000001	1
2019-10-23 17:29:58	2019-10-23 20:35:22	3.05925700000000012	02	30-39岁	22.5153072094394986	114.050792094641707	440304	V0440300	10476	30	123	32	122	114.04932101	22.5116627700000009	114.051761350000007	22.513878720000001	1
2019-10-23 18:12:35	2019-10-23 19:53:44	3.05925700000000012	01	50-59岁	22.5141246553069401	114.054722334173917	440304	V0440300	10478	30	125	32	124	114.054201680000006	22.5116627700000009	114.056642019999998	22.513878720000001	2
2019-10-23 19:54:08	2019-10-23 21:40:23	3.05925700000000012	01	50-59岁	22.5141246553069401	114.054722334173917	440304	V0440300	10478	30	125	32	124	114.054201680000006	22.5116627700000009	114.056642019999998	22.513878720000001	2
2019-10-23 13:06:34	2019-10-23 14:46:55	3.05925700000000012	02	40-49岁	22.5145325054566712	114.055801687128991	440304	V0440300	10478	30	125	32	124	114.054201680000006	22.5116627700000009	114.056642019999998	22.513878720000001	1
2019-10-23 16:24:19	2019-10-23 17:36:09	3.05925700000000012	01	60岁以上	22.5145495345347193	114.054266467182785	440304	V0440300	10478	30	125	32	124	114.054201680000006	22.5116627700000009	114.056642019999998	22.513878720000001	1
2019-10-23 17:20:00	2019-10-23 18:52:52	2.29234759999999982	01	30-39岁	22.5166411996228497	113.904646434038412	440305	V0440300	10773	31	63	34	61	113.902900840000001	22.513878720000001	113.905341179999994	22.5160946799999984	1
2019-10-23 11:27:25	2019-10-23 11:45:40	2.29234759999999982	02	19-29岁	22.51639450803982	113.913413508884162	440305	V0440300	10777	31	67	34	65	113.912662190000006	22.513878720000001	113.915102520000005	22.5160946799999984	1
2019-10-23 20:48:02	2019-10-23 23:34:59	2.29234759999999982	01	19-29岁	22.5176736749863515	113.917056828496499	440305	V0440300	10778	31	68	34	66	113.915102520000005	22.513878720000001	113.917542859999998	22.5160946799999984	1
2019-10-23 23:16:33	2019-10-23 23:16:33	2.29234759999999982	01	19-29岁	22.5166587580647395	113.924383982871703	440305	V0440300	10781	31	71	34	69	113.922423530000003	22.513878720000001	113.924863869999996	22.5160946799999984	1
2019-10-23 09:53:14	2019-10-23 11:20:18	2.29234759999999982	03	未知	22.517268943523959	113.926089787396705	440305	V0440300	10782	31	72	34	70	113.924863869999996	22.513878720000001	113.927304199999995	22.5160946799999984	1
2019-10-23 18:41:42	2019-10-23 21:08:32	2.29234759999999982	02	50-59岁	22.5167329980852386	113.925907378147883	440305	V0440300	10782	31	72	34	70	113.924863869999996	22.513878720000001	113.927304199999995	22.5160946799999984	1
2019-10-23 09:22:11	2019-10-23 09:23:11	2.29234759999999982	01	50-59岁	22.5161766224426003	113.929853704663103	440305	V0440300	10784	31	74	34	72	113.929744540000002	22.513878720000001	113.932184879999994	22.5160946799999984	1
2019-10-23 15:35:55	2019-10-23 20:52:10	2.29234759999999982	03	未知	22.5162010963977508	113.933029520878378	440305	V0440300	10785	31	75	34	74	113.932184879999994	22.513878720000001	113.934625209999993	22.5160946799999984	1
2019-10-23 11:15:03	2019-10-23 16:58:07	2.29234759999999982	01	40-49岁	22.5163275303230606	113.934454635844361	440305	V0440300	10785	31	75	34	74	113.932184879999994	22.513878720000001	113.934625209999993	22.5160946799999984	1
2019-10-23 20:20:49	2019-10-23 22:19:19	3.05925700000000012	03	未知	22.5178590710763409	114.045744657644107	440304	V0440300	10831	31	121	33	120	114.044440339999994	22.513878720000001	114.046880669999993	22.5160946799999984	1
2019-10-23 19:51:04	2019-10-23 22:28:55	3.05925700000000012	02	19-29岁	22.5164385584845483	114.044570293558039	440304	V0440300	10831	31	121	33	120	114.044440339999994	22.513878720000001	114.046880669999993	22.5160946799999984	1
2019-10-23 14:05:31	2019-10-23 15:37:02	3.05925700000000012	02	30-39岁	22.5182657559945483	114.048232634672715	440304	V0440300	10832	31	122	33	121	114.046880669999993	22.513878720000001	114.04932101	22.5160946799999984	1
2019-10-23 19:33:35	2019-10-23 19:37:17	3.05925700000000012	01	19-29岁	22.5162295164394912	114.05187023608417	440304	V0440300	10834	31	124	33	123	114.051761350000007	22.513878720000001	114.054201680000006	22.5160946799999984	1
2019-10-23 19:06:57	2019-10-23 21:57:13	3.05925700000000012	02	50-59岁	22.5171098264019705	114.054105304735145	440304	V0440300	10834	31	124	33	123	114.051761350000007	22.513878720000001	114.054201680000006	22.5160946799999984	1
2019-10-23 09:24:30	2019-10-23 10:22:57	2.29234759999999982	01	19-29岁	22.5185789586952296	113.896084415727429	440305	V0440300	11127	32	60	35	58	113.895579830000003	22.5160946799999984	113.898020169999995	22.5183106399999993	1
2019-10-23 14:36:36	2019-10-23 15:09:15	2.29234759999999982	01	19-29岁	22.5183751413739799	113.908464090747245	440305	V0440300	11132	32	65	35	63	113.907781510000007	22.5160946799999984	113.910221849999999	22.5183106399999993	2
2019-10-23 16:39:19	2019-10-23 18:05:09	2.29234759999999982	01	19-29岁	22.5183751413739799	113.908464090747245	440305	V0440300	11132	32	65	35	63	113.907781510000007	22.5160946799999984	113.910221849999999	22.5183106399999993	2
2019-10-23 19:53:28	2019-10-23 22:24:15	2.29234759999999982	02	19-29岁	22.5190948319085109	113.911634159136128	440305	V0440300	11133	32	66	35	64	113.910221849999999	22.5160946799999984	113.912662190000006	22.5183106399999993	1
2019-10-23 22:04:38	2019-10-23 23:28:30	2.29234759999999982	02	19-29岁	22.5186127635914914	113.916142318056913	440305	V0440300	11135	32	68	35	66	113.915102520000005	22.5160946799999984	113.917542859999998	22.5183106399999993	1
2019-10-23 14:03:31	2019-10-23 17:11:48	2.29234759999999982	02	30-39岁	22.5203638086959401	113.922281431752708	440305	V0440300	11137	32	70	35	68	113.919983189999996	22.5160946799999984	113.922423530000003	22.5183106399999993	1
2019-10-23 21:08:14	2019-10-23 22:30:47	2.29234759999999982	01	19-29岁	22.51879064315359	113.922131740760122	440305	V0440300	11137	32	70	35	68	113.919983189999996	22.5160946799999984	113.922423530000003	22.5183106399999993	1
2019-10-23 15:57:35	2019-10-23 18:04:51	2.29234759999999982	01	30-39岁	22.5198916192446283	113.923544983185636	440305	V0440300	11138	32	71	35	70	113.922423530000003	22.5160946799999984	113.924863869999996	22.5183106399999993	1
2019-10-23 07:22:58	2019-10-23 20:38:26	2.29234759999999982	02	30-39岁	22.5201743455511512	113.923227875306665	440305	V0440300	11138	32	71	35	70	113.922423530000003	22.5160946799999984	113.924863869999996	22.5183106399999993	1
2019-10-23 14:58:26	2019-10-23 17:57:06	2.29234759999999982	01	30-39岁	22.520518332776291	113.923754516137237	440305	V0440300	11138	32	71	35	70	113.922423530000003	22.5160946799999984	113.924863869999996	22.5183106399999993	1
2019-10-23 16:27:22	2019-10-23 19:32:34	2.29234759999999982	01	40-49岁	22.5188083218134807	113.926832813040122	440305	V0440300	11139	32	72	35	71	113.924863869999996	22.5160946799999984	113.927304199999995	22.5183106399999993	1
2019-10-23 19:48:46	2019-10-23 21:58:27	2.29234759999999982	02	30-39岁	22.5187679206384708	113.930388955360783	440305	V0440300	11141	32	74	35	73	113.929744540000002	22.5160946799999984	113.932184879999994	22.5183106399999993	1
2019-10-23 20:58:59	2019-10-23 23:39:33	2.29234759999999982	03	未知	22.518316428554531	113.931321744797273	440305	V0440300	11141	32	74	35	73	113.929744540000002	22.5160946799999984	113.932184879999994	22.5183106399999993	1
2019-10-23 17:35:31	2019-10-23 17:36:31	2.29234759999999982	01	60岁以上	22.5191823292147717	113.9303506526565	440305	V0440300	11141	32	74	35	73	113.929744540000002	22.5160946799999984	113.932184879999994	22.5183106399999993	1
2019-10-23 19:45:03	2019-10-23 20:59:09	2.29234759999999982	03	未知	22.519413073072581	113.932511741485712	440305	V0440300	11142	32	75	35	74	113.932184879999994	22.5160946799999984	113.934625209999993	22.5183106399999993	1
2019-10-23 15:39:19	2019-10-23 19:00:18	2.29234759999999982	01	40-49岁	22.5203656960633509	113.933248382475142	440305	V0440300	11142	32	75	35	74	113.932184879999994	22.5160946799999984	113.934625209999993	22.5183106399999993	1
2019-10-23 18:43:52	2019-10-23 22:21:02	2.29234759999999982	01	30-39岁	22.5186844019010408	113.936423082572134	440305	V0440300	11143	32	76	35	75	113.934625209999993	22.5160946799999984	113.93706555	22.5183106399999993	1
2019-10-23 15:09:43	2019-10-23 16:50:44	2.29234759999999982	01	19-29岁	22.5195460469466013	113.939493094455088	440305	V0440300	11144	32	77	35	76	113.93706555	22.5160946799999984	113.939505879999999	22.5183106399999993	1
2019-10-23 16:17:46	2019-10-23 17:36:57	2.29234759999999982	02	30-39岁	22.5187366426570108	113.945815243527548	440305	V0440300	11147	32	80	34	79	113.944386559999998	22.5160946799999984	113.946826889999997	22.5183106399999993	1
2019-10-23 17:13:11	2019-10-23 23:31:20	3.05925700000000012	01	30-39岁	22.5197894730754093	114.034405542245352	440304	V0440300	11183	32	116	34	115	114.032238660000004	22.5160946799999984	114.034678990000003	22.5183106399999993	1
2019-10-23 15:29:32	2019-10-23 18:52:44	3.05925700000000012	01	19-29岁	22.5191156557446099	114.03604225332468	440304	V0440300	11184	32	117	34	116	114.034678990000003	22.5160946799999984	114.037119329999996	22.5183106399999993	1
2019-10-23 20:47:32	2019-10-23 21:53:45	3.05925700000000012	01	50-59岁	22.5196158944105989	114.036740737024218	440304	V0440300	11184	32	117	34	116	114.034678990000003	22.5160946799999984	114.037119329999996	22.5183106399999993	1
2019-10-23 16:50:47	2019-10-23 17:22:58	3.05925700000000012	01	0-18岁	22.519253638849321	114.0352038605442	440304	V0440300	11184	32	117	34	116	114.034678990000003	22.5160946799999984	114.037119329999996	22.5183106399999993	1
2019-10-23 20:28:35	2019-10-23 22:15:30	3.05925700000000012	02	40-49岁	22.5203062420029987	114.039922107322994	440304	V0440300	11186	32	119	34	118	114.039559659999995	22.5160946799999984	114.042000000000002	22.5183106399999993	1
2019-10-23 17:42:13	2019-10-23 19:18:00	3.05925700000000012	02	19-29岁	22.5205219551486486	114.048223533263581	440304	V0440300	11189	32	122	34	121	114.046880669999993	22.5160946799999984	114.04932101	22.5183106399999993	2
2019-10-23 19:18:05	2019-10-23 22:32:11	3.05925700000000012	02	19-29岁	22.5205219551486486	114.048223533263581	440304	V0440300	11189	32	122	34	121	114.046880669999993	22.5160946799999984	114.04932101	22.5183106399999993	2
2019-10-23 10:13:41	2019-10-23 15:21:48	3.05925700000000012	01	50-59岁	22.518587024940679	114.052956793233307	440304	V0440300	11191	32	124	34	123	114.051761350000007	22.5160946799999984	114.054201680000006	22.5183106399999993	1
2019-10-23 20:28:25	2019-10-23 22:30:55	2.29234759999999982	02	19-29岁	22.5213297858411785	113.907242355710409	440305	V0440300	11488	33	64	36	62	113.905341179999994	22.5183106399999993	113.907781510000007	22.5205266000000002	1
2019-10-23 08:14:49	2019-10-23 11:39:21	2.29234759999999982	01	50-59岁	22.5206274755896096	113.912493739471785	440305	V0440300	11490	33	66	36	64	113.910221849999999	22.5183106399999993	113.912662190000006	22.5205266000000002	1
2019-10-23 16:22:07	2019-10-23 18:08:05	2.29234759999999982	01	19-29岁	22.5208379698933605	113.911235974537036	440305	V0440300	11490	33	66	36	64	113.910221849999999	22.5183106399999993	113.912662190000006	22.5205266000000002	1
2019-10-23 12:08:15	2019-10-23 12:42:05	2.29234759999999982	01	19-29岁	22.5223123562761387	113.918469209070437	440305	V0440300	11493	33	69	36	68	113.917542859999998	22.5183106399999993	113.919983189999996	22.5205266000000002	3
2019-10-23 13:01:08	2019-10-23 15:23:45	2.29234759999999982	01	19-29岁	22.5223123562761387	113.918469209070437	440305	V0440300	11493	33	69	36	68	113.917542859999998	22.5183106399999993	113.919983189999996	22.5205266000000002	3
2019-10-23 11:26:07	2019-10-23 12:07:39	2.29234759999999982	01	19-29岁	22.5223123562761387	113.918469209070437	440305	V0440300	11493	33	69	36	68	113.917542859999998	22.5183106399999993	113.919983189999996	22.5205266000000002	3
2019-10-23 15:18:25	2019-10-23 17:21:29	2.29234759999999982	01	19-29岁	22.521077550189279	113.923266143617781	440305	V0440300	11495	33	71	36	70	113.922423530000003	22.5183106399999993	113.924863869999996	22.5205266000000002	1
2019-10-23 19:52:49	2019-10-23 21:35:24	2.29234759999999982	01	30-39岁	22.5211966492644606	113.924302895068266	440305	V0440300	11495	33	71	36	70	113.922423530000003	22.5183106399999993	113.924863869999996	22.5205266000000002	1
2019-10-23 17:23:35	2019-10-23 19:21:45	2.29234759999999982	01	19-29岁	22.5220324375164012	113.924119241513296	440305	V0440300	11495	33	71	36	70	113.922423530000003	22.5183106399999993	113.924863869999996	22.5205266000000002	1
2019-10-23 10:51:46	2019-10-23 13:13:59	2.29234759999999982	02	50-59岁	22.5208879719691488	113.924678861912042	440305	V0440300	11495	33	71	36	70	113.922423530000003	22.5183106399999993	113.924863869999996	22.5205266000000002	1
2019-10-23 07:50:43	2019-10-23 08:19:31	2.29234759999999982	03	未知	22.5226210921114003	113.92705926883454	440305	V0440300	11496	33	72	36	71	113.924863869999996	22.5183106399999993	113.927304199999995	22.5205266000000002	2
2019-10-23 19:22:57	2019-10-23 19:22:57	2.29234759999999982	03	未知	22.5226210921114003	113.92705926883454	440305	V0440300	11496	33	72	36	71	113.924863869999996	22.5183106399999993	113.927304199999995	22.5205266000000002	2
2019-10-23 09:31:43	2019-10-23 09:46:58	2.29234759999999982	01	50-59岁	22.5210174733210486	113.927677599378995	440305	V0440300	11497	33	73	36	72	113.927304199999995	22.5183106399999993	113.929744540000002	22.5205266000000002	1
2019-10-23 19:45:12	2019-10-23 21:08:03	2.29234759999999982	01	19-29岁	22.5224744113113111	113.931666979046369	440305	V0440300	11498	33	74	36	73	113.929744540000002	22.5183106399999993	113.932184879999994	22.5205266000000002	1
2019-10-23 00:13:55	2019-10-23 01:30:50	2.29234759999999982	02	19-29岁	22.5212689346840484	113.931868472493449	440305	V0440300	11498	33	74	36	73	113.929744540000002	22.5183106399999993	113.932184879999994	22.5205266000000002	2
2019-10-23 18:25:53	2019-10-23 23:44:06	2.29234759999999982	02	19-29岁	22.5212689346840484	113.931868472493449	440305	V0440300	11498	33	74	36	73	113.929744540000002	22.5183106399999993	113.932184879999994	22.5205266000000002	2
2019-10-23 19:39:47	2019-10-23 20:09:55	2.29234759999999982	01	30-39岁	22.5223808674098116	113.931494193295578	440305	V0440300	11498	33	74	36	73	113.929744540000002	22.5183106399999993	113.932184879999994	22.5205266000000002	1
2019-10-23 15:55:26	2019-10-23 17:00:13	2.29234759999999982	03	未知	22.5207993165713987	113.93800836929249	440305	V0440300	11501	33	77	35	76	113.93706555	22.5183106399999993	113.939505879999999	22.5205266000000002	1
2019-10-23 18:49:10	2019-10-23 20:59:55	2.29234759999999982	02	30-39岁	22.5219020192579009	113.942841094429866	440305	V0440300	11503	33	79	35	78	113.941946220000005	22.5183106399999993	113.944386559999998	22.5205266000000002	1
2019-10-23 18:54:00	2019-10-23 22:59:05	2.29234759999999982	02	60岁以上	22.5209288008027784	113.947194990597865	440305	V0440300	11505	33	81	35	80	113.946826889999997	22.5183106399999993	113.949267230000004	22.5205266000000002	1
2019-10-23 12:33:34	2019-10-23 16:40:13	3.05925700000000012	01	19-29岁	22.5223665628391601	114.033689898583972	440304	V0440300	11540	33	116	35	115	114.032238660000004	22.5183106399999993	114.034678990000003	22.5205266000000002	1
2019-10-23 17:53:25	2019-10-23 18:39:27	3.05925700000000012	02	19-29岁	22.522140590170789	114.034161031991701	440304	V0440300	11540	33	116	35	115	114.032238660000004	22.5183106399999993	114.034678990000003	22.5205266000000002	2
2019-10-23 17:06:21	2019-10-23 17:53:10	3.05925700000000012	02	19-29岁	22.522140590170789	114.034161031991701	440304	V0440300	11540	33	116	35	115	114.032238660000004	22.5183106399999993	114.034678990000003	22.5205266000000002	2
2019-10-23 08:09:12	2019-10-23 08:29:36	3.05925700000000012	01	19-29岁	22.5207161238622504	114.037183559046284	440304	V0440300	11542	33	118	35	117	114.037119329999996	22.5183106399999993	114.039559659999995	22.5205266000000002	1
2019-10-23 21:39:21	2019-10-23 21:40:21	3.05925700000000012	01	30-39岁	22.5206756644903905	114.037437002413697	440304	V0440300	11542	33	118	35	117	114.037119329999996	22.5183106399999993	114.039559659999995	22.5205266000000002	1
2019-10-23 13:29:27	2019-10-23 14:54:40	3.05925700000000012	02	19-29岁	22.5215330179203299	114.037923872735419	440304	V0440300	11542	33	118	35	117	114.037119329999996	22.5183106399999993	114.039559659999995	22.5205266000000002	1
2019-10-23 13:24:38	2019-10-23 14:30:40	3.05925700000000012	01	50-59岁	22.5217460460056103	114.037239299491617	440304	V0440300	11542	33	118	35	117	114.037119329999996	22.5183106399999993	114.039559659999995	22.5205266000000002	1
2019-10-23 17:05:16	2019-10-23 21:29:38	3.05925700000000012	01	30-39岁	22.5220588047740797	114.04197341315647	440304	V0440300	11543	33	119	35	118	114.039559659999995	22.5183106399999993	114.042000000000002	22.5205266000000002	1
2019-10-23 18:24:39	2019-10-23 20:39:02	3.05925700000000012	02	0-18岁	22.5206921340026192	114.045694099169921	440304	V0440300	11545	33	121	35	120	114.044440339999994	22.5183106399999993	114.046880669999993	22.5205266000000002	1
2019-10-23 19:52:26	2019-10-23 23:43:59	3.05925700000000012	01	30-39岁	22.5217581133100708	114.046730325729513	440304	V0440300	11545	33	121	35	120	114.044440339999994	22.5183106399999993	114.046880669999993	22.5205266000000002	1
2019-10-23 13:12:34	2019-10-23 15:18:36	3.05925700000000012	01	30-39岁	22.5221405748254213	114.049374327448959	440304	V0440300	11547	33	123	35	122	114.04932101	22.5183106399999993	114.051761350000007	22.5205266000000002	1
2019-10-23 21:57:39	2019-10-23 22:28:25	3.05925700000000012	01	19-29岁	22.5220803620276087	114.053475254216139	440304	V0440300	11548	33	124	35	123	114.051761350000007	22.5183106399999993	114.054201680000006	22.5205266000000002	1
2019-10-23 19:18:44	2019-10-23 22:00:07	3.05925700000000012	02	19-29岁	22.5222540060765617	114.056551172836009	440304	V0440300	11549	33	125	35	124	114.054201680000006	22.5183106399999993	114.056642019999998	22.5205266000000002	1
2019-10-23 12:45:57	2019-10-23 15:45:06	3.05925700000000012	02	40-49岁	22.5212431447271193	114.056057719240926	440304	V0440300	11549	33	125	35	124	114.054201680000006	22.5183106399999993	114.056642019999998	22.5205266000000002	1
2019-10-23 12:37:41	2019-10-23 14:21:58	3.05925700000000012	01	40-49岁	22.5226848312837902	114.057406663665716	440304	V0440300	11550	33	126	35	125	114.056642019999998	22.5183106399999993	114.059082349999997	22.5205266000000002	2
2019-10-23 14:21:59	2019-10-23 15:32:03	3.05925700000000012	01	40-49岁	22.5226848312837902	114.057406663665716	440304	V0440300	11550	33	126	35	125	114.056642019999998	22.5183106399999993	114.059082349999997	22.5205266000000002	2
2019-10-23 14:05:04	2019-10-23 18:47:05	3.05925700000000012	01	30-39岁	22.5225700686786396	114.058040562965104	440304	V0440300	11550	33	126	35	125	114.056642019999998	22.5183106399999993	114.059082349999997	22.5205266000000002	1
2019-10-23 13:48:17	2019-10-23 19:05:31	2.29234759999999982	01	40-49岁	22.5229041349193011	113.899484717669807	440305	V0440300	11842	34	61	37	59	113.898020169999995	22.5205266000000002	113.900460510000002	22.5227425500000003	1
2019-10-23 09:14:53	2019-10-23 10:04:46	2.29234759999999982	01	30-39岁	22.5238448081861193	113.91179077441214	440305	V0440300	11847	34	66	37	65	113.910221849999999	22.5205266000000002	113.912662190000006	22.5227425500000003	1
2019-10-23 17:54:04	2019-10-23 20:57:31	2.29234759999999982	01	40-49岁	22.5246136672321988	113.912822792382684	440305	V0440300	11848	34	67	37	66	113.912662190000006	22.5205266000000002	113.915102520000005	22.5227425500000003	1
2019-10-23 17:05:44	2019-10-23 21:29:47	2.29234759999999982	01	30-39岁	22.5240884976045095	113.915554412246706	440305	V0440300	11849	34	68	37	67	113.915102520000005	22.5205266000000002	113.917542859999998	22.5227425500000003	1
2019-10-23 20:23:31	2019-10-23 21:45:03	2.29234759999999982	01	30-39岁	22.5243348891271502	113.918521454865527	440305	V0440300	11850	34	69	37	68	113.917542859999998	22.5205266000000002	113.919983189999996	22.5227425500000003	2
2019-10-23 19:10:58	2019-10-23 20:23:30	2.29234759999999982	01	30-39岁	22.5243348891271502	113.918521454865527	440305	V0440300	11850	34	69	37	68	113.917542859999998	22.5205266000000002	113.919983189999996	22.5227425500000003	2
2019-10-23 09:46:31	2019-10-23 13:03:09	2.29234759999999982	02	30-39岁	22.5241395874238215	113.917748662000392	440305	V0440300	11850	34	69	37	68	113.917542859999998	22.5205266000000002	113.919983189999996	22.5227425500000003	1
2019-10-23 17:19:46	2019-10-23 18:07:17	2.29234759999999982	01	40-49岁	22.5247734661275416	113.917860871277099	440305	V0440300	11850	34	69	37	68	113.917542859999998	22.5205266000000002	113.919983189999996	22.5227425500000003	1
2019-10-23 17:41:24	2019-10-23 20:07:57	2.29234759999999982	03	未知	22.5230208559238001	113.931926896881535	440305	V0440300	11855	34	74	37	73	113.929744540000002	22.5205266000000002	113.932184879999994	22.5227425500000003	1
2019-10-23 18:33:35	2019-10-23 20:38:41	2.29234759999999982	01	未知	22.5227720170472807	113.95492583554811	440305	V0440300	11865	34	84	36	83	113.954147899999995	22.5205266000000002	113.956588240000002	22.5227425500000003	1
2019-10-23 16:55:47	2019-10-23 19:46:34	2.29234759999999982	01	30-39岁	22.5247717105098602	113.967141574016367	440305	V0440300	11870	34	89	36	88	113.966349579999999	22.5205266000000002	113.968789920000006	22.5227425500000003	1
2019-10-23 17:53:48	2019-10-23 22:19:32	2.29234759999999982	02	19-29岁	22.5249482905086396	113.966933712174978	440305	V0440300	11870	34	89	36	88	113.966349579999999	22.5205266000000002	113.968789920000006	22.5227425500000003	1
2019-10-23 06:58:35	2019-10-23 08:04:58	2.29234759999999982	02	50-59岁	22.5229520748783614	113.966365322997319	440305	V0440300	11870	34	89	36	88	113.966349579999999	22.5205266000000002	113.968789920000006	22.5227425500000003	1
2019-10-23 08:00:36	2019-10-23 11:58:42	2.29234759999999982	01	50-59岁	22.5247481533078187	113.968764404443121	440305	V0440300	11870	34	89	36	88	113.966349579999999	22.5205266000000002	113.968789920000006	22.5227425500000003	2
2019-10-23 06:40:23	2019-10-23 06:42:35	2.29234759999999982	01	50-59岁	22.5247481533078187	113.968764404443121	440305	V0440300	11870	34	89	36	88	113.966349579999999	22.5205266000000002	113.968789920000006	22.5227425500000003	2
2019-10-23 15:47:56	2019-10-23 19:40:03	2.29234759999999982	01	19-29岁	22.5246295966573413	113.977811184631207	440305	V0440300	11874	34	93	36	92	113.976110930000004	22.5205266000000002	113.978551260000003	22.5227425500000003	2
2019-10-23 19:40:21	2019-10-23 20:45:35	2.29234759999999982	01	19-29岁	22.5246295966573413	113.977811184631207	440305	V0440300	11874	34	93	36	92	113.976110930000004	22.5205266000000002	113.978551260000003	22.5227425500000003	2
2019-10-23 18:18:02	2019-10-23 22:05:20	3.05925700000000012	02	19-29岁	22.52309710562497	114.026329945608026	440304	V0440300	11894	34	113	36	112	114.024917650000006	22.5205266000000002	114.027357980000005	22.5227425500000003	1
2019-10-23 10:01:41	2019-10-23 12:38:36	3.05925700000000012	01	40-49岁	22.5233759962545612	114.028723514249378	440304	V0440300	11895	34	114	36	113	114.027357980000005	22.5205266000000002	114.029798319999998	22.5227425500000003	1
2019-10-23 18:53:02	2019-10-23 20:30:13	3.05925700000000012	01	19-29岁	22.5240742610271987	114.028902865871444	440304	V0440300	11895	34	114	36	113	114.027357980000005	22.5205266000000002	114.029798319999998	22.5227425500000003	1
2019-10-23 11:17:58	2019-10-23 12:43:59	3.05925700000000012	02	30-39岁	22.524352447826459	114.029304934889794	440304	V0440300	11895	34	114	36	113	114.027357980000005	22.5205266000000002	114.029798319999998	22.5227425500000003	1
2019-10-23 08:52:33	2019-10-23 11:39:29	3.05925700000000012	03	未知	22.5249431129502788	114.030011195550372	440304	V0440300	11896	34	115	36	114	114.029798319999998	22.5205266000000002	114.032238660000004	22.5227425500000003	1
2019-10-23 10:26:18	2019-10-23 11:44:16	3.05925700000000012	02	30-39岁	22.5234182533750804	114.031501032621065	440304	V0440300	11896	34	115	36	114	114.029798319999998	22.5205266000000002	114.032238660000004	22.5227425500000003	2
2019-10-23 08:35:35	2019-10-23 10:25:29	3.05925700000000012	02	30-39岁	22.5234182533750804	114.031501032621065	440304	V0440300	11896	34	115	36	114	114.029798319999998	22.5205266000000002	114.032238660000004	22.5227425500000003	2
2019-10-23 19:56:30	2019-10-23 20:40:23	3.05925700000000012	02	19-29岁	22.5236264693152108	114.030068507356589	440304	V0440300	11896	34	115	36	114	114.029798319999998	22.5205266000000002	114.032238660000004	22.5227425500000003	1
2019-10-23 16:32:08	2019-10-23 18:25:17	3.05925700000000012	01	19-29岁	22.5244194757578811	114.037833144834877	440304	V0440300	11899	34	118	36	117	114.037119329999996	22.5205266000000002	114.039559659999995	22.5227425500000003	1
2019-10-23 20:57:35	2019-10-23 20:57:35	3.05925700000000012	01	19-29岁	22.5243854350413208	114.037454990853703	440304	V0440300	11899	34	118	36	117	114.037119329999996	22.5205266000000002	114.039559659999995	22.5227425500000003	1
2019-10-23 17:13:29	2019-10-23 21:15:09	3.05925700000000012	01	19-29岁	22.5245535682428297	114.038743483858823	440304	V0440300	11899	34	118	36	117	114.037119329999996	22.5205266000000002	114.039559659999995	22.5227425500000003	1
2019-10-23 15:23:50	2019-10-23 15:24:50	3.05925700000000012	01	19-29岁	22.5245081013596717	114.038725023910189	440304	V0440300	11899	34	118	36	117	114.037119329999996	22.5205266000000002	114.039559659999995	22.5227425500000003	1
2019-10-23 15:55:44	2019-10-23 23:38:08	3.05925700000000012	03	19-29岁	22.5239812575787113	114.038541964612136	440304	V0440300	11899	34	118	36	117	114.037119329999996	22.5205266000000002	114.039559659999995	22.5227425500000003	1
2019-10-23 18:25:22	2019-10-23 19:05:14	3.05925700000000012	02	30-39岁	22.5233741283658304	114.040371586800049	440304	V0440300	11900	34	119	36	118	114.039559659999995	22.5205266000000002	114.042000000000002	22.5227425500000003	2
2019-10-23 19:05:22	2019-10-23 20:36:36	3.05925700000000012	02	30-39岁	22.5233741283658304	114.040371586800049	440304	V0440300	11900	34	119	36	118	114.039559659999995	22.5205266000000002	114.042000000000002	22.5227425500000003	2
2019-10-23 15:33:41	2019-10-23 20:45:20	3.05925700000000012	02	19-29岁	22.5235876157739092	114.040201883413218	440304	V0440300	11900	34	119	36	118	114.039559659999995	22.5205266000000002	114.042000000000002	22.5227425500000003	1
2019-10-23 15:46:35	2019-10-23 16:36:08	3.05925700000000012	02	30-39岁	22.5249212348182901	114.043029643612016	440304	V0440300	11901	34	120	36	119	114.042000000000002	22.5205266000000002	114.044440339999994	22.5227425500000003	1
2019-10-23 20:09:21	2019-10-23 20:46:18	3.05925700000000012	01	19-29岁	22.5245994134683798	114.046145278616351	440304	V0440300	11902	34	121	36	120	114.044440339999994	22.5205266000000002	114.046880669999993	22.5227425500000003	2
2019-10-23 16:54:43	2019-10-23 20:09:07	3.05925700000000012	01	19-29岁	22.5245994134683798	114.046145278616351	440304	V0440300	11902	34	121	36	120	114.044440339999994	22.5205266000000002	114.046880669999993	22.5227425500000003	2
2019-10-23 18:54:49	2019-10-23 21:58:48	3.05925700000000012	02	19-29岁	22.5227833611514292	114.045056998718991	440304	V0440300	11902	34	121	36	120	114.044440339999994	22.5205266000000002	114.046880669999993	22.5227425500000003	1
2019-10-23 19:10:23	2019-10-23 20:46:19	3.05925700000000012	01	30-39岁	22.5233224729937689	114.046891347277835	440304	V0440300	11903	34	122	36	121	114.046880669999993	22.5205266000000002	114.04932101	22.5227425500000003	2
2019-10-23 09:26:06	2019-10-23 11:57:13	3.05925700000000012	01	30-39岁	22.5233224729937689	114.046891347277835	440304	V0440300	11903	34	122	36	121	114.046880669999993	22.5205266000000002	114.04932101	22.5227425500000003	2
2019-10-23 12:52:37	2019-10-23 12:53:37	3.05925700000000012	01	30-39岁	22.5235666446922416	114.054794085754281	440304	V0440300	11906	34	125	36	124	114.054201680000006	22.5205266000000002	114.056642019999998	22.5227425500000003	1
2019-10-23 21:26:01	2019-10-23 22:50:37	3.05925700000000012	02	19-29岁	22.522853682667229	114.056276157568391	440304	V0440300	11906	34	125	36	124	114.054201680000006	22.5205266000000002	114.056642019999998	22.5227425500000003	1
2019-10-23 20:47:08	2019-10-23 22:28:51	3.05925700000000012	02	19-29岁	22.5236932031506001	114.057764174744904	440304	V0440300	11907	34	126	35	125	114.056642019999998	22.5205266000000002	114.059082349999997	22.5227425500000003	1
2019-10-23 17:40:36	2019-10-23 23:10:49	3.05925700000000012	01	未知	22.523286779885499	114.056762435648864	440304	V0440300	11907	34	126	35	125	114.056642019999998	22.5205266000000002	114.059082349999997	22.5227425500000003	1
2019-10-23 21:39:01	2019-10-23 23:44:04	3.05925700000000012	02	19-29岁	22.5243322400901711	114.058654127003976	440304	V0440300	11907	34	126	35	125	114.056642019999998	22.5205266000000002	114.059082349999997	22.5227425500000003	1
2019-10-23 20:59:43	2019-10-23 22:54:17	3.05925700000000012	01	30-39岁	22.5245194593528097	114.057047182951749	440304	V0440300	11907	34	126	35	125	114.056642019999998	22.5205266000000002	114.059082349999997	22.5227425500000003	1
2019-10-23 21:20:58	2019-10-23 22:19:39	3.05925700000000012	03	未知	22.5232184757878002	114.061912797967139	440304	V0440300	11909	34	128	35	127	114.061522690000004	22.5205266000000002	114.063963029999996	22.5227425500000003	1
2019-10-23 18:02:15	2019-10-23 20:23:30	3.05925700000000012	01	40-49岁	22.5245080698866715	114.065810387021784	440304	V0440300	11910	34	129	35	128	114.063963029999996	22.5205266000000002	114.066403359999995	22.5227425500000003	1
2019-10-23 20:30:35	2019-10-23 23:43:17	3.05925700000000012	01	30-39岁	22.5241954728111899	114.065496397493391	440304	V0440300	11910	34	129	35	128	114.063963029999996	22.5205266000000002	114.066403359999995	22.5227425500000003	1
2019-10-23 14:18:04	2019-10-23 21:41:15	3.05925700000000012	02	19-29岁	22.52346487377093	114.066017019553769	440304	V0440300	11910	34	129	35	128	114.063963029999996	22.5205266000000002	114.066403359999995	22.5227425500000003	1
2019-10-23 20:25:32	2019-10-23 21:38:11	3.05925700000000012	01	19-29岁	22.5237434356604886	114.063970981765877	440304	V0440300	11910	34	129	35	128	114.063963029999996	22.5205266000000002	114.066403359999995	22.5227425500000003	1
2019-10-23 08:42:05	2019-10-23 09:10:02	3.05925700000000012	01	19-29岁	22.5233325799167794	114.067671363091947	440304	V0440300	11911	34	130	35	129	114.066403359999995	22.5205266000000002	114.068843700000002	22.5227425500000003	1
2019-10-23 12:01:03	2019-10-23 14:47:59	3.05925700000000012	02	30-39岁	22.524659182507861	114.067662773384981	440304	V0440300	11911	34	130	35	129	114.066403359999995	22.5205266000000002	114.068843700000002	22.5227425500000003	1
2019-10-23 01:42:13	2019-10-23 15:27:31	2.29234759999999982	02	19-29岁	22.5265048611306611	113.897140896404593	440305	V0440300	12198	35	60	38	59	113.895579830000003	22.5227425500000003	113.898020169999995	22.5249585100000012	1
2019-10-23 19:26:40	2019-10-23 21:56:28	2.29234759999999982	01	19-29岁	22.5262004422528292	113.909921811636906	440305	V0440300	12203	35	65	38	64	113.907781510000007	22.5227425500000003	113.910221849999999	22.5249585100000012	1
2019-10-23 12:43:25	2019-10-23 13:53:22	2.29234759999999982	01	19-29岁	22.5270221094090317	113.912293226752411	440305	V0440300	12204	35	66	38	65	113.910221849999999	22.5227425500000003	113.912662190000006	22.5249585100000012	1
2019-10-23 19:37:26	2019-10-23 21:46:58	2.29234759999999982	03	未知	22.5259598827720495	113.914784263327164	440305	V0440300	12205	35	67	38	66	113.912662190000006	22.5227425500000003	113.915102520000005	22.5249585100000012	1
2019-10-23 21:23:11	2019-10-23 21:24:11	2.29234759999999982	01	40-49岁	22.5261496638854588	113.91997716269897	440305	V0440300	12207	35	69	38	68	113.917542859999998	22.5227425500000003	113.919983189999996	22.5249585100000012	1
2019-10-23 13:02:08	2019-10-23 14:33:02	2.29234759999999982	02	19-29岁	22.5255778158372593	113.919805281525854	440305	V0440300	12207	35	69	38	68	113.917542859999998	22.5227425500000003	113.919983189999996	22.5249585100000012	1
2019-10-23 12:40:04	2019-10-23 15:00:06	2.29234759999999982	01	30-39岁	22.5254010247563698	113.918585215627033	440305	V0440300	12207	35	69	38	68	113.917542859999998	22.5227425500000003	113.919983189999996	22.5249585100000012	1
2019-10-23 15:19:48	2019-10-23 21:59:52	2.29234759999999982	01	19-29岁	22.5260277279733501	113.921621577030791	440305	V0440300	12208	35	70	38	69	113.919983189999996	22.5227425500000003	113.922423530000003	22.5249585100000012	1
2019-10-23 07:58:35	2019-10-23 16:38:40	2.29234759999999982	01	30-39岁	22.5269866425005603	113.921270022972493	440305	V0440300	12208	35	70	38	69	113.919983189999996	22.5227425500000003	113.922423530000003	22.5249585100000012	1
2019-10-23 19:26:11	2019-10-23 21:38:40	2.29234759999999982	02	30-39岁	22.5256609448855905	113.921318855948826	440305	V0440300	12208	35	70	38	69	113.919983189999996	22.5227425500000003	113.922423530000003	22.5249585100000012	1
2019-10-23 21:07:28	2019-10-23 23:14:29	2.29234759999999982	01	19-29岁	22.52570956529744	113.922444629050332	440305	V0440300	12209	35	71	38	70	113.922423530000003	22.5227425500000003	113.924863869999996	22.5249585100000012	2
2019-10-23 23:14:29	2019-10-23 23:32:27	2.29234759999999982	01	19-29岁	22.52570956529744	113.922444629050332	440305	V0440300	12209	35	71	38	70	113.922423530000003	22.5227425500000003	113.924863869999996	22.5249585100000012	2
2019-10-23 19:58:17	2019-10-23 20:37:54	2.29234759999999982	01	30-39岁	22.526949329297441	113.922621141716263	440305	V0440300	12209	35	71	38	70	113.922423530000003	22.5227425500000003	113.924863869999996	22.5249585100000012	1
2019-10-23 18:10:06	2019-10-23 23:13:41	2.29234759999999982	01	40-49岁	22.5258200264701784	113.92964045519237	440305	V0440300	12211	35	73	38	72	113.927304199999995	22.5227425500000003	113.929744540000002	22.5249585100000012	1
2019-10-23 17:45:02	2019-10-23 22:34:12	2.29234759999999982	01	50-59岁	22.5262636669643115	113.943930197647987	440305	V0440300	12217	35	79	37	78	113.941946220000005	22.5227425500000003	113.944386559999998	22.5249585100000012	1
2019-10-23 18:56:27	2019-10-23 20:21:29	2.29234759999999982	01	40-49岁	22.5262748111842299	113.942142500262278	440305	V0440300	12217	35	79	37	78	113.941946220000005	22.5227425500000003	113.944386559999998	22.5249585100000012	1
2019-10-23 15:57:16	2019-10-23 21:56:56	2.29234759999999982	02	0-18岁	22.5253907823602901	113.949292321133555	440305	V0440300	12220	35	82	37	81	113.949267230000004	22.5227425500000003	113.951707560000003	22.5249585100000012	1
2019-10-23 10:08:41	2019-10-23 13:24:58	2.29234759999999982	02	19-29岁	22.5263638991524999	113.955400770498429	440305	V0440300	12222	35	84	37	83	113.954147899999995	22.5227425500000003	113.956588240000002	22.5249585100000012	1
2019-10-23 15:51:18	2019-10-23 18:25:28	2.29234759999999982	01	40-49岁	22.52627683802368	113.954615806402245	440305	V0440300	12222	35	84	37	83	113.954147899999995	22.5227425500000003	113.956588240000002	22.5249585100000012	1
2019-10-23 14:05:34	2019-10-23 14:44:54	2.29234759999999982	03	19-29岁	22.5268293231869094	113.95519627104585	440305	V0440300	12222	35	84	37	83	113.954147899999995	22.5227425500000003	113.956588240000002	22.5249585100000012	1
2019-10-23 19:51:36	2019-10-23 21:59:01	2.29234759999999982	01	50-59岁	22.5269642282772402	113.956601920642271	440305	V0440300	12223	35	85	37	84	113.956588240000002	22.5227425500000003	113.959028570000001	22.5249585100000012	1
2019-10-23 17:26:52	2019-10-23 18:11:00	2.29234759999999982	03	未知	22.5264129143596712	113.958945492863847	440305	V0440300	12223	35	85	37	84	113.956588240000002	22.5227425500000003	113.959028570000001	22.5249585100000012	1
2019-10-23 20:30:49	2019-10-23 21:37:24	2.29234759999999982	03	未知	22.5260750130207299	113.960167208906242	440305	V0440300	12224	35	86	37	85	113.959028570000001	22.5227425500000003	113.961468909999994	22.5249585100000012	1
2019-10-23 20:54:06	2019-10-23 20:55:06	2.29234759999999982	01	19-29岁	22.5264668068639295	113.959886621732167	440305	V0440300	12224	35	86	37	85	113.959028570000001	22.5227425500000003	113.961468909999994	22.5249585100000012	1
2019-10-23 20:09:07	2019-10-23 21:53:46	2.29234759999999982	02	30-39岁	22.5270769701132707	113.959222381192461	440305	V0440300	12224	35	86	37	85	113.959028570000001	22.5227425500000003	113.961468909999994	22.5249585100000012	1
2019-10-23 20:17:00	2019-10-23 20:17:00	2.29234759999999982	02	19-29岁	22.5267660006493209	113.964737354410744	440305	V0440300	12226	35	88	37	87	113.963909240000007	22.5227425500000003	113.966349579999999	22.5249585100000012	1
2019-10-23 17:04:15	2019-10-23 18:25:15	2.29234759999999982	02	19-29岁	22.5270060508407397	113.965023543278633	440305	V0440300	12226	35	88	37	87	113.963909240000007	22.5227425500000003	113.966349579999999	22.5249585100000012	1
2019-10-23 07:48:27	2019-10-23 07:50:42	2.29234759999999982	03	19-29岁	22.5271343640572397	113.965127598408287	440305	V0440300	12226	35	88	37	87	113.963909240000007	22.5227425500000003	113.966349579999999	22.5249585100000012	1
2019-10-23 19:43:41	2019-10-23 21:14:20	2.29234759999999982	01	19-29岁	22.52623988994279	113.966031179959856	440305	V0440300	12226	35	88	37	87	113.963909240000007	22.5227425500000003	113.966349579999999	22.5249585100000012	1
2019-10-23 20:08:57	2019-10-23 23:09:22	2.29234759999999982	01	19-29岁	22.5271583174776211	113.966875706715726	440305	V0440300	12227	35	89	37	88	113.966349579999999	22.5227425500000003	113.968789920000006	22.5249585100000012	1
2019-10-23 00:02:09	2019-10-23 05:08:46	2.29234759999999982	01	19-29岁	22.5253656493400385	113.967050881555053	440305	V0440300	12227	35	89	37	88	113.966349579999999	22.5227425500000003	113.968789920000006	22.5249585100000012	1
2019-10-23 22:27:11	2019-10-23 23:03:02	2.29234759999999982	02	19-29岁	22.5268537435028087	113.967474953401464	440305	V0440300	12227	35	89	37	88	113.966349579999999	22.5227425500000003	113.968789920000006	22.5249585100000012	1
2019-10-23 18:02:07	2019-10-23 19:19:08	2.29234759999999982	01	50-59岁	22.5259706016534906	113.968980574078259	440305	V0440300	12228	35	90	37	89	113.968789920000006	22.5227425500000003	113.971230250000005	22.5249585100000012	1
2019-10-23 08:07:46	2019-10-23 08:33:55	2.29234759999999982	01	30-39岁	22.52708249388483	113.971472387116208	440305	V0440300	12229	35	91	37	90	113.971230250000005	22.5227425500000003	113.973670589999998	22.5249585100000012	1
2019-10-23 06:20:41	2019-10-23 07:47:14	2.29234759999999982	01	50-59岁	22.5263181805145294	113.972101083107162	440305	V0440300	12229	35	91	37	90	113.971230250000005	22.5227425500000003	113.973670589999998	22.5249585100000012	2
2019-10-23 22:33:27	2019-10-23 22:36:08	2.29234759999999982	01	50-59岁	22.5263181805145294	113.972101083107162	440305	V0440300	12229	35	91	37	90	113.971230250000005	22.5227425500000003	113.973670589999998	22.5249585100000012	2
2019-10-23 17:34:57	2019-10-23 23:11:29	2.29234759999999982	01	19-29岁	22.5267836211091215	113.973334403824026	440305	V0440300	12229	35	91	37	90	113.971230250000005	22.5227425500000003	113.973670589999998	22.5249585100000012	1
2019-10-23 11:37:48	2019-10-23 23:27:39	2.29234759999999982	01	30-39岁	22.5250128896690391	113.978997729776765	440305	V0440300	12232	35	94	37	93	113.978551260000003	22.5227425500000003	113.980991599999996	22.5249585100000012	2
2019-10-23 00:05:26	2019-10-23 10:10:45	2.29234759999999982	01	30-39岁	22.5250128896690391	113.978997729776765	440305	V0440300	12232	35	94	37	93	113.978551260000003	22.5227425500000003	113.980991599999996	22.5249585100000012	2
2019-10-23 00:01:32	2019-10-23 08:28:39	2.29234759999999982	01	30-39岁	22.5265127328506409	113.982452654994503	440305	V0440300	12233	35	95	37	94	113.980991599999996	22.5227425500000003	113.983431929999995	22.5249585100000012	1
2019-10-23 00:44:56	2019-10-23 12:54:26	2.29234759999999982	01	19-29岁	22.5271454977101087	113.983468660342382	440305	V0440300	12234	35	96	37	95	113.983431929999995	22.5227425500000003	113.985872270000002	22.5249585100000012	1
2019-10-23 02:07:46	2019-10-23 20:31:15	2.29234759999999982	01	19-29岁	22.5270323719909413	113.985618074534827	440305	V0440300	12234	35	96	37	95	113.983431929999995	22.5227425500000003	113.985872270000002	22.5249585100000012	1
2019-10-23 07:37:52	2019-10-23 11:03:31	2.29234759999999982	02	40-49岁	22.5254390380697593	113.985837253018374	440305	V0440300	12234	35	96	37	95	113.983431929999995	22.5227425500000003	113.985872270000002	22.5249585100000012	3
2019-10-23 15:11:15	2019-10-23 17:09:30	2.29234759999999982	02	40-49岁	22.5254390380697593	113.985837253018374	440305	V0440300	12234	35	96	37	95	113.983431929999995	22.5227425500000003	113.985872270000002	22.5249585100000012	3
2019-10-23 00:59:52	2019-10-23 07:22:42	2.29234759999999982	02	40-49岁	22.5254390380697593	113.985837253018374	440305	V0440300	12234	35	96	37	95	113.983431929999995	22.5227425500000003	113.985872270000002	22.5249585100000012	3
2019-10-23 23:27:07	2019-10-23 23:27:07	2.29234759999999982	02	30-39岁	22.5259663999254798	113.987972744420873	440305	V0440300	12235	35	97	37	96	113.985872270000002	22.5227425500000003	113.988312609999994	22.5249585100000012	3
2019-10-23 07:06:29	2019-10-23 08:12:13	2.29234759999999982	02	30-39岁	22.5259663999254798	113.987972744420873	440305	V0440300	12235	35	97	37	96	113.985872270000002	22.5227425500000003	113.988312609999994	22.5249585100000012	3
2019-10-23 19:16:24	2019-10-23 22:54:17	2.29234759999999982	02	30-39岁	22.5259663999254798	113.987972744420873	440305	V0440300	12235	35	97	37	96	113.985872270000002	22.5227425500000003	113.988312609999994	22.5249585100000012	3
2019-10-23 00:04:19	2019-10-23 00:16:14	3.05925700000000012	01	19-29岁	22.5268210599386585	114.02223789313048	440304	V0440300	12249	35	111	37	110	114.02003698	22.5227425500000003	114.022477309999999	22.5249585100000012	1
2019-10-23 07:48:20	2019-10-23 07:51:35	3.05925700000000012	02	30-39岁	22.5270819383992702	114.022679185470594	440304	V0440300	12250	35	112	37	111	114.022477309999999	22.5227425500000003	114.024917650000006	22.5249585100000012	1
2019-10-23 16:21:29	2019-10-23 19:18:08	3.05925700000000012	01	30-39岁	22.5259978311729299	114.030921265066453	440304	V0440300	12253	35	115	37	114	114.029798319999998	22.5227425500000003	114.032238660000004	22.5249585100000012	1
2019-10-23 10:29:36	2019-10-23 18:49:28	3.05925700000000012	03	未知	22.5262366404437415	114.031635064992344	440304	V0440300	12253	35	115	37	114	114.029798319999998	22.5227425500000003	114.032238660000004	22.5249585100000012	1
2019-10-23 22:14:41	2019-10-23 22:32:36	3.05925700000000012	03	未知	22.5256743013191993	114.030996189397243	440304	V0440300	12253	35	115	37	114	114.029798319999998	22.5227425500000003	114.032238660000004	22.5249585100000012	1
2019-10-23 08:01:38	2019-10-23 18:41:27	3.05925700000000012	02	19-29岁	22.5256135944708014	114.030152289573138	440304	V0440300	12253	35	115	37	114	114.029798319999998	22.5227425500000003	114.032238660000004	22.5249585100000012	1
2019-10-23 08:35:43	2019-10-23 08:39:53	3.05925700000000012	01	19-29岁	22.5268551953964185	114.032875075218087	440304	V0440300	12254	35	116	37	115	114.032238660000004	22.5227425500000003	114.034678990000003	22.5249585100000012	1
2019-10-23 08:52:20	2019-10-23 11:20:33	3.05925700000000012	01	40-49岁	22.5261473541083284	114.036581899873809	440304	V0440300	12255	35	117	37	116	114.034678990000003	22.5227425500000003	114.037119329999996	22.5249585100000012	1
2019-10-23 10:29:37	2019-10-23 15:36:56	3.05925700000000012	02	40-49岁	22.5254967078373589	114.036537499932493	440304	V0440300	12255	35	117	37	116	114.034678990000003	22.5227425500000003	114.037119329999996	22.5249585100000012	1
2019-10-23 19:54:05	2019-10-23 23:21:33	3.05925700000000012	02	19-29岁	22.5259388187028087	114.035061100187761	440304	V0440300	12255	35	117	37	116	114.034678990000003	22.5227425500000003	114.037119329999996	22.5249585100000012	1
2019-10-23 19:27:33	2019-10-23 21:15:51	3.05925700000000012	02	19-29岁	22.5255942171375807	114.039381903573243	440304	V0440300	12256	35	118	37	117	114.037119329999996	22.5227425500000003	114.039559659999995	22.5249585100000012	1
2019-10-23 19:37:26	2019-10-23 23:31:17	3.05925700000000012	01	19-29岁	22.5271342371706886	114.037240886047627	440304	V0440300	12256	35	118	37	117	114.037119329999996	22.5227425500000003	114.039559659999995	22.5249585100000012	1
2019-10-23 09:36:22	2019-10-23 11:40:30	3.05925700000000012	02	40-49岁	22.5263962345034692	114.037353788075549	440304	V0440300	12256	35	118	37	117	114.037119329999996	22.5227425500000003	114.039559659999995	22.5249585100000012	1
2019-10-23 21:21:07	2019-10-23 21:22:07	3.05925700000000012	01	19-29岁	22.5250440698072794	114.041365769978057	440304	V0440300	12257	35	119	37	118	114.039559659999995	22.5227425500000003	114.042000000000002	22.5249585100000012	1
2019-10-23 15:42:47	2019-10-23 19:19:56	3.05925700000000012	01	30-39岁	22.5257964519471017	114.039581605234716	440304	V0440300	12257	35	119	37	118	114.039559659999995	22.5227425500000003	114.042000000000002	22.5249585100000012	1
2019-10-23 11:09:06	2019-10-23 19:45:03	3.05925700000000012	01	40-49岁	22.5260354863236607	114.042763033356437	440304	V0440300	12258	35	120	37	119	114.042000000000002	22.5227425500000003	114.044440339999994	22.5249585100000012	1
2019-10-23 16:18:07	2019-10-23 16:19:07	3.05925700000000012	01	19-29岁	22.5261010545670999	114.042402180382098	440304	V0440300	12258	35	120	37	119	114.042000000000002	22.5227425500000003	114.044440339999994	22.5249585100000012	1
2019-10-23 10:26:23	2019-10-23 10:27:23	3.05925700000000012	01	19-29岁	22.5260557607904595	114.046813773813085	440304	V0440300	12259	35	121	37	120	114.044440339999994	22.5227425500000003	114.046880669999993	22.5249585100000012	1
2019-10-23 20:05:14	2019-10-23 23:01:43	3.05925700000000012	01	30-39岁	22.5256592927796504	114.047832571296752	440304	V0440300	12260	35	122	37	121	114.046880669999993	22.5227425500000003	114.04932101	22.5249585100000012	1
2019-10-23 19:22:38	2019-10-23 21:19:00	3.05925700000000012	01	40-49岁	22.5262460435624696	114.050297438853292	440304	V0440300	12261	35	123	37	122	114.04932101	22.5227425500000003	114.051761350000007	22.5249585100000012	1
2019-10-23 19:11:06	2019-10-23 20:20:20	3.05925700000000012	01	30-39岁	22.5268379315563507	114.051567259306324	440304	V0440300	12261	35	123	37	122	114.04932101	22.5227425500000003	114.051761350000007	22.5249585100000012	1
2019-10-23 08:44:06	2019-10-23 11:04:53	3.05925700000000012	02	30-39岁	22.5267937510004685	114.053588947241636	440304	V0440300	12262	35	124	37	123	114.051761350000007	22.5227425500000003	114.054201680000006	22.5249585100000012	1
2019-10-23 19:32:47	2019-10-23 20:51:14	3.05925700000000012	01	30-39岁	22.5266091644114184	114.058790471214351	440304	V0440300	12264	35	126	36	125	114.056642019999998	22.5227425500000003	114.059082349999997	22.5249585100000012	1
2019-10-23 09:37:40	2019-10-23 09:40:28	3.05925700000000012	02	30-39岁	22.526336961225681	114.062662872482193	440304	V0440300	12266	35	128	36	127	114.061522690000004	22.5227425500000003	114.063963029999996	22.5249585100000012	1
2019-10-23 14:42:16	2019-10-23 18:38:15	2.29234759999999982	01	30-39岁	22.5274043777114592	113.889980871196386	440305	V0440300	12552	36	57	39	56	113.888258820000004	22.5249585100000012	113.890699159999997	22.5271744699999985	1
2019-10-23 16:45:07	2019-10-23 18:54:06	2.29234759999999982	02	30-39岁	22.5274782393007484	113.889600364199623	440305	V0440300	12552	36	57	39	56	113.888258820000004	22.5249585100000012	113.890699159999997	22.5271744699999985	1
2019-10-23 17:09:11	2019-10-23 19:48:38	2.29234759999999982	02	30-39岁	22.5292245143279501	113.894972087658317	440305	V0440300	12554	36	59	39	58	113.893139500000004	22.5249585100000012	113.895579830000003	22.5271744699999985	1
2019-10-23 17:57:08	2019-10-23 20:44:33	2.29234759999999982	01	30-39岁	22.5277518048943186	113.899561005387582	440305	V0440300	12556	36	61	39	60	113.898020169999995	22.5249585100000012	113.900460510000002	22.5271744699999985	1
2019-10-23 11:40:12	2019-10-23 14:57:07	2.29234759999999982	01	30-39岁	22.528521497943089	113.911890723722465	440305	V0440300	12561	36	66	39	65	113.910221849999999	22.5249585100000012	113.912662190000006	22.5271744699999985	2
2019-10-23 10:09:12	2019-10-23 11:40:09	2.29234759999999982	01	30-39岁	22.528521497943089	113.911890723722465	440305	V0440300	12561	36	66	39	65	113.910221849999999	22.5249585100000012	113.912662190000006	22.5271744699999985	2
2019-10-23 20:58:34	2019-10-23 22:51:54	2.29234759999999982	03	未知	22.5275010482566991	113.910446570434587	440305	V0440300	12561	36	66	39	65	113.910221849999999	22.5249585100000012	113.912662190000006	22.5271744699999985	1
2019-10-23 13:47:22	2019-10-23 20:21:06	2.29234759999999982	02	30-39岁	22.5272202845989895	113.910394534555493	440305	V0440300	12561	36	66	39	65	113.910221849999999	22.5249585100000012	113.912662190000006	22.5271744699999985	1
2019-10-23 21:47:24	2019-10-23 23:06:38	2.29234759999999982	02	0-18岁	22.5291073721750195	113.913733141029866	440305	V0440300	12562	36	67	39	66	113.912662190000006	22.5249585100000012	113.915102520000005	22.5271744699999985	1
2019-10-23 21:58:40	2019-10-23 22:57:19	2.29234759999999982	02	30-39岁	22.5292662800106491	113.913078740293841	440305	V0440300	12562	36	67	39	66	113.912662190000006	22.5249585100000012	113.915102520000005	22.5271744699999985	1
2019-10-23 21:34:53	2019-10-23 22:55:21	2.29234759999999982	02	19-29岁	22.5280114416730797	113.915408951270948	440305	V0440300	12563	36	68	39	67	113.915102520000005	22.5249585100000012	113.917542859999998	22.5271744699999985	1
2019-10-23 21:19:51	2019-10-23 22:48:11	2.29234759999999982	01	19-29岁	22.5273280418427007	113.91789157576504	440305	V0440300	12564	36	69	39	68	113.917542859999998	22.5249585100000012	113.919983189999996	22.5271744699999985	1
2019-10-23 22:10:30	2019-10-23 23:12:34	2.29234759999999982	02	30-39岁	22.5282453853902709	113.918667784814858	440305	V0440300	12564	36	69	39	68	113.917542859999998	22.5249585100000012	113.919983189999996	22.5271744699999985	1
2019-10-23 17:57:02	2019-10-23 18:54:17	2.29234759999999982	01	40-49岁	22.528137968640781	113.921069625044993	440305	V0440300	12565	36	70	39	69	113.919983189999996	22.5249585100000012	113.922423530000003	22.5271744699999985	1
2019-10-23 10:06:42	2019-10-23 11:54:06	2.29234759999999982	01	40-49岁	22.5275674968614297	113.922384005264007	440305	V0440300	12565	36	70	39	69	113.919983189999996	22.5249585100000012	113.922423530000003	22.5271744699999985	1
2019-10-23 15:52:23	2019-10-23 18:32:33	2.29234759999999982	02	19-29岁	22.5277658817751494	113.920961306805509	440305	V0440300	12565	36	70	39	69	113.919983189999996	22.5249585100000012	113.922423530000003	22.5271744699999985	1
2019-10-23 14:29:51	2019-10-23 15:31:26	2.29234759999999982	01	19-29岁	22.5284890391428689	113.921022979129816	440305	V0440300	12565	36	70	39	69	113.919983189999996	22.5249585100000012	113.922423530000003	22.5271744699999985	1
2019-10-23 18:16:46	2019-10-23 19:53:30	2.29234759999999982	01	19-29岁	22.5281655093833315	113.927227958975479	440305	V0440300	12567	36	72	39	71	113.924863869999996	22.5249585100000012	113.927304199999995	22.5271744699999985	1
2019-10-23 18:20:25	2019-10-23 21:09:43	2.29234759999999982	01	19-29岁	22.5286128102402188	113.925605453768213	440305	V0440300	12567	36	72	39	71	113.924863869999996	22.5249585100000012	113.927304199999995	22.5271744699999985	1
2019-10-23 15:53:34	2019-10-23 17:06:49	2.29234759999999982	03	未知	22.5286754746114291	113.926050931299969	440305	V0440300	12567	36	72	39	71	113.924863869999996	22.5249585100000012	113.927304199999995	22.5271744699999985	2
2019-10-23 09:37:53	2019-10-23 09:38:53	2.29234759999999982	03	未知	22.5286754746114291	113.926050931299969	440305	V0440300	12567	36	72	39	71	113.924863869999996	22.5249585100000012	113.927304199999995	22.5271744699999985	2
2019-10-23 19:41:40	2019-10-23 22:41:13	2.29234759999999982	01	50-59岁	22.5289875474084198	113.928686364006481	440305	V0440300	12568	36	73	39	72	113.927304199999995	22.5249585100000012	113.929744540000002	22.5271744699999985	1
2019-10-23 21:49:42	2019-10-23 22:41:45	2.29234759999999982	01	30-39岁	22.5280987925162499	113.932242095128601	440305	V0440300	12570	36	75	38	74	113.932184879999994	22.5249585100000012	113.934625209999993	22.5271744699999985	1
2019-10-23 17:45:23	2019-10-23 22:34:43	2.29234759999999982	01	50-59岁	22.5278570040261492	113.94229221917368	440305	V0440300	12574	36	79	38	78	113.941946220000005	22.5249585100000012	113.944386559999998	22.5271744699999985	1
2019-10-23 12:56:16	2019-10-23 17:01:25	2.29234759999999982	01	30-39岁	22.5272101104874807	113.966272267876164	440305	V0440300	12583	36	88	38	87	113.963909240000007	22.5249585100000012	113.966349579999999	22.5271744699999985	1
2019-10-23 19:04:32	2019-10-23 20:01:14	2.29234759999999982	01	19-29岁	22.5276190771514706	113.972169851758935	440305	V0440300	12586	36	91	38	90	113.971230250000005	22.5249585100000012	113.973670589999998	22.5271744699999985	1
2019-10-23 19:05:45	2019-10-23 19:53:47	2.29234759999999982	02	19-29岁	22.5282706846429086	113.971786476928671	440305	V0440300	12586	36	91	38	90	113.971230250000005	22.5249585100000012	113.973670589999998	22.5271744699999985	1
2019-10-23 08:06:04	2019-10-23 08:27:50	2.29234759999999982	01	30-39岁	22.5287874980886116	113.974310759005405	440305	V0440300	12587	36	92	38	91	113.973670589999998	22.5249585100000012	113.976110930000004	22.5271744699999985	1
2019-10-23 17:07:59	2019-10-23 22:51:11	2.29234759999999982	01	19-29岁	22.5289230428901206	113.975279284328678	440305	V0440300	12587	36	92	38	91	113.973670589999998	22.5249585100000012	113.976110930000004	22.5271744699999985	1
2019-10-23 16:40:45	2019-10-23 23:25:02	2.29234759999999982	02	30-39岁	22.5292423872315197	113.981227525837255	440305	V0440300	12590	36	95	38	94	113.980991599999996	22.5249585100000012	113.983431929999995	22.5271744699999985	2
2019-10-23 00:01:18	2019-10-23 07:55:45	2.29234759999999982	02	30-39岁	22.5292423872315197	113.981227525837255	440305	V0440300	12590	36	95	38	94	113.980991599999996	22.5249585100000012	113.983431929999995	22.5271744699999985	2
2019-10-23 21:11:22	2019-10-23 22:56:34	2.29234759999999982	01	19-29岁	22.5291383048231886	113.984338547625498	440305	V0440300	12591	36	96	38	95	113.983431929999995	22.5249585100000012	113.985872270000002	22.5271744699999985	1
2019-10-23 01:00:48	2019-10-23 01:32:31	2.29234759999999982	01	30-39岁	22.5272337553389406	113.985769137156481	440305	V0440300	12591	36	96	38	95	113.983431929999995	22.5249585100000012	113.985872270000002	22.5271744699999985	1
2019-10-23 11:25:16	2019-10-23 17:52:32	2.29234759999999982	02	19-29岁	22.5273481576549592	113.983687695219189	440305	V0440300	12591	36	96	38	95	113.983431929999995	22.5249585100000012	113.985872270000002	22.5271744699999985	1
2019-10-23 00:00:27	2019-10-23 10:34:51	2.29234759999999982	01	50-59岁	22.5289137628051392	113.984877744047452	440305	V0440300	12591	36	96	38	95	113.983431929999995	22.5249585100000012	113.985872270000002	22.5271744699999985	1
2019-10-23 00:11:58	2019-10-23 08:01:53	2.29234759999999982	01	40-49岁	22.5275325924385896	113.983897411996381	440305	V0440300	12591	36	96	38	95	113.983431929999995	22.5249585100000012	113.985872270000002	22.5271744699999985	2
2019-10-23 19:01:46	2019-10-23 23:22:58	2.29234759999999982	01	40-49岁	22.5275325924385896	113.983897411996381	440305	V0440300	12591	36	96	38	95	113.983431929999995	22.5249585100000012	113.985872270000002	22.5271744699999985	2
2019-10-23 16:35:34	2019-10-23 23:43:25	2.29234759999999982	01	19-29岁	22.5290852271627493	113.986321536616913	440305	V0440300	12592	36	97	38	96	113.985872270000002	22.5249585100000012	113.988312609999994	22.5271744699999985	2
2019-10-23 00:00:12	2019-10-23 02:11:54	2.29234759999999982	01	19-29岁	22.5290852271627493	113.986321536616913	440305	V0440300	12592	36	97	38	96	113.985872270000002	22.5249585100000012	113.988312609999994	22.5271744699999985	2
2019-10-23 14:19:54	2019-10-23 14:19:54	2.29234759999999982	01	19-29岁	22.5290435468903709	113.987468798431735	440305	V0440300	12592	36	97	38	96	113.985872270000002	22.5249585100000012	113.988312609999994	22.5271744699999985	1
2019-10-23 00:05:42	2019-10-23 02:09:35	2.29234759999999982	01	50-59岁	22.5290469287653004	113.987167563410452	440305	V0440300	12592	36	97	38	96	113.985872270000002	22.5249585100000012	113.988312609999994	22.5271744699999985	2
2019-10-23 17:05:25	2019-10-23 23:05:10	2.29234759999999982	01	50-59岁	22.5290469287653004	113.987167563410452	440305	V0440300	12592	36	97	38	96	113.985872270000002	22.5249585100000012	113.988312609999994	22.5271744699999985	2
2019-10-23 18:05:46	2019-10-23 22:36:28	3.05925700000000012	03	未知	22.5284245088396808	113.990076101438135	440304	V0440300	12593	36	98	38	97	113.988312609999994	22.5249585100000012	113.990752939999993	22.5271744699999985	1
2019-10-23 23:40:09	2019-10-23 23:43:48	3.05925700000000012	03	未知	22.5275208562991907	113.990979744819171	440304	V0440300	12594	36	99	38	98	113.990752939999993	22.5249585100000012	113.99319328	22.5271744699999985	1
2019-10-23 09:35:44	2019-10-23 11:04:50	3.05925700000000012	01	19-29岁	22.5283727538200189	114.019766125311833	440304	V0440300	12605	36	110	38	109	114.017596639999994	22.5249585100000012	114.02003698	22.5271744699999985	1
2019-10-23 10:26:52	2019-10-23 12:53:21	3.05925700000000012	01	30-39岁	22.5284702156273084	114.019181129442572	440304	V0440300	12605	36	110	38	109	114.017596639999994	22.5249585100000012	114.02003698	22.5271744699999985	1
2019-10-23 20:28:49	2019-10-23 20:29:49	3.05925700000000012	02	19-29岁	22.5272653982315099	114.020401944698548	440304	V0440300	12606	36	111	38	110	114.02003698	22.5249585100000012	114.022477309999999	22.5271744699999985	1
2019-10-23 19:47:11	2019-10-23 20:39:37	3.05925700000000012	01	30-39岁	22.5281539374680584	114.022083003179148	440304	V0440300	12606	36	111	38	110	114.02003698	22.5249585100000012	114.022477309999999	22.5271744699999985	1
2019-10-23 11:47:30	2019-10-23 16:53:51	3.05925700000000012	02	30-39岁	22.5289153887964204	114.021775213045785	440304	V0440300	12606	36	111	38	110	114.02003698	22.5249585100000012	114.022477309999999	22.5271744699999985	1
2019-10-23 17:23:05	2019-10-23 18:03:02	3.05925700000000012	02	50-59岁	22.5276547710072599	114.020471306347147	440304	V0440300	12606	36	111	38	110	114.02003698	22.5249585100000012	114.022477309999999	22.5271744699999985	1
2019-10-23 17:48:06	2019-10-23 17:51:18	3.05925700000000012	02	19-29岁	22.5281143117835292	114.020918048439299	440304	V0440300	12606	36	111	38	110	114.02003698	22.5249585100000012	114.022477309999999	22.5271744699999985	1
2019-10-23 08:07:59	2019-10-23 10:05:19	3.05925700000000012	01	19-29岁	22.5290008298646285	114.020053807060961	440304	V0440300	12606	36	111	38	110	114.02003698	22.5249585100000012	114.022477309999999	22.5271744699999985	1
2019-10-23 19:51:00	2019-10-23 20:28:54	3.05925700000000012	02	19-29岁	22.528967985572411	114.023153629603655	440304	V0440300	12607	36	112	38	111	114.022477309999999	22.5249585100000012	114.024917650000006	22.5271744699999985	1
2019-10-23 18:45:51	2019-10-23 19:19:46	3.05925700000000012	02	19-29岁	22.5282888817588685	114.02693764393787	440304	V0440300	12608	36	113	38	112	114.024917650000006	22.5249585100000012	114.027357980000005	22.5271744699999985	1
2019-10-23 06:52:55	2019-10-23 08:19:59	3.05925700000000012	02	30-39岁	22.5291055530628803	114.026686987061737	440304	V0440300	12608	36	113	38	112	114.024917650000006	22.5249585100000012	114.027357980000005	22.5271744699999985	1
2019-10-23 18:01:25	2019-10-23 19:16:13	3.05925700000000012	01	19-29岁	22.5275257835606908	114.029110728044046	440304	V0440300	12609	36	114	38	113	114.027357980000005	22.5249585100000012	114.029798319999998	22.5271744699999985	1
2019-10-23 19:28:13	2019-10-23 20:13:46	3.05925700000000012	02	19-29岁	22.5272772728038184	114.027872523680031	440304	V0440300	12609	36	114	38	113	114.027357980000005	22.5249585100000012	114.029798319999998	22.5271744699999985	1
2019-10-23 08:03:39	2019-10-23 18:23:11	3.05925700000000012	01	30-39岁	22.5286928734464915	114.034642811215761	440304	V0440300	12611	36	116	38	115	114.032238660000004	22.5249585100000012	114.034678990000003	22.5271744699999985	1
2019-10-23 00:26:37	2019-10-23 02:23:18	3.05925700000000012	01	19-29岁	22.5277671637257697	114.033875665423224	440304	V0440300	12611	36	116	38	115	114.032238660000004	22.5249585100000012	114.034678990000003	22.5271744699999985	1
2019-10-23 00:02:28	2019-10-23 00:20:15	3.05925700000000012	02	30-39岁	22.5275676436267887	114.037251065368395	440304	V0440300	12613	36	118	38	117	114.037119329999996	22.5249585100000012	114.039559659999995	22.5271744699999985	1
2019-10-23 18:45:47	2019-10-23 22:07:52	3.05925700000000012	02	30-39岁	22.5279259558441183	114.038574390057605	440304	V0440300	12613	36	118	38	117	114.037119329999996	22.5249585100000012	114.039559659999995	22.5271744699999985	1
2019-10-23 11:37:23	2019-10-23 13:03:26	3.05925700000000012	01	30-39岁	22.5274722039320316	114.040400796202633	440304	V0440300	12614	36	119	38	118	114.039559659999995	22.5249585100000012	114.042000000000002	22.5271744699999985	1
2019-10-23 15:46:34	2019-10-23 16:21:21	3.05925700000000012	02	50-59岁	22.5277799325438615	114.040938282473476	440304	V0440300	12614	36	119	38	118	114.039559659999995	22.5249585100000012	114.042000000000002	22.5271744699999985	1
2019-10-23 11:40:30	2019-10-23 13:24:38	3.05925700000000012	02	50-59岁	22.5277440182086188	114.03996753477935	440304	V0440300	12614	36	119	38	118	114.039559659999995	22.5249585100000012	114.042000000000002	22.5271744699999985	1
2019-10-23 08:28:40	2019-10-23 11:51:36	3.05925700000000012	03	未知	22.5273074000440587	114.040763768939954	440304	V0440300	12614	36	119	38	118	114.039559659999995	22.5249585100000012	114.042000000000002	22.5271744699999985	1
2019-10-23 17:28:25	2019-10-23 20:01:59	3.05925700000000012	01	40-49岁	22.5286939085854385	114.042541237264984	440304	V0440300	12615	36	120	38	119	114.042000000000002	22.5249585100000012	114.044440339999994	22.5271744699999985	1
2019-10-23 21:10:01	2019-10-23 23:36:17	3.05925700000000012	01	19-29岁	22.5284865365037206	114.045499078988925	440304	V0440300	12616	36	121	38	120	114.044440339999994	22.5249585100000012	114.046880669999993	22.5271744699999985	1
2019-10-23 18:33:09	2019-10-23 20:29:01	3.05925700000000012	02	19-29岁	22.5288957054528503	114.046646483904453	440304	V0440300	12616	36	121	38	120	114.044440339999994	22.5249585100000012	114.046880669999993	22.5271744699999985	1
2019-10-23 22:29:07	2019-10-23 23:30:53	3.05925700000000012	01	30-39岁	22.5274277001086496	114.047309204116942	440304	V0440300	12617	36	122	38	121	114.046880669999993	22.5249585100000012	114.04932101	22.5271744699999985	1
2019-10-23 16:21:14	2019-10-23 17:41:05	3.05925700000000012	01	50-59岁	22.527623400463721	114.047645072059439	440304	V0440300	12617	36	122	38	121	114.046880669999993	22.5249585100000012	114.04932101	22.5271744699999985	1
2019-10-23 22:33:39	2019-10-23 22:38:47	3.05925700000000012	03	未知	22.5286576888728902	114.052859596599419	440304	V0440300	12619	36	124	37	123	114.051761350000007	22.5249585100000012	114.054201680000006	22.5271744699999985	1
2019-10-23 13:08:01	2019-10-23 16:31:36	3.05925700000000012	03	未知	22.5280463301289409	114.052989160261163	440304	V0440300	12619	36	124	37	123	114.051761350000007	22.5249585100000012	114.054201680000006	22.5271744699999985	1
2019-10-23 15:54:56	2019-10-23 19:58:50	3.05925700000000012	02	30-39岁	22.5275804929476315	114.054164875016042	440304	V0440300	12619	36	124	37	123	114.051761350000007	22.5249585100000012	114.054201680000006	22.5271744699999985	1
2019-10-23 09:20:28	2019-10-23 09:55:31	3.05925700000000012	01	40-49岁	22.52859168756871	114.052705553704087	440304	V0440300	12619	36	124	37	123	114.051761350000007	22.5249585100000012	114.054201680000006	22.5271744699999985	1
2019-10-23 17:41:15	2019-10-23 17:42:15	3.05925700000000012	02	19-29岁	22.5288085158308711	114.055673829275463	440304	V0440300	12620	36	125	37	124	114.054201680000006	22.5249585100000012	114.056642019999998	22.5271744699999985	1
2019-10-23 15:27:18	2019-10-23 20:37:34	3.05925700000000012	02	40-49岁	22.5275968271564402	114.059002709483948	440304	V0440300	12621	36	126	37	125	114.056642019999998	22.5249585100000012	114.059082349999997	22.5271744699999985	1
2019-10-23 17:55:44	2019-10-23 21:19:11	2.29234759999999982	01	30-39岁	22.530206964525	113.885575761267049	440305	V0440300	12907	37	55	40	54	113.883378149999999	22.5271744699999985	113.885818490000005	22.5293904199999986	1
2019-10-23 16:23:37	2019-10-23 16:54:57	2.29234759999999982	01	40-49岁	22.5302179211952698	113.908122616442682	440305	V0440300	12917	37	65	40	64	113.907781510000007	22.5271744699999985	113.910221849999999	22.5293904199999986	1
2019-10-23 19:00:21	2019-10-23 19:01:21	2.29234759999999982	03	未知	22.5304991863511113	113.913838191966803	440305	V0440300	12919	37	67	40	66	113.912662190000006	22.5271744699999985	113.915102520000005	22.5293904199999986	1
2019-10-23 11:21:01	2019-10-23 17:11:54	2.29234759999999982	01	30-39岁	22.5305637468028586	113.914380769764378	440305	V0440300	12919	37	67	40	66	113.912662190000006	22.5271744699999985	113.915102520000005	22.5293904199999986	1
2019-10-23 14:17:06	2019-10-23 14:58:45	2.29234759999999982	02	19-29岁	22.5313444581621312	113.914149689504143	440305	V0440300	12919	37	67	40	66	113.912662190000006	22.5271744699999985	113.915102520000005	22.5293904199999986	1
2019-10-23 11:21:04	2019-10-23 17:03:44	2.29234759999999982	01	30-39岁	22.5298069822116283	113.916330778015876	440305	V0440300	12920	37	68	40	67	113.915102520000005	22.5271744699999985	113.917542859999998	22.5293904199999986	1
2019-10-23 11:40:28	2019-10-23 14:49:50	2.29234759999999982	01	30-39岁	22.5294273074479108	113.919593562662868	440305	V0440300	12921	37	69	40	68	113.917542859999998	22.5271744699999985	113.919983189999996	22.5293904199999986	1
2019-10-23 19:26:12	2019-10-23 22:06:35	2.29234759999999982	01	30-39岁	22.5307806226665797	113.919573237877913	440305	V0440300	12921	37	69	40	68	113.917542859999998	22.5271744699999985	113.919983189999996	22.5293904199999986	1
2019-10-23 13:43:21	2019-10-23 15:52:16	2.29234759999999982	02	40-49岁	22.5295555475112792	113.921106177796048	440305	V0440300	12922	37	70	40	69	113.919983189999996	22.5271744699999985	113.922423530000003	22.5293904199999986	1
2019-10-23 16:36:18	2019-10-23 18:44:41	2.29234759999999982	02	30-39岁	22.530344542038911	113.921778407108945	440305	V0440300	12922	37	70	40	69	113.919983189999996	22.5271744699999985	113.922423530000003	22.5293904199999986	1
2019-10-23 14:18:50	2019-10-23 14:49:28	2.29234759999999982	01	40-49岁	22.5297467474614308	113.921665377962057	440305	V0440300	12922	37	70	40	69	113.919983189999996	22.5271744699999985	113.922423530000003	22.5293904199999986	1
2019-10-23 19:14:37	2019-10-23 21:52:05	2.29234759999999982	02	30-39岁	22.5305921616945817	113.928592564708595	440305	V0440300	12925	37	73	39	72	113.927304199999995	22.5271744699999985	113.929744540000002	22.5293904199999986	1
2019-10-23 15:43:02	2019-10-23 16:26:37	2.29234759999999982	02	19-29岁	22.5295609861367296	113.932724647081955	440305	V0440300	12927	37	75	39	74	113.932184879999994	22.5271744699999985	113.934625209999993	22.5293904199999986	1
2019-10-23 14:09:10	2019-10-23 14:55:06	2.29234759999999982	01	50-59岁	22.5312881945051302	113.943333819036994	440305	V0440300	12931	37	79	39	78	113.941946220000005	22.5271744699999985	113.944386559999998	22.5293904199999986	1
2019-10-23 13:56:57	2019-10-23 15:11:29	2.29234759999999982	01	30-39岁	22.5300789011268705	113.9452353897113	440305	V0440300	12932	37	80	39	79	113.944386559999998	22.5271744699999985	113.946826889999997	22.5293904199999986	1
2019-10-23 08:59:38	2019-10-23 10:53:31	2.29234759999999982	02	30-39岁	22.5303579303416086	113.950426628814597	440305	V0440300	12934	37	82	39	81	113.949267230000004	22.5271744699999985	113.951707560000003	22.5293904199999986	1
2019-10-23 12:35:29	2019-10-23 13:31:48	2.29234759999999982	01	50-59岁	22.5297703197667083	113.961339480769624	440305	V0440300	12938	37	86	39	85	113.959028570000001	22.5271744699999985	113.961468909999994	22.5293904199999986	1
2019-10-23 11:56:15	2019-10-23 16:43:10	2.29234759999999982	02	40-49岁	22.5295300183860192	113.961995631152348	440305	V0440300	12939	37	87	39	86	113.961468909999994	22.5271744699999985	113.963909240000007	22.5293904199999986	1
2019-10-23 10:46:56	2019-10-23 16:28:57	2.29234759999999982	02	40-49岁	22.5312213434845106	113.980397564224916	440305	V0440300	12946	37	94	39	93	113.978551260000003	22.5271744699999985	113.980991599999996	22.5293904199999986	1
2019-10-23 03:59:18	2019-10-23 23:00:00	2.29234759999999982	01	60岁以上	22.5302884949656885	113.980223562857418	440305	V0440300	12946	37	94	39	93	113.978551260000003	22.5271744699999985	113.980991599999996	22.5293904199999986	1
2019-10-23 00:15:23	2019-10-23 00:16:23	2.29234759999999982	02	50-59岁	22.53013768812583	113.98324818815432	440305	V0440300	12947	37	95	39	94	113.980991599999996	22.5271744699999985	113.983431929999995	22.5293904199999986	2
2019-10-23 07:23:42	2019-10-23 07:24:42	2.29234759999999982	02	50-59岁	22.53013768812583	113.98324818815432	440305	V0440300	12947	37	95	39	94	113.980991599999996	22.5271744699999985	113.983431929999995	22.5293904199999986	2
2019-10-23 10:54:48	2019-10-23 12:11:48	2.29234759999999982	02	19-29岁	22.5297519596472888	113.982411375401384	440305	V0440300	12947	37	95	39	94	113.980991599999996	22.5271744699999985	113.983431929999995	22.5293904199999986	1
2019-10-23 22:43:34	2019-10-23 23:19:58	2.29234759999999982	02	19-29岁	22.5312288178171691	113.983681075189125	440305	V0440300	12948	37	96	39	95	113.983431929999995	22.5271744699999985	113.985872270000002	22.5293904199999986	1
2019-10-23 14:11:00	2019-10-23 23:01:45	2.29234759999999982	01	40-49岁	22.5300472816112887	113.984202217294211	440305	V0440300	12948	37	96	39	95	113.983431929999995	22.5271744699999985	113.985872270000002	22.5293904199999986	1
2019-10-23 07:04:38	2019-10-23 09:15:53	2.29234759999999982	01	40-49岁	22.5294484498909391	113.986439943412535	440305	V0440300	12949	37	97	39	96	113.985872270000002	22.5271744699999985	113.988312609999994	22.5293904199999986	1
2019-10-23 00:49:43	2019-10-23 23:42:26	3.05925700000000012	01	30-39岁	22.5307576119471804	113.989840916617055	440304	V0440300	12950	37	98	39	97	113.988312609999994	22.5271744699999985	113.990752939999993	22.5293904199999986	1
2019-10-23 16:28:50	2019-10-23 21:08:56	3.05925700000000012	01	40-49岁	22.5308865237458207	113.990459882903252	440304	V0440300	12950	37	98	39	97	113.988312609999994	22.5271744699999985	113.990752939999993	22.5293904199999986	1
2019-10-23 17:07:26	2019-10-23 18:37:19	2.29234759999999982	01	30-39岁	22.5294779944992101	113.988498865375647	440305	V0440300	12950	37	98	39	97	113.988312609999994	22.5271744699999985	113.990752939999993	22.5293904199999986	2
2019-10-23 00:01:47	2019-10-23 02:05:53	2.29234759999999982	01	30-39岁	22.5294779944992101	113.988498865375647	440305	V0440300	12950	37	98	39	97	113.988312609999994	22.5271744699999985	113.990752939999993	22.5293904199999986	2
2019-10-23 14:18:46	2019-10-23 20:15:46	3.05925700000000012	01	30-39岁	22.5311818170932305	113.99128897457102	440304	V0440300	12951	37	99	39	98	113.990752939999993	22.5271744699999985	113.99319328	22.5293904199999986	1
2019-10-23 23:27:26	2019-10-23 23:40:29	3.05925700000000012	02	19-29岁	22.5314896279206813	113.994235690547043	440304	V0440300	12952	37	100	39	99	113.99319328	22.5271744699999985	113.995633609999999	22.5293904199999986	1
2019-10-23 09:31:17	2019-10-23 11:54:05	3.05925700000000012	01	19-29岁	22.53059407199083	114.019825293951541	440304	V0440300	12962	37	110	39	109	114.017596639999994	22.5271744699999985	114.02003698	22.5293904199999986	1
2019-10-23 17:24:57	2019-10-23 18:40:06	3.05925700000000012	01	19-29岁	22.5314832605840891	114.019592463455382	440304	V0440300	12962	37	110	39	109	114.017596639999994	22.5271744699999985	114.02003698	22.5293904199999986	1
2019-10-23 17:38:26	2019-10-23 18:46:12	3.05925700000000012	01	19-29岁	22.5298410829787095	114.020589529923086	440304	V0440300	12963	37	111	39	110	114.02003698	22.5271744699999985	114.022477309999999	22.5293904199999986	1
2019-10-23 18:38:28	2019-10-23 20:41:59	3.05925700000000012	01	19-29岁	22.5298418277472905	114.020142616800598	440304	V0440300	12963	37	111	39	110	114.02003698	22.5271744699999985	114.022477309999999	22.5293904199999986	1
2019-10-23 13:46:31	2019-10-23 15:11:38	3.05925700000000012	02	未知	22.5312024081630184	114.021483253928935	440304	V0440300	12963	37	111	39	110	114.02003698	22.5271744699999985	114.022477309999999	22.5293904199999986	1
2019-10-23 17:46:46	2019-10-23 21:12:41	3.05925700000000012	02	30-39岁	22.5313258059273416	114.021810924603173	440304	V0440300	12963	37	111	39	110	114.02003698	22.5271744699999985	114.022477309999999	22.5293904199999986	1
2019-10-23 00:40:46	2019-10-23 02:21:30	3.05925700000000012	01	19-29岁	22.5304756863244009	114.020255304814015	440304	V0440300	12963	37	111	39	110	114.02003698	22.5271744699999985	114.022477309999999	22.5293904199999986	1
2019-10-23 13:54:54	2019-10-23 13:55:54	3.05925700000000012	02	19-29岁	22.5294956256225198	114.022403961558055	440304	V0440300	12963	37	111	39	110	114.02003698	22.5271744699999985	114.022477309999999	22.5293904199999986	1
2019-10-23 00:07:08	2019-10-23 00:18:09	3.05925700000000012	02	30-39岁	22.5304701816371811	114.021907007635861	440304	V0440300	12963	37	111	39	110	114.02003698	22.5271744699999985	114.022477309999999	22.5293904199999986	1
2019-10-23 17:59:16	2019-10-23 23:23:12	3.05925700000000012	01	30-39岁	22.5309729665438105	114.023227207479977	440304	V0440300	12964	37	112	39	111	114.022477309999999	22.5271744699999985	114.024917650000006	22.5293904199999986	1
2019-10-23 16:33:14	2019-10-23 17:03:24	3.05925700000000012	02	19-29岁	22.5306646098609491	114.023146384453213	440304	V0440300	12964	37	112	39	111	114.022477309999999	22.5271744699999985	114.024917650000006	22.5293904199999986	1
2019-10-23 07:13:46	2019-10-23 07:14:46	3.05925700000000012	01	30-39岁	22.5309839590464414	114.025772370143329	440304	V0440300	12965	37	113	39	112	114.024917650000006	22.5271744699999985	114.027357980000005	22.5293904199999986	1
2019-10-23 21:11:42	2019-10-23 21:12:42	3.05925700000000012	02	19-29岁	22.5304578237334887	114.025628201961538	440304	V0440300	12965	37	113	39	112	114.024917650000006	22.5271744699999985	114.027357980000005	22.5293904199999986	1
2019-10-23 20:23:42	2019-10-23 21:56:51	3.05925700000000012	01	40-49岁	22.5305283400971383	114.027977779639627	440304	V0440300	12966	37	114	39	113	114.027357980000005	22.5271744699999985	114.029798319999998	22.5293904199999986	1
2019-10-23 18:42:35	2019-10-23 22:48:39	3.05925700000000012	02	19-29岁	22.5294923667269309	114.033459903945669	440304	V0440300	12968	37	116	39	115	114.032238660000004	22.5271744699999985	114.034678990000003	22.5293904199999986	1
2019-10-23 18:36:17	2019-10-23 19:17:15	3.05925700000000012	01	19-29岁	22.5302435163255304	114.039447893899037	440304	V0440300	12970	37	118	39	117	114.037119329999996	22.5271744699999985	114.039559659999995	22.5293904199999986	1
2019-10-23 12:00:27	2019-10-23 14:57:10	3.05925700000000012	02	19-29岁	22.5294478937440807	114.043788156298717	440304	V0440300	12972	37	120	39	119	114.042000000000002	22.5271744699999985	114.044440339999994	22.5293904199999986	1
2019-10-23 12:07:43	2019-10-23 17:54:18	3.05925700000000012	01	30-39岁	22.5309099723879598	114.049683404221128	440304	V0440300	12975	37	123	38	122	114.04932101	22.5271744699999985	114.051761350000007	22.5293904199999986	1
2019-10-23 21:28:14	2019-10-23 22:29:04	3.05925700000000012	02	19-29岁	22.5298656896264688	114.050813152574719	440304	V0440300	12975	37	123	38	122	114.04932101	22.5271744699999985	114.051761350000007	22.5293904199999986	1
2019-10-23 18:18:29	2019-10-23 22:16:02	3.05925700000000012	02	30-39岁	22.5305121541601316	114.054568992110987	440304	V0440300	12977	37	125	38	124	114.054201680000006	22.5271744699999985	114.056642019999998	22.5293904199999986	1
2019-10-23 00:06:47	2019-10-23 06:31:05	3.05925700000000012	01	30-39岁	22.5312898077739199	114.061061866168529	440304	V0440300	12979	37	127	38	126	114.059082349999997	22.5271744699999985	114.061522690000004	22.5293904199999986	1
2019-10-23 19:07:11	2019-10-23 21:05:08	3.05925700000000012	03	未知	22.5301465736342692	114.062708553041816	440304	V0440300	12980	37	128	38	127	114.061522690000004	22.5271744699999985	114.063963029999996	22.5293904199999986	1
2019-10-23 19:33:01	2019-10-23 21:22:49	3.05925700000000012	02	未知	22.5295880685399688	114.062273464489436	440304	V0440300	12980	37	128	38	127	114.061522690000004	22.5271744699999985	114.063963029999996	22.5293904199999986	1
2019-10-23 12:56:28	2019-10-23 14:06:40	3.05925700000000012	01	19-29岁	22.5315914484352398	114.065223446872622	440304	V0440300	12981	37	129	38	128	114.063963029999996	22.5271744699999985	114.066403359999995	22.5293904199999986	1
2019-10-23 10:47:37	2019-10-23 16:45:49	3.05925700000000012	01	未知	22.5301465840367783	114.07211312702421	440304	V0440300	12984	37	132	38	131	114.071284030000001	22.5271744699999985	114.073724369999994	22.5293904199999986	1
2019-10-23 00:02:45	2019-10-23 00:17:48	3.05925700000000012	02	30-39岁	22.5296197678131591	114.071434442861658	440304	V0440300	12984	37	132	38	131	114.071284030000001	22.5271744699999985	114.073724369999994	22.5293904199999986	1
2019-10-23 18:47:55	2019-10-23 18:47:55	3.05925700000000012	01	19-29岁	22.5295292830176486	114.075886034792049	440304	V0440300	12985	37	133	38	132	114.073724369999994	22.5271744699999985	114.07616471	22.5293904199999986	1
2019-10-23 11:46:41	2019-10-23 13:42:42	2.29234759999999982	01	19-29岁	22.5323240557724311	113.905015589913759	440305	V0440300	13272	38	63	41	62	113.902900840000001	22.5293904199999986	113.905341179999994	22.5316063799999995	1
2019-10-23 13:18:36	2019-10-23 16:40:49	2.29234759999999982	02	30-39岁	22.531845389764019	113.911097877620378	440305	V0440300	13275	38	66	41	65	113.910221849999999	22.5293904199999986	113.912662190000006	22.5316063799999995	2
2019-10-23 11:40:00	2019-10-23 13:18:22	2.29234759999999982	02	30-39岁	22.531845389764019	113.911097877620378	440305	V0440300	13275	38	66	41	65	113.910221849999999	22.5293904199999986	113.912662190000006	22.5316063799999995	2
2019-10-23 14:19:44	2019-10-23 14:20:44	2.29234759999999982	01	60岁以上	22.5337621529817191	113.910812339832162	440305	V0440300	13275	38	66	41	65	113.910221849999999	22.5293904199999986	113.912662190000006	22.5316063799999995	1
2019-10-23 04:34:00	2019-10-23 04:46:31	2.29234759999999982	01	19-29岁	22.53261413710241	113.916355830269453	440305	V0440300	13277	38	68	41	67	113.915102520000005	22.5293904199999986	113.917542859999998	22.5316063799999995	1
2019-10-23 12:08:48	2019-10-23 14:08:02	2.29234759999999982	02	30-39岁	22.5326471035894116	113.920901578818899	440305	V0440300	13279	38	70	41	69	113.919983189999996	22.5293904199999986	113.922423530000003	22.5316063799999995	1
2019-10-23 11:29:28	2019-10-23 12:33:29	2.29234759999999982	03	未知	22.5316579264449217	113.923915642930325	440305	V0440300	13280	38	71	41	70	113.922423530000003	22.5293904199999986	113.924863869999996	22.5316063799999995	1
2019-10-23 01:36:43	2019-10-23 01:42:59	2.29234759999999982	03	未知	22.5323118633433097	113.925076627520028	440305	V0440300	13281	38	72	40	71	113.924863869999996	22.5293904199999986	113.927304199999995	22.5316063799999995	1
2019-10-23 18:56:02	2019-10-23 21:43:57	2.29234759999999982	01	未知	22.5327351792625485	113.927865097862892	440305	V0440300	13282	38	73	40	72	113.927304199999995	22.5293904199999986	113.929744540000002	22.5316063799999995	1
2019-10-23 18:18:39	2019-10-23 21:24:39	2.29234759999999982	01	30-39岁	22.5336687877844994	113.928077583352149	440305	V0440300	13282	38	73	40	72	113.927304199999995	22.5293904199999986	113.929744540000002	22.5316063799999995	1
2019-10-23 20:16:34	2019-10-23 21:35:40	2.29234759999999982	01	40-49岁	22.5335255005218897	113.961859584875867	440305	V0440300	13296	38	87	40	86	113.961468909999994	22.5293904199999986	113.963909240000007	22.5316063799999995	1
2019-10-23 19:19:02	2019-10-23 20:30:34	2.29234759999999982	01	40-49岁	22.5328607573018509	113.965847578262824	440305	V0440300	13297	38	88	40	87	113.963909240000007	22.5293904199999986	113.966349579999999	22.5316063799999995	1
2019-10-23 21:27:43	2019-10-23 23:37:04	2.29234759999999982	01	19-29岁	22.5322192309285505	113.964851248203331	440305	V0440300	13297	38	88	40	87	113.963909240000007	22.5293904199999986	113.966349579999999	22.5316063799999995	2
2019-10-23 00:00:08	2019-10-23 08:35:48	2.29234759999999982	01	19-29岁	22.5322192309285505	113.964851248203331	440305	V0440300	13297	38	88	40	87	113.963909240000007	22.5293904199999986	113.966349579999999	22.5316063799999995	2
2019-10-23 19:02:02	2019-10-23 20:59:02	2.29234759999999982	01	19-29岁	22.5317749121498601	113.967610296748802	440305	V0440300	13298	38	89	40	88	113.966349579999999	22.5293904199999986	113.968789920000006	22.5316063799999995	1
2019-10-23 11:02:08	2019-10-23 14:15:01	2.29234759999999982	02	50-59岁	22.5327441415216683	113.970192745622342	440305	V0440300	13299	38	90	40	89	113.968789920000006	22.5293904199999986	113.971230250000005	22.5316063799999995	1
2019-10-23 14:25:03	2019-10-23 23:05:36	2.29234759999999982	02	19-29岁	22.5331703370696488	113.982298182267186	440305	V0440300	13304	38	95	40	94	113.980991599999996	22.5293904199999986	113.983431929999995	22.5316063799999995	1
2019-10-23 22:01:07	2019-10-23 23:11:55	2.29234759999999982	03	19-29岁	22.5330158540320618	113.988499812382017	440305	V0440300	13307	38	98	40	97	113.988312609999994	22.5293904199999986	113.990752939999993	22.5316063799999995	1
2019-10-23 12:03:50	2019-10-23 16:48:56	3.05925700000000012	03	未知	22.5323676548907308	113.989067642224271	440304	V0440300	13307	38	98	40	97	113.988312609999994	22.5293904199999986	113.990752939999993	22.5316063799999995	1
2019-10-23 17:59:06	2019-10-23 19:04:20	3.05925700000000012	02	40-49岁	22.5316651842475402	113.988665135225006	440304	V0440300	13307	38	98	40	97	113.988312609999994	22.5293904199999986	113.990752939999993	22.5316063799999995	2
2019-10-23 21:35:46	2019-10-23 23:10:54	3.05925700000000012	02	40-49岁	22.5316651842475402	113.988665135225006	440304	V0440300	13307	38	98	40	97	113.988312609999994	22.5293904199999986	113.990752939999993	22.5316063799999995	2
2019-10-23 19:17:39	2019-10-23 22:55:39	3.05925700000000012	02	19-29岁	22.533390384608559	113.992115459262848	440304	V0440300	13308	38	99	40	98	113.990752939999993	22.5293904199999986	113.99319328	22.5316063799999995	1
2019-10-23 16:22:09	2019-10-23 18:09:44	3.05925700000000012	01	40-49岁	22.5336175562832715	113.992197972079296	440304	V0440300	13308	38	99	40	98	113.990752939999993	22.5293904199999986	113.99319328	22.5316063799999995	1
2019-10-23 19:06:04	2019-10-23 19:06:04	3.05925700000000012	03	未知	22.5332029279671815	113.993673957601274	440304	V0440300	13309	38	100	40	99	113.99319328	22.5293904199999986	113.995633609999999	22.5316063799999995	2
2019-10-23 08:15:39	2019-10-23 10:35:04	3.05925700000000012	03	未知	22.5332029279671815	113.993673957601274	440304	V0440300	13309	38	100	40	99	113.99319328	22.5293904199999986	113.995633609999999	22.5316063799999995	2
2019-10-23 00:00:04	2019-10-23 09:28:26	3.05925700000000012	01	未知	22.5337918180276588	113.99669236442945	440304	V0440300	13310	38	101	40	100	113.995633609999999	22.5293904199999986	113.998073950000006	22.5316063799999995	1
2019-10-23 10:07:07	2019-10-23 10:13:50	3.05925700000000012	03	未知	22.5337330706941898	114.005155667672923	440304	V0440300	13313	38	104	40	103	114.002954619999997	22.5293904199999986	114.005394960000004	22.5316063799999995	1
2019-10-23 16:23:58	2019-10-23 17:37:26	3.05925700000000012	03	未知	22.5318210231428786	114.019798945870704	440304	V0440300	13319	38	110	40	109	114.017596639999994	22.5293904199999986	114.02003698	22.5316063799999995	1
2019-10-23 12:36:25	2019-10-23 16:21:34	3.05925700000000012	01	19-29岁	22.5337738496634898	114.019980461103358	440304	V0440300	13319	38	110	40	109	114.017596639999994	22.5293904199999986	114.02003698	22.5316063799999995	1
2019-10-23 00:24:05	2019-10-23 02:23:14	3.05925700000000012	01	19-29岁	22.5321917646639811	114.020811092626516	440304	V0440300	13320	38	111	40	110	114.02003698	22.5293904199999986	114.022477309999999	22.5316063799999995	2
2019-10-23 16:38:00	2019-10-23 23:40:44	3.05925700000000012	01	19-29岁	22.5321917646639811	114.020811092626516	440304	V0440300	13320	38	111	40	110	114.02003698	22.5293904199999986	114.022477309999999	22.5316063799999995	2
2019-10-23 12:19:08	2019-10-23 12:56:47	3.05925700000000012	01	50-59岁	22.5317184718174985	114.021083566114029	440304	V0440300	13320	38	111	40	110	114.02003698	22.5293904199999986	114.022477309999999	22.5316063799999995	1
2019-10-23 21:41:28	2019-10-23 23:36:37	3.05925700000000012	01	40-49岁	22.5318954330335295	114.021866707294691	440304	V0440300	13320	38	111	40	110	114.02003698	22.5293904199999986	114.022477309999999	22.5316063799999995	1
2019-10-23 11:47:53	2019-10-23 14:11:08	3.05925700000000012	01	19-29岁	22.5320537645257808	114.020182560000862	440304	V0440300	13320	38	111	40	110	114.02003698	22.5293904199999986	114.022477309999999	22.5316063799999995	1
2019-10-23 20:00:06	2019-10-23 20:54:58	3.05925700000000012	02	0-18岁	22.5326223860918908	114.022132851780157	440304	V0440300	13320	38	111	40	110	114.02003698	22.5293904199999986	114.022477309999999	22.5316063799999995	1
2019-10-23 19:25:18	2019-10-23 20:44:50	3.05925700000000012	01	30-39岁	22.533738741887241	114.026859752309818	440304	V0440300	13322	38	113	40	112	114.024917650000006	22.5293904199999986	114.027357980000005	22.5316063799999995	1
2019-10-23 20:15:23	2019-10-23 22:08:37	3.05925700000000012	01	19-29岁	22.5333687541037015	114.025886420173094	440304	V0440300	13322	38	113	40	112	114.024917650000006	22.5293904199999986	114.027357980000005	22.5316063799999995	1
2019-10-23 18:34:35	2019-10-23 20:14:42	3.05925700000000012	01	30-39岁	22.5328912785062414	114.026421285613907	440304	V0440300	13322	38	113	40	112	114.024917650000006	22.5293904199999986	114.027357980000005	22.5316063799999995	1
2019-10-23 12:21:40	2019-10-23 22:58:59	3.05925700000000012	02	19-29岁	22.5331144536747701	114.041456050747399	440304	V0440300	13328	38	119	40	118	114.039559659999995	22.5293904199999986	114.042000000000002	22.5316063799999995	1
2019-10-23 18:23:51	2019-10-23 20:33:15	3.05925700000000012	02	30-39岁	22.5334496871577592	114.043489168244591	440304	V0440300	13329	38	120	40	119	114.042000000000002	22.5293904199999986	114.044440339999994	22.5316063799999995	1
2019-10-23 19:22:18	2019-10-23 21:44:59	3.05925700000000012	01	19-29岁	22.5337525746549012	114.044745740077033	440304	V0440300	13330	38	121	40	120	114.044440339999994	22.5293904199999986	114.046880669999993	22.5316063799999995	1
2019-10-23 11:05:38	2019-10-23 13:17:37	3.05925700000000012	01	30-39岁	22.5322117942697986	114.05423173769961	440304	V0440300	13334	38	125	39	124	114.054201680000006	22.5293904199999986	114.056642019999998	22.5316063799999995	1
2019-10-23 13:09:16	2019-10-23 23:44:11	3.05925700000000012	01	19-29岁	22.5320734824658295	114.060977261160801	440304	V0440300	13336	38	127	39	126	114.059082349999997	22.5293904199999986	114.061522690000004	22.5316063799999995	2
2019-10-23 01:41:40	2019-10-23 02:37:23	3.05925700000000012	01	19-29岁	22.5320734824658295	114.060977261160801	440304	V0440300	13336	38	127	39	126	114.059082349999997	22.5293904199999986	114.061522690000004	22.5316063799999995	2
2019-10-23 01:11:40	2019-10-23 09:57:03	3.05925700000000012	02	19-29岁	22.533333637237341	114.06227190181788	440304	V0440300	13337	38	128	39	127	114.061522690000004	22.5293904199999986	114.063963029999996	22.5316063799999995	1
2019-10-23 17:47:30	2019-10-23 21:07:13	3.05925700000000012	02	19-29岁	22.5325163380121296	114.075366461204268	440304	V0440300	13342	38	133	39	132	114.073724369999994	22.5293904199999986	114.07616471	22.5316063799999995	1
2019-10-23 00:01:29	2019-10-23 01:19:49	2.29234759999999982	01	19-29岁	22.5344645374330597	113.905570158876188	440305	V0440300	13630	39	64	42	63	113.905341179999994	22.5316063799999995	113.907781510000007	22.5338223400000004	1
2019-10-23 17:13:16	2019-10-23 17:53:02	2.29234759999999982	02	50-59岁	22.534389620932771	113.908243385883665	440305	V0440300	13631	39	65	42	64	113.907781510000007	22.5316063799999995	113.910221849999999	22.5338223400000004	1
2019-10-23 14:09:11	2019-10-23 14:10:11	2.29234759999999982	03	未知	22.5358446499532796	113.91445762984695	440305	V0440300	13633	39	67	42	66	113.912662190000006	22.5316063799999995	113.915102520000005	22.5338223400000004	1
2019-10-23 18:32:51	2019-10-23 21:33:34	2.29234759999999982	01	19-29岁	22.535969662234681	113.919564900836647	440305	V0440300	13635	39	69	42	68	113.917542859999998	22.5316063799999995	113.919983189999996	22.5338223400000004	1
2019-10-23 19:01:53	2019-10-23 21:15:13	2.29234759999999982	02	19-29岁	22.5341304246611713	113.92201501183456	440305	V0440300	13636	39	70	42	69	113.919983189999996	22.5316063799999995	113.922423530000003	22.5338223400000004	1
2019-10-23 09:08:16	2019-10-23 09:09:16	2.29234759999999982	01	0-18岁	22.53424392853751	113.924645217169157	440305	V0440300	13637	39	71	42	70	113.922423530000003	22.5316063799999995	113.924863869999996	22.5338223400000004	1
2019-10-23 21:58:18	2019-10-23 23:29:46	2.29234759999999982	01	19-29岁	22.5348156970348903	113.92906254232345	440305	V0440300	13639	39	73	41	72	113.927304199999995	22.5316063799999995	113.929744540000002	22.5338223400000004	1
2019-10-23 00:47:38	2019-10-23 06:37:56	2.29234759999999982	01	50-59岁	22.5341388224630599	113.929534122906347	440305	V0440300	13639	39	73	41	72	113.927304199999995	22.5316063799999995	113.929744540000002	22.5338223400000004	1
2019-10-23 16:13:02	2019-10-23 20:39:15	2.29234759999999982	03	未知	22.5357958569078107	113.935025294338274	440305	V0440300	13642	39	76	41	75	113.934625209999993	22.5316063799999995	113.93706555	22.5338223400000004	1
2019-10-23 15:35:17	2019-10-23 16:46:58	2.29234759999999982	02	30-39岁	22.53587002544608	113.95269540966116	440305	V0440300	13649	39	83	41	82	113.951707560000003	22.5316063799999995	113.954147899999995	22.5338223400000004	1
2019-10-23 09:39:47	2019-10-23 12:08:39	2.29234759999999982	02	40-49岁	22.5341931830485791	113.954218638750248	440305	V0440300	13650	39	84	41	83	113.954147899999995	22.5316063799999995	113.956588240000002	22.5338223400000004	1
2019-10-23 11:02:28	2019-10-23 11:03:28	2.29234759999999982	01	19-29岁	22.5353901579473508	113.957378927302443	440305	V0440300	13651	39	85	41	84	113.956588240000002	22.5316063799999995	113.959028570000001	22.5338223400000004	1
2019-10-23 12:37:15	2019-10-23 13:34:13	2.29234759999999982	03	未知	22.5351855331932107	113.959443023910609	440305	V0440300	13652	39	86	41	85	113.959028570000001	22.5316063799999995	113.961468909999994	22.5338223400000004	1
2019-10-23 12:23:54	2019-10-23 15:02:22	2.29234759999999982	03	未知	22.5348077351021487	113.962851598272948	440305	V0440300	13653	39	87	41	86	113.961468909999994	22.5316063799999995	113.963909240000007	22.5338223400000004	1
2019-10-23 10:21:43	2019-10-23 12:07:42	2.29234759999999982	02	19-29岁	22.5349901089180698	113.963906558188782	440305	V0440300	13653	39	87	41	86	113.961468909999994	22.5316063799999995	113.963909240000007	22.5338223400000004	1
2019-10-23 21:01:48	2019-10-23 22:01:46	2.29234759999999982	01	19-29岁	22.5348048806050585	113.964134059741681	440305	V0440300	13654	39	88	41	87	113.963909240000007	22.5316063799999995	113.966349579999999	22.5338223400000004	1
2019-10-23 15:11:02	2019-10-23 23:39:58	2.29234759999999982	01	19-29岁	22.5342901875808792	113.965554013069863	440305	V0440300	13654	39	88	41	87	113.963909240000007	22.5316063799999995	113.966349579999999	22.5338223400000004	1
2019-10-23 21:56:23	2019-10-23 22:43:33	2.29234759999999982	01	19-29岁	22.5357770824267014	113.964958011148369	440305	V0440300	13654	39	88	41	87	113.963909240000007	22.5316063799999995	113.966349579999999	22.5338223400000004	1
2019-10-23 00:01:17	2019-10-23 00:06:12	2.29234759999999982	01	30-39岁	22.5358755033232896	113.965869089894753	440305	V0440300	13654	39	88	41	87	113.963909240000007	22.5316063799999995	113.966349579999999	22.5338223400000004	1
2019-10-23 17:52:31	2019-10-23 18:42:57	2.29234759999999982	02	40-49岁	22.5349773648984701	113.968492398823287	440305	V0440300	13655	39	89	41	88	113.966349579999999	22.5316063799999995	113.968789920000006	22.5338223400000004	1
2019-10-23 17:51:55	2019-10-23 18:51:13	2.29234759999999982	02	40-49岁	22.53599582976317	113.970335476682664	440305	V0440300	13656	39	90	41	89	113.968789920000006	22.5316063799999995	113.971230250000005	22.5338223400000004	1
2019-10-23 20:59:24	2019-10-23 23:14:48	2.29234759999999982	02	30-39岁	22.5353235757524111	113.978734417673806	440305	V0440300	13660	39	94	41	93	113.978551260000003	22.5316063799999995	113.980991599999996	22.5338223400000004	1
2019-10-23 13:42:58	2019-10-23 20:43:38	2.29234759999999982	02	0-18岁	22.5359269630182695	113.982510257850919	440305	V0440300	13661	39	95	41	94	113.980991599999996	22.5316063799999995	113.983431929999995	22.5338223400000004	1
2019-10-23 21:50:42	2019-10-23 23:35:14	2.29234759999999982	02	40-49岁	22.5353728112577691	113.985203736313224	440305	V0440300	13662	39	96	41	95	113.983431929999995	22.5316063799999995	113.985872270000002	22.5338223400000004	1
2019-10-23 17:57:59	2019-10-23 21:31:47	2.29234759999999982	01	30-39岁	22.5345015382700389	113.986388499264322	440305	V0440300	13663	39	97	41	96	113.985872270000002	22.5316063799999995	113.988312609999994	22.5338223400000004	1
2019-10-23 16:01:39	2019-10-23 21:04:08	2.29234759999999982	02	30-39岁	22.5358492382463886	113.987991408926163	440305	V0440300	13663	39	97	41	96	113.985872270000002	22.5316063799999995	113.988312609999994	22.5338223400000004	1
2019-10-23 15:01:04	2019-10-23 16:12:03	2.29234759999999982	02	30-39岁	22.5346296319981789	113.987444682739621	440305	V0440300	13663	39	97	41	96	113.985872270000002	22.5316063799999995	113.988312609999994	22.5338223400000004	1
2019-10-23 13:17:12	2019-10-23 15:16:17	3.05925700000000012	02	30-39岁	22.5351541675965308	113.991358288586397	440304	V0440300	13665	39	99	41	98	113.990752939999993	22.5316063799999995	113.99319328	22.5338223400000004	1
2019-10-23 08:56:49	2019-10-23 23:24:31	3.05925700000000012	02	19-29岁	22.5350255375813298	113.996063307916174	440304	V0440300	13667	39	101	41	100	113.995633609999999	22.5316063799999995	113.998073950000006	22.5338223400000004	1
2019-10-23 11:03:41	2019-10-23 11:49:07	3.05925700000000012	03	未知	22.5359158624053713	113.996860128169956	440304	V0440300	13667	39	101	41	100	113.995633609999999	22.5316063799999995	113.998073950000006	22.5338223400000004	2
2019-10-23 22:26:08	2019-10-23 23:30:49	3.05925700000000012	03	未知	22.5359158624053713	113.996860128169956	440304	V0440300	13667	39	101	41	100	113.995633609999999	22.5316063799999995	113.998073950000006	22.5338223400000004	2
2019-10-23 10:16:59	2019-10-23 15:04:51	3.05925700000000012	01	19-29岁	22.535251227721961	114.005258916144214	440304	V0440300	13670	39	104	41	103	114.002954619999997	22.5316063799999995	114.005394960000004	22.5338223400000004	1
2019-10-23 17:58:37	2019-10-23 22:30:33	3.05925700000000012	02	30-39岁	22.5351417803473097	114.003259900615177	440304	V0440300	13670	39	104	41	103	114.002954619999997	22.5316063799999995	114.005394960000004	22.5338223400000004	1
2019-10-23 19:31:10	2019-10-23 20:04:06	3.05925700000000012	01	19-29岁	22.5348172669474707	114.014925430128514	440304	V0440300	13674	39	108	41	107	114.012715970000002	22.5316063799999995	114.015156300000001	22.5338223400000004	1
2019-10-23 20:24:43	2019-10-23 21:33:24	3.05925700000000012	01	19-29岁	22.5346006303323989	114.022712190049006	440304	V0440300	13678	39	112	41	111	114.022477309999999	22.5316063799999995	114.024917650000006	22.5338223400000004	1
2019-10-23 14:43:32	2019-10-23 21:25:35	3.05925700000000012	01	19-29岁	22.5339911276440006	114.02733040354569	440304	V0440300	13679	39	113	41	112	114.024917650000006	22.5316063799999995	114.027357980000005	22.5338223400000004	1
2019-10-23 18:33:04	2019-10-23 20:31:09	3.05925700000000012	01	19-29岁	22.5359430821278508	114.025024844818404	440304	V0440300	13679	39	113	41	112	114.024917650000006	22.5316063799999995	114.027357980000005	22.5338223400000004	1
2019-10-23 19:09:14	2019-10-23 20:18:40	3.05925700000000012	02	30-39岁	22.53565095143043	114.027285127689225	440304	V0440300	13679	39	113	41	112	114.024917650000006	22.5316063799999995	114.027357980000005	22.5338223400000004	1
2019-10-23 18:23:30	2019-10-23 21:22:50	3.05925700000000012	01	30-39岁	22.5342412639789202	114.028656069954692	440304	V0440300	13680	39	114	41	113	114.027357980000005	22.5316063799999995	114.029798319999998	22.5338223400000004	1
2019-10-23 21:35:30	2019-10-23 22:21:12	3.05925700000000012	02	19-29岁	22.5354060629383	114.045827829576467	440304	V0440300	13687	39	121	40	120	114.044440339999994	22.5316063799999995	114.046880669999993	22.5338223400000004	1
2019-10-23 12:10:50	2019-10-23 16:28:48	3.05925700000000012	01	30-39岁	22.5340835293041017	114.048022569697807	440304	V0440300	13688	39	122	40	121	114.046880669999993	22.5316063799999995	114.04932101	22.5338223400000004	1
2019-10-23 19:38:35	2019-10-23 22:44:45	3.05925700000000012	02	30-39岁	22.5359521684102013	114.049517904858604	440304	V0440300	13689	39	123	40	122	114.04932101	22.5316063799999995	114.051761350000007	22.5338223400000004	2
2019-10-23 12:12:28	2019-10-23 14:01:40	3.05925700000000012	02	30-39岁	22.5359521684102013	114.049517904858604	440304	V0440300	13689	39	123	40	122	114.04932101	22.5316063799999995	114.051761350000007	22.5338223400000004	2
2019-10-23 12:19:07	2019-10-23 18:45:08	3.05925700000000012	01	19-29岁	22.5357323363597892	114.051310278754798	440304	V0440300	13689	39	123	40	122	114.04932101	22.5316063799999995	114.051761350000007	22.5338223400000004	1
2019-10-23 21:02:21	2019-10-23 22:11:47	3.05925700000000012	02	30-39岁	22.5355096957345715	114.061827483161807	440304	V0440300	13694	39	128	40	127	114.061522690000004	22.5316063799999995	114.063963029999996	22.5338223400000004	1
2019-10-23 02:05:49	2019-10-23 09:57:05	3.05925700000000012	02	19-29岁	22.5357726808089502	114.078737265200402	440304	V0440300	13701	39	135	40	134	114.078605039999999	22.5316063799999995	114.081045380000006	22.5338223400000004	1
2019-10-23 10:42:12	2019-10-23 11:08:44	2.29234759999999982	03	未知	22.5374152234771792	113.90180295217462	440305	V0440300	13985	40	62	43	61	113.900460510000002	22.5338223400000004	113.902900840000001	22.5360383000000013	1
2019-10-23 22:34:16	2019-10-23 23:25:52	2.29234759999999982	02	30-39岁	22.5370592827358394	113.903938466949754	440305	V0440300	13986	40	63	43	62	113.902900840000001	22.5338223400000004	113.905341179999994	22.5360383000000013	1
2019-10-23 10:42:23	2019-10-23 14:25:15	2.29234759999999982	02	30-39岁	22.5364191755767713	113.909130788617901	440305	V0440300	13988	40	65	43	64	113.907781510000007	22.5338223400000004	113.910221849999999	22.5360383000000013	1
2019-10-23 15:56:55	2019-10-23 17:36:15	2.29234759999999982	01	19-29岁	22.5376993209850482	113.914698115453277	440305	V0440300	13990	40	67	43	66	113.912662190000006	22.5338223400000004	113.915102520000005	22.5360383000000013	1
2019-10-23 18:32:01	2019-10-23 21:36:27	2.29234759999999982	01	19-29岁	22.5364174518859492	113.919856122494025	440305	V0440300	13992	40	69	43	68	113.917542859999998	22.5338223400000004	113.919983189999996	22.5360383000000013	1
2019-10-23 12:05:37	2019-10-23 14:30:49	2.29234759999999982	02	30-39岁	22.5380122826601799	113.919723561920222	440305	V0440300	13992	40	69	43	68	113.917542859999998	22.5338223400000004	113.919983189999996	22.5360383000000013	1
2019-10-23 17:45:39	2019-10-23 22:04:12	2.29234759999999982	02	19-29岁	22.53732166190958	113.92890992150609	440305	V0440300	13996	40	73	42	72	113.927304199999995	22.5338223400000004	113.929744540000002	22.5360383000000013	1
2019-10-23 09:33:24	2019-10-23 09:34:24	2.29234759999999982	01	40-49岁	22.5377928175508409	113.938944970788597	440305	V0440300	14000	40	77	42	76	113.93706555	22.5338223400000004	113.939505879999999	22.5360383000000013	1
2019-10-23 16:07:10	2019-10-23 17:11:12	2.29234759999999982	01	19-29岁	22.5378112239955612	113.951312061926544	440305	V0440300	14005	40	82	42	81	113.949267230000004	22.5338223400000004	113.951707560000003	22.5360383000000013	1
2019-10-23 17:35:17	2019-10-23 21:07:00	2.29234759999999982	01	30-39岁	22.5369727848882704	113.960414243512261	440305	V0440300	14009	40	86	42	85	113.959028570000001	22.5338223400000004	113.961468909999994	22.5360383000000013	1
2019-10-23 20:24:38	2019-10-23 21:42:50	2.29234759999999982	02	30-39岁	22.536522039713681	113.961395643782993	440305	V0440300	14009	40	86	42	85	113.959028570000001	22.5338223400000004	113.961468909999994	22.5360383000000013	1
2019-10-23 00:00:55	2019-10-23 07:48:48	2.29234759999999982	02	30-39岁	22.5372397485805287	113.960214088538237	440305	V0440300	14009	40	86	42	85	113.959028570000001	22.5338223400000004	113.961468909999994	22.5360383000000013	1
2019-10-23 06:46:15	2019-10-23 22:34:58	2.29234759999999982	02	40-49岁	22.5364778782256394	113.963835140215153	440305	V0440300	14010	40	87	42	86	113.961468909999994	22.5338223400000004	113.963909240000007	22.5360383000000013	1
2019-10-23 19:20:05	2019-10-23 21:46:00	2.29234759999999982	01	19-29岁	22.5378258657273491	113.961619685379063	440305	V0440300	14010	40	87	42	86	113.961468909999994	22.5338223400000004	113.963909240000007	22.5360383000000013	1
2019-10-23 20:16:14	2019-10-23 21:44:43	2.29234759999999982	01	60岁以上	22.537125022370919	113.963694678683055	440305	V0440300	14010	40	87	42	86	113.961468909999994	22.5338223400000004	113.963909240000007	22.5360383000000013	1
2019-10-23 07:49:55	2019-10-23 11:02:58	2.29234759999999982	03	未知	22.537492631622019	113.96165612966692	440305	V0440300	14010	40	87	42	86	113.961468909999994	22.5338223400000004	113.963909240000007	22.5360383000000013	1
2019-10-23 11:56:56	2019-10-23 13:20:49	2.29234759999999982	01	30-39岁	22.5362719284801187	113.965355226869065	440305	V0440300	14011	40	88	42	87	113.963909240000007	22.5338223400000004	113.966349579999999	22.5360383000000013	2
2019-10-23 16:56:20	2019-10-23 20:24:10	2.29234759999999982	01	30-39岁	22.5362719284801187	113.965355226869065	440305	V0440300	14011	40	88	42	87	113.963909240000007	22.5338223400000004	113.966349579999999	22.5360383000000013	2
2019-10-23 15:47:29	2019-10-23 20:37:59	2.29234759999999982	02	19-29岁	22.5373841832821888	113.964514809624745	440305	V0440300	14011	40	88	42	87	113.963909240000007	22.5338223400000004	113.966349579999999	22.5360383000000013	1
2019-10-23 14:44:13	2019-10-23 20:04:05	2.29234759999999982	01	19-29岁	22.5381857526894294	113.964905316982637	440305	V0440300	14011	40	88	42	87	113.963909240000007	22.5338223400000004	113.966349579999999	22.5360383000000013	1
2019-10-23 19:15:42	2019-10-23 22:27:00	2.29234759999999982	02	19-29岁	22.5381224573873986	113.964420932551121	440305	V0440300	14011	40	88	42	87	113.963909240000007	22.5338223400000004	113.966349579999999	22.5360383000000013	1
2019-10-23 07:52:00	2019-10-23 11:07:22	2.29234759999999982	01	30-39岁	22.5360859242179998	113.966019932185034	440305	V0440300	14011	40	88	42	87	113.963909240000007	22.5338223400000004	113.966349579999999	22.5360383000000013	1
2019-10-23 22:32:39	2019-10-23 23:42:06	2.29234759999999982	02	50-59岁	22.53756497466388	113.96453028452089	440305	V0440300	14011	40	88	42	87	113.963909240000007	22.5338223400000004	113.966349579999999	22.5360383000000013	1
2019-10-23 19:19:35	2019-10-23 22:18:54	2.29234759999999982	02	19-29岁	22.5372707576836113	113.964721313216387	440305	V0440300	14011	40	88	42	87	113.963909240000007	22.5338223400000004	113.966349579999999	22.5360383000000013	1
2019-10-23 00:00:17	2019-10-23 00:32:03	2.29234759999999982	01	30-39岁	22.5381510663784397	113.967849841299909	440305	V0440300	14012	40	89	42	88	113.966349579999999	22.5338223400000004	113.968789920000006	22.5360383000000013	1
2019-10-23 16:10:53	2019-10-23 22:23:45	2.29234759999999982	02	19-29岁	22.5367288672045198	113.967570035343257	440305	V0440300	14012	40	89	42	88	113.966349579999999	22.5338223400000004	113.968789920000006	22.5360383000000013	1
2019-10-23 12:02:06	2019-10-23 13:03:12	2.29234759999999982	01	30-39岁	22.5366992837218696	113.966958617996767	440305	V0440300	14012	40	89	42	88	113.966349579999999	22.5338223400000004	113.968789920000006	22.5360383000000013	1
2019-10-23 12:11:30	2019-10-23 12:55:25	2.29234759999999982	01	19-29岁	22.5380765151478286	113.975390641095885	440305	V0440300	14015	40	92	42	91	113.973670589999998	22.5338223400000004	113.976110930000004	22.5360383000000013	1
2019-10-23 19:20:01	2019-10-23 22:21:24	2.29234759999999982	01	19-29岁	22.5372108232736785	113.982152009709864	440305	V0440300	14018	40	95	42	94	113.980991599999996	22.5338223400000004	113.983431929999995	22.5360383000000013	1
2019-10-23 08:06:38	2019-10-23 08:26:02	2.29234759999999982	01	30-39岁	22.5362528175328691	113.984485106934983	440305	V0440300	14019	40	96	42	95	113.983431929999995	22.5338223400000004	113.985872270000002	22.5360383000000013	2
2019-10-23 23:32:17	2019-10-23 23:39:23	2.29234759999999982	01	30-39岁	22.5362528175328691	113.984485106934983	440305	V0440300	14019	40	96	42	95	113.983431929999995	22.5338223400000004	113.985872270000002	22.5360383000000013	2
2019-10-23 00:00:27	2019-10-23 01:06:13	2.29234759999999982	02	30-39岁	22.5378028307217591	113.986287644444985	440305	V0440300	14020	40	97	42	96	113.985872270000002	22.5338223400000004	113.988312609999994	22.5360383000000013	2
2019-10-23 10:38:18	2019-10-23 12:06:47	2.29234759999999982	02	30-39岁	22.5378028307217591	113.986287644444985	440305	V0440300	14020	40	97	42	96	113.985872270000002	22.5338223400000004	113.988312609999994	22.5360383000000013	2
2019-10-23 06:05:17	2019-10-23 23:39:30	2.29234759999999982	01	50-59岁	22.5367554202418106	113.989633076581427	440305	V0440300	14021	40	98	42	97	113.988312609999994	22.5338223400000004	113.990752939999993	22.5360383000000013	2
2019-10-23 23:41:17	2019-10-23 23:44:09	2.29234759999999982	01	50-59岁	22.5367554202418106	113.989633076581427	440305	V0440300	14021	40	98	42	97	113.988312609999994	22.5338223400000004	113.990752939999993	22.5360383000000013	2
2019-10-23 16:09:10	2019-10-23 21:19:34	2.29234759999999982	02	40-49岁	22.5381616020529485	113.989058493215182	440305	V0440300	14021	40	98	42	97	113.988312609999994	22.5338223400000004	113.990752939999993	22.5360383000000013	1
2019-10-23 10:33:06	2019-10-23 10:34:06	3.05925700000000012	01	50-59岁	22.5366743072949092	113.997844406662637	440304	V0440300	14024	40	101	42	100	113.995633609999999	22.5338223400000004	113.998073950000006	22.5360383000000013	1
2019-10-23 12:46:40	2019-10-23 14:01:40	3.05925700000000012	01	19-29岁	22.5377037506298592	114.003680627317109	440304	V0440300	14027	40	104	42	103	114.002954619999997	22.5338223400000004	114.005394960000004	22.5360383000000013	3
2019-10-23 20:43:51	2019-10-23 21:33:31	3.05925700000000012	01	19-29岁	22.5377037506298592	114.003680627317109	440304	V0440300	14027	40	104	42	103	114.002954619999997	22.5338223400000004	114.005394960000004	22.5360383000000013	3
2019-10-23 11:48:16	2019-10-23 11:49:16	3.05925700000000012	01	19-29岁	22.5377037506298592	114.003680627317109	440304	V0440300	14027	40	104	42	103	114.002954619999997	22.5338223400000004	114.005394960000004	22.5360383000000013	3
2019-10-23 14:40:05	2019-10-23 15:40:43	3.05925700000000012	02	30-39岁	22.5375766955753996	114.003158729443598	440304	V0440300	14027	40	104	42	103	114.002954619999997	22.5338223400000004	114.005394960000004	22.5360383000000013	1
2019-10-23 17:42:06	2019-10-23 22:58:53	3.05925700000000012	01	19-29岁	22.5362859142577605	114.007510014700969	440304	V0440300	14028	40	105	42	104	114.005394960000004	22.5338223400000004	114.007835290000003	22.5360383000000013	1
2019-10-23 12:09:23	2019-10-23 14:09:24	3.05925700000000012	03	未知	22.5378337206862405	114.009691795683736	440304	V0440300	14029	40	106	42	105	114.007835290000003	22.5338223400000004	114.010275629999995	22.5360383000000013	1
2019-10-23 15:47:21	2019-10-23 18:15:39	3.05925700000000012	02	60岁以上	22.5368532172478702	114.017640863763944	440304	V0440300	14033	40	110	42	109	114.017596639999994	22.5338223400000004	114.02003698	22.5360383000000013	2
2019-10-23 18:16:11	2019-10-23 20:22:01	3.05925700000000012	02	60岁以上	22.5368532172478702	114.017640863763944	440304	V0440300	14033	40	110	42	109	114.017596639999994	22.5338223400000004	114.02003698	22.5360383000000013	2
2019-10-23 18:22:49	2019-10-23 22:58:41	3.05925700000000012	01	19-29岁	22.5371220181652987	114.018995277089005	440304	V0440300	14033	40	110	42	109	114.017596639999994	22.5338223400000004	114.02003698	22.5360383000000013	1
2019-10-23 16:03:48	2019-10-23 16:53:41	3.05925700000000012	01	19-29岁	22.5378971542756084	114.022835764347406	440304	V0440300	14035	40	112	42	111	114.022477309999999	22.5338223400000004	114.024917650000006	22.5360383000000013	1
2019-10-23 19:03:49	2019-10-23 21:26:08	3.05925700000000012	02	19-29岁	22.5368075094273195	114.048421259251199	440304	V0440300	14045	40	122	41	121	114.046880669999993	22.5338223400000004	114.04932101	22.5360383000000013	1
2019-10-23 00:00:39	2019-10-23 01:52:36	3.05925700000000012	02	19-29岁	22.537880335077439	114.056724979619261	440304	V0440300	14049	40	126	41	125	114.056642019999998	22.5338223400000004	114.059082349999997	22.5360383000000013	1
2019-10-23 19:21:36	2019-10-23 21:12:02	3.05925700000000012	03	未知	22.5365417711109295	114.059532112462733	440304	V0440300	14050	40	127	41	126	114.059082349999997	22.5338223400000004	114.061522690000004	22.5360383000000013	1
2019-10-23 16:15:26	2019-10-23 19:30:18	3.05925700000000012	01	30-39岁	22.5361207921631603	114.063165046929967	440304	V0440300	14051	40	128	41	127	114.061522690000004	22.5338223400000004	114.063963029999996	22.5360383000000013	1
2019-10-23 17:09:44	2019-10-23 20:26:01	3.05925700000000012	02	19-29岁	22.5376459437481884	114.064638739271828	440304	V0440300	14052	40	129	41	128	114.063963029999996	22.5338223400000004	114.066403359999995	22.5360383000000013	1
2019-10-23 23:30:21	2019-10-23 23:44:55	3.05925700000000012	01	50-59岁	22.5377739923036593	114.072156222801325	440304	V0440300	14055	40	132	41	131	114.071284030000001	22.5338223400000004	114.073724369999994	22.5360383000000013	1
2019-10-23 15:05:50	2019-10-23 20:58:14	3.05925700000000012	01	30-39岁	22.53821278726641	114.077422794865043	440304	V0440300	14057	40	134	41	133	114.07616471	22.5338223400000004	114.078605039999999	22.5360383000000013	1
2019-10-23 18:47:52	2019-10-23 23:05:56	3.17181930000000012	01	60岁以上	22.5364591241945789	114.11173806467356	440303	V0440300	14071	40	148	41	147	114.110329410000006	22.5338223400000004	114.112769749999998	22.5360383000000013	1
2019-10-23 13:44:48	2019-10-23 16:20:30	2.29234759999999982	01	40-49岁	22.540333195259759	113.899619881239474	440305	V0440300	14341	41	61	44	60	113.898020169999995	22.5360383000000013	113.900460510000002	22.5382542599999987	1
2019-10-23 20:01:01	2019-10-23 21:39:32	2.29234759999999982	01	19-29岁	22.5398971431154713	113.900406835234449	440305	V0440300	14341	41	61	44	60	113.898020169999995	22.5360383000000013	113.900460510000002	22.5382542599999987	1
2019-10-23 00:02:41	2019-10-23 00:54:48	2.29234759999999982	01	40-49岁	22.5387900133029717	113.908524205514098	440305	V0440300	14345	41	65	44	64	113.907781510000007	22.5360383000000013	113.910221849999999	22.5382542599999987	1
2019-10-23 17:11:30	2019-10-23 18:26:35	2.29234759999999982	01	19-29岁	22.5397418532257916	113.91297196142898	440305	V0440300	14347	41	67	44	66	113.912662190000006	22.5360383000000013	113.915102520000005	22.5382542599999987	1
2019-10-23 19:08:33	2019-10-23 21:44:15	2.29234759999999982	02	30-39岁	22.5401796084784003	113.919325686004129	440305	V0440300	14349	41	69	44	68	113.917542859999998	22.5360383000000013	113.919983189999996	22.5382542599999987	1
2019-10-23 12:25:27	2019-10-23 13:45:55	2.29234759999999982	01	40-49岁	22.5387370237438098	113.92033895321461	440305	V0440300	14350	41	70	43	69	113.919983189999996	22.5360383000000013	113.922423530000003	22.5382542599999987	1
2019-10-23 18:24:19	2019-10-23 20:12:56	2.29234759999999982	01	19-29岁	22.5393336095315	113.921802417044063	440305	V0440300	14350	41	70	43	69	113.919983189999996	22.5360383000000013	113.922423530000003	22.5382542599999987	1
2019-10-23 20:19:01	2019-10-23 22:08:49	2.29234759999999982	01	30-39岁	22.5403181801375894	113.952636559794527	440305	V0440300	14363	41	83	43	82	113.951707560000003	22.5360383000000013	113.954147899999995	22.5382542599999987	1
2019-10-23 12:28:28	2019-10-23 14:13:08	2.29234759999999982	02	40-49岁	22.5390580508613603	113.958532339904039	440305	V0440300	14365	41	85	43	84	113.956588240000002	22.5360383000000013	113.959028570000001	22.5382542599999987	1
2019-10-23 11:30:09	2019-10-23 13:29:25	2.29234759999999982	02	40-49岁	22.5387489655869295	113.961754913945256	440305	V0440300	14367	41	87	43	86	113.961468909999994	22.5360383000000013	113.963909240000007	22.5382542599999987	1
2019-10-23 00:02:11	2019-10-23 02:09:31	2.29234759999999982	01	19-29岁	22.5382876927665698	113.963134885345241	440305	V0440300	14367	41	87	43	86	113.961468909999994	22.5360383000000013	113.963909240000007	22.5382542599999987	2
2019-10-23 17:04:06	2019-10-23 21:28:59	2.29234759999999982	01	19-29岁	22.5382876927665698	113.963134885345241	440305	V0440300	14367	41	87	43	86	113.961468909999994	22.5360383000000013	113.963909240000007	22.5382542599999987	2
2019-10-23 12:56:33	2019-10-23 12:57:33	2.29234759999999982	01	30-39岁	22.5392636966622604	113.962248843565135	440305	V0440300	14367	41	87	43	86	113.961468909999994	22.5360383000000013	113.963909240000007	22.5382542599999987	1
2019-10-23 18:15:45	2019-10-23 21:27:40	2.29234759999999982	01	19-29岁	22.5401354020005584	113.965397013594	440305	V0440300	14368	41	88	43	87	113.963909240000007	22.5360383000000013	113.966349579999999	22.5382542599999987	1
2019-10-23 00:00:27	2019-10-23 00:03:17	2.29234759999999982	02	30-39岁	22.5384155003663302	113.965123744816495	440305	V0440300	14368	41	88	43	87	113.963909240000007	22.5360383000000013	113.966349579999999	22.5382542599999987	1
2019-10-23 20:58:38	2019-10-23 23:00:02	2.29234759999999982	03	未知	22.5401859351219009	113.973343235868114	440305	V0440300	14371	41	91	43	90	113.971230250000005	22.5360383000000013	113.973670589999998	22.5382542599999987	1
2019-10-23 19:48:38	2019-10-23 22:04:31	2.29234759999999982	01	40-49岁	22.5388219295286092	113.978075300786514	440305	V0440300	14373	41	93	43	92	113.976110930000004	22.5360383000000013	113.978551260000003	22.5382542599999987	1
2019-10-23 21:16:55	2019-10-23 23:06:40	2.29234759999999982	01	40-49岁	22.5384625038866808	113.977199020715801	440305	V0440300	14373	41	93	43	92	113.976110930000004	22.5360383000000013	113.978551260000003	22.5382542599999987	1
2019-10-23 07:31:36	2019-10-23 08:10:51	2.29234759999999982	02	19-29岁	22.5392793859218692	113.978405379791567	440305	V0440300	14373	41	93	43	92	113.976110930000004	22.5360383000000013	113.978551260000003	22.5382542599999987	1
2019-10-23 19:15:11	2019-10-23 19:55:04	2.29234759999999982	01	19-29岁	22.5397298281963003	113.978842485092784	440305	V0440300	14374	41	94	43	93	113.978551260000003	22.5360383000000013	113.980991599999996	22.5382542599999987	1
2019-10-23 21:16:24	2019-10-23 21:48:20	2.29234759999999982	01	30-39岁	22.5403197219630407	113.98574718105823	440305	V0440300	14376	41	96	43	95	113.983431929999995	22.5360383000000013	113.985872270000002	22.5382542599999987	1
2019-10-23 23:01:48	2019-10-23 23:01:48	2.29234759999999982	02	19-29岁	22.5394008260565393	113.984873312524826	440305	V0440300	14376	41	96	43	95	113.983431929999995	22.5360383000000013	113.985872270000002	22.5382542599999987	1
2019-10-23 17:46:06	2019-10-23 18:38:59	2.29234759999999982	01	19-29岁	22.5393368136634393	113.987235596131782	440305	V0440300	14377	41	97	43	96	113.985872270000002	22.5360383000000013	113.988312609999994	22.5382542599999987	1
2019-10-23 22:27:27	2019-10-23 22:59:21	2.29234759999999982	01	30-39岁	22.5404522724947789	113.987522271637829	440305	V0440300	14377	41	97	43	96	113.985872270000002	22.5360383000000013	113.988312609999994	22.5382542599999987	1
2019-10-23 07:59:39	2019-10-23 16:30:51	2.29234759999999982	01	19-29岁	22.53948653757476	113.987038031896702	440305	V0440300	14377	41	97	43	96	113.985872270000002	22.5360383000000013	113.988312609999994	22.5382542599999987	1
2019-10-23 19:52:42	2019-10-23 22:54:58	2.29234759999999982	01	50-59岁	22.5403646514112097	113.989107832442045	440305	V0440300	14378	41	98	43	97	113.988312609999994	22.5360383000000013	113.990752939999993	22.5382542599999987	1
2019-10-23 15:54:24	2019-10-23 21:26:13	3.05925700000000012	01	19-29岁	22.5392079457874885	114.005941047455295	440304	V0440300	14385	41	105	43	104	114.005394960000004	22.5360383000000013	114.007835290000003	22.5382542599999987	1
2019-10-23 06:58:30	2019-10-23 08:05:50	3.05925700000000012	01	40-49岁	22.5391541627819585	114.013724518733	440304	V0440300	14388	41	108	43	107	114.012715970000002	22.5360383000000013	114.015156300000001	22.5382542599999987	1
2019-10-23 07:53:36	2019-10-23 16:43:28	3.05925700000000012	01	40-49岁	22.538864377147771	114.015129825127786	440304	V0440300	14388	41	108	43	107	114.012715970000002	22.5360383000000013	114.015156300000001	22.5382542599999987	1
2019-10-23 16:36:19	2019-10-23 18:26:49	3.05925700000000012	02	40-49岁	22.5384955829900591	114.013738695601646	440304	V0440300	14388	41	108	43	107	114.012715970000002	22.5360383000000013	114.015156300000001	22.5382542599999987	1
2019-10-23 13:12:20	2019-10-23 17:28:34	3.05925700000000012	02	19-29岁	22.5397217885424794	114.015616598840424	440304	V0440300	14389	41	109	43	108	114.015156300000001	22.5360383000000013	114.017596639999994	22.5382542599999987	1
2019-10-23 16:17:10	2019-10-23 18:19:24	3.05925700000000012	01	19-29岁	22.5391148059723498	114.01597942511134	440304	V0440300	14389	41	109	43	108	114.015156300000001	22.5360383000000013	114.017596639999994	22.5382542599999987	1
2019-10-23 15:30:26	2019-10-23 20:08:00	3.05925700000000012	01	0-18岁	22.5400132099172907	114.026472676566058	440304	V0440300	14393	41	113	43	112	114.024917650000006	22.5360383000000013	114.027357980000005	22.5382542599999987	1
2019-10-23 07:21:47	2019-10-23 08:32:21	3.05925700000000012	01	19-29岁	22.5385124058115593	114.025844171485943	440304	V0440300	14393	41	113	43	112	114.024917650000006	22.5360383000000013	114.027357980000005	22.5382542599999987	1
2019-10-23 21:11:11	2019-10-23 21:17:33	3.05925700000000012	01	19-29岁	22.5390202702696385	114.048996005004497	440304	V0440300	14402	41	122	42	121	114.046880669999993	22.5360383000000013	114.04932101	22.5382542599999987	1
2019-10-23 08:32:03	2019-10-23 10:34:53	3.05925700000000012	01	30-39岁	22.5393413172795185	114.056169317091985	440304	V0440300	14405	41	125	42	124	114.054201680000006	22.5360383000000013	114.056642019999998	22.5382542599999987	1
2019-10-23 16:08:15	2019-10-23 22:03:40	3.05925700000000012	01	40-49岁	22.5397381579970215	114.061086952942816	440304	V0440300	14407	41	127	42	126	114.059082349999997	22.5360383000000013	114.061522690000004	22.5382542599999987	1
2019-10-23 00:04:18	2019-10-23 00:37:31	3.05925700000000012	01	19-29岁	22.5390025508538585	114.063308082242386	440304	V0440300	14408	41	128	42	127	114.061522690000004	22.5360383000000013	114.063963029999996	22.5382542599999987	1
2019-10-23 18:44:11	2019-10-23 21:23:03	3.05925700000000012	01	30-39岁	22.5400909814998514	114.066073576378031	440304	V0440300	14409	41	129	42	128	114.063963029999996	22.5360383000000013	114.066403359999995	22.5382542599999987	1
2019-10-23 13:33:36	2019-10-23 16:47:00	3.05925700000000012	03	未知	22.5400198678569588	114.077530468595782	440304	V0440300	14414	41	134	42	133	114.07616471	22.5360383000000013	114.078605039999999	22.5382542599999987	1
2019-10-23 21:47:46	2019-10-23 22:32:06	3.05925700000000012	01	19-29岁	22.5399094651119114	114.077911726972999	440304	V0440300	14414	41	134	42	133	114.07616471	22.5360383000000013	114.078605039999999	22.5382542599999987	1
2019-10-23 19:15:12	2019-10-23 20:23:29	3.05925700000000012	01	60岁以上	22.5386266402136499	114.079833394014827	440304	V0440300	14415	41	135	42	134	114.078605039999999	22.5360383000000013	114.081045380000006	22.5382542599999987	1
2019-10-23 21:42:23	2019-10-23 22:41:36	3.05925700000000012	03	未知	22.5388282195274208	114.081490614484395	440304	V0440300	14416	41	136	42	135	114.081045380000006	22.5360383000000013	114.083485710000005	22.5382542599999987	1
2019-10-23 19:32:28	2019-10-23 19:32:28	3.05925700000000012	01	40-49岁	22.5386716289058988	114.088285515602934	440304	V0440300	14418	41	138	42	137	114.085926049999998	22.5360383000000013	114.088366390000004	22.5382542599999987	1
2019-10-23 17:21:05	2019-10-23 19:43:40	3.05925700000000012	02	19-29岁	22.5399635093185111	114.093340027161943	440304	V0440300	14421	41	141	42	140	114.093247059999996	22.5360383000000013	114.095687400000003	22.5382542599999987	2
2019-10-23 19:44:12	2019-10-23 22:46:25	3.05925700000000012	02	19-29岁	22.5399635093185111	114.093340027161943	440304	V0440300	14421	41	141	42	140	114.093247059999996	22.5360383000000013	114.095687400000003	22.5382542599999987	2
2019-10-23 17:15:04	2019-10-23 20:53:54	3.17181930000000012	01	30-39岁	22.5402095316570303	114.101467466048263	440303	V0440300	14424	41	144	42	143	114.100568069999994	22.5360383000000013	114.103008399999993	22.5382542599999987	1
2019-10-23 21:16:58	2019-10-23 22:55:05	3.17181930000000012	02	30-39岁	22.5390040057274987	114.103688539297096	440303	V0440300	14425	41	145	42	144	114.103008399999993	22.5360383000000013	114.10544874	22.5382542599999987	1
2019-10-23 19:37:21	2019-10-23 20:56:31	3.17181930000000012	01	30-39岁	22.5396463554639688	114.106279115105892	440303	V0440300	14426	41	146	42	145	114.10544874	22.5360383000000013	114.107889080000007	22.5382542599999987	1
2019-10-23 16:58:10	2019-10-23 18:42:45	3.17181930000000012	02	19-29岁	22.5388832298793389	114.122093849701386	440303	V0440300	14432	41	152	42	151	114.120090759999997	22.5360383000000013	114.122531089999995	22.5382542599999987	1
2019-10-23 14:36:12	2019-10-23 20:50:32	2.29234759999999982	01	19-29岁	22.5409910213206892	113.908941481089514	440305	V0440300	14702	42	65	45	64	113.907781510000007	22.5382542599999987	113.910221849999999	22.5404702099999987	1
2019-10-23 19:07:46	2019-10-23 20:35:15	2.29234759999999982	01	19-29岁	22.5405943545932992	113.941992077730802	440305	V0440300	14716	42	79	44	78	113.941946220000005	22.5382542599999987	113.944386559999998	22.5404702099999987	1
2019-10-23 10:11:42	2019-10-23 11:25:04	2.29234759999999982	02	30-39岁	22.5424208523312117	113.960255998123117	440305	V0440300	14723	42	86	44	85	113.959028570000001	22.5382542599999987	113.961468909999994	22.5404702099999987	1
2019-10-23 13:07:47	2019-10-23 13:44:36	2.29234759999999982	01	30-39岁	22.5416075866325514	113.961634006490641	440305	V0440300	14724	42	87	44	86	113.961468909999994	22.5382542599999987	113.963909240000007	22.5404702099999987	1
2019-10-23 11:28:20	2019-10-23 14:04:15	2.29234759999999982	01	40-49岁	22.5412528225614395	113.961486328406565	440305	V0440300	14724	42	87	44	86	113.961468909999994	22.5382542599999987	113.963909240000007	22.5404702099999987	1
2019-10-23 12:30:36	2019-10-23 14:28:54	2.29234759999999982	02	19-29岁	22.5412190069120904	113.963517627168983	440305	V0440300	14724	42	87	44	86	113.961468909999994	22.5382542599999987	113.963909240000007	22.5404702099999987	1
2019-10-23 17:35:29	2019-10-23 22:38:29	2.29234759999999982	01	30-39岁	22.5407839376563004	113.963896342932884	440305	V0440300	14724	42	87	44	86	113.961468909999994	22.5382542599999987	113.963909240000007	22.5404702099999987	1
2019-10-23 08:34:15	2019-10-23 09:11:56	2.29234759999999982	01	40-49岁	22.5417374980810692	113.962777604194557	440305	V0440300	14724	42	87	44	86	113.961468909999994	22.5382542599999987	113.963909240000007	22.5404702099999987	3
2019-10-23 09:27:33	2019-10-23 10:34:07	2.29234759999999982	01	40-49岁	22.5417374980810692	113.962777604194557	440305	V0440300	14724	42	87	44	86	113.961468909999994	22.5382542599999987	113.963909240000007	22.5404702099999987	3
2019-10-23 07:13:43	2019-10-23 08:33:27	2.29234759999999982	01	40-49岁	22.5417374980810692	113.962777604194557	440305	V0440300	14724	42	87	44	86	113.961468909999994	22.5382542599999987	113.963909240000007	22.5404702099999987	3
2019-10-23 09:56:08	2019-10-23 12:14:26	2.29234759999999982	01	40-49岁	22.5405777664543017	113.963492802534404	440305	V0440300	14724	42	87	44	86	113.961468909999994	22.5382542599999987	113.963909240000007	22.5404702099999987	1
2019-10-23 03:10:03	2019-10-23 06:04:13	2.29234759999999982	01	30-39岁	22.5415679873594605	113.961926342190154	440305	V0440300	14724	42	87	44	86	113.961468909999994	22.5382542599999987	113.963909240000007	22.5404702099999987	1
2019-10-23 09:23:47	2019-10-23 22:17:53	2.29234759999999982	01	19-29岁	22.5426720044929709	113.963038895336979	440305	V0440300	14724	42	87	44	86	113.961468909999994	22.5382542599999987	113.963909240000007	22.5404702099999987	1
2019-10-23 11:16:07	2019-10-23 19:54:18	2.29234759999999982	01	19-29岁	22.5417008426012195	113.965615371740455	440305	V0440300	14725	42	88	44	87	113.963909240000007	22.5382542599999987	113.966349579999999	22.5404702099999987	1
2019-10-23 16:11:51	2019-10-23 18:21:41	2.29234759999999982	01	19-29岁	22.5423837287064686	113.967368688564278	440305	V0440300	14726	42	89	44	88	113.966349579999999	22.5382542599999987	113.968789920000006	22.5404702099999987	1
2019-10-23 18:24:03	2019-10-23 21:00:13	2.29234759999999982	01	30-39岁	22.5405567323281097	113.977221394488026	440305	V0440300	14730	42	93	44	92	113.976110930000004	22.5382542599999987	113.978551260000003	22.5404702099999987	1
2019-10-23 11:58:35	2019-10-23 13:41:44	2.29234759999999982	01	40-49岁	22.541099306133539	113.981601061422765	440305	V0440300	14732	42	95	44	94	113.980991599999996	22.5382542599999987	113.983431929999995	22.5404702099999987	1
2019-10-23 17:20:33	2019-10-23 18:44:38	2.29234759999999982	01	19-29岁	22.5407566855557917	113.983541938164151	440305	V0440300	14733	42	96	44	95	113.983431929999995	22.5382542599999987	113.985872270000002	22.5404702099999987	1
2019-10-23 20:01:40	2019-10-23 22:13:10	2.29234759999999982	02	30-39岁	22.5408581323195989	113.987989527760192	440305	V0440300	14734	42	97	44	96	113.985872270000002	22.5382542599999987	113.988312609999994	22.5404702099999987	1
2019-10-23 22:31:49	2019-10-23 23:35:01	2.29234759999999982	01	30-39岁	22.5415190063308088	113.986653832559057	440305	V0440300	14734	42	97	44	96	113.985872270000002	22.5382542599999987	113.988312609999994	22.5404702099999987	1
2019-10-23 18:42:27	2019-10-23 22:44:45	2.29234759999999982	02	19-29岁	22.5423453349221887	113.986441563846071	440305	V0440300	14734	42	97	44	96	113.985872270000002	22.5382542599999987	113.988312609999994	22.5404702099999987	1
2019-10-23 17:44:38	2019-10-23 18:22:16	2.29234759999999982	02	30-39岁	22.5420752388113996	113.986476579660803	440305	V0440300	14734	42	97	44	96	113.985872270000002	22.5382542599999987	113.988312609999994	22.5404702099999987	1
2019-10-23 22:30:12	2019-10-23 23:28:16	2.29234759999999982	01	40-49岁	22.5404790504786199	113.987988043550502	440305	V0440300	14734	42	97	44	96	113.985872270000002	22.5382542599999987	113.988312609999994	22.5404702099999987	1
2019-10-23 10:56:41	2019-10-23 12:04:05	2.29234759999999982	01	19-29岁	22.5409054649239806	113.989552733057266	440305	V0440300	14735	42	98	44	97	113.988312609999994	22.5382542599999987	113.990752939999993	22.5404702099999987	1
2019-10-23 14:51:07	2019-10-23 15:32:29	2.29234759999999982	01	19-29岁	22.5409001162591096	113.988785306019949	440305	V0440300	14735	42	98	44	97	113.988312609999994	22.5382542599999987	113.990752939999993	22.5404702099999987	1
2019-10-23 15:57:09	2019-10-23 15:58:09	3.05925700000000012	03	未知	22.5411127015353401	113.994357540616818	440304	V0440300	14737	42	100	44	99	113.99319328	22.5382542599999987	113.995633609999999	22.5404702099999987	1
2019-10-23 20:38:54	2019-10-23 22:13:01	3.05925700000000012	01	19-29岁	22.5418926667860795	113.99407831173076	440304	V0440300	14737	42	100	44	99	113.99319328	22.5382542599999987	113.995633609999999	22.5404702099999987	1
2019-10-23 10:57:10	2019-10-23 14:15:21	3.05925700000000012	01	30-39岁	22.5414641883689093	114.009331773361424	440304	V0440300	14743	42	106	44	105	114.007835290000003	22.5382542599999987	114.010275629999995	22.5404702099999987	1
2019-10-23 18:52:21	2019-10-23 22:45:11	3.05925700000000012	01	40-49岁	22.5425442582082987	114.017916866152518	440304	V0440300	14747	42	110	44	109	114.017596639999994	22.5382542599999987	114.02003698	22.5404702099999987	1
2019-10-23 10:17:56	2019-10-23 14:58:21	3.05925700000000012	01	19-29岁	22.5425642245940807	114.038524281720257	440304	V0440300	14755	42	118	43	117	114.037119329999996	22.5382542599999987	114.039559659999995	22.5404702099999987	1
2019-10-23 14:01:00	2019-10-23 16:18:53	3.05925700000000012	01	30-39岁	22.542504175558939	114.042616071981499	440304	V0440300	14757	42	120	43	119	114.042000000000002	22.5382542599999987	114.044440339999994	22.5404702099999987	1
2019-10-23 14:10:11	2019-10-23 17:04:29	3.05925700000000012	03	未知	22.5415644541053091	114.048941881308821	440304	V0440300	14759	42	122	43	121	114.046880669999993	22.5382542599999987	114.04932101	22.5404702099999987	1
2019-10-23 20:16:09	2019-10-23 20:17:09	3.05925700000000012	01	19-29岁	22.5410768337053398	114.057298427299955	440304	V0440300	14763	42	126	43	125	114.056642019999998	22.5382542599999987	114.059082349999997	22.5404702099999987	1
2019-10-23 18:15:15	2019-10-23 20:56:57	3.05925700000000012	02	30-39岁	22.5409952713000088	114.059253108787914	440304	V0440300	14764	42	127	43	126	114.059082349999997	22.5382542599999987	114.061522690000004	22.5404702099999987	1
2019-10-23 10:47:10	2019-10-23 17:22:57	3.05925700000000012	01	19-29岁	22.5425319445774797	114.063330525600264	440304	V0440300	14765	42	128	43	127	114.061522690000004	22.5382542599999987	114.063963029999996	22.5404702099999987	1
2019-10-23 15:07:17	2019-10-23 18:27:01	3.05925700000000012	03	19-29岁	22.5421652843720999	114.064504243578241	440304	V0440300	14766	42	129	43	128	114.063963029999996	22.5382542599999987	114.066403359999995	22.5404702099999987	1
2019-10-23 17:01:42	2019-10-23 18:54:16	3.05925700000000012	01	19-29岁	22.5415548898734315	114.081044594517678	440304	V0440300	14772	42	135	43	134	114.078605039999999	22.5382542599999987	114.081045380000006	22.5404702099999987	1
2019-10-23 17:20:30	2019-10-23 19:26:27	3.05925700000000012	01	19-29岁	22.5423016004693793	114.083895223778754	440304	V0440300	14774	42	137	43	136	114.083485710000005	22.5382542599999987	114.085926049999998	22.5404702099999987	2
2019-10-23 19:27:12	2019-10-23 20:05:59	3.05925700000000012	01	19-29岁	22.5423016004693793	114.083895223778754	440304	V0440300	14774	42	137	43	136	114.083485710000005	22.5382542599999987	114.085926049999998	22.5404702099999987	2
2019-10-23 10:23:58	2019-10-23 12:48:43	3.05925700000000012	01	19-29岁	22.5409311962770715	114.090453419542456	440304	V0440300	14776	42	139	43	138	114.088366390000004	22.5382542599999987	114.090806720000003	22.5404702099999987	1
2019-10-23 15:49:21	2019-10-23 16:56:47	3.05925700000000012	02	30-39岁	22.5405503525307189	114.097845844620835	440304	V0440300	14779	42	142	43	141	114.095687400000003	22.5382542599999987	114.098127730000002	22.5404702099999987	1
2019-10-23 12:14:08	2019-10-23 15:07:00	3.05925700000000012	01	60岁以上	22.5423539541321816	114.098760328533317	440304	V0440300	14780	42	143	43	142	114.098127730000002	22.5382542599999987	114.100568069999994	22.5404702099999987	1
2019-10-23 19:39:05	2019-10-23 23:31:33	3.17181930000000012	03	未知	22.5425952780924312	114.09862896598213	440303	V0440300	14780	42	143	43	142	114.098127730000002	22.5382542599999987	114.100568069999994	22.5404702099999987	1
2019-10-23 00:01:01	2019-10-23 02:12:46	3.17181930000000012	02	30-39岁	22.5423598285524207	114.101587715491064	440303	V0440300	14781	42	144	43	143	114.100568069999994	22.5382542599999987	114.103008399999993	22.5404702099999987	1
2019-10-23 00:10:55	2019-10-23 01:15:46	3.17181930000000012	02	19-29岁	22.5413852558740793	114.107612868321084	440303	V0440300	14783	42	146	43	145	114.10544874	22.5382542599999987	114.107889080000007	22.5404702099999987	1
2019-10-23 10:52:59	2019-10-23 12:44:08	3.17181930000000012	01	19-29岁	22.5410217865779003	114.112498127366806	440303	V0440300	14785	42	148	43	147	114.110329410000006	22.5382542599999987	114.112769749999998	22.5404702099999987	1
2019-10-23 09:00:40	2019-10-23 11:09:20	3.17181930000000012	02	60岁以上	22.5426751610292513	114.112590026108322	440303	V0440300	14785	42	148	43	147	114.110329410000006	22.5382542599999987	114.112769749999998	22.5404702099999987	1
2019-10-23 23:28:26	2019-10-23 23:28:26	3.17181930000000012	02	19-29岁	22.541682658677221	114.11411675297461	440303	V0440300	14786	42	149	43	148	114.112769749999998	22.5382542599999987	114.115210079999997	22.5404702099999987	1
2019-10-23 17:39:54	2019-10-23 17:40:54	3.17181930000000012	02	19-29岁	22.5420822170537392	114.113748926344556	440303	V0440300	14786	42	149	43	148	114.112769749999998	22.5382542599999987	114.115210079999997	22.5404702099999987	1
2019-10-23 16:50:49	2019-10-23 18:32:02	3.17181930000000012	02	40-49岁	22.5419375389137606	114.118765700680072	440303	V0440300	14788	42	151	43	150	114.117650420000004	22.5382542599999987	114.120090759999997	22.5404702099999987	2
2019-10-23 16:46:04	2019-10-23 16:50:49	3.17181930000000012	02	40-49岁	22.5419375389137606	114.118765700680072	440303	V0440300	14788	42	151	43	150	114.117650420000004	22.5382542599999987	114.120090759999997	22.5404702099999987	2
2019-10-23 15:42:59	2019-10-23 18:48:29	2.29234759999999982	01	19-29岁	22.5438651679459099	113.912452705736158	440305	V0440300	15060	43	66	46	65	113.910221849999999	22.5404702099999987	113.912662190000006	22.5426861699999996	1
2019-10-23 17:30:04	2019-10-23 21:17:28	2.29234759999999982	02	40-49岁	22.5433902875397294	113.913570836211548	440305	V0440300	15061	43	67	46	66	113.912662190000006	22.5404702099999987	113.915102520000005	22.5426861699999996	1
2019-10-23 14:58:23	2019-10-23 19:06:32	2.29234759999999982	01	30-39岁	22.5448814477827106	113.916500889034708	440305	V0440300	15062	43	68	45	67	113.915102520000005	22.5404702099999987	113.917542859999998	22.5426861699999996	1
2019-10-23 19:31:25	2019-10-23 22:48:09	2.29234759999999982	01	30-39岁	22.5436918835738602	113.934044426492449	440305	V0440300	15069	43	75	45	74	113.932184879999994	22.5404702099999987	113.934625209999993	22.5426861699999996	1
2019-10-23 20:45:45	2019-10-23 22:33:10	2.29234759999999982	02	19-29岁	22.5434711081954013	113.941404007192247	440305	V0440300	15072	43	78	45	77	113.939505879999999	22.5404702099999987	113.941946220000005	22.5426861699999996	1
2019-10-23 22:27:08	2019-10-23 23:27:58	2.29234759999999982	02	19-29岁	22.5430702953471389	113.948330357764618	440305	V0440300	15075	43	81	45	80	113.946826889999997	22.5404702099999987	113.949267230000004	22.5426861699999996	1
2019-10-23 20:07:53	2019-10-23 21:08:05	2.29234759999999982	02	19-29岁	22.5441101803053385	113.960821350462666	440305	V0440300	15080	43	86	45	85	113.959028570000001	22.5404702099999987	113.961468909999994	22.5426861699999996	1
2019-10-23 17:25:52	2019-10-23 18:20:14	2.29234759999999982	01	19-29岁	22.5443412068618514	113.968754114708332	440305	V0440300	15083	43	89	45	88	113.966349579999999	22.5404702099999987	113.968789920000006	22.5426861699999996	3
2019-10-23 11:21:11	2019-10-23 13:12:53	2.29234759999999982	01	19-29岁	22.5443412068618514	113.968754114708332	440305	V0440300	15083	43	89	45	88	113.966349579999999	22.5404702099999987	113.968789920000006	22.5426861699999996	3
2019-10-23 10:44:53	2019-10-23 11:20:52	2.29234759999999982	01	19-29岁	22.5443412068618514	113.968754114708332	440305	V0440300	15083	43	89	45	88	113.966349579999999	22.5404702099999987	113.968789920000006	22.5426861699999996	3
2019-10-23 19:15:02	2019-10-23 20:08:51	2.29234759999999982	01	19-29岁	22.5434266693660703	113.967637357153578	440305	V0440300	15083	43	89	45	88	113.966349579999999	22.5404702099999987	113.968789920000006	22.5426861699999996	1
2019-10-23 18:20:51	2019-10-23 22:08:32	2.29234759999999982	01	19-29岁	22.5444019232166717	113.967188536217463	440305	V0440300	15083	43	89	45	88	113.966349579999999	22.5404702099999987	113.968789920000006	22.5426861699999996	1
2019-10-23 14:00:11	2019-10-23 15:03:13	2.29234759999999982	01	19-29岁	22.5441827618391493	113.96800945860835	440305	V0440300	15083	43	89	45	88	113.966349579999999	22.5404702099999987	113.968789920000006	22.5426861699999996	1
2019-10-23 22:25:01	2019-10-23 23:28:24	2.29234759999999982	02	19-29岁	22.5432323588127304	113.966427135720721	440305	V0440300	15083	43	89	45	88	113.966349579999999	22.5404702099999987	113.968789920000006	22.5426861699999996	1
2019-10-23 17:37:59	2019-10-23 21:23:26	2.29234759999999982	02	19-29岁	22.5429495131212008	113.982085452112912	440305	V0440300	15089	43	95	45	94	113.980991599999996	22.5404702099999987	113.983431929999995	22.5426861699999996	1
2019-10-23 23:27:53	2019-10-23 23:27:53	2.29234759999999982	01	19-29岁	22.5443154756604507	113.985621479175649	440305	V0440300	15090	43	96	45	95	113.983431929999995	22.5404702099999987	113.985872270000002	22.5426861699999996	1
2019-10-23 15:48:12	2019-10-23 15:54:47	2.29234759999999982	01	30-39岁	22.543705129907039	113.983876166211019	440305	V0440300	15090	43	96	45	95	113.983431929999995	22.5404702099999987	113.985872270000002	22.5426861699999996	1
2019-10-23 06:53:36	2019-10-23 08:09:40	2.29234759999999982	01	60岁以上	22.5438359300174795	113.987963724624038	440305	V0440300	15091	43	97	45	96	113.985872270000002	22.5404702099999987	113.988312609999994	22.5426861699999996	1
2019-10-23 07:30:15	2019-10-23 07:55:19	2.29234759999999982	01	50-59岁	22.5436660821915105	113.987569060568532	440305	V0440300	15091	43	97	45	96	113.985872270000002	22.5404702099999987	113.988312609999994	22.5426861699999996	1
2019-10-23 18:22:32	2019-10-23 21:32:17	2.29234759999999982	01	30-39岁	22.5429244428929216	113.986040346815969	440305	V0440300	15091	43	97	45	96	113.985872270000002	22.5404702099999987	113.988312609999994	22.5426861699999996	1
2019-10-23 13:22:46	2019-10-23 21:13:14	3.05925700000000012	02	19-29岁	22.5433225340749495	113.992356750811794	440304	V0440300	15093	43	99	45	98	113.990752939999993	22.5404702099999987	113.99319328	22.5426861699999996	1
2019-10-23 17:22:04	2019-10-23 19:39:38	3.05925700000000012	03	未知	22.54408034386217	113.993787998509035	440304	V0440300	15094	43	100	45	99	113.99319328	22.5404702099999987	113.995633609999999	22.5426861699999996	1
2019-10-23 00:08:57	2019-10-23 09:12:20	3.05925700000000012	02	19-29岁	22.5448692204958405	114.007043071650429	440304	V0440300	15099	43	105	45	104	114.005394960000004	22.5404702099999987	114.007835290000003	22.5426861699999996	1
2019-10-23 16:12:47	2019-10-23 18:17:34	3.05925700000000012	01	40-49岁	22.5442580362155809	114.01688897061095	440304	V0440300	15103	43	109	45	108	114.015156300000001	22.5404702099999987	114.017596639999994	22.5426861699999996	1
2019-10-23 11:08:36	2019-10-23 17:23:52	3.05925700000000012	01	40-49岁	22.5429333286673099	114.038963345522248	440304	V0440300	15112	43	118	44	117	114.037119329999996	22.5404702099999987	114.039559659999995	22.5426861699999996	1
2019-10-23 20:34:59	2019-10-23 22:53:18	3.05925700000000012	02	19-29岁	22.5439742958787512	114.043051107058744	440304	V0440300	15114	43	120	44	119	114.042000000000002	22.5404702099999987	114.044440339999994	22.5426861699999996	1
2019-10-23 17:48:53	2019-10-23 22:48:58	3.05925700000000012	02	50-59岁	22.5448312576504009	114.046462711513797	440304	V0440300	15115	43	121	44	120	114.044440339999994	22.5404702099999987	114.046880669999993	22.5426861699999996	1
2019-10-23 19:11:31	2019-10-23 22:29:57	3.05925700000000012	01	19-29岁	22.5440367123057008	114.07606609285456	440304	V0440300	15127	43	133	44	132	114.073724369999994	22.5404702099999987	114.07616471	22.5426861699999996	1
2019-10-23 14:11:44	2019-10-23 17:41:16	3.05925700000000012	03	未知	22.5438481512005389	114.075127569205534	440304	V0440300	15127	43	133	44	132	114.073724369999994	22.5404702099999987	114.07616471	22.5426861699999996	1
2019-10-23 07:15:54	2019-10-23 07:16:54	3.05925700000000012	01	19-29岁	22.5439963275748916	114.077815914475067	440304	V0440300	15128	43	134	44	133	114.07616471	22.5404702099999987	114.078605039999999	22.5426861699999996	1
2019-10-23 19:29:45	2019-10-23 22:07:21	3.05925700000000012	02	19-29岁	22.542761030247501	114.0768897312077	440304	V0440300	15128	43	134	44	133	114.07616471	22.5404702099999987	114.078605039999999	22.5426861699999996	1
2019-10-23 17:54:28	2019-10-23 17:58:03	3.05925700000000012	01	19-29岁	22.5432911157800717	114.082718157849982	440304	V0440300	15130	43	136	44	135	114.081045380000006	22.5404702099999987	114.083485710000005	22.5426861699999996	1
2019-10-23 10:30:43	2019-10-23 11:39:08	3.05925700000000012	01	19-29岁	22.5443779449176205	114.095385180748266	440304	V0440300	15135	43	141	44	140	114.093247059999996	22.5404702099999987	114.095687400000003	22.5426861699999996	1
2019-10-23 18:45:05	2019-10-23 20:45:35	3.05925700000000012	01	19-29岁	22.5428538781225392	114.095455963324582	440304	V0440300	15135	43	141	44	140	114.093247059999996	22.5404702099999987	114.095687400000003	22.5426861699999996	1
2019-10-23 18:15:13	2019-10-23 23:01:57	3.05925700000000012	01	30-39岁	22.5445313543694397	114.096382783425312	440304	V0440300	15136	43	142	44	141	114.095687400000003	22.5404702099999987	114.098127730000002	22.5426861699999996	1
2019-10-23 16:44:27	2019-10-23 17:38:00	3.17181930000000012	01	19-29岁	22.5436753423322713	114.100462247191004	440303	V0440300	15137	43	143	44	142	114.098127730000002	22.5404702099999987	114.100568069999994	22.5426861699999996	1
2019-10-23 11:49:03	2019-10-23 11:50:03	3.17181930000000012	01	30-39岁	22.5446324063743795	114.09948028707376	440303	V0440300	15137	43	143	44	142	114.098127730000002	22.5404702099999987	114.100568069999994	22.5426861699999996	1
2019-10-23 17:44:21	2019-10-23 22:28:31	3.17181930000000012	02	30-39岁	22.5430644739595216	114.105129265869394	440303	V0440300	15139	43	145	44	144	114.103008399999993	22.5404702099999987	114.10544874	22.5426861699999996	1
2019-10-23 22:42:27	2019-10-23 23:43:58	3.17181930000000012	02	19-29岁	22.5444289906881608	114.106723476628176	440303	V0440300	15140	43	146	44	145	114.10544874	22.5404702099999987	114.107889080000007	22.5426861699999996	1
2019-10-23 16:40:13	2019-10-23 17:48:25	3.17181930000000012	01	19-29岁	22.5439776704047503	114.110736169499106	440303	V0440300	15142	43	148	44	147	114.110329410000006	22.5404702099999987	114.112769749999998	22.5426861699999996	1
2019-10-23 12:54:57	2019-10-23 15:38:10	3.17181930000000012	02	30-39岁	22.5427665706965392	114.110644797893826	440303	V0440300	15142	43	148	44	147	114.110329410000006	22.5404702099999987	114.112769749999998	22.5426861699999996	1
2019-10-23 17:32:24	2019-10-23 19:00:07	2.29234759999999982	01	30-39岁	22.5470062503531103	113.906378494627063	440305	V0440300	15415	44	64	47	63	113.905341179999994	22.5426861699999996	113.907781510000007	22.5449021300000005	1
2019-10-23 20:06:34	2019-10-23 21:54:02	2.29234759999999982	03	未知	22.5454953105405487	113.909462882179653	440305	V0440300	15416	44	65	47	64	113.907781510000007	22.5426861699999996	113.910221849999999	22.5449021300000005	1
2019-10-23 17:59:47	2019-10-23 21:00:27	2.29234759999999982	02	30-39岁	22.5468786714107701	113.911005985454608	440305	V0440300	15417	44	66	47	65	113.910221849999999	22.5426861699999996	113.912662190000006	22.5449021300000005	1
2019-10-23 18:01:21	2019-10-23 19:18:40	2.29234759999999982	01	19-29岁	22.5458161815402214	113.916771572879711	440305	V0440300	15419	44	68	46	67	113.915102520000005	22.5426861699999996	113.917542859999998	22.5449021300000005	1
2019-10-23 14:37:01	2019-10-23 18:49:46	2.29234759999999982	02	30-39岁	22.5452120505324913	113.916328373178388	440305	V0440300	15419	44	68	46	67	113.915102520000005	22.5426861699999996	113.917542859999998	22.5449021300000005	1
2019-10-23 18:03:09	2019-10-23 19:17:52	2.29234759999999982	01	19-29岁	22.545878582039041	113.916731322954405	440305	V0440300	15419	44	68	46	67	113.915102520000005	22.5426861699999996	113.917542859999998	22.5449021300000005	1
2019-10-23 18:02:27	2019-10-23 19:18:14	2.29234759999999982	03	未知	22.5469778468038804	113.917581293457658	440305	V0440300	15420	44	69	46	68	113.917542859999998	22.5426861699999996	113.919983189999996	22.5449021300000005	1
2019-10-23 20:03:36	2019-10-23 21:51:17	2.29234759999999982	02	19-29岁	22.5452912763085109	113.919989388637234	440305	V0440300	15421	44	70	46	69	113.919983189999996	22.5426861699999996	113.922423530000003	22.5449021300000005	1
2019-10-23 19:03:53	2019-10-23 22:42:11	2.29234759999999982	02	30-39岁	22.5453621631298589	113.926992782646437	440305	V0440300	15423	44	72	46	71	113.924863869999996	22.5426861699999996	113.927304199999995	22.5449021300000005	1
2019-10-23 13:07:08	2019-10-23 19:19:31	2.29234759999999982	01	30-39岁	22.5461723046181994	113.928772236610683	440305	V0440300	15424	44	73	46	72	113.927304199999995	22.5426861699999996	113.929744540000002	22.5449021300000005	1
2019-10-23 19:55:20	2019-10-23 23:25:25	2.29234759999999982	01	19-29岁	22.5455536113838697	113.928037832311873	440305	V0440300	15424	44	73	46	72	113.927304199999995	22.5426861699999996	113.929744540000002	22.5449021300000005	1
2019-10-23 09:20:55	2019-10-23 21:14:22	2.29234759999999982	01	40-49岁	22.5460391339093	113.932195120131937	440305	V0440300	15426	44	75	46	74	113.932184879999994	22.5426861699999996	113.934625209999993	22.5449021300000005	1
2019-10-23 19:51:52	2019-10-23 19:52:52	2.29234759999999982	02	40-49岁	22.5469339107206608	113.935575856623146	440305	V0440300	15427	44	76	46	75	113.934625209999993	22.5426861699999996	113.93706555	22.5449021300000005	1
2019-10-23 19:39:29	2019-10-23 21:52:44	2.29234759999999982	01	30-39岁	22.5460188071277585	113.945817086744142	440305	V0440300	15431	44	80	46	79	113.944386559999998	22.5426861699999996	113.946826889999997	22.5449021300000005	1
2019-10-23 17:10:21	2019-10-23 17:49:01	2.29234759999999982	01	19-29岁	22.5459555684141506	113.948189140190308	440305	V0440300	15432	44	81	46	80	113.946826889999997	22.5426861699999996	113.949267230000004	22.5449021300000005	1
2019-10-23 03:08:42	2019-10-23 09:34:31	2.29234759999999982	02	30-39岁	22.5452676428830898	113.954743014562482	440305	V0440300	15435	44	84	46	83	113.954147899999995	22.5426861699999996	113.956588240000002	22.5449021300000005	1
2019-10-23 14:53:46	2019-10-23 22:51:04	2.29234759999999982	01	19-29岁	22.5463468129485101	113.962171428916093	440305	V0440300	15438	44	87	46	86	113.961468909999994	22.5426861699999996	113.963909240000007	22.5449021300000005	1
2019-10-23 00:00:14	2019-10-23 00:50:56	2.29234759999999982	02	30-39岁	22.5460713775715185	113.962400929164858	440305	V0440300	15438	44	87	46	86	113.961468909999994	22.5426861699999996	113.963909240000007	22.5449021300000005	1
2019-10-23 00:32:55	2019-10-23 01:21:27	2.29234759999999982	02	0-18岁	22.5462740657528009	113.962619955971675	440305	V0440300	15438	44	87	46	86	113.961468909999994	22.5426861699999996	113.963909240000007	22.5449021300000005	1
2019-10-23 20:42:48	2019-10-23 23:16:23	2.29234759999999982	02	19-29岁	22.5467411494443297	113.962502849267651	440305	V0440300	15438	44	87	46	86	113.961468909999994	22.5426861699999996	113.963909240000007	22.5449021300000005	1
2019-10-23 19:13:36	2019-10-23 21:45:07	2.29234759999999982	03	未知	22.5460502404357186	113.96176014108859	440305	V0440300	15438	44	87	46	86	113.961468909999994	22.5426861699999996	113.963909240000007	22.5449021300000005	1
2019-10-23 09:51:22	2019-10-23 14:25:13	2.29234759999999982	01	40-49岁	22.5453591719534394	113.966264022671311	440305	V0440300	15439	44	88	46	87	113.963909240000007	22.5426861699999996	113.966349579999999	22.5449021300000005	1
2019-10-23 19:22:31	2019-10-23 20:03:14	2.29234759999999982	01	40-49岁	22.5456789082773383	113.96694685886942	440305	V0440300	15440	44	89	46	88	113.966349579999999	22.5426861699999996	113.968789920000006	22.5449021300000005	1
2019-10-23 16:38:11	2019-10-23 19:43:09	2.29234759999999982	01	19-29岁	22.5455986793955709	113.970349191100468	440305	V0440300	15441	44	90	46	89	113.968789920000006	22.5426861699999996	113.971230250000005	22.5449021300000005	1
2019-10-23 20:27:12	2019-10-23 22:22:59	2.29234759999999982	02	19-29岁	22.5461516727944584	113.979110669639411	440305	V0440300	15445	44	94	46	93	113.978551260000003	22.5426861699999996	113.980991599999996	22.5449021300000005	1
2019-10-23 03:48:08	2019-10-23 14:09:26	2.29234759999999982	03	未知	22.5465065886886293	113.983591767082558	440305	V0440300	15447	44	96	46	95	113.983431929999995	22.5426861699999996	113.985872270000002	22.5449021300000005	1
2019-10-23 23:00:04	2019-10-23 23:28:02	2.29234759999999982	02	19-29岁	22.544912628439981	113.984257976894511	440305	V0440300	15447	44	96	46	95	113.983431929999995	22.5426861699999996	113.985872270000002	22.5449021300000005	1
2019-10-23 23:03:26	2019-10-23 23:22:19	2.29234759999999982	01	19-29岁	22.5455250590184484	113.986595939857395	440305	V0440300	15448	44	97	46	96	113.985872270000002	22.5426861699999996	113.988312609999994	22.5449021300000005	1
2019-10-23 19:06:58	2019-10-23 22:09:36	3.05925700000000012	02	30-39岁	22.5461161118380105	113.99840761867749	440304	V0440300	15453	44	102	46	101	113.998073950000006	22.5426861699999996	114.000514289999998	22.5449021300000005	1
2019-10-23 18:01:41	2019-10-23 18:02:41	3.05925700000000012	01	19-29岁	22.5468275166052514	114.002191263235432	440304	V0440300	15454	44	103	46	102	114.000514289999998	22.5426861699999996	114.002954619999997	22.5449021300000005	1
2019-10-23 21:14:12	2019-10-23 23:45:03	3.05925700000000012	01	30-39岁	22.5450382084298298	114.00545569474005	440304	V0440300	15456	44	105	46	104	114.005394960000004	22.5426861699999996	114.007835290000003	22.5449021300000005	1
2019-10-23 19:01:18	2019-10-23 20:47:56	3.05925700000000012	01	50-59岁	22.5452875391910297	114.009152167430855	440304	V0440300	15457	44	106	46	105	114.007835290000003	22.5426861699999996	114.010275629999995	22.5449021300000005	1
2019-10-23 17:42:48	2019-10-23 17:43:48	3.05925700000000012	01	19-29岁	22.5461478701550995	114.010280128415062	440304	V0440300	15458	44	107	46	106	114.010275629999995	22.5426861699999996	114.012715970000002	22.5449021300000005	1
2019-10-23 12:36:24	2019-10-23 14:03:29	3.05925700000000012	02	30-39岁	22.5460034820515496	114.030240501950644	440304	V0440300	15466	44	115	46	114	114.029798319999998	22.5426861699999996	114.032238660000004	22.5449021300000005	1
2019-10-23 12:03:40	2019-10-23 14:57:03	3.05925700000000012	02	50-59岁	22.5457040093058509	114.033084086561431	440304	V0440300	15467	44	116	45	115	114.032238660000004	22.5426861699999996	114.034678990000003	22.5449021300000005	1
2019-10-23 17:47:57	2019-10-23 18:43:46	3.05925700000000012	02	50-59岁	22.5453661815630184	114.0362977048256	440304	V0440300	15468	44	117	45	116	114.034678990000003	22.5426861699999996	114.037119329999996	22.5449021300000005	1
2019-10-23 20:35:13	2019-10-23 20:41:57	3.05925700000000012	02	19-29岁	22.5457317847250103	114.038505225977701	440304	V0440300	15469	44	118	45	117	114.037119329999996	22.5426861699999996	114.039559659999995	22.5449021300000005	2
2019-10-23 07:40:17	2019-10-23 11:38:16	3.05925700000000012	02	19-29岁	22.5457317847250103	114.038505225977701	440304	V0440300	15469	44	118	45	117	114.037119329999996	22.5426861699999996	114.039559659999995	22.5449021300000005	2
2019-10-23 22:11:41	2019-10-23 23:10:34	3.05925700000000012	02	50-59岁	22.54655474092662	114.058746566864599	440304	V0440300	15477	44	126	45	125	114.056642019999998	22.5426861699999996	114.059082349999997	22.5449021300000005	1
2019-10-23 15:05:57	2019-10-23 18:35:36	3.05925700000000012	01	19-29岁	22.5469039174292192	114.078386235659067	440304	V0440300	15485	44	134	45	133	114.07616471	22.5426861699999996	114.078605039999999	22.5449021300000005	1
2019-10-23 17:17:36	2019-10-23 19:19:12	3.05925700000000012	01	19-29岁	22.5453420847296897	114.076378653053112	440304	V0440300	15485	44	134	45	133	114.07616471	22.5426861699999996	114.078605039999999	22.5449021300000005	1
2019-10-23 14:23:01	2019-10-23 17:59:16	3.05925700000000012	02	40-49岁	22.5469630115234487	114.078161506149186	440304	V0440300	15485	44	134	45	133	114.07616471	22.5426861699999996	114.078605039999999	22.5449021300000005	1
2019-10-23 15:45:41	2019-10-23 16:43:05	3.05925700000000012	02	19-29岁	22.5453298563768101	114.077195104746025	440304	V0440300	15485	44	134	45	133	114.07616471	22.5426861699999996	114.078605039999999	22.5449021300000005	1
2019-10-23 19:11:10	2019-10-23 19:12:10	3.05925700000000012	01	60岁以上	22.5470002036937913	114.095650915206321	440304	V0440300	15492	44	141	45	140	114.093247059999996	22.5426861699999996	114.095687400000003	22.5449021300000005	1
2019-10-23 21:47:48	2019-10-23 22:43:33	3.17181930000000012	01	19-29岁	22.5467721074110798	114.101514940238886	440303	V0440300	15495	44	144	45	143	114.100568069999994	22.5426861699999996	114.103008399999993	22.5449021300000005	1
2019-10-23 20:02:17	2019-10-23 23:02:41	3.17181930000000012	01	40-49岁	22.5450022679958515	114.109490511602985	440303	V0440300	15498	44	147	45	146	114.107889080000007	22.5426861699999996	114.110329410000006	22.5449021300000005	1
2019-10-23 17:46:46	2019-10-23 18:41:15	3.17181930000000012	01	19-29岁	22.5459613491231003	114.115650443767962	440303	V0440300	15501	44	150	45	149	114.115210079999997	22.5426861699999996	114.117650420000004	22.5449021300000005	1
2019-10-23 17:20:53	2019-10-23 19:22:40	3.17181930000000012	02	19-29岁	22.5455694546790504	114.116445659137554	440303	V0440300	15501	44	150	45	149	114.115210079999997	22.5426861699999996	114.117650420000004	22.5449021300000005	1
2019-10-23 13:00:09	2019-10-23 15:39:30	3.17181930000000012	01	30-39岁	22.5451096349225004	114.12201325067241	440303	V0440300	15503	44	152	45	151	114.120090759999997	22.5426861699999996	114.122531089999995	22.5449021300000005	1
2019-10-23 20:47:45	2019-10-23 23:30:33	3.17181930000000012	02	19-29岁	22.5451208969398493	114.12163405965569	440303	V0440300	15503	44	152	45	151	114.120090759999997	22.5426861699999996	114.122531089999995	22.5449021300000005	1
2019-10-23 14:03:33	2019-10-23 14:39:01	3.17181930000000012	02	19-29岁	22.5469585069740894	114.120925448818411	440303	V0440300	15503	44	152	45	151	114.120090759999997	22.5426861699999996	114.122531089999995	22.5449021300000005	2
2019-10-23 20:38:24	2019-10-23 21:18:53	3.17181930000000012	02	19-29岁	22.5469585069740894	114.120925448818411	440303	V0440300	15503	44	152	45	151	114.120090759999997	22.5426861699999996	114.122531089999995	22.5449021300000005	2
2019-10-23 00:02:37	2019-10-23 00:47:45	2.29234759999999982	01	0-18岁	22.5480628081337606	113.909697128472061	440305	V0440300	15773	45	65	48	64	113.907781510000007	22.5449021300000005	113.910221849999999	22.5471180900000014	1
2019-10-23 10:44:56	2019-10-23 11:15:43	2.29234759999999982	01	19-29岁	22.5484111466327306	113.917967209857821	440305	V0440300	15777	45	69	47	68	113.917542859999998	22.5449021300000005	113.919983189999996	22.5471180900000014	1
2019-10-23 21:43:47	2019-10-23 22:54:58	2.29234759999999982	01	19-29岁	22.5478377248149293	113.918183987138477	440305	V0440300	15777	45	69	47	68	113.917542859999998	22.5449021300000005	113.919983189999996	22.5471180900000014	1
2019-10-23 09:40:45	2019-10-23 15:12:05	2.29234759999999982	01	30-39岁	22.5475597078362888	113.921571250931336	440305	V0440300	15778	45	70	47	69	113.919983189999996	22.5449021300000005	113.922423530000003	22.5471180900000014	1
2019-10-23 13:44:55	2019-10-23 16:44:13	2.29234759999999982	02	30-39岁	22.5477641793037193	113.936995457788029	440305	V0440300	15784	45	76	47	75	113.934625209999993	22.5449021300000005	113.93706555	22.5471180900000014	1
2019-10-23 20:43:52	2019-10-23 21:28:42	2.29234759999999982	01	19-29岁	22.5487821667222406	113.937847405756074	440305	V0440300	15785	45	77	47	76	113.93706555	22.5449021300000005	113.939505879999999	22.5471180900000014	1
2019-10-23 20:56:20	2019-10-23 23:29:16	2.29234759999999982	02	19-29岁	22.5491085406051717	113.937451558258232	440305	V0440300	15785	45	77	47	76	113.93706555	22.5449021300000005	113.939505879999999	22.5471180900000014	1
2019-10-23 19:04:29	2019-10-23 22:29:18	2.29234759999999982	02	19-29岁	22.548433916952451	113.943257167955451	440305	V0440300	15787	45	79	47	78	113.941946220000005	22.5449021300000005	113.944386559999998	22.5471180900000014	1
2019-10-23 16:21:49	2019-10-23 17:05:39	2.29234759999999982	01	30-39岁	22.5481391488262304	113.946265898416669	440305	V0440300	15788	45	80	47	79	113.944386559999998	22.5449021300000005	113.946826889999997	22.5471180900000014	1
2019-10-23 13:37:45	2019-10-23 15:09:31	2.29234759999999982	01	40-49岁	22.5490188949887802	113.948869853735516	440305	V0440300	15789	45	81	47	80	113.946826889999997	22.5449021300000005	113.949267230000004	22.5471180900000014	1
2019-10-23 22:44:38	2019-10-23 23:20:38	2.29234759999999982	01	30-39岁	22.5491220339355287	113.950499882511821	440305	V0440300	15790	45	82	47	81	113.949267230000004	22.5449021300000005	113.951707560000003	22.5471180900000014	1
2019-10-23 21:16:50	2019-10-23 23:27:21	2.29234759999999982	01	30-39岁	22.5476631860501584	113.95019190874919	440305	V0440300	15790	45	82	47	81	113.949267230000004	22.5449021300000005	113.951707560000003	22.5471180900000014	1
2019-10-23 09:42:23	2019-10-23 10:23:41	2.29234759999999982	01	30-39岁	22.547177964177731	113.963649486068505	440305	V0440300	15795	45	87	47	86	113.961468909999994	22.5449021300000005	113.963909240000007	22.5471180900000014	1
2019-10-23 22:20:45	2019-10-23 23:31:02	2.29234759999999982	03	未知	22.5484194606271089	113.962485516366044	440305	V0440300	15795	45	87	47	86	113.961468909999994	22.5449021300000005	113.963909240000007	22.5471180900000014	1
2019-10-23 18:09:57	2019-10-23 19:01:02	2.29234759999999982	02	0-18岁	22.5490424998220611	113.96202492496019	440305	V0440300	15795	45	87	47	86	113.961468909999994	22.5449021300000005	113.963909240000007	22.5471180900000014	1
2019-10-23 20:47:54	2019-10-23 21:24:50	2.29234759999999982	01	30-39岁	22.5475740324152305	113.965506294542422	440305	V0440300	15796	45	88	47	87	113.963909240000007	22.5449021300000005	113.966349579999999	22.5471180900000014	1
2019-10-23 14:19:17	2019-10-23 14:59:21	2.29234759999999982	01	19-29岁	22.5486105044448699	113.968301291094079	440305	V0440300	15797	45	89	47	88	113.966349579999999	22.5449021300000005	113.968789920000006	22.5471180900000014	1
2019-10-23 16:09:35	2019-10-23 17:54:39	3.05925700000000012	02	19-29岁	22.54918241484636	114.006512737206535	440304	V0440300	15813	45	105	47	104	114.005394960000004	22.5449021300000005	114.007835290000003	22.5471180900000014	1
2019-10-23 17:25:34	2019-10-23 19:26:45	3.05925700000000012	02	50-59岁	22.5488246915572397	114.008143100318762	440304	V0440300	15814	45	106	47	105	114.007835290000003	22.5449021300000005	114.010275629999995	22.5471180900000014	1
2019-10-23 12:49:45	2019-10-23 14:15:35	3.05925700000000012	02	30-39岁	22.5474470583147308	114.029237941673642	440304	V0440300	15822	45	114	47	113	114.027357980000005	22.5449021300000005	114.029798319999998	22.5471180900000014	1
2019-10-23 12:19:22	2019-10-23 19:04:54	3.05925700000000012	01	30-39岁	22.5485208853851304	114.036560644967196	440304	V0440300	15825	45	117	46	116	114.034678990000003	22.5449021300000005	114.037119329999996	22.5471180900000014	1
2019-10-23 08:52:53	2019-10-23 18:32:18	3.05925700000000012	02	19-29岁	22.5475909882736687	114.036055826874033	440304	V0440300	15825	45	117	46	116	114.034678990000003	22.5449021300000005	114.037119329999996	22.5471180900000014	1
2019-10-23 08:11:52	2019-10-23 09:22:49	3.05925700000000012	01	30-39岁	22.5479110865961303	114.039712118505847	440304	V0440300	15827	45	119	46	118	114.039559659999995	22.5449021300000005	114.042000000000002	22.5471180900000014	1
2019-10-23 18:12:38	2019-10-23 20:14:44	3.05925700000000012	01	19-29岁	22.5479281781489398	114.041130370196512	440304	V0440300	15827	45	119	46	118	114.039559659999995	22.5449021300000005	114.042000000000002	22.5471180900000014	1
2019-10-23 16:26:30	2019-10-23 16:26:30	3.05925700000000012	02	19-29岁	22.5474248540278488	114.049098960949536	440304	V0440300	15830	45	122	46	121	114.046880669999993	22.5449021300000005	114.04932101	22.5471180900000014	1
2019-10-23 23:03:13	2019-10-23 23:03:13	3.05925700000000012	03	未知	22.5477367707928806	114.049374104487015	440304	V0440300	15831	45	123	46	122	114.04932101	22.5449021300000005	114.051761350000007	22.5471180900000014	1
2019-10-23 12:00:07	2019-10-23 16:08:50	3.05925700000000012	02	19-29岁	22.5493196018833402	114.050049742512016	440304	V0440300	15831	45	123	46	122	114.04932101	22.5449021300000005	114.051761350000007	22.5471180900000014	1
2019-10-23 19:42:21	2019-10-23 20:33:00	3.05925700000000012	02	19-29岁	22.5484789359260489	114.052438491926935	440304	V0440300	15832	45	124	46	123	114.051761350000007	22.5449021300000005	114.054201680000006	22.5471180900000014	1
2019-10-23 12:24:12	2019-10-23 17:55:58	3.05925700000000012	03	未知	22.5474136263092788	114.055376116415829	440304	V0440300	15833	45	125	46	124	114.054201680000006	22.5449021300000005	114.056642019999998	22.5471180900000014	1
2019-10-23 21:13:08	2019-10-23 23:23:01	3.05925700000000012	01	30-39岁	22.5479999945108212	114.058317529145768	440304	V0440300	15834	45	126	46	125	114.056642019999998	22.5449021300000005	114.059082349999997	22.5471180900000014	1
2019-10-23 20:57:12	2019-10-23 22:49:42	3.05925700000000012	01	19-29岁	22.54903394488678	114.073424632038368	440304	V0440300	15840	45	132	46	131	114.071284030000001	22.5449021300000005	114.073724369999994	22.5471180900000014	1
2019-10-23 15:29:50	2019-10-23 16:37:19	3.05925700000000012	02	19-29岁	22.5471460655673717	114.079294507103654	440304	V0440300	15843	45	135	46	134	114.078605039999999	22.5449021300000005	114.081045380000006	22.5471180900000014	1
2019-10-23 20:56:47	2019-10-23 22:21:44	3.05925700000000012	01	19-29岁	22.5480804981149916	114.08502718367312	440304	V0440300	15845	45	137	46	136	114.083485710000005	22.5449021300000005	114.085926049999998	22.5471180900000014	1
2019-10-23 00:00:21	2019-10-23 00:38:01	3.05925700000000012	01	19-29岁	22.5477513520771815	114.086287572290374	440304	V0440300	15846	45	138	46	137	114.085926049999998	22.5449021300000005	114.088366390000004	22.5471180900000014	1
2019-10-23 20:16:04	2019-10-23 22:08:50	3.05925700000000012	03	未知	22.5492744262926585	114.08915121616441	440304	V0440300	15847	45	139	46	138	114.088366390000004	22.5449021300000005	114.090806720000003	22.5471180900000014	1
2019-10-23 21:24:19	2019-10-23 23:38:59	3.17181930000000012	01	30-39岁	22.5480784337772313	114.108396394444128	440303	V0440300	15855	45	147	46	146	114.107889080000007	22.5449021300000005	114.110329410000006	22.5471180900000014	1
2019-10-23 19:18:57	2019-10-23 21:33:47	3.17181930000000012	02	19-29岁	22.5475886706816695	114.111778390983346	440303	V0440300	15856	45	148	46	147	114.110329410000006	22.5449021300000005	114.112769749999998	22.5471180900000014	1
2019-10-23 00:01:30	2019-10-23 00:35:20	3.17181930000000012	02	19-29岁	22.5475536341539105	114.110331293655776	440303	V0440300	15856	45	148	46	147	114.110329410000006	22.5449021300000005	114.112769749999998	22.5471180900000014	1
2019-10-23 20:17:49	2019-10-23 23:41:31	2.29234759999999982	01	30-39岁	22.5500003937421809	113.926967713634625	440305	V0440300	16137	46	72	48	71	113.924863869999996	22.5471180900000014	113.927304199999995	22.5493340400000015	1
2019-10-23 21:03:31	2019-10-23 23:25:08	2.29234759999999982	01	19-29岁	22.5507686361877013	113.937900692467764	440305	V0440300	16142	46	77	48	76	113.93706555	22.5471180900000014	113.939505879999999	22.5493340400000015	1
2019-10-23 19:07:27	2019-10-23 22:18:37	2.29234759999999982	02	19-29岁	22.5495975312002201	113.941803254934555	440305	V0440300	16143	46	78	48	77	113.939505879999999	22.5471180900000014	113.941946220000005	22.5493340400000015	1
2019-10-23 18:50:22	2019-10-23 23:10:45	2.29234759999999982	01	30-39岁	22.5508521567202997	113.941338353951267	440305	V0440300	16143	46	78	48	77	113.939505879999999	22.5471180900000014	113.941946220000005	22.5493340400000015	1
2019-10-23 21:26:07	2019-10-23 22:42:07	2.29234759999999982	01	19-29岁	22.5500713737296294	113.943940057780907	440305	V0440300	16144	46	79	48	78	113.941946220000005	22.5471180900000014	113.944386559999998	22.5493340400000015	1
2019-10-23 09:58:25	2019-10-23 12:18:14	2.29234759999999982	02	30-39岁	22.5514359199473589	113.946883134754231	440305	V0440300	16146	46	81	48	80	113.946826889999997	22.5471180900000014	113.949267230000004	22.5493340400000015	1
2019-10-23 17:47:31	2019-10-23 21:10:24	2.29234759999999982	02	19-29岁	22.5500724467445686	113.946845148485863	440305	V0440300	16146	46	81	48	80	113.946826889999997	22.5471180900000014	113.949267230000004	22.5493340400000015	1
2019-10-23 21:05:18	2019-10-23 23:42:37	2.29234759999999982	01	30-39岁	22.54953879880145	113.94868352305248	440305	V0440300	16146	46	81	48	80	113.946826889999997	22.5471180900000014	113.949267230000004	22.5493340400000015	1
2019-10-23 19:39:49	2019-10-23 21:07:41	2.29234759999999982	02	30-39岁	22.5504880082777213	113.947817327462033	440305	V0440300	16146	46	81	48	80	113.946826889999997	22.5471180900000014	113.949267230000004	22.5493340400000015	1
2019-10-23 13:39:23	2019-10-23 15:09:37	2.29234759999999982	03	未知	22.5505274922557284	113.950847899774217	440305	V0440300	16147	46	82	48	81	113.949267230000004	22.5471180900000014	113.951707560000003	22.5493340400000015	1
2019-10-23 16:44:42	2019-10-23 19:00:45	2.29234759999999982	03	未知	22.5509174544300492	113.953802765792474	440305	V0440300	16148	46	83	48	82	113.951707560000003	22.5471180900000014	113.954147899999995	22.5493340400000015	1
2019-10-23 21:17:02	2019-10-23 23:23:38	2.29234759999999982	02	30-39岁	22.550206068143261	113.95245813381969	440305	V0440300	16148	46	83	48	82	113.951707560000003	22.5471180900000014	113.954147899999995	22.5493340400000015	1
2019-10-23 15:40:08	2019-10-23 19:36:42	2.29234759999999982	01	30-39岁	22.5506529661634403	113.963670548534822	440305	V0440300	16152	46	87	48	86	113.961468909999994	22.5471180900000014	113.963909240000007	22.5493340400000015	1
2019-10-23 10:55:42	2019-10-23 10:56:42	2.29234759999999982	01	30-39岁	22.5504969439199208	113.964966227125345	440305	V0440300	16153	46	88	48	87	113.963909240000007	22.5471180900000014	113.966349579999999	22.5493340400000015	1
2019-10-23 14:42:28	2019-10-23 16:03:46	2.29234759999999982	01	19-29岁	22.5514387859086298	113.965616034930079	440305	V0440300	16153	46	88	48	87	113.963909240000007	22.5471180900000014	113.966349579999999	22.5493340400000015	1
2019-10-23 13:18:17	2019-10-23 14:03:08	2.29234759999999982	02	19-29岁	22.5497246956641213	113.970433931595352	440305	V0440300	16155	46	90	48	89	113.968789920000006	22.5471180900000014	113.971230250000005	22.5493340400000015	1
2019-10-23 22:26:35	2019-10-23 23:27:04	3.05925700000000012	01	30-39岁	22.5510979250272712	114.001788003998684	440304	V0440300	16168	46	103	48	102	114.000514289999998	22.5471180900000014	114.002954619999997	22.5493340400000015	1
2019-10-23 22:22:57	2019-10-23 23:34:49	3.05925700000000012	01	40-49岁	22.5509881117341706	114.002674582817022	440304	V0440300	16168	46	103	48	102	114.000514289999998	22.5471180900000014	114.002954619999997	22.5493340400000015	1
2019-10-23 11:49:14	2019-10-23 14:20:45	3.05925700000000012	01	50-59岁	22.5511143967760397	114.005091272835713	440304	V0440300	16169	46	104	48	103	114.002954619999997	22.5471180900000014	114.005394960000004	22.5493340400000015	1
2019-10-23 19:43:18	2019-10-23 20:17:05	3.05925700000000012	01	30-39岁	22.5497007808032315	114.006239201221973	440304	V0440300	16170	46	105	48	104	114.005394960000004	22.5471180900000014	114.007835290000003	22.5493340400000015	1
2019-10-23 18:54:02	2019-10-23 21:42:26	3.05925700000000012	02	40-49岁	22.5513020485059386	114.008866968700559	440304	V0440300	16171	46	106	48	105	114.007835290000003	22.5471180900000014	114.010275629999995	22.5493340400000015	1
2019-10-23 17:03:11	2019-10-23 21:39:21	3.05925700000000012	02	30-39岁	22.5499584316936001	114.040125092966079	440304	V0440300	16184	46	119	47	118	114.039559659999995	22.5471180900000014	114.042000000000002	22.5493340400000015	1
2019-10-23 09:09:08	2019-10-23 11:42:42	3.05925700000000012	02	50-59岁	22.5510207392229383	114.04488307148327	440304	V0440300	16186	46	121	47	120	114.044440339999994	22.5471180900000014	114.046880669999993	22.5493340400000015	1
2019-10-23 19:39:29	2019-10-23 23:17:32	3.05925700000000012	01	40-49岁	22.5495049184397089	114.048345374324597	440304	V0440300	16187	46	122	47	121	114.046880669999993	22.5471180900000014	114.04932101	22.5493340400000015	1
2019-10-23 19:34:48	2019-10-23 21:05:06	3.05925700000000012	01	19-29岁	22.5507158813463207	114.059260746494502	440304	V0440300	16192	46	127	47	126	114.059082349999997	22.5471180900000014	114.061522690000004	22.5493340400000015	1
2019-10-23 15:24:27	2019-10-23 17:03:19	3.05925700000000012	02	30-39岁	22.5507964513293508	114.060211291190868	440304	V0440300	16192	46	127	47	126	114.059082349999997	22.5471180900000014	114.061522690000004	22.5493340400000015	1
2019-10-23 18:38:20	2019-10-23 21:38:11	3.05925700000000012	01	40-49岁	22.5504138368809208	114.066438199783192	440304	V0440300	16195	46	130	47	129	114.066403359999995	22.5471180900000014	114.068843700000002	22.5493340400000015	1
2019-10-23 13:02:28	2019-10-23 18:10:29	3.05925700000000012	01	30-39岁	22.5494604256964983	114.06958719090045	440304	V0440300	16196	46	131	47	130	114.068843700000002	22.5471180900000014	114.071284030000001	22.5493340400000015	1
2019-10-23 16:53:27	2019-10-23 18:19:50	3.05925700000000012	02	19-29岁	22.5494880649952094	114.087990413191761	440304	V0440300	16203	46	138	47	137	114.085926049999998	22.5471180900000014	114.088366390000004	22.5493340400000015	1
2019-10-23 14:35:21	2019-10-23 17:39:11	3.05925700000000012	01	40-49岁	22.5504473179127203	114.089126593267309	440304	V0440300	16204	46	139	47	138	114.088366390000004	22.5471180900000014	114.090806720000003	22.5493340400000015	1
2019-10-23 18:41:48	2019-10-23 20:37:32	3.05925700000000012	02	30-39岁	22.5502347268562993	114.090345683702253	440304	V0440300	16204	46	139	47	138	114.088366390000004	22.5471180900000014	114.090806720000003	22.5493340400000015	1
2019-10-23 20:09:19	2019-10-23 22:01:24	3.17181930000000012	01	30-39岁	22.5494529657364708	114.102527778328039	440303	V0440300	16209	46	144	47	143	114.100568069999994	22.5471180900000014	114.103008399999993	22.5493340400000015	1
2019-10-23 18:23:06	2019-10-23 21:54:50	3.17181930000000012	01	40-49岁	22.5502480681045405	114.109089651944856	440303	V0440300	16212	46	147	47	146	114.107889080000007	22.5471180900000014	114.110329410000006	22.5493340400000015	1
2019-10-23 19:17:27	2019-10-23 19:57:15	3.17181930000000012	01	0-18岁	22.549921449490661	114.113012463748504	440303	V0440300	16214	46	149	47	148	114.112769749999998	22.5471180900000014	114.115210079999997	22.5493340400000015	1
2019-10-23 16:28:25	2019-10-23 18:55:29	3.17181930000000012	01	30-39岁	22.5501323230483912	114.117720899409491	440303	V0440300	16216	46	151	47	150	114.117650420000004	22.5471180900000014	114.120090759999997	22.5493340400000015	1
2019-10-23 08:24:02	2019-10-23 10:18:55	3.17181930000000012	01	19-29岁	22.5509627746625405	114.118228367365106	440303	V0440300	16216	46	151	47	150	114.117650420000004	22.5471180900000014	114.120090759999997	22.5493340400000015	1
2019-10-23 13:52:26	2019-10-23 14:40:59	3.17181930000000012	01	19-29岁	22.551125856959171	114.120780617844034	440303	V0440300	16217	46	152	47	151	114.120090759999997	22.5471180900000014	114.122531089999995	22.5493340400000015	1
2019-10-23 18:32:13	2019-10-23 19:25:11	3.17181930000000012	01	19-29岁	22.5495210961803814	114.126935761811609	440303	V0440300	16219	46	154	47	153	114.124971430000002	22.5471180900000014	114.127411769999995	22.5493340400000015	1
2019-10-23 10:16:09	2019-10-23 11:17:32	3.17181930000000012	01	19-29岁	22.5504609219168692	114.138635347162719	440303	V0440300	16224	46	159	47	158	114.137173110000006	22.5471180900000014	114.139613449999999	22.5493340400000015	2
2019-10-23 07:38:20	2019-10-23 08:26:33	3.17181930000000012	01	19-29岁	22.5504609219168692	114.138635347162719	440303	V0440300	16224	46	159	47	158	114.137173110000006	22.5471180900000014	114.139613449999999	22.5493340400000015	2
2019-10-23 19:25:49	2019-10-23 21:42:07	2.01503029999999983	01	30-39岁	22.5525499026383685	113.884092708873922	440306	V0440300	16477	47	55	50	54	113.883378149999999	22.5493340400000015	113.885818490000005	22.5515499999999989	1
2019-10-23 19:02:40	2019-10-23 22:39:35	2.29234759999999982	02	30-39岁	22.5526287250597406	113.902638674663351	440305	V0440300	16484	47	62	50	61	113.900460510000002	22.5493340400000015	113.902900840000001	22.5515499999999989	1
2019-10-23 16:47:58	2019-10-23 20:39:35	2.29234759999999982	02	19-29岁	22.5537172938896902	113.926428655656366	440305	V0440300	16494	47	72	49	71	113.924863869999996	22.5493340400000015	113.927304199999995	22.5515499999999989	1
2019-10-23 05:04:09	2019-10-23 09:58:40	2.29234759999999982	01	30-39岁	22.5525314574960802	113.929544688291983	440305	V0440300	16495	47	73	49	72	113.927304199999995	22.5493340400000015	113.929744540000002	22.5515499999999989	1
2019-10-23 17:07:05	2019-10-23 22:08:45	2.29234759999999982	01	40-49岁	22.5517361986683014	113.947012548882242	440305	V0440300	16503	47	81	49	80	113.946826889999997	22.5493340400000015	113.949267230000004	22.5515499999999989	1
2019-10-23 18:48:56	2019-10-23 21:40:42	2.29234759999999982	01	40-49岁	22.5524522829387912	113.950028260900794	440305	V0440300	16504	47	82	49	81	113.949267230000004	22.5493340400000015	113.951707560000003	22.5515499999999989	1
2019-10-23 18:17:35	2019-10-23 18:17:35	2.29234759999999982	01	19-29岁	22.5529379556138494	113.962804323250609	440305	V0440300	16509	47	87	49	86	113.961468909999994	22.5493340400000015	113.963909240000007	22.5515499999999989	1
2019-10-23 17:22:37	2019-10-23 21:48:53	2.29234759999999982	02	19-29岁	22.5527244190677614	113.96535470055197	440305	V0440300	16510	47	88	49	87	113.963909240000007	22.5493340400000015	113.966349579999999	22.5515499999999989	2
2019-10-23 14:14:31	2019-10-23 15:33:09	2.29234759999999982	02	19-29岁	22.5527244190677614	113.96535470055197	440305	V0440300	16510	47	88	49	87	113.963909240000007	22.5493340400000015	113.966349579999999	22.5515499999999989	2
2019-10-23 21:16:00	2019-10-23 23:18:39	3.05925700000000012	01	19-29岁	22.5535951584515786	114.008904942781129	440304	V0440300	16528	47	106	49	105	114.007835290000003	22.5493340400000015	114.010275629999995	22.5515499999999989	1
2019-10-23 18:59:55	2019-10-23 19:00:55	3.05925700000000012	01	19-29岁	22.5528419112221492	114.010621618751287	440304	V0440300	16529	47	107	49	106	114.010275629999995	22.5493340400000015	114.012715970000002	22.5515499999999989	1
2019-10-23 13:19:34	2019-10-23 17:27:47	3.05925700000000012	01	30-39岁	22.5529922686508009	114.015797397736591	440304	V0440300	16531	47	109	49	108	114.015156300000001	22.5493340400000015	114.017596639999994	22.5515499999999989	1
2019-10-23 18:03:45	2019-10-23 23:15:35	3.05925700000000012	01	60岁以上	22.5535950470860591	114.030796944956734	440304	V0440300	16537	47	115	48	114	114.029798319999998	22.5493340400000015	114.032238660000004	22.5515499999999989	1
2019-10-23 13:36:16	2019-10-23 14:55:36	3.05925700000000012	01	30-39岁	22.5522563458272209	114.034547154730248	440304	V0440300	16538	47	116	48	115	114.032238660000004	22.5493340400000015	114.034678990000003	22.5515499999999989	1
2019-10-23 19:07:47	2019-10-23 20:43:47	3.05925700000000012	01	30-39岁	22.5516395445984408	114.037805754738187	440304	V0440300	16540	47	118	48	117	114.037119329999996	22.5493340400000015	114.039559659999995	22.5515499999999989	1
2019-10-23 15:03:33	2019-10-23 15:44:13	3.05925700000000012	01	19-29岁	22.5525851853603889	114.043576810648915	440304	V0440300	16542	47	120	48	119	114.042000000000002	22.5493340400000015	114.044440339999994	22.5515499999999989	1
2019-10-23 14:00:50	2019-10-23 15:14:02	3.05925700000000012	02	40-49岁	22.5524268503830996	114.051169095073803	440304	V0440300	16545	47	123	48	122	114.04932101	22.5493340400000015	114.051761350000007	22.5515499999999989	1
2019-10-23 20:12:11	2019-10-23 21:56:57	3.17181930000000012	01	30-39岁	22.5519176434204809	114.102563727330534	440303	V0440300	16566	47	144	48	143	114.100568069999994	22.5493340400000015	114.103008399999993	22.5515499999999989	1
2019-10-23 17:22:42	2019-10-23 18:39:04	3.17181930000000012	01	19-29岁	22.5525646149067605	114.125521975731203	440303	V0440300	16576	47	154	48	153	114.124971430000002	22.5493340400000015	114.127411769999995	22.5515499999999989	1
2019-10-23 17:22:22	2019-10-23 20:52:37	3.17181930000000012	02	30-39岁	22.5526378345110707	114.133663663903477	440303	V0440300	16579	47	157	48	156	114.132292440000001	22.5493340400000015	114.134732769999999	22.5515499999999989	1
2019-10-23 23:41:40	2019-10-23 23:45:40	3.17181930000000012	01	19-29岁	22.5526952619825494	114.13384710833968	440303	V0440300	16579	47	157	48	156	114.132292440000001	22.5493340400000015	114.134732769999999	22.5515499999999989	1
2019-10-23 21:47:44	2019-10-23 22:52:58	3.17181930000000012	01	30-39岁	22.5519179715968292	114.137332294422578	440303	V0440300	16581	47	159	48	158	114.137173110000006	22.5493340400000015	114.139613449999999	22.5515499999999989	1
2019-10-23 20:16:26	2019-10-23 21:08:18	3.17181930000000012	01	30-39岁	22.5517444278900392	114.140766128310744	440303	V0440300	16582	47	160	48	159	114.139613449999999	22.5493340400000015	114.142053779999998	22.5515499999999989	2
2019-10-23 17:54:49	2019-10-23 20:16:25	3.17181930000000012	01	30-39岁	22.5517444278900392	114.140766128310744	440303	V0440300	16582	47	160	48	159	114.139613449999999	22.5493340400000015	114.142053779999998	22.5515499999999989	2
2019-10-23 08:40:50	2019-10-23 18:17:07	3.17181930000000012	02	30-39岁	22.5528320859699605	114.144067089742123	440303	V0440300	16583	47	161	48	160	114.142053779999998	22.5493340400000015	114.144494120000005	22.5515499999999989	1
2019-10-23 19:00:19	2019-10-23 21:07:18	2.01503029999999983	02	未知	22.5559184257739815	113.887009550383411	440306	V0440300	16835	48	56	51	55	113.885818490000005	22.5515499999999989	113.888258820000004	22.5537659599999998	1
2019-10-23 17:58:18	2019-10-23 22:48:07	2.01503029999999983	01	50-59岁	22.5543203317150009	113.89023230159934	440306	V0440300	16836	48	57	51	56	113.888258820000004	22.5515499999999989	113.890699159999997	22.5537659599999998	1
2019-10-23 11:11:55	2019-10-23 12:10:41	2.29234759999999982	01	19-29岁	22.5541875313457112	113.92364909476693	440305	V0440300	16850	48	71	50	70	113.922423530000003	22.5515499999999989	113.924863869999996	22.5537659599999998	1
2019-10-23 19:45:41	2019-10-23 22:06:13	2.29234759999999982	02	19-29岁	22.5541351305593594	113.939808463639054	440305	V0440300	16857	48	78	50	77	113.939505879999999	22.5515499999999989	113.941946220000005	22.5537659599999998	1
2019-10-23 15:44:15	2019-10-23 15:44:15	2.29234759999999982	01	未知	22.5552050481226587	113.951940140949517	440305	V0440300	16862	48	83	50	82	113.951707560000003	22.5515499999999989	113.954147899999995	22.5537659599999998	1
2019-10-23 17:57:11	2019-10-23 19:49:33	2.29234759999999982	01	19-29岁	22.5559020725470702	113.956812247126379	440305	V0440300	16864	48	85	50	84	113.956588240000002	22.5515499999999989	113.959028570000001	22.5537659599999998	1
2019-10-23 19:55:37	2019-10-23 22:13:22	2.29234759999999982	02	19-29岁	22.5551425744296203	113.959598136353478	440305	V0440300	16865	48	86	50	85	113.959028570000001	22.5515499999999989	113.961468909999994	22.5537659599999998	1
2019-10-23 15:19:12	2019-10-23 20:28:23	2.29234759999999982	01	19-29岁	22.5544610174632787	113.963645439511694	440305	V0440300	16866	48	87	50	86	113.961468909999994	22.5515499999999989	113.963909240000007	22.5537659599999998	1
2019-10-23 09:15:27	2019-10-23 11:55:47	2.29234759999999982	02	30-39岁	22.5541378206790988	113.967558558932225	440305	V0440300	16868	48	89	50	88	113.966349579999999	22.5515499999999989	113.968789920000006	22.5537659599999998	1
2019-10-23 18:02:01	2019-10-23 22:26:55	2.29234759999999982	02	30-39岁	22.5547490375549486	113.969818867103555	440305	V0440300	16869	48	90	50	89	113.968789920000006	22.5515499999999989	113.971230250000005	22.5537659599999998	1
2019-10-23 18:06:19	2019-10-23 22:20:17	2.29234759999999982	02	30-39岁	22.5543500663031402	113.987958795293892	440305	V0440300	16876	48	97	50	96	113.985872270000002	22.5515499999999989	113.988312609999994	22.5537659599999998	1
2019-10-23 17:54:19	2019-10-23 20:13:04	3.05925700000000012	02	60岁以上	22.5551871598152793	114.027089819765337	440304	V0440300	16892	48	113	49	112	114.024917650000006	22.5515499999999989	114.027357980000005	22.5537659599999998	1
2019-10-23 18:25:02	2019-10-23 20:49:43	3.05925700000000012	02	40-49岁	22.5549850719139187	114.029338774535461	440304	V0440300	16893	48	114	49	113	114.027357980000005	22.5515499999999989	114.029798319999998	22.5537659599999998	1
2019-10-23 09:12:06	2019-10-23 11:03:02	3.05925700000000012	02	30-39岁	22.5542009145340216	114.037216590710486	440304	V0440300	16897	48	118	49	117	114.037119329999996	22.5515499999999989	114.039559659999995	22.5537659599999998	1
2019-10-23 18:44:22	2019-10-23 21:14:01	3.05925700000000012	01	40-49岁	22.5554569600327888	114.038278055489158	440304	V0440300	16897	48	118	49	117	114.037119329999996	22.5515499999999989	114.039559659999995	22.5537659599999998	1
2019-10-23 12:52:04	2019-10-23 14:06:13	3.05925700000000012	01	19-29岁	22.5557371307586294	114.037319794806024	440304	V0440300	16897	48	118	49	117	114.037119329999996	22.5515499999999989	114.039559659999995	22.5537659599999998	1
2019-10-23 19:10:20	2019-10-23 20:08:40	3.05925700000000012	01	19-29岁	22.5542993706991801	114.037661467542421	440304	V0440300	16897	48	118	49	117	114.037119329999996	22.5515499999999989	114.039559659999995	22.5537659599999998	1
2019-10-23 00:04:26	2019-10-23 00:12:16	3.05925700000000012	03	未知	22.5550351159590612	114.043796639342489	440304	V0440300	16899	48	120	49	119	114.042000000000002	22.5515499999999989	114.044440339999994	22.5537659599999998	1
2019-10-23 09:44:21	2019-10-23 10:28:41	3.05925700000000012	02	60岁以上	22.5545740983598613	114.042776465102733	440304	V0440300	16899	48	120	49	119	114.042000000000002	22.5515499999999989	114.044440339999994	22.5537659599999998	1
2019-10-23 17:58:23	2019-10-23 23:07:40	3.05925700000000012	01	19-29岁	22.55478596698876	114.04742641856889	440304	V0440300	16901	48	122	49	121	114.046880669999993	22.5515499999999989	114.04932101	22.5537659599999998	1
2019-10-23 16:30:13	2019-10-23 18:52:19	3.05925700000000012	01	40-49岁	22.5542234548380414	114.048740483490619	440304	V0440300	16901	48	122	49	121	114.046880669999993	22.5515499999999989	114.04932101	22.5537659599999998	1
2019-10-23 17:58:58	2019-10-23 18:32:09	3.05925700000000012	01	40-49岁	22.5546120168796094	114.078398717101351	440304	V0440300	16913	48	134	49	133	114.07616471	22.5515499999999989	114.078605039999999	22.5537659599999998	1
2019-10-23 20:11:05	2019-10-23 23:02:48	3.05925700000000012	01	19-29岁	22.5559070440435896	114.093569427237227	440304	V0440300	16920	48	141	49	140	114.093247059999996	22.5515499999999989	114.095687400000003	22.5537659599999998	1
2019-10-23 16:34:28	2019-10-23 17:12:18	3.17181930000000012	01	19-29岁	22.5555928916993516	114.101660927296521	440303	V0440300	16923	48	144	49	143	114.100568069999994	22.5515499999999989	114.103008399999993	22.5537659599999998	1
2019-10-23 20:47:39	2019-10-23 23:12:34	3.17181930000000012	03	未知	22.5541760023861499	114.11420657162401	440303	V0440300	16928	48	149	49	148	114.112769749999998	22.5515499999999989	114.115210079999997	22.5537659599999998	1
2019-10-23 00:36:08	2019-10-23 01:08:14	3.17181930000000012	02	19-29岁	22.5544586158574383	114.117883611900581	440303	V0440300	16930	48	151	49	150	114.117650420000004	22.5515499999999989	114.120090759999997	22.5537659599999998	1
2019-10-23 21:08:24	2019-10-23 22:14:34	3.17181930000000012	02	30-39岁	22.5544251379782708	114.124579668907842	440303	V0440300	16932	48	153	49	152	114.122531089999995	22.5515499999999989	114.124971430000002	22.5537659599999998	2
2019-10-23 19:20:38	2019-10-23 21:07:41	3.17181930000000012	02	30-39岁	22.5544251379782708	114.124579668907842	440303	V0440300	16932	48	153	49	152	114.122531089999995	22.5515499999999989	114.124971430000002	22.5537659599999998	2
2019-10-23 18:30:13	2019-10-23 21:25:52	3.17181930000000012	01	30-39岁	22.55464260660262	114.137771632403783	440303	V0440300	16938	48	159	49	158	114.137173110000006	22.5515499999999989	114.139613449999999	22.5537659599999998	1
2019-10-23 15:37:11	2019-10-23 23:01:10	4.98298400000000008	01	30-39岁	22.5548002372024499	114.231779450950228	440308	V0440300	16976	48	197	48	196	114.229905880000004	22.5515499999999989	114.232346219999997	22.5537659599999998	1
2019-10-23 13:09:33	2019-10-23 14:37:21	2.01503029999999983	02	30-39岁	22.5566212199687683	113.863752836089191	440306	V0440300	17182	49	46	52	45	113.861415129999997	22.5537659599999998	113.863855459999996	22.5559819099999999	1
2019-10-23 18:35:27	2019-10-23 21:09:25	2.29234759999999982	03	未知	22.557222920291391	113.915808570845911	440305	V0440300	17204	49	68	51	67	113.915102520000005	22.5537659599999998	113.917542859999998	22.5559819099999999	1
2019-10-23 11:50:04	2019-10-23 13:06:50	2.29234759999999982	03	未知	22.5570265237750007	113.966640287074725	440305	V0440300	17225	49	89	51	88	113.966349579999999	22.5537659599999998	113.968789920000006	22.5559819099999999	1
2019-10-23 18:17:11	2019-10-23 21:48:43	2.29234759999999982	01	30-39岁	22.5575426484984689	113.983507101881983	440305	V0440300	17232	49	96	51	95	113.983431929999995	22.5537659599999998	113.985872270000002	22.5559819099999999	1
2019-10-23 18:12:21	2019-10-23 20:44:35	2.29234759999999982	03	未知	22.557052019665079	113.988143001131562	440305	V0440300	17233	49	97	51	96	113.985872270000002	22.5537659599999998	113.988312609999994	22.5559819099999999	1
2019-10-23 11:17:34	2019-10-23 12:37:35	3.05925700000000012	01	30-39岁	22.5570739372959395	113.999443282675472	440304	V0440300	17238	49	102	51	101	113.998073950000006	22.5537659599999998	114.000514289999998	22.5559819099999999	2
2019-10-23 17:43:14	2019-10-23 18:47:10	3.05925700000000012	01	30-39岁	22.5570739372959395	113.999443282675472	440304	V0440300	17238	49	102	51	101	113.998073950000006	22.5537659599999998	114.000514289999998	22.5559819099999999	2
2019-10-23 18:59:25	2019-10-23 21:10:23	3.05925700000000012	02	19-29岁	22.5576649116142605	114.012752525390425	440304	V0440300	17244	49	108	51	107	114.012715970000002	22.5537659599999998	114.015156300000001	22.5559819099999999	1
2019-10-23 09:20:29	2019-10-23 10:31:22	3.05925700000000012	02	30-39岁	22.5568932065177599	114.012992649234604	440304	V0440300	17244	49	108	51	107	114.012715970000002	22.5537659599999998	114.015156300000001	22.5559819099999999	1
2019-10-23 00:28:42	2019-10-23 00:39:38	3.05925700000000012	01	30-39岁	22.5560088765301217	114.019318019602764	440304	V0440300	17246	49	110	51	109	114.017596639999994	22.5537659599999998	114.02003698	22.5559819099999999	1
2019-10-23 19:41:28	2019-10-23 21:06:17	3.05925700000000012	02	30-39岁	22.5568452118229601	114.034274076298431	440304	V0440300	17252	49	116	50	115	114.032238660000004	22.5537659599999998	114.034678990000003	22.5559819099999999	1
2019-10-23 18:38:09	2019-10-23 20:09:25	3.05925700000000012	01	30-39岁	22.5578435821329499	114.034087520886331	440304	V0440300	17252	49	116	50	115	114.032238660000004	22.5537659599999998	114.034678990000003	22.5559819099999999	1
2019-10-23 19:30:58	2019-10-23 22:05:38	3.05925700000000012	03	19-29岁	22.5564091098466903	114.037052786371646	440304	V0440300	17253	49	117	50	116	114.034678990000003	22.5537659599999998	114.037119329999996	22.5559819099999999	1
2019-10-23 18:37:52	2019-10-23 22:57:51	3.05925700000000012	02	40-49岁	22.5567729134384116	114.036714626255304	440304	V0440300	17253	49	117	50	116	114.034678990000003	22.5537659599999998	114.037119329999996	22.5559819099999999	1
2019-10-23 12:14:07	2019-10-23 14:10:07	3.05925700000000012	01	40-49岁	22.5580623790900106	114.034695024024771	440304	V0440300	17253	49	117	50	116	114.034678990000003	22.5537659599999998	114.037119329999996	22.5559819099999999	1
2019-10-23 20:24:02	2019-10-23 22:58:09	3.05925700000000012	02	19-29岁	22.5579455049244793	114.03716570064374	440304	V0440300	17254	49	118	50	117	114.037119329999996	22.5537659599999998	114.039559659999995	22.5559819099999999	1
2019-10-23 21:14:37	2019-10-23 23:30:13	3.05925700000000012	01	19-29岁	22.5562640203760516	114.038484304767238	440304	V0440300	17254	49	118	50	117	114.037119329999996	22.5537659599999998	114.039559659999995	22.5559819099999999	1
2019-10-23 00:00:58	2019-10-23 00:35:46	3.05925700000000012	03	未知	22.5577229084520603	114.03928881468093	440304	V0440300	17254	49	118	50	117	114.037119329999996	22.5537659599999998	114.039559659999995	22.5559819099999999	1
2019-10-23 16:40:18	2019-10-23 17:18:18	3.05925700000000012	01	30-39岁	22.5560028865643289	114.039986319451785	440304	V0440300	17255	49	119	50	118	114.039559659999995	22.5537659599999998	114.042000000000002	22.5559819099999999	1
2019-10-23 14:11:48	2019-10-23 15:08:26	3.05925700000000012	01	30-39岁	22.5573076817271705	114.040755265943119	440304	V0440300	17255	49	119	50	118	114.039559659999995	22.5537659599999998	114.042000000000002	22.5559819099999999	2
2019-10-23 09:32:35	2019-10-23 10:55:33	3.05925700000000012	01	30-39岁	22.5573076817271705	114.040755265943119	440304	V0440300	17255	49	119	50	118	114.039559659999995	22.5537659599999998	114.042000000000002	22.5559819099999999	2
2019-10-23 08:28:11	2019-10-23 15:22:59	3.05925700000000012	03	未知	22.5563830226298805	114.042494943874928	440304	V0440300	17256	49	120	50	119	114.042000000000002	22.5537659599999998	114.044440339999994	22.5559819099999999	1
2019-10-23 12:24:51	2019-10-23 14:34:53	3.05925700000000012	01	40-49岁	22.5565491742951991	114.081690956890924	440304	V0440300	17272	49	136	50	135	114.081045380000006	22.5537659599999998	114.083485710000005	22.5559819099999999	1
2019-10-23 14:30:23	2019-10-23 17:01:41	3.05925700000000012	02	30-39岁	22.5575504899135488	114.09510921148231	440304	V0440300	17277	49	141	50	140	114.093247059999996	22.5537659599999998	114.095687400000003	22.5559819099999999	1
2019-10-23 11:06:26	2019-10-23 14:21:52	3.05925700000000012	02	30-39岁	22.5581767298377507	114.09380364481332	440304	V0440300	17277	49	141	50	140	114.093247059999996	22.5537659599999998	114.095687400000003	22.5559819099999999	1
2019-10-23 10:21:34	2019-10-23 13:05:08	3.17181930000000012	01	60岁以上	22.5562245001048893	114.108663780470479	440303	V0440300	17283	49	147	50	146	114.107889080000007	22.5537659599999998	114.110329410000006	22.5559819099999999	1
2019-10-23 19:18:46	2019-10-23 23:41:48	3.17181930000000012	02	19-29岁	22.5568789451063694	114.114441830155485	440303	V0440300	17285	49	149	50	148	114.112769749999998	22.5537659599999998	114.115210079999997	22.5559819099999999	1
2019-10-23 19:21:04	2019-10-23 23:20:46	3.17181930000000012	02	19-29岁	22.558159084391761	114.114356873232197	440303	V0440300	17285	49	149	50	148	114.112769749999998	22.5537659599999998	114.115210079999997	22.5559819099999999	1
2019-10-23 15:37:07	2019-10-23 17:52:58	3.17181930000000012	01	0-18岁	22.5566049463233789	114.120802868453609	440303	V0440300	17288	49	152	50	151	114.120090759999997	22.5537659599999998	114.122531089999995	22.5559819099999999	1
2019-10-23 09:46:51	2019-10-23 12:20:43	3.17181930000000012	01	50-59岁	22.5567955755379188	114.137027498259926	440303	V0440300	17294	49	158	50	157	114.134732769999999	22.5537659599999998	114.137173110000006	22.5559819099999999	1
2019-10-23 00:04:00	2019-10-23 10:42:02	4.98298400000000008	02	30-39岁	22.5571549822847608	114.220731289030624	440308	V0440300	17329	49	193	49	192	114.220144540000007	22.5537659599999998	114.222584870000006	22.5559819099999999	1
2019-10-23 13:22:20	2019-10-23 14:37:36	2.01503029999999983	02	30-39岁	22.5602628117904302	113.889059295404564	440306	V0440300	17550	50	57	53	56	113.888258820000004	22.5559819099999999	113.890699159999997	22.5581978700000008	1
2019-10-23 13:02:48	2019-10-23 16:45:32	2.01503029999999983	01	40-49岁	22.5584378840164099	113.898758322767051	440306	V0440300	17554	50	61	52	60	113.898020169999995	22.5559819099999999	113.900460510000002	22.5581978700000008	2
2019-10-23 08:29:27	2019-10-23 11:51:09	2.01503029999999983	01	40-49岁	22.5584378840164099	113.898758322767051	440306	V0440300	17554	50	61	52	60	113.898020169999995	22.5559819099999999	113.900460510000002	22.5581978700000008	2
2019-10-23 15:50:08	2019-10-23 18:23:10	2.29234759999999982	01	0-18岁	22.560172763918299	113.965978688066286	440305	V0440300	17581	50	88	52	87	113.963909240000007	22.5559819099999999	113.966349579999999	22.5581978700000008	1
2019-10-23 12:15:58	2019-10-23 14:52:53	2.29234759999999982	01	30-39岁	22.5592102218208304	113.988688837029386	440305	V0440300	17591	50	98	52	97	113.988312609999994	22.5559819099999999	113.990752939999993	22.5581978700000008	1
2019-10-23 14:38:12	2019-10-23 17:43:48	2.29234759999999982	03	未知	22.5597278110711414	113.995605867452824	440305	V0440300	17593	50	100	52	99	113.99319328	22.5559819099999999	113.995633609999999	22.5581978700000008	1
2019-10-23 11:52:23	2019-10-23 12:33:03	3.05925700000000012	02	19-29岁	22.5594869898969002	114.022420756160088	440304	V0440300	17604	50	111	51	110	114.02003698	22.5559819099999999	114.022477309999999	22.5581978700000008	1
2019-10-23 06:32:51	2019-10-23 07:33:26	3.05925700000000012	03	未知	22.5600108395410608	114.027802605800375	440304	V0440300	17607	50	114	51	113	114.027357980000005	22.5559819099999999	114.029798319999998	22.5581978700000008	1
2019-10-23 18:21:14	2019-10-23 20:43:17	3.05925700000000012	03	未知	22.5583525509305183	114.032813387623619	440304	V0440300	17609	50	116	51	115	114.032238660000004	22.5559819099999999	114.034678990000003	22.5581978700000008	1
2019-10-23 09:34:32	2019-10-23 14:57:04	3.05925700000000012	01	50-59岁	22.5590127369652294	114.060872739498066	440304	V0440300	17620	50	127	51	126	114.059082349999997	22.5559819099999999	114.061522690000004	22.5581978700000008	1
2019-10-23 16:11:58	2019-10-23 19:29:03	3.05925700000000012	01	19-29岁	22.5583216321619489	114.064045556973497	440304	V0440300	17622	50	129	51	128	114.063963029999996	22.5559819099999999	114.066403359999995	22.5581978700000008	1
2019-10-23 21:06:47	2019-10-23 21:06:47	3.05925700000000012	03	未知	22.5589750563303397	114.066218148411622	440304	V0440300	17622	50	129	51	128	114.063963029999996	22.5559819099999999	114.066403359999995	22.5581978700000008	1
2019-10-23 16:09:51	2019-10-23 19:29:29	3.05925700000000012	01	19-29岁	22.5595061808562996	114.064166225982788	440304	V0440300	17622	50	129	51	128	114.063963029999996	22.5559819099999999	114.066403359999995	22.5581978700000008	1
2019-10-23 11:52:15	2019-10-23 15:58:14	3.05925700000000012	01	19-29岁	22.5604026701466687	114.089626925859534	440304	V0440300	17632	50	139	51	138	114.088366390000004	22.5559819099999999	114.090806720000003	22.5581978700000008	1
2019-10-23 09:13:48	2019-10-23 14:14:42	3.05925700000000012	01	30-39岁	22.5590455638614209	114.093435590618924	440304	V0440300	17634	50	141	51	140	114.093247059999996	22.5559819099999999	114.095687400000003	22.5581978700000008	1
2019-10-23 17:30:40	2019-10-23 18:25:09	3.17181930000000012	01	19-29岁	22.5588570242548094	114.099483933009253	440303	V0440300	17636	50	143	51	142	114.098127730000002	22.5559819099999999	114.100568069999994	22.5581978700000008	1
2019-10-23 19:35:30	2019-10-23 21:22:11	3.17181930000000012	02	19-29岁	22.5582754837449713	114.099768197268631	440303	V0440300	17636	50	143	51	142	114.098127730000002	22.5559819099999999	114.100568069999994	22.5581978700000008	1
2019-10-23 00:01:28	2019-10-23 00:58:35	3.17181930000000012	01	30-39岁	22.558918786900751	114.110424795820364	440303	V0440300	17641	50	148	51	147	114.110329410000006	22.5559819099999999	114.112769749999998	22.5581978700000008	1
2019-10-23 20:08:18	2019-10-23 20:58:14	3.17181930000000012	01	30-39岁	22.5595756220093087	114.11633897136872	440303	V0440300	17643	50	150	51	149	114.115210079999997	22.5559819099999999	114.117650420000004	22.5581978700000008	2
2019-10-23 21:00:30	2019-10-23 22:40:09	3.17181930000000012	01	30-39岁	22.5595756220093087	114.11633897136872	440303	V0440300	17643	50	150	51	149	114.115210079999997	22.5559819099999999	114.117650420000004	22.5581978700000008	2
2019-10-23 21:34:25	2019-10-23 22:35:11	3.17181930000000012	02	19-29岁	22.5591113959146199	114.131751425391386	440303	V0440300	17649	50	156	51	155	114.129852099999994	22.5559819099999999	114.132292440000001	22.5581978700000008	1
2019-10-23 15:57:35	2019-10-23 16:34:08	3.17181930000000012	01	30-39岁	22.5596123419304604	114.180963139192116	440303	V0440300	17669	50	176	50	175	114.178658819999995	22.5559819099999999	114.181099160000002	22.5581978700000008	1
2019-10-23 13:46:30	2019-10-23 16:03:20	4.98298400000000008	03	未知	22.5591426467330898	114.231819072377931	440308	V0440300	17690	50	197	50	197	114.229905880000004	22.5559819099999999	114.232346219999997	22.5581978700000008	1
2019-10-23 18:32:13	2019-10-23 19:48:47	2.01503029999999983	01	50-59岁	22.5614886116582092	113.872251405492705	440306	V0440300	17900	51	50	54	49	113.871176469999995	22.5581978700000008	113.873616810000001	22.5604138300000017	1
2019-10-23 19:25:19	2019-10-23 20:28:48	2.01503029999999983	02	30-39岁	22.5618292231621602	113.89212371393991	440306	V0440300	17908	51	58	54	57	113.890699159999997	22.5581978700000008	113.893139500000004	22.5604138300000017	1
2019-10-23 12:40:44	2019-10-23 15:05:40	2.01503029999999983	02	40-49岁	22.5621466903081007	113.904825968096731	440306	V0440300	17913	51	63	53	62	113.902900840000001	22.5581978700000008	113.905341179999994	22.5604138300000017	1
2019-10-23 11:32:52	2019-10-23 21:15:21	2.29234759999999982	02	19-29岁	22.5608388915802607	113.962067594969568	440305	V0440300	17937	51	87	53	86	113.961468909999994	22.5581978700000008	113.963909240000007	22.5604138300000017	1
2019-10-23 18:46:18	2019-10-23 22:16:38	2.29234759999999982	03	未知	22.5615774093876986	113.964373772906086	440305	V0440300	17938	51	88	53	87	113.963909240000007	22.5581978700000008	113.966349579999999	22.5604138300000017	1
2019-10-23 17:20:49	2019-10-23 19:08:52	2.29234759999999982	01	30-39岁	22.5605335191487306	113.964532678674999	440305	V0440300	17938	51	88	53	87	113.963909240000007	22.5581978700000008	113.966349579999999	22.5604138300000017	1
2019-10-23 21:45:29	2019-10-23 22:31:29	2.29234759999999982	02	19-29岁	22.5609492200879309	113.967428955192844	440305	V0440300	17939	51	89	53	88	113.966349579999999	22.5581978700000008	113.968789920000006	22.5604138300000017	1
2019-10-23 11:53:43	2019-10-23 22:15:50	2.29234759999999982	01	19-29岁	22.5619897903620306	113.973314178737567	440305	V0440300	17941	51	91	53	90	113.971230250000005	22.5581978700000008	113.973670589999998	22.5604138300000017	1
2019-10-23 20:39:45	2019-10-23 21:47:29	2.29234759999999982	01	30-39岁	22.5605611532890187	113.976046717113974	440305	V0440300	17942	51	92	53	91	113.973670589999998	22.5581978700000008	113.976110930000004	22.5604138300000017	1
2019-10-23 10:53:26	2019-10-23 15:40:04	2.29234759999999982	02	40-49岁	22.5623426764257111	113.975279051895782	440305	V0440300	17942	51	92	53	91	113.973670589999998	22.5581978700000008	113.976110930000004	22.5604138300000017	1
2019-10-23 10:35:36	2019-10-23 13:50:54	2.29234759999999982	02	19-29岁	22.5616310522538406	113.983029422013914	440305	V0440300	17945	51	95	53	94	113.980991599999996	22.5581978700000008	113.983431929999995	22.5604138300000017	1
2019-10-23 20:16:17	2019-10-23 20:53:28	2.29234759999999982	01	19-29岁	22.5620273967250391	113.981067639882497	440305	V0440300	17945	51	95	53	94	113.980991599999996	22.5581978700000008	113.983431929999995	22.5604138300000017	1
2019-10-23 10:19:16	2019-10-23 12:31:07	3.05925700000000012	01	30-39岁	22.5609181490342188	114.008610860060287	440304	V0440300	17956	51	106	53	105	114.007835290000003	22.5581978700000008	114.010275629999995	22.5604138300000017	2
2019-10-23 08:30:32	2019-10-23 09:58:38	3.05925700000000012	01	30-39岁	22.5609181490342188	114.008610860060287	440304	V0440300	17956	51	106	53	105	114.007835290000003	22.5581978700000008	114.010275629999995	22.5604138300000017	2
2019-10-23 14:38:12	2019-10-23 18:49:58	3.05925700000000012	01	19-29岁	22.5610242277542916	114.01722781635489	440304	V0440300	17959	51	109	52	108	114.015156300000001	22.5581978700000008	114.017596639999994	22.5604138300000017	1
2019-10-23 21:09:27	2019-10-23 22:49:29	3.05925700000000012	02	19-29岁	22.5608674289257998	114.017532428261248	440304	V0440300	17959	51	109	52	108	114.015156300000001	22.5581978700000008	114.017596639999994	22.5604138300000017	1
2019-10-23 17:23:20	2019-10-23 21:57:35	3.05925700000000012	01	40-49岁	22.5620764838355008	114.02969207826736	440304	V0440300	17964	51	114	52	113	114.027357980000005	22.5581978700000008	114.029798319999998	22.5604138300000017	1
2019-10-23 21:27:01	2019-10-23 23:31:55	3.05925700000000012	01	30-39岁	22.5604341421189183	114.027754657613741	440304	V0440300	17964	51	114	52	113	114.027357980000005	22.5581978700000008	114.029798319999998	22.5604138300000017	1
2019-10-23 19:49:27	2019-10-23 21:38:47	3.05925700000000012	03	未知	22.5619820939719915	114.031909687177432	440304	V0440300	17965	51	115	52	114	114.029798319999998	22.5581978700000008	114.032238660000004	22.5604138300000017	1
2019-10-23 13:01:01	2019-10-23 21:33:06	3.05925700000000012	02	19-29岁	22.5623917055286505	114.035029956771254	440304	V0440300	17967	51	117	52	116	114.034678990000003	22.5581978700000008	114.037119329999996	22.5604138300000017	1
2019-10-23 20:59:40	2019-10-23 23:30:05	3.05925700000000012	02	19-29岁	22.5612813307417106	114.041379793184362	440304	V0440300	17969	51	119	52	118	114.039559659999995	22.5581978700000008	114.042000000000002	22.5604138300000017	1
2019-10-23 09:20:28	2019-10-23 11:44:05	3.05925700000000012	01	40-49岁	22.5610979118870496	114.05743707584223	440304	V0440300	17976	51	126	52	125	114.056642019999998	22.5581978700000008	114.059082349999997	22.5604138300000017	1
2019-10-23 18:44:47	2019-10-23 20:52:38	3.05925700000000012	02	19-29岁	22.5614591348563494	114.066330760922597	440304	V0440300	17979	51	129	52	128	114.063963029999996	22.5581978700000008	114.066403359999995	22.5604138300000017	1
2019-10-23 00:02:29	2019-10-23 00:08:03	3.05925700000000012	02	30-39岁	22.5611505584761396	114.092050385427768	440304	V0440300	17990	51	140	52	139	114.090806720000003	22.5581978700000008	114.093247059999996	22.5604138300000017	1
2019-10-23 09:53:50	2019-10-23 09:53:50	3.05925700000000012	01	19-29岁	22.5604628712886495	114.097944066614716	440304	V0440300	17992	51	142	52	141	114.095687400000003	22.5581978700000008	114.098127730000002	22.5604138300000017	1
2019-10-23 16:34:07	2019-10-23 19:31:24	3.17181930000000012	01	0-18岁	22.5624479369982005	114.104413520565302	440303	V0440300	17995	51	145	52	144	114.103008399999993	22.5581978700000008	114.10544874	22.5604138300000017	1
2019-10-23 16:46:02	2019-10-23 19:16:06	3.17181930000000012	03	未知	22.5626080228807311	114.137519670900673	440303	V0440300	18009	51	159	52	158	114.137173110000006	22.5581978700000008	114.139613449999999	22.5604138300000017	1
2019-10-23 12:45:38	2019-10-23 16:44:44	3.17181930000000012	01	40-49岁	22.5618800956912082	114.190878387762183	440303	V0440300	18031	51	181	51	180	114.190860499999999	22.5581978700000008	114.193300840000006	22.5604138300000017	1
2019-10-23 21:42:30	2019-10-23 22:19:36	2.01503029999999983	02	30-39岁	22.5630133071061714	113.896421076924014	440306	V0440300	18267	52	60	54	59	113.895579830000003	22.5604138300000017	113.898020169999995	22.562629789999999	1
2019-10-23 08:11:44	2019-10-23 08:11:44	2.01503029999999983	03	未知	22.5640523791175696	113.910059639375291	440306	V0440300	18272	52	65	54	64	113.907781510000007	22.5604138300000017	113.910221849999999	22.562629789999999	1
2019-10-23 12:04:12	2019-10-23 13:28:46	2.01503029999999983	01	30-39岁	22.5638449020450196	113.910064266697646	440306	V0440300	18272	52	65	54	64	113.907781510000007	22.5604138300000017	113.910221849999999	22.562629789999999	1
2019-10-23 09:54:33	2019-10-23 09:55:33	2.29234759999999982	01	19-29岁	22.5646224808520905	113.939363089823459	440305	V0440300	18284	52	77	54	76	113.93706555	22.5604138300000017	113.939505879999999	22.562629789999999	1
2019-10-23 19:31:21	2019-10-23 20:10:29	2.29234759999999982	01	19-29岁	22.5646940732271695	113.93743752525522	440305	V0440300	18284	52	77	54	76	113.93706555	22.5604138300000017	113.939505879999999	22.562629789999999	2
2019-10-23 21:30:18	2019-10-23 23:42:34	2.29234759999999982	01	19-29岁	22.5646940732271695	113.93743752525522	440305	V0440300	18284	52	77	54	76	113.93706555	22.5604138300000017	113.939505879999999	22.562629789999999	2
2019-10-23 13:52:41	2019-10-23 15:45:45	2.29234759999999982	01	19-29岁	22.5641297503409284	113.940501153380879	440305	V0440300	18285	52	78	54	77	113.939505879999999	22.5604138300000017	113.941946220000005	22.562629789999999	1
2019-10-23 18:48:10	2019-10-23 22:05:18	2.29234759999999982	01	19-29岁	22.5629776209203889	113.94492839257633	440305	V0440300	18287	52	80	54	79	113.944386559999998	22.5604138300000017	113.946826889999997	22.562629789999999	1
2019-10-23 18:34:10	2019-10-23 19:39:09	2.29234759999999982	03	未知	22.5640497013276686	113.978224993345307	440305	V0440300	18300	52	93	54	92	113.976110930000004	22.5604138300000017	113.978551260000003	22.562629789999999	1
2019-10-23 14:17:22	2019-10-23 19:07:37	2.29234759999999982	02	19-29岁	22.5635614682383299	113.98490169695269	440305	V0440300	18303	52	96	54	95	113.983431929999995	22.5604138300000017	113.985872270000002	22.562629789999999	1
2019-10-23 20:00:43	2019-10-23 22:00:00	3.05925700000000012	03	未知	22.5646056265518204	114.018598639917343	440304	V0440300	18317	52	110	53	109	114.017596639999994	22.5604138300000017	114.02003698	22.562629789999999	1
2019-10-23 17:37:30	2019-10-23 21:48:29	3.05925700000000012	01	30-39岁	22.5636411974322186	114.029872322970988	440304	V0440300	18322	52	115	53	114	114.029798319999998	22.5604138300000017	114.032238660000004	22.562629789999999	1
2019-10-23 18:02:57	2019-10-23 19:30:55	3.05925700000000012	02	40-49岁	22.5631192418586899	114.031418885947886	440304	V0440300	18322	52	115	53	114	114.029798319999998	22.5604138300000017	114.032238660000004	22.562629789999999	1
2019-10-23 17:42:42	2019-10-23 21:44:25	3.05925700000000012	02	19-29岁	22.5634121997231389	114.030178476630354	440304	V0440300	18322	52	115	53	114	114.029798319999998	22.5604138300000017	114.032238660000004	22.562629789999999	1
2019-10-23 00:00:03	2019-10-23 00:46:13	3.05925700000000012	01	19-29岁	22.5636213952643203	114.033196166877303	440304	V0440300	18323	52	116	53	115	114.032238660000004	22.5604138300000017	114.034678990000003	22.562629789999999	1
2019-10-23 20:34:57	2019-10-23 22:22:05	3.05925700000000012	01	19-29岁	22.5627033442031113	114.034799784612417	440304	V0440300	18324	52	117	53	116	114.034678990000003	22.5604138300000017	114.037119329999996	22.562629789999999	1
2019-10-23 17:09:49	2019-10-23 21:10:37	3.05925700000000012	02	30-39岁	22.5634447607966706	114.056464053337635	440304	V0440300	18332	52	125	53	124	114.054201680000006	22.5604138300000017	114.056642019999998	22.562629789999999	1
2019-10-23 21:14:43	2019-10-23 23:24:06	3.05925700000000012	02	19-29岁	22.5627451986588703	114.06311611333706	440304	V0440300	18335	52	128	53	127	114.061522690000004	22.5604138300000017	114.063963029999996	22.562629789999999	1
2019-10-23 12:42:01	2019-10-23 20:22:16	3.05925700000000012	02	30-39岁	22.5637955612685985	114.067748687773033	440304	V0440300	18337	52	130	53	129	114.066403359999995	22.5604138300000017	114.068843700000002	22.562629789999999	1
2019-10-23 13:38:07	2019-10-23 19:24:26	3.05925700000000012	01	40-49岁	22.5629396018505801	114.069807536091545	440304	V0440300	18338	52	131	53	130	114.068843700000002	22.5604138300000017	114.071284030000001	22.562629789999999	1
2019-10-23 12:23:49	2019-10-23 14:02:43	3.05925700000000012	01	50-59岁	22.5638469787601608	114.085949221139074	440304	V0440300	18345	52	138	53	137	114.085926049999998	22.5604138300000017	114.088366390000004	22.562629789999999	1
2019-10-23 18:12:51	2019-10-23 22:50:00	3.05925700000000012	02	30-39岁	22.5634986953238794	114.093128393309996	440304	V0440300	18347	52	140	53	139	114.090806720000003	22.5604138300000017	114.093247059999996	22.562629789999999	1
2019-10-23 16:18:02	2019-10-23 16:54:54	3.05925700000000012	01	30-39岁	22.5637072598416992	114.094678896597983	440304	V0440300	18348	52	141	53	140	114.093247059999996	22.5604138300000017	114.095687400000003	22.562629789999999	1
2019-10-23 07:54:24	2019-10-23 10:47:04	3.17181930000000012	01	19-29岁	22.5629346306289698	114.097872866782666	440303	V0440300	18349	52	142	53	141	114.095687400000003	22.5604138300000017	114.098127730000002	22.562629789999999	1
2019-10-23 11:50:55	2019-10-23 15:55:02	3.17181930000000012	01	19-29岁	22.5627592241609598	114.099654926179852	440303	V0440300	18350	52	143	53	142	114.098127730000002	22.5604138300000017	114.100568069999994	22.562629789999999	1
2019-10-23 13:41:09	2019-10-23 17:33:01	3.17181930000000012	01	0-18岁	22.5648038323215303	114.125025172667094	440303	V0440300	18361	52	154	53	153	114.124971430000002	22.5604138300000017	114.127411769999995	22.562629789999999	1
2019-10-23 16:16:24	2019-10-23 18:28:05	3.17181930000000012	01	40-49岁	22.5641147473994614	114.165992526160508	440303	V0440300	18377	52	170	52	169	114.164016810000007	22.5604138300000017	114.166457140000006	22.562629789999999	1
2019-10-23 14:47:50	2019-10-23 16:32:53	3.17181930000000012	02	40-49岁	22.5638112427741611	114.180547294637989	440303	V0440300	18383	52	176	52	175	114.178658819999995	22.5604138300000017	114.181099160000002	22.562629789999999	1
2019-10-23 11:00:31	2019-10-23 15:41:35	3.17181930000000012	02	19-29岁	22.5636051419318591	114.197656148511285	440303	V0440300	18390	52	183	52	182	114.195741179999999	22.5604138300000017	114.198181509999998	22.562629789999999	1
2019-10-23 18:41:12	2019-10-23 21:11:01	3.17181930000000012	02	40-49岁	22.5637655632943392	114.197021194176102	440303	V0440300	18390	52	183	52	182	114.195741179999999	22.5604138300000017	114.198181509999998	22.562629789999999	1
2019-10-23 12:45:38	2019-10-23 13:47:43	4.98298400000000008	02	30-39岁	22.5646868498302418	114.232456681542274	440308	V0440300	18405	52	198	52	198	114.232346219999997	22.5604138300000017	114.234786549999995	22.562629789999999	1
2019-10-23 19:13:02	2019-10-23 21:27:35	2.01503029999999983	02	30-39岁	22.5669914767396591	113.863819312497867	440306	V0440300	18610	53	46	56	45	113.861415129999997	22.562629789999999	113.863855459999996	22.5648457399999991	1
2019-10-23 09:35:25	2019-10-23 10:44:11	2.01503029999999983	01	19-29岁	22.5663723295700009	113.887658914967147	440306	V0440300	18620	53	56	56	55	113.885818490000005	22.562629789999999	113.888258820000004	22.5648457399999991	1
2019-10-23 15:22:37	2019-10-23 19:30:14	2.01503029999999983	02	30-39岁	22.565249075967639	113.887441231021896	440306	V0440300	18620	53	56	56	55	113.885818490000005	22.562629789999999	113.888258820000004	22.5648457399999991	1
2019-10-23 19:24:04	2019-10-23 21:57:23	2.01503029999999983	01	19-29岁	22.5651017742686903	113.888688289393258	440306	V0440300	18621	53	57	56	56	113.888258820000004	22.562629789999999	113.890699159999997	22.5648457399999991	1
2019-10-23 18:31:21	2019-10-23 19:50:36	2.01503029999999983	01	19-29岁	22.5667260593633401	113.889613782437138	440306	V0440300	18621	53	57	56	56	113.888258820000004	22.562629789999999	113.890699159999997	22.5648457399999991	1
2019-10-23 17:16:21	2019-10-23 19:36:19	2.01503029999999983	01	19-29岁	22.5664028381138593	113.890631596765417	440306	V0440300	18621	53	57	56	56	113.888258820000004	22.562629789999999	113.890699159999997	22.5648457399999991	1
2019-10-23 09:42:16	2019-10-23 10:45:10	2.01503029999999983	02	30-39岁	22.566671964387151	113.892413469345357	440306	V0440300	18622	53	58	56	57	113.890699159999997	22.562629789999999	113.893139500000004	22.5648457399999991	1
2019-10-23 08:22:17	2019-10-23 17:34:50	2.01503029999999983	01	19-29岁	22.5665445747731113	113.899830353878357	440306	V0440300	18625	53	61	55	60	113.898020169999995	22.562629789999999	113.900460510000002	22.5648457399999991	1
2019-10-23 08:23:54	2019-10-23 17:42:13	2.01503029999999983	01	0-18岁	22.5664684720765507	113.899628000864638	440306	V0440300	18625	53	61	55	60	113.898020169999995	22.562629789999999	113.900460510000002	22.5648457399999991	1
2019-10-23 16:02:38	2019-10-23 17:46:26	2.01503029999999983	02	0-18岁	22.5670375864232398	113.907145956908408	440306	V0440300	18628	53	64	55	63	113.905341179999994	22.562629789999999	113.907781510000007	22.5648457399999991	1
2019-10-23 18:28:38	2019-10-23 18:29:38	2.29234759999999982	01	19-29岁	22.5648972108317487	113.917862935006283	440305	V0440300	18633	53	69	55	68	113.917542859999998	22.562629789999999	113.919983189999996	22.5648457399999991	1
2019-10-23 23:44:08	2019-10-23 23:44:08	2.29234759999999982	01	30-39岁	22.5669159182776404	113.920538814432732	440305	V0440300	18634	53	70	55	69	113.919983189999996	22.562629789999999	113.922423530000003	22.5648457399999991	1
2019-10-23 17:11:02	2019-10-23 20:41:28	2.29234759999999982	02	19-29岁	22.5650651053983182	113.922853735373735	440305	V0440300	18635	53	71	55	70	113.922423530000003	22.562629789999999	113.924863869999996	22.5648457399999991	1
2019-10-23 17:12:03	2019-10-23 20:36:00	2.29234759999999982	02	19-29岁	22.5651010027068395	113.922843221024905	440305	V0440300	18635	53	71	55	70	113.922423530000003	22.562629789999999	113.924863869999996	22.5648457399999991	1
2019-10-23 12:59:06	2019-10-23 15:45:24	2.29234759999999982	02	30-39岁	22.5668699994115904	113.94601834909237	440305	V0440300	18644	53	80	55	79	113.944386559999998	22.562629789999999	113.946826889999997	22.5648457399999991	1
2019-10-23 17:53:24	2019-10-23 19:16:09	2.29234759999999982	03	未知	22.5664864221776718	113.947678740594839	440305	V0440300	18645	53	81	55	80	113.946826889999997	22.562629789999999	113.949267230000004	22.5648457399999991	1
2019-10-23 16:03:01	2019-10-23 16:46:48	2.29234759999999982	01	19-29岁	22.5659994091740685	113.961021579315499	440305	V0440300	18650	53	86	55	85	113.959028570000001	22.562629789999999	113.961468909999994	22.5648457399999991	1
2019-10-23 14:52:31	2019-10-23 22:12:07	2.29234759999999982	01	19-29岁	22.5649441807979194	113.983559757840681	440305	V0440300	18660	53	96	55	95	113.983431929999995	22.562629789999999	113.985872270000002	22.5648457399999991	1
2019-10-23 14:08:30	2019-10-23 17:24:24	2.29234759999999982	01	30-39岁	22.5657013448693	113.983990274767535	440305	V0440300	18660	53	96	55	95	113.983431929999995	22.562629789999999	113.985872270000002	22.5648457399999991	1
2019-10-23 07:43:47	2019-10-23 11:21:36	3.05925700000000012	03	未知	22.566880911268079	114.009424736385498	440304	V0440300	18670	53	106	55	105	114.007835290000003	22.562629789999999	114.010275629999995	22.5648457399999991	1
2019-10-23 18:46:06	2019-10-23 21:15:59	3.05925700000000012	02	30-39岁	22.5660760936494889	114.011764626435337	440304	V0440300	18671	53	107	54	106	114.010275629999995	22.562629789999999	114.012715970000002	22.5648457399999991	1
2019-10-23 14:57:59	2019-10-23 16:20:08	3.05925700000000012	02	19-29岁	22.566230514919571	114.028845036966885	440304	V0440300	18678	53	114	54	113	114.027357980000005	22.562629789999999	114.029798319999998	22.5648457399999991	1
2019-10-23 19:30:45	2019-10-23 21:38:02	3.05925700000000012	02	19-29岁	22.5668963901248816	114.030200968582861	440304	V0440300	18679	53	115	54	114	114.029798319999998	22.562629789999999	114.032238660000004	22.5648457399999991	1
2019-10-23 09:23:14	2019-10-23 10:32:53	3.05925700000000012	02	30-39岁	22.5665036467317712	114.033367674472899	440304	V0440300	18680	53	116	54	115	114.032238660000004	22.562629789999999	114.034678990000003	22.5648457399999991	1
2019-10-23 11:53:57	2019-10-23 15:14:48	3.05925700000000012	01	19-29岁	22.5656370864031608	114.038740722131635	440304	V0440300	18682	53	118	54	117	114.037119329999996	22.562629789999999	114.039559659999995	22.5648457399999991	1
2019-10-23 20:08:24	2019-10-23 21:58:09	3.05925700000000012	03	未知	22.5661165000860713	114.041247392676439	440304	V0440300	18683	53	119	54	118	114.039559659999995	22.562629789999999	114.042000000000002	22.5648457399999991	1
2019-10-23 18:13:57	2019-10-23 21:45:03	3.05925700000000012	01	30-39岁	22.5659392352999291	114.052222640624123	440304	V0440300	18688	53	124	54	123	114.051761350000007	22.562629789999999	114.054201680000006	22.5648457399999991	1
2019-10-23 16:15:38	2019-10-23 20:48:47	3.05925700000000012	02	30-39岁	22.5665037279181213	114.057905348365338	440304	V0440300	18690	53	126	54	125	114.056642019999998	22.562629789999999	114.059082349999997	22.5648457399999991	1
2019-10-23 13:50:00	2019-10-23 16:51:55	3.05925700000000012	01	19-29岁	22.5661522037635898	114.061382122796388	440304	V0440300	18691	53	127	54	126	114.059082349999997	22.562629789999999	114.061522690000004	22.5648457399999991	1
2019-10-23 10:02:34	2019-10-23 17:21:45	3.17181930000000012	01	40-49岁	22.5655466619074794	114.088595663868773	440303	V0440300	18703	53	139	54	138	114.088366390000004	22.562629789999999	114.090806720000003	22.5648457399999991	1
2019-10-23 10:39:28	2019-10-23 11:47:41	3.05925700000000012	03	未知	22.5656164987810612	114.090955694911969	440304	V0440300	18704	53	140	54	139	114.090806720000003	22.562629789999999	114.093247059999996	22.5648457399999991	1
2019-10-23 17:06:00	2019-10-23 22:23:15	3.05925700000000012	01	19-29岁	22.5659750628966584	114.09580724041686	440304	V0440300	18706	53	142	54	141	114.095687400000003	22.562629789999999	114.098127730000002	22.5648457399999991	2
2019-10-23 16:35:24	2019-10-23 17:05:59	3.05925700000000012	01	19-29岁	22.5659750628966584	114.09580724041686	440304	V0440300	18706	53	142	54	141	114.095687400000003	22.562629789999999	114.098127730000002	22.5648457399999991	2
2019-10-23 11:33:56	2019-10-23 12:51:29	3.17181930000000012	01	30-39岁	22.5664541031161008	114.10935414101391	440303	V0440300	18711	53	147	54	146	114.107889080000007	22.562629789999999	114.110329410000006	22.5648457399999991	1
2019-10-23 17:06:12	2019-10-23 20:05:25	3.17181930000000012	01	30-39岁	22.5664409838199305	114.161250859372984	440303	V0440300	18732	53	168	53	167	114.159136129999993	22.562629789999999	114.16157647	22.5648457399999991	1
2019-10-23 20:23:32	2019-10-23 21:18:46	3.17181930000000012	01	50-59岁	22.5650235967923791	114.162766829129907	440303	V0440300	18733	53	169	53	168	114.16157647	22.562629789999999	114.164016810000007	22.5648457399999991	1
2019-10-23 18:43:27	2019-10-23 22:15:51	3.17181930000000012	02	40-49岁	22.5666687483996995	114.171091171440182	440303	V0440300	18736	53	172	53	171	114.168897479999998	22.562629789999999	114.171337820000005	22.5648457399999991	1
2019-10-23 22:33:35	2019-10-23 23:31:02	3.17181930000000012	01	40-49岁	22.5661823686441601	114.17114969547147	440303	V0440300	18736	53	172	53	171	114.168897479999998	22.562629789999999	114.171337820000005	22.5648457399999991	1
2019-10-23 00:44:48	2019-10-23 01:44:45	3.17181930000000012	01	19-29岁	22.5662114447128808	114.170750637870711	440303	V0440300	18736	53	172	53	171	114.168897479999998	22.562629789999999	114.171337820000005	22.5648457399999991	1
2019-10-23 14:30:00	2019-10-23 17:18:44	2.01503029999999983	01	40-49岁	22.5680288314881707	113.857334144645648	440306	V0440300	18965	54	44	57	43	113.856534460000006	22.5648457399999991	113.858974790000005	22.5670617	1
2019-10-23 14:24:14	2019-10-23 17:01:13	2.01503029999999983	02	30-39岁	22.5675898854444696	113.871365456514411	440306	V0440300	18971	54	50	57	49	113.871176469999995	22.5648457399999991	113.873616810000001	22.5670617	1
2019-10-23 11:56:13	2019-10-23 13:34:23	2.01503029999999983	01	60岁以上	22.5670854900372717	113.872805221932026	440306	V0440300	18971	54	50	57	49	113.871176469999995	22.5648457399999991	113.873616810000001	22.5670617	1
2019-10-23 19:01:54	2019-10-23 22:38:05	2.01503029999999983	02	19-29岁	22.5691272078321106	113.878948849348049	440306	V0440300	18974	54	53	57	52	113.878497479999993	22.5648457399999991	113.88093782	22.5670617	1
2019-10-23 12:55:21	2019-10-23 22:34:16	2.01503029999999983	01	19-29岁	22.5692141616974098	113.887148075551977	440306	V0440300	18977	54	56	57	55	113.885818490000005	22.5648457399999991	113.888258820000004	22.5670617	1
2019-10-23 19:17:07	2019-10-23 22:11:48	2.01503029999999983	02	19-29岁	22.5689972400881906	113.903467977450163	440306	V0440300	18984	54	63	56	62	113.902900840000001	22.5648457399999991	113.905341179999994	22.5670617	1
2019-10-23 16:32:16	2019-10-23 19:55:28	2.29234759999999982	02	50-59岁	22.5683572577269516	113.932663073340422	440305	V0440300	18996	54	75	56	74	113.932184879999994	22.5648457399999991	113.934625209999993	22.5670617	1
2019-10-23 18:42:18	2019-10-23 23:44:41	2.29234759999999982	01	30-39岁	22.5682050830206009	113.945512763151413	440305	V0440300	19001	54	80	56	79	113.944386559999998	22.5648457399999991	113.946826889999997	22.5670617	1
2019-10-23 19:30:50	2019-10-23 21:44:31	3.05925700000000012	01	19-29岁	22.5674974980217513	114.026592476363419	440304	V0440300	19034	54	113	55	112	114.024917650000006	22.5648457399999991	114.027357980000005	22.5670617	1
2019-10-23 14:25:17	2019-10-23 15:49:43	3.05925700000000012	02	40-49岁	22.5685875931900313	114.027949023097221	440304	V0440300	19035	54	114	55	113	114.027357980000005	22.5648457399999991	114.029798319999998	22.5670617	1
2019-10-23 18:17:25	2019-10-23 20:22:56	3.05925700000000012	02	50-59岁	22.5680788293191199	114.031672177827275	440304	V0440300	19036	54	115	55	114	114.029798319999998	22.5648457399999991	114.032238660000004	22.5670617	1
2019-10-23 12:04:58	2019-10-23 14:09:43	3.05925700000000012	01	50-59岁	22.5679349269488903	114.032676205883448	440304	V0440300	19037	54	116	55	115	114.032238660000004	22.5648457399999991	114.034678990000003	22.5670617	1
2019-10-23 14:06:26	2019-10-23 14:52:30	3.05925700000000012	02	50-59岁	22.5686938183861194	114.03760640173769	440304	V0440300	19039	54	118	55	117	114.037119329999996	22.5648457399999991	114.039559659999995	22.5670617	1
2019-10-23 13:56:28	2019-10-23 16:55:55	3.05925700000000012	02	0-18岁	22.5684974192163708	114.066735664343085	440304	V0440300	19051	54	130	55	129	114.066403359999995	22.5648457399999991	114.068843700000002	22.5670617	1
2019-10-23 17:25:02	2019-10-23 18:26:48	3.05925700000000012	01	40-49岁	22.5688712261369986	114.066941549192961	440304	V0440300	19051	54	130	55	129	114.066403359999995	22.5648457399999991	114.068843700000002	22.5670617	1
2019-10-23 05:12:43	2019-10-23 11:00:20	3.17181930000000012	01	30-39岁	22.5692078286891693	114.091405073385857	440303	V0440300	19061	54	140	55	139	114.090806720000003	22.5648457399999991	114.093247059999996	22.5670617	1
2019-10-23 17:52:09	2019-10-23 19:10:51	3.05925700000000012	01	19-29岁	22.5680061434523083	114.098320579351508	440304	V0440300	19064	54	143	55	142	114.098127730000002	22.5648457399999991	114.100568069999994	22.5670617	1
2019-10-23 18:16:43	2019-10-23 20:47:07	3.17181930000000012	02	19-29岁	22.5681804560155008	114.108987694417166	440303	V0440300	19068	54	147	55	146	114.107889080000007	22.5648457399999991	114.110329410000006	22.5670617	1
2019-10-23 19:08:01	2019-10-23 21:09:48	3.17181930000000012	01	19-29岁	22.5688669597072895	114.108516600696674	440303	V0440300	19068	54	147	55	146	114.107889080000007	22.5648457399999991	114.110329410000006	22.5670617	1
2019-10-23 19:39:24	2019-10-23 22:07:30	3.17181930000000012	02	30-39岁	22.5688163920130407	114.16645032386694	440303	V0440300	19091	54	170	54	169	114.164016810000007	22.5648457399999991	114.166457140000006	22.5670617	1
2019-10-23 00:21:34	2019-10-23 02:37:42	3.17181930000000012	01	19-29岁	22.5678640029160107	114.172845297830861	440303	V0440300	19094	54	173	54	172	114.171337820000005	22.5648457399999991	114.173778150000004	22.5670617	1
2019-10-23 17:45:13	2019-10-23 18:41:14	3.17181930000000012	03	未知	22.5672081986511195	114.172508806732807	440303	V0440300	19094	54	173	54	172	114.171337820000005	22.5648457399999991	114.173778150000004	22.5670617	1
2019-10-23 16:45:56	2019-10-23 22:06:32	4.98298400000000008	02	19-29岁	22.5686465553714193	114.231240444909403	440308	V0440300	19118	54	197	54	197	114.229905880000004	22.5648457399999991	114.232346219999997	22.5670617	1
2019-10-23 00:00:05	2019-10-23 00:19:24	2.01503029999999983	02	19-29岁	22.5710828783210786	113.851541540491212	440306	V0440300	19319	55	41	58	40	113.849213449999993	22.5670617	113.851653780000007	22.5692776600000009	1
2019-10-23 19:24:10	2019-10-23 22:04:24	2.01503029999999983	02	19-29岁	22.5697848663731584	113.870081816511913	440306	V0440300	19327	55	49	58	48	113.868736139999996	22.5670617	113.871176469999995	22.5692776600000009	1
2019-10-23 17:41:45	2019-10-23 21:22:13	2.01503029999999983	02	19-29岁	22.5707189426228609	113.869390229907907	440306	V0440300	19327	55	49	58	48	113.868736139999996	22.5670617	113.871176469999995	22.5692776600000009	1
2019-10-23 10:32:12	2019-10-23 20:24:56	2.01503029999999983	02	19-29岁	22.5707368947374398	113.880049479700475	440306	V0440300	19331	55	53	58	52	113.878497479999993	22.5670617	113.88093782	22.5692776600000009	1
2019-10-23 12:21:57	2019-10-23 15:21:53	2.01503029999999983	03	19-29岁	22.5708704116660712	113.888325499610247	440306	V0440300	19335	55	57	57	56	113.888258820000004	22.5670617	113.890699159999997	22.5692776600000009	1
2019-10-23 21:29:55	2019-10-23 23:38:58	2.29234759999999982	02	30-39岁	22.5714364988280707	113.937958962477055	440305	V0440300	19355	55	77	57	76	113.93706555	22.5670617	113.939505879999999	22.5692776600000009	1
2019-10-23 19:07:18	2019-10-23 21:53:11	2.29234759999999982	02	30-39岁	22.5704591017477405	113.949670755894275	440305	V0440300	19360	55	82	57	81	113.949267230000004	22.5670617	113.951707560000003	22.5692776600000009	1
2019-10-23 11:11:02	2019-10-23 11:48:39	2.29234759999999982	03	未知	22.5693624054063804	113.949898975414328	440305	V0440300	19360	55	82	57	81	113.949267230000004	22.5670617	113.951707560000003	22.5692776600000009	1
2019-10-23 18:31:39	2019-10-23 22:49:14	3.05925700000000012	03	未知	22.5701425663334589	114.032483143488889	440304	V0440300	19394	55	116	56	115	114.032238660000004	22.5670617	114.034678990000003	22.5692776600000009	1
2019-10-23 15:23:09	2019-10-23 19:51:17	3.05925700000000012	01	19-29岁	22.5700234883780695	114.032388514047554	440304	V0440300	19394	55	116	56	115	114.032238660000004	22.5670617	114.034678990000003	22.5692776600000009	1
2019-10-23 15:35:37	2019-10-23 19:43:31	3.05925700000000012	01	19-29岁	22.5697183640882706	114.032482513494372	440304	V0440300	19394	55	116	56	115	114.032238660000004	22.5670617	114.034678990000003	22.5692776600000009	1
2019-10-23 22:47:42	2019-10-23 23:30:47	3.05925700000000012	02	40-49岁	22.5713712604847707	114.037928148139713	440304	V0440300	19396	55	118	56	117	114.037119329999996	22.5670617	114.039559659999995	22.5692776600000009	1
2019-10-23 15:40:42	2019-10-23 17:44:34	3.05925700000000012	02	50-59岁	22.5702199980261895	114.03716560192278	440304	V0440300	19396	55	118	56	117	114.037119329999996	22.5670617	114.039559659999995	22.5692776600000009	1
2019-10-23 19:01:46	2019-10-23 20:27:32	3.05925700000000012	03	未知	22.5698784980627103	114.040671418056121	440304	V0440300	19397	55	119	56	118	114.039559659999995	22.5670617	114.042000000000002	22.5692776600000009	1
2019-10-23 11:33:29	2019-10-23 21:15:54	3.05925700000000012	01	50-59岁	22.5703439035294409	114.046832500001869	440304	V0440300	19399	55	121	56	120	114.044440339999994	22.5670617	114.046880669999993	22.5692776600000009	1
2019-10-23 09:46:17	2019-10-23 12:07:35	3.05925700000000012	01	30-39岁	22.570295113177	114.049088156321858	440304	V0440300	19400	55	122	56	121	114.046880669999993	22.5670617	114.04932101	22.5692776600000009	1
2019-10-23 15:12:52	2019-10-23 18:55:45	3.05925700000000012	01	19-29岁	22.5710791869528009	114.05050003309708	440304	V0440300	19401	55	123	56	122	114.04932101	22.5670617	114.051761350000007	22.5692776600000009	1
2019-10-23 09:04:15	2019-10-23 09:58:47	3.05925700000000012	01	19-29岁	22.56937180687477	114.053364366174705	440304	V0440300	19402	55	124	56	123	114.051761350000007	22.5670617	114.054201680000006	22.5692776600000009	1
2019-10-23 18:38:13	2019-10-23 21:20:50	3.05925700000000012	02	30-39岁	22.5710242142449289	114.055865681319588	440304	V0440300	19403	55	125	56	124	114.054201680000006	22.5670617	114.056642019999998	22.5692776600000009	1
2019-10-23 07:27:34	2019-10-23 07:33:16	3.05925700000000012	03	19-29岁	22.5693750960292689	114.062411912014497	440304	V0440300	19406	55	128	56	127	114.061522690000004	22.5670617	114.063963029999996	22.5692776600000009	1
2019-10-23 00:00:04	2019-10-23 00:00:44	3.05925700000000012	03	未知	22.5693496683779706	114.062995543103355	440304	V0440300	19406	55	128	56	127	114.061522690000004	22.5670617	114.063963029999996	22.5692776600000009	1
2019-10-23 17:16:47	2019-10-23 20:07:27	3.05925700000000012	01	19-29岁	22.5693974660344487	114.06610435758634	440304	V0440300	19407	55	129	56	128	114.063963029999996	22.5670617	114.066403359999995	22.5692776600000009	1
2019-10-23 13:58:44	2019-10-23 16:33:15	3.05925700000000012	01	19-29岁	22.5711153674194911	114.069731789811286	440304	V0440300	19409	55	131	56	130	114.068843700000002	22.5670617	114.071284030000001	22.5692776600000009	1
2019-10-23 23:42:03	2019-10-23 23:42:03	3.05925700000000012	01	19-29岁	22.5705835671403001	114.082163112000345	440304	V0440300	19414	55	136	56	135	114.081045380000006	22.5670617	114.083485710000005	22.5692776600000009	1
2019-10-23 20:28:20	2019-10-23 21:23:37	3.17181930000000012	03	未知	22.569829991267639	114.084900126597205	440303	V0440300	19415	55	137	56	136	114.083485710000005	22.5670617	114.085926049999998	22.5692776600000009	1
2019-10-23 18:43:35	2019-10-23 23:11:46	3.17181930000000012	01	50-59岁	22.5709692020201302	114.126073184965819	440303	V0440300	19432	55	154	56	153	114.124971430000002	22.5670617	114.127411769999995	22.5692776600000009	1
2019-10-23 18:58:23	2019-10-23 20:49:49	3.17181930000000012	02	40-49岁	22.5706885077367012	114.127536811291648	440303	V0440300	19433	55	155	56	154	114.127411769999995	22.5670617	114.129852099999994	22.5692776600000009	1
2019-10-23 17:11:13	2019-10-23 17:44:07	3.17181930000000012	01	30-39岁	22.5707995968543003	114.133754484764552	440303	V0440300	19435	55	157	55	156	114.132292440000001	22.5670617	114.134732769999999	22.5692776600000009	1
2019-10-23 17:44:24	2019-10-23 22:42:03	2.01503029999999983	03	未知	22.5717090953419408	113.848962014661296	440306	V0440300	19675	56	40	59	39	113.846773110000001	22.5692776600000009	113.849213449999993	22.5714936199999983	1
2019-10-23 17:54:47	2019-10-23 21:10:36	2.01503029999999983	02	19-29岁	22.5717473070807984	113.852750779496475	440306	V0440300	19677	56	42	59	41	113.851653780000007	22.5692776600000009	113.854094119999999	22.5714936199999983	2
2019-10-23 12:24:54	2019-10-23 14:09:17	2.01503029999999983	02	19-29岁	22.5717473070807984	113.852750779496475	440306	V0440300	19677	56	42	59	41	113.851653780000007	22.5692776600000009	113.854094119999999	22.5714936199999983	2
2019-10-23 17:41:50	2019-10-23 22:24:33	2.01503029999999983	01	30-39岁	22.5720503054562407	113.853015970759344	440306	V0440300	19677	56	42	59	41	113.851653780000007	22.5692776600000009	113.854094119999999	22.5714936199999983	1
2019-10-23 21:19:19	2019-10-23 22:53:15	2.01503029999999983	02	19-29岁	22.5728745618895701	113.859624319790868	440306	V0440300	19680	56	45	59	44	113.858974790000005	22.5692776600000009	113.861415129999997	22.5714936199999983	1
2019-10-23 13:24:18	2019-10-23 13:56:22	2.01503029999999983	02	30-39岁	22.5729381106361515	113.865647525742048	440306	V0440300	19682	56	47	59	46	113.863855459999996	22.5692776600000009	113.866295800000003	22.5714936199999983	1
2019-10-23 23:02:28	2019-10-23 23:27:45	2.01503029999999983	01	19-29岁	22.5716553320117583	113.867892060199551	440306	V0440300	19683	56	48	59	47	113.866295800000003	22.5692776600000009	113.868736139999996	22.5714936199999983	1
2019-10-23 16:51:52	2019-10-23 19:07:30	2.01503029999999983	02	19-29岁	22.5717648391167316	113.893037715887615	440306	V0440300	19693	56	58	58	57	113.890699159999997	22.5692776600000009	113.893139500000004	22.5714936199999983	1
2019-10-23 17:04:49	2019-10-23 19:09:58	2.01503029999999983	01	30-39岁	22.5729725038074491	113.906508115825034	440306	V0440300	19699	56	64	58	63	113.905341179999994	22.5692776600000009	113.907781510000007	22.5714936199999983	1
2019-10-23 23:26:48	2019-10-23 23:30:50	2.29234759999999982	01	19-29岁	22.5717661256943387	113.933005434032893	440305	V0440300	19710	56	75	58	74	113.932184879999994	22.5692776600000009	113.934625209999993	22.5714936199999983	1
2019-10-23 11:19:54	2019-10-23 14:48:42	2.29234759999999982	01	19-29岁	22.5726456661730595	113.955511545703061	440305	V0440300	19719	56	84	58	83	113.954147899999995	22.5692776600000009	113.956588240000002	22.5714936199999983	1
2019-10-23 08:49:20	2019-10-23 12:03:59	2.29234759999999982	02	19-29岁	22.5727516987593795	113.954440261163825	440305	V0440300	19719	56	84	58	83	113.954147899999995	22.5692776600000009	113.956588240000002	22.5714936199999983	1
2019-10-23 00:29:15	2019-10-23 08:26:52	2.29234759999999982	02	19-29岁	22.5724798532658291	113.962959000927782	440305	V0440300	19722	56	87	58	86	113.961468909999994	22.5692776600000009	113.963909240000007	22.5714936199999983	1
2019-10-23 18:38:11	2019-10-23 20:30:23	2.29234759999999982	01	19-29岁	22.5720000149640505	113.964310574564806	440305	V0440300	19723	56	88	58	87	113.963909240000007	22.5692776600000009	113.966349579999999	22.5714936199999983	1
2019-10-23 18:51:58	2019-10-23 19:17:26	3.05925700000000012	01	40-49岁	22.5733995479160399	114.046125933210732	440304	V0440300	19756	56	121	57	120	114.044440339999994	22.5692776600000009	114.046880669999993	22.5714936199999983	1
2019-10-23 00:29:02	2019-10-23 01:02:06	3.05925700000000012	01	40-49岁	22.5719129050769993	114.046264541296622	440304	V0440300	19756	56	121	57	120	114.044440339999994	22.5692776600000009	114.046880669999993	22.5714936199999983	1
2019-10-23 13:31:18	2019-10-23 14:45:06	3.05925700000000012	01	19-29岁	22.5735940696630699	114.053274538355637	440304	V0440300	19759	56	124	57	123	114.051761350000007	22.5692776600000009	114.054201680000006	22.5714936199999983	2
2019-10-23 14:45:11	2019-10-23 15:59:26	3.05925700000000012	01	19-29岁	22.5735940696630699	114.053274538355637	440304	V0440300	19759	56	124	57	123	114.051761350000007	22.5692776600000009	114.054201680000006	22.5714936199999983	2
2019-10-23 19:41:31	2019-10-23 20:30:11	3.05925700000000012	02	30-39岁	22.5715797529771898	114.053676972237213	440304	V0440300	19759	56	124	57	123	114.051761350000007	22.5692776600000009	114.054201680000006	22.5714936199999983	1
2019-10-23 19:29:21	2019-10-23 22:39:00	3.05925700000000012	01	19-29岁	22.5729039463362398	114.053046262341823	440304	V0440300	19759	56	124	57	123	114.051761350000007	22.5692776600000009	114.054201680000006	22.5714936199999983	1
2019-10-23 00:16:10	2019-10-23 01:17:38	3.05925700000000012	01	30-39岁	22.5727094208590202	114.056218594727113	440304	V0440300	19760	56	125	57	124	114.054201680000006	22.5692776600000009	114.056642019999998	22.5714936199999983	1
2019-10-23 00:19:27	2019-10-23 01:16:28	3.05925700000000012	01	30-39岁	22.5736131416738317	114.054314005914222	440304	V0440300	19760	56	125	57	124	114.054201680000006	22.5692776600000009	114.056642019999998	22.5714936199999983	1
2019-10-23 19:55:23	2019-10-23 19:56:23	3.05925700000000012	01	30-39岁	22.5717497638446289	114.055072793050485	440304	V0440300	19760	56	125	57	124	114.054201680000006	22.5692776600000009	114.056642019999998	22.5714936199999983	1
2019-10-23 15:14:49	2019-10-23 15:30:08	3.05925700000000012	03	未知	22.5731318506118512	114.061049398270811	440304	V0440300	19762	56	127	57	126	114.059082349999997	22.5692776600000009	114.061522690000004	22.5714936199999983	1
2019-10-23 19:47:58	2019-10-23 23:33:11	3.05925700000000012	01	30-39岁	22.5721506741570686	114.062178115106491	440304	V0440300	19763	56	128	57	127	114.061522690000004	22.5692776600000009	114.063963029999996	22.5714936199999983	1
2019-10-23 09:41:51	2019-10-23 12:55:17	3.05925700000000012	02	30-39岁	22.5724885517505491	114.06436731154561	440304	V0440300	19764	56	129	57	128	114.063963029999996	22.5692776600000009	114.066403359999995	22.5714936199999983	1
2019-10-23 18:40:06	2019-10-23 18:40:06	3.05925700000000012	02	40-49岁	22.5719610123469288	114.064145251693816	440304	V0440300	19764	56	129	57	128	114.063963029999996	22.5692776600000009	114.066403359999995	22.5714936199999983	1
2019-10-23 00:01:48	2019-10-23 07:32:49	3.05925700000000012	02	19-29岁	22.5716418798631011	114.066931471939654	440304	V0440300	19765	56	130	57	129	114.066403359999995	22.5692776600000009	114.068843700000002	22.5714936199999983	1
2019-10-23 19:21:14	2019-10-23 21:40:40	3.17181930000000012	02	19-29岁	22.5734242516483583	114.075582097719078	440303	V0440300	19768	56	133	57	132	114.073724369999994	22.5692776600000009	114.07616471	22.5714936199999983	1
2019-10-23 11:22:22	2019-10-23 12:27:45	3.17181930000000012	01	19-29岁	22.5731706032855506	114.092429783342141	440303	V0440300	19775	56	140	57	139	114.090806720000003	22.5692776600000009	114.093247059999996	22.5714936199999983	1
2019-10-23 19:49:36	2019-10-23 21:19:20	3.17181930000000012	01	19-29岁	22.5723998426437795	114.092232155018422	440303	V0440300	19775	56	140	57	139	114.090806720000003	22.5692776600000009	114.093247059999996	22.5714936199999983	1
2019-10-23 10:03:06	2019-10-23 11:45:53	3.17181930000000012	02	30-39岁	22.5720614952446184	114.091490928614135	440303	V0440300	19775	56	140	57	139	114.090806720000003	22.5692776600000009	114.093247059999996	22.5714936199999983	1
2019-10-23 11:18:05	2019-10-23 12:05:24	3.17181930000000012	01	40-49岁	22.5727094638065289	114.09188550317225	440303	V0440300	19775	56	140	57	139	114.090806720000003	22.5692776600000009	114.093247059999996	22.5714936199999983	1
2019-10-23 11:33:28	2019-10-23 12:36:14	3.17181930000000012	02	19-29岁	22.5724686406998991	114.09553503758535	440303	V0440300	19776	56	141	57	140	114.093247059999996	22.5692776600000009	114.095687400000003	22.5714936199999983	1
2019-10-23 18:49:58	2019-10-23 20:02:16	3.17181930000000012	01	50-59岁	22.5717084288281704	114.094423626088414	440303	V0440300	19776	56	141	57	140	114.093247059999996	22.5692776600000009	114.095687400000003	22.5714936199999983	1
2019-10-23 10:02:04	2019-10-23 12:07:11	3.17181930000000012	02	50-59岁	22.57174445460047	114.093421858885691	440303	V0440300	19776	56	141	57	140	114.093247059999996	22.5692776600000009	114.095687400000003	22.5714936199999983	1
2019-10-23 19:55:25	2019-10-23 20:52:08	3.17181930000000012	01	19-29岁	22.5732333073577287	114.102390118064903	440303	V0440300	19779	56	144	57	143	114.100568069999994	22.5692776600000009	114.103008399999993	22.5714936199999983	1
2019-10-23 12:16:29	2019-10-23 13:27:25	3.17181930000000012	03	未知	22.5735558131938809	114.129897351758956	440303	V0440300	19791	56	156	56	155	114.129852099999994	22.5692776600000009	114.132292440000001	22.5714936199999983	1
2019-10-23 19:03:24	2019-10-23 22:04:59	2.01503029999999983	01	30-39岁	22.5739255148480211	113.847862128358628	440306	V0440300	20032	57	40	60	39	113.846773110000001	22.5714936199999983	113.849213449999993	22.5737095799999992	1
2019-10-23 09:48:33	2019-10-23 11:41:12	2.01503029999999983	01	19-29岁	22.5741027957424905	113.856904793884866	440306	V0440300	20036	57	44	60	43	113.856534460000006	22.5714936199999983	113.858974790000005	22.5737095799999992	1
2019-10-23 14:44:53	2019-10-23 14:46:09	2.01503029999999983	01	19-29岁	22.5753593119677696	113.863474336770025	440306	V0440300	20038	57	46	60	45	113.861415129999997	22.5714936199999983	113.863855459999996	22.5737095799999992	1
2019-10-23 09:20:52	2019-10-23 12:41:21	2.01503029999999983	02	19-29岁	22.5743845900187203	113.865779978697333	440306	V0440300	20039	57	47	60	46	113.863855459999996	22.5714936199999983	113.866295800000003	22.5737095799999992	1
2019-10-23 11:45:47	2019-10-23 14:29:45	2.01503029999999983	02	30-39岁	22.5748283456391903	113.870949278440364	440306	V0440300	20041	57	49	60	48	113.868736139999996	22.5714936199999983	113.871176469999995	22.5737095799999992	2
2019-10-23 14:29:57	2019-10-23 15:35:56	2.01503029999999983	02	30-39岁	22.5748283456391903	113.870949278440364	440306	V0440300	20041	57	49	60	48	113.868736139999996	22.5714936199999983	113.871176469999995	22.5737095799999992	2
2019-10-23 08:38:51	2019-10-23 18:02:09	2.01503029999999983	01	19-29岁	22.5740141147649283	113.871307783514354	440306	V0440300	20042	57	50	60	49	113.871176469999995	22.5714936199999983	113.873616810000001	22.5737095799999992	1
2019-10-23 18:07:40	2019-10-23 19:55:54	2.01503029999999983	02	30-39岁	22.5755282325507913	113.884664226100242	440306	V0440300	20047	57	55	59	54	113.883378149999999	22.5714936199999983	113.885818490000005	22.5737095799999992	1
2019-10-23 20:07:08	2019-10-23 22:36:09	2.01503029999999983	02	0-18岁	22.5752661351093309	113.892094297554777	440306	V0440300	20050	57	58	59	57	113.890699159999997	22.5714936199999983	113.893139500000004	22.5737095799999992	1
2019-10-23 17:58:38	2019-10-23 22:40:27	2.01503029999999983	01	19-29岁	22.5745636129885305	113.89776565008151	440306	V0440300	20052	57	60	59	59	113.895579830000003	22.5714936199999983	113.898020169999995	22.5737095799999992	1
2019-10-23 09:41:23	2019-10-23 09:42:23	2.29234759999999982	01	30-39岁	22.575900330293809	113.934468724766944	440305	V0440300	20067	57	75	59	74	113.932184879999994	22.5714936199999983	113.934625209999993	22.5737095799999992	1
2019-10-23 17:52:30	2019-10-23 21:48:35	2.29234759999999982	02	30-39岁	22.5742450613801111	113.940423480857589	440305	V0440300	20070	57	78	59	77	113.939505879999999	22.5714936199999983	113.941946220000005	22.5737095799999992	1
2019-10-23 23:43:06	2019-10-23 23:44:14	2.29234759999999982	01	0-18岁	22.5739440636364783	113.947368620816249	440305	V0440300	20073	57	81	59	80	113.946826889999997	22.5714936199999983	113.949267230000004	22.5737095799999992	1
2019-10-23 19:02:09	2019-10-23 21:39:09	2.29234759999999982	02	19-29岁	22.5755361173062106	113.949461747278548	440305	V0440300	20074	57	82	59	81	113.949267230000004	22.5714936199999983	113.951707560000003	22.5737095799999992	1
2019-10-23 15:54:10	2019-10-23 21:47:14	2.29234759999999982	02	19-29岁	22.5740155871508108	113.958270454852581	440305	V0440300	20077	57	85	59	84	113.956588240000002	22.5714936199999983	113.959028570000001	22.5737095799999992	1
2019-10-23 10:11:35	2019-10-23 10:24:04	3.05925700000000012	01	19-29岁	22.575657059423289	114.05306542494472	440304	V0440300	20116	57	124	58	123	114.051761350000007	22.5714936199999983	114.054201680000006	22.5737095799999992	1
2019-10-23 19:47:58	2019-10-23 23:34:40	3.05925700000000012	02	30-39岁	22.5749309465175294	114.068620884992455	440304	V0440300	20122	57	130	58	129	114.066403359999995	22.5714936199999983	114.068843700000002	22.5737095799999992	1
2019-10-23 00:43:05	2019-10-23 00:52:10	3.17181930000000012	01	40-49岁	22.57570012259918	114.075660381186566	440303	V0440300	20125	57	133	58	132	114.073724369999994	22.5714936199999983	114.07616471	22.5737095799999992	1
2019-10-23 17:35:57	2019-10-23 18:01:00	3.17181930000000012	01	30-39岁	22.5742880983200109	114.090841607866068	440303	V0440300	20132	57	140	58	139	114.090806720000003	22.5714936199999983	114.093247059999996	22.5737095799999992	1
2019-10-23 15:10:56	2019-10-23 16:31:23	3.17181930000000012	01	19-29岁	22.5737862266978411	114.092533483228024	440303	V0440300	20132	57	140	58	139	114.090806720000003	22.5714936199999983	114.093247059999996	22.5737095799999992	2
2019-10-23 11:20:44	2019-10-23 12:29:17	3.17181930000000012	01	19-29岁	22.5737862266978411	114.092533483228024	440303	V0440300	20132	57	140	58	139	114.090806720000003	22.5714936199999983	114.093247059999996	22.5737095799999992	2
2019-10-23 00:30:42	2019-10-23 01:05:31	3.17181930000000012	01	30-39岁	22.5751164087718514	114.112730480346855	440303	V0440300	20140	57	148	58	147	114.110329410000006	22.5714936199999983	114.112769749999998	22.5737095799999992	1
2019-10-23 19:31:15	2019-10-23 21:12:04	3.17181930000000012	01	19-29岁	22.5743410632096193	114.114787605988539	440303	V0440300	20141	57	149	58	148	114.112769749999998	22.5714936199999983	114.115210079999997	22.5737095799999992	1
2019-10-23 20:44:15	2019-10-23 22:55:39	3.17181930000000012	01	30-39岁	22.5751273997145709	114.126929642529618	440303	V0440300	20146	57	154	57	153	114.124971430000002	22.5714936199999983	114.127411769999995	22.5737095799999992	1
2019-10-23 17:39:59	2019-10-23 19:25:24	4.98298400000000008	03	未知	22.5749350737391588	114.25367409031314	440308	V0440300	20198	57	206	57	206	114.251868909999999	22.5714936199999983	114.254309239999998	22.5737095799999992	1
2019-10-23 19:32:40	2019-10-23 23:22:14	2.01503029999999983	01	19-29岁	22.5770014561383192	113.847335386027268	440306	V0440300	20389	58	40	61	39	113.846773110000001	22.5737095799999992	113.849213449999993	22.5759255299999992	1
2019-10-23 17:14:57	2019-10-23 19:40:20	2.01503029999999983	01	30-39岁	22.57627498728624	113.865076402805045	440306	V0440300	20396	58	47	61	46	113.863855459999996	22.5737095799999992	113.866295800000003	22.5759255299999992	1
2019-10-23 14:01:11	2019-10-23 17:09:52	2.01503029999999983	01	30-39岁	22.5777049430074506	113.865286962671775	440306	V0440300	20396	58	47	61	46	113.863855459999996	22.5737095799999992	113.866295800000003	22.5759255299999992	1
2019-10-23 14:29:38	2019-10-23 18:17:44	2.01503029999999983	01	19-29岁	22.5771927342640986	113.866785336670972	440306	V0440300	20397	58	48	61	47	113.866295800000003	22.5737095799999992	113.868736139999996	22.5759255299999992	1
2019-10-23 14:54:01	2019-10-23 19:16:14	2.01503029999999983	01	19-29岁	22.5760793774214612	113.875410474949746	440306	V0440300	20400	58	51	61	50	113.873616810000001	22.5737095799999992	113.87605714	22.5759255299999992	1
2019-10-23 15:03:18	2019-10-23 15:42:14	2.29234759999999982	02	50-59岁	22.5769762696397898	113.924192527015478	440305	V0440300	20420	58	71	60	70	113.922423530000003	22.5737095799999992	113.924863869999996	22.5759255299999992	1
2019-10-23 12:44:14	2019-10-23 17:57:43	2.29234759999999982	01	19-29岁	22.5761416698266508	113.934346767233151	440305	V0440300	20424	58	75	60	74	113.932184879999994	22.5737095799999992	113.934625209999993	22.5759255299999992	1
2019-10-23 21:21:47	2019-10-23 23:40:39	3.05925700000000012	02	30-39岁	22.5761996682669199	114.05607637129593	440304	V0440300	20474	58	125	59	124	114.054201680000006	22.5737095799999992	114.056642019999998	22.5759255299999992	1
2019-10-23 17:49:36	2019-10-23 19:42:01	3.17181930000000012	01	19-29岁	22.5774008790210594	114.076868476082737	440303	V0440300	20483	58	134	59	133	114.07616471	22.5737095799999992	114.078605039999999	22.5759255299999992	1
2019-10-23 11:02:55	2019-10-23 16:33:19	3.17181930000000012	01	19-29岁	22.5779259782497306	114.103351302535032	440303	V0440300	20494	58	145	59	144	114.103008399999993	22.5737095799999992	114.10544874	22.5759255299999992	1
2019-10-23 09:41:56	2019-10-23 09:42:56	3.17181930000000012	02	30-39岁	22.5762272179550791	114.12534205467152	440303	V0440300	20503	58	154	58	153	114.124971430000002	22.5737095799999992	114.127411769999995	22.5759255299999992	1
2019-10-23 12:12:48	2019-10-23 15:55:50	3.17181930000000012	02	50-59岁	22.577192234950779	114.129336028228778	440303	V0440300	20504	58	155	58	154	114.127411769999995	22.5737095799999992	114.129852099999994	22.5759255299999992	1
2019-10-23 16:34:22	2019-10-23 18:40:16	3.17181930000000012	01	40-49岁	22.576900589736919	114.13119843029753	440303	V0440300	20505	58	156	58	155	114.129852099999994	22.5737095799999992	114.132292440000001	22.5759255299999992	1
2019-10-23 18:20:03	2019-10-23 21:20:03	3.17181930000000012	02	40-49岁	22.5776128150183695	114.13620850762652	440303	V0440300	20507	58	158	58	157	114.134732769999999	22.5737095799999992	114.137173110000006	22.5759255299999992	1
2019-10-23 18:03:44	2019-10-23 20:44:41	3.17181930000000012	02	19-29岁	22.5780976666929689	114.139609944460119	440303	V0440300	20508	58	159	58	158	114.137173110000006	22.5737095799999992	114.139613449999999	22.5759255299999992	1
2019-10-23 15:35:46	2019-10-23 16:55:14	2.01503029999999983	01	19-29岁	22.5791537452889486	113.861843274049079	440306	V0440300	20752	59	46	62	45	113.861415129999997	22.5759255299999992	113.863855459999996	22.5781414900000001	1
2019-10-23 14:14:23	2019-10-23 15:31:16	2.01503029999999983	02	30-39岁	22.5790657135860613	113.867500923267542	440306	V0440300	20754	59	48	62	47	113.866295800000003	22.5759255299999992	113.868736139999996	22.5781414900000001	2
2019-10-23 19:41:34	2019-10-23 23:23:06	2.01503029999999983	02	30-39岁	22.5790657135860613	113.867500923267542	440306	V0440300	20754	59	48	62	47	113.866295800000003	22.5759255299999992	113.868736139999996	22.5781414900000001	2
2019-10-23 18:28:31	2019-10-23 19:48:38	2.01503029999999983	01	50-59岁	22.5801640741264293	113.87338445120244	440306	V0440300	20756	59	50	62	49	113.871176469999995	22.5759255299999992	113.873616810000001	22.5781414900000001	1
2019-10-23 21:32:40	2019-10-23 23:30:50	2.01503029999999983	03	未知	22.5786033618634683	113.885945794866231	440306	V0440300	20762	59	56	61	55	113.885818490000005	22.5759255299999992	113.888258820000004	22.5781414900000001	1
2019-10-23 20:36:42	2019-10-23 23:40:56	2.01503029999999983	03	未知	22.5790711407256808	113.894720151960414	440306	V0440300	20765	59	59	61	58	113.893139500000004	22.5759255299999992	113.895579830000003	22.5781414900000001	1
2019-10-23 19:58:32	2019-10-23 21:29:39	2.01503029999999983	01	19-29岁	22.5803153288564395	113.89979415100548	440306	V0440300	20767	59	61	61	60	113.898020169999995	22.5759255299999992	113.900460510000002	22.5781414900000001	1
2019-10-23 15:45:27	2019-10-23 17:32:52	2.01503029999999983	01	19-29岁	22.5802161168711493	113.899329912335602	440306	V0440300	20767	59	61	61	60	113.898020169999995	22.5759255299999992	113.900460510000002	22.5781414900000001	1
2019-10-23 17:32:28	2019-10-23 19:33:03	2.01503029999999983	02	30-39岁	22.57843712427794	113.917075695371622	440306	V0440300	20774	59	68	61	67	113.915102520000005	22.5759255299999992	113.917542859999998	22.5781414900000001	1
2019-10-23 18:57:31	2019-10-23 21:20:51	2.29234759999999982	01	19-29岁	22.5799538525713288	113.949228355110463	440305	V0440300	20787	59	81	61	80	113.946826889999997	22.5759255299999992	113.949267230000004	22.5781414900000001	1
2019-10-23 17:23:33	2019-10-23 19:00:27	3.17181930000000012	01	40-49岁	22.5782451499885184	114.125630615551458	440303	V0440300	20860	59	154	59	153	114.124971430000002	22.5759255299999992	114.127411769999995	22.5781414900000001	1
2019-10-23 18:46:33	2019-10-23 19:17:07	3.17181930000000012	02	19-29岁	22.5803367665025085	114.129533256799732	440303	V0440300	20861	59	155	59	154	114.127411769999995	22.5759255299999992	114.129852099999994	22.5781414900000001	2
2019-10-23 19:17:13	2019-10-23 20:36:26	3.17181930000000012	02	19-29岁	22.5803367665025085	114.129533256799732	440303	V0440300	20861	59	155	59	154	114.127411769999995	22.5759255299999992	114.129852099999994	22.5781414900000001	2
2019-10-23 18:15:27	2019-10-23 20:41:23	3.17181930000000012	02	40-49岁	22.5798732017186907	114.197812993914624	440303	V0440300	20889	59	183	59	183	114.195741179999999	22.5759255299999992	114.198181509999998	22.5781414900000001	1
2019-10-23 12:16:21	2019-10-23 13:28:23	2.01503029999999983	01	30-39岁	22.5807772981178516	113.845228132313849	440306	V0440300	21102	60	39	63	38	113.844332769999994	22.5781414900000001	113.846773110000001	22.5803574500000011	1
2019-10-23 12:43:07	2019-10-23 12:48:09	2.01503029999999983	01	19-29岁	22.5809922068619784	113.845602221810367	440306	V0440300	21102	60	39	63	38	113.844332769999994	22.5781414900000001	113.846773110000001	22.5803574500000011	1
2019-10-23 20:11:32	2019-10-23 20:14:10	2.01503029999999983	03	未知	22.5815198478306591	113.851333348841592	440306	V0440300	21104	60	41	63	40	113.849213449999993	22.5781414900000001	113.851653780000007	22.5803574500000011	1
2019-10-23 15:14:28	2019-10-23 19:39:55	2.01503029999999983	01	19-29岁	22.5818578632042986	113.857068847535615	440306	V0440300	21107	60	44	63	43	113.856534460000006	22.5781414900000001	113.858974790000005	22.5803574500000011	1
2019-10-23 12:54:32	2019-10-23 22:01:37	2.01503029999999983	02	19-29岁	22.5808797231409315	113.906127362873718	440306	V0440300	21127	60	64	62	63	113.905341179999994	22.5781414900000001	113.907781510000007	22.5803574500000011	1
2019-10-23 10:49:41	2019-10-23 12:33:34	2.29234759999999982	01	50-59岁	22.5821907573335814	113.942521976532802	440305	V0440300	21142	60	79	62	78	113.941946220000005	22.5781414900000001	113.944386559999998	22.5803574500000011	1
2019-10-23 19:05:59	2019-10-23 21:35:20	2.29234759999999982	02	19-29岁	22.5815489874887199	113.947210661037161	440305	V0440300	21144	60	81	62	80	113.946826889999997	22.5781414900000001	113.949267230000004	22.5803574500000011	1
2019-10-23 23:31:31	2019-10-23 23:43:33	2.29234759999999982	02	19-29岁	22.5820310402072586	113.963585279634955	440305	V0440300	21150	60	87	62	86	113.961468909999994	22.5781414900000001	113.963909240000007	22.5803574500000011	1
2019-10-23 21:10:19	2019-10-23 23:44:18	2.29234759999999982	02	19-29岁	22.5824474843494087	113.963653892684121	440305	V0440300	21150	60	87	62	86	113.961468909999994	22.5781414900000001	113.963909240000007	22.5803574500000011	1
2019-10-23 18:22:23	2019-10-23 21:22:45	3.17181930000000012	02	40-49岁	22.5815799845413601	114.130411391345334	440303	V0440300	21219	60	156	60	155	114.129852099999994	22.5781414900000001	114.132292440000001	22.5803574500000011	1
2019-10-23 14:36:13	2019-10-23 16:13:20	3.17181930000000012	01	19-29岁	22.5804568655525912	114.134234957341974	440303	V0440300	21220	60	157	60	157	114.132292440000001	22.5781414900000001	114.134732769999999	22.5803574500000011	1
2019-10-23 19:34:10	2019-10-23 23:06:02	2.01503029999999983	03	未知	22.5841280868724006	113.850885298732877	440306	V0440300	21461	61	41	64	40	113.849213449999993	22.5803574500000011	113.851653780000007	22.5825734000000011	1
2019-10-23 19:23:57	2019-10-23 21:46:55	2.01503029999999983	01	19-29岁	22.5843466967114104	113.854670310158909	440306	V0440300	21463	61	43	64	42	113.854094119999999	22.5803574500000011	113.856534460000006	22.5825734000000011	1
2019-10-23 09:46:29	2019-10-23 10:32:53	2.01503029999999983	02	60岁以上	22.5828293181619912	113.855064352348805	440306	V0440300	21463	61	43	64	42	113.854094119999999	22.5803574500000011	113.856534460000006	22.5825734000000011	1
2019-10-23 15:59:03	2019-10-23 20:55:13	2.01503029999999983	02	19-29岁	22.5834491256548908	113.881279015887969	440306	V0440300	21474	61	54	63	53	113.88093782	22.5803574500000011	113.883378149999999	22.5825734000000011	1
2019-10-23 16:55:39	2019-10-23 19:30:43	2.01503029999999983	02	30-39岁	22.5830876626845694	113.885436756893071	440306	V0440300	21475	61	55	63	54	113.883378149999999	22.5803574500000011	113.885818490000005	22.5825734000000011	1
2019-10-23 16:44:12	2019-10-23 21:20:59	2.01503029999999983	01	30-39岁	22.5836734476184198	113.906861812148193	440306	V0440300	21484	61	64	63	63	113.905341179999994	22.5803574500000011	113.907781510000007	22.5825734000000011	1
2019-10-23 20:55:16	2019-10-23 22:35:24	2.01503029999999983	01	19-29岁	22.5830005424602014	113.91034624101647	440306	V0440300	21486	61	66	63	65	113.910221849999999	22.5803574500000011	113.912662190000006	22.5825734000000011	1
2019-10-23 20:03:35	2019-10-23 23:31:46	2.29234759999999982	02	40-49岁	22.5841886988453702	113.943177574759389	440305	V0440300	21499	61	79	63	78	113.941946220000005	22.5803574500000011	113.944386559999998	22.5825734000000011	1
2019-10-23 19:05:22	2019-10-23 20:20:33	2.29234759999999982	01	30-39岁	22.5845975756081607	113.947590476927502	440305	V0440300	21501	61	81	63	80	113.946826889999997	22.5803574500000011	113.949267230000004	22.5825734000000011	1
2019-10-23 18:57:00	2019-10-23 21:10:10	3.05925700000000012	01	19-29岁	22.5845203048489687	114.047676992475289	440304	V0440300	21542	61	122	62	121	114.046880669999993	22.5803574500000011	114.04932101	22.5825734000000011	1
2019-10-23 19:29:19	2019-10-23 21:45:45	2.01503029999999983	01	19-29岁	22.5857421933345108	113.850362670786581	440306	V0440300	21818	62	41	65	40	113.849213449999993	22.5825734000000011	113.851653780000007	22.5847893599999985	1
2019-10-23 16:52:34	2019-10-23 17:29:27	2.01503029999999983	01	19-29岁	22.5861550764289909	113.853929510762214	440306	V0440300	21819	62	42	65	41	113.851653780000007	22.5825734000000011	113.854094119999999	22.5847893599999985	1
2019-10-23 18:51:54	2019-10-23 22:04:39	2.01503029999999983	01	30-39岁	22.5858982808284203	113.882390011604215	440306	V0440300	21831	62	54	64	53	113.88093782	22.5825734000000011	113.883378149999999	22.5847893599999985	1
2019-10-23 18:28:25	2019-10-23 20:41:53	2.01503029999999983	01	30-39岁	22.584885496487761	113.902325438386228	440306	V0440300	21839	62	62	64	61	113.900460510000002	22.5825734000000011	113.902900840000001	22.5847893599999985	1
2019-10-23 18:55:52	2019-10-23 21:29:42	2.29234759999999982	01	19-29岁	22.5852083736656688	113.933708641810512	440305	V0440300	21852	62	75	64	74	113.932184879999994	22.5825734000000011	113.934625209999993	22.5847893599999985	1
2019-10-23 18:58:05	2019-10-23 21:11:11	2.29234759999999982	01	19-29岁	22.5869916462140417	113.935408766501396	440305	V0440300	21853	62	76	64	75	113.934625209999993	22.5825734000000011	113.93706555	22.5847893599999985	1
2019-10-23 17:36:34	2019-10-23 20:34:35	2.29234759999999982	02	19-29岁	22.5854718028389101	113.944208561529081	440305	V0440300	21856	62	79	64	78	113.941946220000005	22.5825734000000011	113.944386559999998	22.5847893599999985	1
2019-10-23 18:28:39	2019-10-23 22:36:01	2.29234759999999982	01	30-39岁	22.5862660214458089	113.944210462634928	440305	V0440300	21856	62	79	64	78	113.941946220000005	22.5825734000000011	113.944386559999998	22.5847893599999985	1
2019-10-23 10:00:35	2019-10-23 15:35:30	2.29234759999999982	01	19-29岁	22.586453808396989	113.946490202183384	440305	V0440300	21857	62	80	64	79	113.944386559999998	22.5825734000000011	113.946826889999997	22.5847893599999985	1
2019-10-23 00:00:43	2019-10-23 00:01:56	2.29234759999999982	01	19-29岁	22.5859481111427485	113.946948416939264	440305	V0440300	21858	62	81	64	80	113.946826889999997	22.5825734000000011	113.949267230000004	22.5847893599999985	2
2019-10-23 19:26:06	2019-10-23 21:34:27	2.29234759999999982	01	19-29岁	22.5859481111427485	113.946948416939264	440305	V0440300	21858	62	81	64	80	113.946826889999997	22.5825734000000011	113.949267230000004	22.5847893599999985	2
2019-10-23 19:03:14	2019-10-23 21:13:04	3.17181930000000012	01	19-29岁	22.5866194913059388	114.081028156563448	440303	V0440300	21912	62	135	63	134	114.078605039999999	22.5825734000000011	114.081045380000006	22.5847893599999985	1
2019-10-23 18:04:36	2019-10-23 19:53:15	3.17181930000000012	03	未知	22.5856478913527496	114.116155718696177	440303	V0440300	21927	62	150	62	150	114.115210079999997	22.5825734000000011	114.117650420000004	22.5847893599999985	1
2019-10-23 19:09:09	2019-10-23 21:45:18	3.17181930000000012	02	30-39岁	22.5862246613271687	114.118116804542737	440303	V0440300	21928	62	151	62	151	114.117650420000004	22.5825734000000011	114.120090759999997	22.5847893599999985	1
2019-10-23 12:55:10	2019-10-23 15:17:19	3.17181930000000012	02	19-29岁	22.5859836231599509	114.117762194073592	440303	V0440300	21928	62	151	62	151	114.117650420000004	22.5825734000000011	114.120090759999997	22.5847893599999985	1
2019-10-23 08:22:42	2019-10-23 08:35:26	3.17181930000000012	01	30-39岁	22.5857282319436692	114.142348790931123	440303	V0440300	21938	62	161	62	161	114.142053779999998	22.5825734000000011	114.144494120000005	22.5847893599999985	1
2019-10-23 10:08:08	2019-10-23 13:21:10	3.17181930000000012	02	19-29岁	22.5856258412905184	114.142681379045214	440303	V0440300	21938	62	161	62	161	114.142053779999998	22.5825734000000011	114.144494120000005	22.5847893599999985	1
2019-10-23 15:59:34	2019-10-23 16:32:31	3.17181930000000012	01	30-39岁	22.5860771296284106	114.186625876367827	440303	V0440300	21956	62	179	62	179	114.185979829999994	22.5825734000000011	114.188420170000001	22.5847893599999985	1
2019-10-23 13:58:37	2019-10-23 16:36:20	2.01503029999999983	02	19-29岁	22.5879968640552704	113.840651541247183	440306	V0440300	22171	63	37	66	36	113.839452100000003	22.5847893599999985	113.841892439999995	22.5870053199999994	1
2019-10-23 18:38:15	2019-10-23 22:19:31	2.01503029999999983	01	30-39岁	22.5889643484350486	113.885528021311018	440306	V0440300	22189	63	55	65	54	113.883378149999999	22.5847893599999985	113.885818490000005	22.5870053199999994	1
2019-10-23 14:42:42	2019-10-23 18:10:17	2.01503029999999983	02	19-29岁	22.587082885877809	113.886697692617105	440306	V0440300	22190	63	56	65	55	113.885818490000005	22.5847893599999985	113.888258820000004	22.5870053199999994	1
2019-10-23 11:38:06	2019-10-23 13:28:14	2.01503029999999983	02	30-39岁	22.5874686688448385	113.886115630559715	440306	V0440300	22190	63	56	65	55	113.885818490000005	22.5847893599999985	113.888258820000004	22.5870053199999994	2
2019-10-23 10:33:26	2019-10-23 11:38:05	2.01503029999999983	02	30-39岁	22.5874686688448385	113.886115630559715	440306	V0440300	22190	63	56	65	55	113.885818490000005	22.5847893599999985	113.888258820000004	22.5870053199999994	2
2019-10-23 18:55:43	2019-10-23 21:20:30	2.01503029999999983	02	30-39岁	22.5875220626482083	113.899593848508701	440306	V0440300	22195	63	61	65	60	113.898020169999995	22.5847893599999985	113.900460510000002	22.5870053199999994	1
2019-10-23 10:03:50	2019-10-23 11:10:55	2.29234759999999982	02	30-39岁	22.5880040260447998	113.943064146517884	440305	V0440300	22213	63	79	65	78	113.941946220000005	22.5847893599999985	113.944386559999998	22.5870053199999994	1
2019-10-23 22:16:27	2019-10-23 23:19:50	2.29234759999999982	02	19-29岁	22.5891224355344811	113.944924895223821	440305	V0440300	22214	63	80	65	79	113.944386559999998	22.5847893599999985	113.946826889999997	22.5870053199999994	1
2019-10-23 16:23:29	2019-10-23 19:08:39	2.29234759999999982	02	19-29岁	22.5872781790080097	113.948551822382157	440305	V0440300	22215	63	81	65	80	113.946826889999997	22.5847893599999985	113.949267230000004	22.5870053199999994	1
2019-10-23 11:30:54	2019-10-23 14:02:45	2.29234759999999982	01	60岁以上	22.5879377436330486	113.955719480633689	440305	V0440300	22218	63	84	65	83	113.954147899999995	22.5847893599999985	113.956588240000002	22.5870053199999994	1
2019-10-23 00:01:10	2019-10-23 23:12:53	2.29234759999999982	02	19-29岁	22.5872455167723807	113.961099487679277	440305	V0440300	22220	63	86	65	85	113.959028570000001	22.5847893599999985	113.961468909999994	22.5870053199999994	1
2019-10-23 17:41:20	2019-10-23 21:19:16	2.29234759999999982	02	19-29岁	22.5888244849312798	113.964894077421391	440305	V0440300	22222	63	88	65	87	113.963909240000007	22.5847893599999985	113.966349579999999	22.5870053199999994	1
2019-10-23 14:36:07	2019-10-23 17:27:53	2.29234759999999982	02	40-49岁	22.5877215867656389	113.967182767013568	440305	V0440300	22223	63	89	65	88	113.966349579999999	22.5847893599999985	113.968789920000006	22.5870053199999994	1
2019-10-23 22:18:04	2019-10-23 22:44:43	3.17181930000000012	02	30-39岁	22.5885095869681614	114.102653561573874	440303	V0440300	22278	63	144	64	143	114.100568069999994	22.5847893599999985	114.103008399999993	22.5870053199999994	1
2019-10-23 21:01:17	2019-10-23 23:34:30	3.17181930000000012	02	19-29岁	22.5887353772829087	114.137368365159972	440303	V0440300	22293	63	159	63	159	114.137173110000006	22.5847893599999985	114.139613449999999	22.5870053199999994	1
2019-10-23 21:24:46	2019-10-23 23:38:20	2.01503029999999983	02	30-39岁	22.5892966153211496	113.844334213955165	440306	V0440300	22530	64	39	67	38	113.844332769999994	22.5870053199999994	113.846773110000001	22.5892212800000003	1
2019-10-23 19:33:38	2019-10-23 20:52:09	2.01503029999999983	02	30-39岁	22.5893890929254901	113.852718945285218	440306	V0440300	22533	64	42	67	41	113.851653780000007	22.5870053199999994	113.854094119999999	22.5892212800000003	1
2019-10-23 14:29:08	2019-10-23 19:28:55	2.01503029999999983	01	19-29岁	22.5899713512541886	113.877905488963265	440306	V0440300	22543	64	52	66	51	113.87605714	22.5870053199999994	113.878497479999993	22.5892212800000003	1
2019-10-23 18:57:54	2019-10-23 22:44:47	2.01503029999999983	03	未知	22.5911586888785614	113.88188274769378	440306	V0440300	22545	64	54	66	53	113.88093782	22.5870053199999994	113.883378149999999	22.5892212800000003	1
2019-10-23 18:43:09	2019-10-23 20:25:12	2.29234759999999982	01	19-29岁	22.5910903194497905	113.939740110065614	440305	V0440300	22569	64	78	66	77	113.939505879999999	22.5870053199999994	113.941946220000005	22.5892212800000003	1
2019-10-23 13:11:18	2019-10-23 20:03:51	2.29234759999999982	01	30-39岁	22.5906339854618814	113.941839772769299	440305	V0440300	22569	64	78	66	77	113.939505879999999	22.5870053199999994	113.941946220000005	22.5892212800000003	1
2019-10-23 19:07:25	2019-10-23 19:08:25	2.29234759999999982	02	0-18岁	22.5907579266148204	113.944082111245237	440305	V0440300	22570	64	79	66	78	113.941946220000005	22.5870053199999994	113.944386559999998	22.5892212800000003	1
2019-10-23 19:36:44	2019-10-23 22:28:29	2.29234759999999982	01	19-29岁	22.5913481566349503	113.94616838077954	440305	V0440300	22571	64	80	66	79	113.944386559999998	22.5870053199999994	113.946826889999997	22.5892212800000003	1
2019-10-23 20:56:37	2019-10-23 23:09:10	3.17181930000000012	01	30-39岁	22.5898055095795485	114.105445198386107	440303	V0440300	22636	64	145	65	145	114.103008399999993	22.5870053199999994	114.10544874	22.5892212800000003	1
2019-10-23 17:57:31	2019-10-23 20:23:14	3.17181930000000012	02	19-29岁	22.5913535198649384	114.126796981314698	440303	V0440300	22645	64	154	64	154	114.124971430000002	22.5870053199999994	114.127411769999995	22.5892212800000003	1
2019-10-23 09:53:36	2019-10-23 11:55:45	2.01503029999999983	02	0-18岁	22.5920586319697314	113.851715529370736	440306	V0440300	22890	65	42	68	41	113.851653780000007	22.5892212800000003	113.854094119999999	22.5914372300000004	2
2019-10-23 09:17:40	2019-10-23 09:53:34	2.01503029999999983	02	0-18岁	22.5920586319697314	113.851715529370736	440306	V0440300	22890	65	42	68	41	113.851653780000007	22.5892212800000003	113.854094119999999	22.5914372300000004	2
2019-10-23 09:02:50	2019-10-23 09:41:42	2.01503029999999983	02	0-18岁	22.5920417351670615	113.851774224565546	440306	V0440300	22890	65	42	68	41	113.851653780000007	22.5892212800000003	113.854094119999999	22.5914372300000004	2
2019-10-23 09:52:18	2019-10-23 11:58:15	2.01503029999999983	02	0-18岁	22.5920417351670615	113.851774224565546	440306	V0440300	22890	65	42	68	41	113.851653780000007	22.5892212800000003	113.854094119999999	22.5914372300000004	2
2019-10-23 19:58:22	2019-10-23 21:44:21	2.29234759999999982	01	19-29岁	22.5929707371699706	113.941331324674692	440305	V0440300	22926	65	78	67	77	113.939505879999999	22.5892212800000003	113.941946220000005	22.5914372300000004	1
2019-10-23 21:22:11	2019-10-23 22:53:44	2.29234759999999982	02	19-29岁	22.5916840360627411	113.942953688349931	440305	V0440300	22927	65	79	67	78	113.941946220000005	22.5892212800000003	113.944386559999998	22.5914372300000004	1
2019-10-23 23:29:15	2019-10-23 23:42:24	2.29234759999999982	01	19-29岁	22.5923406876207409	113.984333232992384	440305	V0440300	22944	65	96	66	95	113.983431929999995	22.5892212800000003	113.985872270000002	22.5914372300000004	1
2019-10-23 17:31:17	2019-10-23 18:26:00	2.29234759999999982	03	未知	22.5926997151900686	113.984228213950786	440305	V0440300	22944	65	96	66	95	113.983431929999995	22.5892212800000003	113.985872270000002	22.5914372300000004	1
2019-10-23 18:44:42	2019-10-23 19:19:24	2.01503029999999983	01	19-29岁	22.595223354543279	113.875114283914485	440306	V0440300	23256	66	51	68	50	113.873616810000001	22.5914372300000004	113.87605714	22.5936531900000013	1
2019-10-23 17:26:05	2019-10-23 19:28:46	2.01503029999999983	01	50-59岁	22.5948178680426004	113.899333165977481	440306	V0440300	23266	66	61	68	60	113.898020169999995	22.5914372300000004	113.900460510000002	22.5936531900000013	1
2019-10-23 11:02:20	2019-10-23 14:20:25	2.01503029999999983	02	19-29岁	22.5956408180504589	113.904562996200795	440306	V0440300	23268	66	63	68	62	113.902900840000001	22.5914372300000004	113.905341179999994	22.5936531900000013	1
2019-10-23 19:36:08	2019-10-23 22:23:43	2.29234759999999982	02	30-39岁	22.5950117339785983	113.934784040901235	440305	V0440300	23281	66	76	68	75	113.934625209999993	22.5914372300000004	113.93706555	22.5936531900000013	1
2019-10-23 17:51:00	2019-10-23 18:33:39	2.29234759999999982	02	30-39岁	22.5952335940687306	113.93742275363303	440305	V0440300	23282	66	77	68	76	113.93706555	22.5914372300000004	113.939505879999999	22.5936531900000013	1
2019-10-23 17:16:56	2019-10-23 19:20:31	2.29234759999999982	01	30-39岁	22.5939655559982313	113.942388158264848	440305	V0440300	23284	66	79	68	78	113.941946220000005	22.5914372300000004	113.944386559999998	22.5936531900000013	1
2019-10-23 09:00:20	2019-10-23 18:14:22	2.29234759999999982	01	19-29岁	22.595089739400759	113.965952122434942	440305	V0440300	23293	66	88	68	87	113.963909240000007	22.5914372300000004	113.966349579999999	22.5936531900000013	1
2019-10-23 00:09:00	2019-10-23 01:06:48	2.29234759999999982	03	19-29岁	22.5950374067906701	113.972737426932994	440305	V0440300	23296	66	91	68	90	113.971230250000005	22.5914372300000004	113.973670589999998	22.5936531900000013	1
2019-10-23 08:31:35	2019-10-23 09:33:37	2.29234759999999982	02	19-29岁	22.5958623271325507	113.982992922712853	440305	V0440300	23300	66	95	67	94	113.980991599999996	22.5914372300000004	113.983431929999995	22.5936531900000013	2
2019-10-23 09:35:03	2019-10-23 10:57:15	2.29234759999999982	02	19-29岁	22.5958623271325507	113.982992922712853	440305	V0440300	23300	66	95	67	94	113.980991599999996	22.5914372300000004	113.983431929999995	22.5936531900000013	2
2019-10-23 16:28:43	2019-10-23 19:45:08	2.29234759999999982	02	50-59岁	22.5949409489025399	113.984869443229869	440305	V0440300	23301	66	96	67	95	113.983431929999995	22.5914372300000004	113.985872270000002	22.5936531900000013	1
2019-10-23 20:49:56	2019-10-23 22:16:58	2.29234759999999982	02	30-39岁	22.5953949655139184	113.985977295953219	440305	V0440300	23302	66	97	67	96	113.985872270000002	22.5914372300000004	113.988312609999994	22.5936531900000013	1
2019-10-23 16:32:28	2019-10-23 20:46:40	2.29234759999999982	01	30-39岁	22.59437242777474	114.000763536615239	440305	V0440300	23308	66	103	67	102	114.000514289999998	22.5914372300000004	114.002954619999997	22.5936531900000013	1
2019-10-23 18:31:31	2019-10-23 22:18:43	1.86759879999999989	01	19-29岁	22.5958150919465908	114.114378843559763	440307	V0440300	23354	66	149	66	149	114.112769749999998	22.5914372300000004	114.115210079999997	22.5936531900000013	1
2019-10-23 18:28:20	2019-10-23 20:49:05	1.86759879999999989	01	30-39岁	22.5945261923612613	114.124534298526484	440307	V0440300	23358	66	153	66	153	114.122531089999995	22.5914372300000004	114.124971430000002	22.5936531900000013	1
2019-10-23 14:56:39	2019-10-23 18:14:23	3.17181930000000012	02	60岁以上	22.59536873368031	114.18580512111194	440303	V0440300	23383	66	178	66	178	114.183539499999995	22.5914372300000004	114.185979829999994	22.5936531900000013	1
2019-10-23 20:29:21	2019-10-23 21:19:13	2.01503029999999983	01	30-39岁	22.5971352283948193	113.835457140111487	440306	V0440300	23597	67	35	70	34	113.834571429999997	22.5936531900000013	113.837011770000004	22.5958691499999986	1
2019-10-23 19:25:40	2019-10-23 20:46:22	2.01503029999999983	02	30-39岁	22.597936424136801	113.868930021848186	440306	V0440300	23611	67	49	69	48	113.868736139999996	22.5936531900000013	113.871176469999995	22.5958691499999986	1
2019-10-23 17:26:38	2019-10-23 20:36:31	2.01503029999999983	01	19-29岁	22.5966477577655311	113.904365518611371	440306	V0440300	23625	67	63	69	62	113.902900840000001	22.5936531900000013	113.905341179999994	22.5958691499999986	1
2019-10-23 11:51:37	2019-10-23 14:26:36	2.29234759999999982	01	19-29岁	22.5961310514915894	113.937159901902731	440305	V0440300	23639	67	77	69	76	113.93706555	22.5936531900000013	113.939505879999999	22.5958691499999986	1
2019-10-23 18:56:55	2019-10-23 20:03:56	2.29234759999999982	01	19-29岁	22.5962993149000901	113.945038553288072	440305	V0440300	23642	67	80	69	79	113.944386559999998	22.5936531900000013	113.946826889999997	22.5958691499999986	1
2019-10-23 18:18:28	2019-10-23 21:16:02	2.29234759999999982	02	30-39岁	22.597513886668569	113.985872808804132	440305	V0440300	23659	67	97	68	96	113.985872270000002	22.5936531900000013	113.988312609999994	22.5958691499999986	1
2019-10-23 00:04:56	2019-10-23 00:05:56	1.75727349999999993	01	19-29岁	22.5973124298729893	114.024882798779629	440309	V0440300	23674	67	112	68	111	114.022477309999999	22.5936531900000013	114.024917650000006	22.5958691499999986	1
2019-10-23 18:00:36	2019-10-23 21:10:45	1.75727349999999993	01	30-39岁	22.5977659814700083	114.04160119331172	440309	V0440300	23681	67	119	68	118	114.039559659999995	22.5936531900000013	114.042000000000002	22.5958691499999986	1
2019-10-23 14:21:44	2019-10-23 17:13:39	3.17181930000000012	02	40-49岁	22.5973668907540208	114.166507454813953	440303	V0440300	23733	67	171	67	171	114.166457140000006	22.5936531900000013	114.168897479999998	22.5958691499999986	1
2019-10-23 05:41:19	2019-10-23 13:25:40	2.29234759999999982	02	19-29岁	22.6001923919165293	113.991539464251275	440305	V0440300	24018	68	99	69	98	113.990752939999993	22.5958691499999986	113.99319328	22.5980851099999995	2
2019-10-23 13:25:52	2019-10-23 14:22:22	2.29234759999999982	02	19-29岁	22.6001923919165293	113.991539464251275	440305	V0440300	24018	68	99	69	98	113.990752939999993	22.5958691499999986	113.99319328	22.5980851099999995	2
2019-10-23 13:32:44	2019-10-23 17:04:56	1.75727349999999993	02	30-39岁	22.598373792281599	114.04079114469539	440309	V0440300	24038	68	119	69	118	114.039559659999995	22.5958691499999986	114.042000000000002	22.5980851099999995	1
2019-10-23 09:59:26	2019-10-23 10:58:51	1.75727349999999993	01	30-39岁	22.599196388700431	114.040861027338167	440309	V0440300	24038	68	119	69	118	114.039559659999995	22.5958691499999986	114.042000000000002	22.5980851099999995	1
2019-10-23 18:12:31	2019-10-23 18:46:29	1.86759879999999989	01	30-39岁	22.5985892135650417	114.121591981465585	440307	V0440300	24071	68	152	68	152	114.120090759999997	22.5958691499999986	114.122531089999995	22.5980851099999995	1
2019-10-23 18:48:19	2019-10-23 23:33:24	2.01503029999999983	01	30-39岁	22.6009109401346002	113.875228759230296	440306	V0440300	24327	69	51	71	50	113.873616810000001	22.5980851099999995	113.87605714	22.6003010599999996	2
2019-10-23 00:00:43	2019-10-23 03:11:07	2.01503029999999983	01	30-39岁	22.6009109401346002	113.875228759230296	440306	V0440300	24327	69	51	71	50	113.873616810000001	22.5980851099999995	113.87605714	22.6003010599999996	2
2019-10-23 17:59:36	2019-10-23 18:36:17	2.01503029999999983	01	30-39岁	22.6010387730296394	113.878549853555555	440306	V0440300	24329	69	53	71	52	113.878497479999993	22.5980851099999995	113.88093782	22.6003010599999996	1
2019-10-23 19:13:53	2019-10-23 21:52:26	2.29234759999999982	01	19-29岁	22.6006132421905903	113.995214177467815	440305	V0440300	24376	69	100	70	99	113.99319328	22.5980851099999995	113.995633609999999	22.6003010599999996	1
2019-10-23 18:02:12	2019-10-23 18:48:12	1.75727349999999993	02	19-29岁	22.6022442577260314	114.039736294144703	440309	V0440300	24395	69	119	70	118	114.039559659999995	22.5980851099999995	114.042000000000002	22.6003010599999996	1
2019-10-23 17:19:46	2019-10-23 21:39:07	1.75727349999999993	01	30-39岁	22.6012661538966917	114.050332957601114	440309	V0440300	24399	69	123	70	123	114.04932101	22.5980851099999995	114.051761350000007	22.6003010599999996	1
2019-10-23 15:11:50	2019-10-23 21:36:57	1.86759879999999989	02	19-29岁	22.6022919746655298	114.102160771079198	440307	V0440300	24420	69	144	69	144	114.100568069999994	22.5980851099999995	114.103008399999993	22.6003010599999996	1
2019-10-23 11:52:32	2019-10-23 16:45:58	1.86759879999999989	01	50-59岁	22.6018196619336713	114.11702400848479	440307	V0440300	24426	69	150	69	150	114.115210079999997	22.5980851099999995	114.117650420000004	22.6003010599999996	1
2019-10-23 14:55:48	2019-10-23 16:00:13	1.86759879999999989	01	30-39岁	22.600675127959061	114.123657980794306	440307	V0440300	24429	69	153	69	153	114.122531089999995	22.5980851099999995	114.124971430000002	22.6003010599999996	1
2019-10-23 20:24:36	2019-10-23 23:19:45	4.50522690000000026	01	40-49岁	22.6003454922630489	114.47404714295007	440343	V0440300	24573	69	297	67	297	114.4739395	22.5980851099999995	114.476379829999999	22.6003010599999996	1
2019-10-23 16:08:06	2019-10-23 20:35:48	2.01503029999999983	02	19-29岁	22.6045376161350298	113.835589035296181	440306	V0440300	24668	70	35	73	34	113.834571429999997	22.6003010599999996	113.837011770000004	22.6025170200000005	1
2019-10-23 12:58:17	2019-10-23 12:59:17	2.01503029999999983	01	19-29岁	22.6028665804373894	113.836424245618943	440306	V0440300	24668	70	35	73	34	113.834571429999997	22.6003010599999996	113.837011770000004	22.6025170200000005	1
2019-10-23 18:04:34	2019-10-23 20:08:36	2.01503029999999983	02	30-39岁	22.6043848194393391	113.846157353447424	440306	V0440300	24672	70	39	73	38	113.844332769999994	22.6003010599999996	113.846773110000001	22.6025170200000005	1
2019-10-23 09:18:39	2019-10-23 10:17:50	2.01503029999999983	02	40-49岁	22.6046959113591903	113.848210751044149	440306	V0440300	24673	70	40	73	39	113.846773110000001	22.6003010599999996	113.849213449999993	22.6025170200000005	1
2019-10-23 12:25:12	2019-10-23 13:29:58	2.01503029999999983	01	40-49岁	22.6038670327720084	113.895009179842717	440306	V0440300	24692	70	59	72	58	113.893139500000004	22.6003010599999996	113.895579830000003	22.6025170200000005	1
2019-10-23 10:04:39	2019-10-23 12:23:06	1.75727349999999993	01	19-29岁	22.6040660355967198	114.029899060963004	440309	V0440300	24748	70	115	71	114	114.029798319999998	22.6003010599999996	114.032238660000004	22.6025170200000005	1
2019-10-23 16:43:33	2019-10-23 20:19:32	1.75727349999999993	02	30-39岁	22.6033203638259401	114.041317133832024	440309	V0440300	24752	70	119	71	119	114.039559659999995	22.6003010599999996	114.042000000000002	22.6025170200000005	1
2019-10-23 21:05:30	2019-10-23 22:24:01	1.75727349999999993	01	30-39岁	22.6036530635974096	114.044187281134242	440309	V0440300	24753	70	120	71	120	114.042000000000002	22.6003010599999996	114.044440339999994	22.6025170200000005	2
2019-10-23 22:24:15	2019-10-23 23:34:47	1.75727349999999993	01	30-39岁	22.6036530635974096	114.044187281134242	440309	V0440300	24753	70	120	71	120	114.042000000000002	22.6003010599999996	114.044440339999994	22.6025170200000005	2
2019-10-23 12:29:21	2019-10-23 13:44:02	1.86759879999999989	01	40-49岁	22.6045606734995701	114.111348132579351	440307	V0440300	24781	70	148	70	148	114.110329410000006	22.6003010599999996	114.112769749999998	22.6025170200000005	1
2019-10-23 20:47:30	2019-10-23 22:57:51	1.86759879999999989	01	40-49岁	22.6031210516580394	114.121137992559284	440307	V0440300	24785	70	152	70	152	114.120090759999997	22.6003010599999996	114.122531089999995	22.6025170200000005	1
2019-10-23 20:44:55	2019-10-23 22:59:03	1.86759879999999989	01	40-49岁	22.603638120891091	114.121282764242309	440307	V0440300	24785	70	152	70	152	114.120090759999997	22.6003010599999996	114.122531089999995	22.6025170200000005	1
2019-10-23 08:01:42	2019-10-23 10:32:51	3.17181930000000012	01	30-39岁	22.6035426472041294	114.163552061621971	440303	V0440300	24802	70	169	70	169	114.16157647	22.6003010599999996	114.164016810000007	22.6025170200000005	1
2019-10-23 14:11:29	2019-10-23 15:50:44	4.98298400000000008	02	40-49岁	22.6042660981574102	114.298017005090969	440308	V0440300	24857	70	224	69	224	114.295794959999995	22.6003010599999996	114.298235289999994	22.6025170200000005	1
2019-10-23 17:20:39	2019-10-23 18:33:52	2.01503029999999983	02	30-39岁	22.604825671217661	113.836010089204663	440306	V0440300	25025	71	35	74	34	113.834571429999997	22.6025170200000005	113.837011770000004	22.6047329800000014	1
2019-10-23 16:51:46	2019-10-23 18:10:30	2.01503029999999983	01	19-29岁	22.6056691594135195	113.845846194263913	440306	V0440300	25029	71	39	74	38	113.844332769999994	22.6025170200000005	113.846773110000001	22.6047329800000014	1
2019-10-23 17:38:30	2019-10-23 20:20:25	1.75727349999999993	01	19-29岁	22.6057770709479584	114.033108979273848	440309	V0440300	25106	71	116	72	116	114.032238660000004	22.6025170200000005	114.034678990000003	22.6047329800000014	1
2019-10-23 18:00:25	2019-10-23 22:14:32	1.75727349999999993	03	未知	22.6047772929289508	114.040547198770071	440309	V0440300	25109	71	119	72	119	114.039559659999995	22.6025170200000005	114.042000000000002	22.6047329800000014	1
2019-10-23 11:24:52	2019-10-23 12:14:48	1.86759879999999989	02	30-39岁	22.6049466766141514	114.120769470894089	440307	V0440300	25142	71	152	71	152	114.120090759999997	22.6025170200000005	114.122531089999995	22.6047329800000014	2
2019-10-23 10:32:07	2019-10-23 11:24:03	1.86759879999999989	02	30-39岁	22.6049466766141514	114.120769470894089	440307	V0440300	25142	71	152	71	152	114.120090759999997	22.6025170200000005	114.122531089999995	22.6047329800000014	2
2019-10-23 11:17:04	2019-10-23 14:50:08	3.17181930000000012	01	30-39岁	22.6061965835621095	114.167143156640236	440303	V0440300	25161	71	171	71	171	114.166457140000006	22.6025170200000005	114.168897479999998	22.6047329800000014	1
2019-10-23 10:21:00	2019-10-23 14:08:11	2.01503029999999983	03	未知	22.6072662866634495	113.843545117804894	440306	V0440300	25385	72	38	75	37	113.841892439999995	22.6047329800000014	113.844332769999994	22.6069489399999988	1
2019-10-23 17:54:58	2019-10-23 22:11:18	2.01503029999999983	01	30-39岁	22.6081161055048483	113.861555548155991	440306	V0440300	25393	72	46	74	45	113.861415129999997	22.6047329800000014	113.863855459999996	22.6069489399999988	1
2019-10-23 09:24:08	2019-10-23 11:16:49	1.75727349999999993	03	未知	22.6090980360111011	114.034554161823081	440309	V0440300	25463	72	116	73	116	114.032238660000004	22.6047329800000014	114.034678990000003	22.6069489399999988	1
2019-10-23 18:38:46	2019-10-23 21:04:13	1.75727349999999993	02	19-29岁	22.6081860913405883	114.036974752516585	440309	V0440300	25464	72	117	73	117	114.034678990000003	22.6047329800000014	114.037119329999996	22.6069489399999988	1
2019-10-23 11:34:04	2019-10-23 16:12:41	1.75727349999999993	01	60岁以上	22.6088091076679092	114.044815841850138	440309	V0440300	25468	72	121	73	121	114.044440339999994	22.6047329800000014	114.046880669999993	22.6069489399999988	1
2019-10-23 08:27:02	2019-10-23 19:59:31	1.75727349999999993	01	30-39岁	22.6074334872634992	114.047061582883174	440309	V0440300	25469	72	122	73	122	114.046880669999993	22.6047329800000014	114.04932101	22.6069489399999988	1
2019-10-23 18:11:37	2019-10-23 20:36:08	1.86759879999999989	01	60岁以上	22.6072327969637783	114.054307860338483	440307	V0440300	25472	72	125	73	125	114.054201680000006	22.6047329800000014	114.056642019999998	22.6069489399999988	3
2019-10-23 20:49:49	2019-10-23 21:55:29	1.86759879999999989	01	60岁以上	22.6072327969637783	114.054307860338483	440307	V0440300	25472	72	125	73	125	114.054201680000006	22.6047329800000014	114.056642019999998	22.6069489399999988	3
2019-10-23 15:16:27	2019-10-23 18:11:00	1.86759879999999989	01	60岁以上	22.6072327969637783	114.054307860338483	440307	V0440300	25472	72	125	73	125	114.054201680000006	22.6047329800000014	114.056642019999998	22.6069489399999988	3
2019-10-23 07:42:26	2019-10-23 10:01:39	1.86759879999999989	02	19-29岁	22.6074535800043712	114.112609778395381	440307	V0440300	25495	72	148	72	148	114.110329410000006	22.6047329800000014	114.112769749999998	22.6069489399999988	1
2019-10-23 15:07:01	2019-10-23 16:31:04	1.86759879999999989	01	30-39岁	22.6090581338744414	114.113499792924344	440307	V0440300	25496	72	149	72	149	114.112769749999998	22.6047329800000014	114.115210079999997	22.6069489399999988	1
2019-10-23 11:08:09	2019-10-23 11:09:09	2.01503029999999983	01	19-29岁	22.6101661469678596	113.834089727860231	440306	V0440300	25738	73	34	76	33	113.832131090000004	22.6069489399999988	113.834571429999997	22.6091648899999988	1
2019-10-23 11:42:47	2019-10-23 11:43:47	2.01503029999999983	01	19-29岁	22.6093765100476887	113.842097308925176	440306	V0440300	25742	73	38	76	37	113.841892439999995	22.6069489399999988	113.844332769999994	22.6091648899999988	1
2019-10-23 12:04:17	2019-10-23 16:03:27	2.01503029999999983	03	未知	22.6105513073998701	113.897658423854367	440306	V0440300	25764	73	60	75	59	113.895579830000003	22.6069489399999988	113.898020169999995	22.6091648899999988	1
2019-10-23 00:10:26	2019-10-23 01:19:52	1.75727349999999993	02	19-29岁	22.6106352646547712	114.020591151367512	440309	V0440300	25815	73	111	74	111	114.02003698	22.6069489399999988	114.022477309999999	22.6091648899999988	1
2019-10-23 10:40:29	2019-10-23 22:10:34	1.75727349999999993	01	19-29岁	22.6112673914066811	114.028393142687008	440309	V0440300	25818	73	114	74	114	114.027357980000005	22.6069489399999988	114.029798319999998	22.6091648899999988	1
2019-10-23 08:53:24	2019-10-23 17:43:29	1.75727349999999993	01	40-49岁	22.6095908888438686	114.030460834137969	440309	V0440300	25819	73	115	74	115	114.029798319999998	22.6069489399999988	114.032238660000004	22.6091648899999988	1
2019-10-23 00:02:04	2019-10-23 02:36:32	1.75727349999999993	01	30-39岁	22.6097054030528106	114.041540173850066	440309	V0440300	25823	73	119	74	119	114.039559659999995	22.6069489399999988	114.042000000000002	22.6091648899999988	1
2019-10-23 18:25:56	2019-10-23 21:17:28	1.75727349999999993	01	30-39岁	22.6092118865655003	114.043164401426566	440309	V0440300	25824	73	120	74	120	114.042000000000002	22.6069489399999988	114.044440339999994	22.6091648899999988	1
2019-10-23 13:25:59	2019-10-23 14:39:46	1.86759879999999989	01	30-39岁	22.6097229408029605	114.057209987811277	440307	V0440300	25830	73	126	74	126	114.056642019999998	22.6069489399999988	114.059082349999997	22.6091648899999988	1
2019-10-23 18:13:58	2019-10-23 19:18:54	1.86759879999999989	01	19-29岁	22.6111032804457714	114.106282676489869	440307	V0440300	25850	73	146	73	146	114.10544874	22.6069489399999988	114.107889080000007	22.6091648899999988	2
2019-10-23 19:25:39	2019-10-23 20:57:46	1.86759879999999989	01	19-29岁	22.6111032804457714	114.106282676489869	440307	V0440300	25850	73	146	73	146	114.10544874	22.6069489399999988	114.107889080000007	22.6091648899999988	2
2019-10-23 10:16:58	2019-10-23 10:17:58	1.86759879999999989	02	19-29岁	22.6098316550876604	114.111344944692476	440307	V0440300	25852	73	148	73	148	114.110329410000006	22.6069489399999988	114.112769749999998	22.6091648899999988	1
2019-10-23 15:14:03	2019-10-23 16:37:26	1.86759879999999989	01	40-49岁	22.6099661972958401	114.143549315843444	440307	V0440300	25865	73	161	73	161	114.142053779999998	22.6069489399999988	114.144494120000005	22.6091648899999988	1
2019-10-23 11:48:23	2019-10-23 14:05:01	1.86759879999999989	02	30-39岁	22.6100984685370499	114.148446257516071	440307	V0440300	25867	73	163	73	163	114.146934450000003	22.6069489399999988	114.149374789999996	22.6091648899999988	1
2019-10-23 20:20:21	2019-10-23 21:29:17	1.86759879999999989	01	19-29岁	22.609929722701839	114.149616328002253	440307	V0440300	25868	73	164	73	164	114.149374789999996	22.6069489399999988	114.151815130000003	22.6091648899999988	1
2019-10-23 11:27:04	2019-10-23 12:08:54	1.86759879999999989	01	19-29岁	22.6092553822377518	114.152303656269112	440307	V0440300	25869	73	165	73	165	114.151815130000003	22.6069489399999988	114.154255460000002	22.6091648899999988	1
2019-10-23 14:12:00	2019-10-23 15:08:38	2.01503029999999983	02	40-49岁	22.6132987363878613	113.852485765730449	440306	V0440300	26103	74	42	76	41	113.851653780000007	22.6091648899999988	113.854094119999999	22.6113808499999998	1
2019-10-23 18:21:48	2019-10-23 18:55:03	2.01503029999999983	02	30-39岁	22.6124751791570588	113.861573211307729	440306	V0440300	26107	74	46	76	45	113.861415129999997	22.6091648899999988	113.863855459999996	22.6113808499999998	1
2019-10-23 18:26:48	2019-10-23 19:03:44	1.75727349999999993	02	30-39岁	22.6131845849468114	114.035914940608194	440309	V0440300	26178	74	117	75	117	114.034678990000003	22.6091648899999988	114.037119329999996	22.6113808499999998	1
2019-10-23 14:39:13	2019-10-23 16:31:42	1.75727349999999993	02	30-39岁	22.6117410112584807	114.038871926190012	440309	V0440300	26179	74	118	75	118	114.037119329999996	22.6091648899999988	114.039559659999995	22.6113808499999998	1
2019-10-23 20:48:05	2019-10-23 21:25:51	1.75727349999999993	01	30-39岁	22.611461604221109	114.041337331191855	440309	V0440300	26180	74	119	75	119	114.039559659999995	22.6091648899999988	114.042000000000002	22.6113808499999998	1
2019-10-23 00:48:19	2019-10-23 02:33:42	1.75727349999999993	01	30-39岁	22.6114101626243809	114.041484247687706	440309	V0440300	26180	74	119	75	119	114.039559659999995	22.6091648899999988	114.042000000000002	22.6113808499999998	1
2019-10-23 09:34:53	2019-10-23 12:39:36	1.75727349999999993	01	19-29岁	22.6115080811256917	114.04043228021645	440309	V0440300	26180	74	119	75	119	114.039559659999995	22.6091648899999988	114.042000000000002	22.6113808499999998	1
2019-10-23 13:47:13	2019-10-23 15:32:55	1.75727349999999993	01	19-29岁	22.6115361071921903	114.042929987796953	440309	V0440300	26181	74	120	75	120	114.042000000000002	22.6091648899999988	114.044440339999994	22.6113808499999998	1
2019-10-23 19:08:31	2019-10-23 21:45:03	1.86759879999999989	02	19-29岁	22.6116091865381499	114.104308356050765	440307	V0440300	26206	74	145	74	145	114.103008399999993	22.6091648899999988	114.10544874	22.6113808499999998	1
2019-10-23 17:58:47	2019-10-23 21:54:45	1.86759879999999989	03	未知	22.6126628082144485	114.112685687710865	440307	V0440300	26209	74	148	74	148	114.110329410000006	22.6091648899999988	114.112769749999998	22.6113808499999998	1
2019-10-23 09:14:32	2019-10-23 10:46:44	1.86759879999999989	01	19-29岁	22.6122506249622894	114.217009641812169	440307	V0440300	26252	74	191	73	191	114.215263870000001	22.6091648899999988	114.2177042	22.6113808499999998	1
2019-10-23 19:26:11	2019-10-23 20:20:00	2.01503029999999983	02	0-18岁	22.615206196867689	113.83660838487468	440306	V0440300	26453	75	35	78	34	113.834571429999997	22.6113808499999998	113.837011770000004	22.6135968100000007	1
2019-10-23 17:29:36	2019-10-23 17:42:45	2.01503029999999983	01	30-39岁	22.6154817297171284	113.851522356175636	440306	V0440300	26459	75	41	77	40	113.849213449999993	22.6113808499999998	113.851653780000007	22.6135968100000007	1
2019-10-23 11:28:21	2019-10-23 14:20:35	1.75727349999999993	03	未知	22.6151634088007114	114.022398892968084	440309	V0440300	26529	75	111	76	111	114.02003698	22.6113808499999998	114.022477309999999	22.6135968100000007	1
2019-10-23 12:49:08	2019-10-23 15:25:27	1.75727349999999993	01	30-39岁	22.6137014603424085	114.02775754683087	440309	V0440300	26532	75	114	76	114	114.027357980000005	22.6113808499999998	114.029798319999998	22.6135968100000007	1
2019-10-23 03:52:49	2019-10-23 07:06:59	1.75727349999999993	01	50-59岁	22.61579843190259	114.032310610569695	440309	V0440300	26534	75	116	76	116	114.032238660000004	22.6113808499999998	114.034678990000003	22.6135968100000007	1
2019-10-23 09:39:43	2019-10-23 18:58:18	1.75727349999999993	01	19-29岁	22.6140208738627706	114.038191206546159	440309	V0440300	26536	75	118	76	118	114.037119329999996	22.6113808499999998	114.039559659999995	22.6135968100000007	1
2019-10-23 10:51:36	2019-10-23 16:25:00	1.86759879999999989	01	19-29岁	22.614981603822649	114.114144117329957	440307	V0440300	26567	75	149	75	149	114.112769749999998	22.6113808499999998	114.115210079999997	22.6135968100000007	1
2019-10-23 08:56:01	2019-10-23 16:29:47	1.86759879999999989	01	19-29岁	22.6143430798016603	114.13188017725507	440307	V0440300	26574	75	156	75	156	114.129852099999994	22.6113808499999998	114.132292440000001	22.6135968100000007	1
2019-10-23 19:16:28	2019-10-23 23:40:54	1.86759879999999989	01	30-39岁	22.6145146966648198	114.13239187177814	440307	V0440300	26575	75	157	75	157	114.132292440000001	22.6113808499999998	114.134732769999999	22.6135968100000007	1
2019-10-23 00:19:24	2019-10-23 02:05:45	1.86759879999999989	01	19-29岁	22.6139090089052104	114.139919378603025	440307	V0440300	26578	75	160	75	160	114.139613449999999	22.6113808499999998	114.142053779999998	22.6135968100000007	1
2019-10-23 19:42:08	2019-10-23 23:29:41	1.86759879999999989	02	19-29岁	22.6153636450040487	114.149125120699281	440307	V0440300	26581	75	163	75	163	114.146934450000003	22.6113808499999998	114.149374789999996	22.6135968100000007	1
2019-10-23 19:55:53	2019-10-23 21:58:38	1.86759879999999989	01	19-29岁	22.6153917166073697	114.1471509832012	440307	V0440300	26581	75	163	75	163	114.146934450000003	22.6113808499999998	114.149374789999996	22.6135968100000007	1
2019-10-23 16:26:11	2019-10-23 18:53:48	2.01503029999999983	01	30-39岁	22.6159718526654494	113.854884079865059	440306	V0440300	26818	76	43	78	42	113.854094119999999	22.6135968100000007	113.856534460000006	22.6158127700000016	1
2019-10-23 18:25:35	2019-10-23 21:12:11	1.75727349999999993	01	19-29岁	22.6162759994293587	114.037637367810333	440309	V0440300	26893	76	118	77	118	114.037119329999996	22.6135968100000007	114.039559659999995	22.6158127700000016	1
2019-10-23 00:00:07	2019-10-23 00:13:09	1.86759879999999989	01	30-39岁	22.6170549432564592	114.058376009074223	440307	V0440300	26901	76	126	77	126	114.056642019999998	22.6135968100000007	114.059082349999997	22.6158127700000016	1
2019-10-23 18:51:49	2019-10-23 23:13:49	1.86759879999999989	02	19-29岁	22.6165313036325593	114.101483140475651	440307	V0440300	26919	76	144	76	144	114.100568069999994	22.6135968100000007	114.103008399999993	22.6158127700000016	1
2019-10-23 17:10:54	2019-10-23 18:03:21	1.86759879999999989	01	19-29岁	22.6163772404056189	114.103945976484312	440307	V0440300	26920	76	145	76	145	114.103008399999993	22.6135968100000007	114.10544874	22.6158127700000016	1
2019-10-23 00:16:33	2019-10-23 00:52:04	1.86759879999999989	01	30-39岁	22.6163105961619699	114.152129143173624	440307	V0440300	26940	76	165	76	165	114.151815130000003	22.6135968100000007	114.154255460000002	22.6158127700000016	1
2019-10-23 08:39:09	2019-10-23 18:25:29	2.01503029999999983	01	30-39岁	22.6183556670106114	113.838898292873338	440306	V0440300	27168	77	36	80	35	113.837011770000004	22.6158127700000016	113.839452100000003	22.6180287200000016	1
2019-10-23 22:27:05	2019-10-23 23:36:08	1.75727349999999993	01	19-29岁	22.6188662147679693	114.026421560769307	440309	V0440300	27245	77	113	78	113	114.024917650000006	22.6158127700000016	114.027357980000005	22.6180287200000016	1
2019-10-23 18:46:12	2019-10-23 23:13:31	1.75727349999999993	02	19-29岁	22.6186968806620889	114.037750737323748	440309	V0440300	27250	77	118	78	118	114.037119329999996	22.6158127700000016	114.039559659999995	22.6180287200000016	1
2019-10-23 12:12:29	2019-10-23 14:31:20	1.86759879999999989	01	30-39岁	22.6194536730669284	114.065159318606163	440307	V0440300	27261	77	129	78	129	114.063963029999996	22.6158127700000016	114.066403359999995	22.6180287200000016	1
2019-10-23 11:27:32	2019-10-23 15:32:58	1.86759879999999989	02	30-39岁	22.6181429090551802	114.13086800335293	440307	V0440300	27288	77	156	77	156	114.129852099999994	22.6158127700000016	114.132292440000001	22.6180287200000016	1
2019-10-23 18:14:35	2019-10-23 19:09:27	1.86759879999999989	01	19-29岁	22.6187291594344195	114.138419639047271	440307	V0440300	27291	77	159	77	159	114.137173110000006	22.6158127700000016	114.139613449999999	22.6180287200000016	1
2019-10-23 18:17:22	2019-10-23 19:11:24	1.86759879999999989	01	19-29岁	22.618473578996479	114.138259655370717	440307	V0440300	27291	77	159	77	159	114.137173110000006	22.6158127700000016	114.139613449999999	22.6180287200000016	1
2019-10-23 13:54:25	2019-10-23 14:26:48	1.86759879999999989	02	30-39岁	22.6184704359564499	114.140106924505432	440307	V0440300	27292	77	160	77	160	114.139613449999999	22.6158127700000016	114.142053779999998	22.6180287200000016	1
2019-10-23 21:13:03	2019-10-23 22:45:27	2.01503029999999983	01	19-29岁	22.6224052891124892	113.858062079841801	440306	V0440300	27533	78	44	80	43	113.856534460000006	22.6180287200000016	113.858974790000005	22.620244679999999	1
2019-10-23 09:42:55	2019-10-23 16:00:46	2.29234759999999982	02	19-29岁	22.6211963402405196	113.9993844092768	440305	V0440300	27591	78	102	79	102	113.998073950000006	22.6180287200000016	114.000514289999998	22.620244679999999	1
2019-10-23 23:42:59	2019-10-23 23:42:59	1.75727349999999993	01	19-29岁	22.6203041980728408	114.017835660924547	440309	V0440300	27599	78	110	79	110	114.017596639999994	22.6180287200000016	114.02003698	22.620244679999999	1
2019-10-23 19:36:30	2019-10-23 22:13:33	1.75727349999999993	02	19-29岁	22.6222392275689899	114.045325844977214	440309	V0440300	27610	78	121	79	121	114.044440339999994	22.6180287200000016	114.046880669999993	22.620244679999999	1
2019-10-23 11:51:23	2019-10-23 16:16:42	1.86759879999999989	02	30-39岁	22.6218996658876215	114.046490000909657	440307	V0440300	27610	78	121	79	121	114.044440339999994	22.6180287200000016	114.046880669999993	22.620244679999999	1
2019-10-23 12:24:10	2019-10-23 14:28:51	1.86759879999999989	03	未知	22.6223375712994397	114.051156848596094	440307	V0440300	27612	78	123	79	123	114.04932101	22.6180287200000016	114.051761350000007	22.620244679999999	1
2019-10-23 12:48:12	2019-10-23 14:29:20	1.86759879999999989	01	40-49岁	22.6222950587159914	114.051789676989202	440307	V0440300	27613	78	124	79	124	114.051761350000007	22.6180287200000016	114.054201680000006	22.620244679999999	1
2019-10-23 09:53:17	2019-10-23 19:47:16	1.86759879999999989	01	19-29岁	22.6207256041056795	114.054788303944832	440307	V0440300	27614	78	125	79	125	114.054201680000006	22.6180287200000016	114.056642019999998	22.620244679999999	1
2019-10-23 09:50:46	2019-10-23 13:40:21	1.86759879999999989	02	19-29岁	22.6204357920535486	114.066548122258894	440307	V0440300	27619	78	130	79	130	114.066403359999995	22.6180287200000016	114.068843700000002	22.620244679999999	1
2019-10-23 13:09:07	2019-10-23 14:45:32	1.86759879999999989	01	30-39岁	22.6215252469823511	114.072328977239209	440307	V0440300	27621	78	132	79	132	114.071284030000001	22.6180287200000016	114.073724369999994	22.620244679999999	1
2019-10-23 10:56:04	2019-10-23 14:43:26	1.86759879999999989	01	30-39岁	22.6211922147638802	114.114694971264782	440307	V0440300	27638	78	149	78	149	114.112769749999998	22.6180287200000016	114.115210079999997	22.620244679999999	1
2019-10-23 19:12:41	2019-10-23 21:15:53	1.86759879999999989	02	30-39岁	22.6215859968507083	114.140197999923885	440307	V0440300	27649	78	160	78	160	114.139613449999999	22.6180287200000016	114.142053779999998	22.620244679999999	1
2019-10-23 17:19:59	2019-10-23 21:18:26	1.86759879999999989	02	30-39岁	22.6215167634424112	114.14036471280086	440307	V0440300	27649	78	160	78	160	114.139613449999999	22.6180287200000016	114.142053779999998	22.620244679999999	1
2019-10-23 14:06:22	2019-10-23 16:00:50	1.86759879999999989	02	0-18岁	22.6219969421351799	114.147559076277545	440307	V0440300	27652	78	163	78	163	114.146934450000003	22.6180287200000016	114.149374789999996	22.620244679999999	1
2019-10-23 18:31:36	2019-10-23 18:31:36	1.86759879999999989	01	30-39岁	22.6218078195544514	114.175622104640141	440307	V0440300	27663	78	174	78	174	114.173778150000004	22.6180287200000016	114.176218489999997	22.620244679999999	1
2019-10-23 19:31:07	2019-10-23 22:04:59	1.75727349999999993	03	未知	22.6239709330244096	114.033535025383429	440309	V0440300	27962	79	116	80	116	114.032238660000004	22.620244679999999	114.034678990000003	22.6224606399999999	1
2019-10-23 14:17:12	2019-10-23 18:53:34	1.75727349999999993	01	19-29岁	22.6245156651628783	114.036148245087873	440309	V0440300	27963	79	117	80	117	114.034678990000003	22.620244679999999	114.037119329999996	22.6224606399999999	1
2019-10-23 10:38:45	2019-10-23 13:45:28	1.75727349999999993	01	30-39岁	22.6229706134144593	114.036055009147091	440309	V0440300	27963	79	117	80	117	114.034678990000003	22.620244679999999	114.037119329999996	22.6224606399999999	1
2019-10-23 09:10:51	2019-10-23 18:16:50	1.86759879999999989	01	19-29岁	22.6243315559405609	114.068837598706892	440307	V0440300	27976	79	130	80	130	114.066403359999995	22.620244679999999	114.068843700000002	22.6224606399999999	1
2019-10-23 13:27:54	2019-10-23 15:27:08	1.86759879999999989	01	19-29岁	22.6237087247159216	114.148904337733384	440307	V0440300	28009	79	163	79	163	114.146934450000003	22.620244679999999	114.149374789999996	22.6224606399999999	1
2019-10-23 12:00:04	2019-10-23 13:09:10	2.01503029999999983	01	30-39岁	22.6250536005756686	113.859197502565507	440306	V0440300	28248	80	45	82	44	113.858974790000005	22.6224606399999999	113.861415129999997	22.6246766000000008	1
2019-10-23 18:45:33	2019-10-23 19:34:39	1.75727349999999993	02	19-29岁	22.6251757324595708	114.032799450935244	440309	V0440300	28319	80	116	81	116	114.032238660000004	22.6224606399999999	114.034678990000003	22.6246766000000008	1
2019-10-23 18:13:35	2019-10-23 18:14:35	1.75727349999999993	01	19-29岁	22.6253784061715493	114.03497281882666	440309	V0440300	28320	80	117	81	117	114.034678990000003	22.6224606399999999	114.037119329999996	22.6246766000000008	1
2019-10-23 13:20:41	2019-10-23 21:40:28	1.86759879999999989	01	19-29岁	22.6261141643834307	114.051863725523063	440307	V0440300	28327	80	124	81	124	114.051761350000007	22.6224606399999999	114.054201680000006	22.6246766000000008	1
2019-10-23 17:50:31	2019-10-23 19:24:37	1.86759879999999989	02	19-29岁	22.6266656681748408	114.053388058799044	440307	V0440300	28327	80	124	81	124	114.051761350000007	22.6224606399999999	114.054201680000006	22.6246766000000008	1
2019-10-23 14:41:44	2019-10-23 16:45:39	1.86759879999999989	02	19-29岁	22.6264111264665608	114.057710135587385	440307	V0440300	28329	80	126	81	126	114.056642019999998	22.6224606399999999	114.059082349999997	22.6246766000000008	1
2019-10-23 15:01:35	2019-10-23 19:26:20	1.86759879999999989	01	30-39岁	22.6268328260477283	114.067423403741998	440307	V0440300	28333	80	130	81	130	114.066403359999995	22.6224606399999999	114.068843700000002	22.6246766000000008	1
2019-10-23 19:30:09	2019-10-23 20:45:39	1.86759879999999989	02	30-39岁	22.6250997101388016	114.069385185625535	440307	V0440300	28334	80	131	81	131	114.068843700000002	22.6224606399999999	114.071284030000001	22.6246766000000008	1
2019-10-23 19:51:43	2019-10-23 20:30:04	1.86759879999999989	01	19-29岁	22.6249571213540399	114.074920129452863	440307	V0440300	28336	80	133	80	133	114.073724369999994	22.6224606399999999	114.07616471	22.6246766000000008	2
2019-10-23 20:30:43	2019-10-23 22:14:37	1.86759879999999989	01	19-29岁	22.6249571213540399	114.074920129452863	440307	V0440300	28336	80	133	80	133	114.073724369999994	22.6224606399999999	114.07616471	22.6246766000000008	2
2019-10-23 19:12:06	2019-10-23 23:08:13	1.86759879999999989	02	19-29岁	22.6250577828466497	114.139513612007661	440307	V0440300	28362	80	159	80	159	114.137173110000006	22.6224606399999999	114.139613449999999	22.6246766000000008	1
2019-10-23 17:21:58	2019-10-23 20:05:48	2.01503029999999983	02	19-29岁	22.6287337676911307	113.83571533943082	440306	V0440300	28595	81	35	83	34	113.834571429999997	22.6246766000000008	113.837011770000004	22.6268925500000009	1
2019-10-23 18:20:16	2019-10-23 21:29:18	1.75727349999999993	01	50-59岁	22.6270067425133909	114.012334166230019	440309	V0440300	28667	81	107	82	107	114.010275629999995	22.6246766000000008	114.012715970000002	22.6268925500000009	1
2019-10-23 13:08:31	2019-10-23 17:46:34	1.75727349999999993	01	19-29岁	22.6272285567803806	114.026688778903932	440309	V0440300	28673	81	113	82	113	114.024917650000006	22.6246766000000008	114.027357980000005	22.6268925500000009	2
2019-10-23 08:32:57	2019-10-23 11:01:19	1.75727349999999993	01	19-29岁	22.6272285567803806	114.026688778903932	440309	V0440300	28673	81	113	82	113	114.024917650000006	22.6246766000000008	114.027357980000005	22.6268925500000009	2
2019-10-23 10:49:20	2019-10-23 11:45:00	1.86759879999999989	03	未知	22.6273727548433889	114.051593807284007	440307	V0440300	28683	81	123	82	123	114.04932101	22.6246766000000008	114.051761350000007	22.6268925500000009	1
2019-10-23 13:33:56	2019-10-23 14:36:50	1.86759879999999989	01	30-39岁	22.6289078878744192	114.05999031907848	440307	V0440300	28687	81	127	82	127	114.059082349999997	22.6246766000000008	114.061522690000004	22.6268925500000009	1
2019-10-23 15:48:45	2019-10-23 17:02:52	1.86759879999999989	01	30-39岁	22.628375352151469	114.077754754648026	440307	V0440300	28694	81	134	81	134	114.07616471	22.6246766000000008	114.078605039999999	22.6268925500000009	1
2019-10-23 18:35:15	2019-10-23 21:39:51	1.86759879999999989	01	30-39岁	22.6281958664144298	114.095686833507088	440307	V0440300	28701	81	141	81	141	114.093247059999996	22.6246766000000008	114.095687400000003	22.6268925500000009	1
2019-10-23 18:30:40	2019-10-23 21:04:40	1.86759879999999989	02	30-39岁	22.6286550535123894	114.101607964373997	440307	V0440300	28704	81	144	81	144	114.100568069999994	22.6246766000000008	114.103008399999993	22.6268925500000009	1
2019-10-23 00:11:00	2019-10-23 01:02:29	2.01503029999999983	01	50-59岁	22.6293068977278615	113.816357598888558	440306	V0440300	28944	82	27	85	26	113.815048739999995	22.6268925500000009	113.817489080000001	22.6291085099999982	1
2019-10-23 12:27:32	2019-10-23 22:12:54	2.01503029999999983	02	40-49岁	22.6307088956256308	113.839772377684255	440306	V0440300	28954	82	37	84	36	113.839452100000003	22.6268925500000009	113.841892439999995	22.6291085099999982	1
2019-10-23 22:06:51	2019-10-23 23:05:21	1.75727349999999993	01	19-29岁	22.6305202619324213	114.010060944711384	440309	V0440300	29023	82	106	83	106	114.007835290000003	22.6268925500000009	114.010275629999995	22.6291085099999982	1
2019-10-23 22:39:01	2019-10-23 23:40:33	1.75727349999999993	01	19-29岁	22.6310062899053008	114.009505977608896	440309	V0440300	29023	82	106	83	106	114.007835290000003	22.6268925500000009	114.010275629999995	22.6291085099999982	1
2019-10-23 20:50:58	2019-10-23 21:58:12	1.75727349999999993	01	19-29岁	22.6304331722353496	114.010714216347736	440309	V0440300	29024	82	107	83	107	114.010275629999995	22.6268925500000009	114.012715970000002	22.6291085099999982	1
2019-10-23 18:24:50	2019-10-23 20:33:45	1.75727349999999993	01	30-39岁	22.6295841205787802	114.023770015613721	440309	V0440300	29029	82	112	83	112	114.022477309999999	22.6268925500000009	114.024917650000006	22.6291085099999982	1
2019-10-23 18:29:38	2019-10-23 19:08:06	1.75727349999999993	01	19-29岁	22.6294805220389605	114.0327847508958	440309	V0440300	29033	82	116	83	116	114.032238660000004	22.6268925500000009	114.034678990000003	22.6291085099999982	1
2019-10-23 14:04:39	2019-10-23 18:48:43	1.86759879999999989	01	30-39岁	22.6295159496152003	114.052802242410735	440307	V0440300	29041	82	124	83	124	114.051761350000007	22.6268925500000009	114.054201680000006	22.6291085099999982	1
2019-10-23 19:52:26	2019-10-23 23:16:24	1.86759879999999989	03	未知	22.6299546108642495	114.056536014161281	440307	V0440300	29042	82	125	83	125	114.054201680000006	22.6268925500000009	114.056642019999998	22.6291085099999982	1
2019-10-23 00:01:16	2019-10-23 00:31:57	1.86759879999999989	01	19-29岁	22.6298717892644312	114.057432242975167	440307	V0440300	29043	82	126	83	126	114.056642019999998	22.6268925500000009	114.059082349999997	22.6291085099999982	1
2019-10-23 08:33:57	2019-10-23 16:45:06	1.86759879999999989	01	19-29岁	22.6302212434178109	114.056802560120985	440307	V0440300	29043	82	126	83	126	114.056642019999998	22.6268925500000009	114.059082349999997	22.6291085099999982	1
2019-10-23 17:10:08	2019-10-23 23:39:11	1.86759879999999989	01	50-59岁	22.6298550131003005	114.069323180319103	440307	V0440300	29048	82	131	82	131	114.068843700000002	22.6268925500000009	114.071284030000001	22.6291085099999982	1
2019-10-23 20:17:19	2019-10-23 23:42:41	1.86759879999999989	01	19-29岁	22.6292647180537614	114.081488833153287	440307	V0440300	29053	82	136	82	136	114.081045380000006	22.6268925500000009	114.083485710000005	22.6291085099999982	1
2019-10-23 18:42:17	2019-10-23 21:34:15	1.86759879999999989	01	30-39岁	22.6291366416147604	114.095803167880433	440307	V0440300	29059	82	142	82	142	114.095687400000003	22.6268925500000009	114.098127730000002	22.6291085099999982	1
2019-10-23 19:34:30	2019-10-23 20:48:09	1.75727349999999993	01	50-59岁	22.6330258343761912	114.004562180941875	440309	V0440300	29378	83	104	84	104	114.002954619999997	22.6291085099999982	114.005394960000004	22.6313244699999991	1
2019-10-23 21:03:50	2019-10-23 22:57:10	1.75727349999999993	03	未知	22.6330377624753609	114.004717479440004	440309	V0440300	29378	83	104	84	104	114.002954619999997	22.6291085099999982	114.005394960000004	22.6313244699999991	1
2019-10-23 00:00:06	2019-10-23 00:52:35	1.75727349999999993	02	19-29岁	22.6331117915940716	114.010131223236613	440309	V0440300	29380	83	106	84	106	114.007835290000003	22.6291085099999982	114.010275629999995	22.6313244699999991	2
2019-10-23 18:28:29	2019-10-23 23:29:45	1.75727349999999993	02	19-29岁	22.6331117915940716	114.010131223236613	440309	V0440300	29380	83	106	84	106	114.007835290000003	22.6291085099999982	114.010275629999995	22.6313244699999991	2
2019-10-23 20:43:53	2019-10-23 21:39:17	1.75727349999999993	01	40-49岁	22.6335206852168405	114.012698806794631	440309	V0440300	29381	83	107	84	107	114.010275629999995	22.6291085099999982	114.012715970000002	22.6313244699999991	1
2019-10-23 11:36:03	2019-10-23 12:17:24	1.75727349999999993	01	19-29岁	22.6321865487353904	114.012299887300273	440309	V0440300	29381	83	107	84	107	114.010275629999995	22.6291085099999982	114.012715970000002	22.6313244699999991	1
2019-10-23 09:07:07	2019-10-23 10:45:58	1.75727349999999993	01	19-29岁	22.6334027174677104	114.013148589668248	440309	V0440300	29382	83	108	84	108	114.012715970000002	22.6291085099999982	114.015156300000001	22.6313244699999991	1
2019-10-23 18:37:23	2019-10-23 21:06:07	1.75727349999999993	02	30-39岁	22.6320998482976705	114.013458718519445	440309	V0440300	29382	83	108	84	108	114.012715970000002	22.6291085099999982	114.015156300000001	22.6313244699999991	1
2019-10-23 15:07:39	2019-10-23 18:35:53	1.75727349999999993	01	30-39岁	22.632498730726951	114.030551791784063	440309	V0440300	29389	83	115	84	115	114.029798319999998	22.6291085099999982	114.032238660000004	22.6313244699999991	1
2019-10-23 08:41:25	2019-10-23 16:18:50	1.86759879999999989	03	未知	22.6325546936670889	114.051667906610035	440307	V0440300	29397	83	123	84	123	114.04932101	22.6291085099999982	114.051761350000007	22.6313244699999991	1
2019-10-23 17:44:36	2019-10-23 22:14:05	1.86759879999999989	02	19-29岁	22.6326133060448988	114.05583765261629	440307	V0440300	29399	83	125	84	125	114.054201680000006	22.6291085099999982	114.056642019999998	22.6313244699999991	1
2019-10-23 15:50:20	2019-10-23 16:17:47	1.86759879999999989	01	19-29岁	22.6321516518385302	114.057237825565693	440307	V0440300	29400	83	126	84	126	114.056642019999998	22.6291085099999982	114.059082349999997	22.6313244699999991	1
2019-10-23 20:01:29	2019-10-23 22:05:51	1.86759879999999989	01	30-39岁	22.6316784439025014	114.101097264140748	440307	V0440300	29418	83	144	83	144	114.100568069999994	22.6291085099999982	114.103008399999993	22.6313244699999991	1
2019-10-23 08:14:17	2019-10-23 15:42:56	1.86759879999999989	01	19-29岁	22.6313434346189801	114.178927509650336	440307	V0440300	29450	83	176	83	176	114.178658819999995	22.6291085099999982	114.181099160000002	22.6313244699999991	1
2019-10-23 18:17:44	2019-10-23 20:24:22	1.86759879999999989	01	19-29岁	22.633533662740529	114.184395960485645	440307	V0440300	29452	83	178	83	178	114.183539499999995	22.6291085099999982	114.185979829999994	22.6313244699999991	1
2019-10-23 18:46:22	2019-10-23 20:16:24	1.75727349999999993	01	30-39岁	22.6342516721069593	114.009309300203014	440309	V0440300	29737	84	106	85	106	114.007835290000003	22.6313244699999991	114.010275629999995	22.63354043	2
2019-10-23 18:06:35	2019-10-23 18:46:20	1.75727349999999993	01	30-39岁	22.6342516721069593	114.009309300203014	440309	V0440300	29737	84	106	85	106	114.007835290000003	22.6313244699999991	114.010275629999995	22.63354043	2
2019-10-23 18:24:40	2019-10-23 22:06:12	1.75727349999999993	03	未知	22.6342158707779504	114.018526977239745	440309	V0440300	29741	84	110	85	110	114.017596639999994	22.6313244699999991	114.02003698	22.63354043	1
2019-10-23 18:33:27	2019-10-23 23:11:43	1.75727349999999993	01	30-39岁	22.6336317170482708	114.021086876722563	440309	V0440300	29742	84	111	85	111	114.02003698	22.6313244699999991	114.022477309999999	22.63354043	1
2019-10-23 15:05:14	2019-10-23 18:42:07	1.75727349999999993	01	30-39岁	22.6348123281354496	114.026826892397267	440309	V0440300	29744	84	113	85	113	114.024917650000006	22.6313244699999991	114.027357980000005	22.63354043	1
2019-10-23 14:02:35	2019-10-23 18:12:59	1.75727349999999993	01	30-39岁	22.6357433939239492	114.035673932590299	440309	V0440300	29748	84	117	85	117	114.034678990000003	22.6313244699999991	114.037119329999996	22.63354043	1
2019-10-23 19:22:44	2019-10-23 22:05:44	1.86759879999999989	01	19-29岁	22.6353094113101001	114.052756375022938	440307	V0440300	29755	84	124	85	124	114.051761350000007	22.6313244699999991	114.054201680000006	22.63354043	1
2019-10-23 17:06:17	2019-10-23 22:04:32	1.86759879999999989	01	19-29岁	22.6348218731317985	114.064054940546427	440307	V0440300	29760	84	129	84	129	114.063963029999996	22.6313244699999991	114.066403359999995	22.63354043	1
2019-10-23 19:47:07	2019-10-23 23:41:36	1.86759879999999989	01	19-29岁	22.6347929902342209	114.076296635491545	440307	V0440300	29765	84	134	84	134	114.07616471	22.6313244699999991	114.078605039999999	22.63354043	1
2019-10-23 18:42:21	2019-10-23 21:38:16	1.86759879999999989	01	19-29岁	22.6336274137759403	114.077215814527946	440307	V0440300	29765	84	134	84	134	114.07616471	22.6313244699999991	114.078605039999999	22.63354043	1
2019-10-23 18:17:04	2019-10-23 19:26:39	1.86759879999999989	01	30-39岁	22.6351687150091898	114.084037869083616	440307	V0440300	29768	84	137	84	137	114.083485710000005	22.6313244699999991	114.085926049999998	22.63354043	1
2019-10-23 14:07:03	2019-10-23 20:15:58	1.86759879999999989	02	19-29岁	22.6344627231062212	114.182305907702286	440307	V0440300	29808	84	177	84	177	114.181099160000002	22.6313244699999991	114.183539499999995	22.63354043	1
2019-10-23 00:00:01	2019-10-23 00:08:55	2.01503029999999983	03	未知	22.6361044568642384	113.859461383244039	440306	V0440300	30033	85	45	87	44	113.858974790000005	22.63354043	113.861415129999997	22.6357563800000001	1
2019-10-23 19:12:40	2019-10-23 20:55:00	1.75727349999999993	01	40-49岁	22.6370153622460712	114.007966046173848	440309	V0440300	30094	85	106	86	106	114.007835290000003	22.63354043	114.010275629999995	22.6357563800000001	1
2019-10-23 18:26:00	2019-10-23 22:58:34	1.75727349999999993	02	19-29岁	22.6365680683053903	114.00962858284062	440309	V0440300	30094	85	106	86	106	114.007835290000003	22.63354043	114.010275629999995	22.6357563800000001	1
2019-10-23 00:38:41	2019-10-23 00:47:40	1.75727349999999993	02	19-29岁	22.6370987518056204	114.010015716542355	440309	V0440300	30094	85	106	86	106	114.007835290000003	22.63354043	114.010275629999995	22.6357563800000001	1
2019-10-23 13:16:32	2019-10-23 15:02:18	1.86759879999999989	02	19-29岁	22.6373373566198097	114.057516220063476	440307	V0440300	30114	85	126	86	126	114.056642019999998	22.63354043	114.059082349999997	22.6357563800000001	1
2019-10-23 15:24:48	2019-10-23 18:47:50	1.86759879999999989	03	19-29岁	22.6373407763801708	114.064098606280993	440307	V0440300	30117	85	129	85	129	114.063963029999996	22.63354043	114.066403359999995	22.6357563800000001	1
2019-10-23 19:17:30	2019-10-23 21:35:08	1.86759879999999989	02	30-39岁	22.6374031474891098	114.066518310541511	440307	V0440300	30118	85	130	85	130	114.066403359999995	22.63354043	114.068843700000002	22.6357563800000001	1
2019-10-23 14:45:35	2019-10-23 15:55:56	1.86759879999999989	02	19-29岁	22.6377131510169392	114.166496912702044	440307	V0440300	30159	85	171	85	171	114.166457140000006	22.63354043	114.168897479999998	22.6357563800000001	1
2019-10-23 01:53:54	2019-10-23 18:20:39	1.86759879999999989	01	19-29岁	22.6377256238744096	114.223410163038636	440307	V0440300	30182	85	194	84	194	114.222584870000006	22.63354043	114.225025209999998	22.6357563800000001	1
2019-10-23 20:43:53	2019-10-23 21:41:47	2.29234759999999982	01	19-29岁	22.6397059487770989	113.946324617766507	440305	V0440300	30425	86	80	87	80	113.944386559999998	22.6357563800000001	113.946826889999997	22.637972340000001	1
2019-10-23 17:59:29	2019-10-23 19:41:56	1.75727349999999993	01	19-29岁	22.6385212464852792	114.009829343025615	440309	V0440300	30451	86	106	87	106	114.007835290000003	22.6357563800000001	114.010275629999995	22.637972340000001	1
2019-10-23 19:03:16	2019-10-23 20:02:05	1.86759879999999989	02	30-39岁	22.6387212103468798	114.049824971911235	440307	V0440300	30468	86	123	87	123	114.04932101	22.6357563800000001	114.051761350000007	22.637972340000001	1
2019-10-23 15:35:48	2019-10-23 17:30:47	1.86759879999999989	02	50-59岁	22.6383843594228296	114.18665993115151	440307	V0440300	30524	86	179	85	179	114.185979829999994	22.6357563800000001	114.188420170000001	22.637972340000001	4
2019-10-23 11:30:06	2019-10-23 13:17:43	1.86759879999999989	02	50-59岁	22.6383843594228296	114.18665993115151	440307	V0440300	30524	86	179	85	179	114.185979829999994	22.6357563800000001	114.188420170000001	22.637972340000001	4
2019-10-23 14:12:29	2019-10-23 14:48:34	1.86759879999999989	02	50-59岁	22.6383843594228296	114.18665993115151	440307	V0440300	30524	86	179	85	179	114.185979829999994	22.6357563800000001	114.188420170000001	22.637972340000001	4
2019-10-23 18:10:33	2019-10-23 18:49:42	1.86759879999999989	02	50-59岁	22.6383843594228296	114.18665993115151	440307	V0440300	30524	86	179	85	179	114.185979829999994	22.6357563800000001	114.188420170000001	22.637972340000001	4
2019-10-23 13:15:19	2019-10-23 15:16:30	2.01503029999999983	01	19-29岁	22.6413297726733589	113.829243551996313	440306	V0440300	30734	87	32	89	31	113.827250419999999	22.637972340000001	113.829690760000005	22.6401882999999984	1
2019-10-23 16:22:56	2019-10-23 16:55:45	1.75727349999999993	02	50-59岁	22.6417379191294295	114.002302156575837	440309	V0440300	30805	87	103	88	103	114.000514289999998	22.637972340000001	114.002954619999997	22.6401882999999984	1
2019-10-23 00:00:56	2019-10-23 00:08:18	1.75727349999999993	01	19-29岁	22.6420910560730206	114.003811268301675	440309	V0440300	30806	87	104	88	104	114.002954619999997	22.637972340000001	114.005394960000004	22.6401882999999984	1
2019-10-23 17:40:30	2019-10-23 18:21:25	1.75727349999999993	01	19-29岁	22.6417097440180513	114.007553157935419	440309	V0440300	30807	87	105	88	105	114.005394960000004	22.637972340000001	114.007835290000003	22.6401882999999984	1
2019-10-23 12:05:01	2019-10-23 13:21:39	1.75727349999999993	01	19-29岁	22.6411945350997996	114.02155567792795	440309	V0440300	30813	87	111	88	111	114.02003698	22.637972340000001	114.022477309999999	22.6401882999999984	1
2019-10-23 19:38:54	2019-10-23 22:06:47	1.86759879999999989	01	30-39岁	22.6424024659594885	114.058108328599388	440307	V0440300	30828	87	126	87	126	114.056642019999998	22.637972340000001	114.059082349999997	22.6401882999999984	1
2019-10-23 14:41:12	2019-10-23 14:42:12	1.86759879999999989	03	未知	22.6422150738582602	114.09830899843611	440307	V0440300	30845	87	143	87	143	114.098127730000002	22.637972340000001	114.100568069999994	22.6401882999999984	1
2019-10-23 07:49:58	2019-10-23 11:56:44	1.86759879999999989	01	19-29岁	22.6413314204134508	114.204968655425361	440307	V0440300	30888	87	186	86	186	114.203062189999997	22.637972340000001	114.205502519999996	22.6401882999999984	2
2019-10-23 15:55:15	2019-10-23 16:53:29	1.86759879999999989	01	19-29岁	22.6413314204134508	114.204968655425361	440307	V0440300	30888	87	186	86	186	114.203062189999997	22.637972340000001	114.205502519999996	22.6401882999999984	2
2019-10-23 15:33:35	2019-10-23 17:07:54	2.01503029999999983	02	40-49岁	22.6429145660156408	113.873597969999381	440306	V0440300	31109	88	50	90	50	113.871176469999995	22.6401882999999984	113.873616810000001	22.6424042599999993	1
2019-10-23 13:46:13	2019-10-23 20:07:24	2.01503029999999983	02	19-29岁	22.6443342395150609	113.922673879729928	440306	V0440300	31130	88	71	90	71	113.922423530000003	22.6401882999999984	113.924863869999996	22.6424042599999993	1
2019-10-23 17:10:33	2019-10-23 18:14:55	1.75727349999999993	01	30-39岁	22.6438959108317697	114.006698739071823	440309	V0440300	31164	88	105	89	105	114.005394960000004	22.6401882999999984	114.007835290000003	22.6424042599999993	1
2019-10-23 19:10:29	2019-10-23 19:50:52	1.75727349999999993	02	19-29岁	22.6435788881943587	114.006637553389581	440309	V0440300	31164	88	105	89	105	114.005394960000004	22.6401882999999984	114.007835290000003	22.6424042599999993	1
2019-10-23 17:56:35	2019-10-23 19:48:05	1.75727349999999993	01	19-29岁	22.6438791399789494	114.014020620384244	440309	V0440300	31167	88	108	89	108	114.012715970000002	22.6401882999999984	114.015156300000001	22.6424042599999993	1
2019-10-23 01:44:18	2019-10-23 09:43:08	1.75727349999999993	01	30-39岁	22.6443272762394905	114.033768562727161	440309	V0440300	31175	88	116	89	116	114.032238660000004	22.6401882999999984	114.034678990000003	22.6424042599999993	2
2019-10-23 00:22:58	2019-10-23 01:43:35	1.75727349999999993	01	30-39岁	22.6443272762394905	114.033768562727161	440309	V0440300	31175	88	116	89	116	114.032238660000004	22.6401882999999984	114.034678990000003	22.6424042599999993	2
2019-10-23 12:53:46	2019-10-23 14:16:36	2.01503029999999983	01	30-39岁	22.6464134354677498	113.83031284066378	440306	V0440300	31449	89	33	91	32	113.829690760000005	22.6424042599999993	113.832131090000004	22.6446202099999994	1
2019-10-23 18:59:27	2019-10-23 20:03:21	1.75727349999999993	01	19-29岁	22.6465715902185991	114.005960070485557	440309	V0440300	31521	89	105	90	105	114.005394960000004	22.6424042599999993	114.007835290000003	22.6446202099999994	3
2019-10-23 20:03:42	2019-10-23 21:38:54	1.75727349999999993	01	19-29岁	22.6465715902185991	114.005960070485557	440309	V0440300	31521	89	105	90	105	114.005394960000004	22.6424042599999993	114.007835290000003	22.6446202099999994	3
2019-10-23 18:12:36	2019-10-23 18:59:14	1.75727349999999993	01	19-29岁	22.6465715902185991	114.005960070485557	440309	V0440300	31521	89	105	90	105	114.005394960000004	22.6424042599999993	114.007835290000003	22.6446202099999994	3
2019-10-23 10:24:02	2019-10-23 13:40:54	1.75727349999999993	01	30-39岁	22.6453295333854996	114.007591348861965	440309	V0440300	31521	89	105	90	105	114.005394960000004	22.6424042599999993	114.007835290000003	22.6446202099999994	1
2019-10-23 19:42:01	2019-10-23 22:09:19	1.86759879999999989	01	30-39岁	22.6466575483479211	114.059806770538515	440307	V0440300	31543	89	127	89	127	114.059082349999997	22.6424042599999993	114.061522690000004	22.6446202099999994	1
2019-10-23 03:40:25	2019-10-23 03:41:25	2.01503029999999983	02	0-18岁	22.6482429463905106	113.820179121844532	440306	V0440300	31802	90	29	92	28	113.81992941	22.6446202099999994	113.822369749999993	22.6468361700000003	1
2019-10-23 15:14:54	2019-10-23 22:12:19	2.01503029999999983	01	30-39岁	22.6477798731194113	113.83050506022839	440306	V0440300	31806	90	33	92	32	113.829690760000005	22.6446202099999994	113.832131090000004	22.6468361700000003	1
2019-10-23 09:58:51	2019-10-23 10:53:35	2.01503029999999983	01	30-39岁	22.6487703017975015	113.83861018433754	440306	V0440300	31809	90	36	92	36	113.837011770000004	22.6446202099999994	113.839452100000003	22.6468361700000003	1
2019-10-23 23:24:39	2019-10-23 23:44:29	2.01503029999999983	01	19-29岁	22.6481658297817283	113.914499016288644	440306	V0440300	31840	90	67	92	67	113.912662190000006	22.6446202099999994	113.915102520000005	22.6468361700000003	1
2019-10-23 15:45:58	2019-10-23 16:42:54	1.75727349999999993	03	未知	22.6489262448583304	114.04282939288322	440309	V0440300	31893	90	120	91	120	114.042000000000002	22.6446202099999994	114.044440339999994	22.6468361700000003	1
2019-10-23 18:36:50	2019-10-23 21:40:14	1.86759879999999989	02	50-59岁	22.647786763630279	114.066754628828505	440307	V0440300	31903	90	130	90	130	114.066403359999995	22.6446202099999994	114.068843700000002	22.6468361700000003	1
2019-10-23 18:45:08	2019-10-23 21:38:36	1.86759879999999989	01	19-29岁	22.6473791056472606	114.114371384352154	440307	V0440300	31922	90	149	90	149	114.112769749999998	22.6446202099999994	114.115210079999997	22.6468361700000003	1
2019-10-23 20:37:17	2019-10-23 22:15:10	1.86759879999999989	02	19-29岁	22.6469440538124616	114.186825818173716	440307	V0440300	31952	90	179	89	179	114.185979829999994	22.6446202099999994	114.188420170000001	22.6468361700000003	1
2019-10-23 16:21:24	2019-10-23 17:55:09	1.86759879999999989	02	19-29岁	22.64805640763376	114.206028591394144	440307	V0440300	31960	90	187	89	187	114.205502519999996	22.6446202099999994	114.207942860000003	22.6468361700000003	1
2019-10-23 17:46:03	2019-10-23 18:19:56	1.86759879999999989	01	19-29岁	22.6469274319450093	114.218955955111085	440307	V0440300	31965	90	192	89	192	114.2177042	22.6446202099999994	114.220144540000007	22.6468361700000003	3
2019-10-23 18:20:12	2019-10-23 20:46:14	1.86759879999999989	01	19-29岁	22.6469274319450093	114.218955955111085	440307	V0440300	31965	90	192	89	192	114.2177042	22.6446202099999994	114.220144540000007	22.6468361700000003	3
2019-10-23 16:12:21	2019-10-23 17:45:20	1.86759879999999989	01	19-29岁	22.6469274319450093	114.218955955111085	440307	V0440300	31965	90	192	89	192	114.2177042	22.6446202099999994	114.220144540000007	22.6468361700000003	3
2019-10-23 15:36:06	2019-10-23 16:27:57	2.01503029999999983	02	30-39岁	22.6505530937518884	113.869642750590842	440306	V0440300	32179	91	49	93	49	113.868736139999996	22.6468361700000003	113.871176469999995	22.6490521300000012	1
2019-10-23 14:47:59	2019-10-23 17:23:15	2.01503029999999983	02	30-39岁	22.64917346341608	113.919493503495616	440306	V0440300	32199	91	69	93	69	113.917542859999998	22.6468361700000003	113.919983189999996	22.6490521300000012	1
2019-10-23 18:52:17	2019-10-23 19:31:27	1.75727349999999993	01	30-39岁	22.6498208701393402	114.00983731826571	440309	V0440300	32236	91	106	92	106	114.007835290000003	22.6468361700000003	114.010275629999995	22.6490521300000012	1
2019-10-23 15:08:50	2019-10-23 18:56:32	1.75727349999999993	01	19-29岁	22.6493240484327814	114.033106902302166	440309	V0440300	32246	91	116	92	116	114.032238660000004	22.6468361700000003	114.034678990000003	22.6490521300000012	1
2019-10-23 18:16:34	2019-10-23 18:32:50	1.75727349999999993	01	30-39岁	22.65101420524676	114.046421360053742	440309	V0440300	32251	91	121	91	121	114.044440339999994	22.6468361700000003	114.046880669999993	22.6490521300000012	1
2019-10-23 07:44:35	2019-10-23 10:31:52	1.86759879999999989	01	19-29岁	22.6490604476725998	114.200980608176707	440307	V0440300	32315	91	185	90	185	114.200621850000005	22.6468361700000003	114.203062189999997	22.6490521300000012	1
2019-10-23 10:33:00	2019-10-23 13:50:54	1.86759879999999989	01	50-59岁	22.6509054687853109	114.203257681732381	440307	V0440300	32316	91	186	90	186	114.203062189999997	22.6468361700000003	114.205502519999996	22.6490521300000012	1
2019-10-23 18:55:13	2019-10-23 21:36:57	2.01503029999999983	01	19-29岁	22.6516410149957714	113.819070214967965	440306	V0440300	32515	92	28	94	28	113.817489080000001	22.6490521300000012	113.81992941	22.6512680800000012	1
2019-10-23 14:52:58	2019-10-23 16:05:36	1.75727349999999993	02	19-29岁	22.6517251128232111	114.004039636545457	440309	V0440300	32591	92	104	93	104	114.002954619999997	22.6490521300000012	114.005394960000004	22.6512680800000012	1
2019-10-23 17:59:19	2019-10-23 18:30:57	1.75727349999999993	01	19-29岁	22.6520824828870992	114.033903281540432	440309	V0440300	32603	92	116	93	116	114.032238660000004	22.6490521300000012	114.034678990000003	22.6512680800000012	1
2019-10-23 22:10:45	2019-10-23 22:11:45	1.86759879999999989	02	19-29岁	22.6523673625392092	114.062086933210693	440307	V0440300	32615	92	128	92	128	114.061522690000004	22.6490521300000012	114.063963029999996	22.6512680800000012	1
2019-10-23 12:20:58	2019-10-23 13:54:16	2.01503029999999983	01	19-29岁	22.6551472750517107	113.914313687284732	440306	V0440300	32911	93	67	95	67	113.912662190000006	22.6512680800000012	113.915102520000005	22.6534840399999986	1
2019-10-23 10:59:47	2019-10-23 13:33:09	1.75727349999999993	01	19-29岁	22.6547102261766398	114.01648945812488	440309	V0440300	32953	93	109	94	109	114.015156300000001	22.6512680800000012	114.017596639999994	22.6534840399999986	1
2019-10-23 09:13:20	2019-10-23 13:08:27	1.75727349999999993	02	40-49岁	22.6555531054097408	114.015226555613836	440309	V0440300	32953	93	109	94	109	114.015156300000001	22.6512680800000012	114.017596639999994	22.6534840399999986	1
2019-10-23 11:57:38	2019-10-23 13:32:45	1.86759879999999989	01	30-39岁	22.6548427090807003	114.192013516174129	440307	V0440300	33025	93	181	92	181	114.190860499999999	22.6512680800000012	114.193300840000006	22.6534840399999986	1
2019-10-23 18:47:56	2019-10-23 20:12:44	1.75727349999999993	01	19-29岁	22.6565565250585301	114.015798008901058	440309	V0440300	33310	94	109	95	109	114.015156300000001	22.6534840399999986	114.017596639999994	22.6556999999999995	1
2019-10-23 18:22:23	2019-10-23 19:28:23	1.75727349999999993	02	19-29岁	22.6563283628482992	114.020023187104769	440309	V0440300	33311	94	110	95	110	114.017596639999994	22.6534840399999986	114.02003698	22.6556999999999995	1
2019-10-23 17:47:16	2019-10-23 20:00:00	1.75727349999999993	01	30-39岁	22.6572129393717816	114.018574627571297	440309	V0440300	33311	94	110	95	110	114.017596639999994	22.6534840399999986	114.02003698	22.6556999999999995	1
2019-10-23 18:17:38	2019-10-23 19:02:37	1.75727349999999993	02	19-29岁	22.65640278122887	114.018203177834621	440309	V0440300	33311	94	110	95	110	114.017596639999994	22.6534840399999986	114.02003698	22.6556999999999995	1
2019-10-23 08:47:50	2019-10-23 09:49:56	1.86759879999999989	02	40-49岁	22.6564972020228801	114.060404181913796	440307	V0440300	33328	94	127	94	127	114.059082349999997	22.6534840399999986	114.061522690000004	22.6556999999999995	1
2019-10-23 13:12:48	2019-10-23 15:05:29	1.86759879999999989	01	19-29岁	22.6573199005923804	114.075265038745712	440307	V0440300	33334	94	133	94	133	114.073724369999994	22.6534840399999986	114.07616471	22.6556999999999995	2
2019-10-23 15:24:41	2019-10-23 17:34:40	1.86759879999999989	01	19-29岁	22.6573199005923804	114.075265038745712	440307	V0440300	33334	94	133	94	133	114.073724369999994	22.6534840399999986	114.07616471	22.6556999999999995	2
2019-10-23 21:04:32	2019-10-23 22:26:31	1.86759879999999989	01	19-29岁	22.6566620044065097	114.223359804492119	440307	V0440300	33395	94	194	93	194	114.222584870000006	22.6534840399999986	114.225025209999998	22.6556999999999995	1
2019-10-23 16:11:05	2019-10-23 17:15:10	2.01503029999999983	01	40-49岁	22.6598880845431516	113.907449687813781	440306	V0440300	33622	95	64	97	64	113.905341179999994	22.6556999999999995	113.907781510000007	22.6579159600000004	1
2019-10-23 00:26:10	2019-10-23 00:30:53	1.75727349999999993	01	30-39岁	22.6589520532414106	114.013101185549488	440309	V0440300	33666	95	108	96	108	114.012715970000002	22.6556999999999995	114.015156300000001	22.6579159600000004	1
2019-10-23 11:01:05	2019-10-23 14:38:19	1.75727349999999993	01	19-29岁	22.6589650566005716	114.021065056728602	440309	V0440300	33669	95	111	96	111	114.02003698	22.6556999999999995	114.022477309999999	22.6579159600000004	1
2019-10-23 10:41:54	2019-10-23 18:24:36	1.75727349999999993	01	19-29岁	22.6581117841553805	114.020801485881734	440309	V0440300	33669	95	111	96	111	114.02003698	22.6556999999999995	114.022477309999999	22.6579159600000004	1
2019-10-23 18:45:39	2019-10-23 20:45:31	1.75727349999999993	02	19-29岁	22.6581947492047604	114.030611451481306	440309	V0440300	33673	95	115	96	115	114.029798319999998	22.6556999999999995	114.032238660000004	22.6579159600000004	1
2019-10-23 13:58:30	2019-10-23 16:35:02	1.86759879999999989	01	19-29岁	22.65855388579471	114.052979483022185	440307	V0440300	33682	95	124	95	124	114.051761350000007	22.6556999999999995	114.054201680000006	22.6579159600000004	1
2019-10-23 19:52:43	2019-10-23 21:28:17	1.86759879999999989	01	30-39岁	22.6592567842668089	114.062251372378597	440307	V0440300	33686	95	128	95	128	114.061522690000004	22.6556999999999995	114.063963029999996	22.6579159600000004	1
2019-10-23 14:31:49	2019-10-23 16:53:59	2.01503029999999983	02	30-39岁	22.66214153663622	113.880338148263633	440306	V0440300	33968	96	53	98	53	113.878497479999993	22.6579159600000004	113.88093782	22.6601319100000005	1
2019-10-23 14:49:23	2019-10-23 15:31:16	1.75727349999999993	01	30-39岁	22.66082608122165	113.996529292691406	440309	V0440300	34016	96	101	97	101	113.995633609999999	22.6579159600000004	113.998073950000006	22.6601319100000005	1
2019-10-23 10:20:33	2019-10-23 17:15:56	1.75727349999999993	02	19-29岁	22.6617106425037313	113.997978396227637	440309	V0440300	34016	96	101	97	101	113.995633609999999	22.6579159600000004	113.998073950000006	22.6601319100000005	1
2019-10-23 00:00:05	2019-10-23 00:00:05	1.75727349999999993	01	40-49岁	22.6620749892247417	114.013597557840995	440309	V0440300	34023	96	108	97	108	114.012715970000002	22.6579159600000004	114.015156300000001	22.6601319100000005	1
2019-10-23 19:58:06	2019-10-23 21:29:01	1.75727349999999993	01	30-39岁	22.6612627552538299	114.016503293150009	440309	V0440300	34024	96	109	97	109	114.015156300000001	22.6579159600000004	114.017596639999994	22.6601319100000005	1
2019-10-23 16:28:20	2019-10-23 17:36:06	1.75727349999999993	01	19-29岁	22.6613284508299806	114.01954561314335	440309	V0440300	34025	96	110	97	110	114.017596639999994	22.6579159600000004	114.02003698	22.6601319100000005	1
2019-10-23 16:55:56	2019-10-23 23:18:50	1.86759879999999989	02	19-29岁	22.66113317454165	114.123837852691551	440307	V0440300	34068	96	153	96	153	114.122531089999995	22.6579159600000004	114.124971430000002	22.6601319100000005	1
2019-10-23 16:07:19	2019-10-23 16:08:19	1.86759879999999989	01	30-39岁	22.6601494374553312	114.203838572020004	440307	V0440300	34101	96	186	95	186	114.203062189999997	22.6579159600000004	114.205502519999996	22.6601319100000005	1
2019-10-23 14:13:57	2019-10-23 14:54:19	1.75727349999999993	01	19-29岁	22.664030731740251	113.990323357182746	440309	V0440300	34370	97	98	98	98	113.988312609999994	22.6601319100000005	113.990752939999993	22.6623478700000014	1
2019-10-23 18:54:34	2019-10-23 19:54:13	1.75727349999999993	01	30-39岁	22.6634742739236188	114.014102099846085	440309	V0440300	34380	97	108	98	108	114.012715970000002	22.6601319100000005	114.015156300000001	22.6623478700000014	1
2019-10-23 00:00:03	2019-10-23 00:31:02	1.75727349999999993	01	50-59岁	22.6644530378851208	114.013351557219067	440309	V0440300	34380	97	108	98	108	114.012715970000002	22.6601319100000005	114.015156300000001	22.6623478700000014	1
2019-10-23 16:29:45	2019-10-23 17:02:52	1.75727349999999993	01	30-39岁	22.66243198090352	114.042549548400899	440309	V0440300	34392	97	120	97	120	114.042000000000002	22.6601319100000005	114.044440339999994	22.6623478700000014	1
2019-10-23 20:35:34	2019-10-23 22:42:46	1.75727349999999993	01	40-49岁	22.6623651404791886	114.051157311691583	440309	V0440300	34395	97	123	97	123	114.04932101	22.6601319100000005	114.051761350000007	22.6623478700000014	1
2019-10-23 14:08:07	2019-10-23 14:42:28	1.86759879999999989	01	19-29岁	22.663389459505531	114.130870758830369	440307	V0440300	34428	97	156	97	156	114.129852099999994	22.6601319100000005	114.132292440000001	22.6623478700000014	1
2019-10-23 13:44:23	2019-10-23 14:28:24	1.86759879999999989	01	30-39岁	22.6632046962145104	114.190170463624611	440307	V0440300	34452	97	180	96	180	114.188420170000001	22.6601319100000005	114.190860499999999	22.6623478700000014	1
2019-10-23 12:48:54	2019-10-23 16:47:44	1.86759879999999989	02	30-39岁	22.6630386905888699	114.223075810238527	440307	V0440300	34466	97	194	96	194	114.222584870000006	22.6601319100000005	114.225025209999998	22.6623478700000014	1
2019-10-23 18:19:26	2019-10-23 21:08:31	2.01503029999999983	03	未知	22.6649832435714593	113.851715344789639	440306	V0440300	34671	98	42	100	42	113.851653780000007	22.6623478700000014	113.854094119999999	22.6645638299999987	1
2019-10-23 19:50:44	2019-10-23 21:50:49	1.75727349999999993	01	19-29岁	22.665089094530849	113.989493118958194	440309	V0440300	34727	98	98	99	98	113.988312609999994	22.6623478700000014	113.990752939999993	22.6645638299999987	1
2019-10-23 18:10:51	2019-10-23 18:11:51	1.75727349999999993	02	19-29岁	22.6650720598907789	114.019931473344229	440309	V0440300	34739	98	110	99	110	114.017596639999994	22.6623478700000014	114.02003698	22.6645638299999987	1
2019-10-23 20:36:04	2019-10-23 21:06:20	1.86759879999999989	01	19-29岁	22.665839495136499	114.060457870587101	440307	V0440300	34756	98	127	98	127	114.059082349999997	22.6623478700000014	114.061522690000004	22.6645638299999987	1
2019-10-23 14:29:16	2019-10-23 15:18:11	2.01503029999999983	01	19-29岁	22.6679444061555095	113.908717867083226	440306	V0440300	35051	99	65	100	65	113.907781510000007	22.6645638299999987	113.910221849999999	22.6667797899999997	1
2019-10-23 00:00:32	2019-10-23 00:13:20	1.75727349999999993	01	30-39岁	22.6670421920430201	113.994011329202024	440309	V0440300	35086	99	100	100	100	113.99319328	22.6645638299999987	113.995633609999999	22.6667797899999997	1
2019-10-23 00:00:09	2019-10-23 00:24:58	1.75727349999999993	02	30-39岁	22.6685605670278605	113.996049596220971	440309	V0440300	35087	99	101	100	101	113.995633609999999	22.6645638299999987	113.998073950000006	22.6667797899999997	1
2019-10-23 18:33:23	2019-10-23 20:56:00	1.75727349999999993	01	19-29岁	22.668652534061021	114.023675978559439	440309	V0440300	35098	99	112	100	112	114.022477309999999	22.6645638299999987	114.024917650000006	22.6667797899999997	1
2019-10-23 13:18:57	2019-10-23 14:04:57	1.86759879999999989	01	19-29岁	22.6684406981351394	114.197941801941553	440307	V0440300	35169	99	183	98	183	114.195741179999999	22.6645638299999987	114.198181509999998	22.6667797899999997	2
2019-10-23 11:55:46	2019-10-23 13:18:43	1.86759879999999989	01	19-29岁	22.6684406981351394	114.197941801941553	440307	V0440300	35169	99	183	98	183	114.195741179999999	22.6645638299999987	114.198181509999998	22.6667797899999997	2
2019-10-23 16:53:25	2019-10-23 19:19:54	2.01503029999999983	01	19-29岁	22.6711665081411908	113.804909177985479	440306	V0440300	35365	100	22	102	22	113.802847060000005	22.6667797899999997	113.805287399999997	22.6689957399999997	1
2019-10-23 09:25:52	2019-10-23 15:24:54	2.01503029999999983	03	未知	22.6691951559409901	113.812393448208311	440306	V0440300	35368	100	25	102	25	113.810168070000003	22.6667797899999997	113.812608400000002	22.6689957399999997	1
2019-10-23 15:27:44	2019-10-23 15:59:48	2.01503029999999983	01	19-29岁	22.6708173118467897	113.81545780922113	440306	V0440300	35370	100	27	102	27	113.815048739999995	22.6667797899999997	113.817489080000001	22.6689957399999997	2
2019-10-23 15:59:49	2019-10-23 20:00:59	2.01503029999999983	01	19-29岁	22.6708173118467897	113.81545780922113	440306	V0440300	35370	100	27	102	27	113.815048739999995	22.6667797899999997	113.817489080000001	22.6689957399999997	2
2019-10-23 08:15:54	2019-10-23 10:38:04	1.75727349999999993	01	19-29岁	22.6691352977604907	113.996377439948546	440309	V0440300	35444	100	101	101	101	113.995633609999999	22.6667797899999997	113.998073950000006	22.6689957399999997	1
2019-10-23 15:24:02	2019-10-23 16:02:36	1.75727349999999993	02	19-29岁	22.6691823415277582	114.015777579715646	440309	V0440300	35452	100	109	101	109	114.015156300000001	22.6667797899999997	114.017596639999994	22.6689957399999997	1
2019-10-23 11:14:13	2019-10-23 13:42:35	1.86759879999999989	02	40-49岁	22.6692296908962199	114.214703309691416	440307	V0440300	35533	100	190	99	190	114.212823529999994	22.6667797899999997	114.215263870000001	22.6689957399999997	1
2019-10-23 15:41:08	2019-10-23 20:43:48	2.01503029999999983	02	19-29岁	22.6712127278857807	113.797741732461844	440306	V0440300	35719	101	19	103	19	113.795526050000007	22.6689957399999997	113.797966389999999	22.6712117000000006	1
2019-10-23 09:18:32	2019-10-23 19:49:56	1.75727349999999993	02	19-29岁	22.6713814130386098	114.004020976854932	440309	V0440300	35804	101	104	102	104	114.002954619999997	22.6689957399999997	114.005394960000004	22.6712117000000006	1
2019-10-23 20:53:15	2019-10-23 21:39:08	1.75727349999999993	02	19-29岁	22.6721481509204494	114.028686788201327	440309	V0440300	35814	101	114	101	114	114.027357980000005	22.6689957399999997	114.029798319999998	22.6712117000000006	2
2019-10-23 21:41:29	2019-10-23 22:49:55	1.75727349999999993	02	19-29岁	22.6721481509204494	114.028686788201327	440309	V0440300	35814	101	114	101	114	114.027357980000005	22.6689957399999997	114.029798319999998	22.6712117000000006	2
2019-10-23 13:18:51	2019-10-23 15:27:58	1.86759879999999989	03	未知	22.6722070061653511	114.063657909622265	440307	V0440300	35828	101	128	101	128	114.061522690000004	22.6689957399999997	114.063963029999996	22.6712117000000006	1
2019-10-23 06:35:23	2019-10-23 11:29:25	2.01503029999999983	01	30-39岁	22.6754189358385894	113.794191968695429	440306	V0440300	36075	102	18	104	18	113.79308571	22.6712117000000006	113.795526050000007	22.6734276600000015	1
2019-10-23 14:59:43	2019-10-23 16:06:44	2.01503029999999983	01	19-29岁	22.6737182434413214	113.79758626745506	440306	V0440300	36076	102	19	104	19	113.795526050000007	22.6712117000000006	113.797966389999999	22.6734276600000015	2
2019-10-23 16:07:18	2019-10-23 17:32:52	2.01503029999999983	01	19-29岁	22.6737182434413214	113.79758626745506	440306	V0440300	36076	102	19	104	19	113.795526050000007	22.6712117000000006	113.797966389999999	22.6734276600000015	2
2019-10-23 16:25:48	2019-10-23 20:22:41	2.01503029999999983	01	19-29岁	22.6746817845532505	113.806966943498978	440306	V0440300	36080	102	23	104	23	113.805287399999997	22.6712117000000006	113.807727729999996	22.6734276600000015	1
2019-10-23 15:42:40	2019-10-23 19:58:59	2.01503029999999983	01	19-29岁	22.6753553953586788	113.817676989142598	440306	V0440300	36085	102	28	104	28	113.817489080000001	22.6712117000000006	113.81992941	22.6734276600000015	1
2019-10-23 17:52:42	2019-10-23 18:56:40	1.75727349999999993	01	19-29岁	22.6751376365047292	114.02443066416933	440309	V0440300	36169	102	112	102	112	114.022477309999999	22.6712117000000006	114.024917650000006	22.6734276600000015	1
2019-10-23 18:34:32	2019-10-23 19:39:17	1.75727349999999993	02	19-29岁	22.6752790156082717	114.029125006522605	440309	V0440300	36171	102	114	102	114	114.027357980000005	22.6712117000000006	114.029798319999998	22.6734276600000015	1
2019-10-23 19:20:18	2019-10-23 22:19:19	2.01503029999999983	01	19-29岁	22.6759512037131614	113.798691525375233	440306	V0440300	36434	103	20	105	20	113.797966389999999	22.6734276600000015	113.800406719999998	22.6756436199999989	1
2019-10-23 10:31:13	2019-10-23 11:37:53	2.01503029999999983	02	19-29岁	22.6764788222339497	113.801158904067293	440306	V0440300	36435	103	21	105	21	113.800406719999998	22.6734276600000015	113.802847060000005	22.6756436199999989	1
2019-10-23 17:47:05	2019-10-23 19:35:11	2.01503029999999983	01	50-59岁	22.6772903259506684	113.907603799395744	440306	V0440300	36478	103	64	104	64	113.905341179999994	22.6734276600000015	113.907781510000007	22.6756436199999989	1
2019-10-23 07:34:22	2019-10-23 07:47:05	1.86759879999999989	01	30-39岁	22.6764273388896598	114.220627307326637	440307	V0440300	36607	103	193	102	193	114.220144540000007	22.6734276600000015	114.222584870000006	22.6756436199999989	1
2019-10-23 00:00:57	2019-10-23 03:11:11	2.05558739999999984	02	40-49岁	22.6771479949056207	114.326501566884247	440310	V0440300	36650	103	236	101	237	114.325078989999994	22.6734276600000015	114.327519330000001	22.6756436199999989	1
2019-10-23 16:05:56	2019-10-23 16:06:56	2.01503029999999983	01	30-39岁	22.6781083874647287	113.801422515914993	440306	V0440300	36792	104	21	106	21	113.800406719999998	22.6756436199999989	113.802847060000005	22.677859569999999	1
2019-10-23 10:20:19	2019-10-23 20:00:56	2.01503029999999983	01	19-29岁	22.6781534163141103	113.926635630102126	440306	V0440300	36843	104	72	105	72	113.924863869999996	22.6756436199999989	113.927304199999995	22.677859569999999	1
2019-10-23 06:48:06	2019-10-23 11:40:11	1.86759879999999989	01	19-29岁	22.6795496149221911	114.146738600058129	440307	V0440300	36933	104	162	103	162	114.144494120000005	22.6756436199999989	114.146934450000003	22.677859569999999	2
2019-10-23 11:40:12	2019-10-23 13:32:12	1.86759879999999989	01	19-29岁	22.6795496149221911	114.146738600058129	440307	V0440300	36933	104	162	103	162	114.144494120000005	22.6756436199999989	114.146934450000003	22.677859569999999	2
2019-10-23 17:21:25	2019-10-23 18:53:15	1.86759879999999989	03	未知	22.6782217308439584	114.219482256125247	440307	V0440300	36963	104	192	103	192	114.2177042	22.6756436199999989	114.220144540000007	22.677859569999999	1
2019-10-23 09:16:45	2019-10-23 10:32:02	2.01503029999999983	02	60岁以上	22.680621504697271	113.798038427342178	440306	V0440300	37148	105	20	107	20	113.797966389999999	22.677859569999999	113.800406719999998	22.6800755299999999	1
2019-10-23 15:54:09	2019-10-23 19:55:48	2.01503029999999983	01	19-29岁	22.68079048414792	113.802877241717482	440306	V0440300	37150	105	22	107	22	113.802847060000005	22.677859569999999	113.805287399999997	22.6800755299999999	1
2019-10-23 14:04:31	2019-10-23 15:05:34	2.01503029999999983	02	19-29岁	22.6814849722406606	113.8060215705122	440306	V0440300	37151	105	23	107	23	113.805287399999997	22.677859569999999	113.807727729999996	22.6800755299999999	1
2019-10-23 19:51:02	2019-10-23 20:32:38	2.01503029999999983	02	19-29岁	22.6801408292326094	113.908473417618737	440306	V0440300	37193	105	65	106	65	113.907781510000007	22.677859569999999	113.910221849999999	22.6800755299999999	1
2019-10-23 15:43:48	2019-10-23 17:18:36	2.01503029999999983	01	19-29岁	22.6810042767350417	113.947325804012735	440306	V0440300	37209	105	81	106	81	113.946826889999997	22.677859569999999	113.949267230000004	22.6800755299999999	1
2019-10-23 15:40:23	2019-10-23 18:00:04	1.75727349999999993	01	19-29岁	22.6821561180063789	113.985220244774126	440309	V0440300	37224	105	96	106	96	113.983431929999995	22.677859569999999	113.985872270000002	22.6800755299999999	1
2019-10-23 09:32:46	2019-10-23 15:25:45	1.75727349999999993	01	19-29岁	22.6810274895179695	114.021327352785974	440309	V0440300	37239	105	111	105	111	114.02003698	22.677859569999999	114.022477309999999	22.6800755299999999	1
2019-10-23 18:49:31	2019-10-23 21:01:48	2.05558739999999984	01	19-29岁	22.6802073933822292	114.342716524653767	440310	V0440300	37371	105	243	103	244	114.342161340000004	22.677859569999999	114.344601679999997	22.6800755299999999	1
2019-10-23 13:32:05	2019-10-23 14:27:57	2.01503029999999983	01	50-59岁	22.6840344544959791	113.806711244181784	440306	V0440300	37508	106	23	108	23	113.805287399999997	22.6800755299999999	113.807727729999996	22.6822914900000008	1
2019-10-23 20:24:05	2019-10-23 23:23:03	2.01503029999999983	03	未知	22.6841602619603293	113.834375257096895	440306	V0440300	37519	106	34	108	34	113.832131090000004	22.6800755299999999	113.834571429999997	22.6822914900000008	1
2019-10-23 15:08:28	2019-10-23 20:26:21	2.01503029999999983	02	19-29岁	22.6841959148302692	113.949054303186131	440306	V0440300	37566	106	81	107	81	113.946826889999997	22.6800755299999999	113.949267230000004	22.6822914900000008	1
2019-10-23 18:31:33	2019-10-23 19:39:28	1.75727349999999993	01	19-29岁	22.683295092452461	114.031159955268421	440309	V0440300	37600	106	115	106	115	114.029798319999998	22.6800755299999999	114.032238660000004	22.6822914900000008	1
2019-10-23 15:03:52	2019-10-23 17:37:42	1.75727349999999993	01	30-39岁	22.6841775919514284	114.078109039120989	440309	V0440300	37619	106	134	106	134	114.07616471	22.6800755299999999	114.078605039999999	22.6822914900000008	1
2019-10-23 20:23:35	2019-10-23 22:52:49	1.86759879999999989	01	30-39岁	22.6839479092464096	114.235309697929679	440307	V0440300	37684	106	199	105	200	114.234786549999995	22.6800755299999999	114.237226890000002	22.6822914900000008	1
2019-10-23 10:22:02	2019-10-23 12:22:00	2.01503029999999983	02	40-49岁	22.6865577779568603	113.931933360159888	440306	V0440300	37916	107	74	108	74	113.929744540000002	22.6822914900000008	113.932184879999994	22.6845074500000017	1
2019-10-23 18:16:08	2019-10-23 23:41:54	2.01503029999999983	01	19-29岁	22.6857129549207208	113.929763923960579	440306	V0440300	37916	107	74	108	74	113.929744540000002	22.6822914900000008	113.932184879999994	22.6845074500000017	1
2019-10-23 14:35:24	2019-10-23 19:56:52	1.75727349999999993	02	30-39岁	22.6847912386796402	113.976127261693833	440309	V0440300	37935	107	93	108	93	113.976110930000004	22.6822914900000008	113.978551260000003	22.6845074500000017	1
2019-10-23 15:16:50	2019-10-23 20:39:31	2.01503029999999983	02	19-29岁	22.6889061988243412	113.803943345042512	440306	V0440300	38221	108	22	110	22	113.802847060000005	22.6845074500000017	113.805287399999997	22.6867234000000018	1
2019-10-23 17:02:46	2019-10-23 18:04:59	1.86759879999999989	01	40-49岁	22.6881353474067602	114.140286788130425	440307	V0440300	38359	108	160	107	160	114.139613449999999	22.6845074500000017	114.142053779999998	22.6867234000000018	1
2019-10-23 17:19:04	2019-10-23 18:23:12	1.86759879999999989	03	未知	22.6887062612419399	114.292919656030193	440307	V0440300	38421	108	222	106	223	114.290914290000003	22.6845074500000017	114.293354620000002	22.6867234000000018	1
2019-10-23 08:05:47	2019-10-23 14:45:26	2.01503029999999983	01	30-39岁	22.6902471840580517	113.781719761450788	440306	V0440300	38569	109	13	111	13	113.780884040000004	22.6867234000000018	113.783324370000003	22.6889393599999991	1
2019-10-23 12:03:19	2019-10-23 15:54:04	2.01503029999999983	02	30-39岁	22.6902861973054506	113.842063295124618	440306	V0440300	38594	109	38	111	38	113.841892439999995	22.6867234000000018	113.844332769999994	22.6889393599999991	1
2019-10-23 00:00:22	2019-10-23 00:05:30	1.75727349999999993	01	19-29岁	22.6905806570613002	113.973977079841774	440309	V0440300	38648	109	92	110	92	113.973670589999998	22.6867234000000018	113.976110930000004	22.6889393599999991	1
2019-10-23 17:03:31	2019-10-23 19:16:00	1.86759879999999989	02	40-49岁	22.6907888495138117	114.207710999996124	440307	V0440300	38743	109	187	108	188	114.205502519999996	22.6867234000000018	114.207942860000003	22.6889393599999991	1
2019-10-23 16:35:21	2019-10-23 19:28:27	1.86759879999999989	01	40-49岁	22.6907284579856707	114.217712272593104	440307	V0440300	38748	109	192	108	193	114.2177042	22.6867234000000018	114.220144540000007	22.6889393599999991	1
2019-10-23 18:08:05	2019-10-23 20:10:40	1.75727349999999993	02	30-39岁	22.6931105370974002	113.995669832890584	440309	V0440300	39014	110	101	111	101	113.995633609999999	22.6889393599999991	113.998073950000006	22.69115532	1
2019-10-23 16:10:08	2019-10-23 17:48:13	1.75727349999999993	01	40-49岁	22.6921436730519197	114.024569050038835	440309	V0440300	39025	110	112	110	112	114.022477309999999	22.6889393599999991	114.024917650000006	22.69115532	1
2019-10-23 18:31:51	2019-10-23 19:58:14	2.31628990000000012	01	30-39岁	22.693304225348399	114.15175512102455	441900	V0440300	39077	110	164	109	164	114.149374789999996	22.6889393599999991	114.151815130000003	22.69115532	1
2019-10-23 12:07:49	2019-10-23 13:38:36	1.86759879999999989	02	30-39岁	22.6926516079184495	114.274358485842953	440307	V0440300	39128	110	215	108	216	114.27383193	22.6889393599999991	114.276272270000007	22.69115532	1
2019-10-23 13:12:57	2019-10-23 14:10:35	2.01503029999999983	01	30-39岁	22.694924494924539	113.833845714037039	440306	V0440300	39304	111	34	113	34	113.832131090000004	22.69115532	113.834571429999997	22.6933712800000009	1
2019-10-23 15:10:17	2019-10-23 15:11:17	1.75727349999999993	02	30-39岁	22.6971544705495312	114.06421546919934	440309	V0440300	39756	112	129	112	129	114.063963029999996	22.6933712800000009	114.066403359999995	22.695587230000001	1
2019-10-23 12:15:46	2019-10-23 13:46:56	1.86759879999999989	01	30-39岁	22.6958645377168295	114.117334633904363	440307	V0440300	39777	112	150	112	150	114.115210079999997	22.6933712800000009	114.117650420000004	22.695587230000001	1
2019-10-23 00:00:01	2019-10-23 00:00:33	1.86759879999999989	01	19-29岁	22.6961892025288883	114.231746626616811	440307	V0440300	39824	112	197	111	198	114.229905880000004	22.6933712800000009	114.232346219999997	22.695587230000001	1
2019-10-23 10:34:49	2019-10-23 20:52:49	1.86759879999999989	02	19-29岁	22.69649127015402	114.23929937527582	440307	V0440300	39827	112	200	111	201	114.237226890000002	22.6933712800000009	114.239667229999995	22.695587230000001	1
2019-10-23 17:46:57	2019-10-23 19:25:54	2.01503029999999983	01	19-29岁	22.6989535271161991	113.964338602558655	440306	V0440300	40072	113	88	114	88	113.963909240000007	22.695587230000001	113.966349579999999	22.6978031899999984	1
2019-10-23 19:40:47	2019-10-23 21:42:15	2.01503029999999983	01	40-49岁	22.6981069074340986	113.965855185146054	440306	V0440300	40072	113	88	114	88	113.963909240000007	22.695587230000001	113.966349579999999	22.6978031899999984	1
2019-10-23 18:35:45	2019-10-23 22:17:04	1.75727349999999993	01	30-39岁	22.6992149773553287	113.998260148973571	440309	V0440300	40086	113	102	113	102	113.998073950000006	22.695587230000001	114.000514289999998	22.6978031899999984	1
2019-10-23 17:34:38	2019-10-23 20:38:16	1.86759879999999989	01	19-29岁	22.6995475965785083	114.21152194972619	440307	V0440300	40173	113	189	112	190	114.210383190000002	22.695587230000001	114.212823529999994	22.6978031899999984	1
2019-10-23 13:40:18	2019-10-23 15:48:40	1.75727349999999993	01	19-29岁	22.7014704239937686	113.976188880747401	440309	V0440300	40434	114	93	115	93	113.976110930000004	22.6978031899999984	113.978551260000003	22.7000191499999993	1
2019-10-23 19:14:23	2019-10-23 21:38:08	1.86759879999999989	01	30-39岁	22.7022144788141205	114.222130368398211	440307	V0440300	40534	114	193	113	194	114.220144540000007	22.6978031899999984	114.222584870000006	22.7000191499999993	1
2019-10-23 15:56:00	2019-10-23 20:03:45	2.01503029999999983	01	30-39岁	22.7043952356793888	113.807308738121932	440306	V0440300	40721	115	23	117	23	113.805287399999997	22.7000191499999993	113.807727729999996	22.7022351100000002	1
2019-10-23 17:24:58	2019-10-23 20:19:05	2.01503029999999983	02	19-29岁	22.7048471830341008	113.799225580301993	440306	V0440300	41075	116	20	118	20	113.797966389999999	22.7022351100000002	113.800406719999998	22.7044510600000002	1
2019-10-23 17:56:47	2019-10-23 18:28:25	2.01503029999999983	02	30-39岁	22.706657369772369	113.803103131397563	440306	V0440300	41077	116	22	118	22	113.802847060000005	22.7022351100000002	113.805287399999997	22.7044510600000002	1
2019-10-23 14:33:19	2019-10-23 16:14:41	1.86759879999999989	01	19-29岁	22.7047605494809197	114.119152298025128	440307	V0440300	41206	116	151	115	152	114.117650420000004	22.7022351100000002	114.120090759999997	22.7044510600000002	2
2019-10-23 13:06:48	2019-10-23 14:05:30	1.86759879999999989	01	19-29岁	22.7047605494809197	114.119152298025128	440307	V0440300	41206	116	151	115	152	114.117650420000004	22.7022351100000002	114.120090759999997	22.7044510600000002	2
2019-10-23 17:11:00	2019-10-23 18:23:55	1.86759879999999989	01	30-39岁	22.7048073279517197	114.129278319159994	440307	V0440300	41210	116	155	115	156	114.127411769999995	22.7022351100000002	114.129852099999994	22.7044510600000002	2
2019-10-23 18:24:20	2019-10-23 19:13:06	1.86759879999999989	01	30-39岁	22.7048073279517197	114.129278319159994	440307	V0440300	41210	116	155	115	156	114.127411769999995	22.7022351100000002	114.129852099999994	22.7044510600000002	2
2019-10-23 14:59:15	2019-10-23 18:49:55	1.86759879999999989	01	0-18岁	22.7085215552436885	114.24546953292419	440307	V0440300	41615	117	203	115	204	114.244547900000001	22.7044510600000002	114.246988239999993	22.7066670200000011	1
2019-10-23 19:31:33	2019-10-23 19:31:33	2.05558739999999984	03	未知	22.7082379589690611	114.373972318474642	440310	V0440300	41668	117	256	114	257	114.373885709999996	22.7044510600000002	114.376326050000003	22.7066670200000011	1
2019-10-23 16:39:32	2019-10-23 19:42:19	1.75727349999999993	01	未知	22.7097347019615903	114.038712503489762	440309	V0440300	41887	118	118	118	118	114.037119329999996	22.7066670200000011	114.039559659999995	22.7088829799999985	1
2019-10-23 16:37:27	2019-10-23 19:40:37	1.75727349999999993	03	19-29岁	22.709629144651899	114.038860695248843	440309	V0440300	41887	118	118	118	118	114.037119329999996	22.7066670200000011	114.039559659999995	22.7088829799999985	1
2019-10-23 11:23:46	2019-10-23 15:26:41	1.75727349999999993	01	60岁以上	22.710470994126009	114.040457427062435	440309	V0440300	41888	118	119	118	119	114.039559659999995	22.7066670200000011	114.042000000000002	22.7088829799999985	1
2019-10-23 23:03:07	2019-10-23 23:41:24	1.86759879999999989	02	19-29岁	22.7095519407878186	114.23927087484131	440307	V0440300	41969	118	200	116	201	114.237226890000002	22.7066670200000011	114.239667229999995	22.7088829799999985	1
2019-10-23 18:34:41	2019-10-23 22:25:59	1.75727349999999993	01	30-39岁	22.71139310919229	114.03567082505333	440309	V0440300	42243	119	117	119	117	114.034678990000003	22.7088829799999985	114.037119329999996	22.7110989399999994	1
2019-10-23 20:19:07	2019-10-23 21:25:45	1.75727349999999993	01	19-29岁	22.712148761289999	114.035537802663683	440309	V0440300	42243	119	117	119	117	114.034678990000003	22.7088829799999985	114.037119329999996	22.7110989399999994	1
2019-10-23 15:32:22	2019-10-23 15:33:22	2.01503029999999983	01	19-29岁	22.7133728215668391	113.849071835956664	440306	V0440300	42523	120	40	122	40	113.846773110000001	22.7110989399999994	113.849213449999993	22.7133148899999995	1
2019-10-23 13:37:46	2019-10-23 14:08:21	1.86759879999999989	02	19-29岁	22.7153274156628413	114.10006685787603	440307	V0440300	42626	120	143	120	144	114.098127730000002	22.7110989399999994	114.100568069999994	22.7133148899999995	1
2019-10-23 12:00:38	2019-10-23 14:42:39	1.86759879999999989	01	30-39岁	22.7154453203856193	114.310150827259974	440307	V0440300	42712	120	229	118	230	114.307996639999999	22.7110989399999994	114.310436969999998	22.7133148899999995	1
2019-10-23 15:33:00	2019-10-23 16:22:42	1.75727349999999993	01	30-39岁	22.7160700632692816	114.038692842654015	440309	V0440300	42958	121	118	121	119	114.037119329999996	22.7133148899999995	114.039559659999995	22.7155308500000004	1
2019-10-23 19:32:52	2019-10-23 22:05:27	1.86759879999999989	03	未知	22.7166936984176111	114.211826313187728	440307	V0440300	43029	121	189	120	190	114.210383190000002	22.7133148899999995	114.212823529999994	22.7155308500000004	1
2019-10-23 07:36:09	2019-10-23 07:50:54	2.01503029999999983	01	19-29岁	22.7194478298085514	113.815032854882972	440306	V0440300	43223	122	26	124	26	113.812608400000002	22.7155308500000004	113.815048739999995	22.7177468100000013	1
2019-10-23 16:07:56	2019-10-23 20:54:29	1.75727349999999993	01	30-39岁	22.7191940070366698	114.045095130001172	440309	V0440300	43318	122	121	122	122	114.044440339999994	22.7155308500000004	114.046880669999993	22.7177468100000013	1
2019-10-23 18:29:18	2019-10-23 18:29:18	1.75727349999999993	02	19-29岁	22.7196119004625494	114.05501919791854	440309	V0440300	43322	122	125	122	126	114.054201680000006	22.7155308500000004	114.056642019999998	22.7177468100000013	1
2019-10-23 10:38:21	2019-10-23 13:29:30	1.86759879999999989	01	60岁以上	22.7182401905459415	114.208379867219037	440307	V0440300	43385	122	188	121	189	114.207942860000003	22.7155308500000004	114.210383190000002	22.7177468100000013	1
2019-10-23 23:32:20	2019-10-23 23:42:42	1.86759879999999989	01	30-39岁	22.7184954269291204	114.238653529422038	440307	V0440300	43397	122	200	120	201	114.237226890000002	22.7155308500000004	114.239667229999995	22.7177468100000013	1
2019-10-23 17:34:13	2019-10-23 19:36:00	1.86759879999999989	03	未知	22.7183676187492694	114.291839931606162	440307	V0440300	43419	122	222	120	223	114.290914290000003	22.7155308500000004	114.293354620000002	22.7177468100000013	1
2019-10-23 15:09:18	2019-10-23 17:56:06	1.86759879999999989	02	30-39岁	22.7185160948390994	114.29687720670384	440307	V0440300	43421	122	224	120	225	114.295794959999995	22.7155308500000004	114.298235289999994	22.7177468100000013	1
2019-10-23 19:41:02	2019-10-23 22:04:38	2.01503029999999983	03	未知	22.7209586378014414	113.8174880518104	440306	V0440300	43581	123	27	125	27	113.815048739999995	22.7177468100000013	113.817489080000001	22.7199627699999986	1
2019-10-23 11:25:55	2019-10-23 14:13:14	2.01503029999999983	02	30-39岁	22.7208064884263301	113.824806549788491	440306	V0440300	43584	123	30	125	30	113.822369749999993	22.7177468100000013	113.82481009	22.7199627699999986	1
2019-10-23 18:11:16	2019-10-23 19:28:39	2.01503029999999983	01	60岁以上	22.7210171547682016	113.888712091402581	440306	V0440300	43611	123	57	124	57	113.888258820000004	22.7177468100000013	113.890699159999997	22.7199627699999986	1
2019-10-23 14:57:35	2019-10-23 19:53:15	1.75727349999999993	01	40-49岁	22.7239931333992793	114.057192227622366	440309	V0440300	44037	124	126	124	127	114.056642019999998	22.7199627699999986	114.059082349999997	22.7221787199999987	1
2019-10-23 14:15:46	2019-10-23 17:38:23	1.86759879999999989	01	30-39岁	22.7236041947216201	114.219908060222679	440307	V0440300	44103	124	192	122	193	114.2177042	22.7199627699999986	114.220144540000007	22.7221787199999987	1
2019-10-23 14:13:15	2019-10-23 15:56:31	1.86759879999999989	01	30-39岁	22.7241039645331711	114.22061798058941	440307	V0440300	44104	124	193	122	194	114.220144540000007	22.7199627699999986	114.222584870000006	22.7221787199999987	1
2019-10-23 12:03:32	2019-10-23 16:08:14	2.01503029999999983	02	30-39岁	22.725549095277259	113.822790362814885	440306	V0440300	44298	125	30	127	30	113.822369749999993	22.7221787199999987	113.82481009	22.7243946799999996	1
2019-10-23 19:11:35	2019-10-23 21:24:03	2.01503029999999983	01	30-39岁	22.7250007668183294	113.82380498876735	440306	V0440300	44298	125	30	127	30	113.822369749999993	22.7221787199999987	113.82481009	22.7243946799999996	1
2019-10-23 22:59:13	2019-10-23 23:44:28	1.75727349999999993	01	30-39岁	22.7261444087860411	113.992438249089986	440309	V0440300	44367	125	99	125	100	113.990752939999993	22.7221787199999987	113.99319328	22.7243946799999996	1
[truncated: 71 more rows]
