# Supplementary material for: Analysis of the influencing factors of vitality and built environment of shopping centers based on mobile-phone signaling data
Source: PLoS One. 2024 Feb 15;19(2):e0296261. doi: 10.1371/journal.pone.0296261 (PMC10868840; doi:10.1371/journal.pone.0296261)
Supplement: S1 Data — (ZIP) [file pone.0296261.s001.zip › μò░μì«Θçìμû░μƒÑΦ»ó/03μ1⁄4óΣ╣É/μ1⁄4óΣ╣É25-Φ«┐Θù«Φ«░σ╜ò.csv]

stime	etime	weight	gender	age	o_lat	o_lon	o_district	city	o_fnid	grow_4326	gcol_4326	grow_32650	gcol_32650	ext_min_x	ext_min_y	ext_max_x	ext_max_y	visit_time
2019-10-25 14:31:06	2019-10-25 16:41:48	2.29234759999999982	01	19-29岁	22.4783357946792393	113.891739181443	440305	V0440300	4342	13	58	16	56	113.890699159999997	22.4739914899999995	113.893139500000004	22.4762074500000004	1
2019-10-25 12:23:49	2019-10-25 14:08:34	2.29234759999999982	03	未知	22.4848483959785916	113.925427765852163	440305	V0440300	5427	16	72	19	70	113.924863869999996	22.4806393600000014	113.927304199999995	22.4828553199999988	1
2019-10-25 20:07:30	2019-10-25 21:52:05	2.29234759999999982	01	50-59岁	22.4861339079896396	113.897401407958341	440305	V0440300	5772	17	60	20	58	113.895579830000003	22.4828553199999988	113.898020169999995	22.4850712799999997	1
2019-10-25 23:15:54	2019-10-25 23:44:35	2.29234759999999982	02	19-29岁	22.4872006349291311	113.915819624560072	440305	V0440300	5780	17	68	20	66	113.915102520000005	22.4828553199999988	113.917542859999998	22.4850712799999997	1
2019-10-25 14:06:43	2019-10-25 17:02:24	2.29234759999999982	01	30-39岁	22.4866104356384113	113.926962080106122	440305	V0440300	5784	17	72	20	70	113.924863869999996	22.4828553199999988	113.927304199999995	22.4850712799999997	2
2019-10-25 17:03:19	2019-10-25 18:03:24	2.29234759999999982	01	30-39岁	22.4866104356384113	113.926962080106122	440305	V0440300	5784	17	72	20	70	113.924863869999996	22.4828553199999988	113.927304199999995	22.4850712799999997	2
2019-10-25 15:08:06	2019-10-25 18:38:05	2.29234759999999982	02	30-39岁	22.4867657165875805	113.926113745570646	440305	V0440300	5784	17	72	20	70	113.924863869999996	22.4828553199999988	113.927304199999995	22.4850712799999997	1
2019-10-25 15:36:59	2019-10-25 19:41:51	2.29234759999999982	02	30-39岁	22.487321821733989	113.908960631520202	440305	V0440300	6134	18	65	21	63	113.907781510000007	22.4850712799999997	113.910221849999999	22.4872872299999997	1
2019-10-25 15:58:23	2019-10-25 16:49:30	2.29234759999999982	01	40-49岁	22.4890817003522088	113.911786433015294	440305	V0440300	6135	18	66	21	64	113.910221849999999	22.4850712799999997	113.912662190000006	22.4872872299999997	1
2019-10-25 15:48:34	2019-10-25 21:42:57	2.29234759999999982	02	30-39岁	22.4883351316351785	113.914269747753664	440305	V0440300	6136	18	67	21	65	113.912662190000006	22.4850712799999997	113.915102520000005	22.4872872299999997	1
2019-10-25 09:18:19	2019-10-25 11:57:42	2.29234759999999982	02	19-29岁	22.4893245752543187	113.92353214236779	440305	V0440300	6140	18	71	21	69	113.922423530000003	22.4850712799999997	113.924863869999996	22.4872872299999997	1
2019-10-25 18:11:16	2019-10-25 22:14:13	2.29234759999999982	01	30-39岁	22.4893581288183704	113.923871309436947	440305	V0440300	6140	18	71	21	69	113.922423530000003	22.4850712799999997	113.924863869999996	22.4872872299999997	1
2019-10-25 14:29:38	2019-10-25 17:09:16	2.29234759999999982	01	19-29岁	22.4885382697447191	113.923471844848862	440305	V0440300	6140	18	71	21	69	113.922423530000003	22.4850712799999997	113.924863869999996	22.4872872299999997	1
2019-10-25 19:13:10	2019-10-25 22:27:01	2.29234759999999982	01	30-39岁	22.4880702357020503	113.925900390838834	440305	V0440300	6141	18	72	21	70	113.924863869999996	22.4850712799999997	113.927304199999995	22.4872872299999997	1
2019-10-25 08:57:39	2019-10-25 09:46:36	2.29234759999999982	01	19-29岁	22.4886979359803902	113.92521641038789	440305	V0440300	6141	18	72	21	70	113.924863869999996	22.4850712799999997	113.927304199999995	22.4872872299999997	1
2019-10-25 11:10:30	2019-10-25 11:11:30	2.29234759999999982	02	30-39岁	22.4908001416211292	113.916691541885967	440305	V0440300	6494	19	68	22	66	113.915102520000005	22.4872872299999997	113.917542859999998	22.4895031900000006	1
2019-10-25 21:35:32	2019-10-25 22:45:04	2.29234759999999982	02	19-29岁	22.4907184441981194	113.919024174587435	440305	V0440300	6495	19	69	22	67	113.917542859999998	22.4872872299999997	113.919983189999996	22.4895031900000006	1
2019-10-25 13:26:31	2019-10-25 14:34:25	2.29234759999999982	02	19-29岁	22.4912014862478316	113.918799811847194	440305	V0440300	6495	19	69	22	67	113.917542859999998	22.4872872299999997	113.919983189999996	22.4895031900000006	1
2019-10-25 12:02:13	2019-10-25 17:44:12	2.29234759999999982	02	30-39岁	22.4904781908730307	113.922506306878063	440305	V0440300	6497	19	71	22	69	113.922423530000003	22.4872872299999997	113.924863869999996	22.4895031900000006	1
2019-10-25 00:00:55	2019-10-25 03:17:31	2.29234759999999982	01	30-39岁	22.491566838574041	113.927056497354855	440305	V0440300	6498	19	72	22	70	113.924863869999996	22.4872872299999997	113.927304199999995	22.4895031900000006	1
2019-10-25 18:59:22	2019-10-25 23:28:38	2.29234759999999982	03	19-29岁	22.4907199569465206	113.9285514101405	440305	V0440300	6499	19	73	22	71	113.927304199999995	22.4872872299999997	113.929744540000002	22.4895031900000006	1
2019-10-25 12:46:05	2019-10-25 14:04:53	2.29234759999999982	02	30-39岁	22.4899260775812806	113.93425034107176	440305	V0440300	6501	19	75	22	73	113.932184879999994	22.4872872299999997	113.934625209999993	22.4895031900000006	1
2019-10-25 19:41:32	2019-10-25 21:53:07	2.29234759999999982	01	30-39岁	22.4907824470298188	113.933250562082762	440305	V0440300	6501	19	75	22	73	113.932184879999994	22.4872872299999997	113.934625209999993	22.4895031900000006	1
2019-10-25 13:08:35	2019-10-25 14:51:51	2.29234759999999982	02	19-29岁	22.4921965918137694	113.906686537835185	440305	V0440300	6847	20	64	23	62	113.905341179999994	22.4895031900000006	113.907781510000007	22.4917191500000015	1
2019-10-25 14:54:31	2019-10-25 19:32:41	2.29234759999999982	02	19-29岁	22.4920274503916495	113.916217581357756	440305	V0440300	6851	20	68	23	66	113.915102520000005	22.4895031900000006	113.917542859999998	22.4917191500000015	1
2019-10-25 17:12:45	2019-10-25 22:06:06	2.29234759999999982	01	40-49岁	22.4917244588820218	113.916418537758972	440305	V0440300	6851	20	68	23	66	113.915102520000005	22.4895031900000006	113.917542859999998	22.4917191500000015	1
2019-10-25 20:11:07	2019-10-25 22:34:40	2.29234759999999982	01	19-29岁	22.4924657932320713	113.919315659551742	440305	V0440300	6852	20	69	23	67	113.917542859999998	22.4895031900000006	113.919983189999996	22.4917191500000015	1
2019-10-25 14:50:48	2019-10-25 20:42:08	2.29234759999999982	02	19-29岁	22.4938763970909896	113.919459218580627	440305	V0440300	6852	20	69	23	67	113.917542859999998	22.4895031900000006	113.919983189999996	22.4917191500000015	1
2019-10-25 17:51:25	2019-10-25 18:34:17	2.29234759999999982	02	50-59岁	22.4918525451161209	113.924058922698407	440305	V0440300	6854	20	71	23	69	113.922423530000003	22.4895031900000006	113.924863869999996	22.4917191500000015	1
2019-10-25 17:47:54	2019-10-25 21:39:48	2.29234759999999982	02	19-29岁	22.4936608637294597	113.923290515948295	440305	V0440300	6854	20	71	23	69	113.922423530000003	22.4895031900000006	113.924863869999996	22.4917191500000015	1
2019-10-25 09:58:31	2019-10-25 11:37:41	2.29234759999999982	01	30-39岁	22.4919557345065506	113.924736471731322	440305	V0440300	6854	20	71	23	69	113.922423530000003	22.4895031900000006	113.924863869999996	22.4917191500000015	1
2019-10-25 19:57:13	2019-10-25 19:58:13	2.29234759999999982	01	30-39岁	22.4929419847193586	113.926287994884916	440305	V0440300	6855	20	72	23	70	113.924863869999996	22.4895031900000006	113.927304199999995	22.4917191500000015	1
2019-10-25 22:48:11	2019-10-25 22:49:11	2.29234759999999982	01	19-29岁	22.4934172484418617	113.927073871799266	440305	V0440300	6855	20	72	23	70	113.924863869999996	22.4895031900000006	113.927304199999995	22.4917191500000015	1
2019-10-25 18:38:10	2019-10-25 21:27:38	2.29234759999999982	02	40-49岁	22.4932774156773405	113.927785938175887	440305	V0440300	6856	20	73	23	71	113.927304199999995	22.4895031900000006	113.929744540000002	22.4917191500000015	1
2019-10-25 18:34:55	2019-10-25 20:34:13	2.29234759999999982	02	19-29岁	22.4924061070323695	113.931787090939693	440305	V0440300	6857	20	74	23	72	113.929744540000002	22.4895031900000006	113.932184879999994	22.4917191500000015	1
2019-10-25 15:17:22	2019-10-25 16:59:17	2.29234759999999982	02	30-39岁	22.4920260469059414	113.935524866124339	440305	V0440300	6859	20	76	23	74	113.934625209999993	22.4895031900000006	113.93706555	22.4917191500000015	1
2019-10-25 11:40:22	2019-10-25 13:49:32	2.29234759999999982	03	未知	22.4943092609184703	113.909553114759319	440305	V0440300	7205	21	65	24	63	113.907781510000007	22.4917191500000015	113.910221849999999	22.4939351099999989	1
2019-10-25 18:52:06	2019-10-25 20:28:54	2.29234759999999982	01	30-39岁	22.4944525853176316	113.909967543104159	440305	V0440300	7205	21	65	24	63	113.907781510000007	22.4917191500000015	113.910221849999999	22.4939351099999989	1
2019-10-25 09:10:10	2019-10-25 10:27:11	2.29234759999999982	03	未知	22.4941173069756211	113.913189651447425	440305	V0440300	7207	21	67	24	65	113.912662190000006	22.4917191500000015	113.915102520000005	22.4939351099999989	2
2019-10-25 10:30:57	2019-10-25 11:14:52	2.29234759999999982	03	未知	22.4941173069756211	113.913189651447425	440305	V0440300	7207	21	67	24	65	113.912662190000006	22.4917191500000015	113.915102520000005	22.4939351099999989	2
2019-10-25 12:30:14	2019-10-25 14:16:18	2.29234759999999982	01	40-49岁	22.495315979498649	113.926313204643748	440305	V0440300	7212	21	72	24	70	113.924863869999996	22.4917191500000015	113.927304199999995	22.4939351099999989	1
2019-10-25 22:43:08	2019-10-25 23:37:42	2.29234759999999982	02	30-39岁	22.4948765357690199	113.927876857689242	440305	V0440300	7213	21	73	24	71	113.927304199999995	22.4917191500000015	113.929744540000002	22.4939351099999989	1
2019-10-25 14:45:51	2019-10-25 20:55:41	2.29234759999999982	02	19-29岁	22.4954255970350516	113.930166505313736	440305	V0440300	7214	21	74	24	72	113.929744540000002	22.4917191500000015	113.932184879999994	22.4939351099999989	1
2019-10-25 12:21:52	2019-10-25 13:51:09	2.29234759999999982	03	未知	22.4946601898780614	113.935466804700638	440305	V0440300	7216	21	76	24	74	113.934625209999993	22.4917191500000015	113.93706555	22.4939351099999989	1
2019-10-25 17:57:47	2019-10-25 19:52:28	2.29234759999999982	02	40-49岁	22.4948481926200685	113.9391824216234	440305	V0440300	7217	21	77	24	75	113.93706555	22.4917191500000015	113.939505879999999	22.4939351099999989	1
2019-10-25 17:48:03	2019-10-25 19:56:46	2.29234759999999982	03	未知	22.4974095490769592	113.917807542047399	440305	V0440300	7566	22	69	25	67	113.917542859999998	22.4939351099999989	113.919983189999996	22.496151059999999	1
2019-10-25 18:54:40	2019-10-25 20:06:50	2.29234759999999982	03	未知	22.4968360984679592	113.9189662954998	440305	V0440300	7566	22	69	25	67	113.917542859999998	22.4939351099999989	113.919983189999996	22.496151059999999	1
2019-10-25 20:20:01	2019-10-25 23:45:53	2.29234759999999982	01	30-39岁	22.4962066373280898	113.927585233909568	440305	V0440300	7570	22	73	25	71	113.927304199999995	22.4939351099999989	113.929744540000002	22.496151059999999	1
2019-10-25 13:01:56	2019-10-25 15:11:20	2.29234759999999982	02	30-39岁	22.4992660413126195	113.877402380081207	440305	V0440300	7906	23	52	26	50	113.87605714	22.496151059999999	113.878497479999993	22.4983670199999999	1
2019-10-25 17:09:13	2019-10-25 18:58:46	2.29234759999999982	03	未知	22.4999870478054902	113.881542982677658	440305	V0440300	7908	23	54	26	52	113.88093782	22.496151059999999	113.883378149999999	22.4983670199999999	1
2019-10-25 08:33:41	2019-10-25 09:06:27	2.29234759999999982	01	40-49岁	22.4993456395702687	113.881042631969336	440305	V0440300	7908	23	54	26	52	113.88093782	22.496151059999999	113.883378149999999	22.4983670199999999	1
2019-10-25 07:53:14	2019-10-25 09:17:21	2.29234759999999982	01	19-29岁	22.4985038337001306	113.889307084647015	440305	V0440300	7911	23	57	26	55	113.888258820000004	22.496151059999999	113.890699159999997	22.4983670199999999	1
2019-10-25 22:58:16	2019-10-25 23:40:17	2.29234759999999982	02	50-59岁	22.4987429875132001	113.920992753885628	440305	V0440300	7924	23	70	26	68	113.919983189999996	22.496151059999999	113.922423530000003	22.4983670199999999	1
2019-10-25 15:21:19	2019-10-25 17:18:06	2.29234759999999982	01	30-39岁	22.4985962667823607	113.927483852886553	440305	V0440300	7927	23	73	26	71	113.927304199999995	22.496151059999999	113.929744540000002	22.4983670199999999	1
2019-10-25 20:08:31	2019-10-25 22:37:34	2.29234759999999982	02	19-29岁	22.4997076035681509	113.929916536817359	440305	V0440300	7928	23	74	26	72	113.929744540000002	22.496151059999999	113.932184879999994	22.4983670199999999	1
2019-10-25 00:00:04	2019-10-25 00:46:45	2.29234759999999982	02	19-29岁	22.5000128870231606	113.93030800526742	440305	V0440300	7928	23	74	26	72	113.929744540000002	22.496151059999999	113.932184879999994	22.4983670199999999	1
2019-10-25 16:59:34	2019-10-25 19:39:16	2.29234759999999982	01	19-29岁	22.5009652086219702	113.920632723724864	440305	V0440300	8281	24	70	27	68	113.919983189999996	22.4983670199999999	113.922423530000003	22.5005829800000008	1
2019-10-25 11:10:42	2019-10-25 17:39:27	2.29234759999999982	01	50-59岁	22.5022848523873407	113.926877825093499	440305	V0440300	8283	24	72	27	70	113.924863869999996	22.4983670199999999	113.927304199999995	22.5005829800000008	2
2019-10-25 22:22:48	2019-10-25 23:46:47	2.29234759999999982	01	50-59岁	22.5022848523873407	113.926877825093499	440305	V0440300	8283	24	72	27	70	113.924863869999996	22.4983670199999999	113.927304199999995	22.5005829800000008	2
2019-10-25 19:46:09	2019-10-25 21:39:13	2.29234759999999982	01	30-39岁	22.5017230171824707	113.925812152622655	440305	V0440300	8283	24	72	27	70	113.924863869999996	22.4983670199999999	113.927304199999995	22.5005829800000008	1
2019-10-25 12:26:21	2019-10-25 14:05:43	2.29234759999999982	01	30-39岁	22.502194692740801	113.928773780580158	440305	V0440300	8284	24	73	27	71	113.927304199999995	22.4983670199999999	113.929744540000002	22.5005829800000008	1
2019-10-25 16:00:52	2019-10-25 22:52:38	2.29234759999999982	02	19-29岁	22.5016164951099107	113.927795874687533	440305	V0440300	8284	24	73	27	71	113.927304199999995	22.4983670199999999	113.929744540000002	22.5005829800000008	1
2019-10-25 19:25:47	2019-10-25 20:49:38	2.29234759999999982	01	30-39岁	22.5015871183948093	113.936197930501649	440305	V0440300	8287	24	76	27	74	113.934625209999993	22.4983670199999999	113.93706555	22.5005829800000008	1
2019-10-25 19:25:56	2019-10-25 20:50:36	2.29234759999999982	02	30-39岁	22.5016325931501306	113.936216353251282	440305	V0440300	8287	24	76	27	74	113.934625209999993	22.4983670199999999	113.93706555	22.5005829800000008	1
2019-10-25 20:00:49	2019-10-25 21:13:28	2.29234759999999982	01	40-49岁	22.5020938393865393	113.937216302772597	440305	V0440300	8288	24	77	27	75	113.93706555	22.4983670199999999	113.939505879999999	22.5005829800000008	1
2019-10-25 13:27:40	2019-10-25 20:41:55	2.29234759999999982	01	30-39岁	22.5010390659069301	113.939648275940002	440305	V0440300	8289	24	78	27	76	113.939505879999999	22.4983670199999999	113.941946220000005	22.5005829800000008	1
2019-10-25 17:49:36	2019-10-25 19:02:18	2.29234759999999982	02	19-29岁	22.5043606847839399	113.880444450071437	440305	V0440300	8621	25	53	28	51	113.878497479999993	22.5005829800000008	113.88093782	22.5027989400000017	1
2019-10-25 13:40:54	2019-10-25 16:38:25	2.29234759999999982	02	19-29岁	22.5047255022846109	113.883437422853689	440305	V0440300	8623	25	55	28	53	113.883378149999999	22.5005829800000008	113.885818490000005	22.5027989400000017	2
2019-10-25 21:02:40	2019-10-25 23:40:10	2.29234759999999982	02	19-29岁	22.5047255022846109	113.883437422853689	440305	V0440300	8623	25	55	28	53	113.883378149999999	22.5005829800000008	113.885818490000005	22.5027989400000017	2
2019-10-25 19:14:14	2019-10-25 22:42:34	2.29234759999999982	02	19-29岁	22.5046703725267001	113.89365625375531	440305	V0440300	8627	25	59	28	57	113.893139500000004	22.5005829800000008	113.895579830000003	22.5027989400000017	1
2019-10-25 16:59:34	2019-10-25 19:41:19	2.29234759999999982	02	30-39岁	22.5046757028937989	113.913635037571169	440305	V0440300	8635	25	67	28	65	113.912662190000006	22.5005829800000008	113.915102520000005	22.5027989400000017	1
2019-10-25 18:41:30	2019-10-25 20:51:30	2.29234759999999982	02	30-39岁	22.50463555373479	113.917190783057606	440305	V0440300	8636	25	68	28	66	113.915102520000005	22.5005829800000008	113.917542859999998	22.5027989400000017	1
2019-10-25 19:52:50	2019-10-25 22:51:31	2.29234759999999982	02	19-29岁	22.504477762464191	113.921205640712287	440305	V0440300	8638	25	70	28	68	113.919983189999996	22.5005829800000008	113.922423530000003	22.5027989400000017	2
2019-10-25 23:00:00	2019-10-25 23:40:22	2.29234759999999982	02	19-29岁	22.504477762464191	113.921205640712287	440305	V0440300	8638	25	70	28	68	113.919983189999996	22.5005829800000008	113.922423530000003	22.5027989400000017	2
2019-10-25 19:38:11	2019-10-25 21:26:00	2.29234759999999982	01	30-39岁	22.5045532725368993	113.921378797081857	440305	V0440300	8638	25	70	28	68	113.919983189999996	22.5005829800000008	113.922423530000003	22.5027989400000017	1
2019-10-25 19:29:49	2019-10-25 22:20:45	2.29234759999999982	03	未知	22.5040122817284391	113.921876418608647	440305	V0440300	8638	25	70	28	68	113.919983189999996	22.5005829800000008	113.922423530000003	22.5027989400000017	1
2019-10-25 18:38:57	2019-10-25 21:42:56	2.29234759999999982	02	19-29岁	22.5032179639825785	113.927537078390358	440305	V0440300	8641	25	73	28	71	113.927304199999995	22.5005829800000008	113.929744540000002	22.5027989400000017	2
2019-10-25 16:20:50	2019-10-25 18:38:22	2.29234759999999982	02	19-29岁	22.5032179639825785	113.927537078390358	440305	V0440300	8641	25	73	28	71	113.927304199999995	22.5005829800000008	113.929744540000002	22.5027989400000017	2
2019-10-25 20:10:25	2019-10-25 22:36:40	2.29234759999999982	03	未知	22.5044744374241006	113.930481411034961	440305	V0440300	8642	25	74	28	72	113.929744540000002	22.5005829800000008	113.932184879999994	22.5027989400000017	1
2019-10-25 15:27:27	2019-10-25 15:28:27	2.29234759999999982	03	未知	22.5043974602831902	113.939234366112956	440305	V0440300	8645	25	77	28	75	113.93706555	22.5005829800000008	113.939505879999999	22.5027989400000017	1
2019-10-25 10:56:50	2019-10-25 11:36:32	2.29234759999999982	01	40-49岁	22.5045752447161114	113.941940341794421	440305	V0440300	8646	25	78	28	76	113.939505879999999	22.5005829800000008	113.941946220000005	22.5027989400000017	1
2019-10-25 00:00:48	2019-10-25 03:03:13	2.29234759999999982	01	19-29岁	22.5070621360054091	113.896943967474286	440305	V0440300	8985	26	60	29	58	113.895579830000003	22.5027989400000017	113.898020169999995	22.5050148900000018	1
2019-10-25 18:51:30	2019-10-25 22:52:45	2.29234759999999982	01	30-39岁	22.5072047364316994	113.899660361987799	440305	V0440300	8986	26	61	29	59	113.898020169999995	22.5027989400000017	113.900460510000002	22.5050148900000018	1
2019-10-25 17:05:37	2019-10-25 19:46:18	2.29234759999999982	03	未知	22.5069627687999798	113.911952473629512	440305	V0440300	8991	26	66	29	64	113.910221849999999	22.5027989400000017	113.912662190000006	22.5050148900000018	1
2019-10-25 09:09:03	2019-10-25 11:45:34	2.29234759999999982	01	40-49岁	22.5051076875068183	113.91404309000464	440305	V0440300	8992	26	67	29	65	113.912662190000006	22.5027989400000017	113.915102520000005	22.5050148900000018	1
2019-10-25 18:27:59	2019-10-25 23:05:27	2.29234759999999982	03	未知	22.5054326056606904	113.913103448842932	440305	V0440300	8992	26	67	29	65	113.912662190000006	22.5027989400000017	113.915102520000005	22.5050148900000018	1
2019-10-25 20:49:51	2019-10-25 21:20:41	2.29234759999999982	01	40-49岁	22.5058908390075416	113.914880422431636	440305	V0440300	8992	26	67	29	65	113.912662190000006	22.5027989400000017	113.915102520000005	22.5050148900000018	1
2019-10-25 19:05:10	2019-10-25 21:25:31	2.29234759999999982	01	19-29岁	22.5063423516350412	113.915365751301565	440305	V0440300	8993	26	68	29	66	113.915102520000005	22.5027989400000017	113.917542859999998	22.5050148900000018	1
2019-10-25 17:16:07	2019-10-25 19:09:14	2.29234759999999982	01	19-29岁	22.5060899259027209	113.920091791843873	440305	V0440300	8995	26	70	29	68	113.919983189999996	22.5027989400000017	113.922423530000003	22.5050148900000018	1
2019-10-25 19:29:53	2019-10-25 21:44:04	2.29234759999999982	03	19-29岁	22.5066354012426117	113.922187397865542	440305	V0440300	8995	26	70	29	68	113.919983189999996	22.5027989400000017	113.922423530000003	22.5050148900000018	1
2019-10-25 19:30:13	2019-10-25 22:02:56	2.29234759999999982	01	40-49岁	22.5058835493595701	113.923457010527827	440305	V0440300	8996	26	71	29	69	113.922423530000003	22.5027989400000017	113.924863869999996	22.5050148900000018	1
2019-10-25 19:53:55	2019-10-25 22:21:12	2.29234759999999982	01	19-29岁	22.5061831374793684	113.926383668243346	440305	V0440300	8997	26	72	29	70	113.924863869999996	22.5027989400000017	113.927304199999995	22.5050148900000018	1
2019-10-25 12:07:32	2019-10-25 13:37:15	2.29234759999999982	02	30-39岁	22.5066144159511587	113.927228865211077	440305	V0440300	8997	26	72	29	70	113.924863869999996	22.5027989400000017	113.927304199999995	22.5050148900000018	1
2019-10-25 17:45:20	2019-10-25 21:23:31	2.29234759999999982	01	19-29岁	22.5068295717662004	113.931410392194138	440305	V0440300	8999	26	74	29	72	113.929744540000002	22.5027989400000017	113.932184879999994	22.5050148900000018	1
2019-10-25 12:16:54	2019-10-25 13:37:22	2.29234759999999982	01	30-39岁	22.5057165552935601	113.930308278171225	440305	V0440300	8999	26	74	29	72	113.929744540000002	22.5027989400000017	113.932184879999994	22.5050148900000018	1
2019-10-25 16:48:21	2019-10-25 18:18:08	2.29234759999999982	02	30-39岁	22.5063865219117609	113.934207794117981	440305	V0440300	9000	26	75	29	73	113.932184879999994	22.5027989400000017	113.934625209999993	22.5050148900000018	1
2019-10-25 17:27:59	2019-10-25 22:43:29	2.29234759999999982	02	40-49岁	22.5076848236541487	113.903971862514808	440305	V0440300	9345	27	63	30	61	113.902900840000001	22.5050148900000018	113.905341179999994	22.5072308499999991	1
2019-10-25 01:27:14	2019-10-25 02:00:55	2.29234759999999982	02	19-29岁	22.5087538524185611	113.91029059508864	440305	V0440300	9348	27	66	30	64	113.910221849999999	22.5050148900000018	113.912662190000006	22.5072308499999991	1
2019-10-25 00:22:35	2019-10-25 01:43:49	2.29234759999999982	01	30-39岁	22.5083762430472909	113.911775361471172	440305	V0440300	9348	27	66	30	64	113.910221849999999	22.5050148900000018	113.912662190000006	22.5072308499999991	1
2019-10-25 12:11:38	2019-10-25 14:30:27	2.29234759999999982	01	30-39岁	22.50838478850984	113.918341143200834	440305	V0440300	9351	27	69	30	67	113.917542859999998	22.5050148900000018	113.919983189999996	22.5072308499999991	1
2019-10-25 17:04:27	2019-10-25 18:25:44	2.29234759999999982	01	19-29岁	22.5080992791555907	113.922757174452698	440305	V0440300	9353	27	71	30	69	113.922423530000003	22.5050148900000018	113.924863869999996	22.5072308499999991	1
2019-10-25 00:03:50	2019-10-25 03:29:39	2.29234759999999982	01	40-49岁	22.5083491177543706	113.924024047123879	440305	V0440300	9353	27	71	30	69	113.922423530000003	22.5050148900000018	113.924863869999996	22.5072308499999991	1
2019-10-25 21:39:29	2019-10-25 22:41:41	2.29234759999999982	01	19-29岁	22.5089617246688789	113.923495690325581	440305	V0440300	9353	27	71	30	69	113.922423530000003	22.5050148900000018	113.924863869999996	22.5072308499999991	1
2019-10-25 13:27:06	2019-10-25 16:43:20	2.29234759999999982	01	30-39岁	22.5078557504888117	113.924180665558069	440305	V0440300	9353	27	71	30	69	113.922423530000003	22.5050148900000018	113.924863869999996	22.5072308499999991	1
2019-10-25 12:56:29	2019-10-25 14:50:16	2.29234759999999982	03	未知	22.5088360349722691	113.929200052180903	440305	V0440300	9355	27	73	30	71	113.927304199999995	22.5050148900000018	113.929744540000002	22.5072308499999991	1
2019-10-25 16:45:02	2019-10-25 21:15:17	2.29234759999999982	01	30-39岁	22.5075875246228492	113.933297405919106	440305	V0440300	9357	27	75	30	73	113.932184879999994	22.5050148900000018	113.934625209999993	22.5072308499999991	1
2019-10-25 21:52:09	2019-10-25 22:49:15	2.29234759999999982	02	19-29岁	22.5105072306439702	113.870729544660179	440305	V0440300	9688	28	49	31	47	113.868736139999996	22.5072308499999991	113.871176469999995	22.50944681	1
2019-10-25 12:11:44	2019-10-25 14:29:05	2.29234759999999982	01	30-39岁	22.5099497561000987	113.92325040710989	440305	V0440300	9710	28	71	31	69	113.922423530000003	22.5072308499999991	113.924863869999996	22.50944681	1
2019-10-25 00:52:58	2019-10-25 01:03:31	2.29234759999999982	01	19-29岁	22.5112656874538288	113.925523297924158	440305	V0440300	9711	28	72	31	70	113.924863869999996	22.5072308499999991	113.927304199999995	22.50944681	1
2019-10-25 17:58:46	2019-10-25 21:53:49	2.29234759999999982	02	19-29岁	22.5097989164925494	113.925274079986551	440305	V0440300	9711	28	72	31	70	113.924863869999996	22.5072308499999991	113.927304199999995	22.50944681	2
2019-10-25 16:24:43	2019-10-25 17:58:44	2.29234759999999982	02	19-29岁	22.5097989164925494	113.925274079986551	440305	V0440300	9711	28	72	31	70	113.924863869999996	22.5072308499999991	113.927304199999995	22.50944681	2
2019-10-25 19:47:39	2019-10-25 19:47:39	2.29234759999999982	03	未知	22.5103086757788411	113.92928405776405	440305	V0440300	9712	28	73	31	71	113.927304199999995	22.5072308499999991	113.929744540000002	22.50944681	1
2019-10-25 07:05:15	2019-10-25 09:31:44	2.29234759999999982	02	19-29岁	22.5114777843924116	113.935222182417675	440305	V0440300	9715	28	76	31	74	113.934625209999993	22.5072308499999991	113.93706555	22.50944681	1
2019-10-25 15:41:08	2019-10-25 19:52:49	2.29234759999999982	01	19-29岁	22.5112118925851092	113.944018615527654	440305	V0440300	9718	28	79	31	77	113.941946220000005	22.5072308499999991	113.944386559999998	22.50944681	1
2019-10-25 21:43:10	2019-10-25 22:36:14	3.05925700000000012	01	30-39岁	22.5107435115325814	114.044079485884609	440304	V0440300	9759	28	120	30	119	114.042000000000002	22.5072308499999991	114.044440339999994	22.50944681	1
2019-10-25 08:48:40	2019-10-25 12:57:28	3.05925700000000012	02	19-29岁	22.5102171554388413	114.042449032874885	440304	V0440300	9759	28	120	30	119	114.042000000000002	22.5072308499999991	114.044440339999994	22.50944681	1
2019-10-25 10:30:03	2019-10-25 14:29:28	3.05925700000000012	02	19-29岁	22.5109265920756414	114.045202411827404	440304	V0440300	9760	28	121	30	120	114.044440339999994	22.5072308499999991	114.046880669999993	22.50944681	1
2019-10-25 21:39:27	2019-10-25 23:00:38	3.05925700000000012	01	30-39岁	22.5108888996924108	114.045115787725365	440304	V0440300	9760	28	121	30	120	114.044440339999994	22.5072308499999991	114.046880669999993	22.50944681	1
2019-10-25 19:05:57	2019-10-25 23:46:54	3.05925700000000012	01	40-49岁	22.5106700732588116	114.054348734748444	440304	V0440300	9764	28	125	30	124	114.054201680000006	22.5072308499999991	114.056642019999998	22.50944681	1
2019-10-25 22:44:42	2019-10-25 23:40:07	2.29234759999999982	01	30-39岁	22.512375893996829	113.88751039819546	440305	V0440300	10052	29	56	32	54	113.885818490000005	22.50944681	113.888258820000004	22.5116627700000009	1
2019-10-25 12:55:54	2019-10-25 13:57:44	2.29234759999999982	02	19-29岁	22.5128466514797694	113.907712966971374	440305	V0440300	10060	29	64	32	62	113.905341179999994	22.50944681	113.907781510000007	22.5116627700000009	2
2019-10-25 13:58:18	2019-10-25 15:25:59	2.29234759999999982	02	19-29岁	22.5128466514797694	113.907712966971374	440305	V0440300	10060	29	64	32	62	113.905341179999994	22.50944681	113.907781510000007	22.5116627700000009	2
2019-10-25 18:48:39	2019-10-25 21:30:19	2.29234759999999982	02	19-29岁	22.51292790191604	113.907244922258911	440305	V0440300	10060	29	64	32	62	113.905341179999994	22.50944681	113.907781510000007	22.5116627700000009	1
2019-10-25 19:26:27	2019-10-25 22:51:58	2.29234759999999982	02	30-39岁	22.5129426435177393	113.908011940563043	440305	V0440300	10061	29	65	32	63	113.907781510000007	22.50944681	113.910221849999999	22.5116627700000009	1
2019-10-25 21:07:26	2019-10-25 21:51:58	2.29234759999999982	01	19-29岁	22.5116868944748489	113.917821080638177	440305	V0440300	10065	29	69	32	67	113.917542859999998	22.50944681	113.919983189999996	22.5116627700000009	1
2019-10-25 21:31:02	2019-10-25 23:47:07	2.29234759999999982	02	19-29岁	22.5118589198998791	113.920206721863821	440305	V0440300	10066	29	70	32	68	113.919983189999996	22.50944681	113.922423530000003	22.5116627700000009	1
2019-10-25 20:24:49	2019-10-25 23:35:40	2.29234759999999982	02	19-29岁	22.5120649198595686	113.92342696265753	440305	V0440300	10067	29	71	32	69	113.922423530000003	22.50944681	113.924863869999996	22.5116627700000009	2
2019-10-25 19:52:47	2019-10-25 20:24:05	2.29234759999999982	02	19-29岁	22.5120649198595686	113.92342696265753	440305	V0440300	10067	29	71	32	69	113.922423530000003	22.50944681	113.924863869999996	22.5116627700000009	2
2019-10-25 20:19:01	2019-10-25 23:26:09	2.29234759999999982	02	30-39岁	22.5135492513373912	113.924122588937763	440305	V0440300	10067	29	71	32	69	113.922423530000003	22.50944681	113.924863869999996	22.5116627700000009	1
2019-10-25 06:18:57	2019-10-25 19:44:55	2.29234759999999982	02	40-49岁	22.5121089156005887	113.927146183479067	440305	V0440300	10068	29	72	32	70	113.924863869999996	22.50944681	113.927304199999995	22.5116627700000009	1
2019-10-25 12:01:07	2019-10-25 14:36:28	2.29234759999999982	01	40-49岁	22.5130093160558609	113.931293309091743	440305	V0440300	10070	29	74	32	72	113.929744540000002	22.50944681	113.932184879999994	22.5116627700000009	1
2019-10-25 10:09:31	2019-10-25 11:09:12	2.29234759999999982	01	40-49岁	22.5125356480630998	113.931536894952401	440305	V0440300	10070	29	74	32	72	113.929744540000002	22.50944681	113.932184879999994	22.5116627700000009	1
2019-10-25 18:17:03	2019-10-25 23:46:52	2.29234759999999982	01	30-39岁	22.5132218554770702	113.933920952589702	440305	V0440300	10071	29	75	32	73	113.932184879999994	22.50944681	113.934625209999993	22.5116627700000009	1
2019-10-25 20:10:29	2019-10-25 20:11:29	3.05925700000000012	01	30-39岁	22.5136011459329204	114.04635007769734	440304	V0440300	10117	29	121	31	120	114.044440339999994	22.50944681	114.046880669999993	22.5116627700000009	1
2019-10-25 12:03:35	2019-10-25 16:34:13	3.05925700000000012	02	30-39岁	22.5124606073926792	114.053553063840056	440304	V0440300	10120	29	124	31	123	114.051761350000007	22.50944681	114.054201680000006	22.5116627700000009	1
2019-10-25 21:51:58	2019-10-25 22:49:50	2.29234759999999982	01	19-29岁	22.5140679535912582	113.881217195104625	440305	V0440300	10407	30	54	33	52	113.88093782	22.5116627700000009	113.883378149999999	22.513878720000001	1
2019-10-25 14:25:56	2019-10-25 17:46:07	2.29234759999999982	01	40-49岁	22.515052861054599	113.900427383430042	440305	V0440300	10414	30	61	33	59	113.898020169999995	22.5116627700000009	113.900460510000002	22.513878720000001	1
2019-10-25 11:46:21	2019-10-25 13:23:48	2.29234759999999982	01	30-39岁	22.5143602192212491	113.899607498294557	440305	V0440300	10414	30	61	33	59	113.898020169999995	22.5116627700000009	113.900460510000002	22.513878720000001	1
2019-10-25 18:16:31	2019-10-25 23:07:50	2.29234759999999982	02	19-29岁	22.5155066532245591	113.909003908502214	440305	V0440300	10418	30	65	33	63	113.907781510000007	22.5116627700000009	113.910221849999999	22.513878720000001	1
2019-10-25 13:07:02	2019-10-25 14:11:49	2.29234759999999982	02	30-39岁	22.5160894118204205	113.911623292427805	440305	V0440300	10419	30	66	33	64	113.910221849999999	22.5116627700000009	113.912662190000006	22.513878720000001	2
2019-10-25 11:56:10	2019-10-25 12:59:39	2.29234759999999982	02	30-39岁	22.5160894118204205	113.911623292427805	440305	V0440300	10419	30	66	33	64	113.910221849999999	22.5116627700000009	113.912662190000006	22.513878720000001	2
2019-10-25 16:58:49	2019-10-25 20:58:19	2.29234759999999982	01	30-39岁	22.5153915999632517	113.910531478303142	440305	V0440300	10419	30	66	33	64	113.910221849999999	22.5116627700000009	113.912662190000006	22.513878720000001	1
2019-10-25 18:14:50	2019-10-25 20:55:03	2.29234759999999982	02	19-29岁	22.5154756240077312	113.911617515255458	440305	V0440300	10419	30	66	33	64	113.910221849999999	22.5116627700000009	113.912662190000006	22.513878720000001	1
2019-10-25 20:04:36	2019-10-25 21:39:01	2.29234759999999982	02	19-29岁	22.5155932240636396	113.91304277926956	440305	V0440300	10420	30	67	33	65	113.912662190000006	22.5116627700000009	113.915102520000005	22.513878720000001	1
2019-10-25 19:17:16	2019-10-25 19:49:39	2.29234759999999982	01	30-39岁	22.5142770362951303	113.922066648378078	440305	V0440300	10423	30	70	33	68	113.919983189999996	22.5116627700000009	113.922423530000003	22.513878720000001	1
2019-10-25 15:59:49	2019-10-25 17:17:52	2.29234759999999982	01	未知	22.5160877968936894	113.922842456446617	440305	V0440300	10424	30	71	33	69	113.922423530000003	22.5116627700000009	113.924863869999996	22.513878720000001	1
2019-10-25 19:51:36	2019-10-25 23:41:02	2.29234759999999982	01	19-29岁	22.5143877137154895	113.924550839000929	440305	V0440300	10424	30	71	33	69	113.922423530000003	22.5116627700000009	113.924863869999996	22.513878720000001	1
2019-10-25 18:24:41	2019-10-25 18:58:17	2.29234759999999982	01	19-29岁	22.5152876135182787	113.923472137799365	440305	V0440300	10424	30	71	33	69	113.922423530000003	22.5116627700000009	113.924863869999996	22.513878720000001	2
2019-10-25 18:58:28	2019-10-25 23:13:42	2.29234759999999982	01	19-29岁	22.5152876135182787	113.923472137799365	440305	V0440300	10424	30	71	33	69	113.922423530000003	22.5116627700000009	113.924863869999996	22.513878720000001	2
2019-10-25 08:57:56	2019-10-25 18:19:48	2.29234759999999982	02	19-29岁	22.5139959522143691	113.92341332950862	440305	V0440300	10424	30	71	33	69	113.922423530000003	22.5116627700000009	113.924863869999996	22.513878720000001	1
2019-10-25 16:32:20	2019-10-25 17:19:40	2.29234759999999982	01	40-49岁	22.5158747801623988	113.926334345758093	440305	V0440300	10425	30	72	33	70	113.924863869999996	22.5116627700000009	113.927304199999995	22.513878720000001	1
2019-10-25 18:20:25	2019-10-25 19:06:00	2.29234759999999982	01	19-29岁	22.5155724964220987	113.925155982923286	440305	V0440300	10425	30	72	33	70	113.924863869999996	22.5116627700000009	113.927304199999995	22.513878720000001	1
2019-10-25 06:34:38	2019-10-25 07:46:44	2.29234759999999982	02	40-49岁	22.5155505575515598	113.924952484244855	440305	V0440300	10425	30	72	33	70	113.924863869999996	22.5116627700000009	113.927304199999995	22.513878720000001	1
2019-10-25 12:35:52	2019-10-25 14:10:44	2.29234759999999982	02	30-39岁	22.5157555836202903	113.925763883555334	440305	V0440300	10425	30	72	33	70	113.924863869999996	22.5116627700000009	113.927304199999995	22.513878720000001	1
2019-10-25 17:41:43	2019-10-25 18:03:17	2.29234759999999982	01	30-39岁	22.5149925028713014	113.931647746234304	440305	V0440300	10427	30	74	33	72	113.929744540000002	22.5116627700000009	113.932184879999994	22.513878720000001	1
2019-10-25 13:13:06	2019-10-25 15:20:26	2.29234759999999982	02	30-39岁	22.515928472687591	113.935298817230859	440305	V0440300	10429	30	76	33	74	113.934625209999993	22.5116627700000009	113.93706555	22.513878720000001	1
2019-10-25 20:11:28	2019-10-25 20:53:18	3.05925700000000012	01	50-59岁	22.5158779135892004	114.042056501365337	440304	V0440300	10473	30	120	32	119	114.042000000000002	22.5116627700000009	114.044440339999994	22.513878720000001	2
2019-10-25 18:35:02	2019-10-25 20:10:39	3.05925700000000012	01	50-59岁	22.5158779135892004	114.042056501365337	440304	V0440300	10473	30	120	32	119	114.042000000000002	22.5116627700000009	114.044440339999994	22.513878720000001	2
2019-10-25 19:37:29	2019-10-25 21:16:40	3.05925700000000012	01	40-49岁	22.5148628036742409	114.042806688349728	440304	V0440300	10473	30	120	32	119	114.042000000000002	22.5116627700000009	114.044440339999994	22.513878720000001	1
2019-10-25 20:53:04	2019-10-25 23:37:43	3.05925700000000012	01	19-29岁	22.5154409370718689	114.050701826044204	440304	V0440300	10476	30	123	32	122	114.04932101	22.5116627700000009	114.051761350000007	22.513878720000001	1
2019-10-25 08:42:58	2019-10-25 09:48:56	3.05925700000000012	01	30-39岁	22.5145244990924809	114.04994414469715	440304	V0440300	10476	30	123	32	122	114.04932101	22.5116627700000009	114.051761350000007	22.513878720000001	1
2019-10-25 21:28:49	2019-10-25 23:04:56	2.29234759999999982	01	19-29岁	22.5177735006340214	113.880570596556566	440305	V0440300	10763	31	53	34	51	113.878497479999993	22.513878720000001	113.88093782	22.5160946799999984	1
2019-10-25 23:18:25	2019-10-25 23:40:09	2.29234759999999982	02	19-29岁	22.5181882573111309	113.907662021194099	440305	V0440300	10774	31	64	34	62	113.905341179999994	22.513878720000001	113.907781510000007	22.5160946799999984	1
2019-10-25 00:00:10	2019-10-25 01:02:16	2.29234759999999982	02	19-29岁	22.5168516831751404	113.909022538468449	440305	V0440300	10775	31	65	34	63	113.907781510000007	22.513878720000001	113.910221849999999	22.5160946799999984	1
2019-10-25 16:23:04	2019-10-25 20:30:26	2.29234759999999982	02	0-18岁	22.51644360618333	113.910799480053697	440305	V0440300	10776	31	66	34	64	113.910221849999999	22.513878720000001	113.912662190000006	22.5160946799999984	1
2019-10-25 18:42:57	2019-10-25 21:44:24	2.29234759999999982	01	30-39岁	22.516408139343099	113.924020416655779	440305	V0440300	10781	31	71	34	69	113.922423530000003	22.513878720000001	113.924863869999996	22.5160946799999984	1
2019-10-25 23:07:35	2019-10-25 23:42:09	2.29234759999999982	01	19-29岁	22.5176557997300293	113.926498913009169	440305	V0440300	10782	31	72	34	70	113.924863869999996	22.513878720000001	113.927304199999995	22.5160946799999984	1
2019-10-25 19:02:46	2019-10-25 19:03:46	2.29234759999999982	01	40-49岁	22.5178503358086601	113.924872417793296	440305	V0440300	10782	31	72	34	70	113.924863869999996	22.513878720000001	113.927304199999995	22.5160946799999984	1
2019-10-25 18:44:29	2019-10-25 21:19:30	2.29234759999999982	02	30-39岁	22.5165039125703395	113.929506491616721	440305	V0440300	10783	31	73	34	71	113.927304199999995	22.513878720000001	113.929744540000002	22.5160946799999984	1
2019-10-25 19:25:29	2019-10-25 22:46:10	2.29234759999999982	01	19-29岁	22.5172559180780389	113.930606939198242	440305	V0440300	10784	31	74	34	72	113.929744540000002	22.513878720000001	113.932184879999994	22.5160946799999984	1
2019-10-25 19:23:58	2019-10-25 19:23:58	3.05925700000000012	01	19-29岁	22.5163994834254808	114.034108792095012	440304	V0440300	10826	31	116	33	115	114.032238660000004	22.513878720000001	114.034678990000003	22.5160946799999984	1
2019-10-25 18:39:15	2019-10-25 22:09:43	3.05925700000000012	01	30-39岁	22.5166301385681109	114.040262752998544	440304	V0440300	10829	31	119	33	118	114.039559659999995	22.513878720000001	114.042000000000002	22.5160946799999984	1
2019-10-25 18:52:39	2019-10-25 22:11:18	3.05925700000000012	02	30-39岁	22.5163968378565613	114.044755754268479	440304	V0440300	10831	31	121	33	120	114.044440339999994	22.513878720000001	114.046880669999993	22.5160946799999984	1
2019-10-25 22:12:04	2019-10-25 22:57:50	3.05925700000000012	01	19-29岁	22.5174518186988912	114.054544917135871	440304	V0440300	10835	31	125	33	124	114.054201680000006	22.513878720000001	114.056642019999998	22.5160946799999984	2
2019-10-25 19:15:25	2019-10-25 21:56:17	3.05925700000000012	01	19-29岁	22.5174518186988912	114.054544917135871	440304	V0440300	10835	31	125	33	124	114.054201680000006	22.513878720000001	114.056642019999998	22.5160946799999984	2
2019-10-25 18:06:40	2019-10-25 21:41:24	3.05925700000000012	01	30-39岁	22.5177250112143703	114.055170566616553	440304	V0440300	10835	31	125	33	124	114.054201680000006	22.513878720000001	114.056642019999998	22.5160946799999984	1
2019-10-25 19:11:18	2019-10-25 19:22:51	2.29234759999999982	03	未知	22.5200206997526813	113.893633484421642	440305	V0440300	11126	32	59	35	57	113.893139500000004	22.5160946799999984	113.895579830000003	22.5183106399999993	1
2019-10-25 15:38:51	2019-10-25 20:02:01	2.29234759999999982	01	30-39岁	22.5190489953862709	113.900804439713696	440305	V0440300	11129	32	62	35	60	113.900460510000002	22.5160946799999984	113.902900840000001	22.5183106399999993	1
2019-10-25 19:39:23	2019-10-25 23:03:09	2.29234759999999982	02	30-39岁	22.5204520302954911	113.903366690648866	440305	V0440300	11130	32	63	35	61	113.902900840000001	22.5160946799999984	113.905341179999994	22.5183106399999993	1
2019-10-25 14:39:41	2019-10-25 16:49:08	2.29234759999999982	01	19-29岁	22.5190749659731004	113.908720492559368	440305	V0440300	11132	32	65	35	63	113.907781510000007	22.5160946799999984	113.910221849999999	22.5183106399999993	1
2019-10-25 14:29:24	2019-10-25 16:46:12	2.29234759999999982	02	19-29岁	22.5194087680208312	113.911063780368508	440305	V0440300	11133	32	66	35	64	113.910221849999999	22.5160946799999984	113.912662190000006	22.5183106399999993	1
2019-10-25 22:56:09	2019-10-25 23:48:15	2.29234759999999982	02	19-29岁	22.5190948319085109	113.911634159136128	440305	V0440300	11133	32	66	35	64	113.910221849999999	22.5160946799999984	113.912662190000006	22.5183106399999993	1
2019-10-25 20:55:26	2019-10-25 22:09:51	2.29234759999999982	01	19-29岁	22.51879064315359	113.922131740760122	440305	V0440300	11137	32	70	35	68	113.919983189999996	22.5160946799999984	113.922423530000003	22.5183106399999993	1
2019-10-25 21:21:38	2019-10-25 23:46:46	2.29234759999999982	01	30-39岁	22.5197452005479093	113.926744080410415	440305	V0440300	11139	32	72	35	71	113.924863869999996	22.5160946799999984	113.927304199999995	22.5183106399999993	2
2019-10-25 19:27:06	2019-10-25 21:21:17	2.29234759999999982	01	30-39岁	22.5197452005479093	113.926744080410415	440305	V0440300	11139	32	72	35	71	113.924863869999996	22.5160946799999984	113.927304199999995	22.5183106399999993	2
2019-10-25 19:50:20	2019-10-25 21:42:34	2.29234759999999982	01	30-39岁	22.5192119667479389	113.931904211890711	440305	V0440300	11141	32	74	35	73	113.929744540000002	22.5160946799999984	113.932184879999994	22.5183106399999993	1
2019-10-25 13:45:24	2019-10-25 14:39:52	2.29234759999999982	02	19-29岁	22.519116405997341	113.93351882145808	440305	V0440300	11142	32	75	35	74	113.932184879999994	22.5160946799999984	113.934625209999993	22.5183106399999993	1
2019-10-25 17:30:36	2019-10-25 20:29:30	2.29234759999999982	02	19-29岁	22.5185366982322712	113.940991846927645	440305	V0440300	11145	32	78	34	77	113.939505879999999	22.5160946799999984	113.941946220000005	22.5183106399999993	1
2019-10-25 14:12:36	2019-10-25 14:13:36	2.29234759999999982	02	30-39岁	22.52037780589081	113.94241809832441	440305	V0440300	11146	32	79	34	78	113.941946220000005	22.5160946799999984	113.944386559999998	22.5183106399999993	1
2019-10-25 17:36:51	2019-10-25 20:18:44	3.05925700000000012	03	未知	22.520426333325851	114.033702205420553	440304	V0440300	11183	32	116	34	115	114.032238660000004	22.5160946799999984	114.034678990000003	22.5183106399999993	1
2019-10-25 23:00:59	2019-10-25 23:47:57	3.05925700000000012	02	19-29岁	22.5195768052966194	114.032661471203397	440304	V0440300	11183	32	116	34	115	114.032238660000004	22.5160946799999984	114.034678990000003	22.5183106399999993	1
2019-10-25 00:14:02	2019-10-25 07:35:35	3.05925700000000012	02	19-29岁	22.5186183431796785	114.032565379079671	440304	V0440300	11183	32	116	34	115	114.032238660000004	22.5160946799999984	114.034678990000003	22.5183106399999993	1
2019-10-25 08:46:44	2019-10-25 08:56:18	3.05925700000000012	01	30-39岁	22.5200350604640498	114.033040260215728	440304	V0440300	11183	32	116	34	115	114.032238660000004	22.5160946799999984	114.034678990000003	22.5183106399999993	1
2019-10-25 14:48:22	2019-10-25 18:20:35	3.05925700000000012	02	30-39岁	22.5203655082423992	114.033829794264363	440304	V0440300	11183	32	116	34	115	114.032238660000004	22.5160946799999984	114.034678990000003	22.5183106399999993	1
2019-10-25 18:39:56	2019-10-25 22:31:36	3.05925700000000012	02	19-29岁	22.5198741030611416	114.035569480366277	440304	V0440300	11184	32	117	34	116	114.034678990000003	22.5160946799999984	114.037119329999996	22.5183106399999993	1
2019-10-25 10:52:28	2019-10-25 14:37:21	3.05925700000000012	01	30-39岁	22.5202522834045702	114.038951797524305	440304	V0440300	11185	32	118	34	117	114.037119329999996	22.5160946799999984	114.039559659999995	22.5183106399999993	1
2019-10-25 18:47:01	2019-10-25 22:13:39	3.05925700000000012	01	30-39岁	22.5193105308340904	114.040254198315125	440304	V0440300	11186	32	119	34	118	114.039559659999995	22.5160946799999984	114.042000000000002	22.5183106399999993	1
2019-10-25 12:45:57	2019-10-25 14:29:38	3.05925700000000012	03	未知	22.5202383667256889	114.050969096735642	440304	V0440300	11190	32	123	34	122	114.04932101	22.5160946799999984	114.051761350000007	22.5183106399999993	1
2019-10-25 10:26:01	2019-10-25 13:30:30	3.05925700000000012	01	50-59岁	22.5200148379013214	114.050099525231133	440304	V0440300	11190	32	123	34	122	114.04932101	22.5160946799999984	114.051761350000007	22.5183106399999993	1
2019-10-25 10:07:11	2019-10-25 15:23:48	3.05925700000000012	01	50-59岁	22.518587024940679	114.052956793233307	440304	V0440300	11191	32	124	34	123	114.051761350000007	22.5160946799999984	114.054201680000006	22.5183106399999993	1
2019-10-25 20:37:25	2019-10-25 21:51:15	3.05925700000000012	01	19-29岁	22.5199600040204189	114.057454694847578	440304	V0440300	11193	32	126	34	125	114.056642019999998	22.5160946799999984	114.059082349999997	22.5183106399999993	1
2019-10-25 19:04:45	2019-10-25 20:29:17	2.29234759999999982	02	30-39岁	22.5220268764738201	113.908295354324892	440305	V0440300	11489	33	65	36	63	113.907781510000007	22.5183106399999993	113.910221849999999	22.5205266000000002	1
2019-10-25 22:14:04	2019-10-25 23:12:07	2.29234759999999982	01	19-29岁	22.5220171685232486	113.909198962486641	440305	V0440300	11489	33	65	36	63	113.907781510000007	22.5183106399999993	113.910221849999999	22.5205266000000002	1
2019-10-25 19:13:03	2019-10-25 23:48:15	2.29234759999999982	01	19-29岁	22.5206325423375304	113.911347396566384	440305	V0440300	11490	33	66	36	64	113.910221849999999	22.5183106399999993	113.912662190000006	22.5205266000000002	1
2019-10-25 13:53:46	2019-10-25 14:36:38	2.29234759999999982	02	19-29岁	22.5206261709893987	113.912425771752837	440305	V0440300	11490	33	66	36	64	113.910221849999999	22.5183106399999993	113.912662190000006	22.5205266000000002	1
2019-10-25 10:23:32	2019-10-25 12:02:02	2.29234759999999982	02	19-29岁	22.522425071219061	113.911171523028102	440305	V0440300	11490	33	66	36	64	113.910221849999999	22.5183106399999993	113.912662190000006	22.5205266000000002	1
2019-10-25 22:35:32	2019-10-25 23:16:23	2.29234759999999982	02	19-29岁	22.5216870093645198	113.91597689681771	440305	V0440300	11492	33	68	36	67	113.915102520000005	22.5183106399999993	113.917542859999998	22.5205266000000002	1
2019-10-25 14:31:46	2019-10-25 14:32:46	2.29234759999999982	02	40-49岁	22.5207974830673905	113.916181219162937	440305	V0440300	11492	33	68	36	67	113.915102520000005	22.5183106399999993	113.917542859999998	22.5205266000000002	1
2019-10-25 13:22:46	2019-10-25 13:23:46	2.29234759999999982	01	40-49岁	22.5222453788593597	113.924872216527149	440305	V0440300	11496	33	72	36	71	113.924863869999996	22.5183106399999993	113.927304199999995	22.5205266000000002	1
2019-10-25 18:16:49	2019-10-25 23:23:38	2.29234759999999982	02	19-29岁	22.5212689346840484	113.931868472493449	440305	V0440300	11498	33	74	36	73	113.929744540000002	22.5183106399999993	113.932184879999994	22.5205266000000002	2
2019-10-25 00:00:22	2019-10-25 03:34:17	2.29234759999999982	02	19-29岁	22.5212689346840484	113.931868472493449	440305	V0440300	11498	33	74	36	73	113.929744540000002	22.5183106399999993	113.932184879999994	22.5205266000000002	2
2019-10-25 21:06:37	2019-10-25 21:54:11	2.29234759999999982	03	未知	22.5224562562090398	113.930715401580613	440305	V0440300	11498	33	74	36	73	113.929744540000002	22.5183106399999993	113.932184879999994	22.5205266000000002	2
2019-10-25 09:01:20	2019-10-25 09:35:44	2.29234759999999982	03	未知	22.5224562562090398	113.930715401580613	440305	V0440300	11498	33	74	36	73	113.929744540000002	22.5183106399999993	113.932184879999994	22.5205266000000002	2
2019-10-25 18:40:00	2019-10-25 19:51:22	2.29234759999999982	01	19-29岁	22.520626143322179	113.932708362458939	440305	V0440300	11499	33	75	36	74	113.932184879999994	22.5183106399999993	113.934625209999993	22.5205266000000002	1
2019-10-25 18:47:52	2019-10-25 21:51:07	3.05925700000000012	03	未知	22.5221124211791093	114.031655243533748	440304	V0440300	11539	33	115	35	114	114.029798319999998	22.5183106399999993	114.032238660000004	22.5205266000000002	1
2019-10-25 20:02:47	2019-10-25 20:16:16	3.05925700000000012	01	30-39岁	22.5219051274332607	114.034117488324867	440304	V0440300	11540	33	116	35	115	114.032238660000004	22.5183106399999993	114.034678990000003	22.5205266000000002	1
2019-10-25 00:05:18	2019-10-25 00:12:29	3.05925700000000012	01	30-39岁	22.5224717499304106	114.034989424386836	440304	V0440300	11541	33	117	35	116	114.034678990000003	22.5183106399999993	114.037119329999996	22.5205266000000002	1
2019-10-25 10:44:31	2019-10-25 11:26:29	3.05925700000000012	01	40-49岁	22.52068925771162	114.034745765262301	440304	V0440300	11541	33	117	35	116	114.034678990000003	22.5183106399999993	114.037119329999996	22.5205266000000002	1
2019-10-25 17:47:00	2019-10-25 22:09:51	3.05925700000000012	01	30-39岁	22.5206756644903905	114.037437002413697	440304	V0440300	11542	33	118	35	117	114.037119329999996	22.5183106399999993	114.039559659999995	22.5205266000000002	1
2019-10-25 17:38:52	2019-10-25 22:24:02	3.05925700000000012	02	19-29岁	22.5205663450528704	114.038362223112372	440304	V0440300	11542	33	118	35	117	114.037119329999996	22.5183106399999993	114.039559659999995	22.5205266000000002	1
2019-10-25 13:05:51	2019-10-25 14:29:05	3.05925700000000012	01	19-29岁	22.5205988490655784	114.046512115938924	440304	V0440300	11545	33	121	35	120	114.044440339999994	22.5183106399999993	114.046880669999993	22.5205266000000002	1
2019-10-25 19:03:56	2019-10-25 23:08:24	3.05925700000000012	02	19-29岁	22.5222791739806212	114.046107210958596	440304	V0440300	11545	33	121	35	120	114.044440339999994	22.5183106399999993	114.046880669999993	22.5205266000000002	1
2019-10-25 00:09:08	2019-10-25 01:44:08	3.05925700000000012	02	30-39岁	22.5222804528029101	114.045193994256678	440304	V0440300	11545	33	121	35	120	114.044440339999994	22.5183106399999993	114.046880669999993	22.5205266000000002	1
2019-10-25 21:20:07	2019-10-25 22:32:37	3.05925700000000012	02	19-29岁	22.5215090269443188	114.04545327938682	440304	V0440300	11545	33	121	35	120	114.044440339999994	22.5183106399999993	114.046880669999993	22.5205266000000002	1
2019-10-25 11:19:58	2019-10-25 11:20:58	3.05925700000000012	01	30-39岁	22.5222431188766414	114.047584625612515	440304	V0440300	11546	33	122	35	121	114.046880669999993	22.5183106399999993	114.04932101	22.5205266000000002	1
2019-10-25 09:52:04	2019-10-25 15:48:10	3.05925700000000012	02	19-29岁	22.5212166569587104	114.049685403525174	440304	V0440300	11547	33	123	35	122	114.04932101	22.5183106399999993	114.051761350000007	22.5205266000000002	2
2019-10-25 16:53:13	2019-10-25 19:28:43	3.05925700000000012	02	19-29岁	22.5212166569587104	114.049685403525174	440304	V0440300	11547	33	123	35	122	114.04932101	22.5183106399999993	114.051761350000007	22.5205266000000002	2
2019-10-25 12:20:20	2019-10-25 19:16:25	3.05925700000000012	01	30-39岁	22.5221405748254213	114.049374327448959	440304	V0440300	11547	33	123	35	122	114.04932101	22.5183106399999993	114.051761350000007	22.5205266000000002	1
2019-10-25 12:35:56	2019-10-25 13:40:01	3.05925700000000012	02	40-49岁	22.52072856395095	114.052600471931015	440304	V0440300	11548	33	124	35	123	114.051761350000007	22.5183106399999993	114.054201680000006	22.5205266000000002	1
2019-10-25 21:29:17	2019-10-25 21:52:41	3.05925700000000012	01	19-29岁	22.5220803620276087	114.053475254216139	440304	V0440300	11548	33	124	35	123	114.051761350000007	22.5183106399999993	114.054201680000006	22.5205266000000002	1
2019-10-25 17:58:35	2019-10-25 20:19:35	3.05925700000000012	01	0-18岁	22.5207880377215908	114.056834833238213	440304	V0440300	11550	33	126	35	125	114.056642019999998	22.5183106399999993	114.059082349999997	22.5205266000000002	1
2019-10-25 21:09:56	2019-10-25 23:45:27	3.05925700000000012	01	40-49岁	22.5226108786729391	114.057311082245818	440304	V0440300	11550	33	126	35	125	114.056642019999998	22.5183106399999993	114.059082349999997	22.5205266000000002	1
2019-10-25 18:56:29	2019-10-25 21:48:04	3.05925700000000012	01	30-39岁	22.5217212517450704	114.057524233493496	440304	V0440300	11550	33	126	35	125	114.056642019999998	22.5183106399999993	114.059082349999997	22.5205266000000002	1
2019-10-25 00:01:41	2019-10-25 00:10:17	2.29234759999999982	01	19-29岁	22.5227751212701683	113.889530900198721	440305	V0440300	11838	34	57	37	55	113.888258820000004	22.5205266000000002	113.890699159999997	22.5227425500000003	1
2019-10-25 18:55:32	2019-10-25 21:12:47	2.29234759999999982	02	30-39岁	22.5239665292826388	113.908261870982557	440305	V0440300	11846	34	65	37	64	113.907781510000007	22.5205266000000002	113.910221849999999	22.5227425500000003	1
2019-10-25 12:25:29	2019-10-25 14:33:58	2.29234759999999982	02	40-49岁	22.5244358567254608	113.907794857368998	440305	V0440300	11846	34	65	37	64	113.907781510000007	22.5205266000000002	113.910221849999999	22.5227425500000003	1
2019-10-25 18:55:17	2019-10-25 21:15:15	2.29234759999999982	01	30-39岁	22.5235526936459287	113.908329371731526	440305	V0440300	11846	34	65	37	64	113.907781510000007	22.5205266000000002	113.910221849999999	22.5227425500000003	1
2019-10-25 16:41:15	2019-10-25 18:06:38	2.29234759999999982	02	19-29岁	22.5232158473734287	113.911464776332153	440305	V0440300	11847	34	66	37	65	113.910221849999999	22.5205266000000002	113.912662190000006	22.5227425500000003	2
2019-10-25 18:07:04	2019-10-25 19:52:29	2.29234759999999982	02	19-29岁	22.5232158473734287	113.911464776332153	440305	V0440300	11847	34	66	37	65	113.910221849999999	22.5205266000000002	113.912662190000006	22.5227425500000003	2
2019-10-25 17:50:29	2019-10-25 18:54:15	2.29234759999999982	01	19-29岁	22.5233270801392216	113.911617725668805	440305	V0440300	11847	34	66	37	65	113.910221849999999	22.5205266000000002	113.912662190000006	22.5227425500000003	1
2019-10-25 23:42:26	2019-10-25 23:42:26	2.29234759999999982	01	30-39岁	22.5240118062691188	113.913438449082605	440305	V0440300	11848	34	67	37	66	113.912662190000006	22.5205266000000002	113.915102520000005	22.5227425500000003	1
2019-10-25 17:19:45	2019-10-25 17:51:43	2.29234759999999982	01	50-59岁	22.5247897351573592	113.917297089677049	440305	V0440300	11849	34	68	37	67	113.915102520000005	22.5205266000000002	113.917542859999998	22.5227425500000003	1
2019-10-25 22:48:17	2019-10-25 23:38:43	2.29234759999999982	01	19-29岁	22.5242101552425709	113.921904737728198	440305	V0440300	11851	34	70	37	69	113.919983189999996	22.5205266000000002	113.922423530000003	22.5227425500000003	2
2019-10-25 18:08:44	2019-10-25 22:48:14	2.29234759999999982	01	19-29岁	22.5242101552425709	113.921904737728198	440305	V0440300	11851	34	70	37	69	113.919983189999996	22.5205266000000002	113.922423530000003	22.5227425500000003	2
2019-10-25 21:24:32	2019-10-25 22:54:51	2.29234759999999982	01	30-39岁	22.5228726808374304	113.926529140215195	440305	V0440300	11853	34	72	37	71	113.924863869999996	22.5205266000000002	113.927304199999995	22.5227425500000003	1
2019-10-25 12:55:31	2019-10-25 14:40:34	2.29234759999999982	02	19-29岁	22.5230390830880616	113.931936208175557	440305	V0440300	11855	34	74	37	73	113.929744540000002	22.5205266000000002	113.932184879999994	22.5227425500000003	1
2019-10-25 10:41:41	2019-10-25 12:25:13	2.29234759999999982	02	30-39岁	22.5238253895645002	113.931996543823075	440305	V0440300	11855	34	74	37	73	113.929744540000002	22.5205266000000002	113.932184879999994	22.5227425500000003	1
2019-10-25 00:24:18	2019-10-25 01:50:12	2.29234759999999982	01	30-39岁	22.5249306325929588	113.932690971270858	440305	V0440300	11856	34	75	37	74	113.932184879999994	22.5205266000000002	113.934625209999993	22.5227425500000003	1
2019-10-25 19:32:16	2019-10-25 20:05:36	2.29234759999999982	01	30-39岁	22.52342206295911	113.955892720863659	440305	V0440300	11865	34	84	36	83	113.954147899999995	22.5205266000000002	113.956588240000002	22.5227425500000003	1
2019-10-25 17:26:54	2019-10-25 18:50:44	2.29234759999999982	01	30-39岁	22.5247717105098602	113.967141574016367	440305	V0440300	11870	34	89	36	88	113.966349579999999	22.5205266000000002	113.968789920000006	22.5227425500000003	1
2019-10-25 00:04:34	2019-10-25 08:43:08	2.29234759999999982	01	19-29岁	22.5237013892372886	113.966378092251787	440305	V0440300	11870	34	89	36	88	113.966349579999999	22.5205266000000002	113.968789920000006	22.5227425500000003	2
2019-10-25 19:26:49	2019-10-25 22:52:16	2.29234759999999982	01	19-29岁	22.5237013892372886	113.966378092251787	440305	V0440300	11870	34	89	36	88	113.966349579999999	22.5205266000000002	113.968789920000006	22.5227425500000003	2
2019-10-25 19:13:58	2019-10-25 21:15:24	3.05925700000000012	02	30-39岁	22.5241879748923992	114.02675346041751	440304	V0440300	11894	34	113	36	112	114.024917650000006	22.5205266000000002	114.027357980000005	22.5227425500000003	1
2019-10-25 09:35:33	2019-10-25 12:23:50	3.05925700000000012	02	30-39岁	22.524352447826459	114.029304934889794	440304	V0440300	11895	34	114	36	113	114.027357980000005	22.5205266000000002	114.029798319999998	22.5227425500000003	1
2019-10-25 23:39:43	2019-10-25 23:39:43	3.05925700000000012	03	未知	22.5238116787234794	114.029345650808736	440304	V0440300	11895	34	114	36	113	114.027357980000005	22.5205266000000002	114.029798319999998	22.5227425500000003	1
2019-10-25 11:47:00	2019-10-25 13:56:29	3.05925700000000012	01	30-39岁	22.5231680928669107	114.030661197927486	440304	V0440300	11896	34	115	36	114	114.029798319999998	22.5205266000000002	114.032238660000004	22.5227425500000003	1
2019-10-25 11:52:00	2019-10-25 13:54:55	3.05925700000000012	01	40-49岁	22.5239306999396298	114.029925991881427	440304	V0440300	11896	34	115	36	114	114.029798319999998	22.5205266000000002	114.032238660000004	22.5227425500000003	1
2019-10-25 16:42:29	2019-10-25 20:10:54	3.05925700000000012	02	30-39岁	22.5246460540574702	114.030542152846607	440304	V0440300	11896	34	115	36	114	114.029798319999998	22.5205266000000002	114.032238660000004	22.5227425500000003	1
2019-10-25 19:40:43	2019-10-25 21:48:42	3.05925700000000012	01	30-39岁	22.5238286010920916	114.038584080392525	440304	V0440300	11899	34	118	36	117	114.037119329999996	22.5205266000000002	114.039559659999995	22.5227425500000003	1
2019-10-25 18:34:00	2019-10-25 22:45:14	3.05925700000000012	01	19-29岁	22.5230608488562183	114.0385518831078	440304	V0440300	11899	34	118	36	117	114.037119329999996	22.5205266000000002	114.039559659999995	22.5227425500000003	1
2019-10-25 18:49:29	2019-10-25 23:38:59	3.05925700000000012	03	19-29岁	22.5239812575787113	114.038541964612136	440304	V0440300	11899	34	118	36	117	114.037119329999996	22.5205266000000002	114.039559659999995	22.5227425500000003	1
2019-10-25 14:20:25	2019-10-25 15:58:31	3.05925700000000012	01	40-49岁	22.5243006089720907	114.039710653125766	440304	V0440300	11900	34	119	36	118	114.039559659999995	22.5205266000000002	114.042000000000002	22.5227425500000003	1
2019-10-25 14:04:09	2019-10-25 15:27:46	3.05925700000000012	02	19-29岁	22.5235876157739092	114.040201883413218	440304	V0440300	11900	34	119	36	118	114.039559659999995	22.5205266000000002	114.042000000000002	22.5227425500000003	1
2019-10-25 19:27:23	2019-10-25 22:24:09	3.05925700000000012	02	30-39岁	22.522896108499129	114.044316272820538	440304	V0440300	11901	34	120	36	119	114.042000000000002	22.5205266000000002	114.044440339999994	22.5227425500000003	1
2019-10-25 20:42:50	2019-10-25 23:20:27	3.05925700000000012	02	19-29岁	22.5229415907758295	114.046792585616672	440304	V0440300	11902	34	121	36	120	114.044440339999994	22.5205266000000002	114.046880669999993	22.5227425500000003	1
2019-10-25 22:41:30	2019-10-25 23:35:32	3.05925700000000012	02	19-29岁	22.5247467222548501	114.045811835714744	440304	V0440300	11902	34	121	36	120	114.044440339999994	22.5205266000000002	114.046880669999993	22.5227425500000003	1
2019-10-25 15:35:39	2019-10-25 16:28:04	3.05925700000000012	01	30-39岁	22.5238385401634496	114.045996314471324	440304	V0440300	11902	34	121	36	120	114.044440339999994	22.5205266000000002	114.046880669999993	22.5227425500000003	1
2019-10-25 19:42:36	2019-10-25 22:39:37	3.05925700000000012	01	19-29岁	22.5246567550185901	114.046318927678229	440304	V0440300	11902	34	121	36	120	114.044440339999994	22.5205266000000002	114.046880669999993	22.5227425500000003	1
2019-10-25 21:34:24	2019-10-25 22:04:57	3.05925700000000012	02	40-49岁	22.5248559815074785	114.053736941180404	440304	V0440300	11905	34	124	36	123	114.051761350000007	22.5205266000000002	114.054201680000006	22.5227425500000003	2
2019-10-25 20:09:25	2019-10-25 21:33:36	3.05925700000000012	02	40-49岁	22.5248559815074785	114.053736941180404	440304	V0440300	11905	34	124	36	123	114.051761350000007	22.5205266000000002	114.054201680000006	22.5227425500000003	2
2019-10-25 19:12:46	2019-10-25 22:01:24	3.05925700000000012	01	19-29岁	22.5235030028812808	114.055261752288658	440304	V0440300	11906	34	125	36	124	114.054201680000006	22.5205266000000002	114.056642019999998	22.5227425500000003	1
2019-10-25 00:00:00	2019-10-25 00:05:37	3.05925700000000012	02	19-29岁	22.5247421030021115	114.058363707198836	440304	V0440300	11907	34	126	35	125	114.056642019999998	22.5205266000000002	114.059082349999997	22.5227425500000003	1
2019-10-25 21:06:55	2019-10-25 23:46:17	3.05925700000000012	02	30-39岁	22.5230850343632909	114.058068510637511	440304	V0440300	11907	34	126	35	125	114.056642019999998	22.5205266000000002	114.059082349999997	22.5227425500000003	1
2019-10-25 11:13:13	2019-10-25 15:24:15	3.05925700000000012	01	40-49岁	22.5234604747739304	114.061820242020843	440304	V0440300	11909	34	128	35	127	114.061522690000004	22.5205266000000002	114.063963029999996	22.5227425500000003	1
2019-10-25 18:42:58	2019-10-25 21:30:44	3.05925700000000012	02	19-29岁	22.5234178578209594	114.070865799600924	440304	V0440300	11912	34	131	35	130	114.068843700000002	22.5205266000000002	114.071284030000001	22.5227425500000003	1
2019-10-25 10:29:28	2019-10-25 21:34:49	2.29234759999999982	02	19-29岁	22.5265048611306611	113.897140896404593	440305	V0440300	12198	35	60	38	59	113.895579830000003	22.5227425500000003	113.898020169999995	22.5249585100000012	1
2019-10-25 20:13:33	2019-10-25 22:13:08	2.29234759999999982	01	30-39岁	22.5269224780293911	113.909925165620876	440305	V0440300	12203	35	65	38	64	113.907781510000007	22.5227425500000003	113.910221849999999	22.5249585100000012	1
2019-10-25 18:13:08	2019-10-25 20:39:01	2.29234759999999982	01	19-29岁	22.5270221094090317	113.912293226752411	440305	V0440300	12204	35	66	38	65	113.910221849999999	22.5227425500000003	113.912662190000006	22.5249585100000012	1
2019-10-25 19:10:56	2019-10-25 20:59:06	2.29234759999999982	02	19-29岁	22.5266174411075291	113.913778793915199	440305	V0440300	12205	35	67	38	66	113.912662190000006	22.5227425500000003	113.915102520000005	22.5249585100000012	1
2019-10-25 22:05:59	2019-10-25 23:48:07	2.29234759999999982	01	19-29岁	22.5263105518075513	113.919895878502928	440305	V0440300	12207	35	69	38	68	113.917542859999998	22.5227425500000003	113.919983189999996	22.5249585100000012	1
2019-10-25 22:06:26	2019-10-25 23:22:03	2.29234759999999982	01	19-29岁	22.5254743089077998	113.919584151624093	440305	V0440300	12207	35	69	38	68	113.917542859999998	22.5227425500000003	113.919983189999996	22.5249585100000012	1
2019-10-25 09:13:56	2019-10-25 11:30:58	2.29234759999999982	01	19-29岁	22.5250581403414998	113.919059107426591	440305	V0440300	12207	35	69	38	68	113.917542859999998	22.5227425500000003	113.919983189999996	22.5249585100000012	1
2019-10-25 21:01:46	2019-10-25 23:30:43	2.29234759999999982	01	30-39岁	22.5269073217760507	113.920426637053197	440305	V0440300	12208	35	70	38	69	113.919983189999996	22.5227425500000003	113.922423530000003	22.5249585100000012	1
2019-10-25 11:56:22	2019-10-25 13:17:57	2.29234759999999982	01	19-29岁	22.5267476261054398	113.921984469114221	440305	V0440300	12208	35	70	38	69	113.919983189999996	22.5227425500000003	113.922423530000003	22.5249585100000012	1
2019-10-25 11:29:36	2019-10-25 14:25:42	2.29234759999999982	02	30-39岁	22.5252552894370517	113.920871285660724	440305	V0440300	12208	35	70	38	69	113.919983189999996	22.5227425500000003	113.922423530000003	22.5249585100000012	1
2019-10-25 18:45:32	2019-10-25 22:39:24	2.29234759999999982	01	40-49岁	22.5254248155942491	113.921712661708952	440305	V0440300	12208	35	70	38	69	113.919983189999996	22.5227425500000003	113.922423530000003	22.5249585100000012	1
2019-10-25 09:36:39	2019-10-25 11:09:58	2.29234759999999982	02	50-59岁	22.5265496229629889	113.922484289180261	440305	V0440300	12209	35	71	38	70	113.922423530000003	22.5227425500000003	113.924863869999996	22.5249585100000012	1
2019-10-25 20:13:39	2019-10-25 21:55:21	2.29234759999999982	01	19-29岁	22.5254324967926891	113.923529050917324	440305	V0440300	12209	35	71	38	70	113.922423530000003	22.5227425500000003	113.924863869999996	22.5249585100000012	1
2019-10-25 18:49:48	2019-10-25 23:45:59	2.29234759999999982	03	19-29岁	22.5258529236266902	113.924277445068697	440305	V0440300	12209	35	71	38	70	113.922423530000003	22.5227425500000003	113.924863869999996	22.5249585100000012	2
2019-10-25 00:05:35	2019-10-25 10:46:08	2.29234759999999982	03	19-29岁	22.5258529236266902	113.924277445068697	440305	V0440300	12209	35	71	38	70	113.922423530000003	22.5227425500000003	113.924863869999996	22.5249585100000012	2
2019-10-25 19:49:43	2019-10-25 21:44:07	2.29234759999999982	01	30-39岁	22.5271364996700392	113.94047205834562	440305	V0440300	12216	35	78	37	77	113.939505879999999	22.5227425500000003	113.941946220000005	22.5249585100000012	1
2019-10-25 13:22:31	2019-10-25 17:09:16	2.29234759999999982	01	30-39岁	22.5270362981052585	113.953258537610594	440305	V0440300	12221	35	83	37	82	113.951707560000003	22.5227425500000003	113.954147899999995	22.5249585100000012	1
2019-10-25 00:20:11	2019-10-25 01:15:00	2.29234759999999982	02	19-29岁	22.5266803998685106	113.954480663546249	440305	V0440300	12222	35	84	37	83	113.954147899999995	22.5227425500000003	113.956588240000002	22.5249585100000012	1
2019-10-25 19:13:17	2019-10-25 20:33:19	2.29234759999999982	01	30-39岁	22.5271375938463088	113.958133020774298	440305	V0440300	12223	35	85	37	84	113.956588240000002	22.5227425500000003	113.959028570000001	22.5249585100000012	1
2019-10-25 21:25:57	2019-10-25 23:25:47	2.29234759999999982	01	19-29岁	22.5252142820492516	113.963333542649522	440305	V0440300	12225	35	87	37	86	113.961468909999994	22.5227425500000003	113.963909240000007	22.5249585100000012	1
2019-10-25 20:36:58	2019-10-25 23:36:20	2.29234759999999982	01	19-29岁	22.5271583174776211	113.966875706715726	440305	V0440300	12227	35	89	37	88	113.966349579999999	22.5227425500000003	113.968789920000006	22.5249585100000012	1
2019-10-25 18:50:23	2019-10-25 23:45:36	2.29234759999999982	01	19-29岁	22.5253656493400385	113.967050881555053	440305	V0440300	12227	35	89	37	88	113.966349579999999	22.5227425500000003	113.968789920000006	22.5249585100000012	1
2019-10-25 18:45:06	2019-10-25 21:07:27	2.29234759999999982	01	30-39岁	22.5253040127028505	113.970005438784469	440305	V0440300	12228	35	90	37	89	113.968789920000006	22.5227425500000003	113.971230250000005	22.5249585100000012	1
2019-10-25 23:20:55	2019-10-25 23:20:55	2.29234759999999982	02	19-29岁	22.5270498785136688	113.970219909444737	440305	V0440300	12228	35	90	37	89	113.968789920000006	22.5227425500000003	113.971230250000005	22.5249585100000012	1
2019-10-25 17:56:28	2019-10-25 23:40:33	2.29234759999999982	01	19-29岁	22.5265536090311791	113.975020050612173	440305	V0440300	12230	35	92	37	91	113.973670589999998	22.5227425500000003	113.976110930000004	22.5249585100000012	1
2019-10-25 09:44:13	2019-10-25 17:41:15	2.29234759999999982	02	19-29岁	22.5269620719353902	113.980907962697771	440305	V0440300	12232	35	94	37	93	113.978551260000003	22.5227425500000003	113.980991599999996	22.5249585100000012	1
2019-10-25 00:00:40	2019-10-25 08:21:10	2.29234759999999982	01	30-39岁	22.5265127328506409	113.982452654994503	440305	V0440300	12233	35	95	37	94	113.980991599999996	22.5227425500000003	113.983431929999995	22.5249585100000012	1
2019-10-25 19:45:22	2019-10-25 23:37:50	2.29234759999999982	01	30-39岁	22.5257980979020687	113.984770559663701	440305	V0440300	12234	35	96	37	95	113.983431929999995	22.5227425500000003	113.985872270000002	22.5249585100000012	1
2019-10-25 00:30:00	2019-10-25 18:48:27	2.29234759999999982	01	19-29岁	22.5270323719909413	113.985618074534827	440305	V0440300	12234	35	96	37	95	113.983431929999995	22.5227425500000003	113.985872270000002	22.5249585100000012	1
2019-10-25 12:10:56	2019-10-25 17:09:58	3.05925700000000012	02	40-49岁	22.5268576085855194	113.984961268577138	440304	V0440300	12234	35	96	37	95	113.983431929999995	22.5227425500000003	113.985872270000002	22.5249585100000012	2
2019-10-25 20:44:18	2019-10-25 20:45:18	3.05925700000000012	02	40-49岁	22.5268576085855194	113.984961268577138	440304	V0440300	12234	35	96	37	95	113.983431929999995	22.5227425500000003	113.985872270000002	22.5249585100000012	2
2019-10-25 19:04:21	2019-10-25 23:32:57	2.29234759999999982	02	30-39岁	22.5259663999254798	113.987972744420873	440305	V0440300	12235	35	97	37	96	113.985872270000002	22.5227425500000003	113.988312609999994	22.5249585100000012	1
2019-10-25 00:19:32	2019-10-25 02:11:35	2.29234759999999982	02	19-29岁	22.5260288225780592	113.987932531198879	440305	V0440300	12235	35	97	37	96	113.985872270000002	22.5227425500000003	113.988312609999994	22.5249585100000012	2
2019-10-25 16:31:01	2019-10-25 23:30:37	2.29234759999999982	02	19-29岁	22.5260288225780592	113.987932531198879	440305	V0440300	12235	35	97	37	96	113.985872270000002	22.5227425500000003	113.988312609999994	22.5249585100000012	2
2019-10-25 21:50:23	2019-10-25 23:16:13	3.05925700000000012	02	19-29岁	22.5255653415305197	114.016329058095522	440304	V0440300	12247	35	109	37	108	114.015156300000001	22.5227425500000003	114.017596639999994	22.5249585100000012	1
2019-10-25 11:44:28	2019-10-25 21:42:53	3.05925700000000012	02	30-39岁	22.5259256326070805	114.021159319208707	440304	V0440300	12249	35	111	37	110	114.02003698	22.5227425500000003	114.022477309999999	22.5249585100000012	1
2019-10-25 10:07:36	2019-10-25 11:40:55	3.05925700000000012	01	50-59岁	22.5268615373243186	114.023937143281415	440304	V0440300	12250	35	112	37	111	114.022477309999999	22.5227425500000003	114.024917650000006	22.5249585100000012	1
2019-10-25 20:46:04	2019-10-25 23:48:25	3.05925700000000012	01	30-39岁	22.5267232558740211	114.028661584995277	440304	V0440300	12252	35	114	37	113	114.027357980000005	22.5227425500000003	114.029798319999998	22.5249585100000012	1
2019-10-25 20:08:18	2019-10-25 23:34:23	3.05925700000000012	02	19-29岁	22.5271607337461006	114.029380846879718	440304	V0440300	12252	35	114	37	113	114.027357980000005	22.5227425500000003	114.029798319999998	22.5249585100000012	1
2019-10-25 17:59:10	2019-10-25 20:19:10	3.05925700000000012	01	19-29岁	22.5267732086137507	114.028922820506381	440304	V0440300	12252	35	114	37	113	114.027357980000005	22.5227425500000003	114.029798319999998	22.5249585100000012	1
2019-10-25 14:39:28	2019-10-25 15:25:36	3.05925700000000012	01	19-29岁	22.5255937577496397	114.030055564780994	440304	V0440300	12253	35	115	37	114	114.029798319999998	22.5227425500000003	114.032238660000004	22.5249585100000012	1
2019-10-25 23:42:48	2019-10-25 23:47:54	3.05925700000000012	01	30-39岁	22.5259998030818913	114.031028087357328	440304	V0440300	12253	35	115	37	114	114.029798319999998	22.5227425500000003	114.032238660000004	22.5249585100000012	1
2019-10-25 07:25:54	2019-10-25 08:26:31	3.05925700000000012	02	19-29岁	22.5271628389574801	114.031450103172773	440304	V0440300	12253	35	115	37	114	114.029798319999998	22.5227425500000003	114.032238660000004	22.5249585100000012	1
2019-10-25 08:04:44	2019-10-25 20:04:20	3.05925700000000012	02	19-29岁	22.5256135944708014	114.030152289573138	440304	V0440300	12253	35	115	37	114	114.029798319999998	22.5227425500000003	114.032238660000004	22.5249585100000012	1
2019-10-25 08:22:37	2019-10-25 08:39:39	3.05925700000000012	02	19-29岁	22.5263694523366311	114.030029253805537	440304	V0440300	12253	35	115	37	114	114.029798319999998	22.5227425500000003	114.032238660000004	22.5249585100000012	1
2019-10-25 18:52:25	2019-10-25 20:33:23	3.05925700000000012	02	19-29岁	22.5258152268982812	114.033742505384708	440304	V0440300	12254	35	116	37	115	114.032238660000004	22.5227425500000003	114.034678990000003	22.5249585100000012	1
2019-10-25 21:26:36	2019-10-25 22:03:51	3.05925700000000012	02	19-29岁	22.5271402926909907	114.034141652285825	440304	V0440300	12254	35	116	37	115	114.032238660000004	22.5227425500000003	114.034678990000003	22.5249585100000012	1
2019-10-25 08:41:50	2019-10-25 09:38:12	3.05925700000000012	02	19-29岁	22.5261898824963112	114.03693073201255	440304	V0440300	12255	35	117	37	116	114.034678990000003	22.5227425500000003	114.037119329999996	22.5249585100000012	1
2019-10-25 10:05:15	2019-10-25 11:24:36	3.05925700000000012	01	40-49岁	22.5261473541083284	114.036581899873809	440304	V0440300	12255	35	117	37	116	114.034678990000003	22.5227425500000003	114.037119329999996	22.5249585100000012	1
2019-10-25 11:35:15	2019-10-25 13:11:34	3.05925700000000012	02	30-39岁	22.5271743802729105	114.035501032083829	440304	V0440300	12255	35	117	37	116	114.034678990000003	22.5227425500000003	114.037119329999996	22.5249585100000012	1
2019-10-25 21:09:45	2019-10-25 23:39:38	3.05925700000000012	01	19-29岁	22.5254799592585186	114.0385682833099	440304	V0440300	12256	35	118	37	117	114.037119329999996	22.5227425500000003	114.039559659999995	22.5249585100000012	1
2019-10-25 17:20:32	2019-10-25 21:50:50	3.05925700000000012	01	19-29岁	22.5267241929196516	114.04193229517513	440304	V0440300	12257	35	119	37	118	114.039559659999995	22.5227425500000003	114.042000000000002	22.5249585100000012	1
2019-10-25 11:49:11	2019-10-25 14:57:57	3.05925700000000012	02	30-39岁	22.5260820315167187	114.041858544176861	440304	V0440300	12257	35	119	37	118	114.039559659999995	22.5227425500000003	114.042000000000002	22.5249585100000012	1
2019-10-25 18:11:45	2019-10-25 22:02:32	3.05925700000000012	01	19-29岁	22.525599043289251	114.039644105016379	440304	V0440300	12257	35	119	37	118	114.039559659999995	22.5227425500000003	114.042000000000002	22.5249585100000012	1
2019-10-25 19:03:51	2019-10-25 23:47:24	3.05925700000000012	01	19-29岁	22.5256666675226818	114.041847965441093	440304	V0440300	12257	35	119	37	118	114.039559659999995	22.5227425500000003	114.042000000000002	22.5249585100000012	1
2019-10-25 16:21:35	2019-10-25 21:16:32	3.05925700000000012	02	19-29岁	22.5269888659733191	114.041110587645889	440304	V0440300	12257	35	119	37	118	114.039559659999995	22.5227425500000003	114.042000000000002	22.5249585100000012	1
2019-10-25 17:45:58	2019-10-25 19:55:09	3.05925700000000012	03	未知	22.5260668439678184	114.04005187436664	440304	V0440300	12257	35	119	37	118	114.039559659999995	22.5227425500000003	114.042000000000002	22.5249585100000012	1
2019-10-25 20:08:41	2019-10-25 20:09:41	3.05925700000000012	02	30-39岁	22.5263102497640801	114.042980626034108	440304	V0440300	12258	35	120	37	119	114.042000000000002	22.5227425500000003	114.044440339999994	22.5249585100000012	1
2019-10-25 14:06:52	2019-10-25 15:07:27	3.05925700000000012	01	40-49岁	22.5261942149010892	114.043051103086768	440304	V0440300	12258	35	120	37	119	114.042000000000002	22.5227425500000003	114.044440339999994	22.5249585100000012	1
2019-10-25 19:48:28	2019-10-25 22:36:33	3.05925700000000012	01	19-29岁	22.5261817158510205	114.042371316703367	440304	V0440300	12258	35	120	37	119	114.042000000000002	22.5227425500000003	114.044440339999994	22.5249585100000012	1
2019-10-25 01:00:49	2019-10-25 02:35:59	3.05925700000000012	01	50-59岁	22.5261530330938697	114.04326571115962	440304	V0440300	12258	35	120	37	119	114.042000000000002	22.5227425500000003	114.044440339999994	22.5249585100000012	1
2019-10-25 19:02:25	2019-10-25 23:33:29	3.05925700000000012	02	19-29岁	22.5260148572169605	114.042131996250333	440304	V0440300	12258	35	120	37	119	114.042000000000002	22.5227425500000003	114.044440339999994	22.5249585100000012	1
2019-10-25 10:38:22	2019-10-25 15:06:37	3.05925700000000012	01	40-49岁	22.5260354863236607	114.042763033356437	440304	V0440300	12258	35	120	37	119	114.042000000000002	22.5227425500000003	114.044440339999994	22.5249585100000012	1
2019-10-25 18:55:08	2019-10-25 23:43:36	3.05925700000000012	02	19-29岁	22.5261502711197288	114.042624577558584	440304	V0440300	12258	35	120	37	119	114.042000000000002	22.5227425500000003	114.044440339999994	22.5249585100000012	1
2019-10-25 14:07:53	2019-10-25 16:04:49	3.05925700000000012	02	60岁以上	22.5268708431539402	114.044017913879173	440304	V0440300	12258	35	120	37	119	114.042000000000002	22.5227425500000003	114.044440339999994	22.5249585100000012	1
2019-10-25 16:18:18	2019-10-25 19:42:38	3.05925700000000012	02	19-29岁	22.5249751511989196	114.04498120231635	440304	V0440300	12259	35	121	37	120	114.044440339999994	22.5227425500000003	114.046880669999993	22.5249585100000012	1
2019-10-25 08:15:08	2019-10-25 09:41:52	3.05925700000000012	01	30-39岁	22.5268379315563507	114.051567259306324	440304	V0440300	12261	35	123	37	122	114.04932101	22.5227425500000003	114.051761350000007	22.5249585100000012	1
2019-10-25 08:48:23	2019-10-25 11:11:28	3.05925700000000012	02	30-39岁	22.5267937510004685	114.053588947241636	440304	V0440300	12262	35	124	37	123	114.051761350000007	22.5227425500000003	114.054201680000006	22.5249585100000012	1
2019-10-25 19:15:47	2019-10-25 21:23:53	3.05925700000000012	01	40-49岁	22.5259209868147217	114.056201402427746	440304	V0440300	12263	35	125	36	124	114.054201680000006	22.5227425500000003	114.056642019999998	22.5249585100000012	1
2019-10-25 18:32:53	2019-10-25 20:56:23	3.05925700000000012	03	未知	22.5258789423255408	114.054890756065333	440304	V0440300	12263	35	125	36	124	114.054201680000006	22.5227425500000003	114.056642019999998	22.5249585100000012	1
2019-10-25 17:05:01	2019-10-25 18:56:57	3.05925700000000012	03	未知	22.5252876507281492	114.058089840286868	440304	V0440300	12264	35	126	36	125	114.056642019999998	22.5227425500000003	114.059082349999997	22.5249585100000012	1
2019-10-25 00:05:28	2019-10-25 02:00:40	3.05925700000000012	02	未知	22.5271211335123809	114.056681140813993	440304	V0440300	12264	35	126	36	125	114.056642019999998	22.5227425500000003	114.059082349999997	22.5249585100000012	1
2019-10-25 15:52:53	2019-10-25 16:40:37	3.05925700000000012	03	未知	22.5253444028157617	114.060206525214312	440304	V0440300	12265	35	127	36	126	114.059082349999997	22.5227425500000003	114.061522690000004	22.5249585100000012	1
2019-10-25 17:45:37	2019-10-25 20:22:17	3.05925700000000012	01	30-39岁	22.5265556001640199	114.068215343178025	440304	V0440300	12268	35	130	36	129	114.066403359999995	22.5227425500000003	114.068843700000002	22.5249585100000012	1
2019-10-25 13:28:10	2019-10-25 13:29:10	2.29234759999999982	01	30-39岁	22.5274043777114592	113.889980871196386	440305	V0440300	12552	36	57	39	56	113.888258820000004	22.5249585100000012	113.890699159999997	22.5271744699999985	1
2019-10-25 10:29:44	2019-10-25 17:14:14	2.29234759999999982	02	19-29岁	22.5281656554102909	113.906992905361506	440305	V0440300	12559	36	64	39	63	113.905341179999994	22.5249585100000012	113.907781510000007	22.5271744699999985	1
2019-10-25 08:57:51	2019-10-25 11:04:26	2.29234759999999982	01	40-49岁	22.5292193539904488	113.910165458983414	440305	V0440300	12560	36	65	39	64	113.907781510000007	22.5249585100000012	113.910221849999999	22.5271744699999985	1
2019-10-25 19:13:44	2019-10-25 22:43:34	2.29234759999999982	01	19-29岁	22.5275045925378912	113.910631063037229	440305	V0440300	12561	36	66	39	65	113.910221849999999	22.5249585100000012	113.912662190000006	22.5271744699999985	1
2019-10-25 19:03:13	2019-10-25 23:17:51	2.29234759999999982	01	30-39岁	22.5283541051330509	113.910223579678743	440305	V0440300	12561	36	66	39	65	113.910221849999999	22.5249585100000012	113.912662190000006	22.5271744699999985	1
2019-10-25 17:03:02	2019-10-25 19:18:51	2.29234759999999982	02	30-39岁	22.5287939865349287	113.911981804521446	440305	V0440300	12561	36	66	39	65	113.910221849999999	22.5249585100000012	113.912662190000006	22.5271744699999985	1
2019-10-25 16:06:39	2019-10-25 20:13:13	2.29234759999999982	02	19-29岁	22.529268848257491	113.912272385706771	440305	V0440300	12561	36	66	39	65	113.910221849999999	22.5249585100000012	113.912662190000006	22.5271744699999985	2
2019-10-25 15:32:02	2019-10-25 16:06:39	2.29234759999999982	02	19-29岁	22.529268848257491	113.912272385706771	440305	V0440300	12561	36	66	39	65	113.910221849999999	22.5249585100000012	113.912662190000006	22.5271744699999985	2
2019-10-25 17:50:45	2019-10-25 20:30:17	2.29234759999999982	01	40-49岁	22.5283424296688217	113.912905001562194	440305	V0440300	12562	36	67	39	66	113.912662190000006	22.5249585100000012	113.915102520000005	22.5271744699999985	1
2019-10-25 02:15:47	2019-10-25 02:59:18	2.29234759999999982	01	40-49岁	22.5288544166988984	113.913719337398362	440305	V0440300	12562	36	67	39	66	113.912662190000006	22.5249585100000012	113.915102520000005	22.5271744699999985	1
2019-10-25 13:32:51	2019-10-25 14:27:14	2.29234759999999982	02	19-29岁	22.5281691835966384	113.916104880129836	440305	V0440300	12563	36	68	39	67	113.915102520000005	22.5249585100000012	113.917542859999998	22.5271744699999985	1
2019-10-25 20:03:15	2019-10-25 21:52:23	2.29234759999999982	02	30-39岁	22.5275998564909017	113.91653524662344	440305	V0440300	12563	36	68	39	67	113.915102520000005	22.5249585100000012	113.917542859999998	22.5271744699999985	1
2019-10-25 18:25:05	2019-10-25 22:41:17	2.29234759999999982	01	19-29岁	22.5286873983695592	113.917715672431186	440305	V0440300	12564	36	69	39	68	113.917542859999998	22.5249585100000012	113.919983189999996	22.5271744699999985	1
2019-10-25 19:42:32	2019-10-25 21:48:38	2.29234759999999982	02	19-29岁	22.528286485098949	113.917986864699216	440305	V0440300	12564	36	69	39	68	113.917542859999998	22.5249585100000012	113.919983189999996	22.5271744699999985	1
2019-10-25 19:50:29	2019-10-25 23:44:47	2.29234759999999982	02	19-29岁	22.5273526008176788	113.920115612816602	440305	V0440300	12565	36	70	39	69	113.919983189999996	22.5249585100000012	113.922423530000003	22.5271744699999985	1
2019-10-25 11:40:44	2019-10-25 18:42:58	2.29234759999999982	02	19-29岁	22.5289504052033394	113.921080744955574	440305	V0440300	12565	36	70	39	69	113.919983189999996	22.5249585100000012	113.922423530000003	22.5271744699999985	1
2019-10-25 12:45:17	2019-10-25 14:50:05	2.29234759999999982	02	19-29岁	22.5282167396263802	113.920941590293694	440305	V0440300	12565	36	70	39	69	113.919983189999996	22.5249585100000012	113.922423530000003	22.5271744699999985	1
2019-10-25 11:50:09	2019-10-25 18:21:58	2.29234759999999982	02	19-29岁	22.52903446970695	113.921700605908953	440305	V0440300	12565	36	70	39	69	113.919983189999996	22.5249585100000012	113.922423530000003	22.5271744699999985	1
2019-10-25 19:31:13	2019-10-25 22:55:26	2.29234759999999982	01	50-59岁	22.5283677129713205	113.924114858842302	440305	V0440300	12566	36	71	39	70	113.922423530000003	22.5249585100000012	113.924863869999996	22.5271744699999985	1
2019-10-25 17:49:15	2019-10-25 22:45:18	2.29234759999999982	02	30-39岁	22.5276093407826217	113.92268422303475	440305	V0440300	12566	36	71	39	70	113.922423530000003	22.5249585100000012	113.924863869999996	22.5271744699999985	2
2019-10-25 22:45:18	2019-10-25 22:45:18	2.29234759999999982	02	30-39岁	22.5276093407826217	113.92268422303475	440305	V0440300	12566	36	71	39	70	113.922423530000003	22.5249585100000012	113.924863869999996	22.5271744699999985	2
2019-10-25 16:57:33	2019-10-25 21:10:01	2.29234759999999982	02	30-39岁	22.5287871212610789	113.942796315413446	440305	V0440300	12574	36	79	38	78	113.941946220000005	22.5249585100000012	113.944386559999998	22.5271744699999985	1
2019-10-25 16:26:00	2019-10-25 18:56:41	2.29234759999999982	02	19-29岁	22.5279361417141217	113.945981999787193	440305	V0440300	12575	36	80	38	79	113.944386559999998	22.5249585100000012	113.946826889999997	22.5271744699999985	1
2019-10-25 20:03:42	2019-10-25 23:02:30	2.29234759999999982	02	40-49岁	22.5293157104538793	113.962116899314267	440305	V0440300	12582	36	87	38	86	113.961468909999994	22.5249585100000012	113.963909240000007	22.5271744699999985	1
2019-10-25 22:11:20	2019-10-25 23:36:28	2.29234759999999982	01	40-49岁	22.5290281025777404	113.970312733345068	440305	V0440300	12585	36	90	38	89	113.968789920000006	22.5249585100000012	113.971230250000005	22.5271744699999985	1
2019-10-25 22:12:44	2019-10-25 23:18:16	2.29234759999999982	02	40-49岁	22.52770226779786	113.969399349997417	440305	V0440300	12585	36	90	38	89	113.968789920000006	22.5249585100000012	113.971230250000005	22.5271744699999985	1
2019-10-25 14:28:27	2019-10-25 15:29:19	2.29234759999999982	01	19-29岁	22.5276190771514706	113.972169851758935	440305	V0440300	12586	36	91	38	90	113.971230250000005	22.5249585100000012	113.973670589999998	22.5271744699999985	1
2019-10-25 05:17:25	2019-10-25 06:46:21	2.29234759999999982	01	30-39岁	22.5281962580137503	113.972147545902033	440305	V0440300	12586	36	91	38	90	113.971230250000005	22.5249585100000012	113.973670589999998	22.5271744699999985	1
2019-10-25 23:24:47	2019-10-25 23:47:21	2.29234759999999982	01	30-39岁	22.5287874980886116	113.974310759005405	440305	V0440300	12587	36	92	38	91	113.973670589999998	22.5249585100000012	113.976110930000004	22.5271744699999985	1
2019-10-25 10:24:04	2019-10-25 15:04:08	2.29234759999999982	01	19-29岁	22.5276501087055294	113.977657988148749	440305	V0440300	12588	36	93	38	92	113.976110930000004	22.5249585100000012	113.978551260000003	22.5271744699999985	1
2019-10-25 12:15:57	2019-10-25 14:52:54	2.29234759999999982	02	19-29岁	22.5281404962995708	113.980221724930132	440305	V0440300	12589	36	94	38	93	113.978551260000003	22.5249585100000012	113.980991599999996	22.5271744699999985	1
2019-10-25 00:00:13	2019-10-25 07:50:44	2.29234759999999982	02	30-39岁	22.5292423872315197	113.981227525837255	440305	V0440300	12590	36	95	38	94	113.980991599999996	22.5249585100000012	113.983431929999995	22.5271744699999985	1
2019-10-25 16:43:51	2019-10-25 23:33:28	2.29234759999999982	01	19-29岁	22.5290852271627493	113.986321536616913	440305	V0440300	12592	36	97	38	96	113.985872270000002	22.5249585100000012	113.988312609999994	22.5271744699999985	1
2019-10-25 16:33:36	2019-10-25 23:27:06	2.29234759999999982	01	19-29岁	22.5271874522817512	113.986187876991565	440305	V0440300	12592	36	97	38	96	113.985872270000002	22.5249585100000012	113.988312609999994	22.5271744699999985	1
2019-10-25 13:56:24	2019-10-25 19:54:53	3.05925700000000012	02	19-29岁	22.5275102667047911	113.987521507328708	440304	V0440300	12592	36	97	38	96	113.985872270000002	22.5249585100000012	113.988312609999994	22.5271744699999985	1
2019-10-25 00:04:44	2019-10-25 03:37:10	2.29234759999999982	01	50-59岁	22.5290469287653004	113.987167563410452	440305	V0440300	12592	36	97	38	96	113.985872270000002	22.5249585100000012	113.988312609999994	22.5271744699999985	2
2019-10-25 17:04:02	2019-10-25 23:19:00	2.29234759999999982	01	50-59岁	22.5290469287653004	113.987167563410452	440305	V0440300	12592	36	97	38	96	113.985872270000002	22.5249585100000012	113.988312609999994	22.5271744699999985	2
2019-10-25 22:59:00	2019-10-25 23:19:36	3.05925700000000012	01	40-49岁	22.5276848779854184	113.992511131097885	440304	V0440300	12594	36	99	38	98	113.990752939999993	22.5249585100000012	113.99319328	22.5271744699999985	1
2019-10-25 08:47:56	2019-10-25 12:18:15	3.05925700000000012	02	50-59岁	22.5288187998123206	113.9918550919121	440304	V0440300	12594	36	99	38	98	113.990752939999993	22.5249585100000012	113.99319328	22.5271744699999985	1
2019-10-25 12:55:47	2019-10-25 16:18:57	3.05925700000000012	01	19-29岁	22.5278170310767116	114.019486607221793	440304	V0440300	12605	36	110	38	109	114.017596639999994	22.5249585100000012	114.02003698	22.5271744699999985	1
2019-10-25 15:31:51	2019-10-25 17:50:55	3.05925700000000012	01	30-39岁	22.5272161515697817	114.020179557512222	440304	V0440300	12606	36	111	38	110	114.02003698	22.5249585100000012	114.022477309999999	22.5271744699999985	1
2019-10-25 07:29:45	2019-10-25 08:35:46	3.05925700000000012	01	30-39岁	22.5288614383265902	114.021786085799235	440304	V0440300	12606	36	111	38	110	114.02003698	22.5249585100000012	114.022477309999999	22.5271744699999985	1
2019-10-25 17:13:10	2019-10-25 19:49:43	3.05925700000000012	01	19-29岁	22.5283344305363116	114.021107625028122	440304	V0440300	12606	36	111	38	110	114.02003698	22.5249585100000012	114.022477309999999	22.5271744699999985	1
2019-10-25 18:32:13	2019-10-25 21:37:09	3.05925700000000012	02	19-29岁	22.5292845598566807	114.021728430853869	440304	V0440300	12606	36	111	38	110	114.02003698	22.5249585100000012	114.022477309999999	22.5271744699999985	1
2019-10-25 15:25:12	2019-10-25 17:51:34	3.05925700000000012	02	30-39岁	22.5277004192826205	114.020499471480392	440304	V0440300	12606	36	111	38	110	114.02003698	22.5249585100000012	114.022477309999999	22.5271744699999985	1
2019-10-25 07:15:28	2019-10-25 20:29:58	3.05925700000000012	02	19-29岁	22.528967985572411	114.023153629603655	440304	V0440300	12607	36	112	38	111	114.022477309999999	22.5249585100000012	114.024917650000006	22.5271744699999985	1
2019-10-25 00:01:11	2019-10-25 00:44:37	3.05925700000000012	02	19-29岁	22.5287933695948404	114.02249674815171	440304	V0440300	12607	36	112	38	111	114.022477309999999	22.5249585100000012	114.024917650000006	22.5271744699999985	1
2019-10-25 19:49:20	2019-10-25 21:02:01	3.05925700000000012	02	19-29岁	22.5293288880887701	114.025098632571215	440304	V0440300	12608	36	113	38	112	114.024917650000006	22.5249585100000012	114.027357980000005	22.5271744699999985	1
2019-10-25 18:46:42	2019-10-25 20:09:37	3.05925700000000012	01	19-29岁	22.5282370364592097	114.025598073511205	440304	V0440300	12608	36	113	38	112	114.024917650000006	22.5249585100000012	114.027357980000005	22.5271744699999985	1
2019-10-25 21:31:37	2019-10-25 23:27:16	3.05925700000000012	02	19-29岁	22.5287508750860717	114.026053387441266	440304	V0440300	12608	36	113	38	112	114.024917650000006	22.5249585100000012	114.027357980000005	22.5271744699999985	1
2019-10-25 09:08:49	2019-10-25 10:22:17	3.05925700000000012	02	30-39岁	22.5291055530628803	114.026686987061737	440304	V0440300	12608	36	113	38	112	114.024917650000006	22.5249585100000012	114.027357980000005	22.5271744699999985	1
2019-10-25 15:13:06	2019-10-25 15:14:06	3.05925700000000012	02	30-39岁	22.5290398870520612	114.026552381863453	440304	V0440300	12608	36	113	38	112	114.024917650000006	22.5249585100000012	114.027357980000005	22.5271744699999985	1
2019-10-25 20:50:28	2019-10-25 23:47:01	3.05925700000000012	02	19-29岁	22.5278425446078892	114.028181016901172	440304	V0440300	12609	36	114	38	113	114.027357980000005	22.5249585100000012	114.029798319999998	22.5271744699999985	1
2019-10-25 17:57:39	2019-10-25 20:09:59	3.05925700000000012	02	30-39岁	22.5275622294578213	114.029129378076078	440304	V0440300	12609	36	114	38	113	114.027357980000005	22.5249585100000012	114.029798319999998	22.5271744699999985	1
2019-10-25 15:12:00	2019-10-25 23:01:02	3.05925700000000012	02	19-29岁	22.5285226359446185	114.027865287132343	440304	V0440300	12609	36	114	38	113	114.027357980000005	22.5249585100000012	114.029798319999998	22.5271744699999985	1
2019-10-25 19:45:26	2019-10-25 22:38:21	3.05925700000000012	02	19-29岁	22.5273531929755286	114.031494607460615	440304	V0440300	12610	36	115	38	114	114.029798319999998	22.5249585100000012	114.032238660000004	22.5271744699999985	1
2019-10-25 19:47:44	2019-10-25 19:48:44	3.05925700000000012	01	19-29岁	22.5271889479761001	114.031886721576768	440304	V0440300	12610	36	115	38	114	114.029798319999998	22.5249585100000012	114.032238660000004	22.5271744699999985	2
2019-10-25 07:29:04	2019-10-25 08:59:52	3.05925700000000012	01	19-29岁	22.5271889479761001	114.031886721576768	440304	V0440300	12610	36	115	38	114	114.029798319999998	22.5249585100000012	114.032238660000004	22.5271744699999985	2
2019-10-25 19:21:40	2019-10-25 22:17:45	3.05925700000000012	01	30-39岁	22.5281851013429986	114.039414079507139	440304	V0440300	12613	36	118	38	117	114.037119329999996	22.5249585100000012	114.039559659999995	22.5271744699999985	2
2019-10-25 13:55:45	2019-10-25 15:05:43	3.05925700000000012	01	30-39岁	22.5281851013429986	114.039414079507139	440304	V0440300	12613	36	118	38	117	114.037119329999996	22.5249585100000012	114.039559659999995	22.5271744699999985	2
2019-10-25 23:02:50	2019-10-25 23:28:46	3.05925700000000012	02	19-29岁	22.5273522389307814	114.040257627497837	440304	V0440300	12614	36	119	38	118	114.039559659999995	22.5249585100000012	114.042000000000002	22.5271744699999985	1
2019-10-25 19:52:53	2019-10-25 22:51:20	3.05925700000000012	01	19-29岁	22.5287031017430515	114.039607049617658	440304	V0440300	12614	36	119	38	118	114.039559659999995	22.5249585100000012	114.042000000000002	22.5271744699999985	1
2019-10-25 19:25:02	2019-10-25 22:15:51	3.05925700000000012	01	30-39岁	22.527694891333141	114.040240605996573	440304	V0440300	12614	36	119	38	118	114.039559659999995	22.5249585100000012	114.042000000000002	22.5271744699999985	1
2019-10-25 18:07:51	2019-10-25 19:26:28	3.05925700000000012	02	19-29岁	22.5280595098375116	114.04338054414977	440304	V0440300	12615	36	120	38	119	114.042000000000002	22.5249585100000012	114.044440339999994	22.5271744699999985	1
2019-10-25 18:38:50	2019-10-25 21:18:45	3.05925700000000012	02	40-49岁	22.5275382854604089	114.043993985195826	440304	V0440300	12615	36	120	38	119	114.042000000000002	22.5249585100000012	114.044440339999994	22.5271744699999985	1
2019-10-25 16:33:06	2019-10-25 19:17:34	3.05925700000000012	01	19-29岁	22.5278058105645691	114.044308888235719	440304	V0440300	12615	36	120	38	119	114.042000000000002	22.5249585100000012	114.044440339999994	22.5271744699999985	1
2019-10-25 14:24:40	2019-10-25 18:23:21	3.05925700000000012	02	19-29岁	22.5284962940032187	114.044556495474097	440304	V0440300	12616	36	121	38	120	114.044440339999994	22.5249585100000012	114.046880669999993	22.5271744699999985	1
2019-10-25 17:05:05	2019-10-25 22:33:26	3.05925700000000012	01	30-39岁	22.5288440706249808	114.046783596097072	440304	V0440300	12616	36	121	38	120	114.044440339999994	22.5249585100000012	114.046880669999993	22.5271744699999985	1
2019-10-25 15:50:56	2019-10-25 18:05:59	3.05925700000000012	02	19-29岁	22.527699427725981	114.047361714929337	440304	V0440300	12617	36	122	38	121	114.046880669999993	22.5249585100000012	114.04932101	22.5271744699999985	1
2019-10-25 13:15:43	2019-10-25 14:33:38	3.05925700000000012	01	30-39岁	22.5283241871605107	114.04697924669118	440304	V0440300	12617	36	122	38	121	114.046880669999993	22.5249585100000012	114.04932101	22.5271744699999985	1
2019-10-25 11:21:52	2019-10-25 13:50:32	3.05925700000000012	01	30-39岁	22.5278256265596184	114.047844789608149	440304	V0440300	12617	36	122	38	121	114.046880669999993	22.5249585100000012	114.04932101	22.5271744699999985	1
2019-10-25 19:50:22	2019-10-25 21:54:01	3.05925700000000012	01	19-29岁	22.5283384749930384	114.049232874365572	440304	V0440300	12617	36	122	38	121	114.046880669999993	22.5249585100000012	114.04932101	22.5271744699999985	1
2019-10-25 12:58:36	2019-10-25 14:35:09	3.05925700000000012	01	30-39岁	22.5282904175170593	114.047106262914014	440304	V0440300	12617	36	122	38	121	114.046880669999993	22.5249585100000012	114.04932101	22.5271744699999985	1
2019-10-25 17:09:01	2019-10-25 20:17:39	3.05925700000000012	01	30-39岁	22.5281332739583107	114.053793679303666	440304	V0440300	12619	36	124	37	123	114.051761350000007	22.5249585100000012	114.054201680000006	22.5271744699999985	1
2019-10-25 21:52:30	2019-10-25 23:11:15	3.05925700000000012	03	未知	22.527362508455699	114.052119597084783	440304	V0440300	12619	36	124	37	123	114.051761350000007	22.5249585100000012	114.054201680000006	22.5271744699999985	1
2019-10-25 00:01:14	2019-10-25 00:29:31	3.05925700000000012	01	40-49岁	22.5274217831162282	114.057821161148865	440304	V0440300	12621	36	126	37	125	114.056642019999998	22.5249585100000012	114.059082349999997	22.5271744699999985	1
2019-10-25 19:29:34	2019-10-25 23:16:10	3.05925700000000012	01	40-49岁	22.5291023302482998	114.059893767823311	440304	V0440300	12622	36	127	37	126	114.059082349999997	22.5249585100000012	114.061522690000004	22.5271744699999985	1
2019-10-25 09:14:01	2019-10-25 18:24:54	3.05925700000000012	01	19-29岁	22.5275896072069592	114.068494678284878	440304	V0440300	12625	36	130	37	129	114.066403359999995	22.5249585100000012	114.068843700000002	22.5271744699999985	1
2019-10-25 00:02:04	2019-10-25 00:32:21	2.29234759999999982	02	30-39岁	22.5298328686815701	113.906402026361548	440305	V0440300	12916	37	64	40	63	113.905341179999994	22.5271744699999985	113.907781510000007	22.5293904199999986	1
2019-10-25 15:14:27	2019-10-25 20:35:29	2.29234759999999982	01	40-49岁	22.5297564959447882	113.909939782170653	440305	V0440300	12917	37	65	40	64	113.907781510000007	22.5271744699999985	113.910221849999999	22.5293904199999986	1
2019-10-25 19:11:16	2019-10-25 21:19:29	2.29234759999999982	02	19-29岁	22.5307918897567312	113.910752175973897	440305	V0440300	12918	37	66	40	65	113.910221849999999	22.5271744699999985	113.912662190000006	22.5293904199999986	1
2019-10-25 14:58:21	2019-10-25 17:52:18	2.29234759999999982	02	30-39岁	22.5308891649533685	113.912527770284697	440305	V0440300	12918	37	66	40	65	113.910221849999999	22.5271744699999985	113.912662190000006	22.5293904199999986	1
2019-10-25 17:34:54	2019-10-25 21:01:41	2.29234759999999982	01	40-49岁	22.5303740879728913	113.913432964519117	440305	V0440300	12919	37	67	40	66	113.912662190000006	22.5271744699999985	113.915102520000005	22.5293904199999986	1
2019-10-25 20:46:22	2019-10-25 22:50:38	2.29234759999999982	02	30-39岁	22.5295579643724508	113.918405494977776	440305	V0440300	12921	37	69	40	68	113.917542859999998	22.5271744699999985	113.919983189999996	22.5293904199999986	1
2019-10-25 19:46:35	2019-10-25 22:52:33	2.29234759999999982	02	19-29岁	22.5315909198998412	113.919943836224732	440305	V0440300	12921	37	69	40	68	113.917542859999998	22.5271744699999985	113.919983189999996	22.5293904199999986	1
2019-10-25 22:00:16	2019-10-25 23:32:06	2.29234759999999982	02	19-29岁	22.5313659540242206	113.920920292004396	440305	V0440300	12922	37	70	40	69	113.919983189999996	22.5271744699999985	113.922423530000003	22.5293904199999986	1
2019-10-25 23:47:30	2019-10-25 23:47:30	2.29234759999999982	02	19-29岁	22.5313619573071904	113.920240356889636	440305	V0440300	12922	37	70	40	69	113.919983189999996	22.5271744699999985	113.922423530000003	22.5293904199999986	1
2019-10-25 16:12:09	2019-10-25 17:02:11	2.29234759999999982	02	19-29岁	22.5308710989718115	113.921941590032418	440305	V0440300	12922	37	70	40	69	113.919983189999996	22.5271744699999985	113.922423530000003	22.5293904199999986	1
2019-10-25 20:03:41	2019-10-25 21:55:06	2.29234759999999982	02	19-29岁	22.5301941611483514	113.921937175561055	440305	V0440300	12922	37	70	40	69	113.919983189999996	22.5271744699999985	113.922423530000003	22.5293904199999986	1
2019-10-25 13:28:21	2019-10-25 13:29:21	2.29234759999999982	01	40-49岁	22.5311517621598085	113.922459954244573	440305	V0440300	12923	37	71	40	70	113.922423530000003	22.5271744699999985	113.924863869999996	22.5293904199999986	1
2019-10-25 19:17:06	2019-10-25 21:27:58	2.29234759999999982	02	19-29岁	22.5307534415633306	113.922867086239577	440305	V0440300	12923	37	71	40	70	113.922423530000003	22.5271744699999985	113.924863869999996	22.5293904199999986	1
2019-10-25 18:44:58	2019-10-25 21:08:51	2.29234759999999982	01	19-29岁	22.530441612545161	113.923078006731458	440305	V0440300	12923	37	71	40	70	113.922423530000003	22.5271744699999985	113.924863869999996	22.5293904199999986	1
2019-10-25 19:12:16	2019-10-25 21:18:24	2.29234759999999982	01	19-29岁	22.5302586635059789	113.92672502909447	440305	V0440300	12924	37	72	40	71	113.924863869999996	22.5271744699999985	113.927304199999995	22.5293904199999986	1
2019-10-25 13:22:13	2019-10-25 19:44:08	2.29234759999999982	02	19-29岁	22.529848931837229	113.929842764826844	440305	V0440300	12926	37	74	39	73	113.929744540000002	22.5271744699999985	113.932184879999994	22.5293904199999986	1
2019-10-25 11:16:49	2019-10-25 13:24:44	2.29234759999999982	01	30-39岁	22.5309364124462199	113.936230392625902	440305	V0440300	12928	37	76	39	75	113.934625209999993	22.5271744699999985	113.93706555	22.5293904199999986	1
2019-10-25 18:15:56	2019-10-25 20:21:09	2.29234759999999982	01	50-59岁	22.5310082566659311	113.945224647322888	440305	V0440300	12932	37	80	39	79	113.944386559999998	22.5271744699999985	113.946826889999997	22.5293904199999986	2
2019-10-25 20:21:10	2019-10-25 22:36:45	2.29234759999999982	01	50-59岁	22.5310082566659311	113.945224647322888	440305	V0440300	12932	37	80	39	79	113.944386559999998	22.5271744699999985	113.946826889999997	22.5293904199999986	2
2019-10-25 12:30:14	2019-10-25 13:53:17	2.29234759999999982	01	30-39岁	22.5296050937089092	113.947849350333712	440305	V0440300	12933	37	81	39	80	113.946826889999997	22.5271744699999985	113.949267230000004	22.5293904199999986	1
2019-10-25 09:06:33	2019-10-25 09:53:11	2.29234759999999982	02	30-39岁	22.5303579303416086	113.950426628814597	440305	V0440300	12934	37	82	39	81	113.949267230000004	22.5271744699999985	113.951707560000003	22.5293904199999986	1
2019-10-25 18:23:43	2019-10-25 22:24:47	2.29234759999999982	01	50-59岁	22.5297703197667083	113.961339480769624	440305	V0440300	12938	37	86	39	85	113.959028570000001	22.5271744699999985	113.961468909999994	22.5293904199999986	1
2019-10-25 10:24:16	2019-10-25 11:36:46	2.29234759999999982	03	未知	22.5305684366097587	113.961069419980802	440305	V0440300	12938	37	86	39	85	113.959028570000001	22.5271744699999985	113.961468909999994	22.5293904199999986	1
2019-10-25 18:33:14	2019-10-25 19:03:58	2.29234759999999982	03	未知	22.5305031137735305	113.960478246136077	440305	V0440300	12938	37	86	39	85	113.959028570000001	22.5271744699999985	113.961468909999994	22.5293904199999986	1
2019-10-25 20:35:58	2019-10-25 21:36:53	2.29234759999999982	01	40-49岁	22.5294933504678809	113.962443312882456	440305	V0440300	12939	37	87	39	86	113.961468909999994	22.5271744699999985	113.963909240000007	22.5293904199999986	1
2019-10-25 00:00:38	2019-10-25 23:38:54	2.29234759999999982	02	50-59岁	22.53013768812583	113.98324818815432	440305	V0440300	12947	37	95	39	94	113.980991599999996	22.5271744699999985	113.983431929999995	22.5293904199999986	1
2019-10-25 19:56:06	2019-10-25 20:38:24	2.29234759999999982	02	19-29岁	22.5312288178171691	113.983681075189125	440305	V0440300	12948	37	96	39	95	113.983431929999995	22.5271744699999985	113.985872270000002	22.5293904199999986	3
2019-10-25 20:39:26	2019-10-25 22:21:02	2.29234759999999982	02	19-29岁	22.5312288178171691	113.983681075189125	440305	V0440300	12948	37	96	39	95	113.983431929999995	22.5271744699999985	113.985872270000002	22.5293904199999986	3
2019-10-25 22:30:26	2019-10-25 23:40:28	2.29234759999999982	02	19-29岁	22.5312288178171691	113.983681075189125	440305	V0440300	12948	37	96	39	95	113.983431929999995	22.5271744699999985	113.985872270000002	22.5293904199999986	3
2019-10-25 18:24:46	2019-10-25 21:01:14	2.29234759999999982	01	30-39岁	22.53011106144492	113.984715723554473	440305	V0440300	12948	37	96	39	95	113.983431929999995	22.5271744699999985	113.985872270000002	22.5293904199999986	1
2019-10-25 21:16:14	2019-10-25 23:20:39	2.29234759999999982	01	19-29岁	22.5299777392509988	113.988196572561733	440305	V0440300	12949	37	97	39	96	113.985872270000002	22.5271744699999985	113.988312609999994	22.5293904199999986	2
2019-10-25 10:46:05	2019-10-25 17:53:39	2.29234759999999982	01	19-29岁	22.5299777392509988	113.988196572561733	440305	V0440300	12949	37	97	39	96	113.985872270000002	22.5271744699999985	113.988312609999994	22.5293904199999986	2
2019-10-25 22:51:17	2019-10-25 22:51:17	2.29234759999999982	01	40-49岁	22.5294484498909391	113.986439943412535	440305	V0440300	12949	37	97	39	96	113.985872270000002	22.5271744699999985	113.988312609999994	22.5293904199999986	1
2019-10-25 07:35:08	2019-10-25 07:35:08	2.29234759999999982	02	40-49岁	22.5299993027482515	113.986457127157976	440305	V0440300	12949	37	97	39	96	113.985872270000002	22.5271744699999985	113.988312609999994	22.5293904199999986	1
2019-10-25 00:16:02	2019-10-25 02:25:51	2.29234759999999982	01	30-39岁	22.5294779944992101	113.988498865375647	440305	V0440300	12950	37	98	39	97	113.988312609999994	22.5271744699999985	113.990752939999993	22.5293904199999986	2
2019-10-25 17:05:00	2019-10-25 23:44:22	2.29234759999999982	01	30-39岁	22.5294779944992101	113.988498865375647	440305	V0440300	12950	37	98	39	97	113.988312609999994	22.5271744699999985	113.990752939999993	22.5293904199999986	2
2019-10-25 17:57:44	2019-10-25 23:25:23	3.05925700000000012	01	19-29岁	22.5313185075946798	114.019955466165982	440304	V0440300	12962	37	110	39	109	114.017596639999994	22.5271744699999985	114.02003698	22.5293904199999986	1
2019-10-25 18:11:36	2019-10-25 21:17:53	3.05925700000000012	01	19-29岁	22.5310201347263401	114.018465727705049	440304	V0440300	12962	37	110	39	109	114.017596639999994	22.5271744699999985	114.02003698	22.5293904199999986	1
2019-10-25 23:40:32	2019-10-25 23:48:55	3.05925700000000012	01	19-29岁	22.5301661145429399	114.019134991255527	440304	V0440300	12962	37	110	39	109	114.017596639999994	22.5271744699999985	114.02003698	22.5293904199999986	1
2019-10-25 08:26:07	2019-10-25 09:37:50	3.05925700000000012	01	50-59岁	22.5310116532056313	114.018495055597995	440304	V0440300	12962	37	110	39	109	114.017596639999994	22.5271744699999985	114.02003698	22.5293904199999986	1
2019-10-25 16:29:02	2019-10-25 23:47:43	3.05925700000000012	02	19-29岁	22.5312325019991988	114.02213353058751	440304	V0440300	12963	37	111	39	110	114.02003698	22.5271744699999985	114.022477309999999	22.5293904199999986	2
2019-10-25 00:52:00	2019-10-25 02:18:17	3.05925700000000012	02	19-29岁	22.5312325019991988	114.02213353058751	440304	V0440300	12963	37	111	39	110	114.02003698	22.5271744699999985	114.022477309999999	22.5293904199999986	2
2019-10-25 03:08:15	2019-10-25 04:10:51	3.05925700000000012	01	19-29岁	22.5297040549374614	114.021962307852561	440304	V0440300	12963	37	111	39	110	114.02003698	22.5271744699999985	114.022477309999999	22.5293904199999986	1
2019-10-25 07:40:42	2019-10-25 08:05:05	3.05925700000000012	02	19-29岁	22.5297428392936112	114.022107203022344	440304	V0440300	12963	37	111	39	110	114.02003698	22.5271744699999985	114.022477309999999	22.5293904199999986	1
2019-10-25 16:52:30	2019-10-25 17:31:11	3.05925700000000012	02	19-29岁	22.5307626824830791	114.021618989318483	440304	V0440300	12963	37	111	39	110	114.02003698	22.5271744699999985	114.022477309999999	22.5293904199999986	1
2019-10-25 15:14:38	2019-10-25 17:51:30	3.05925700000000012	01	19-29岁	22.5303164814782804	114.021405115580635	440304	V0440300	12963	37	111	39	110	114.02003698	22.5271744699999985	114.022477309999999	22.5293904199999986	1
2019-10-25 23:00:47	2019-10-25 23:01:47	3.05925700000000012	02	19-29岁	22.5315209197047501	114.020650619273397	440304	V0440300	12963	37	111	39	110	114.02003698	22.5271744699999985	114.022477309999999	22.5293904199999986	1
2019-10-25 00:43:31	2019-10-25 02:07:37	3.05925700000000012	01	19-29岁	22.5304756863244009	114.020255304814015	440304	V0440300	12963	37	111	39	110	114.02003698	22.5271744699999985	114.022477309999999	22.5293904199999986	2
2019-10-25 16:24:24	2019-10-25 23:24:11	3.05925700000000012	01	19-29岁	22.5304756863244009	114.020255304814015	440304	V0440300	12963	37	111	39	110	114.02003698	22.5271744699999985	114.022477309999999	22.5293904199999986	2
2019-10-25 21:17:18	2019-10-25 23:14:04	3.05925700000000012	01	19-29岁	22.5307788007164191	114.020540253386585	440304	V0440300	12963	37	111	39	110	114.02003698	22.5271744699999985	114.022477309999999	22.5293904199999986	1
2019-10-25 07:29:28	2019-10-25 10:35:27	3.05925700000000012	01	19-29岁	22.5298277172800212	114.020842410913133	440304	V0440300	12963	37	111	39	110	114.02003698	22.5271744699999985	114.022477309999999	22.5293904199999986	1
2019-10-25 15:58:59	2019-10-25 16:50:56	3.05925700000000012	02	40-49岁	22.531329223113211	114.021995441385542	440304	V0440300	12963	37	111	39	110	114.02003698	22.5271744699999985	114.022477309999999	22.5293904199999986	1
2019-10-25 09:22:07	2019-10-25 14:14:05	3.05925700000000012	01	30-39岁	22.5308352699995602	114.020665339004211	440304	V0440300	12963	37	111	39	110	114.02003698	22.5271744699999985	114.022477309999999	22.5293904199999986	1
2019-10-25 20:30:28	2019-10-25 23:46:27	3.05925700000000012	02	19-29岁	22.5296037936339886	114.020934653797951	440304	V0440300	12963	37	111	39	110	114.02003698	22.5271744699999985	114.022477309999999	22.5293904199999986	1
2019-10-25 18:54:40	2019-10-25 23:28:30	3.05925700000000012	01	30-39岁	22.5309729665438105	114.023227207479977	440304	V0440300	12964	37	112	39	111	114.022477309999999	22.5271744699999985	114.024917650000006	22.5293904199999986	1
2019-10-25 18:37:42	2019-10-25 22:45:43	3.05925700000000012	01	19-29岁	22.5298808855937409	114.02664123148223	440304	V0440300	12965	37	113	39	112	114.024917650000006	22.5271744699999985	114.027357980000005	22.5293904199999986	1
2019-10-25 08:50:05	2019-10-25 18:27:21	3.05925700000000012	01	30-39岁	22.5294208194259902	114.026165329519216	440304	V0440300	12965	37	113	39	112	114.024917650000006	22.5271744699999985	114.027357980000005	22.5293904199999986	1
2019-10-25 20:33:04	2019-10-25 22:53:05	3.05925700000000012	01	19-29岁	22.5311965687673492	114.025068313341052	440304	V0440300	12965	37	113	39	112	114.024917650000006	22.5271744699999985	114.027357980000005	22.5293904199999986	1
2019-10-25 10:30:39	2019-10-25 11:12:58	3.05925700000000012	02	19-29岁	22.5302973923288512	114.034045043645293	440304	V0440300	12968	37	116	39	115	114.032238660000004	22.5271744699999985	114.034678990000003	22.5293904199999986	1
2019-10-25 19:07:09	2019-10-25 20:14:19	3.05925700000000012	01	30-39岁	22.5309263779717988	114.045660879134033	440304	V0440300	12973	37	121	39	120	114.044440339999994	22.5271744699999985	114.046880669999993	22.5293904199999986	1
2019-10-25 00:03:27	2019-10-25 00:35:46	3.05925700000000012	01	30-39岁	22.5311045351954817	114.049465528713384	440304	V0440300	12975	37	123	38	122	114.04932101	22.5271744699999985	114.051761350000007	22.5293904199999986	1
2019-10-25 13:07:38	2019-10-25 14:50:33	3.05925700000000012	02	30-39岁	22.5296014419778103	114.051168519448481	440304	V0440300	12975	37	123	38	122	114.04932101	22.5271744699999985	114.051761350000007	22.5293904199999986	1
2019-10-25 19:48:55	2019-10-25 23:36:07	3.05925700000000012	01	19-29岁	22.53029816502751	114.055205034690246	440304	V0440300	12977	37	125	38	124	114.054201680000006	22.5271744699999985	114.056642019999998	22.5293904199999986	1
2019-10-25 05:29:13	2019-10-25 07:04:15	3.05925700000000012	01	19-29岁	22.5305614436295194	114.057754606694644	440304	V0440300	12978	37	126	38	125	114.056642019999998	22.5271744699999985	114.059082349999997	22.5293904199999986	1
2019-10-25 19:14:30	2019-10-25 20:40:01	3.05925700000000012	02	30-39岁	22.5313369264142089	114.062158721770075	440304	V0440300	12980	37	128	38	127	114.061522690000004	22.5271744699999985	114.063963029999996	22.5293904199999986	1
2019-10-25 22:07:40	2019-10-25 23:47:39	3.05925700000000012	01	50-59岁	22.5300887019887988	114.066955429132065	440304	V0440300	12982	37	130	38	129	114.066403359999995	22.5271744699999985	114.068843700000002	22.5293904199999986	1
2019-10-25 19:56:02	2019-10-25 21:54:05	3.05925700000000012	03	未知	22.52988884145309	114.070350347871369	440304	V0440300	12983	37	131	38	130	114.068843700000002	22.5271744699999985	114.071284030000001	22.5293904199999986	1
2019-10-25 12:13:57	2019-10-25 14:08:42	3.05925700000000012	01	30-39岁	22.5303788580695894	114.069008980904997	440304	V0440300	12983	37	131	38	130	114.068843700000002	22.5271744699999985	114.071284030000001	22.5293904199999986	1
2019-10-25 19:21:23	2019-10-25 22:40:09	3.05925700000000012	03	未知	22.530785036971789	114.070001102221866	440304	V0440300	12983	37	131	38	130	114.068843700000002	22.5271744699999985	114.071284030000001	22.5293904199999986	1
2019-10-25 14:20:30	2019-10-25 21:44:52	3.05925700000000012	02	30-39岁	22.5304604085573104	114.07249512744707	440304	V0440300	12984	37	132	38	131	114.071284030000001	22.5271744699999985	114.073724369999994	22.5293904199999986	1
2019-10-25 07:37:13	2019-10-25 08:35:29	2.29234759999999982	02	30-39岁	22.532692271475959	113.904453643852733	440305	V0440300	13272	38	63	41	62	113.902900840000001	22.5293904199999986	113.905341179999994	22.5316063799999995	1
2019-10-25 18:35:47	2019-10-25 20:43:44	2.29234759999999982	01	30-39岁	22.5324199274838008	113.909530746859517	440305	V0440300	13274	38	65	41	64	113.907781510000007	22.5293904199999986	113.910221849999999	22.5316063799999995	1
2019-10-25 18:35:11	2019-10-25 20:44:49	2.29234759999999982	01	30-39岁	22.5336817067533914	113.908035722037823	440305	V0440300	13274	38	65	41	64	113.907781510000007	22.5293904199999986	113.910221849999999	22.5316063799999995	1
2019-10-25 08:58:09	2019-10-25 11:04:32	2.29234759999999982	02	40-49岁	22.5323650492920002	113.908084490763258	440305	V0440300	13274	38	65	41	64	113.907781510000007	22.5293904199999986	113.910221849999999	22.5316063799999995	1
2019-10-25 19:41:27	2019-10-25 21:46:53	2.29234759999999982	01	19-29岁	22.5320804898513991	113.911121788097972	440305	V0440300	13275	38	66	41	65	113.910221849999999	22.5293904199999986	113.912662190000006	22.5316063799999995	1
2019-10-25 20:03:09	2019-10-25 22:16:36	2.29234759999999982	01	19-29岁	22.5329023648181597	113.912094389567912	440305	V0440300	13275	38	66	41	65	113.910221849999999	22.5293904199999986	113.912662190000006	22.5316063799999995	1
2019-10-25 15:07:11	2019-10-25 17:47:10	2.29234759999999982	02	19-29岁	22.5327341766284306	113.915556557881473	440305	V0440300	13277	38	68	41	67	113.915102520000005	22.5293904199999986	113.917542859999998	22.5316063799999995	1
2019-10-25 19:54:03	2019-10-25 21:26:43	2.29234759999999982	01	30-39岁	22.5330194103629609	113.915841658741968	440305	V0440300	13277	38	68	41	67	113.915102520000005	22.5293904199999986	113.917542859999998	22.5316063799999995	1
2019-10-25 18:04:27	2019-10-25 18:45:30	2.29234759999999982	02	19-29岁	22.5330295716545308	113.916842048571354	440305	V0440300	13277	38	68	41	67	113.915102520000005	22.5293904199999986	113.917542859999998	22.5316063799999995	1
2019-10-25 16:12:12	2019-10-25 18:46:15	2.29234759999999982	01	50-59岁	22.5320695555081407	113.917135389656622	440305	V0440300	13277	38	68	41	67	113.915102520000005	22.5293904199999986	113.917542859999998	22.5316063799999995	1
2019-10-25 21:33:36	2019-10-25 23:26:36	2.29234759999999982	02	19-29岁	22.5325815920391292	113.916541132521544	440305	V0440300	13277	38	68	41	67	113.915102520000005	22.5293904199999986	113.917542859999998	22.5316063799999995	1
2019-10-25 21:39:27	2019-10-25 23:13:06	2.29234759999999982	02	19-29岁	22.5318502415684705	113.916052223027194	440305	V0440300	13277	38	68	41	67	113.915102520000005	22.5293904199999986	113.917542859999998	22.5316063799999995	1
2019-10-25 18:19:44	2019-10-25 19:12:47	2.29234759999999982	01	40-49岁	22.5329819885215308	113.919067777314837	440305	V0440300	13278	38	69	41	68	113.917542859999998	22.5293904199999986	113.919983189999996	22.5316063799999995	1
2019-10-25 19:11:02	2019-10-25 20:59:28	2.29234759999999982	01	19-29岁	22.5329110150187084	113.917719007055737	440305	V0440300	13278	38	69	41	68	113.917542859999998	22.5293904199999986	113.919983189999996	22.5316063799999995	1
2019-10-25 19:48:45	2019-10-25 19:48:45	2.29234759999999982	01	19-29岁	22.5318939924180199	113.918334191351917	440305	V0440300	13278	38	69	41	68	113.917542859999998	22.5293904199999986	113.919983189999996	22.5316063799999995	1
2019-10-25 21:31:56	2019-10-25 23:46:50	2.29234759999999982	01	19-29岁	22.5336115870437794	113.921783651589763	440305	V0440300	13279	38	70	41	69	113.919983189999996	22.5293904199999986	113.922423530000003	22.5316063799999995	1
2019-10-25 17:57:37	2019-10-25 23:37:40	2.29234759999999982	02	19-29岁	22.5323264073193599	113.928670756881971	440305	V0440300	13282	38	73	40	72	113.927304199999995	22.5293904199999986	113.929744540000002	22.5316063799999995	1
2019-10-25 21:03:26	2019-10-25 23:47:49	2.29234759999999982	01	19-29岁	22.5327459448288216	113.932683393201629	440305	V0440300	13284	38	75	40	74	113.932184879999994	22.5293904199999986	113.934625209999993	22.5316063799999995	1
2019-10-25 19:06:45	2019-10-25 21:25:13	2.29234759999999982	01	19-29岁	22.5332619686960385	113.93797629682787	440305	V0440300	13286	38	77	40	76	113.93706555	22.5293904199999986	113.939505879999999	22.5316063799999995	1
2019-10-25 20:08:06	2019-10-25 23:46:20	2.29234759999999982	02	30-39岁	22.5319344120953602	113.943620743990763	440305	V0440300	13288	38	79	40	78	113.941946220000005	22.5293904199999986	113.944386559999998	22.5316063799999995	1
2019-10-25 00:08:59	2019-10-25 07:30:03	2.29234759999999982	01	40-49岁	22.5321412645106918	113.956906132671108	440305	V0440300	13294	38	85	40	84	113.956588240000002	22.5293904199999986	113.959028570000001	22.5316063799999995	1
2019-10-25 16:31:30	2019-10-25 20:41:18	2.29234759999999982	02	30-39岁	22.5329231501592311	113.957209579884548	440305	V0440300	13294	38	85	40	84	113.956588240000002	22.5293904199999986	113.959028570000001	22.5316063799999995	1
2019-10-25 19:10:10	2019-10-25 19:56:46	2.29234759999999982	02	30-39岁	22.5323415772270508	113.960816861115035	440305	V0440300	13295	38	86	40	85	113.959028570000001	22.5293904199999986	113.961468909999994	22.5316063799999995	1
2019-10-25 09:30:01	2019-10-25 11:13:46	2.29234759999999982	01	40-49岁	22.5323062188588885	113.963722408672879	440305	V0440300	13296	38	87	40	86	113.961468909999994	22.5293904199999986	113.963909240000007	22.5316063799999995	1
2019-10-25 15:49:42	2019-10-25 16:51:19	2.29234759999999982	01	19-29岁	22.5323984746329984	113.965741106440177	440305	V0440300	13297	38	88	40	87	113.963909240000007	22.5293904199999986	113.966349579999999	22.5316063799999995	1
2019-10-25 08:35:35	2019-10-25 09:47:50	2.29234759999999982	02	19-29岁	22.5324311579656182	113.964603738221186	440305	V0440300	13297	38	88	40	87	113.963909240000007	22.5293904199999986	113.966349579999999	22.5316063799999995	1
2019-10-25 00:00:12	2019-10-25 08:40:43	2.29234759999999982	01	19-29岁	22.5322192309285505	113.964851248203331	440305	V0440300	13297	38	88	40	87	113.963909240000007	22.5293904199999986	113.966349579999999	22.5316063799999995	1
2019-10-25 00:00:03	2019-10-25 00:59:26	2.29234759999999982	01	19-29岁	22.5317734939844208	113.967056575286918	440305	V0440300	13298	38	89	40	88	113.966349579999999	22.5293904199999986	113.968789920000006	22.5316063799999995	2
2019-10-25 19:26:06	2019-10-25 23:43:29	2.29234759999999982	01	19-29岁	22.5317734939844208	113.967056575286918	440305	V0440300	13298	38	89	40	88	113.966349579999999	22.5293904199999986	113.968789920000006	22.5316063799999995	2
2019-10-25 22:13:33	2019-10-25 23:43:08	2.29234759999999982	01	30-39岁	22.5316928341601006	113.982437178213644	440305	V0440300	13304	38	95	40	94	113.980991599999996	22.5293904199999986	113.983431929999995	22.5316063799999995	1
2019-10-25 00:05:28	2019-10-25 08:21:14	2.29234759999999982	02	19-29岁	22.5331703370696488	113.982298182267186	440305	V0440300	13304	38	95	40	94	113.980991599999996	22.5293904199999986	113.983431929999995	22.5316063799999995	1
2019-10-25 18:58:03	2019-10-25 20:11:02	2.29234759999999982	01	40-49岁	22.5337124883358406	113.986182186579384	440305	V0440300	13306	38	97	40	96	113.985872270000002	22.5293904199999986	113.988312609999994	22.5316063799999995	1
2019-10-25 13:25:51	2019-10-25 23:41:41	2.29234759999999982	01	19-29岁	22.5323294553864102	113.987028294575424	440305	V0440300	13306	38	97	40	96	113.985872270000002	22.5293904199999986	113.988312609999994	22.5316063799999995	1
2019-10-25 10:14:33	2019-10-25 18:34:47	3.05925700000000012	03	未知	22.5323676548907308	113.989067642224271	440304	V0440300	13307	38	98	40	97	113.988312609999994	22.5293904199999986	113.990752939999993	22.5316063799999995	1
2019-10-25 21:16:40	2019-10-25 22:44:34	3.05925700000000012	02	30-39岁	22.5327605558054991	113.989807184832955	440304	V0440300	13307	38	98	40	97	113.988312609999994	22.5293904199999986	113.990752939999993	22.5316063799999995	1
2019-10-25 19:40:38	2019-10-25 23:17:37	3.05925700000000012	01	19-29岁	22.5333470180460012	113.990280223180406	440304	V0440300	13307	38	98	40	97	113.988312609999994	22.5293904199999986	113.990752939999993	22.5316063799999995	1
2019-10-25 09:35:50	2019-10-25 18:00:41	3.05925700000000012	02	50-59岁	22.532845791394589	113.989057267657074	440304	V0440300	13307	38	98	40	97	113.988312609999994	22.5293904199999986	113.990752939999993	22.5316063799999995	1
2019-10-25 20:02:08	2019-10-25 23:40:48	3.05925700000000012	02	30-39岁	22.5336987494985799	113.992196212101618	440304	V0440300	13308	38	99	40	98	113.990752939999993	22.5293904199999986	113.99319328	22.5316063799999995	1
2019-10-25 20:35:01	2019-10-25 23:46:23	3.05925700000000012	01	30-39岁	22.5324444417194591	113.997518171777514	440304	V0440300	13310	38	101	40	100	113.995633609999999	22.5293904199999986	113.998073950000006	22.5316063799999995	1
2019-10-25 20:11:15	2019-10-25 21:41:46	3.05925700000000012	03	未知	22.5337183209676688	114.018932388078596	440304	V0440300	13319	38	110	40	109	114.017596639999994	22.5293904199999986	114.02003698	22.5316063799999995	1
2019-10-25 21:17:30	2019-10-25 22:25:22	3.05925700000000012	01	未知	22.5322580673401092	114.01903176527918	440304	V0440300	13319	38	110	40	109	114.017596639999994	22.5293904199999986	114.02003698	22.5316063799999995	1
2019-10-25 17:56:43	2019-10-25 19:03:23	3.05925700000000012	02	19-29岁	22.5321578102884388	114.021414171563265	440304	V0440300	13320	38	111	40	110	114.02003698	22.5293904199999986	114.022477309999999	22.5316063799999995	1
2019-10-25 19:42:37	2019-10-25 19:55:49	3.05925700000000012	01	19-29岁	22.5318323091130317	114.021382296809875	440304	V0440300	13320	38	111	40	110	114.02003698	22.5293904199999986	114.022477309999999	22.5316063799999995	1
2019-10-25 00:00:23	2019-10-25 00:12:47	3.05925700000000012	01	40-49岁	22.5330040521631716	114.021298853663197	440304	V0440300	13320	38	111	40	110	114.02003698	22.5293904199999986	114.022477309999999	22.5316063799999995	1
2019-10-25 16:26:50	2019-10-25 23:44:57	3.05925700000000012	01	19-29岁	22.5321917646639811	114.020811092626516	440304	V0440300	13320	38	111	40	110	114.02003698	22.5293904199999986	114.022477309999999	22.5316063799999995	2
2019-10-25 00:01:43	2019-10-25 02:09:24	3.05925700000000012	01	19-29岁	22.5321917646639811	114.020811092626516	440304	V0440300	13320	38	111	40	110	114.02003698	22.5293904199999986	114.022477309999999	22.5316063799999995	2
2019-10-25 15:59:54	2019-10-25 16:00:54	3.05925700000000012	02	19-29岁	22.5321696816005606	114.022055128356996	440304	V0440300	13320	38	111	40	110	114.02003698	22.5293904199999986	114.022477309999999	22.5316063799999995	1
2019-10-25 16:10:03	2019-10-25 17:51:32	3.05925700000000012	01	19-29岁	22.5316361969991306	114.021027040491404	440304	V0440300	13320	38	111	40	110	114.02003698	22.5293904199999986	114.022477309999999	22.5316063799999995	1
2019-10-25 03:40:05	2019-10-25 05:30:14	3.05925700000000012	01	19-29岁	22.5332937699295712	114.022322467754847	440304	V0440300	13320	38	111	40	110	114.02003698	22.5293904199999986	114.022477309999999	22.5316063799999995	1
2019-10-25 00:05:13	2019-10-25 01:06:07	3.05925700000000012	01	40-49岁	22.5318954330335295	114.021866707294691	440304	V0440300	13320	38	111	40	110	114.02003698	22.5293904199999986	114.022477309999999	22.5316063799999995	1
2019-10-25 19:30:44	2019-10-25 21:48:51	3.05925700000000012	01	30-39岁	22.5316802566882295	114.023406342188309	440304	V0440300	13321	38	112	40	111	114.022477309999999	22.5293904199999986	114.024917650000006	22.5316063799999995	1
2019-10-25 19:30:45	2019-10-25 20:22:16	3.05925700000000012	01	19-29岁	22.5333424854851003	114.024954301640221	440304	V0440300	13322	38	113	40	112	114.024917650000006	22.5293904199999986	114.027357980000005	22.5316063799999995	1
2019-10-25 18:04:43	2019-10-25 19:57:00	3.05925700000000012	01	19-29岁	22.5332388961441303	114.025209123552301	440304	V0440300	13322	38	113	40	112	114.024917650000006	22.5293904199999986	114.027357980000005	22.5316063799999995	1
2019-10-25 18:54:28	2019-10-25 21:00:27	3.05925700000000012	02	19-29岁	22.5320614049285091	114.028887338049969	440304	V0440300	13323	38	114	40	113	114.027357980000005	22.5293904199999986	114.029798319999998	22.5316063799999995	1
2019-10-25 16:36:57	2019-10-25 21:17:15	3.05925700000000012	02	19-29岁	22.5326025743876208	114.038163703933975	440304	V0440300	13327	38	118	40	117	114.037119329999996	22.5293904199999986	114.039559659999995	22.5316063799999995	1
2019-10-25 16:02:42	2019-10-25 16:41:15	3.05925700000000012	01	19-29岁	22.5320302985216685	114.039924694686292	440304	V0440300	13328	38	119	40	118	114.039559659999995	22.5293904199999986	114.042000000000002	22.5316063799999995	1
2019-10-25 12:43:34	2019-10-25 22:25:26	3.05925700000000012	02	19-29岁	22.5331144536747701	114.041456050747399	440304	V0440300	13328	38	119	40	118	114.039559659999995	22.5293904199999986	114.042000000000002	22.5316063799999995	1
2019-10-25 19:56:32	2019-10-25 23:25:22	3.05925700000000012	02	19-29岁	22.5332082406561405	114.040667093986059	440304	V0440300	13328	38	119	40	118	114.039559659999995	22.5293904199999986	114.042000000000002	22.5316063799999995	1
2019-10-25 21:56:28	2019-10-25 23:16:41	3.05925700000000012	01	30-39岁	22.5318716535305406	114.044057137549927	440304	V0440300	13329	38	120	40	119	114.042000000000002	22.5293904199999986	114.044440339999994	22.5316063799999995	1
2019-10-25 19:43:33	2019-10-25 22:39:36	3.05925700000000012	01	19-29岁	22.532148093113971	114.048296913324265	440304	V0440300	13331	38	122	39	121	114.046880669999993	22.5293904199999986	114.04932101	22.5316063799999995	1
2019-10-25 13:28:49	2019-10-25 23:38:40	3.05925700000000012	01	19-29岁	22.5320734824658295	114.060977261160801	440304	V0440300	13336	38	127	39	126	114.059082349999997	22.5293904199999986	114.061522690000004	22.5316063799999995	1
2019-10-25 22:11:31	2019-10-25 23:32:59	3.05925700000000012	02	40-49岁	22.5323063188767314	114.065324916475248	440304	V0440300	13338	38	129	39	128	114.063963029999996	22.5293904199999986	114.066403359999995	22.5316063799999995	1
2019-10-25 21:05:09	2019-10-25 21:56:43	3.05925700000000012	01	30-39岁	22.5333072386768301	114.076671134004144	440304	V0440300	13343	38	134	39	133	114.07616471	22.5293904199999986	114.078605039999999	22.5316063799999995	1
2019-10-25 19:41:13	2019-10-25 21:34:48	2.29234759999999982	02	30-39岁	22.5350969819496392	113.898114542296611	440305	V0440300	13627	39	61	42	60	113.898020169999995	22.5316063799999995	113.900460510000002	22.5338223400000004	1
2019-10-25 19:16:30	2019-10-25 22:02:16	2.29234759999999982	02	19-29岁	22.5351615404920693	113.907555862580637	440305	V0440300	13630	39	64	42	63	113.905341179999994	22.5316063799999995	113.907781510000007	22.5338223400000004	1
2019-10-25 08:45:29	2019-10-25 09:14:39	2.29234759999999982	01	30-39岁	22.5356446578663103	113.906398743190138	440305	V0440300	13630	39	64	42	63	113.905341179999994	22.5316063799999995	113.907781510000007	22.5338223400000004	1
2019-10-25 20:26:14	2019-10-25 22:23:39	2.29234759999999982	01	19-29岁	22.5352541805366791	113.91190604101142	440305	V0440300	13632	39	66	42	65	113.910221849999999	22.5316063799999995	113.912662190000006	22.5338223400000004	1
2019-10-25 21:06:04	2019-10-25 23:45:01	2.29234759999999982	02	19-29岁	22.534749178770511	113.913335643716991	440305	V0440300	13633	39	67	42	66	113.912662190000006	22.5316063799999995	113.915102520000005	22.5338223400000004	1
2019-10-25 11:55:30	2019-10-25 14:33:52	2.29234759999999982	02	30-39岁	22.5343599429450414	113.914684944514349	440305	V0440300	13633	39	67	42	66	113.912662190000006	22.5316063799999995	113.915102520000005	22.5338223400000004	1
2019-10-25 23:35:13	2019-10-25 23:35:13	2.29234759999999982	01	19-29岁	22.5341528368845694	113.914708979446573	440305	V0440300	13633	39	67	42	66	113.912662190000006	22.5316063799999995	113.915102520000005	22.5338223400000004	1
2019-10-25 15:26:35	2019-10-25 16:04:23	2.29234759999999982	03	未知	22.5345272711025189	113.915409834560592	440305	V0440300	13634	39	68	42	67	113.915102520000005	22.5316063799999995	113.917542859999998	22.5338223400000004	1
2019-10-25 18:27:03	2019-10-25 20:51:48	2.29234759999999982	01	40-49岁	22.5348878074776593	113.919151752001412	440305	V0440300	13635	39	69	42	68	113.917542859999998	22.5316063799999995	113.919983189999996	22.5338223400000004	1
2019-10-25 12:17:18	2019-10-25 14:29:33	2.29234759999999982	01	30-39岁	22.5356072355063688	113.92278858901858	440305	V0440300	13637	39	71	42	70	113.922423530000003	22.5316063799999995	113.924863869999996	22.5338223400000004	1
2019-10-25 01:55:37	2019-10-25 01:59:50	2.29234759999999982	03	未知	22.5352651620901305	113.927080459397743	440305	V0440300	13638	39	72	41	71	113.924863869999996	22.5316063799999995	113.927304199999995	22.5338223400000004	1
2019-10-25 17:54:55	2019-10-25 19:04:38	2.29234759999999982	02	19-29岁	22.5338403709769608	113.928083499431963	440305	V0440300	13639	39	73	41	72	113.927304199999995	22.5316063799999995	113.929744540000002	22.5338223400000004	1
2019-10-25 21:12:07	2019-10-25 22:53:28	2.29234759999999982	01	50-59岁	22.5341388224630599	113.929534122906347	440305	V0440300	13639	39	73	41	72	113.927304199999995	22.5316063799999995	113.929744540000002	22.5338223400000004	1
2019-10-25 19:06:33	2019-10-25 21:12:46	2.29234759999999982	01	30-39岁	22.5345302514321197	113.931128421106806	440305	V0440300	13640	39	74	41	73	113.929744540000002	22.5316063799999995	113.932184879999994	22.5338223400000004	1
2019-10-25 21:57:16	2019-10-25 23:43:21	2.29234759999999982	01	30-39岁	22.5353363912777809	113.935540624524336	440305	V0440300	13642	39	76	41	75	113.934625209999993	22.5316063799999995	113.93706555	22.5338223400000004	1
2019-10-25 21:40:38	2019-10-25 23:48:43	2.29234759999999982	02	30-39岁	22.5340908922021015	113.936957366706309	440305	V0440300	13642	39	76	41	75	113.934625209999993	22.5316063799999995	113.93706555	22.5338223400000004	1
2019-10-25 09:42:56	2019-10-25 12:26:31	2.29234759999999982	02	40-49岁	22.5341931830485791	113.954218638750248	440305	V0440300	13650	39	84	41	83	113.954147899999995	22.5316063799999995	113.956588240000002	22.5338223400000004	2
2019-10-25 00:21:29	2019-10-25 09:41:48	2.29234759999999982	02	40-49岁	22.5341931830485791	113.954218638750248	440305	V0440300	13650	39	84	41	83	113.954147899999995	22.5316063799999995	113.956588240000002	22.5338223400000004	2
2019-10-25 18:08:27	2019-10-25 23:41:56	2.29234759999999982	01	50-59岁	22.5360126024498086	113.957841321408196	440305	V0440300	13651	39	85	41	84	113.956588240000002	22.5316063799999995	113.959028570000001	22.5338223400000004	1
2019-10-25 09:33:51	2019-10-25 10:36:44	2.29234759999999982	01	19-29岁	22.5344731219800209	113.95756419349047	440305	V0440300	13651	39	85	41	84	113.956588240000002	22.5316063799999995	113.959028570000001	22.5338223400000004	1
2019-10-25 08:01:04	2019-10-25 08:02:04	2.29234759999999982	01	30-39岁	22.5348097193203003	113.963434463355185	440305	V0440300	13653	39	87	41	86	113.961468909999994	22.5316063799999995	113.963909240000007	22.5338223400000004	1
2019-10-25 09:41:55	2019-10-25 12:48:11	2.29234759999999982	02	40-49岁	22.5344838882917706	113.962907262653005	440305	V0440300	13653	39	87	41	86	113.961468909999994	22.5316063799999995	113.963909240000007	22.5338223400000004	1
2019-10-25 16:12:38	2019-10-25 23:29:24	2.29234759999999982	01	19-29岁	22.5342901875808792	113.965554013069863	440305	V0440300	13654	39	88	41	87	113.963909240000007	22.5316063799999995	113.966349579999999	22.5338223400000004	1
2019-10-25 10:51:06	2019-10-25 19:28:10	2.29234759999999982	02	未知	22.5348700088305307	113.964715543976652	440305	V0440300	13654	39	88	41	87	113.963909240000007	22.5316063799999995	113.966349579999999	22.5338223400000004	1
2019-10-25 12:24:19	2019-10-25 13:23:28	2.29234759999999982	01	19-29岁	22.5358983270328217	113.980023755160715	440305	V0440300	13660	39	94	41	93	113.978551260000003	22.5316063799999995	113.980991599999996	22.5338223400000004	1
2019-10-25 13:47:51	2019-10-25 20:48:56	2.29234759999999982	02	0-18岁	22.5359269630182695	113.982510257850919	440305	V0440300	13661	39	95	41	94	113.980991599999996	22.5316063799999995	113.983431929999995	22.5338223400000004	1
2019-10-25 00:00:23	2019-10-25 07:33:44	2.29234759999999982	02	40-49岁	22.5353728112577691	113.985203736313224	440305	V0440300	13662	39	96	41	95	113.983431929999995	22.5316063799999995	113.985872270000002	22.5338223400000004	1
2019-10-25 18:04:00	2019-10-25 20:13:43	3.05925700000000012	02	19-29岁	22.533957223667489	113.992987261336523	440304	V0440300	13665	39	99	41	98	113.990752939999993	22.5316063799999995	113.99319328	22.5338223400000004	1
2019-10-25 19:36:50	2019-10-25 22:36:41	3.05925700000000012	01	19-29岁	22.5348034846476217	113.99190995081905	440304	V0440300	13665	39	99	41	98	113.990752939999993	22.5316063799999995	113.99319328	22.5338223400000004	1
2019-10-25 18:17:21	2019-10-25 23:46:40	3.05925700000000012	01	19-29岁	22.5353828569545804	113.992004259007871	440304	V0440300	13665	39	99	41	98	113.990752939999993	22.5316063799999995	113.99319328	22.5338223400000004	1
2019-10-25 08:13:44	2019-10-25 09:02:23	3.05925700000000012	02	30-39岁	22.5344539462346702	113.991558062580381	440304	V0440300	13665	39	99	41	98	113.990752939999993	22.5316063799999995	113.99319328	22.5338223400000004	1
2019-10-25 19:24:06	2019-10-25 23:32:17	3.05925700000000012	02	30-39岁	22.5344988150891901	113.992509189514024	440304	V0440300	13665	39	99	41	98	113.990752939999993	22.5316063799999995	113.99319328	22.5338223400000004	1
2019-10-25 19:49:45	2019-10-25 21:34:07	3.05925700000000012	02	30-39岁	22.5353503446978003	113.993161092554786	440304	V0440300	13665	39	99	41	98	113.990752939999993	22.5316063799999995	113.99319328	22.5338223400000004	1
2019-10-25 12:08:05	2019-10-25 12:49:01	3.05925700000000012	01	30-39岁	22.5338400046231193	113.992027990791499	440304	V0440300	13665	39	99	41	98	113.990752939999993	22.5316063799999995	113.99319328	22.5338223400000004	1
2019-10-25 00:00:47	2019-10-25 08:02:52	3.05925700000000012	02	19-29岁	22.5340428692060506	113.995637678439707	440304	V0440300	13667	39	101	41	100	113.995633609999999	22.5316063799999995	113.998073950000006	22.5338223400000004	1
2019-10-25 00:10:36	2019-10-25 07:13:26	3.05925700000000012	02	19-29岁	22.5350255375813298	113.996063307916174	440304	V0440300	13667	39	101	41	100	113.995633609999999	22.5316063799999995	113.998073950000006	22.5338223400000004	2
2019-10-25 20:22:23	2019-10-25 22:32:38	3.05925700000000012	02	19-29岁	22.5350255375813298	113.996063307916174	440304	V0440300	13667	39	101	41	100	113.995633609999999	22.5316063799999995	113.998073950000006	22.5338223400000004	2
2019-10-25 00:00:15	2019-10-25 10:29:16	3.05925700000000012	01	30-39岁	22.5338362465084714	114.001490761949015	440304	V0440300	13669	39	103	41	102	114.000514289999998	22.5316063799999995	114.002954619999997	22.5338223400000004	1
2019-10-25 15:02:31	2019-10-25 21:22:40	3.05925700000000012	01	30-39岁	22.5340134304739195	114.015379916808257	440304	V0440300	13675	39	109	41	108	114.015156300000001	22.5316063799999995	114.017596639999994	22.5338223400000004	1
2019-10-25 01:35:15	2019-10-25 03:30:43	3.05925700000000012	01	19-29岁	22.5340954721810398	114.021751482546563	440304	V0440300	13677	39	111	41	110	114.02003698	22.5316063799999995	114.022477309999999	22.5338223400000004	1
2019-10-25 15:07:47	2019-10-25 22:07:31	3.05925700000000012	01	0-18岁	22.5341027216283685	114.021168399265889	440304	V0440300	13677	39	111	41	110	114.02003698	22.5316063799999995	114.022477309999999	22.5338223400000004	1
2019-10-25 22:10:13	2019-10-25 23:47:54	3.05925700000000012	01	19-29岁	22.5338593644681602	114.020211795045142	440304	V0440300	13677	39	111	41	110	114.02003698	22.5316063799999995	114.022477309999999	22.5338223400000004	1
2019-10-25 18:55:38	2019-10-25 21:07:03	3.05925700000000012	02	30-39岁	22.5343540947831791	114.020609220720942	440304	V0440300	13677	39	111	41	110	114.02003698	22.5316063799999995	114.022477309999999	22.5338223400000004	1
2019-10-25 19:28:13	2019-10-25 21:54:23	3.05925700000000012	02	30-39岁	22.534194711016589	114.021749352528374	440304	V0440300	13677	39	111	41	110	114.02003698	22.5316063799999995	114.022477309999999	22.5338223400000004	1
2019-10-25 21:42:45	2019-10-25 23:34:29	3.05925700000000012	02	50-59岁	22.5353372589126586	114.023988553281981	440304	V0440300	13678	39	112	41	111	114.022477309999999	22.5316063799999995	114.024917650000006	22.5338223400000004	1
2019-10-25 11:59:05	2019-10-25 12:00:05	3.05925700000000012	01	19-29岁	22.5346006303323989	114.022712190049006	440304	V0440300	13678	39	112	41	111	114.022477309999999	22.5316063799999995	114.024917650000006	22.5338223400000004	1
2019-10-25 15:51:51	2019-10-25 23:44:43	3.05925700000000012	03	未知	22.5347470554875784	114.041401810481815	440304	V0440300	13685	39	119	41	118	114.039559659999995	22.5316063799999995	114.042000000000002	22.5338223400000004	1
2019-10-25 14:25:26	2019-10-25 23:47:52	3.05925700000000012	02	30-39岁	22.534917032751931	114.040339181411056	440304	V0440300	13685	39	119	41	118	114.039559659999995	22.5316063799999995	114.042000000000002	22.5338223400000004	1
2019-10-25 16:15:50	2019-10-25 18:16:38	3.05925700000000012	01	30-39岁	22.5338423684626186	114.042266354630343	440304	V0440300	13686	39	120	41	119	114.042000000000002	22.5316063799999995	114.044440339999994	22.5338223400000004	1
2019-10-25 16:52:47	2019-10-25 23:20:00	3.05925700000000012	02	19-29岁	22.5347329384970116	114.043578414182136	440304	V0440300	13686	39	120	41	119	114.042000000000002	22.5316063799999995	114.044440339999994	22.5338223400000004	1
2019-10-25 14:14:18	2019-10-25 15:50:29	3.05925700000000012	02	19-29岁	22.5353290696268616	114.045567144971386	440304	V0440300	13687	39	121	40	120	114.044440339999994	22.5316063799999995	114.046880669999993	22.5338223400000004	1
2019-10-25 16:59:50	2019-10-25 19:59:55	3.05925700000000012	02	30-39岁	22.5350335765612293	114.048643593860447	440304	V0440300	13688	39	122	40	121	114.046880669999993	22.5316063799999995	114.04932101	22.5338223400000004	1
2019-10-25 21:59:40	2019-10-25 23:04:28	3.05925700000000012	01	30-39岁	22.5351636270869307	114.048844857462839	440304	V0440300	13688	39	122	40	121	114.046880669999993	22.5316063799999995	114.04932101	22.5338223400000004	1
2019-10-25 00:00:08	2019-10-25 00:42:56	3.05925700000000012	02	40-49岁	22.5348570243587716	114.047384310750644	440304	V0440300	13688	39	122	40	121	114.046880669999993	22.5316063799999995	114.04932101	22.5338223400000004	1
2019-10-25 14:31:53	2019-10-25 21:56:35	3.05925700000000012	01	19-29岁	22.5357323363597892	114.051310278754798	440304	V0440300	13689	39	123	40	122	114.04932101	22.5316063799999995	114.051761350000007	22.5338223400000004	1
2019-10-25 15:35:04	2019-10-25 17:05:09	3.05925700000000012	01	30-39岁	22.5342896456731587	114.062727733191352	440304	V0440300	13694	39	128	40	127	114.061522690000004	22.5316063799999995	114.063963029999996	22.5338223400000004	1
2019-10-25 18:39:24	2019-10-25 21:58:12	3.05925700000000012	01	30-39岁	22.5353170110402807	114.064619999878985	440304	V0440300	13695	39	129	40	128	114.063963029999996	22.5316063799999995	114.066403359999995	22.5338223400000004	1
2019-10-25 20:05:02	2019-10-25 22:55:36	3.05925700000000012	02	19-29岁	22.5360355842334705	114.064429912383417	440304	V0440300	13695	39	129	40	128	114.063963029999996	22.5316063799999995	114.066403359999995	22.5338223400000004	1
2019-10-25 15:28:31	2019-10-25 20:29:02	3.05925700000000012	02	30-39岁	22.5356677666770686	114.069995163985141	440304	V0440300	13697	39	131	40	130	114.068843700000002	22.5316063799999995	114.071284030000001	22.5338223400000004	1
2019-10-25 15:07:36	2019-10-25 20:46:11	3.05925700000000012	01	19-29岁	22.5343538840221811	114.073676045869732	440304	V0440300	13698	39	132	40	131	114.071284030000001	22.5316063799999995	114.073724369999994	22.5338223400000004	1
2019-10-25 18:42:38	2019-10-25 20:53:35	3.05925700000000012	01	50-59岁	22.5358175727798304	114.074752790710136	440304	V0440300	13699	39	133	40	132	114.073724369999994	22.5316063799999995	114.07616471	22.5338223400000004	1
2019-10-25 22:14:57	2019-10-25 23:27:10	3.05925700000000012	02	19-29岁	22.5359033246917697	114.08046395352379	440304	V0440300	13701	39	135	40	134	114.078605039999999	22.5316063799999995	114.081045380000006	22.5338223400000004	1
2019-10-25 19:49:59	2019-10-25 20:32:51	3.05925700000000012	01	30-39岁	22.5357081262613796	114.081643689996454	440304	V0440300	13702	39	136	40	135	114.081045380000006	22.5316063799999995	114.083485710000005	22.5338223400000004	1
2019-10-25 17:40:57	2019-10-25 19:49:09	3.17181930000000012	02	30-39岁	22.5349982123797687	114.108795355890877	440303	V0440300	13713	39	147	40	146	114.107889080000007	22.5316063799999995	114.110329410000006	22.5338223400000004	1
2019-10-25 23:19:52	2019-10-25 23:24:34	2.29234759999999982	02	19-29岁	22.5368561127722309	113.899483866993265	440305	V0440300	13984	40	61	43	60	113.898020169999995	22.5338223400000004	113.900460510000002	22.5360383000000013	1
2019-10-25 18:15:57	2019-10-25 19:41:43	2.29234759999999982	01	19-29岁	22.5378382432601008	113.90596122781028	440305	V0440300	13987	40	64	43	63	113.905341179999994	22.5338223400000004	113.907781510000007	22.5360383000000013	1
2019-10-25 15:22:39	2019-10-25 16:44:40	2.29234759999999982	01	30-39岁	22.5362638294688402	113.911378392244075	440305	V0440300	13989	40	66	43	65	113.910221849999999	22.5338223400000004	113.912662190000006	22.5360383000000013	1
2019-10-25 16:32:06	2019-10-25 18:15:31	2.29234759999999982	02	40-49岁	22.5367838570327308	113.914961349494192	440305	V0440300	13990	40	67	43	66	113.912662190000006	22.5338223400000004	113.915102520000005	22.5360383000000013	1
2019-10-25 17:38:36	2019-10-25 23:46:48	2.29234759999999982	01	19-29岁	22.5376993209850482	113.914698115453277	440305	V0440300	13990	40	67	43	66	113.912662190000006	22.5338223400000004	113.915102520000005	22.5360383000000013	2
2019-10-25 09:16:38	2019-10-25 13:55:01	2.29234759999999982	01	19-29岁	22.5376993209850482	113.914698115453277	440305	V0440300	13990	40	67	43	66	113.912662190000006	22.5338223400000004	113.915102520000005	22.5360383000000013	2
2019-10-25 17:12:52	2019-10-25 20:37:49	2.29234759999999982	02	30-39岁	22.5377502154888312	113.920176274197672	440305	V0440300	13993	40	70	43	69	113.919983189999996	22.5338223400000004	113.922423530000003	22.5360383000000013	1
2019-10-25 17:43:30	2019-10-25 21:28:02	2.29234759999999982	02	19-29岁	22.53639246046761	113.931291246010446	440305	V0440300	13997	40	74	42	73	113.929744540000002	22.5338223400000004	113.932184879999994	22.5360383000000013	1
2019-10-25 15:04:28	2019-10-25 16:06:00	2.29234759999999982	01	40-49岁	22.5377928175508409	113.938944970788597	440305	V0440300	14000	40	77	42	76	113.93706555	22.5338223400000004	113.939505879999999	22.5360383000000013	1
2019-10-25 22:25:45	2019-10-25 23:45:18	2.29234759999999982	01	19-29岁	22.5374816742456616	113.944411774216192	440305	V0440300	14003	40	80	42	79	113.944386559999998	22.5338223400000004	113.946826889999997	22.5360383000000013	1
2019-10-25 22:42:54	2019-10-25 23:26:43	2.29234759999999982	02	40-49岁	22.5381714641717394	113.956511556227028	440305	V0440300	14007	40	84	42	83	113.954147899999995	22.5338223400000004	113.956588240000002	22.5360383000000013	1
2019-10-25 18:22:54	2019-10-25 19:43:18	2.29234759999999982	01	50-59岁	22.5375572451999098	113.957914318820556	440305	V0440300	14008	40	85	42	84	113.956588240000002	22.5338223400000004	113.959028570000001	22.5360383000000013	1
2019-10-25 00:07:17	2019-10-25 08:51:02	2.29234759999999982	02	30-39岁	22.5372397485805287	113.960214088538237	440305	V0440300	14009	40	86	42	85	113.959028570000001	22.5338223400000004	113.961468909999994	22.5360383000000013	1
2019-10-25 16:56:59	2019-10-25 19:17:56	2.29234759999999982	01	30-39岁	22.5361852300408287	113.962675715823053	440305	V0440300	14010	40	87	42	86	113.961468909999994	22.5338223400000004	113.963909240000007	22.5360383000000013	1
2019-10-25 08:10:20	2019-10-25 18:21:44	2.29234759999999982	02	30-39岁	22.53809393232779	113.961477799143481	440305	V0440300	14010	40	87	42	86	113.961468909999994	22.5338223400000004	113.963909240000007	22.5360383000000013	1
2019-10-25 12:36:21	2019-10-25 13:59:59	2.29234759999999982	02	60岁以上	22.5372733113550403	113.962467303569582	440305	V0440300	14010	40	87	42	86	113.961468909999994	22.5338223400000004	113.963909240000007	22.5360383000000013	1
2019-10-25 20:52:56	2019-10-25 23:18:16	2.29234759999999982	02	30-39岁	22.5380292585163318	113.962353598130392	440305	V0440300	14010	40	87	42	86	113.961468909999994	22.5338223400000004	113.963909240000007	22.5360383000000013	1
2019-10-25 10:17:40	2019-10-25 12:15:06	2.29234759999999982	01	40-49岁	22.5370749029754407	113.961519548897513	440305	V0440300	14010	40	87	42	86	113.961468909999994	22.5338223400000004	113.963909240000007	22.5360383000000013	1
2019-10-25 17:05:26	2019-10-25 23:40:29	2.29234759999999982	01	30-39岁	22.5378596594088911	113.962930517595709	440305	V0440300	14010	40	87	42	86	113.961468909999994	22.5338223400000004	113.963909240000007	22.5360383000000013	1
2019-10-25 16:57:35	2019-10-25 20:22:37	2.29234759999999982	01	30-39岁	22.5362719284801187	113.965355226869065	440305	V0440300	14011	40	88	42	87	113.963909240000007	22.5338223400000004	113.966349579999999	22.5360383000000013	2
2019-10-25 11:42:23	2019-10-25 13:13:18	2.29234759999999982	01	30-39岁	22.5362719284801187	113.965355226869065	440305	V0440300	14011	40	88	42	87	113.963909240000007	22.5338223400000004	113.966349579999999	22.5360383000000013	2
2019-10-25 20:29:58	2019-10-25 21:48:30	2.29234759999999982	01	30-39岁	22.5365831270085586	113.964629489349122	440305	V0440300	14011	40	88	42	87	113.963909240000007	22.5338223400000004	113.966349579999999	22.5360383000000013	1
2019-10-25 18:53:11	2019-10-25 19:56:06	2.29234759999999982	01	19-29岁	22.5368752900733611	113.964807687817512	440305	V0440300	14011	40	88	42	87	113.963909240000007	22.5338223400000004	113.966349579999999	22.5360383000000013	1
2019-10-25 18:32:13	2019-10-25 21:26:29	2.29234759999999982	02	19-29岁	22.5374174030930696	113.965796507393449	440305	V0440300	14011	40	88	42	87	113.963909240000007	22.5338223400000004	113.966349579999999	22.5360383000000013	1
2019-10-25 15:38:46	2019-10-25 17:12:12	2.29234759999999982	02	19-29岁	22.5373841832821888	113.964514809624745	440305	V0440300	14011	40	88	42	87	113.963909240000007	22.5338223400000004	113.966349579999999	22.5360383000000013	2
2019-10-25 17:12:44	2019-10-25 18:11:57	2.29234759999999982	02	19-29岁	22.5373841832821888	113.964514809624745	440305	V0440300	14011	40	88	42	87	113.963909240000007	22.5338223400000004	113.966349579999999	22.5360383000000013	2
2019-10-25 15:06:59	2019-10-25 17:40:17	2.29234759999999982	02	19-29岁	22.5376152513300312	113.964325162151255	440305	V0440300	14011	40	88	42	87	113.963909240000007	22.5338223400000004	113.966349579999999	22.5360383000000013	1
2019-10-25 22:07:52	2019-10-25 23:15:04	2.29234759999999982	01	19-29岁	22.5360749807552594	113.968789020052085	440305	V0440300	14012	40	89	42	88	113.966349579999999	22.5338223400000004	113.968789920000006	22.5360383000000013	1
2019-10-25 16:43:15	2019-10-25 23:39:29	2.29234759999999982	01	30-39岁	22.5381510663784397	113.967849841299909	440305	V0440300	14012	40	89	42	88	113.966349579999999	22.5338223400000004	113.968789920000006	22.5360383000000013	1
2019-10-25 22:17:05	2019-10-25 23:42:42	2.29234759999999982	02	30-39岁	22.5365757780306595	113.966630998219799	440305	V0440300	14012	40	89	42	88	113.966349579999999	22.5338223400000004	113.968789920000006	22.5360383000000013	1
2019-10-25 00:01:15	2019-10-25 00:21:01	2.29234759999999982	02	19-29岁	22.5363511628541104	113.966684485574433	440305	V0440300	14012	40	89	42	88	113.966349579999999	22.5338223400000004	113.968789920000006	22.5360383000000013	1
2019-10-25 00:05:30	2019-10-25 00:51:20	2.29234759999999982	02	19-29岁	22.5367288672045198	113.967570035343257	440305	V0440300	14012	40	89	42	88	113.966349579999999	22.5338223400000004	113.968789920000006	22.5360383000000013	3
2019-10-25 10:45:12	2019-10-25 12:37:18	2.29234759999999982	02	19-29岁	22.5367288672045198	113.967570035343257	440305	V0440300	14012	40	89	42	88	113.966349579999999	22.5338223400000004	113.968789920000006	22.5360383000000013	3
2019-10-25 16:13:46	2019-10-25 23:32:52	2.29234759999999982	02	19-29岁	22.5367288672045198	113.967570035343257	440305	V0440300	14012	40	89	42	88	113.966349579999999	22.5338223400000004	113.968789920000006	22.5360383000000013	3
2019-10-25 08:53:14	2019-10-25 09:36:50	2.29234759999999982	03	未知	22.5376119739381089	113.978043364868412	440305	V0440300	14016	40	93	42	92	113.976110930000004	22.5338223400000004	113.978551260000003	22.5360383000000013	1
2019-10-25 23:41:53	2019-10-25 23:41:53	2.29234759999999982	01	30-39岁	22.5362528175328691	113.984485106934983	440305	V0440300	14019	40	96	42	95	113.983431929999995	22.5338223400000004	113.985872270000002	22.5360383000000013	1
2019-10-25 21:06:16	2019-10-25 23:42:58	2.29234759999999982	02	19-29岁	22.5376364400427605	113.986077518299055	440305	V0440300	14020	40	97	42	96	113.985872270000002	22.5338223400000004	113.988312609999994	22.5360383000000013	1
2019-10-25 18:57:44	2019-10-25 19:44:55	2.29234759999999982	01	19-29岁	22.5367517731364018	113.987029418131783	440305	V0440300	14020	40	97	42	96	113.985872270000002	22.5338223400000004	113.988312609999994	22.5360383000000013	1
2019-10-25 12:56:50	2019-10-25 23:25:30	2.29234759999999982	01	40-49岁	22.537323881474169	113.989144682976061	440305	V0440300	14021	40	98	42	97	113.988312609999994	22.5338223400000004	113.990752939999993	22.5360383000000013	1
2019-10-25 16:28:24	2019-10-25 18:57:13	2.29234759999999982	01	30-39岁	22.5365825819092898	113.991006703816723	440305	V0440300	14022	40	99	42	98	113.990752939999993	22.5338223400000004	113.99319328	22.5360383000000013	1
2019-10-25 21:40:21	2019-10-25 23:48:35	2.29234759999999982	01	19-29岁	22.5374077146890883	113.99121226435868	440305	V0440300	14022	40	99	42	98	113.990752939999993	22.5338223400000004	113.99319328	22.5360383000000013	1
2019-10-25 00:03:24	2019-10-25 10:07:22	3.05925700000000012	02	19-29岁	22.5368994114324401	114.004106051888812	440304	V0440300	14027	40	104	42	103	114.002954619999997	22.5338223400000004	114.005394960000004	22.5360383000000013	1
2019-10-25 10:04:01	2019-10-25 13:37:39	3.05925700000000012	01	0-18岁	22.5377849289268291	114.043163610242928	440304	V0440300	14043	40	120	41	119	114.042000000000002	22.5338223400000004	114.044440339999994	22.5360383000000013	1
2019-10-25 18:45:32	2019-10-25 19:37:32	3.05925700000000012	01	30-39岁	22.536898264932411	114.045009077298687	440304	V0440300	14044	40	121	41	120	114.044440339999994	22.5338223400000004	114.046880669999993	22.5360383000000013	1
2019-10-25 00:07:35	2019-10-25 00:32:54	3.05925700000000012	02	19-29岁	22.5382319357160803	114.047351352021479	440304	V0440300	14045	40	122	41	121	114.046880669999993	22.5338223400000004	114.04932101	22.5360383000000013	1
2019-10-25 23:04:51	2019-10-25 23:04:51	3.05925700000000012	01	19-29岁	22.5381531603811709	114.04699354005254	440304	V0440300	14045	40	122	41	121	114.046880669999993	22.5338223400000004	114.04932101	22.5360383000000013	1
2019-10-25 23:40:37	2019-10-25 23:44:58	3.05925700000000012	02	19-29岁	22.5381844763651813	114.048207362399125	440304	V0440300	14045	40	122	41	121	114.046880669999993	22.5338223400000004	114.04932101	22.5360383000000013	1
2019-10-25 15:30:55	2019-10-25 15:31:55	3.05925700000000012	01	30-39岁	22.5367571600638286	114.060946067488899	440304	V0440300	14050	40	127	41	126	114.059082349999997	22.5338223400000004	114.061522690000004	22.5360383000000013	2
2019-10-25 08:54:44	2019-10-25 08:55:44	3.05925700000000012	01	30-39岁	22.5367571600638286	114.060946067488899	440304	V0440300	14050	40	127	41	126	114.059082349999997	22.5338223400000004	114.061522690000004	22.5360383000000013	2
2019-10-25 20:47:26	2019-10-25 23:48:14	3.05925700000000012	03	未知	22.5382296447760488	114.062994098850055	440304	V0440300	14051	40	128	41	127	114.061522690000004	22.5338223400000004	114.063963029999996	22.5360383000000013	1
2019-10-25 18:42:35	2019-10-25 21:57:47	3.05925700000000012	01	30-39岁	22.5378966317620701	114.065022075199636	440304	V0440300	14052	40	129	41	128	114.063963029999996	22.5338223400000004	114.066403359999995	22.5360383000000013	1
2019-10-25 21:23:16	2019-10-25 22:20:22	3.05925700000000012	01	19-29岁	22.5361476128433083	114.077019363218113	440304	V0440300	14057	40	134	41	133	114.07616471	22.5338223400000004	114.078605039999999	22.5360383000000013	1
2019-10-25 18:20:38	2019-10-25 19:12:12	3.05925700000000012	01	30-39岁	22.5377977678109289	114.077431537501838	440304	V0440300	14057	40	134	41	133	114.07616471	22.5338223400000004	114.078605039999999	22.5360383000000013	1
2019-10-25 16:59:36	2019-10-25 18:13:19	3.05925700000000012	02	40-49岁	22.5360480034319792	114.080975855444265	440304	V0440300	14058	40	135	41	134	114.078605039999999	22.5338223400000004	114.081045380000006	22.5360383000000013	2
2019-10-25 16:00:17	2019-10-25 16:54:23	3.05925700000000012	02	40-49岁	22.5360480034319792	114.080975855444265	440304	V0440300	14058	40	135	41	134	114.078605039999999	22.5338223400000004	114.081045380000006	22.5360383000000013	2
2019-10-25 20:05:18	2019-10-25 23:15:05	3.17181930000000012	02	40-49岁	22.5372808836342813	114.108747791029799	440303	V0440300	14070	40	147	41	146	114.107889080000007	22.5338223400000004	114.110329410000006	22.5360383000000013	1
2019-10-25 09:05:58	2019-10-25 11:20:06	3.17181930000000012	02	30-39岁	22.5382155953324599	114.11405284781064	440303	V0440300	14072	40	149	41	148	114.112769749999998	22.5338223400000004	114.115210079999997	22.5360383000000013	1
2019-10-25 13:23:08	2019-10-25 14:45:17	3.17181930000000012	01	30-39岁	22.5373660897334886	114.113992788172311	440303	V0440300	14072	40	149	41	148	114.112769749999998	22.5338223400000004	114.115210079999997	22.5360383000000013	1
2019-10-25 11:58:03	2019-10-25 17:15:36	2.29234759999999982	01	30-39岁	22.5393907989518283	113.908792554299737	440305	V0440300	14345	41	65	44	64	113.907781510000007	22.5360383000000013	113.910221849999999	22.5382542599999987	1
2019-10-25 17:54:18	2019-10-25 17:55:18	2.29234759999999982	01	40-49岁	22.5390962297937492	113.909430599880963	440305	V0440300	14345	41	65	44	64	113.907781510000007	22.5360383000000013	113.910221849999999	22.5382542599999987	2
2019-10-25 08:43:36	2019-10-25 10:11:41	2.29234759999999982	01	40-49岁	22.5390962297937492	113.909430599880963	440305	V0440300	14345	41	65	44	64	113.907781510000007	22.5360383000000013	113.910221849999999	22.5382542599999987	2
2019-10-25 19:00:04	2019-10-25 20:06:02	2.29234759999999982	01	19-29岁	22.5400985297041387	113.911807916237834	440305	V0440300	14346	41	66	44	65	113.910221849999999	22.5360383000000013	113.912662190000006	22.5382542599999987	1
2019-10-25 16:57:38	2019-10-25 20:20:06	2.29234759999999982	02	30-39岁	22.5390180203822617	113.912405163350527	440305	V0440300	14346	41	66	44	65	113.910221849999999	22.5360383000000013	113.912662190000006	22.5382542599999987	1
2019-10-25 18:37:42	2019-10-25 21:10:58	2.29234759999999982	01	40-49岁	22.5390530342020696	113.920817695768818	440305	V0440300	14350	41	70	43	69	113.919983189999996	22.5360383000000013	113.922423530000003	22.5382542599999987	1
2019-10-25 00:29:23	2019-10-25 00:39:37	2.29234759999999982	01	19-29岁	22.5386329571524193	113.9200886700783	440305	V0440300	14350	41	70	43	69	113.919983189999996	22.5360383000000013	113.922423530000003	22.5382542599999987	1
2019-10-25 18:14:53	2019-10-25 23:19:14	2.29234759999999982	01	30-39岁	22.5392877268542513	113.954932600333123	440305	V0440300	14364	41	84	43	83	113.954147899999995	22.5360383000000013	113.956588240000002	22.5382542599999987	1
2019-10-25 17:45:03	2019-10-25 19:47:13	2.29234759999999982	01	19-29岁	22.5390625319855609	113.961155405003851	440305	V0440300	14366	41	86	43	85	113.959028570000001	22.5360383000000013	113.961468909999994	22.5382542599999987	1
2019-10-25 00:39:20	2019-10-25 02:05:31	2.29234759999999982	01	19-29岁	22.5382876927665698	113.963134885345241	440305	V0440300	14367	41	87	43	86	113.961468909999994	22.5360383000000013	113.963909240000007	22.5382542599999987	2
2019-10-25 17:05:37	2019-10-25 17:46:59	2.29234759999999982	01	19-29岁	22.5382876927665698	113.963134885345241	440305	V0440300	14367	41	87	43	86	113.961468909999994	22.5360383000000013	113.963909240000007	22.5382542599999987	2
2019-10-25 16:34:50	2019-10-25 20:28:43	2.29234759999999982	02	19-29岁	22.5402046837978105	113.961897909123024	440305	V0440300	14367	41	87	43	86	113.961468909999994	22.5360383000000013	113.963909240000007	22.5382542599999987	1
2019-10-25 08:18:11	2019-10-25 10:09:48	2.29234759999999982	01	19-29岁	22.538588041205891	113.964702207106356	440305	V0440300	14368	41	88	43	87	113.963909240000007	22.5360383000000013	113.966349579999999	22.5382542599999987	1
2019-10-25 14:14:57	2019-10-25 14:59:06	2.29234759999999982	01	19-29岁	22.5383699171409901	113.964143486465289	440305	V0440300	14368	41	88	43	87	113.963909240000007	22.5360383000000013	113.966349579999999	22.5382542599999987	1
2019-10-25 12:24:55	2019-10-25 21:40:06	2.29234759999999982	01	19-29岁	22.5388850348186587	113.9665707895102	440305	V0440300	14369	41	89	43	88	113.966349579999999	22.5360383000000013	113.968789920000006	22.5382542599999987	1
2019-10-25 22:13:28	2019-10-25 22:46:25	2.29234759999999982	01	19-29岁	22.5396419088511699	113.968419616326159	440305	V0440300	14369	41	89	43	88	113.966349579999999	22.5360383000000013	113.968789920000006	22.5382542599999987	1
2019-10-25 14:44:21	2019-10-25 15:41:09	2.29234759999999982	01	19-29岁	22.5391257738105395	113.967371909205923	440305	V0440300	14369	41	89	43	88	113.966349579999999	22.5360383000000013	113.968789920000006	22.5382542599999987	1
2019-10-25 22:53:14	2019-10-25 22:56:28	2.29234759999999982	01	19-29岁	22.5404276266763191	113.968927085329099	440305	V0440300	14370	41	90	43	89	113.968789920000006	22.5360383000000013	113.971230250000005	22.5382542599999987	1
2019-10-25 11:13:53	2019-10-25 14:53:59	2.29234759999999982	02	19-29岁	22.53898880131959	113.969201411719069	440305	V0440300	14370	41	90	43	89	113.968789920000006	22.5360383000000013	113.971230250000005	22.5382542599999987	1
2019-10-25 16:22:16	2019-10-25 18:09:27	2.29234759999999982	01	19-29岁	22.5400247576434616	113.971015016781152	440305	V0440300	14370	41	90	43	89	113.968789920000006	22.5360383000000013	113.971230250000005	22.5382542599999987	1
2019-10-25 21:36:59	2019-10-25 23:46:29	2.29234759999999982	01	30-39岁	22.5395167088071311	113.971832499122144	440305	V0440300	14371	41	91	43	90	113.971230250000005	22.5360383000000013	113.973670589999998	22.5382542599999987	1
2019-10-25 20:38:47	2019-10-25 22:22:14	2.29234759999999982	01	19-29岁	22.5386767411733118	113.975154098139825	440305	V0440300	14372	41	92	43	91	113.973670589999998	22.5360383000000013	113.976110930000004	22.5382542599999987	2
2019-10-25 12:17:41	2019-10-25 14:12:59	2.29234759999999982	01	19-29岁	22.5386767411733118	113.975154098139825	440305	V0440300	14372	41	92	43	91	113.973670589999998	22.5360383000000013	113.976110930000004	22.5382542599999987	2
2019-10-25 12:16:17	2019-10-25 14:04:32	2.29234759999999982	01	19-29岁	22.5386206484284308	113.976010284280093	440305	V0440300	14372	41	92	43	91	113.973670589999998	22.5360383000000013	113.976110930000004	22.5382542599999987	1
2019-10-25 21:26:42	2019-10-25 22:52:19	2.29234759999999982	01	40-49岁	22.5388219295286092	113.978075300786514	440305	V0440300	14373	41	93	43	92	113.976110930000004	22.5360383000000013	113.978551260000003	22.5382542599999987	1
2019-10-25 17:52:32	2019-10-25 18:45:15	2.29234759999999982	01	50-59岁	22.5390672542662784	113.978643173366947	440305	V0440300	14374	41	94	43	93	113.978551260000003	22.5360383000000013	113.980991599999996	22.5382542599999987	1
2019-10-25 19:18:39	2019-10-25 21:51:29	2.29234759999999982	01	19-29岁	22.5392549297509888	113.985274822991883	440305	V0440300	14376	41	96	43	95	113.983431929999995	22.5360383000000013	113.985872270000002	22.5382542599999987	2
2019-10-25 18:35:15	2019-10-25 19:15:00	2.29234759999999982	01	19-29岁	22.5392549297509888	113.985274822991883	440305	V0440300	14376	41	96	43	95	113.983431929999995	22.5360383000000013	113.985872270000002	22.5382542599999987	2
2019-10-25 00:02:41	2019-10-25 00:17:24	2.29234759999999982	02	19-29岁	22.5404418331343983	113.985521066892815	440305	V0440300	14376	41	96	43	95	113.983431929999995	22.5360383000000013	113.985872270000002	22.5382542599999987	1
2019-10-25 20:50:42	2019-10-25 20:51:42	3.05925700000000012	01	50-59岁	22.5390952208269688	113.992166658469117	440304	V0440300	14379	41	99	43	98	113.990752939999993	22.5360383000000013	113.99319328	22.5382542599999987	1
2019-10-25 20:14:32	2019-10-25 21:27:31	3.05925700000000012	01	0-18岁	22.5402946522129604	113.994530717970662	440304	V0440300	14380	41	100	43	99	113.99319328	22.5360383000000013	113.995633609999999	22.5382542599999987	1
2019-10-25 00:26:16	2019-10-25 18:00:18	3.05925700000000012	01	30-39岁	22.539251253496861	113.993270858498505	440304	V0440300	14380	41	100	43	99	113.99319328	22.5360383000000013	113.995633609999999	22.5382542599999987	1
2019-10-25 23:29:17	2019-10-25 23:42:45	3.05925700000000012	02	19-29岁	22.5393891474849113	113.998718362041899	440304	V0440300	14382	41	102	43	101	113.998073950000006	22.5360383000000013	114.000514289999998	22.5382542599999987	1
2019-10-25 06:20:29	2019-10-25 16:49:39	3.05925700000000012	02	40-49岁	22.539994041473431	114.005020513624046	440304	V0440300	14384	41	104	43	103	114.002954619999997	22.5360383000000013	114.005394960000004	22.5382542599999987	1
2019-10-25 01:01:40	2019-10-25 23:09:18	3.05925700000000012	01	19-29岁	22.5392079457874885	114.005941047455295	440304	V0440300	14385	41	105	43	104	114.005394960000004	22.5360383000000013	114.007835290000003	22.5382542599999987	1
2019-10-25 09:54:17	2019-10-25 09:55:17	3.05925700000000012	01	19-29岁	22.5400788240458887	114.009089599514937	440304	V0440300	14386	41	106	43	105	114.007835290000003	22.5360383000000013	114.010275629999995	22.5382542599999987	1
2019-10-25 21:09:23	2019-10-25 22:18:26	3.05925700000000012	02	0-18岁	22.5399709768989105	114.012026098064581	440304	V0440300	14387	41	107	43	106	114.010275629999995	22.5360383000000013	114.012715970000002	22.5382542599999987	1
2019-10-25 16:42:08	2019-10-25 18:37:01	3.05925700000000012	02	40-49岁	22.5384955829900591	114.013738695601646	440304	V0440300	14388	41	108	43	107	114.012715970000002	22.5360383000000013	114.015156300000001	22.5382542599999987	1
2019-10-25 19:25:10	2019-10-25 22:32:02	3.05925700000000012	01	30-39岁	22.5400130056174497	114.0157463553806	440304	V0440300	14389	41	109	43	108	114.015156300000001	22.5360383000000013	114.017596639999994	22.5382542599999987	1
2019-10-25 19:30:27	2019-10-25 22:47:14	3.05925700000000012	02	30-39岁	22.5401441836302787	114.015520068781655	440304	V0440300	14389	41	109	43	108	114.015156300000001	22.5360383000000013	114.017596639999994	22.5382542599999987	1
2019-10-25 13:53:50	2019-10-25 14:55:11	3.05925700000000012	01	0-18岁	22.5384036193610093	114.019482673562578	440304	V0440300	14390	41	110	43	109	114.017596639999994	22.5360383000000013	114.02003698	22.5382542599999987	1
2019-10-25 00:00:21	2019-10-25 01:23:13	3.05925700000000012	02	19-29岁	22.5404663056463193	114.023645343984214	440304	V0440300	14392	41	112	43	111	114.022477309999999	22.5360383000000013	114.024917650000006	22.5382542599999987	1
2019-10-25 00:09:26	2019-10-25 01:27:32	3.05925700000000012	01	40-49岁	22.5400549244171593	114.031660087600642	440304	V0440300	14395	41	115	43	114	114.029798319999998	22.5360383000000013	114.032238660000004	22.5382542599999987	1
2019-10-25 01:03:10	2019-10-25 02:21:56	3.05925700000000012	02	19-29岁	22.538278006767861	114.042492420831792	440304	V0440300	14400	41	120	42	119	114.042000000000002	22.5360383000000013	114.044440339999994	22.5382542599999987	1
2019-10-25 00:00:39	2019-10-25 02:33:47	3.05925700000000012	01	30-39岁	22.5392608720118304	114.051779380145476	440304	V0440300	14404	41	124	42	123	114.051761350000007	22.5360383000000013	114.054201680000006	22.5382542599999987	1
2019-10-25 19:42:10	2019-10-25 22:03:13	3.05925700000000012	02	30-39岁	22.5402106034229384	114.054353391207613	440304	V0440300	14405	41	125	42	124	114.054201680000006	22.5360383000000013	114.056642019999998	22.5382542599999987	1
2019-10-25 19:32:29	2019-10-25 22:54:33	3.05925700000000012	02	19-29岁	22.53847258839048	114.060977739380888	440304	V0440300	14407	41	127	42	126	114.059082349999997	22.5360383000000013	114.061522690000004	22.5382542599999987	1
2019-10-25 00:28:29	2019-10-25 10:06:53	3.05925700000000012	02	19-29岁	22.5387630099675285	114.06304110359271	440304	V0440300	14408	41	128	42	127	114.061522690000004	22.5360383000000013	114.063963029999996	22.5382542599999987	2
2019-10-25 10:13:15	2019-10-25 22:42:02	3.05925700000000012	02	19-29岁	22.5387630099675285	114.06304110359271	440304	V0440300	14408	41	128	42	127	114.061522690000004	22.5360383000000013	114.063963029999996	22.5382542599999987	2
2019-10-25 16:26:47	2019-10-25 21:58:00	3.05925700000000012	01	40-49岁	22.5401996702842702	114.063622805337062	440304	V0440300	14408	41	128	42	127	114.061522690000004	22.5360383000000013	114.063963029999996	22.5382542599999987	1
2019-10-25 13:28:25	2019-10-25 14:13:25	3.05925700000000012	01	19-29岁	22.53981666397328	114.063407441695546	440304	V0440300	14408	41	128	42	127	114.061522690000004	22.5360383000000013	114.063963029999996	22.5382542599999987	1
2019-10-25 07:48:58	2019-10-25 11:10:54	3.05925700000000012	01	40-49岁	22.5398410688828115	114.0632611831942	440304	V0440300	14408	41	128	42	127	114.061522690000004	22.5360383000000013	114.063963029999996	22.5382542599999987	1
2019-10-25 21:52:52	2019-10-25 23:38:23	3.05925700000000012	02	19-29岁	22.5385756760636404	114.063161661901745	440304	V0440300	14408	41	128	42	127	114.061522690000004	22.5360383000000013	114.063963029999996	22.5382542599999987	1
2019-10-25 17:19:37	2019-10-25 17:20:37	3.05925700000000012	01	19-29岁	22.5385363497710287	114.065950998224295	440304	V0440300	14409	41	129	42	128	114.063963029999996	22.5360383000000013	114.066403359999995	22.5382542599999987	1
2019-10-25 14:51:37	2019-10-25 20:20:15	3.05925700000000012	02	0-18岁	22.5397199178761092	114.074437321422096	440304	V0440300	14413	41	133	42	132	114.073724369999994	22.5360383000000013	114.07616471	22.5382542599999987	1
2019-10-25 21:19:13	2019-10-25 23:16:11	3.05925700000000012	01	19-29岁	22.5399094651119114	114.077911726972999	440304	V0440300	14414	41	134	42	133	114.07616471	22.5360383000000013	114.078605039999999	22.5382542599999987	1
2019-10-25 18:20:12	2019-10-25 19:14:08	3.05925700000000012	01	30-39岁	22.5383056571224287	114.077566580047517	440304	V0440300	14414	41	134	42	133	114.07616471	22.5360383000000013	114.078605039999999	22.5382542599999987	1
2019-10-25 23:33:41	2019-10-25 23:33:41	3.17181930000000012	02	30-39岁	22.5404287065683206	114.10762309648058	440303	V0440300	14426	41	146	42	145	114.10544874	22.5360383000000013	114.107889080000007	22.5382542599999987	1
2019-10-25 22:24:03	2019-10-25 23:43:57	2.29234759999999982	01	30-39岁	22.5412063897297301	113.905594641857988	440305	V0440300	14701	42	64	45	63	113.905341179999994	22.5382542599999987	113.907781510000007	22.5404702099999987	1
2019-10-25 21:38:03	2019-10-25 23:16:23	2.29234759999999982	01	19-29岁	22.5420717818121901	113.910705011713446	440305	V0440300	14703	42	66	45	65	113.910221849999999	22.5382542599999987	113.912662190000006	22.5404702099999987	1
2019-10-25 15:28:56	2019-10-25 17:53:44	2.29234759999999982	01	30-39岁	22.5414939665432996	113.920569202089595	440305	V0440300	14707	42	70	44	69	113.919983189999996	22.5382542599999987	113.922423530000003	22.5404702099999987	1
2019-10-25 18:36:28	2019-10-25 23:05:21	2.29234759999999982	01	19-29岁	22.5413074113516601	113.922137512119619	440305	V0440300	14707	42	70	44	69	113.919983189999996	22.5382542599999987	113.922423530000003	22.5404702099999987	1
2019-10-25 20:54:49	2019-10-25 23:37:03	2.29234759999999982	03	未知	22.5420737177944588	113.922567414846796	440305	V0440300	14708	42	71	44	70	113.922423530000003	22.5382542599999987	113.924863869999996	22.5404702099999987	1
2019-10-25 10:15:56	2019-10-25 14:30:51	2.29234759999999982	02	30-39岁	22.5424208523312117	113.960255998123117	440305	V0440300	14723	42	86	44	85	113.959028570000001	22.5382542599999987	113.961468909999994	22.5404702099999987	1
2019-10-25 09:54:36	2019-10-25 11:16:59	2.29234759999999982	01	30-39岁	22.5416075866325514	113.961634006490641	440305	V0440300	14724	42	87	44	86	113.961468909999994	22.5382542599999987	113.963909240000007	22.5404702099999987	2
2019-10-25 14:37:47	2019-10-25 18:36:34	2.29234759999999982	01	30-39岁	22.5416075866325514	113.961634006490641	440305	V0440300	14724	42	87	44	86	113.961468909999994	22.5382542599999987	113.963909240000007	22.5404702099999987	2
2019-10-25 11:26:14	2019-10-25 13:46:22	2.29234759999999982	03	未知	22.5426359196341295	113.963039685475181	440305	V0440300	14724	42	87	44	86	113.961468909999994	22.5382542599999987	113.963909240000007	22.5404702099999987	1
2019-10-25 10:15:14	2019-10-25 10:22:37	2.29234759999999982	03	未知	22.5423084035168095	113.962901121892273	440305	V0440300	14724	42	87	44	86	113.961468909999994	22.5382542599999987	113.963909240000007	22.5404702099999987	1
2019-10-25 09:29:23	2019-10-25 10:33:38	2.29234759999999982	01	40-49岁	22.5417374980810692	113.962777604194557	440305	V0440300	14724	42	87	44	86	113.961468909999994	22.5382542599999987	113.963909240000007	22.5404702099999987	3
2019-10-25 18:40:29	2019-10-25 19:52:16	2.29234759999999982	01	40-49岁	22.5417374980810692	113.962777604194557	440305	V0440300	14724	42	87	44	86	113.961468909999994	22.5382542599999987	113.963909240000007	22.5404702099999987	3
2019-10-25 08:17:27	2019-10-25 09:14:35	2.29234759999999982	01	40-49岁	22.5417374980810692	113.962777604194557	440305	V0440300	14724	42	87	44	86	113.961468909999994	22.5382542599999987	113.963909240000007	22.5404702099999987	3
2019-10-25 16:16:35	2019-10-25 18:24:53	2.29234759999999982	02	60岁以上	22.5409590425292805	113.963610758372241	440305	V0440300	14724	42	87	44	86	113.961468909999994	22.5382542599999987	113.963909240000007	22.5404702099999987	1
2019-10-25 20:25:28	2019-10-25 22:12:06	2.29234759999999982	01	19-29岁	22.540969593922231	113.962736125627174	440305	V0440300	14724	42	87	44	86	113.961468909999994	22.5382542599999987	113.963909240000007	22.5404702099999987	1
2019-10-25 09:22:23	2019-10-25 22:37:22	2.29234759999999982	01	19-29岁	22.5426720044929709	113.963038895336979	440305	V0440300	14724	42	87	44	86	113.961468909999994	22.5382542599999987	113.963909240000007	22.5404702099999987	1
2019-10-25 06:32:43	2019-10-25 12:43:41	2.29234759999999982	01	50-59岁	22.5416872820645509	113.962030601003917	440305	V0440300	14724	42	87	44	86	113.961468909999994	22.5382542599999987	113.963909240000007	22.5404702099999987	2
2019-10-25 14:25:40	2019-10-25 17:42:45	2.29234759999999982	01	50-59岁	22.5416872820645509	113.962030601003917	440305	V0440300	14724	42	87	44	86	113.961468909999994	22.5382542599999987	113.963909240000007	22.5404702099999987	2
2019-10-25 18:40:56	2019-10-25 20:30:01	2.29234759999999982	01	30-39岁	22.541597648002309	113.964451753575403	440305	V0440300	14725	42	88	44	87	113.963909240000007	22.5382542599999987	113.966349579999999	22.5404702099999987	1
2019-10-25 00:00:14	2019-10-25 00:35:21	2.29234759999999982	01	19-29岁	22.5410755171179709	113.964521473956438	440305	V0440300	14725	42	88	44	87	113.963909240000007	22.5382542599999987	113.966349579999999	22.5404702099999987	1
2019-10-25 13:10:51	2019-10-25 18:16:59	2.29234759999999982	01	19-29岁	22.5417008426012195	113.965615371740455	440305	V0440300	14725	42	88	44	87	113.963909240000007	22.5382542599999987	113.966349579999999	22.5404702099999987	1
2019-10-25 21:48:57	2019-10-25 21:48:57	2.29234759999999982	02	19-29岁	22.5425211468742184	113.966520417261933	440305	V0440300	14726	42	89	44	88	113.966349579999999	22.5382542599999987	113.968789920000006	22.5404702099999987	1
2019-10-25 22:40:37	2019-10-25 23:42:37	2.29234759999999982	02	19-29岁	22.5413481168754402	113.967488487949879	440305	V0440300	14726	42	89	44	88	113.966349579999999	22.5382542599999987	113.968789920000006	22.5404702099999987	1
2019-10-25 19:54:48	2019-10-25 22:15:16	2.29234759999999982	02	30-39岁	22.5423746329618311	113.974548807239202	440305	V0440300	14729	42	92	44	91	113.973670589999998	22.5382542599999987	113.976110930000004	22.5404702099999987	1
2019-10-25 19:59:09	2019-10-25 21:13:36	2.29234759999999982	01	30-39岁	22.5406181007285014	113.974247074193173	440305	V0440300	14729	42	92	44	91	113.973670589999998	22.5382542599999987	113.976110930000004	22.5404702099999987	1
2019-10-25 23:24:28	2019-10-25 23:26:01	2.29234759999999982	01	40-49岁	22.54101320283959	113.983264319965343	440305	V0440300	14732	42	95	44	94	113.980991599999996	22.5382542599999987	113.983431929999995	22.5404702099999987	1
2019-10-25 19:57:19	2019-10-25 20:59:31	2.29234759999999982	01	19-29岁	22.5416020524423608	113.982901746103522	440305	V0440300	14732	42	95	44	94	113.980991599999996	22.5382542599999987	113.983431929999995	22.5404702099999987	1
2019-10-25 22:58:25	2019-10-25 23:41:27	2.29234759999999982	01	30-39岁	22.5407919126860996	113.986863942505366	440305	V0440300	14734	42	97	44	96	113.985872270000002	22.5382542599999987	113.988312609999994	22.5404702099999987	1
2019-10-25 22:54:10	2019-10-25 23:44:51	2.29234759999999982	01	19-29岁	22.5425512872936196	113.985873570736345	440305	V0440300	14734	42	97	44	96	113.985872270000002	22.5382542599999987	113.988312609999994	22.5404702099999987	1
2019-10-25 22:00:21	2019-10-25 23:43:45	3.05925700000000012	01	50-59岁	22.541576648344531	113.990694344827887	440304	V0440300	14735	42	98	44	97	113.988312609999994	22.5382542599999987	113.990752939999993	22.5404702099999987	1
2019-10-25 17:01:56	2019-10-25 23:23:50	2.29234759999999982	02	40-49岁	22.5413940577079615	113.992029368701466	440305	V0440300	14736	42	99	44	98	113.990752939999993	22.5382542599999987	113.99319328	22.5404702099999987	1
2019-10-25 21:39:31	2019-10-25 23:37:35	2.29234759999999982	01	19-29岁	22.541776962576229	113.993682470307789	440305	V0440300	14737	42	100	44	99	113.99319328	22.5382542599999987	113.995633609999999	22.5404702099999987	1
2019-10-25 20:17:32	2019-10-25 21:23:29	3.05925700000000012	01	0-18岁	22.5423965980316297	113.993999379455744	440304	V0440300	14737	42	100	44	99	113.99319328	22.5382542599999987	113.995633609999999	22.5404702099999987	1
2019-10-25 18:48:03	2019-10-25 22:51:22	3.05925700000000012	02	19-29岁	22.5408963791255204	114.005010746967514	440304	V0440300	14741	42	104	44	103	114.002954619999997	22.5382542599999987	114.005394960000004	22.5404702099999987	1
2019-10-25 21:16:58	2019-10-25 22:47:54	3.05925700000000012	02	40-49岁	22.5413370598125908	114.006380885496782	440304	V0440300	14742	42	105	44	104	114.005394960000004	22.5382542599999987	114.007835290000003	22.5404702099999987	1
2019-10-25 21:46:06	2019-10-25 23:35:56	3.05925700000000012	02	19-29岁	22.5406413532311909	114.007309188017175	440304	V0440300	14742	42	105	44	104	114.005394960000004	22.5382542599999987	114.007835290000003	22.5404702099999987	1
2019-10-25 19:52:37	2019-10-25 22:27:44	3.05925700000000012	02	19-29岁	22.5408265327096409	114.009015182478919	440304	V0440300	14743	42	106	44	105	114.007835290000003	22.5382542599999987	114.010275629999995	22.5404702099999987	1
2019-10-25 22:50:34	2019-10-25 23:03:15	3.05925700000000012	03	未知	22.5419724814692692	114.009971781897661	440304	V0440300	14743	42	106	44	105	114.007835290000003	22.5382542599999987	114.010275629999995	22.5404702099999987	1
2019-10-25 19:48:02	2019-10-25 22:34:48	3.05925700000000012	01	30-39岁	22.5415228222034187	114.009087611504043	440304	V0440300	14743	42	106	44	105	114.007835290000003	22.5382542599999987	114.010275629999995	22.5404702099999987	1
2019-10-25 16:22:32	2019-10-25 18:35:43	3.05925700000000012	01	19-29岁	22.5411371167029912	114.01261308022832	440304	V0440300	14744	42	107	44	106	114.010275629999995	22.5382542599999987	114.012715970000002	22.5404702099999987	1
2019-10-25 09:55:55	2019-10-25 14:13:10	3.05925700000000012	02	30-39岁	22.5424527668614303	114.018336622405428	440304	V0440300	14747	42	110	44	109	114.017596639999994	22.5382542599999987	114.02003698	22.5404702099999987	1
2019-10-25 10:14:41	2019-10-25 14:06:55	3.05925700000000012	01	19-29岁	22.5424829235425896	114.03803049366725	440304	V0440300	14755	42	118	43	117	114.037119329999996	22.5382542599999987	114.039559659999995	22.5404702099999987	2
2019-10-25 14:07:08	2019-10-25 15:58:15	3.05925700000000012	01	19-29岁	22.5424829235425896	114.03803049366725	440304	V0440300	14755	42	118	43	117	114.037119329999996	22.5382542599999987	114.039559659999995	22.5404702099999987	2
2019-10-25 17:16:44	2019-10-25 21:56:07	3.05925700000000012	02	30-39岁	22.5413952645721807	114.040230122622773	440304	V0440300	14756	42	119	43	118	114.039559659999995	22.5382542599999987	114.042000000000002	22.5404702099999987	1
2019-10-25 14:50:59	2019-10-25 16:51:59	3.05925700000000012	02	19-29岁	22.5408876780661984	114.058798729657184	440304	V0440300	14763	42	126	43	125	114.056642019999998	22.5382542599999987	114.059082349999997	22.5404702099999987	2
2019-10-25 22:52:11	2019-10-25 23:47:16	3.05925700000000012	02	19-29岁	22.5408876780661984	114.058798729657184	440304	V0440300	14763	42	126	43	125	114.056642019999998	22.5382542599999987	114.059082349999997	22.5404702099999987	2
2019-10-25 08:19:36	2019-10-25 09:28:52	3.05925700000000012	01	40-49岁	22.5404893279723595	114.059224970033611	440304	V0440300	14764	42	127	43	126	114.059082349999997	22.5382542599999987	114.061522690000004	22.5404702099999987	1
2019-10-25 23:14:08	2019-10-25 23:14:08	3.05925700000000012	01	40-49岁	22.5409148420462913	114.062752640988691	440304	V0440300	14765	42	128	43	127	114.061522690000004	22.5382542599999987	114.063963029999996	22.5404702099999987	1
2019-10-25 19:18:22	2019-10-25 20:41:39	3.05925700000000012	02	19-29岁	22.54164111818897	114.071394463005902	440304	V0440300	14769	42	132	43	131	114.071284030000001	22.5382542599999987	114.073724369999994	22.5404702099999987	1
2019-10-25 00:12:48	2019-10-25 00:23:27	3.05925700000000012	01	19-29岁	22.5421806099522293	114.076736784697218	440304	V0440300	14771	42	134	43	133	114.07616471	22.5382542599999987	114.078605039999999	22.5404702099999987	2
2019-10-25 21:04:00	2019-10-25 23:43:49	3.05925700000000012	01	19-29岁	22.5421806099522293	114.076736784697218	440304	V0440300	14771	42	134	43	133	114.07616471	22.5382542599999987	114.078605039999999	22.5404702099999987	2
2019-10-25 19:00:08	2019-10-25 20:07:11	3.05925700000000012	01	30-39岁	22.5423245419998288	114.078696461816563	440304	V0440300	14772	42	135	43	134	114.078605039999999	22.5382542599999987	114.081045380000006	22.5404702099999987	1
2019-10-25 10:53:48	2019-10-25 11:56:24	3.05925700000000012	01	19-29岁	22.5411066294406197	114.087680573694513	440304	V0440300	14775	42	138	43	137	114.085926049999998	22.5382542599999987	114.088366390000004	22.5404702099999987	1
2019-10-25 20:31:53	2019-10-25 21:17:32	3.05925700000000012	02	19-29岁	22.542041925442561	114.092480293311795	440304	V0440300	14777	42	140	43	139	114.090806720000003	22.5382542599999987	114.093247059999996	22.5404702099999987	1
2019-10-25 21:06:16	2019-10-25 21:37:10	3.05925700000000012	02	19-29岁	22.542292553470979	114.092863698958453	440304	V0440300	14777	42	140	43	139	114.090806720000003	22.5382542599999987	114.093247059999996	22.5404702099999987	2
2019-10-25 21:37:21	2019-10-25 22:46:21	3.05925700000000012	02	19-29岁	22.542292553470979	114.092863698958453	440304	V0440300	14777	42	140	43	139	114.090806720000003	22.5382542599999987	114.093247059999996	22.5404702099999987	2
2019-10-25 20:43:44	2019-10-25 20:44:44	3.05925700000000012	01	19-29岁	22.5419955309422804	114.095405921739811	440304	V0440300	14778	42	141	43	140	114.093247059999996	22.5382542599999987	114.095687400000003	22.5404702099999987	1
2019-10-25 19:39:31	2019-10-25 19:39:31	3.17181930000000012	01	30-39岁	22.5422582142864698	114.098956661297535	440303	V0440300	14780	42	143	43	142	114.098127730000002	22.5382542599999987	114.100568069999994	22.5404702099999987	2
2019-10-25 07:29:30	2019-10-25 09:10:44	3.17181930000000012	01	30-39岁	22.5422582142864698	114.098956661297535	440303	V0440300	14780	42	143	43	142	114.098127730000002	22.5382542599999987	114.100568069999994	22.5404702099999987	2
2019-10-25 12:14:39	2019-10-25 20:40:55	3.17181930000000012	01	30-39岁	22.5423593900780617	114.108078384722106	440303	V0440300	14784	42	147	43	146	114.107889080000007	22.5382542599999987	114.110329410000006	22.5404702099999987	1
2019-10-25 14:44:39	2019-10-25 15:30:46	3.17181930000000012	01	30-39岁	22.5426016574689783	114.111513011600991	440303	V0440300	14785	42	148	43	147	114.110329410000006	22.5382542599999987	114.112769749999998	22.5404702099999987	1
2019-10-25 16:19:01	2019-10-25 17:39:35	3.17181930000000012	02	19-29岁	22.5419209886175302	114.115326367899812	440303	V0440300	14787	42	150	43	149	114.115210079999997	22.5382542599999987	114.117650420000004	22.5404702099999987	1
2019-10-25 20:57:41	2019-10-25 22:29:46	3.17181930000000012	02	30-39岁	22.5407567412322898	114.120869564989619	440303	V0440300	14789	42	152	43	151	114.120090759999997	22.5382542599999987	114.122531089999995	22.5404702099999987	1
2019-10-25 19:37:25	2019-10-25 20:40:49	2.29234759999999982	01	19-29岁	22.544035875637249	113.898351833395296	440305	V0440300	15055	43	61	46	60	113.898020169999995	22.5404702099999987	113.900460510000002	22.5426861699999996	1
2019-10-25 19:44:05	2019-10-25 20:37:35	2.29234759999999982	02	19-29岁	22.5443630320791186	113.901744908515866	440305	V0440300	15056	43	62	46	61	113.900460510000002	22.5404702099999987	113.902900840000001	22.5426861699999996	1
2019-10-25 00:00:57	2019-10-25 00:55:44	2.29234759999999982	01	30-39岁	22.5438330087798597	113.90655615531648	440305	V0440300	15058	43	64	46	63	113.905341179999994	22.5404702099999987	113.907781510000007	22.5426861699999996	1
2019-10-25 23:47:43	2019-10-25 23:47:43	2.29234759999999982	01	19-29岁	22.5427052367075014	113.915023958224879	440305	V0440300	15061	43	67	46	66	113.912662190000006	22.5404702099999987	113.915102520000005	22.5426861699999996	1
2019-10-25 10:02:44	2019-10-25 13:09:52	2.29234759999999982	02	19-29岁	22.5448764170049607	113.916238681083058	440305	V0440300	15062	43	68	45	67	113.915102520000005	22.5404702099999987	113.917542859999998	22.5426861699999996	1
2019-10-25 19:49:24	2019-10-25 22:52:38	2.29234759999999982	02	19-29岁	22.5440215700234887	113.929567967319201	440305	V0440300	15067	43	73	45	72	113.927304199999995	22.5404702099999987	113.929744540000002	22.5426861699999996	1
2019-10-25 15:11:41	2019-10-25 19:53:29	2.29234759999999982	02	40-49岁	22.544636623400951	113.936734207982099	440305	V0440300	15070	43	76	45	75	113.934625209999993	22.5404702099999987	113.93706555	22.5426861699999996	1
2019-10-25 20:27:49	2019-10-25 23:24:00	2.29234759999999982	02	19-29岁	22.5431505763300706	113.948756079241633	440305	V0440300	15075	43	81	45	80	113.946826889999997	22.5404702099999987	113.949267230000004	22.5426861699999996	1
2019-10-25 23:12:53	2019-10-25 23:44:14	2.29234759999999982	03	未知	22.5447653063032689	113.947292338419487	440305	V0440300	15075	43	81	45	80	113.946826889999997	22.5404702099999987	113.949267230000004	22.5426861699999996	1
2019-10-25 20:12:21	2019-10-25 20:48:12	2.29234759999999982	02	19-29岁	22.5441101803053385	113.960821350462666	440305	V0440300	15080	43	86	45	85	113.959028570000001	22.5404702099999987	113.961468909999994	22.5426861699999996	1
2019-10-25 17:40:48	2019-10-25 20:25:55	2.29234759999999982	01	40-49岁	22.5444128133474209	113.961553119576081	440305	V0440300	15081	43	87	45	86	113.961468909999994	22.5404702099999987	113.963909240000007	22.5426861699999996	1
2019-10-25 08:08:50	2019-10-25 09:12:59	2.29234759999999982	02	19-29岁	22.5439407823309494	113.964274164630979	440305	V0440300	15082	43	88	45	87	113.963909240000007	22.5404702099999987	113.966349579999999	22.5426861699999996	1
2019-10-25 13:38:33	2019-10-25 15:26:32	2.29234759999999982	01	40-49岁	22.5428297043880406	113.964220758702112	440305	V0440300	15082	43	88	45	87	113.963909240000007	22.5404702099999987	113.966349579999999	22.5426861699999996	1
2019-10-25 17:30:06	2019-10-25 18:56:13	2.29234759999999982	02	19-29岁	22.54437897011627	113.964060540712026	440305	V0440300	15082	43	88	45	87	113.963909240000007	22.5404702099999987	113.966349579999999	22.5426861699999996	1
2019-10-25 11:48:34	2019-10-25 12:26:44	2.29234759999999982	01	19-29岁	22.5429174981995502	113.964568602956874	440305	V0440300	15082	43	88	45	87	113.963909240000007	22.5404702099999987	113.966349579999999	22.5426861699999996	1
2019-10-25 19:32:31	2019-10-25 20:16:13	2.29234759999999982	01	19-29岁	22.5443412068618514	113.968754114708332	440305	V0440300	15083	43	89	45	88	113.966349579999999	22.5404702099999987	113.968789920000006	22.5426861699999996	1
2019-10-25 19:29:12	2019-10-25 22:03:02	2.29234759999999982	01	30-39岁	22.5440341546954706	113.970179337263332	440305	V0440300	15084	43	90	45	89	113.968789920000006	22.5404702099999987	113.971230250000005	22.5426861699999996	1
2019-10-25 10:58:50	2019-10-25 11:40:10	2.29234759999999982	01	未知	22.54384026484923	113.984825386748327	440305	V0440300	15090	43	96	45	95	113.983431929999995	22.5404702099999987	113.985872270000002	22.5426861699999996	1
2019-10-25 18:25:50	2019-10-25 19:36:11	2.29234759999999982	02	40-49岁	22.5431784236265003	113.984664889659982	440305	V0440300	15090	43	96	45	95	113.983431929999995	22.5404702099999987	113.985872270000002	22.5426861699999996	1
2019-10-25 18:24:49	2019-10-25 19:54:52	2.29234759999999982	02	40-49岁	22.5433711522615212	113.984835585386648	440305	V0440300	15090	43	96	45	95	113.983431929999995	22.5404702099999987	113.985872270000002	22.5426861699999996	1
2019-10-25 17:09:28	2019-10-25 19:20:59	2.29234759999999982	01	19-29岁	22.5430871165345792	113.984608579599239	440305	V0440300	15090	43	96	45	95	113.983431929999995	22.5404702099999987	113.985872270000002	22.5426861699999996	1
2019-10-25 14:45:54	2019-10-25 18:41:29	2.29234759999999982	01	19-29岁	22.5442788896577184	113.988002684182831	440305	V0440300	15091	43	97	45	96	113.985872270000002	22.5404702099999987	113.988312609999994	22.5426861699999996	1
2019-10-25 23:23:14	2019-10-25 23:24:37	2.29234759999999982	02	40-49岁	22.5429207022620197	113.986322188009552	440305	V0440300	15091	43	97	45	96	113.985872270000002	22.5404702099999987	113.988312609999994	22.5426861699999996	1
2019-10-25 07:23:59	2019-10-25 07:59:13	2.29234759999999982	01	50-59岁	22.5436660821915105	113.987569060568532	440305	V0440300	15091	43	97	45	96	113.985872270000002	22.5404702099999987	113.988312609999994	22.5426861699999996	2
2019-10-25 08:05:40	2019-10-25 16:15:40	2.29234759999999982	01	50-59岁	22.5436660821915105	113.987569060568532	440305	V0440300	15091	43	97	45	96	113.985872270000002	22.5404702099999987	113.988312609999994	22.5426861699999996	2
2019-10-25 00:00:04	2019-10-25 00:01:18	2.29234759999999982	01	19-29岁	22.5429850044446383	113.987826750499551	440305	V0440300	15091	43	97	45	96	113.985872270000002	22.5404702099999987	113.988312609999994	22.5426861699999996	1
2019-10-25 10:19:26	2019-10-25 12:47:04	2.29234759999999982	03	未知	22.5437704616180596	113.989286513494875	440305	V0440300	15092	43	98	45	97	113.988312609999994	22.5404702099999987	113.990752939999993	22.5426861699999996	1
2019-10-25 20:44:26	2019-10-25 23:43:45	2.29234759999999982	02	19-29岁	22.5444834829482517	113.990252349861606	440305	V0440300	15092	43	98	45	97	113.988312609999994	22.5404702099999987	113.990752939999993	22.5426861699999996	1
2019-10-25 19:08:41	2019-10-25 20:49:19	3.05925700000000012	01	40-49岁	22.542809828294569	113.992931390724223	440304	V0440300	15093	43	99	45	98	113.990752939999993	22.5404702099999987	113.99319328	22.5426861699999996	1
2019-10-25 15:04:11	2019-10-25 16:57:59	3.05925700000000012	01	30-39岁	22.5445016662142912	113.991223555137225	440304	V0440300	15093	43	99	45	98	113.990752939999993	22.5404702099999987	113.99319328	22.5426861699999996	1
2019-10-25 21:37:08	2019-10-25 23:38:08	2.29234759999999982	01	60岁以上	22.5444279418283813	113.994518881036953	440305	V0440300	15094	43	100	45	99	113.99319328	22.5404702099999987	113.995633609999999	22.5426861699999996	1
2019-10-25 09:12:58	2019-10-25 09:13:58	3.05925700000000012	01	30-39岁	22.5428853770042004	114.007134462850189	440304	V0440300	15099	43	105	45	104	114.005394960000004	22.5404702099999987	114.007835290000003	22.5426861699999996	1
2019-10-25 19:03:20	2019-10-25 19:06:12	3.05925700000000012	01	19-29岁	22.5442143912143109	114.015510217617134	440304	V0440300	15103	43	109	45	108	114.015156300000001	22.5404702099999987	114.017596639999994	22.5426861699999996	1
2019-10-25 16:25:25	2019-10-25 19:03:49	3.05925700000000012	01	30-39岁	22.5444145829698286	114.019489535798471	440304	V0440300	15104	43	110	45	109	114.017596639999994	22.5404702099999987	114.02003698	22.5426861699999996	2
2019-10-25 10:04:19	2019-10-25 15:31:33	3.05925700000000012	01	30-39岁	22.5444145829698286	114.019489535798471	440304	V0440300	15104	43	110	45	109	114.017596639999994	22.5404702099999987	114.02003698	22.5426861699999996	2
2019-10-25 20:12:09	2019-10-25 21:34:11	3.05925700000000012	01	19-29岁	22.5428823568513401	114.023010534860717	440304	V0440300	15106	43	112	45	111	114.022477309999999	22.5404702099999987	114.024917650000006	22.5426861699999996	1
2019-10-25 09:43:56	2019-10-25 22:32:29	3.05925700000000012	01	0-18岁	22.5446390147937095	114.03504041020831	440304	V0440300	15111	43	117	44	116	114.034678990000003	22.5404702099999987	114.037119329999996	22.5426861699999996	1
2019-10-25 18:53:50	2019-10-25 20:19:42	3.05925700000000012	01	30-39岁	22.5429081586038791	114.078528707141871	440304	V0440300	15128	43	134	44	133	114.07616471	22.5404702099999987	114.078605039999999	22.5426861699999996	1
2019-10-25 13:07:02	2019-10-25 15:42:06	3.05925700000000012	03	未知	22.5430722312160299	114.080604572140729	440304	V0440300	15129	43	135	44	134	114.078605039999999	22.5404702099999987	114.081045380000006	22.5426861699999996	1
2019-10-25 15:37:11	2019-10-25 16:49:48	3.05925700000000012	01	19-29岁	22.5432049873480693	114.078969412072112	440304	V0440300	15129	43	135	44	134	114.078605039999999	22.5404702099999987	114.081045380000006	22.5426861699999996	1
2019-10-25 19:48:46	2019-10-25 23:10:19	3.05925700000000012	01	19-29岁	22.5440089735125504	114.085472274566783	440304	V0440300	15131	43	137	44	136	114.083485710000005	22.5404702099999987	114.085926049999998	22.5426861699999996	1
2019-10-25 17:25:43	2019-10-25 20:35:30	3.05925700000000012	03	未知	22.5448329424089486	114.088107596909751	440304	V0440300	15132	43	138	44	137	114.085926049999998	22.5404702099999987	114.088366390000004	22.5426861699999996	1
2019-10-25 00:40:22	2019-10-25 00:47:16	3.05925700000000012	03	未知	22.5446757702934093	114.088897943040038	440304	V0440300	15133	43	139	44	138	114.088366390000004	22.5404702099999987	114.090806720000003	22.5426861699999996	1
2019-10-25 12:40:07	2019-10-25 12:41:07	3.05925700000000012	01	30-39岁	22.5427612274679383	114.096322674695671	440304	V0440300	15136	43	142	44	141	114.095687400000003	22.5404702099999987	114.098127730000002	22.5426861699999996	1
2019-10-25 00:44:31	2019-10-25 00:47:34	3.17181930000000012	02	40-49岁	22.5428933518247803	114.110166042156422	440303	V0440300	15141	43	147	44	146	114.107889080000007	22.5404702099999987	114.110329410000006	22.5426861699999996	1
2019-10-25 17:22:24	2019-10-25 20:11:05	3.17181930000000012	02	19-29岁	22.5440304950641988	114.113173965262476	440303	V0440300	15143	43	149	44	148	114.112769749999998	22.5404702099999987	114.115210079999997	22.5426861699999996	1
2019-10-25 21:04:10	2019-10-25 23:30:21	2.29234759999999982	02	19-29岁	22.5463101564170607	113.902099742490392	440305	V0440300	15413	44	62	47	61	113.900460510000002	22.5426861699999996	113.902900840000001	22.5449021300000005	1
2019-10-25 17:24:41	2019-10-25 19:52:52	2.29234759999999982	01	30-39岁	22.5469368403718313	113.911684785875352	440305	V0440300	15417	44	66	47	65	113.910221849999999	22.5426861699999996	113.912662190000006	22.5449021300000005	1
2019-10-25 16:22:30	2019-10-25 17:34:37	2.29234759999999982	02	30-39岁	22.5452120505324913	113.916328373178388	440305	V0440300	15419	44	68	46	67	113.915102520000005	22.5426861699999996	113.917542859999998	22.5449021300000005	1
2019-10-25 19:36:59	2019-10-25 23:24:56	2.29234759999999982	02	30-39岁	22.5464629380583013	113.918496297022628	440305	V0440300	15420	44	69	46	68	113.917542859999998	22.5426861699999996	113.919983189999996	22.5449021300000005	1
2019-10-25 10:08:31	2019-10-25 13:11:32	2.29234759999999982	02	19-29岁	22.5465050063781192	113.920691106753466	440305	V0440300	15421	44	70	46	69	113.919983189999996	22.5426861699999996	113.922423530000003	22.5449021300000005	1
2019-10-25 23:36:45	2019-10-25 23:36:45	2.29234759999999982	02	19-29岁	22.5468688220742308	113.921780903873938	440305	V0440300	15421	44	70	46	69	113.919983189999996	22.5426861699999996	113.922423530000003	22.5449021300000005	1
2019-10-25 18:04:51	2019-10-25 21:47:44	2.29234759999999982	01	50-59岁	22.5450798721581087	113.934421799154734	440305	V0440300	15426	44	75	46	74	113.932184879999994	22.5426861699999996	113.934625209999993	22.5449021300000005	1
2019-10-25 19:48:00	2019-10-25 23:43:38	2.29234759999999982	01	19-29岁	22.5463284145154397	113.934112440615621	440305	V0440300	15426	44	75	46	74	113.932184879999994	22.5426861699999996	113.934625209999993	22.5449021300000005	1
2019-10-25 10:12:01	2019-10-25 11:19:52	2.29234759999999982	01	19-29岁	22.5459715447921916	113.936695004222528	440305	V0440300	15427	44	76	46	75	113.934625209999993	22.5426861699999996	113.93706555	22.5449021300000005	1
2019-10-25 21:28:49	2019-10-25 23:26:48	2.29234759999999982	03	未知	22.545176727919479	113.938082476308182	440305	V0440300	15428	44	77	46	76	113.93706555	22.5426861699999996	113.939505879999999	22.5449021300000005	1
2019-10-25 22:44:12	2019-10-25 23:46:56	2.29234759999999982	02	30-39岁	22.5451681429768591	113.943795513856799	440305	V0440300	15430	44	79	46	78	113.941946220000005	22.5426861699999996	113.944386559999998	22.5449021300000005	1
2019-10-25 08:00:19	2019-10-25 08:56:04	2.29234759999999982	02	30-39岁	22.5452676428830898	113.954743014562482	440305	V0440300	15435	44	84	46	83	113.954147899999995	22.5426861699999996	113.956588240000002	22.5449021300000005	2
2019-10-25 08:58:36	2019-10-25 09:53:22	2.29234759999999982	02	30-39岁	22.5452676428830898	113.954743014562482	440305	V0440300	15435	44	84	46	83	113.954147899999995	22.5426861699999996	113.956588240000002	22.5449021300000005	2
2019-10-25 12:32:01	2019-10-25 23:07:58	2.29234759999999982	01	19-29岁	22.5463468129485101	113.962171428916093	440305	V0440300	15438	44	87	46	86	113.961468909999994	22.5426861699999996	113.963909240000007	22.5449021300000005	1
2019-10-25 18:31:19	2019-10-25 23:42:19	2.29234759999999982	02	30-39岁	22.5460713775715185	113.962400929164858	440305	V0440300	15438	44	87	46	86	113.961468909999994	22.5426861699999996	113.963909240000007	22.5449021300000005	1
2019-10-25 00:52:52	2019-10-25 02:34:24	2.29234759999999982	02	0-18岁	22.5462740657528009	113.962619955971675	440305	V0440300	15438	44	87	46	86	113.961468909999994	22.5426861699999996	113.963909240000007	22.5449021300000005	2
2019-10-25 18:10:46	2019-10-25 22:29:00	2.29234759999999982	02	0-18岁	22.5462740657528009	113.962619955971675	440305	V0440300	15438	44	87	46	86	113.961468909999994	22.5426861699999996	113.963909240000007	22.5449021300000005	2
2019-10-25 20:59:43	2019-10-25 23:44:10	2.29234759999999982	02	19-29岁	22.54655864978794	113.963352135998733	440305	V0440300	15438	44	87	46	86	113.961468909999994	22.5426861699999996	113.963909240000007	22.5449021300000005	1
2019-10-25 19:25:29	2019-10-25 20:23:29	2.29234759999999982	01	19-29岁	22.545233081821479	113.963410310661487	440305	V0440300	15438	44	87	46	86	113.961468909999994	22.5426861699999996	113.963909240000007	22.5449021300000005	1
2019-10-25 18:08:07	2019-10-25 19:34:34	2.29234759999999982	01	19-29岁	22.5469668593076484	113.965373841616739	440305	V0440300	15439	44	88	46	87	113.963909240000007	22.5426861699999996	113.966349579999999	22.5449021300000005	1
2019-10-25 14:15:28	2019-10-25 17:48:57	2.29234759999999982	01	19-29岁	22.5456446250611684	113.965130731235874	440305	V0440300	15439	44	88	46	87	113.963909240000007	22.5426861699999996	113.966349579999999	22.5449021300000005	1
2019-10-25 08:11:17	2019-10-25 17:36:25	2.29234759999999982	01	19-29岁	22.5451634928865587	113.965937963160044	440305	V0440300	15439	44	88	46	87	113.963909240000007	22.5426861699999996	113.966349579999999	22.5449021300000005	1
2019-10-25 11:07:27	2019-10-25 15:33:33	2.29234759999999982	01	19-29岁	22.5461666052866185	113.966965339850304	440305	V0440300	15440	44	89	46	88	113.966349579999999	22.5426861699999996	113.968789920000006	22.5449021300000005	1
2019-10-25 19:33:17	2019-10-25 22:27:59	2.29234759999999982	01	19-29岁	22.5453025399041813	113.967567192679496	440305	V0440300	15440	44	89	46	88	113.966349579999999	22.5426861699999996	113.968789920000006	22.5449021300000005	1
2019-10-25 16:35:00	2019-10-25 17:56:01	2.29234759999999982	01	19-29岁	22.5455986793955709	113.970349191100468	440305	V0440300	15441	44	90	46	89	113.968789920000006	22.5426861699999996	113.971230250000005	22.5449021300000005	1
2019-10-25 12:33:19	2019-10-25 13:13:53	2.29234759999999982	01	19-29岁	22.5451188668700411	113.968834275886792	440305	V0440300	15441	44	90	46	89	113.968789920000006	22.5426861699999996	113.971230250000005	22.5449021300000005	4
2019-10-25 08:45:15	2019-10-25 11:28:57	2.29234759999999982	01	19-29岁	22.5451188668700411	113.968834275886792	440305	V0440300	15441	44	90	46	89	113.968789920000006	22.5426861699999996	113.971230250000005	22.5449021300000005	4
2019-10-25 13:31:27	2019-10-25 16:30:59	2.29234759999999982	01	19-29岁	22.5451188668700411	113.968834275886792	440305	V0440300	15441	44	90	46	89	113.968789920000006	22.5426861699999996	113.971230250000005	22.5449021300000005	4
2019-10-25 19:24:41	2019-10-25 20:21:20	2.29234759999999982	01	19-29岁	22.5451188668700411	113.968834275886792	440305	V0440300	15441	44	90	46	89	113.968789920000006	22.5426861699999996	113.971230250000005	22.5449021300000005	4
2019-10-25 21:00:42	2019-10-25 21:51:14	2.29234759999999982	02	19-29岁	22.54545691660865	113.976240157118383	440305	V0440300	15444	44	93	46	92	113.976110930000004	22.5426861699999996	113.978551260000003	22.5449021300000005	1
2019-10-25 18:46:26	2019-10-25 20:56:29	2.29234759999999982	01	40-49岁	22.5470798147966818	113.977594170506421	440305	V0440300	15444	44	93	46	92	113.976110930000004	22.5426861699999996	113.978551260000003	22.5449021300000005	1
2019-10-25 19:07:52	2019-10-25 21:51:51	2.29234759999999982	02	40-49岁	22.5465570839347009	113.976672822443149	440305	V0440300	15444	44	93	46	92	113.976110930000004	22.5426861699999996	113.978551260000003	22.5449021300000005	1
2019-10-25 16:57:45	2019-10-25 21:42:14	2.29234759999999982	03	未知	22.5465065886886293	113.983591767082558	440305	V0440300	15447	44	96	46	95	113.983431929999995	22.5426861699999996	113.985872270000002	22.5449021300000005	1
2019-10-25 13:55:35	2019-10-25 15:42:23	2.29234759999999982	01	40-49岁	22.5458423736874103	113.985228795916385	440305	V0440300	15447	44	96	46	95	113.983431929999995	22.5426861699999996	113.985872270000002	22.5449021300000005	1
2019-10-25 21:41:12	2019-10-25 23:48:25	3.05925700000000012	01	30-39岁	22.5455291320907705	113.990666879577176	440304	V0440300	15449	44	98	46	97	113.988312609999994	22.5426861699999996	113.990752939999993	22.5449021300000005	1
2019-10-25 21:42:38	2019-10-25 23:40:43	3.05925700000000012	02	30-39岁	22.5464667052177887	113.991093475878628	440304	V0440300	15450	44	99	46	98	113.990752939999993	22.5426861699999996	113.99319328	22.5449021300000005	1
2019-10-25 20:45:29	2019-10-25 23:47:52	3.05925700000000012	02	19-29岁	22.5462616597590113	113.993157744823279	440304	V0440300	15450	44	99	46	98	113.990752939999993	22.5426861699999996	113.99319328	22.5449021300000005	1
2019-10-25 21:38:30	2019-10-25 22:23:41	3.05925700000000012	02	50-59岁	22.5461774884758483	114.000728455431158	440304	V0440300	15454	44	103	46	102	114.000514289999998	22.5426861699999996	114.002954619999997	22.5449021300000005	1
2019-10-25 18:32:22	2019-10-25 22:04:16	3.05925700000000012	03	未知	22.5470902281184813	114.002243881335772	440304	V0440300	15454	44	103	46	102	114.000514289999998	22.5426861699999996	114.002954619999997	22.5449021300000005	1
2019-10-25 16:29:25	2019-10-25 17:32:20	3.05925700000000012	01	19-29岁	22.5464375512087614	114.004026341622918	440304	V0440300	15455	44	104	46	103	114.002954619999997	22.5426861699999996	114.005394960000004	22.5449021300000005	1
2019-10-25 19:16:35	2019-10-25 23:33:40	3.05925700000000012	01	30-39岁	22.5457665548243895	114.008218797552871	440304	V0440300	15457	44	106	46	105	114.007835290000003	22.5426861699999996	114.010275629999995	22.5449021300000005	1
2019-10-25 22:14:48	2019-10-25 22:26:34	3.05925700000000012	02	19-29岁	22.5449715703739493	114.008177651014492	440304	V0440300	15457	44	106	46	105	114.007835290000003	22.5426861699999996	114.010275629999995	22.5449021300000005	1
2019-10-25 19:21:07	2019-10-25 21:56:26	3.05925700000000012	01	30-39岁	22.5454517489696507	114.009731597029742	440304	V0440300	15457	44	106	46	105	114.007835290000003	22.5426861699999996	114.010275629999995	22.5449021300000005	1
2019-10-25 18:57:34	2019-10-25 20:44:18	3.05925700000000012	01	50-59岁	22.5462610786659496	114.029039872351532	440304	V0440300	15465	44	114	46	113	114.027357980000005	22.5426861699999996	114.029798319999998	22.5449021300000005	1
2019-10-25 12:14:03	2019-10-25 16:35:00	3.05925700000000012	02	30-39岁	22.5458472822546589	114.033022723219602	440304	V0440300	15467	44	116	45	115	114.032238660000004	22.5426861699999996	114.034678990000003	22.5449021300000005	1
2019-10-25 12:03:46	2019-10-25 14:41:39	3.05925700000000012	02	30-39岁	22.5454306547325807	114.035878523992935	440304	V0440300	15468	44	117	45	116	114.034678990000003	22.5426861699999996	114.037119329999996	22.5449021300000005	1
2019-10-25 11:41:03	2019-10-25 12:36:57	3.05925700000000012	02	50-59岁	22.5453661815630184	114.0362977048256	440304	V0440300	15468	44	117	45	116	114.034678990000003	22.5426861699999996	114.037119329999996	22.5449021300000005	1
2019-10-25 08:47:12	2019-10-25 09:59:08	3.05925700000000012	02	60岁以上	22.5463862956628205	114.036800590624352	440304	V0440300	15468	44	117	45	116	114.034678990000003	22.5426861699999996	114.037119329999996	22.5449021300000005	1
2019-10-25 10:56:15	2019-10-25 11:42:02	3.05925700000000012	02	30-39岁	22.5465939455664994	114.049068059751008	440304	V0440300	15473	44	122	45	121	114.046880669999993	22.5426861699999996	114.04932101	22.5449021300000005	1
2019-10-25 00:04:16	2019-10-25 00:18:20	3.05925700000000012	01	19-29岁	22.5464000191776499	114.072518271560909	440304	V0440300	15483	44	132	45	131	114.071284030000001	22.5426861699999996	114.073724369999994	22.5449021300000005	1
2019-10-25 20:58:56	2019-10-25 21:46:09	3.05925700000000012	02	19-29岁	22.5452527509413514	114.08089875533625	440304	V0440300	15486	44	135	45	134	114.078605039999999	22.5426861699999996	114.081045380000006	22.5449021300000005	1
2019-10-25 18:03:18	2019-10-25 19:36:34	3.05925700000000012	01	0-18岁	22.5470833126777706	114.086777730783965	440304	V0440300	15489	44	138	45	137	114.085926049999998	22.5426861699999996	114.088366390000004	22.5449021300000005	1
2019-10-25 10:17:46	2019-10-25 13:15:40	3.05925700000000012	01	30-39岁	22.5468963707943004	114.089910459580167	440304	V0440300	15490	44	139	45	138	114.088366390000004	22.5426861699999996	114.090806720000003	22.5449021300000005	1
2019-10-25 18:48:42	2019-10-25 18:49:42	3.05925700000000012	01	60岁以上	22.5470002036937913	114.095650915206321	440304	V0440300	15492	44	141	45	140	114.093247059999996	22.5426861699999996	114.095687400000003	22.5449021300000005	1
2019-10-25 22:55:06	2019-10-25 23:48:08	3.17181930000000012	01	19-29岁	22.5454437797975089	114.103933025432781	440303	V0440300	15496	44	145	45	144	114.103008399999993	22.5426861699999996	114.10544874	22.5449021300000005	1
2019-10-25 18:19:56	2019-10-25 21:42:43	3.17181930000000012	02	19-29岁	22.546346351613991	114.115477249136902	440303	V0440300	15501	44	150	45	149	114.115210079999997	22.5426861699999996	114.117650420000004	22.5449021300000005	1
2019-10-25 18:20:07	2019-10-25 21:42:23	3.17181930000000012	02	19-29岁	22.5461659024490295	114.115481002358649	440303	V0440300	15501	44	150	45	149	114.115210079999997	22.5426861699999996	114.117650420000004	22.5449021300000005	1
2019-10-25 01:01:58	2019-10-25 03:00:29	3.17181930000000012	02	30-39岁	22.5463084861435483	114.119908948953551	440303	V0440300	15502	44	151	45	150	114.117650420000004	22.5426861699999996	114.120090759999997	22.5449021300000005	1
2019-10-25 19:16:40	2019-10-25 22:05:43	3.17181930000000012	03	未知	22.544913530408099	114.121142804561572	440303	V0440300	15503	44	152	45	151	114.120090759999997	22.5426861699999996	114.122531089999995	22.5449021300000005	1
2019-10-25 17:48:23	2019-10-25 18:20:29	3.17181930000000012	01	19-29岁	22.5457288040535815	114.132922232729328	440303	V0440300	15508	44	157	45	156	114.132292440000001	22.5426861699999996	114.134732769999999	22.5449021300000005	1
2019-10-25 16:31:44	2019-10-25 18:11:45	2.29234759999999982	03	未知	22.5479257245321314	113.903044930533085	440305	V0440300	15771	45	63	48	62	113.902900840000001	22.5449021300000005	113.905341179999994	22.5471180900000014	1
2019-10-25 15:47:53	2019-10-25 19:17:53	2.29234759999999982	02	19-29岁	22.54868390029133	113.917601661333777	440305	V0440300	15777	45	69	47	68	113.917542859999998	22.5449021300000005	113.919983189999996	22.5471180900000014	1
2019-10-25 17:43:50	2019-10-25 21:41:13	2.29234759999999982	02	19-29岁	22.5485455865832307	113.922627820883548	440305	V0440300	15779	45	71	47	70	113.922423530000003	22.5449021300000005	113.924863869999996	22.5471180900000014	1
2019-10-25 20:43:39	2019-10-25 22:31:31	2.29234759999999982	02	19-29岁	22.5471238872600992	113.925204902308849	440305	V0440300	15780	45	72	47	71	113.924863869999996	22.5449021300000005	113.927304199999995	22.5471180900000014	1
2019-10-25 18:39:18	2019-10-25 21:23:56	2.29234759999999982	03	未知	22.5482644888235306	113.929163110119575	440305	V0440300	15781	45	73	47	72	113.927304199999995	22.5449021300000005	113.929744540000002	22.5471180900000014	1
2019-10-25 09:41:08	2019-10-25 13:43:43	2.29234759999999982	01	19-29岁	22.5479283586025687	113.936612911066931	440305	V0440300	15784	45	76	47	75	113.934625209999993	22.5449021300000005	113.93706555	22.5471180900000014	1
2019-10-25 21:23:01	2019-10-25 23:30:20	2.29234759999999982	01	19-29岁	22.5491887703757605	113.94736012664093	440305	V0440300	15789	45	81	47	80	113.946826889999997	22.5449021300000005	113.949267230000004	22.5471180900000014	1
2019-10-25 11:51:02	2019-10-25 13:58:00	2.29234759999999982	02	19-29岁	22.5487344951257391	113.950527838133638	440305	V0440300	15790	45	82	47	81	113.949267230000004	22.5449021300000005	113.951707560000003	22.5471180900000014	1
2019-10-25 16:37:00	2019-10-25 17:21:02	2.29234759999999982	01	19-29岁	22.5489116333367505	113.954157750304901	440305	V0440300	15792	45	84	47	83	113.954147899999995	22.5449021300000005	113.956588240000002	22.5471180900000014	1
2019-10-25 14:21:08	2019-10-25 18:33:36	2.29234759999999982	01	30-39岁	22.547177964177731	113.963649486068505	440305	V0440300	15795	45	87	47	86	113.961468909999994	22.5449021300000005	113.963909240000007	22.5471180900000014	1
2019-10-25 18:55:12	2019-10-25 23:44:08	2.29234759999999982	01	19-29岁	22.5480727158287486	113.963717337762205	440305	V0440300	15795	45	87	47	86	113.961468909999994	22.5449021300000005	113.963909240000007	22.5471180900000014	1
2019-10-25 09:16:07	2019-10-25 10:04:25	2.29234759999999982	02	50-59岁	22.5491921632272714	113.962303413950266	440305	V0440300	15795	45	87	47	86	113.961468909999994	22.5449021300000005	113.963909240000007	22.5471180900000014	1
2019-10-25 17:28:32	2019-10-25 19:11:57	2.29234759999999982	01	19-29岁	22.5483158588572188	113.964644758905948	440305	V0440300	15796	45	88	47	87	113.963909240000007	22.5449021300000005	113.966349579999999	22.5471180900000014	2
2019-10-25 12:31:41	2019-10-25 13:16:02	2.29234759999999982	01	19-29岁	22.5483158588572188	113.964644758905948	440305	V0440300	15796	45	88	47	87	113.963909240000007	22.5449021300000005	113.966349579999999	22.5471180900000014	2
2019-10-25 21:22:49	2019-10-25 23:47:41	2.29234759999999982	02	40-49岁	22.5483580614979893	113.964012288394827	440305	V0440300	15796	45	88	47	87	113.963909240000007	22.5449021300000005	113.966349579999999	22.5471180900000014	1
2019-10-25 18:28:29	2019-10-25 19:19:45	2.29234759999999982	01	19-29岁	22.5481377349078613	113.96811730587207	440305	V0440300	15797	45	89	47	88	113.966349579999999	22.5449021300000005	113.968789920000006	22.5471180900000014	1
2019-10-25 20:41:03	2019-10-25 23:42:15	2.29234759999999982	02	30-39岁	22.5490010160627889	113.976094859106809	440305	V0440300	15800	45	92	47	91	113.973670589999998	22.5449021300000005	113.976110930000004	22.5471180900000014	1
2019-10-25 17:26:29	2019-10-25 21:45:15	2.29234759999999982	02	40-49岁	22.5479162413831702	113.977439912906078	440305	V0440300	15801	45	93	47	92	113.976110930000004	22.5449021300000005	113.978551260000003	22.5471180900000014	1
2019-10-25 17:03:27	2019-10-25 21:31:27	2.29234759999999982	02	30-39岁	22.5487607441402709	113.985884349524	440305	V0440300	15805	45	97	47	96	113.985872270000002	22.5449021300000005	113.988312609999994	22.5471180900000014	1
2019-10-25 17:01:46	2019-10-25 19:31:03	3.05925700000000012	02	40-49岁	22.54827338037353	113.992628308383772	440304	V0440300	15807	45	99	47	98	113.990752939999993	22.5449021300000005	113.99319328	22.5471180900000014	1
2019-10-25 11:55:11	2019-10-25 13:29:47	3.05925700000000012	01	30-39岁	22.5486010611286716	114.003406331146934	440304	V0440300	15812	45	104	47	103	114.002954619999997	22.5449021300000005	114.005394960000004	22.5471180900000014	1
2019-10-25 19:55:51	2019-10-25 22:14:41	3.05925700000000012	02	19-29岁	22.5482760715453701	114.005823009874405	440304	V0440300	15813	45	105	47	104	114.005394960000004	22.5449021300000005	114.007835290000003	22.5471180900000014	1
2019-10-25 22:16:19	2019-10-25 23:42:12	3.05925700000000012	01	19-29岁	22.5478130266369696	114.008582731581754	440304	V0440300	15814	45	106	47	105	114.007835290000003	22.5449021300000005	114.010275629999995	22.5471180900000014	1
2019-10-25 20:45:52	2019-10-25 23:08:09	3.05925700000000012	01	30-39岁	22.5484882166608216	114.00897625381802	440304	V0440300	15814	45	106	47	105	114.007835290000003	22.5449021300000005	114.010275629999995	22.5471180900000014	1
2019-10-25 23:40:18	2019-10-25 23:40:18	3.05925700000000012	03	未知	22.5471326923894502	114.017138056650879	440304	V0440300	15817	45	109	47	108	114.015156300000001	22.5449021300000005	114.017596639999994	22.5471180900000014	1
2019-10-25 14:37:24	2019-10-25 16:19:01	3.05925700000000012	01	30-39岁	22.5488657025773485	114.023474795399466	440304	V0440300	15820	45	112	47	111	114.022477309999999	22.5449021300000005	114.024917650000006	22.5471180900000014	2
2019-10-25 12:25:25	2019-10-25 14:13:16	3.05925700000000012	01	30-39岁	22.5488657025773485	114.023474795399466	440304	V0440300	15820	45	112	47	111	114.022477309999999	22.5449021300000005	114.024917650000006	22.5471180900000014	2
2019-10-25 07:53:27	2019-10-25 15:29:59	3.05925700000000012	02	19-29岁	22.5475909882736687	114.036055826874033	440304	V0440300	15825	45	117	46	116	114.034678990000003	22.5449021300000005	114.037119329999996	22.5471180900000014	1
2019-10-25 09:10:22	2019-10-25 09:49:49	3.05925700000000012	01	40-49岁	22.5481914347286789	114.042193576331982	440304	V0440300	15828	45	120	46	119	114.042000000000002	22.5449021300000005	114.044440339999994	22.5471180900000014	1
2019-10-25 21:22:25	2019-10-25 22:19:38	3.05925700000000012	01	30-39岁	22.5483281019179209	114.04569835438808	440304	V0440300	15829	45	121	46	120	114.044440339999994	22.5449021300000005	114.046880669999993	22.5471180900000014	1
2019-10-25 12:18:58	2019-10-25 17:46:58	3.05925700000000012	01	40-49岁	22.5479361375098399	114.045978769732358	440304	V0440300	15829	45	121	46	120	114.044440339999994	22.5449021300000005	114.046880669999993	22.5471180900000014	1
2019-10-25 20:50:02	2019-10-25 21:50:53	3.05925700000000012	01	40-49岁	22.5489732560159304	114.065147195774856	440304	V0440300	15837	45	129	46	128	114.063963029999996	22.5449021300000005	114.066403359999995	22.5471180900000014	1
2019-10-25 14:00:02	2019-10-25 15:31:26	3.05925700000000012	01	40-49岁	22.5474084454629811	114.066939032710039	440304	V0440300	15838	45	130	46	129	114.066403359999995	22.5449021300000005	114.068843700000002	22.5471180900000014	1
2019-10-25 17:12:45	2019-10-25 20:09:40	3.05925700000000012	02	30-39岁	22.5479807140275383	114.079034007755524	440304	V0440300	15843	45	135	46	134	114.078605039999999	22.5449021300000005	114.081045380000006	22.5471180900000014	1
2019-10-25 10:09:23	2019-10-25 11:37:11	3.05925700000000012	02	19-29岁	22.5471460655673717	114.079294507103654	440304	V0440300	15843	45	135	46	134	114.078605039999999	22.5449021300000005	114.081045380000006	22.5471180900000014	1
2019-10-25 00:09:00	2019-10-25 01:29:09	3.17181930000000012	03	未知	22.5474490465762187	114.101014946794251	440303	V0440300	15852	45	144	46	143	114.100568069999994	22.5449021300000005	114.103008399999993	22.5471180900000014	1
2019-10-25 13:49:28	2019-10-25 16:18:20	3.17181930000000012	01	19-29岁	22.5481286232269014	114.106170160017214	440303	V0440300	15854	45	146	46	145	114.10544874	22.5449021300000005	114.107889080000007	22.5471180900000014	1
2019-10-25 19:42:12	2019-10-25 20:33:04	3.17181930000000012	01	19-29岁	22.5490080941302011	114.105889446466946	440303	V0440300	15854	45	146	46	145	114.10544874	22.5449021300000005	114.107889080000007	22.5471180900000014	1
2019-10-25 17:20:27	2019-10-25 18:19:24	3.17181930000000012	03	未知	22.549143278915011	114.123474564789603	440303	V0440300	15861	45	153	46	152	114.122531089999995	22.5449021300000005	114.124971430000002	22.5471180900000014	2
2019-10-25 16:47:00	2019-10-25 17:20:23	3.17181930000000012	03	未知	22.549143278915011	114.123474564789603	440303	V0440300	15861	45	153	46	152	114.122531089999995	22.5449021300000005	114.124971430000002	22.5471180900000014	2
2019-10-25 11:42:22	2019-10-25 13:53:06	3.17181930000000012	02	30-39岁	22.5484456902989017	114.128376743480857	440303	V0440300	15863	45	155	46	154	114.127411769999995	22.5449021300000005	114.129852099999994	22.5471180900000014	1
2019-10-25 15:47:36	2019-10-25 18:33:51	3.17181930000000012	01	19-29岁	22.549101212905061	114.128188259280407	440303	V0440300	15863	45	155	46	154	114.127411769999995	22.5449021300000005	114.129852099999994	22.5471180900000014	1
2019-10-25 19:28:12	2019-10-25 22:16:03	2.01503029999999983	03	未知	22.5494472783386293	113.878605096291423	440306	V0440300	16118	46	53	49	52	113.878497479999993	22.5471180900000014	113.88093782	22.5493340400000015	1
2019-10-25 14:06:36	2019-10-25 16:24:56	2.01503029999999983	01	19-29岁	22.5512452244203701	113.893614388023991	440306	V0440300	16124	46	59	49	58	113.893139500000004	22.5471180900000014	113.895579830000003	22.5493340400000015	1
2019-10-25 18:05:26	2019-10-25 21:54:02	2.29234759999999982	02	19-29岁	22.5511403781737805	113.901739202773584	440305	V0440300	16127	46	62	49	61	113.900460510000002	22.5471180900000014	113.902900840000001	22.5493340400000015	1
2019-10-25 21:18:02	2019-10-25 23:20:31	2.29234759999999982	02	30-39岁	22.5498013594592308	113.908123274034736	440305	V0440300	16130	46	65	48	64	113.907781510000007	22.5471180900000014	113.910221849999999	22.5493340400000015	1
2019-10-25 21:11:08	2019-10-25 23:34:50	2.29234759999999982	02	30-39岁	22.549555039015079	113.910800621303963	440305	V0440300	16131	46	66	48	65	113.910221849999999	22.5471180900000014	113.912662190000006	22.5493340400000015	1
2019-10-25 13:13:53	2019-10-25 14:32:58	2.29234759999999982	01	30-39岁	22.5510573857305694	113.922309734777173	440305	V0440300	16135	46	70	48	69	113.919983189999996	22.5471180900000014	113.922423530000003	22.5493340400000015	1
2019-10-25 13:12:01	2019-10-25 13:22:38	2.29234759999999982	01	30-39岁	22.5499566279034909	113.946449338847827	440305	V0440300	16145	46	80	48	79	113.944386559999998	22.5471180900000014	113.946826889999997	22.5493340400000015	1
2019-10-25 14:18:11	2019-10-25 15:10:00	2.29234759999999982	01	19-29岁	22.5503796952652991	113.946391440261124	440305	V0440300	16145	46	80	48	79	113.944386559999998	22.5471180900000014	113.946826889999997	22.5493340400000015	1
2019-10-25 17:13:39	2019-10-25 23:31:50	2.29234759999999982	01	40-49岁	22.5513518676193598	113.949109997523578	440305	V0440300	16146	46	81	48	80	113.946826889999997	22.5471180900000014	113.949267230000004	22.5493340400000015	1
2019-10-25 18:24:13	2019-10-25 21:32:49	2.29234759999999982	01	40-49岁	22.5495319752154586	113.94832417813592	440305	V0440300	16146	46	81	48	80	113.946826889999997	22.5471180900000014	113.949267230000004	22.5493340400000015	1
2019-10-25 13:34:01	2019-10-25 14:58:52	2.29234759999999982	02	19-29岁	22.551424373448981	113.94817564502172	440305	V0440300	16146	46	81	48	80	113.946826889999997	22.5471180900000014	113.949267230000004	22.5493340400000015	2
2019-10-25 14:59:14	2019-10-25 18:25:38	2.29234759999999982	02	19-29岁	22.551424373448981	113.94817564502172	440305	V0440300	16146	46	81	48	80	113.946826889999997	22.5471180900000014	113.949267230000004	22.5493340400000015	2
2019-10-25 17:08:30	2019-10-25 17:49:29	2.29234759999999982	01	30-39岁	22.5499663312499301	113.950286989839753	440305	V0440300	16147	46	82	48	81	113.949267230000004	22.5471180900000014	113.951707560000003	22.5493340400000015	1
2019-10-25 15:54:28	2019-10-25 19:03:34	2.29234759999999982	02	30-39岁	22.5503056280551917	113.957712398795152	440305	V0440300	16150	46	85	48	84	113.956588240000002	22.5471180900000014	113.959028570000001	22.5493340400000015	1
2019-10-25 14:40:45	2019-10-25 14:41:45	2.29234759999999982	01	30-39岁	22.5504969439199208	113.964966227125345	440305	V0440300	16153	46	88	48	87	113.963909240000007	22.5471180900000014	113.966349579999999	22.5493340400000015	2
2019-10-25 17:37:54	2019-10-25 17:38:54	2.29234759999999982	01	30-39岁	22.5504969439199208	113.964966227125345	440305	V0440300	16153	46	88	48	87	113.963909240000007	22.5471180900000014	113.966349579999999	22.5493340400000015	2
2019-10-25 18:05:22	2019-10-25 23:43:58	2.29234759999999982	02	19-29岁	22.5509178228077403	113.964791836603553	440305	V0440300	16153	46	88	48	87	113.963909240000007	22.5471180900000014	113.966349579999999	22.5493340400000015	1
2019-10-25 11:32:34	2019-10-25 14:58:19	2.29234759999999982	02	30-39岁	22.5506497444773615	113.99084723820755	440305	V0440300	16164	46	99	48	98	113.990752939999993	22.5471180900000014	113.99319328	22.5493340400000015	1
2019-10-25 16:18:07	2019-10-25 18:00:18	3.05925700000000012	01	40-49岁	22.5500725320709599	113.993279149422349	440304	V0440300	16165	46	100	48	99	113.99319328	22.5471180900000014	113.995633609999999	22.5493340400000015	1
2019-10-25 21:46:35	2019-10-25 23:35:07	3.05925700000000012	02	30-39岁	22.5507335377328708	113.998706037914033	440304	V0440300	16167	46	102	48	101	113.998073950000006	22.5471180900000014	114.000514289999998	22.5493340400000015	1
2019-10-25 16:59:22	2019-10-25 18:22:23	3.05925700000000012	01	50-59岁	22.5508871294536313	114.006456498237128	440304	V0440300	16170	46	105	48	104	114.005394960000004	22.5471180900000014	114.007835290000003	22.5493340400000015	1
2019-10-25 00:36:27	2019-10-25 02:23:00	3.05925700000000012	02	30-39岁	22.5496525882834788	114.010437757830516	440304	V0440300	16172	46	107	48	106	114.010275629999995	22.5471180900000014	114.012715970000002	22.5493340400000015	1
2019-10-25 19:05:09	2019-10-25 21:55:00	3.05925700000000012	01	0-18岁	22.5495858443279289	114.018018070550895	440304	V0440300	16175	46	110	48	109	114.017596639999994	22.5471180900000014	114.02003698	22.5493340400000015	1
2019-10-25 16:37:03	2019-10-25 22:31:15	3.05925700000000012	01	30-39岁	22.5503415100267404	114.022753233804877	440304	V0440300	16177	46	112	48	111	114.022477309999999	22.5471180900000014	114.024917650000006	22.5493340400000015	1
2019-10-25 17:58:52	2019-10-25 20:28:44	3.05925700000000012	02	30-39岁	22.550670301636039	114.034678246228324	440304	V0440300	16181	46	116	47	115	114.032238660000004	22.5471180900000014	114.034678990000003	22.5493340400000015	1
2019-10-25 18:42:27	2019-10-25 20:56:50	3.05925700000000012	01	30-39岁	22.5513699067080218	114.042767080279802	440304	V0440300	16185	46	120	47	119	114.042000000000002	22.5471180900000014	114.044440339999994	22.5493340400000015	1
2019-10-25 21:02:48	2019-10-25 23:33:03	3.05925700000000012	01	30-39岁	22.5510142195772509	114.04403784936423	440304	V0440300	16185	46	120	47	119	114.042000000000002	22.5471180900000014	114.044440339999994	22.5493340400000015	1
2019-10-25 16:04:17	2019-10-25 20:42:30	3.05925700000000012	01	40-49岁	22.5514646523702886	114.060721836798635	440304	V0440300	16192	46	127	47	126	114.059082349999997	22.5471180900000014	114.061522690000004	22.5493340400000015	1
2019-10-25 18:24:29	2019-10-25 20:23:43	3.05925700000000012	01	19-29岁	22.549836098146681	114.063467354011536	440304	V0440300	16193	46	128	47	127	114.061522690000004	22.5471180900000014	114.063963029999996	22.5493340400000015	1
2019-10-25 18:01:29	2019-10-25 19:34:17	3.05925700000000012	02	0-18岁	22.5494342907539504	114.065681579018914	440304	V0440300	16194	46	129	47	128	114.063963029999996	22.5471180900000014	114.066403359999995	22.5493340400000015	1
2019-10-25 13:48:26	2019-10-25 14:57:18	3.05925700000000012	02	19-29岁	22.5510455178112892	114.071876042936481	440304	V0440300	16197	46	132	47	131	114.071284030000001	22.5471180900000014	114.073724369999994	22.5493340400000015	1
2019-10-25 22:42:40	2019-10-25 23:21:06	3.05925700000000012	02	19-29岁	22.5504956506586502	114.086812926360579	440304	V0440300	16203	46	138	47	137	114.085926049999998	22.5471180900000014	114.088366390000004	22.5493340400000015	1
2019-10-25 00:01:13	2019-10-25 00:28:44	3.17181930000000012	02	19-29岁	22.5498730722161014	114.102800794694161	440303	V0440300	16209	46	144	47	143	114.100568069999994	22.5471180900000014	114.103008399999993	22.5493340400000015	2
2019-10-25 00:29:49	2019-10-25 01:02:53	3.17181930000000012	02	19-29岁	22.5498730722161014	114.102800794694161	440303	V0440300	16209	46	144	47	143	114.100568069999994	22.5471180900000014	114.103008399999993	22.5493340400000015	2
2019-10-25 18:40:04	2019-10-25 23:36:07	3.17181930000000012	01	30-39岁	22.5510076019758401	114.103651632315731	440303	V0440300	16210	46	145	47	144	114.103008399999993	22.5471180900000014	114.10544874	22.5493340400000015	1
2019-10-25 17:39:30	2019-10-25 21:47:41	3.17181930000000012	03	未知	22.5514962076191487	114.116769405983234	440303	V0440300	16215	46	150	47	149	114.115210079999997	22.5471180900000014	114.117650420000004	22.5493340400000015	1
2019-10-25 11:45:18	2019-10-25 12:22:32	3.17181930000000012	01	19-29岁	22.551098840393891	114.121791775099979	440303	V0440300	16217	46	152	47	151	114.120090759999997	22.5471180900000014	114.122531089999995	22.5493340400000015	1
2019-10-25 22:13:05	2019-10-25 23:06:32	3.17181930000000012	03	未知	22.5514301957135714	114.125176237031667	440303	V0440300	16219	46	154	47	153	114.124971430000002	22.5471180900000014	114.127411769999995	22.5493340400000015	1
2019-10-25 11:56:43	2019-10-25 15:05:22	3.17181930000000012	03	未知	22.54985841328104	114.128133708087688	440303	V0440300	16220	46	155	47	154	114.127411769999995	22.5471180900000014	114.129852099999994	22.5493340400000015	1
2019-10-25 19:08:21	2019-10-25 20:41:42	3.17181930000000012	02	40-49岁	22.5500406025404985	114.128732403529767	440303	V0440300	16220	46	155	47	154	114.127411769999995	22.5471180900000014	114.129852099999994	22.5493340400000015	1
2019-10-25 15:48:31	2019-10-25 18:03:43	3.17181930000000012	02	19-29岁	22.5513117275299102	114.131679586920598	440303	V0440300	16221	46	156	47	155	114.129852099999994	22.5471180900000014	114.132292440000001	22.5493340400000015	1
2019-10-25 18:42:08	2019-10-25 20:51:36	3.17181930000000012	01	19-29岁	22.5513569244909995	114.135225489442618	440303	V0440300	16223	46	158	47	157	114.134732769999999	22.5471180900000014	114.137173110000006	22.5493340400000015	1
2019-10-25 06:58:09	2019-10-25 07:55:54	3.17181930000000012	01	19-29岁	22.5504609219168692	114.138635347162719	440303	V0440300	16224	46	159	47	158	114.137173110000006	22.5471180900000014	114.139613449999999	22.5493340400000015	1
2019-10-25 21:07:24	2019-10-25 23:45:09	2.29234759999999982	01	30-39岁	22.5520135119222509	113.901622529183697	440305	V0440300	16484	47	62	50	61	113.900460510000002	22.5493340400000015	113.902900840000001	22.5515499999999989	1
2019-10-25 11:59:36	2019-10-25 14:44:49	2.29234759999999982	02	30-39岁	22.5520168463594288	113.948959335570819	440305	V0440300	16503	47	81	49	80	113.946826889999997	22.5493340400000015	113.949267230000004	22.5515499999999989	1
2019-10-25 19:45:38	2019-10-25 23:44:19	2.29234759999999982	02	30-39岁	22.5517657692765709	113.950470879882857	440305	V0440300	16504	47	82	49	81	113.949267230000004	22.5493340400000015	113.951707560000003	22.5515499999999989	1
2019-10-25 11:58:56	2019-10-25 14:32:19	2.29234759999999982	01	30-39岁	22.5522172028511498	113.950956480026733	440305	V0440300	16504	47	82	49	81	113.949267230000004	22.5493340400000015	113.951707560000003	22.5515499999999989	1
2019-10-25 14:34:39	2019-10-25 19:23:33	2.29234759999999982	01	30-39岁	22.5520441330635002	113.950396742659734	440305	V0440300	16504	47	82	49	81	113.949267230000004	22.5493340400000015	113.951707560000003	22.5515499999999989	1
2019-10-25 11:57:53	2019-10-25 15:12:42	2.29234759999999982	02	50-59岁	22.5524678963929297	113.959423608439636	440305	V0440300	16508	47	86	49	85	113.959028570000001	22.5493340400000015	113.961468909999994	22.5515499999999989	1
2019-10-25 21:38:43	2019-10-25 23:31:16	2.29234759999999982	01	30-39岁	22.5517535027944191	113.966988868710857	440305	V0440300	16511	47	89	49	88	113.966349579999999	22.5493340400000015	113.968789920000006	22.5515499999999989	1
2019-10-25 20:16:36	2019-10-25 21:33:42	2.29234759999999982	01	19-29岁	22.5524905789890013	113.986978961613843	440305	V0440300	16519	47	97	49	96	113.985872270000002	22.5493340400000015	113.988312609999994	22.5515499999999989	1
2019-10-25 00:51:26	2019-10-25 03:09:40	2.29234759999999982	01	19-29岁	22.5527774426455991	113.986875561216749	440305	V0440300	16519	47	97	49	96	113.985872270000002	22.5493340400000015	113.988312609999994	22.5515499999999989	1
2019-10-25 19:11:58	2019-10-25 19:18:05	3.05925700000000012	02	19-29岁	22.5520317110180386	114.002496554657597	440304	V0440300	16525	47	103	49	102	114.000514289999998	22.5493340400000015	114.002954619999997	22.5515499999999989	1
2019-10-25 19:16:43	2019-10-25 22:45:51	3.05925700000000012	03	未知	22.5528103523828989	114.003597134792983	440304	V0440300	16526	47	104	49	103	114.002954619999997	22.5493340400000015	114.005394960000004	22.5515499999999989	1
2019-10-25 18:33:59	2019-10-25 21:14:37	3.05925700000000012	01	未知	22.5524179005272387	114.00626797820496	440304	V0440300	16527	47	105	49	104	114.005394960000004	22.5493340400000015	114.007835290000003	22.5515499999999989	1
2019-10-25 12:29:14	2019-10-25 14:13:33	3.05925700000000012	01	30-39岁	22.5533056625352799	114.032231523739298	440304	V0440300	16537	47	115	48	114	114.029798319999998	22.5493340400000015	114.032238660000004	22.5515499999999989	1
2019-10-25 16:51:20	2019-10-25 17:29:09	3.05925700000000012	01	30-39岁	22.5530124989693093	114.033462124416715	440304	V0440300	16538	47	116	48	115	114.032238660000004	22.5493340400000015	114.034678990000003	22.5515499999999989	1
2019-10-25 13:33:37	2019-10-25 14:35:43	3.05925700000000012	01	19-29岁	22.5536550827650402	114.034536668003057	440304	V0440300	16538	47	116	48	115	114.032238660000004	22.5493340400000015	114.034678990000003	22.5515499999999989	1
2019-10-25 17:59:05	2019-10-25 18:52:33	3.05925700000000012	01	19-29岁	22.5521669636642592	114.035083491463681	440304	V0440300	16539	47	117	48	116	114.034678990000003	22.5493340400000015	114.037119329999996	22.5515499999999989	1
2019-10-25 16:55:53	2019-10-25 20:39:58	3.05925700000000012	02	30-39岁	22.5532509242276191	114.057720267307062	440304	V0440300	16548	47	126	48	125	114.056642019999998	22.5493340400000015	114.059082349999997	22.5515499999999989	1
2019-10-25 09:00:31	2019-10-25 10:02:21	3.05925700000000012	01	30-39岁	22.5523016049576199	114.079399683411054	440304	V0440300	16557	47	135	48	134	114.078605039999999	22.5493340400000015	114.081045380000006	22.5515499999999989	1
2019-10-25 18:14:01	2019-10-25 21:34:08	3.05925700000000012	03	未知	22.5521938462179996	114.085892984885106	440304	V0440300	16559	47	137	48	136	114.083485710000005	22.5493340400000015	114.085926049999998	22.5515499999999989	1
2019-10-25 13:36:35	2019-10-25 15:25:53	3.05925700000000012	01	30-39岁	22.5517266163004209	114.094483028049439	440304	V0440300	16563	47	141	48	140	114.093247059999996	22.5493340400000015	114.095687400000003	22.5515499999999989	1
2019-10-25 00:00:00	2019-10-25 00:54:18	3.17181930000000012	02	19-29岁	22.5535662426401586	114.105395887768907	440303	V0440300	16567	47	145	48	144	114.103008399999993	22.5493340400000015	114.10544874	22.5515499999999989	1
2019-10-25 15:40:19	2019-10-25 15:41:19	3.17181930000000012	01	40-49岁	22.5528596732832796	114.106256045653481	440303	V0440300	16568	47	146	48	145	114.10544874	22.5493340400000015	114.107889080000007	22.5515499999999989	1
2019-10-25 13:36:29	2019-10-25 15:07:12	3.17181930000000012	02	30-39岁	22.5528951359043717	114.106721736231179	440303	V0440300	16568	47	146	48	145	114.10544874	22.5493340400000015	114.107889080000007	22.5515499999999989	1
2019-10-25 19:00:40	2019-10-25 23:40:50	3.17181930000000012	01	19-29岁	22.5515698575657488	114.117856209814519	440303	V0440300	16573	47	151	48	150	114.117650420000004	22.5493340400000015	114.120090759999997	22.5515499999999989	1
2019-10-25 22:14:52	2019-10-25 23:01:26	3.17181930000000012	01	19-29岁	22.551739741949131	114.125325296111029	440303	V0440300	16576	47	154	48	153	114.124971430000002	22.5493340400000015	114.127411769999995	22.5515499999999989	1
2019-10-25 16:58:08	2019-10-25 18:08:53	3.17181930000000012	01	19-29岁	22.5515870929782203	114.131430956063824	440303	V0440300	16578	47	156	48	155	114.129852099999994	22.5493340400000015	114.132292440000001	22.5515499999999989	1
2019-10-25 17:50:30	2019-10-25 20:36:52	3.17181930000000012	01	30-39岁	22.55197086797466	114.133211017340969	440303	V0440300	16579	47	157	48	156	114.132292440000001	22.5493340400000015	114.134732769999999	22.5515499999999989	1
2019-10-25 18:35:55	2019-10-25 20:48:49	3.17181930000000012	02	19-29岁	22.5522489828417605	114.134128422269271	440303	V0440300	16579	47	157	48	156	114.132292440000001	22.5493340400000015	114.134732769999999	22.5515499999999989	1
2019-10-25 14:26:01	2019-10-25 16:22:43	3.17181930000000012	01	30-39岁	22.5518078203336714	114.136722371505343	440303	V0440300	16580	47	158	48	157	114.134732769999999	22.5493340400000015	114.137173110000006	22.5515499999999989	1
2019-10-25 22:09:08	2019-10-25 23:39:11	2.01503029999999983	01	19-29岁	22.5542451782179114	113.875660002949729	440306	V0440300	16830	48	51	51	50	113.873616810000001	22.5515499999999989	113.87605714	22.5537659599999998	1
2019-10-25 18:21:49	2019-10-25 22:49:27	2.01503029999999983	01	30-39岁	22.5551562977783888	113.901270510469828	440306	V0440300	16841	48	62	51	61	113.900460510000002	22.5515499999999989	113.902900840000001	22.5537659599999998	1
2019-10-25 22:14:28	2019-10-25 23:13:24	2.29234759999999982	03	未知	22.5549877145836994	113.901420021850313	440305	V0440300	16841	48	62	51	61	113.900460510000002	22.5515499999999989	113.902900840000001	22.5537659599999998	1
2019-10-25 12:17:57	2019-10-25 17:35:50	2.29234759999999982	02	30-39岁	22.5557712054457085	113.922933800159512	440305	V0440300	16850	48	71	50	70	113.922423530000003	22.5515499999999989	113.924863869999996	22.5537659599999998	1
2019-10-25 14:44:47	2019-10-25 17:00:32	2.29234759999999982	01	19-29岁	22.554018409035681	113.927072968252673	440305	V0440300	16851	48	72	50	71	113.924863869999996	22.5515499999999989	113.927304199999995	22.5537659599999998	1
2019-10-25 00:08:38	2019-10-25 00:24:06	2.29234759999999982	02	19-29岁	22.5541351305593594	113.939808463639054	440305	V0440300	16857	48	78	50	77	113.939505879999999	22.5515499999999989	113.941946220000005	22.5537659599999998	1
2019-10-25 19:26:48	2019-10-25 21:01:50	2.29234759999999982	01	30-39岁	22.554687422710991	113.941797848221228	440305	V0440300	16857	48	78	50	77	113.939505879999999	22.5515499999999989	113.941946220000005	22.5537659599999998	1
2019-10-25 19:03:06	2019-10-25 21:39:53	2.29234759999999982	01	19-29岁	22.5552399835364703	113.959022722967276	440305	V0440300	16864	48	85	50	84	113.956588240000002	22.5515499999999989	113.959028570000001	22.5537659599999998	1
2019-10-25 11:58:09	2019-10-25 15:15:14	2.29234759999999982	02	19-29岁	22.5544641485954998	113.959515852355338	440305	V0440300	16865	48	86	50	85	113.959028570000001	22.5515499999999989	113.961468909999994	22.5537659599999998	1
2019-10-25 10:18:59	2019-10-25 10:58:02	2.29234759999999982	01	30-39岁	22.5551688838484807	113.96671980796205	440305	V0440300	16868	48	89	50	88	113.966349579999999	22.5515499999999989	113.968789920000006	22.5537659599999998	2
2019-10-25 09:24:05	2019-10-25 10:10:44	2.29234759999999982	01	30-39岁	22.5551688838484807	113.96671980796205	440305	V0440300	16868	48	89	50	88	113.966349579999999	22.5515499999999989	113.968789920000006	22.5537659599999998	2
2019-10-25 18:33:51	2019-10-25 22:46:43	2.29234759999999982	01	40-49岁	22.5547853944011401	113.968875563428909	440305	V0440300	16869	48	90	50	89	113.968789920000006	22.5515499999999989	113.971230250000005	22.5537659599999998	1
2019-10-25 20:03:11	2019-10-25 21:06:54	2.29234759999999982	02	19-29岁	22.55553953384916	113.987379093158452	440305	V0440300	16876	48	97	50	96	113.985872270000002	22.5515499999999989	113.988312609999994	22.5537659599999998	2
2019-10-25 17:47:20	2019-10-25 20:02:24	2.29234759999999982	02	19-29岁	22.55553953384916	113.987379093158452	440305	V0440300	16876	48	97	50	96	113.985872270000002	22.5515499999999989	113.988312609999994	22.5537659599999998	2
2019-10-25 14:26:39	2019-10-25 20:54:29	3.05925700000000012	01	50-59岁	22.5548198097708585	114.010695567555373	440304	V0440300	16886	48	107	50	106	114.010275629999995	22.5515499999999989	114.012715970000002	22.5537659599999998	1
2019-10-25 20:04:53	2019-10-25 21:50:22	3.05925700000000012	02	30-39岁	22.5556238664054405	114.017538379022653	440304	V0440300	16888	48	109	50	108	114.015156300000001	22.5515499999999989	114.017596639999994	22.5537659599999998	1
2019-10-25 16:24:16	2019-10-25 17:10:56	3.05925700000000012	02	60岁以上	22.5551871598152793	114.027089819765337	440304	V0440300	16892	48	113	49	112	114.024917650000006	22.5515499999999989	114.027357980000005	22.5537659599999998	1
2019-10-25 20:41:08	2019-10-25 21:24:08	3.05925700000000012	02	40-49岁	22.5540393479248884	114.027979240626493	440304	V0440300	16893	48	114	49	113	114.027357980000005	22.5515499999999989	114.029798319999998	22.5537659599999998	1
2019-10-25 19:19:19	2019-10-25 22:55:51	3.05925700000000012	01	19-29岁	22.5559228766531596	114.028317820777744	440304	V0440300	16893	48	114	49	113	114.027357980000005	22.5515499999999989	114.029798319999998	22.5537659599999998	1
2019-10-25 13:04:53	2019-10-25 14:23:57	3.05925700000000012	02	40-49岁	22.5553430084104996	114.027708364723068	440304	V0440300	16893	48	114	49	113	114.027357980000005	22.5515499999999989	114.029798319999998	22.5537659599999998	1
2019-10-25 13:29:41	2019-10-25 14:44:01	3.05925700000000012	01	19-29岁	22.5540268841253209	114.033654189680462	440304	V0440300	16895	48	116	49	115	114.032238660000004	22.5515499999999989	114.034678990000003	22.5537659599999998	1
2019-10-25 16:38:14	2019-10-25 18:09:43	3.05925700000000012	01	19-29岁	22.5553630910229899	114.038571573027411	440304	V0440300	16897	48	118	49	117	114.037119329999996	22.5515499999999989	114.039559659999995	22.5537659599999998	1
2019-10-25 20:16:27	2019-10-25 20:17:27	3.05925700000000012	02	19-29岁	22.5557146537489217	114.038058773503323	440304	V0440300	16897	48	118	49	117	114.037119329999996	22.5515499999999989	114.039559659999995	22.5537659599999998	1
2019-10-25 20:44:15	2019-10-25 23:09:59	3.05925700000000012	01	30-39岁	22.5547971104071898	114.048524211480853	440304	V0440300	16901	48	122	49	121	114.046880669999993	22.5515499999999989	114.04932101	22.5537659599999998	1
2019-10-25 19:18:40	2019-10-25 21:20:23	3.05925700000000012	01	19-29岁	22.554909101715559	114.0868076406515	440304	V0440300	16917	48	138	49	137	114.085926049999998	22.5515499999999989	114.088366390000004	22.5537659599999998	1
2019-10-25 18:50:40	2019-10-25 21:32:30	3.17181930000000012	02	19-29岁	22.5545024134439096	114.102752640606013	440303	V0440300	16923	48	144	49	143	114.100568069999994	22.5515499999999989	114.103008399999993	22.5537659599999998	1
2019-10-25 16:59:02	2019-10-25 19:37:51	3.17181930000000012	01	50-59岁	22.5551752360333992	114.102524794720779	440303	V0440300	16923	48	144	49	143	114.100568069999994	22.5515499999999989	114.103008399999993	22.5537659599999998	1
2019-10-25 20:07:57	2019-10-25 21:48:41	3.17181930000000012	01	19-29岁	22.5546471186158186	114.100767266208052	440303	V0440300	16923	48	144	49	143	114.100568069999994	22.5515499999999989	114.103008399999993	22.5537659599999998	1
2019-10-25 17:32:13	2019-10-25 20:11:43	3.17181930000000012	03	未知	22.5552269665322918	114.114427631399096	440303	V0440300	16928	48	149	49	148	114.112769749999998	22.5515499999999989	114.115210079999997	22.5537659599999998	1
2019-10-25 22:59:46	2019-10-25 23:20:14	3.17181930000000012	02	19-29岁	22.5547043496287785	114.11850042336863	440303	V0440300	16930	48	151	49	150	114.117650420000004	22.5515499999999989	114.120090759999997	22.5537659599999998	1
2019-10-25 08:36:49	2019-10-25 18:00:59	3.17181930000000012	01	19-29岁	22.5538254682772497	114.120326137552894	440303	V0440300	16931	48	152	49	151	114.120090759999997	22.5515499999999989	114.122531089999995	22.5537659599999998	1
2019-10-25 18:49:09	2019-10-25 20:52:13	3.17181930000000012	01	19-29岁	22.5548691596829407	114.134783643226172	440303	V0440300	16937	48	158	49	157	114.134732769999999	22.5515499999999989	114.137173110000006	22.5537659599999998	1
2019-10-25 14:38:07	2019-10-25 16:33:07	3.17181930000000012	03	未知	22.5551630234164513	114.14622498849883	440303	V0440300	16941	48	162	49	161	114.144494120000005	22.5515499999999989	114.146934450000003	22.5537659599999998	1
2019-10-25 12:02:39	2019-10-25 16:23:47	4.98298400000000008	01	30-39岁	22.5548002372024499	114.231779450950228	440308	V0440300	16976	48	197	48	196	114.229905880000004	22.5515499999999989	114.232346219999997	22.5537659599999998	1
2019-10-25 12:48:27	2019-10-25 13:53:29	2.01503029999999983	01	40-49岁	22.5564858045717109	113.864212553543567	440306	V0440300	17183	49	47	52	46	113.863855459999996	22.5537659599999998	113.866295800000003	22.5559819099999999	1
2019-10-25 17:43:17	2019-10-25 21:43:19	2.01503029999999983	02	19-29岁	22.5561429180377218	113.87625848514466	440306	V0440300	17188	49	52	52	51	113.87605714	22.5537659599999998	113.878497479999993	22.5559819099999999	1
2019-10-25 19:06:39	2019-10-25 21:56:52	2.01503029999999983	01	19-29岁	22.5579886519506516	113.879753587075641	440306	V0440300	17189	49	53	52	52	113.878497479999993	22.5537659599999998	113.88093782	22.5559819099999999	1
2019-10-25 17:43:43	2019-10-25 21:48:16	2.01503029999999983	02	19-29岁	22.5561312414017117	113.884021915576312	440306	V0440300	17191	49	55	52	54	113.883378149999999	22.5537659599999998	113.885818490000005	22.5559819099999999	1
2019-10-25 16:17:12	2019-10-25 19:15:24	2.01503029999999983	01	40-49岁	22.5572085931801993	113.893985986007181	440306	V0440300	17195	49	59	52	58	113.893139500000004	22.5537659599999998	113.895579830000003	22.5559819099999999	1
2019-10-25 00:07:05	2019-10-25 00:14:01	2.01503029999999983	01	30-39岁	22.5581360775371813	113.898551316616306	440306	V0440300	17197	49	61	52	60	113.898020169999995	22.5537659599999998	113.900460510000002	22.5559819099999999	1
2019-10-25 07:43:40	2019-10-25 09:50:14	2.01503029999999983	02	40-49岁	22.5581819986683492	113.900930801223922	440306	V0440300	17198	49	62	51	61	113.900460510000002	22.5537659599999998	113.902900840000001	22.5559819099999999	2
2019-10-25 11:19:27	2019-10-25 12:16:10	2.01503029999999983	02	40-49岁	22.5581819986683492	113.900930801223922	440306	V0440300	17198	49	62	51	61	113.900460510000002	22.5537659599999998	113.902900840000001	22.5559819099999999	2
2019-10-25 12:08:44	2019-10-25 14:04:57	2.01503029999999983	03	未知	22.5580512596670886	113.909134368183246	440306	V0440300	17201	49	65	51	64	113.907781510000007	22.5537659599999998	113.910221849999999	22.5559819099999999	1
2019-10-25 17:05:34	2019-10-25 17:05:34	2.29234759999999982	03	未知	22.557222920291391	113.915808570845911	440305	V0440300	17204	49	68	51	67	113.915102520000005	22.5537659599999998	113.917542859999998	22.5559819099999999	1
2019-10-25 18:01:26	2019-10-25 20:14:41	2.29234759999999982	01	40-49岁	22.5580811249721407	113.918675267575523	440305	V0440300	17205	49	69	51	68	113.917542859999998	22.5537659599999998	113.919983189999996	22.5559819099999999	1
2019-10-25 21:25:34	2019-10-25 23:47:18	2.29234759999999982	01	30-39岁	22.5561564858121102	113.965969445295542	440305	V0440300	17224	49	88	51	87	113.963909240000007	22.5537659599999998	113.966349579999999	22.5559819099999999	1
2019-10-25 21:32:07	2019-10-25 23:11:01	2.29234759999999982	02	19-29岁	22.5566799697709293	113.973148359627686	440305	V0440300	17227	49	91	51	90	113.971230250000005	22.5537659599999998	113.973670589999998	22.5559819099999999	1
2019-10-25 15:55:27	2019-10-25 16:56:47	2.29234759999999982	01	19-29岁	22.5573449979261795	113.975873973405101	440305	V0440300	17228	49	92	51	91	113.973670589999998	22.5537659599999998	113.976110930000004	22.5559819099999999	1
2019-10-25 00:01:12	2019-10-25 00:12:11	2.29234759999999982	01	30-39岁	22.5567898759488514	113.985233646346529	440305	V0440300	17232	49	96	51	95	113.983431929999995	22.5537659599999998	113.985872270000002	22.5559819099999999	1
2019-10-25 12:10:25	2019-10-25 13:43:50	3.05925700000000012	01	30-39岁	22.5570739372959395	113.999443282675472	440304	V0440300	17238	49	102	51	101	113.998073950000006	22.5537659599999998	114.000514289999998	22.5559819099999999	1
2019-10-25 15:34:28	2019-10-25 20:54:24	3.05925700000000012	01	50-59岁	22.5577032125781791	114.008505347648679	440304	V0440300	17242	49	106	51	105	114.007835290000003	22.5537659599999998	114.010275629999995	22.5559819099999999	1
2019-10-25 13:17:57	2019-10-25 15:38:06	3.05925700000000012	01	40-49岁	22.556930539414509	114.012088162671404	440304	V0440300	17243	49	107	51	106	114.010275629999995	22.5537659599999998	114.012715970000002	22.5559819099999999	1
2019-10-25 20:03:34	2019-10-25 21:48:07	3.05925700000000012	01	40-49岁	22.5577728227763217	114.017589308624892	440304	V0440300	17245	49	109	51	108	114.015156300000001	22.5537659599999998	114.017596639999994	22.5559819099999999	1
2019-10-25 00:12:06	2019-10-25 02:19:02	3.05925700000000012	02	30-39岁	22.5581911812285192	114.027501528615787	440304	V0440300	17250	49	114	50	113	114.027357980000005	22.5537659599999998	114.029798319999998	22.5559819099999999	1
2019-10-25 17:48:49	2019-10-25 22:39:09	3.05925700000000012	02	40-49岁	22.5561658434320691	114.031208297060573	440304	V0440300	17251	49	115	50	114	114.029798319999998	22.5537659599999998	114.032238660000004	22.5559819099999999	1
2019-10-25 00:15:21	2019-10-25 02:19:21	3.05925700000000012	02	30-39岁	22.558150893413611	114.03215693386889	440304	V0440300	17251	49	115	50	114	114.029798319999998	22.5537659599999998	114.032238660000004	22.5559819099999999	1
2019-10-25 12:53:31	2019-10-25 14:10:31	3.05925700000000012	02	40-49岁	22.5567729134384116	114.036714626255304	440304	V0440300	17253	49	117	50	116	114.034678990000003	22.5537659599999998	114.037119329999996	22.5559819099999999	1
2019-10-25 12:01:30	2019-10-25 16:36:42	3.05925700000000012	02	19-29岁	22.5568582989545305	114.034983147781261	440304	V0440300	17253	49	117	50	116	114.034678990000003	22.5537659599999998	114.037119329999996	22.5559819099999999	1
2019-10-25 17:53:45	2019-10-25 21:30:59	3.05925700000000012	01	60岁以上	22.5561527373475812	114.036854207407913	440304	V0440300	17253	49	117	50	116	114.034678990000003	22.5537659599999998	114.037119329999996	22.5559819099999999	1
2019-10-25 08:11:02	2019-10-25 09:37:27	3.05925700000000012	02	30-39岁	22.5576272336394084	114.037036463393889	440304	V0440300	17253	49	117	50	116	114.034678990000003	22.5537659599999998	114.037119329999996	22.5559819099999999	1
2019-10-25 18:58:29	2019-10-25 21:09:52	3.05925700000000012	01	19-29岁	22.5575653789576691	114.040535984789045	440304	V0440300	17255	49	119	50	118	114.039559659999995	22.5537659599999998	114.042000000000002	22.5559819099999999	1
2019-10-25 14:11:00	2019-10-25 14:52:30	3.05925700000000012	01	19-29岁	22.5567442725080802	114.044469542712463	440304	V0440300	17257	49	121	50	120	114.044440339999994	22.5537659599999998	114.046880669999993	22.5559819099999999	1
2019-10-25 12:04:09	2019-10-25 13:11:45	3.05925700000000012	02	30-39岁	22.5566078010535485	114.064101294715144	440304	V0440300	17265	49	129	50	128	114.063963029999996	22.5537659599999998	114.066403359999995	22.5559819099999999	1
2019-10-25 19:13:39	2019-10-25 22:23:46	3.05925700000000012	02	30-39岁	22.5576769848390803	114.086642575152993	440304	V0440300	17274	49	138	50	137	114.085926049999998	22.5537659599999998	114.088366390000004	22.5559819099999999	1
2019-10-25 10:25:55	2019-10-25 14:22:39	3.17181930000000012	01	60岁以上	22.5567338943484614	114.099868476725675	440303	V0440300	17279	49	143	50	142	114.098127730000002	22.5537659599999998	114.100568069999994	22.5559819099999999	1
2019-10-25 09:29:48	2019-10-25 20:26:55	3.17181930000000012	02	60岁以上	22.5567775071509011	114.099284511882104	440303	V0440300	17279	49	143	50	142	114.098127730000002	22.5537659599999998	114.100568069999994	22.5559819099999999	1
2019-10-25 19:06:53	2019-10-25 22:16:29	3.17181930000000012	02	19-29岁	22.5574550577619206	114.099318920316819	440303	V0440300	17279	49	143	50	142	114.098127730000002	22.5537659599999998	114.100568069999994	22.5559819099999999	1
2019-10-25 19:42:11	2019-10-25 21:28:40	3.17181930000000012	02	30-39岁	22.5578430947385513	114.098815201386756	440303	V0440300	17279	49	143	50	142	114.098127730000002	22.5537659599999998	114.100568069999994	22.5559819099999999	1
2019-10-25 19:57:15	2019-10-25 21:27:59	3.17181930000000012	02	30-39岁	22.5565742236487097	114.101523797835739	440303	V0440300	17280	49	144	50	143	114.100568069999994	22.5537659599999998	114.103008399999993	22.5559819099999999	1
2019-10-25 00:00:23	2019-10-25 00:59:00	3.17181930000000012	01	30-39岁	22.5575795587113888	114.102717476250788	440303	V0440300	17280	49	144	50	143	114.100568069999994	22.5537659599999998	114.103008399999993	22.5559819099999999	1
2019-10-25 22:48:55	2019-10-25 23:42:50	3.17181930000000012	02	30-39岁	22.5575057466854396	114.109142371850055	440303	V0440300	17283	49	147	50	146	114.107889080000007	22.5537659599999998	114.110329410000006	22.5559819099999999	1
2019-10-25 14:38:19	2019-10-25 20:52:07	3.17181930000000012	01	30-39岁	22.5579422524438513	114.11685884120827	440303	V0440300	17286	49	150	50	149	114.115210079999997	22.5537659599999998	114.117650420000004	22.5559819099999999	1
2019-10-25 21:46:09	2019-10-25 22:49:01	3.17181930000000012	01	0-18岁	22.557715686119721	114.115299003505299	440303	V0440300	17286	49	150	50	149	114.115210079999997	22.5537659599999998	114.117650420000004	22.5559819099999999	1
2019-10-25 00:03:24	2019-10-25 00:31:27	3.17181930000000012	02	50-59岁	22.5560787087787986	114.125186733468581	440303	V0440300	17290	49	154	50	153	114.124971430000002	22.5537659599999998	114.127411769999995	22.5559819099999999	1
2019-10-25 18:49:01	2019-10-25 20:35:50	4.98298400000000008	02	19-29岁	22.55806936579161	114.227681029204703	440308	V0440300	17332	49	196	49	195	114.227465550000005	22.5537659599999998	114.229905880000004	22.5559819099999999	1
2019-10-25 11:44:02	2019-10-25 13:57:23	2.01503029999999983	01	30-39岁	22.5583557684669991	113.869863919619519	440306	V0440300	17542	50	49	53	48	113.868736139999996	22.5559819099999999	113.871176469999995	22.5581978700000008	1
2019-10-25 18:03:49	2019-10-25 20:58:18	2.01503029999999983	02	30-39岁	22.55896986845692	113.889399245368054	440306	V0440300	17550	50	57	53	56	113.888258820000004	22.5559819099999999	113.890699159999997	22.5581978700000008	1
2019-10-25 15:31:42	2019-10-25 17:23:06	2.29234759999999982	03	未知	22.5594329051479789	113.929887344898503	440305	V0440300	17567	50	74	52	73	113.929744540000002	22.5559819099999999	113.932184879999994	22.5581978700000008	1
2019-10-25 19:49:09	2019-10-25 23:32:09	2.29234759999999982	01	30-39岁	22.558439647133369	113.969786763443196	440305	V0440300	17583	50	90	52	89	113.968789920000006	22.5559819099999999	113.971230250000005	22.5581978700000008	1
2019-10-25 11:01:46	2019-10-25 14:26:51	2.29234759999999982	01	19-29岁	22.5602461390094184	113.976092459344528	440305	V0440300	17585	50	92	52	91	113.973670589999998	22.5559819099999999	113.976110930000004	22.5581978700000008	1
2019-10-25 17:05:43	2019-10-25 20:44:55	2.29234759999999982	03	未知	22.5582343066162707	113.978050582741147	440305	V0440300	17586	50	93	52	92	113.976110930000004	22.5559819099999999	113.978551260000003	22.5581978700000008	1
2019-10-25 00:00:42	2019-10-25 01:51:29	2.29234759999999982	02	30-39岁	22.5599833058192694	113.981792364501288	440305	V0440300	17588	50	95	52	94	113.980991599999996	22.5559819099999999	113.983431929999995	22.5581978700000008	1
2019-10-25 15:25:28	2019-10-25 18:16:58	2.29234759999999982	01	19-29岁	22.5603194682185091	113.981911364594595	440305	V0440300	17588	50	95	52	94	113.980991599999996	22.5559819099999999	113.983431929999995	22.5581978700000008	1
2019-10-25 12:52:42	2019-10-25 14:00:46	2.29234759999999982	02	30-39岁	22.5583770872939908	113.984207992981254	440305	V0440300	17589	50	96	52	95	113.983431929999995	22.5559819099999999	113.985872270000002	22.5581978700000008	1
2019-10-25 19:18:50	2019-10-25 20:37:52	2.29234759999999982	01	60岁以上	22.5593492074967017	113.984070234426355	440305	V0440300	17589	50	96	52	95	113.983431929999995	22.5559819099999999	113.985872270000002	22.5581978700000008	1
2019-10-25 19:43:06	2019-10-25 23:36:26	2.29234759999999982	01	30-39岁	22.5584742892862593	113.988908884238896	440305	V0440300	17591	50	98	52	97	113.988312609999994	22.5559819099999999	113.990752939999993	22.5581978700000008	1
2019-10-25 06:13:06	2019-10-25 07:36:41	3.05925700000000012	03	未知	22.5600108395410608	114.027802605800375	440304	V0440300	17607	50	114	51	113	114.027357980000005	22.5559819099999999	114.029798319999998	22.5581978700000008	1
2019-10-25 17:36:11	2019-10-25 20:17:39	3.05925700000000012	01	30-39岁	22.5587867588667415	114.027984333831185	440304	V0440300	17607	50	114	51	113	114.027357980000005	22.5559819099999999	114.029798319999998	22.5581978700000008	2
2019-10-25 20:17:42	2019-10-25 20:48:44	3.05925700000000012	01	30-39岁	22.5587867588667415	114.027984333831185	440304	V0440300	17607	50	114	51	113	114.027357980000005	22.5559819099999999	114.029798319999998	22.5581978700000008	2
2019-10-25 23:32:14	2019-10-25 23:42:46	3.05925700000000012	01	30-39岁	22.5593416203172517	114.036523662256144	440304	V0440300	17610	50	117	51	116	114.034678990000003	22.5559819099999999	114.037119329999996	22.5581978700000008	2
2019-10-25 20:31:19	2019-10-25 22:49:12	3.05925700000000012	01	30-39岁	22.5593416203172517	114.036523662256144	440304	V0440300	17610	50	117	51	116	114.034678990000003	22.5559819099999999	114.037119329999996	22.5581978700000008	2
2019-10-25 21:33:40	2019-10-25 23:01:58	3.05925700000000012	02	30-39岁	22.55909575332484	114.037384043512901	440304	V0440300	17611	50	118	51	117	114.037119329999996	22.5559819099999999	114.039559659999995	22.5581978700000008	1
2019-10-25 14:37:31	2019-10-25 15:37:50	3.05925700000000012	01	30-39岁	22.5592165936040914	114.03904312411882	440304	V0440300	17611	50	118	51	117	114.037119329999996	22.5559819099999999	114.039559659999995	22.5581978700000008	2
2019-10-25 20:09:29	2019-10-25 20:44:23	3.05925700000000012	01	30-39岁	22.5592165936040914	114.03904312411882	440304	V0440300	17611	50	118	51	117	114.037119329999996	22.5559819099999999	114.039559659999995	22.5581978700000008	2
2019-10-25 19:05:27	2019-10-25 22:08:36	3.05925700000000012	03	未知	22.5589446856268587	114.038980912197061	440304	V0440300	17611	50	118	51	117	114.037119329999996	22.5559819099999999	114.039559659999995	22.5581978700000008	1
2019-10-25 19:45:24	2019-10-25 21:34:12	3.05925700000000012	02	19-29岁	22.5598351976484714	114.039797580609786	440304	V0440300	17612	50	119	51	118	114.039559659999995	22.5559819099999999	114.042000000000002	22.5581978700000008	1
2019-10-25 18:37:33	2019-10-25 22:41:31	3.05925700000000012	01	30-39岁	22.5584856810889889	114.040030468750572	440304	V0440300	17612	50	119	51	118	114.039559659999995	22.5559819099999999	114.042000000000002	22.5581978700000008	1
2019-10-25 15:20:06	2019-10-25 16:06:20	3.05925700000000012	01	30-39岁	22.5593031807509412	114.045707386051461	440304	V0440300	17614	50	121	51	120	114.044440339999994	22.5559819099999999	114.046880669999993	22.5581978700000008	1
2019-10-25 18:46:22	2019-10-25 22:44:15	3.05925700000000012	01	30-39岁	22.5602351567723005	114.049273261874376	440304	V0440300	17615	50	122	51	121	114.046880669999993	22.5559819099999999	114.04932101	22.5581978700000008	1
2019-10-25 11:28:22	2019-10-25 13:06:10	3.05925700000000012	01	30-39岁	22.5590699794739606	114.049715918169113	440304	V0440300	17616	50	123	51	122	114.04932101	22.5559819099999999	114.051761350000007	22.5581978700000008	1
2019-10-25 13:21:38	2019-10-25 17:43:39	3.05925700000000012	01	30-39岁	22.5598039078609105	114.064159918930756	440304	V0440300	17622	50	129	51	128	114.063963029999996	22.5559819099999999	114.066403359999995	22.5581978700000008	1
2019-10-25 18:33:38	2019-10-25 20:42:17	3.05925700000000012	01	19-29岁	22.5589337091739992	114.09523570325527	440304	V0440300	17634	50	141	51	140	114.093247059999996	22.5559819099999999	114.095687400000003	22.5581978700000008	1
2019-10-25 19:22:29	2019-10-25 22:16:07	3.17181930000000012	02	30-39岁	22.5584569224461298	114.117372894458597	440303	V0440300	17643	50	150	51	149	114.115210079999997	22.5559819099999999	114.117650420000004	22.5581978700000008	1
2019-10-25 21:19:24	2019-10-25 23:03:39	3.17181930000000012	01	19-29岁	22.5597020300833009	114.122886183233362	440303	V0440300	17646	50	153	51	152	114.122531089999995	22.5559819099999999	114.124971430000002	22.5581978700000008	1
2019-10-25 17:05:37	2019-10-25 20:38:12	3.17181930000000012	02	30-39岁	22.5591969389262204	114.131487271685089	440303	V0440300	17649	50	156	51	155	114.129852099999994	22.5559819099999999	114.132292440000001	22.5581978700000008	1
2019-10-25 00:02:36	2019-10-25 00:37:54	3.17181930000000012	02	19-29岁	22.5591113959146199	114.131751425391386	440303	V0440300	17649	50	156	51	155	114.129852099999994	22.5559819099999999	114.132292440000001	22.5581978700000008	1
2019-10-25 22:24:05	2019-10-25 23:47:21	3.17181930000000012	03	未知	22.5584335370930518	114.136760436372697	440303	V0440300	17651	50	158	51	157	114.134732769999999	22.5559819099999999	114.137173110000006	22.5581978700000008	1
2019-10-25 21:01:49	2019-10-25 23:46:58	3.17181930000000012	03	未知	22.5592862669315508	114.138521204361879	440303	V0440300	17652	50	159	51	158	114.137173110000006	22.5559819099999999	114.139613449999999	22.5581978700000008	1
2019-10-25 13:18:52	2019-10-25 14:44:08	3.17181930000000012	03	未知	22.5590566392674887	114.139818431176408	440303	V0440300	17653	50	160	51	159	114.139613449999999	22.5559819099999999	114.142053779999998	22.5581978700000008	1
2019-10-25 10:47:57	2019-10-25 16:20:08	2.01503029999999983	01	50-59岁	22.5616678184914505	113.857390994901337	440306	V0440300	17894	51	44	54	43	113.856534460000006	22.5581978700000008	113.858974790000005	22.5604138300000017	1
2019-10-25 17:17:11	2019-10-25 18:18:46	2.01503029999999983	01	19-29岁	22.5609279638097604	113.871729659731898	440306	V0440300	17900	51	50	54	49	113.871176469999995	22.5581978700000008	113.873616810000001	22.5604138300000017	1
2019-10-25 16:26:21	2019-10-25 17:28:31	2.01503029999999983	01	30-39岁	22.5621869942380897	113.888229050475957	440306	V0440300	17906	51	56	54	55	113.885818490000005	22.5581978700000008	113.888258820000004	22.5604138300000017	1
2019-10-25 08:12:25	2019-10-25 19:33:20	2.01503029999999983	01	30-39岁	22.5622894588042691	113.891190312378171	440306	V0440300	17908	51	58	54	57	113.890699159999997	22.5581978700000008	113.893139500000004	22.5604138300000017	1
2019-10-25 20:00:45	2019-10-25 21:45:37	2.01503029999999983	01	30-39岁	22.5610972206012583	113.894404086335754	440306	V0440300	17909	51	59	54	58	113.893139500000004	22.5581978700000008	113.895579830000003	22.5604138300000017	1
2019-10-25 19:36:06	2019-10-25 22:29:00	2.01503029999999983	01	19-29岁	22.5619688033818413	113.896075241982729	440306	V0440300	17910	51	60	54	59	113.895579830000003	22.5581978700000008	113.898020169999995	22.5604138300000017	1
2019-10-25 21:37:10	2019-10-25 23:20:35	2.01503029999999983	01	19-29岁	22.5610501965566002	113.900847222809574	440306	V0440300	17912	51	62	53	61	113.900460510000002	22.5581978700000008	113.902900840000001	22.5604138300000017	1
2019-10-25 08:55:06	2019-10-25 17:02:03	2.01503029999999983	03	未知	22.5622524064247294	113.900480249536187	440306	V0440300	17912	51	62	53	61	113.900460510000002	22.5581978700000008	113.902900840000001	22.5604138300000017	1
2019-10-25 19:45:21	2019-10-25 21:20:22	2.29234759999999982	01	19-29岁	22.5622678597462283	113.912528622336396	440305	V0440300	17916	51	66	53	65	113.910221849999999	22.5581978700000008	113.912662190000006	22.5604138300000017	1
2019-10-25 21:43:07	2019-10-25 23:43:25	2.29234759999999982	02	0-18岁	22.5607942311095897	113.911453761004424	440305	V0440300	17916	51	66	53	65	113.910221849999999	22.5581978700000008	113.912662190000006	22.5604138300000017	1
2019-10-25 19:46:35	2019-10-25 23:46:57	2.29234759999999982	01	19-29岁	22.5622981520173802	113.915044587631016	440305	V0440300	17917	51	67	53	66	113.912662190000006	22.5581978700000008	113.915102520000005	22.5604138300000017	1
2019-10-25 19:12:47	2019-10-25 21:06:45	2.29234759999999982	02	19-29岁	22.561930081812271	113.936837872244539	440305	V0440300	17926	51	76	53	75	113.934625209999993	22.5581978700000008	113.93706555	22.5604138300000017	1
2019-10-25 00:02:22	2019-10-25 00:24:21	2.29234759999999982	02	19-29岁	22.5624614494144211	113.945785150465312	440305	V0440300	17930	51	80	53	79	113.944386559999998	22.5581978700000008	113.946826889999997	22.5604138300000017	1
2019-10-25 17:36:02	2019-10-25 23:41:42	2.29234759999999982	01	30-39岁	22.5604909232152799	113.965621911355726	440305	V0440300	17938	51	88	53	87	113.963909240000007	22.5581978700000008	113.966349579999999	22.5604138300000017	1
2019-10-25 08:28:33	2019-10-25 16:16:00	2.29234759999999982	02	30-39岁	22.5624922314725183	113.981310159582335	440305	V0440300	17945	51	95	53	94	113.980991599999996	22.5581978700000008	113.983431929999995	22.5604138300000017	1
2019-10-25 19:33:25	2019-10-25 22:07:05	2.29234759999999982	01	40-49岁	22.5609719600692706	113.983976614677189	440305	V0440300	17946	51	96	53	95	113.983431929999995	22.5581978700000008	113.985872270000002	22.5604138300000017	1
2019-10-25 13:15:14	2019-10-25 14:42:38	2.29234759999999982	01	30-39岁	22.561199865043811	113.984097976978859	440305	V0440300	17946	51	96	53	95	113.983431929999995	22.5581978700000008	113.985872270000002	22.5604138300000017	1
2019-10-25 16:56:38	2019-10-25 17:36:00	2.29234759999999982	01	30-39岁	22.560585679062779	113.987920447624674	440305	V0440300	17947	51	97	53	96	113.985872270000002	22.5581978700000008	113.988312609999994	22.5604138300000017	1
2019-10-25 14:56:03	2019-10-25 18:26:23	3.05925700000000012	01	30-39岁	22.5609181490342188	114.008610860060287	440304	V0440300	17956	51	106	53	105	114.007835290000003	22.5581978700000008	114.010275629999995	22.5604138300000017	4
2019-10-25 09:57:20	2019-10-25 10:31:14	3.05925700000000012	01	30-39岁	22.5609181490342188	114.008610860060287	440304	V0440300	17956	51	106	53	105	114.007835290000003	22.5581978700000008	114.010275629999995	22.5604138300000017	4
2019-10-25 18:33:53	2019-10-25 19:23:49	3.05925700000000012	01	30-39岁	22.5609181490342188	114.008610860060287	440304	V0440300	17956	51	106	53	105	114.007835290000003	22.5581978700000008	114.010275629999995	22.5604138300000017	4
2019-10-25 21:04:40	2019-10-25 22:24:11	3.05925700000000012	01	30-39岁	22.5609181490342188	114.008610860060287	440304	V0440300	17956	51	106	53	105	114.007835290000003	22.5581978700000008	114.010275629999995	22.5604138300000017	4
2019-10-25 15:25:36	2019-10-25 16:23:31	3.05925700000000012	03	未知	22.5624182039521983	114.012105887198842	440304	V0440300	17957	51	107	53	106	114.010275629999995	22.5581978700000008	114.012715970000002	22.5604138300000017	1
2019-10-25 17:38:35	2019-10-25 22:12:27	3.05925700000000012	01	40-49岁	22.560754829827701	114.01827336748768	440304	V0440300	17960	51	110	52	109	114.017596639999994	22.5581978700000008	114.02003698	22.5604138300000017	1
2019-10-25 09:13:50	2019-10-25 16:02:34	3.05925700000000012	01	60岁以上	22.5612490114842004	114.01961344640506	440304	V0440300	17960	51	110	52	109	114.017596639999994	22.5581978700000008	114.02003698	22.5604138300000017	1
2019-10-25 09:59:00	2019-10-25 12:28:17	3.05925700000000012	02	40-49岁	22.5606111964465903	114.027080362079673	440304	V0440300	17963	51	113	52	112	114.024917650000006	22.5581978700000008	114.027357980000005	22.5604138300000017	1
2019-10-25 19:46:36	2019-10-25 20:39:52	3.05925700000000012	01	19-29岁	22.5613018808503014	114.02733763196855	440304	V0440300	17963	51	113	52	112	114.024917650000006	22.5581978700000008	114.027357980000005	22.5604138300000017	1
2019-10-25 21:58:08	2019-10-25 23:27:56	3.05925700000000012	02	19-29岁	22.5610890610958599	114.028518002727978	440304	V0440300	17964	51	114	52	113	114.027357980000005	22.5581978700000008	114.029798319999998	22.5604138300000017	1
2019-10-25 00:38:00	2019-10-25 02:18:31	3.05925700000000012	01	30-39岁	22.5604341421189183	114.027754657613741	440304	V0440300	17964	51	114	52	113	114.027357980000005	22.5581978700000008	114.029798319999998	22.5604138300000017	1
2019-10-25 13:33:45	2019-10-25 14:37:05	3.05925700000000012	01	19-29岁	22.5619857678305884	114.02917899678981	440304	V0440300	17964	51	114	52	113	114.027357980000005	22.5581978700000008	114.029798319999998	22.5604138300000017	1
2019-10-25 18:14:19	2019-10-25 18:56:38	3.05925700000000012	02	19-29岁	22.5619419701687001	114.030715296442921	440304	V0440300	17965	51	115	52	114	114.029798319999998	22.5581978700000008	114.032238660000004	22.5604138300000017	1
2019-10-25 17:35:11	2019-10-25 20:40:10	3.05925700000000012	01	19-29岁	22.5605609824178401	114.038042657097023	440304	V0440300	17968	51	118	52	117	114.037119329999996	22.5581978700000008	114.039559659999995	22.5604138300000017	1
2019-10-25 19:50:01	2019-10-25 19:51:01	3.05925700000000012	01	19-29岁	22.5614776644080486	114.04125899122684	440304	V0440300	17969	51	119	52	118	114.039559659999995	22.5581978700000008	114.042000000000002	22.5604138300000017	1
2019-10-25 10:18:36	2019-10-25 11:06:24	3.05925700000000012	01	19-29岁	22.5607361245780886	114.043140576982523	440304	V0440300	17970	51	120	52	119	114.042000000000002	22.5581978700000008	114.044440339999994	22.5604138300000017	1
2019-10-25 13:26:11	2019-10-25 15:38:04	3.05925700000000012	01	30-39岁	22.5620691457809492	114.045444350072572	440304	V0440300	17971	51	121	52	120	114.044440339999994	22.5581978700000008	114.046880669999993	22.5604138300000017	1
2019-10-25 18:36:36	2019-10-25 21:08:52	3.05925700000000012	03	未知	22.5625305008798591	114.05779536224712	440304	V0440300	17976	51	126	52	125	114.056642019999998	22.5581978700000008	114.059082349999997	22.5604138300000017	1
2019-10-25 11:11:15	2019-10-25 11:45:31	3.05925700000000012	03	未知	22.5607515125339617	114.066131953638433	440304	V0440300	17979	51	129	52	128	114.063963029999996	22.5581978700000008	114.066403359999995	22.5604138300000017	1
2019-10-25 15:29:48	2019-10-25 17:59:58	3.05925700000000012	02	60岁以上	22.5615998917923406	114.090447232818136	440304	V0440300	17989	51	139	52	138	114.088366390000004	22.5581978700000008	114.090806720000003	22.5604138300000017	1
2019-10-25 16:50:09	2019-10-25 18:56:19	3.17181930000000012	03	未知	22.5612227356540593	114.101037866574799	440303	V0440300	17994	51	144	52	143	114.100568069999994	22.5581978700000008	114.103008399999993	22.5604138300000017	1
2019-10-25 22:08:40	2019-10-25 23:36:45	3.17181930000000012	02	19-29岁	22.5620717013082484	114.116112108068592	440303	V0440300	18000	51	150	52	149	114.115210079999997	22.5581978700000008	114.117650420000004	22.5604138300000017	1
2019-10-25 20:29:33	2019-10-25 22:44:52	3.17181930000000012	02	30-39岁	22.5623355161455414	114.119245544728372	440303	V0440300	18001	51	151	52	150	114.117650420000004	22.5581978700000008	114.120090759999997	22.5604138300000017	1
2019-10-25 18:52:37	2019-10-25 23:23:15	3.17181930000000012	01	19-29岁	22.5614808044605901	114.182509226397542	440303	V0440300	18027	51	177	51	176	114.181099160000002	22.5581978700000008	114.183539499999995	22.5604138300000017	1
2019-10-25 14:52:39	2019-10-25 15:11:14	3.17181930000000012	03	未知	22.5606821944469189	114.185868565034653	440303	V0440300	18028	51	178	51	177	114.183539499999995	22.5581978700000008	114.185979829999994	22.5604138300000017	1
2019-10-25 16:54:24	2019-10-25 19:55:28	2.01503029999999983	03	未知	22.5641893710251011	113.868673023138626	440306	V0440300	18255	52	48	55	47	113.866295800000003	22.5604138300000017	113.868736139999996	22.562629789999999	1
2019-10-25 19:22:22	2019-10-25 19:53:57	2.01503029999999983	01	30-39岁	22.5629739623760202	113.870672946382697	440306	V0440300	18256	52	49	55	48	113.868736139999996	22.5604138300000017	113.871176469999995	22.562629789999999	1
2019-10-25 18:48:36	2019-10-25 21:55:01	2.01503029999999983	01	30-39岁	22.5641797967525299	113.878380150367647	440306	V0440300	18259	52	52	55	51	113.87605714	22.5604138300000017	113.878497479999993	22.562629789999999	1
2019-10-25 18:48:28	2019-10-25 21:48:06	2.01503029999999983	02	19-29岁	22.5633220969871608	113.878360609368286	440306	V0440300	18259	52	52	55	51	113.87605714	22.5604138300000017	113.878497479999993	22.562629789999999	1
2019-10-25 14:58:38	2019-10-25 23:35:56	2.01503029999999983	01	30-39岁	22.563967571596681	113.87999789609303	440306	V0440300	18260	52	53	55	52	113.878497479999993	22.5604138300000017	113.88093782	22.562629789999999	1
2019-10-25 13:36:04	2019-10-25 16:48:20	2.01503029999999983	01	19-29岁	22.5628515211885983	113.89552104965334	440306	V0440300	18266	52	59	55	58	113.893139500000004	22.5604138300000017	113.895579830000003	22.562629789999999	1
2019-10-25 20:29:08	2019-10-25 22:17:33	2.01503029999999983	01	30-39岁	22.5645440375104513	113.893909003753507	440306	V0440300	18266	52	59	55	58	113.893139500000004	22.5604138300000017	113.895579830000003	22.562629789999999	1
2019-10-25 15:26:33	2019-10-25 17:53:49	2.01503029999999983	01	19-29岁	22.5627978016745594	113.893676086373489	440306	V0440300	18266	52	59	55	58	113.893139500000004	22.5604138300000017	113.895579830000003	22.562629789999999	1
2019-10-25 11:49:46	2019-10-25 14:01:59	2.01503029999999983	01	40-49岁	22.5630080520644789	113.896149127206826	440306	V0440300	18267	52	60	54	59	113.895579830000003	22.5604138300000017	113.898020169999995	22.562629789999999	1
2019-10-25 11:30:06	2019-10-25 13:16:59	2.01503029999999983	01	30-39岁	22.5632655551625696	113.905753216858798	440306	V0440300	18271	52	64	54	63	113.905341179999994	22.5604138300000017	113.907781510000007	22.562629789999999	1
2019-10-25 18:02:24	2019-10-25 21:56:19	2.29234759999999982	02	19-29岁	22.5644544818123585	113.935285635168952	440305	V0440300	18283	52	76	54	75	113.934625209999993	22.5604138300000017	113.93706555	22.562629789999999	1
2019-10-25 05:17:16	2019-10-25 08:00:40	2.29234759999999982	01	19-29岁	22.5646940732271695	113.93743752525522	440305	V0440300	18284	52	77	54	76	113.93706555	22.5604138300000017	113.939505879999999	22.562629789999999	1
2019-10-25 20:16:41	2019-10-25 22:24:52	2.29234759999999982	02	19-29岁	22.5628104700237593	113.945155569074302	440305	V0440300	18287	52	80	54	79	113.944386559999998	22.5604138300000017	113.946826889999997	22.562629789999999	1
2019-10-25 19:09:41	2019-10-25 21:41:46	2.29234759999999982	01	30-39岁	22.5642295404301905	113.948593287799852	440305	V0440300	18288	52	81	54	80	113.946826889999997	22.5604138300000017	113.949267230000004	22.562629789999999	1
2019-10-25 15:30:10	2019-10-25 16:42:05	2.29234759999999982	01	19-29岁	22.5641419328043504	113.949207395508893	440305	V0440300	18288	52	81	54	80	113.946826889999997	22.5604138300000017	113.949267230000004	22.562629789999999	1
2019-10-25 00:05:48	2019-10-25 02:51:49	2.29234759999999982	02	19-29岁	22.5628148663337491	113.970643368994203	440305	V0440300	18297	52	90	54	89	113.968789920000006	22.5604138300000017	113.971230250000005	22.562629789999999	1
2019-10-25 08:56:19	2019-10-25 10:26:46	2.29234759999999982	01	19-29岁	22.5629461489477308	113.972341004230415	440305	V0440300	18298	52	91	54	90	113.971230250000005	22.5604138300000017	113.973670589999998	22.562629789999999	1
2019-10-25 20:06:28	2019-10-25 21:44:09	2.29234759999999982	01	30-39岁	22.5631291073949498	113.974387335377557	440305	V0440300	18299	52	92	54	91	113.973670589999998	22.5604138300000017	113.976110930000004	22.562629789999999	1
2019-10-25 19:14:54	2019-10-25 19:59:35	2.29234759999999982	02	30-39岁	22.5641113397365416	113.975745739672902	440305	V0440300	18299	52	92	54	91	113.973670589999998	22.5604138300000017	113.976110930000004	22.562629789999999	2
2019-10-25 19:59:46	2019-10-25 20:38:29	2.29234759999999982	02	30-39岁	22.5641113397365416	113.975745739672902	440305	V0440300	18299	52	92	54	91	113.973670589999998	22.5604138300000017	113.976110930000004	22.562629789999999	2
2019-10-25 08:17:54	2019-10-25 09:19:43	2.29234759999999982	02	19-29岁	22.5639335872896289	113.977809682503477	440305	V0440300	18300	52	93	54	92	113.976110930000004	22.5604138300000017	113.978551260000003	22.562629789999999	1
2019-10-25 19:07:27	2019-10-25 21:53:27	2.29234759999999982	01	40-49岁	22.5639782254764398	113.982103755867826	440305	V0440300	18302	52	95	54	94	113.980991599999996	22.5604138300000017	113.983431929999995	22.562629789999999	1
2019-10-25 22:25:22	2019-10-25 23:21:56	2.29234759999999982	01	19-29岁	22.5646019379703908	113.985520401391867	440305	V0440300	18303	52	96	54	95	113.983431929999995	22.5604138300000017	113.985872270000002	22.562629789999999	1
2019-10-25 15:15:33	2019-10-25 20:49:21	2.29234759999999982	03	未知	22.5645211024094614	113.984579575151628	440305	V0440300	18303	52	96	54	95	113.983431929999995	22.5604138300000017	113.985872270000002	22.562629789999999	1
2019-10-25 19:48:16	2019-10-25 20:42:24	2.29234759999999982	01	40-49岁	22.5634818212239203	113.984505021017952	440305	V0440300	18303	52	96	54	95	113.983431929999995	22.5604138300000017	113.985872270000002	22.562629789999999	2
2019-10-25 20:42:47	2019-10-25 22:01:44	2.29234759999999982	01	40-49岁	22.5634818212239203	113.984505021017952	440305	V0440300	18303	52	96	54	95	113.983431929999995	22.5604138300000017	113.985872270000002	22.562629789999999	2
2019-10-25 00:00:01	2019-10-25 00:02:25	3.05925700000000012	01	30-39岁	22.5639935209566502	114.028426563884935	440304	V0440300	18321	52	114	53	113	114.027357980000005	22.5604138300000017	114.029798319999998	22.562629789999999	1
2019-10-25 13:32:03	2019-10-25 14:37:03	3.05925700000000012	01	19-29岁	22.5630222463436212	114.030565819160799	440304	V0440300	18322	52	115	53	114	114.029798319999998	22.5604138300000017	114.032238660000004	22.562629789999999	1
2019-10-25 23:32:55	2019-10-25 23:32:55	3.05925700000000012	01	30-39岁	22.56347602067369	114.032655094082088	440304	V0440300	18323	52	116	53	115	114.032238660000004	22.5604138300000017	114.034678990000003	22.562629789999999	1
2019-10-25 13:29:12	2019-10-25 15:50:28	3.05925700000000012	01	19-29岁	22.5648261858889789	114.032946861975049	440304	V0440300	18323	52	116	53	115	114.032238660000004	22.5604138300000017	114.034678990000003	22.562629789999999	1
2019-10-25 17:28:18	2019-10-25 21:46:41	3.05925700000000012	01	19-29岁	22.562802225243761	114.034778233476345	440304	V0440300	18324	52	117	53	116	114.034678990000003	22.5604138300000017	114.037119329999996	22.562629789999999	1
2019-10-25 18:47:56	2019-10-25 19:56:45	3.05925700000000012	01	19-29岁	22.5634064444912887	114.040625030353283	440304	V0440300	18326	52	119	53	118	114.039559659999995	22.5604138300000017	114.042000000000002	22.562629789999999	1
2019-10-25 18:23:56	2019-10-25 20:39:42	3.05925700000000012	01	30-39岁	22.5632088093729095	114.042145202193495	440304	V0440300	18327	52	120	53	119	114.042000000000002	22.5604138300000017	114.044440339999994	22.562629789999999	1
2019-10-25 12:09:38	2019-10-25 15:48:42	3.05925700000000012	03	未知	22.5629049781582083	114.050654625451543	440304	V0440300	18330	52	123	53	122	114.04932101	22.5604138300000017	114.051761350000007	22.562629789999999	1
2019-10-25 19:35:21	2019-10-25 21:20:54	3.05925700000000012	01	30-39岁	22.5627390426438694	114.049482321262786	440304	V0440300	18330	52	123	53	122	114.04932101	22.5604138300000017	114.051761350000007	22.562629789999999	1
2019-10-25 20:26:11	2019-10-25 23:33:45	3.05925700000000012	01	30-39岁	22.5640178811407317	114.057695754756082	440304	V0440300	18333	52	126	53	125	114.056642019999998	22.5604138300000017	114.059082349999997	22.562629789999999	1
2019-10-25 20:49:48	2019-10-25 22:18:49	3.05925700000000012	01	30-39岁	22.5636528352190702	114.058461492439449	440304	V0440300	18333	52	126	53	125	114.056642019999998	22.5604138300000017	114.059082349999997	22.562629789999999	1
2019-10-25 20:35:03	2019-10-25 23:09:41	3.05925700000000012	03	未知	22.5641008309754092	114.059268277185154	440304	V0440300	18334	52	127	53	126	114.059082349999997	22.5604138300000017	114.061522690000004	22.562629789999999	1
2019-10-25 19:54:09	2019-10-25 23:42:47	3.05925700000000012	02	19-29岁	22.5637536354301496	114.064464950334354	440304	V0440300	18336	52	129	53	128	114.063963029999996	22.5604138300000017	114.066403359999995	22.562629789999999	1
2019-10-25 00:35:52	2019-10-25 01:26:17	3.05925700000000012	02	30-39岁	22.5637955612685985	114.067748687773033	440304	V0440300	18337	52	130	53	129	114.066403359999995	22.5604138300000017	114.068843700000002	22.562629789999999	1
2019-10-25 20:29:31	2019-10-25 22:40:30	3.05925700000000012	02	30-39岁	22.5636439853992599	114.089189567178508	440304	V0440300	18346	52	139	53	138	114.088366390000004	22.5604138300000017	114.090806720000003	22.562629789999999	1
2019-10-25 17:22:08	2019-10-25 20:40:37	3.17181930000000012	02	30-39岁	22.564218780542781	114.098011177802235	440303	V0440300	18349	52	142	53	141	114.095687400000003	22.5604138300000017	114.098127730000002	22.562629789999999	1
2019-10-25 17:25:30	2019-10-25 20:40:19	3.17181930000000012	02	30-39岁	22.5642855180887985	114.097708520283277	440303	V0440300	18349	52	142	53	141	114.095687400000003	22.5604138300000017	114.098127730000002	22.562629789999999	1
2019-10-25 14:54:19	2019-10-25 22:58:32	3.17181930000000012	01	19-29岁	22.5644114575077595	114.100183990741471	440303	V0440300	18350	52	143	53	142	114.098127730000002	22.5604138300000017	114.100568069999994	22.562629789999999	1
2019-10-25 07:35:42	2019-10-25 08:51:13	3.17181930000000012	01	40-49岁	22.5638033836534007	114.12157654137728	440303	V0440300	18359	52	152	53	151	114.120090759999997	22.5604138300000017	114.122531089999995	22.562629789999999	1
2019-10-25 18:50:58	2019-10-25 21:48:06	3.17181930000000012	01	30-39岁	22.5634617595152314	114.160194282420306	440303	V0440300	18375	52	168	52	167	114.159136129999993	22.5604138300000017	114.16157647	22.562629789999999	1
2019-10-25 18:49:35	2019-10-25 21:32:28	3.17181930000000012	01	30-39岁	22.5646224986107704	114.161521359778831	440303	V0440300	18375	52	168	52	167	114.159136129999993	22.5604138300000017	114.16157647	22.562629789999999	1
2019-10-25 18:57:57	2019-10-25 20:09:32	3.17181930000000012	01	30-39岁	22.5635907553534309	114.163408427164981	440303	V0440300	18376	52	169	52	168	114.16157647	22.5604138300000017	114.164016810000007	22.562629789999999	1
2019-10-25 11:37:12	2019-10-25 13:42:07	3.17181930000000012	01	30-39岁	22.5630575928098907	114.166441755813239	440303	V0440300	18377	52	170	52	169	114.164016810000007	22.5604138300000017	114.166457140000006	22.562629789999999	1
2019-10-25 15:32:56	2019-10-25 19:32:08	3.17181930000000012	03	未知	22.5639484587074506	114.171409109479043	440303	V0440300	18380	52	173	52	172	114.171337820000005	22.5604138300000017	114.173778150000004	22.562629789999999	1
2019-10-25 14:54:08	2019-10-25 20:53:59	2.01503029999999983	02	50-59岁	22.5662136723790816	113.854042514124401	440306	V0440300	18606	53	42	56	41	113.851653780000007	22.562629789999999	113.854094119999999	22.5648457399999991	1
2019-10-25 20:00:27	2019-10-25 23:31:56	2.01503029999999983	01	19-29岁	22.5666501253346716	113.856053671287995	440306	V0440300	18607	53	43	56	42	113.854094119999999	22.562629789999999	113.856534460000006	22.5648457399999991	1
2019-10-25 18:41:50	2019-10-25 20:46:02	2.01503029999999983	03	未知	22.5667979144196487	113.875649024530816	440306	V0440300	18615	53	51	56	50	113.873616810000001	22.562629789999999	113.87605714	22.5648457399999991	1
2019-10-25 09:28:16	2019-10-25 22:04:12	2.01503029999999983	01	40-49岁	22.5652675198901385	113.888393062874073	440306	V0440300	18621	53	57	56	56	113.888258820000004	22.562629789999999	113.890699159999997	22.5648457399999991	1
2019-10-25 14:36:47	2019-10-25 16:46:02	2.01503029999999983	02	19-29岁	22.5659816161625884	113.897782965488176	440306	V0440300	18624	53	60	55	59	113.895579830000003	22.562629789999999	113.898020169999995	22.5648457399999991	1
2019-10-25 09:45:09	2019-10-25 12:33:10	2.01503029999999983	01	30-39岁	22.5649883353134513	113.899622259079251	440306	V0440300	18625	53	61	55	60	113.898020169999995	22.562629789999999	113.900460510000002	22.5648457399999991	1
2019-10-25 13:47:37	2019-10-25 15:28:59	2.01503029999999983	02	30-39岁	22.5669395647277717	113.90065717574663	440306	V0440300	18626	53	62	55	61	113.900460510000002	22.562629789999999	113.902900840000001	22.5648457399999991	1
2019-10-25 18:58:20	2019-10-25 21:39:42	2.29234759999999982	02	19-29岁	22.5664679604540908	113.921180383875736	440305	V0440300	18634	53	70	55	69	113.919983189999996	22.562629789999999	113.922423530000003	22.5648457399999991	1
2019-10-25 19:48:12	2019-10-25 20:53:10	2.29234759999999982	01	40-49岁	22.5654456664796115	113.936624105804484	440305	V0440300	18640	53	76	55	75	113.934625209999993	22.562629789999999	113.93706555	22.5648457399999991	1
2019-10-25 19:52:17	2019-10-25 21:11:01	2.29234759999999982	01	40-49岁	22.5654843997373504	113.937235428630046	440305	V0440300	18641	53	77	55	76	113.93706555	22.562629789999999	113.939505879999999	22.5648457399999991	1
2019-10-25 09:41:00	2019-10-25 16:46:23	2.29234759999999982	01	30-39岁	22.5649246507961898	113.938170927611239	440305	V0440300	18641	53	77	55	76	113.93706555	22.562629789999999	113.939505879999999	22.5648457399999991	1
2019-10-25 09:26:32	2019-10-25 21:45:41	2.29234759999999982	01	19-29岁	22.5654205362383387	113.939092813373819	440305	V0440300	18641	53	77	55	76	113.93706555	22.562629789999999	113.939505879999999	22.5648457399999991	1
2019-10-25 00:00:03	2019-10-25 00:15:14	2.29234759999999982	01	30-39岁	22.5668627312538597	113.942316227350389	440305	V0440300	18643	53	79	55	78	113.941946220000005	22.562629789999999	113.944386559999998	22.5648457399999991	1
2019-10-25 12:05:18	2019-10-25 19:15:00	2.29234759999999982	01	19-29岁	22.5660609420654197	113.959504327232722	440305	V0440300	18650	53	86	55	85	113.959028570000001	22.562629789999999	113.961468909999994	22.5648457399999991	1
2019-10-25 22:34:28	2019-10-25 23:35:22	2.29234759999999982	01	19-29岁	22.5666447428523291	113.959355471016082	440305	V0440300	18650	53	86	55	85	113.959028570000001	22.562629789999999	113.961468909999994	22.5648457399999991	1
2019-10-25 12:52:18	2019-10-25 14:24:18	2.29234759999999982	02	30-39岁	22.5663693195584614	113.973442004419908	440305	V0440300	18655	53	91	55	90	113.971230250000005	22.562629789999999	113.973670589999998	22.5648457399999991	1
2019-10-25 14:48:03	2019-10-25 17:53:31	2.29234759999999982	02	30-39岁	22.5654768920719704	113.97397652130654	440305	V0440300	18656	53	92	55	91	113.973670589999998	22.562629789999999	113.976110930000004	22.5648457399999991	1
2019-10-25 15:24:29	2019-10-25 23:23:35	2.29234759999999982	01	19-29岁	22.5649441807979194	113.983559757840681	440305	V0440300	18660	53	96	55	95	113.983431929999995	22.562629789999999	113.985872270000002	22.5648457399999991	1
2019-10-25 05:55:03	2019-10-25 08:44:14	2.29234759999999982	01	19-29岁	22.5655387900115301	113.984946122658172	440305	V0440300	18660	53	96	55	95	113.983431929999995	22.562629789999999	113.985872270000002	22.5648457399999991	1
2019-10-25 08:31:16	2019-10-25 11:20:17	2.29234759999999982	01	40-49岁	22.5659782798458011	113.988648637277294	440305	V0440300	18662	53	98	55	97	113.988312609999994	22.562629789999999	113.990752939999993	22.5648457399999991	1
2019-10-25 18:39:14	2019-10-25 21:55:44	3.05925700000000012	03	未知	22.5653841268757702	114.011439435606988	440304	V0440300	18671	53	107	54	106	114.010275629999995	22.562629789999999	114.012715970000002	22.5648457399999991	1
2019-10-25 18:36:25	2019-10-25 21:57:46	3.05925700000000012	02	30-39岁	22.5664439575453386	114.010678030061598	440304	V0440300	18671	53	107	54	106	114.010275629999995	22.562629789999999	114.012715970000002	22.5648457399999991	1
2019-10-25 19:01:15	2019-10-25 20:02:56	3.05925700000000012	01	30-39岁	22.5658246786411212	114.029349345311587	440304	V0440300	18678	53	114	54	113	114.027357980000005	22.562629789999999	114.029798319999998	22.5648457399999991	1
2019-10-25 10:26:52	2019-10-25 11:57:14	3.05925700000000012	02	30-39岁	22.5665036467317712	114.033367674472899	440304	V0440300	18680	53	116	54	115	114.032238660000004	22.562629789999999	114.034678990000003	22.5648457399999991	1
2019-10-25 15:00:59	2019-10-25 16:21:02	3.05925700000000012	02	19-29岁	22.5657283870392789	114.034394922831524	440304	V0440300	18680	53	116	54	115	114.032238660000004	22.562629789999999	114.034678990000003	22.5648457399999991	1
2019-10-25 19:10:46	2019-10-25 23:42:38	3.05925700000000012	02	19-29岁	22.5654786467655093	114.034555752632741	440304	V0440300	18680	53	116	54	115	114.032238660000004	22.562629789999999	114.034678990000003	22.5648457399999991	1
2019-10-25 18:36:49	2019-10-25 19:12:13	3.05925700000000012	02	30-39岁	22.56527824830086	114.033967260179693	440304	V0440300	18680	53	116	54	115	114.032238660000004	22.562629789999999	114.034678990000003	22.5648457399999991	1
2019-10-25 10:34:18	2019-10-25 11:27:02	3.05925700000000012	02	50-59岁	22.5668676534669785	114.035973980916694	440304	V0440300	18681	53	117	54	116	114.034678990000003	22.562629789999999	114.037119329999996	22.5648457399999991	1
2019-10-25 14:49:21	2019-10-25 17:49:32	3.05925700000000012	02	30-39岁	22.5667948201336586	114.051631076873335	440304	V0440300	18687	53	123	54	122	114.04932101	22.562629789999999	114.051761350000007	22.5648457399999991	1
2019-10-25 14:45:24	2019-10-25 17:49:01	3.05925700000000012	02	30-39岁	22.5667692862162212	114.05122346655503	440304	V0440300	18687	53	123	54	122	114.04932101	22.562629789999999	114.051761350000007	22.5648457399999991	1
2019-10-25 17:27:58	2019-10-25 21:48:59	3.05925700000000012	01	30-39岁	22.5657945975449898	114.052701894365072	440304	V0440300	18688	53	124	54	123	114.051761350000007	22.562629789999999	114.054201680000006	22.5648457399999991	1
2019-10-25 12:43:08	2019-10-25 15:09:46	3.05925700000000012	03	未知	22.5660830286222414	114.054649058670492	440304	V0440300	18689	53	125	54	124	114.054201680000006	22.562629789999999	114.056642019999998	22.5648457399999991	1
2019-10-25 20:42:42	2019-10-25 23:32:03	3.05925700000000012	02	19-29岁	22.564967959733	114.058812568767991	440304	V0440300	18690	53	126	54	125	114.056642019999998	22.562629789999999	114.059082349999997	22.5648457399999991	1
2019-10-25 20:10:45	2019-10-25 22:24:55	3.05925700000000012	01	19-29岁	22.5660900146423415	114.058477774578336	440304	V0440300	18690	53	126	54	125	114.056642019999998	22.562629789999999	114.059082349999997	22.5648457399999991	1
2019-10-25 19:49:47	2019-10-25 22:29:51	3.05925700000000012	02	30-39岁	22.5664273826932487	114.065078842038659	440304	V0440300	18693	53	129	54	128	114.063963029999996	22.562629789999999	114.066403359999995	22.5648457399999991	1
2019-10-25 20:32:18	2019-10-25 23:13:31	3.05925700000000012	01	30-39岁	22.5660278963662506	114.064455636383911	440304	V0440300	18693	53	129	54	128	114.063963029999996	22.562629789999999	114.066403359999995	22.5648457399999991	1
2019-10-25 20:47:14	2019-10-25 22:27:36	3.05925700000000012	02	30-39岁	22.5660519441350793	114.064289921260681	440304	V0440300	18693	53	129	54	128	114.063963029999996	22.562629789999999	114.066403359999995	22.5648457399999991	1
2019-10-25 00:35:21	2019-10-25 01:24:38	3.05925700000000012	01	50-59岁	22.5652964352121117	114.068387462520747	440304	V0440300	18694	53	130	54	129	114.066403359999995	22.562629789999999	114.068843700000002	22.5648457399999991	1
2019-10-25 11:24:00	2019-10-25 11:25:00	3.05925700000000012	02	40-49岁	22.5658557894006009	114.085236423317639	440304	V0440300	18701	53	137	54	136	114.083485710000005	22.562629789999999	114.085926049999998	22.5648457399999991	1
2019-10-25 13:33:19	2019-10-25 14:40:18	3.05925700000000012	02	30-39岁	22.566201896251151	114.088892875189586	440304	V0440300	18703	53	139	54	138	114.088366390000004	22.562629789999999	114.090806720000003	22.5648457399999991	1
2019-10-25 17:49:50	2019-10-25 18:43:36	3.05925700000000012	01	40-49岁	22.5659656993092206	114.09429140405949	440304	V0440300	18705	53	141	54	140	114.093247059999996	22.562629789999999	114.095687400000003	22.5648457399999991	1
2019-10-25 17:02:34	2019-10-25 17:36:43	3.05925700000000012	02	19-29岁	22.5654692982073293	114.098286248351556	440304	V0440300	18707	53	143	54	142	114.098127730000002	22.562629789999999	114.100568069999994	22.5648457399999991	1
2019-10-25 20:42:08	2019-10-25 22:37:51	3.17181930000000012	02	19-29岁	22.5662586856870497	114.105519507896673	440303	V0440300	18710	53	146	54	145	114.10544874	22.562629789999999	114.107889080000007	22.5648457399999991	1
2019-10-25 20:39:45	2019-10-25 22:36:54	3.17181930000000012	02	19-29岁	22.5665304867885297	114.106077488681692	440303	V0440300	18710	53	146	54	145	114.10544874	22.562629789999999	114.107889080000007	22.5648457399999991	1
2019-10-25 15:30:21	2019-10-25 17:41:05	3.17181930000000012	01	30-39岁	22.5664705609701208	114.116798017902013	440303	V0440300	18714	53	150	54	149	114.115210079999997	22.562629789999999	114.117650420000004	22.5648457399999991	1
2019-10-25 18:18:24	2019-10-25 21:49:39	3.17181930000000012	02	30-39岁	22.5665620060995913	114.116864143200388	440303	V0440300	18714	53	150	54	149	114.115210079999997	22.562629789999999	114.117650420000004	22.5648457399999991	1
2019-10-25 20:53:31	2019-10-25 21:31:50	3.17181930000000012	01	19-29岁	22.5666416956714606	114.122314481866553	440303	V0440300	18716	53	152	54	151	114.120090759999997	22.562629789999999	114.122531089999995	22.5648457399999991	1
2019-10-25 08:20:01	2019-10-25 08:51:17	3.17181930000000012	01	19-29岁	22.5668280402839585	114.126168814536541	440303	V0440300	18718	53	154	54	153	114.124971430000002	22.562629789999999	114.127411769999995	22.5648457399999991	1
2019-10-25 19:15:06	2019-10-25 19:15:06	3.17181930000000012	01	30-39岁	22.5648984536623303	114.159261019933382	440303	V0440300	18732	53	168	53	167	114.159136129999993	22.562629789999999	114.16157647	22.5648457399999991	1
2019-10-25 18:53:28	2019-10-25 21:36:56	3.17181930000000012	03	未知	22.5648983775880794	114.163342784310728	440303	V0440300	18733	53	169	53	168	114.16157647	22.562629789999999	114.164016810000007	22.5648457399999991	1
2019-10-25 12:59:11	2019-10-25 14:23:06	3.17181930000000012	03	未知	22.5660020325821797	114.161949870920552	440303	V0440300	18733	53	169	53	168	114.16157647	22.562629789999999	114.164016810000007	22.5648457399999991	1
2019-10-25 00:01:40	2019-10-25 01:39:06	3.17181930000000012	01	40-49岁	22.5661823686441601	114.17114969547147	440303	V0440300	18736	53	172	53	171	114.168897479999998	22.562629789999999	114.171337820000005	22.5648457399999991	1
2019-10-25 18:44:28	2019-10-25 20:41:14	3.17181930000000012	01	19-29岁	22.5648620975803595	114.168960825411361	440303	V0440300	18736	53	172	53	171	114.168897479999998	22.562629789999999	114.171337820000005	22.5648457399999991	1
2019-10-25 20:03:08	2019-10-25 22:58:56	3.17181930000000012	02	19-29岁	22.5656165240489486	114.169771490216334	440303	V0440300	18736	53	172	53	171	114.168897479999998	22.562629789999999	114.171337820000005	22.5648457399999991	1
2019-10-25 18:40:52	2019-10-25 19:13:59	2.01503029999999983	01	19-29岁	22.5688466097418505	113.864544943529225	440306	V0440300	18968	54	47	57	46	113.863855459999996	22.5648457399999991	113.866295800000003	22.5670617	1
2019-10-25 15:37:08	2019-10-25 16:48:39	2.01503029999999983	01	40-49岁	22.5679832485690106	113.870248847597693	440306	V0440300	18970	54	49	57	48	113.868736139999996	22.5648457399999991	113.871176469999995	22.5670617	1
2019-10-25 16:57:17	2019-10-25 20:41:31	2.01503029999999983	01	19-29岁	22.5670805751046792	113.869773685968298	440306	V0440300	18970	54	49	57	48	113.868736139999996	22.5648457399999991	113.871176469999995	22.5670617	1
2019-10-25 13:02:15	2019-10-25 13:42:34	2.01503029999999983	02	60岁以上	22.56740315302957	113.873361627774003	440306	V0440300	18971	54	50	57	49	113.871176469999995	22.5648457399999991	113.873616810000001	22.5670617	1
2019-10-25 11:08:54	2019-10-25 12:15:59	2.01503029999999983	02	19-29岁	22.5675678992920012	113.87440733088026	440306	V0440300	18972	54	51	57	50	113.873616810000001	22.5648457399999991	113.87605714	22.5670617	1
2019-10-25 18:44:11	2019-10-25 20:58:54	2.01503029999999983	01	19-29岁	22.5674752549626092	113.880317287307264	440306	V0440300	18974	54	53	57	52	113.878497479999993	22.5648457399999991	113.88093782	22.5670617	1
2019-10-25 13:25:07	2019-10-25 23:21:08	2.01503029999999983	01	19-29岁	22.5692141616974098	113.887148075551977	440306	V0440300	18977	54	56	57	55	113.885818490000005	22.5648457399999991	113.888258820000004	22.5670617	1
2019-10-25 19:44:30	2019-10-25 23:21:32	2.01503029999999983	01	19-29岁	22.5692038547402412	113.888013126736055	440306	V0440300	18977	54	56	57	55	113.885818490000005	22.5648457399999991	113.888258820000004	22.5670617	1
2019-10-25 13:42:05	2019-10-25 15:25:37	2.01503029999999983	02	19-29岁	22.5677181200403396	113.896578032775452	440306	V0440300	18981	54	60	56	59	113.895579830000003	22.5648457399999991	113.898020169999995	22.5670617	1
2019-10-25 20:48:35	2019-10-25 21:51:20	2.01503029999999983	02	19-29岁	22.5689046562946807	113.902410877611899	440306	V0440300	18983	54	62	56	61	113.900460510000002	22.5648457399999991	113.902900840000001	22.5670617	1
2019-10-25 20:01:28	2019-10-25 22:56:46	2.01503029999999983	02	50-59岁	22.5691311403907093	113.910888921849633	440306	V0440300	18987	54	66	56	65	113.910221849999999	22.5648457399999991	113.912662190000006	22.5670617	1
2019-10-25 19:40:57	2019-10-25 23:43:47	2.29234759999999982	02	19-29岁	22.5670834542668501	113.987905513343946	440305	V0440300	19018	54	97	56	96	113.985872270000002	22.5648457399999991	113.988312609999994	22.5670617	1
2019-10-25 16:21:36	2019-10-25 18:53:50	2.29234759999999982	01	19-29岁	22.56841369384993	113.988576260468378	440305	V0440300	19019	54	98	56	97	113.988312609999994	22.5648457399999991	113.990752939999993	22.5670617	1
2019-10-25 17:37:32	2019-10-25 20:20:08	3.05925700000000012	01	50-59岁	22.5674270597906386	114.027662950757232	440304	V0440300	19035	54	114	55	113	114.027357980000005	22.5648457399999991	114.029798319999998	22.5670617	1
2019-10-25 20:38:37	2019-10-25 22:15:07	3.05925700000000012	01	30-39岁	22.5675148559204501	114.030945703954913	440304	V0440300	19036	54	115	55	114	114.029798319999998	22.5648457399999991	114.032238660000004	22.5670617	1
2019-10-25 15:45:12	2019-10-25 23:08:34	3.05925700000000012	02	19-29岁	22.5678259478678314	114.032639668633564	440304	V0440300	19037	54	116	55	115	114.032238660000004	22.5648457399999991	114.034678990000003	22.5670617	1
2019-10-25 17:41:37	2019-10-25 22:45:31	3.05925700000000012	01	50-59岁	22.5685839554958783	114.032633149326571	440304	V0440300	19037	54	116	55	115	114.032238660000004	22.5648457399999991	114.034678990000003	22.5670617	1
2019-10-25 19:33:19	2019-10-25 23:46:13	3.05925700000000012	01	19-29岁	22.5684429922909189	114.034774118745517	440304	V0440300	19038	54	117	55	116	114.034678990000003	22.5648457399999991	114.037119329999996	22.5670617	1
2019-10-25 10:35:10	2019-10-25 11:47:30	3.05925700000000012	03	未知	22.5673530964238012	114.048120723507239	440304	V0440300	19043	54	122	55	121	114.046880669999993	22.5648457399999991	114.04932101	22.5670617	1
2019-10-25 20:56:11	2019-10-25 23:43:48	3.05925700000000012	02	19-29岁	22.5678090751195199	114.049850530084527	440304	V0440300	19044	54	123	55	122	114.04932101	22.5648457399999991	114.051761350000007	22.5670617	1
2019-10-25 23:40:46	2019-10-25 23:40:46	3.05925700000000012	03	未知	22.5686696688547102	114.051989615414485	440304	V0440300	19045	54	124	55	123	114.051761350000007	22.5648457399999991	114.054201680000006	22.5670617	1
2019-10-25 19:12:04	2019-10-25 22:30:40	3.05925700000000012	02	30-39岁	22.5674926110788796	114.052277050138869	440304	V0440300	19045	54	124	55	123	114.051761350000007	22.5648457399999991	114.054201680000006	22.5670617	1
2019-10-25 10:34:14	2019-10-25 10:35:14	3.05925700000000012	02	19-29岁	22.5686332245379795	114.051970954840939	440304	V0440300	19045	54	124	55	123	114.051761350000007	22.5648457399999991	114.054201680000006	22.5670617	1
2019-10-25 20:45:02	2019-10-25 23:36:18	3.05925700000000012	01	40-49岁	22.5683194186997298	114.052084531709696	440304	V0440300	19045	54	124	55	123	114.051761350000007	22.5648457399999991	114.054201680000006	22.5670617	1
2019-10-25 20:02:55	2019-10-25 21:49:34	3.05925700000000012	01	19-29岁	22.5673260974030896	114.054515732638208	440304	V0440300	19046	54	125	55	124	114.054201680000006	22.5648457399999991	114.056642019999998	22.5670617	1
2019-10-25 11:52:46	2019-10-25 13:20:10	3.05925700000000012	01	30-39岁	22.5688645648963409	114.058681250845694	440304	V0440300	19047	54	126	55	125	114.056642019999998	22.5648457399999991	114.059082349999997	22.5670617	1
2019-10-25 16:03:58	2019-10-25 19:00:12	3.05925700000000012	01	19-29岁	22.5684526638530087	114.066756048339613	440304	V0440300	19051	54	130	55	129	114.066403359999995	22.5648457399999991	114.068843700000002	22.5670617	1
2019-10-25 15:44:04	2019-10-25 17:28:12	3.17181930000000012	03	未知	22.5689867518353005	114.094150291903503	440303	V0440300	19062	54	141	55	140	114.093247059999996	22.5648457399999991	114.095687400000003	22.5670617	1
2019-10-25 20:19:31	2019-10-25 23:47:53	3.17181930000000012	02	19-29岁	22.5676027715410683	114.09448058872853	440303	V0440300	19062	54	141	55	140	114.093247059999996	22.5648457399999991	114.095687400000003	22.5670617	1
2019-10-25 18:30:31	2019-10-25 21:52:04	3.17181930000000012	03	未知	22.5683561560994583	114.101209317782946	440303	V0440300	19065	54	144	55	143	114.100568069999994	22.5648457399999991	114.103008399999993	22.5670617	1
2019-10-25 13:46:29	2019-10-25 16:23:22	3.17181930000000012	02	19-29岁	22.5673788583376087	114.105573851210067	440303	V0440300	19067	54	146	55	145	114.10544874	22.5648457399999991	114.107889080000007	22.5670617	1
2019-10-25 12:23:07	2019-10-25 12:24:07	3.17181930000000012	01	30-39岁	22.5689231422514887	114.117164870261362	440303	V0440300	19071	54	150	55	149	114.115210079999997	22.5648457399999991	114.117650420000004	22.5670617	1
2019-10-25 19:31:47	2019-10-25 20:54:19	3.17181930000000012	01	未知	22.5673464941730515	114.122358152840647	440303	V0440300	19073	54	152	55	151	114.120090759999997	22.5648457399999991	114.122531089999995	22.5670617	1
2019-10-25 08:38:29	2019-10-25 09:24:53	3.17181930000000012	01	19-29岁	22.5676318981334703	114.161731828920836	440303	V0440300	19090	54	169	54	168	114.16157647	22.5648457399999991	114.164016810000007	22.5670617	1
2019-10-25 19:30:17	2019-10-25 21:47:30	3.17181930000000012	01	19-29岁	22.5683260528028988	114.164749853126821	440303	V0440300	19091	54	170	54	169	114.164016810000007	22.5648457399999991	114.166457140000006	22.5670617	1
2019-10-25 19:50:23	2019-10-25 20:42:45	3.17181930000000012	01	30-39岁	22.56751719405489	114.170578192351499	440303	V0440300	19093	54	172	54	171	114.168897479999998	22.5648457399999991	114.171337820000005	22.5670617	1
2019-10-25 12:52:35	2019-10-25 13:46:45	3.17181930000000012	01	19-29岁	22.5684515352035788	114.1693053868091	440303	V0440300	19093	54	172	54	171	114.168897479999998	22.5648457399999991	114.171337820000005	22.5670617	1
2019-10-25 15:02:50	2019-10-25 15:50:32	3.17181930000000012	03	未知	22.5672081986511195	114.172508806732807	440303	V0440300	19094	54	173	54	172	114.171337820000005	22.5648457399999991	114.173778150000004	22.5670617	1
2019-10-25 21:23:48	2019-10-25 23:40:43	2.01503029999999983	02	19-29岁	22.5710828783210786	113.851541540491212	440306	V0440300	19319	55	41	58	40	113.849213449999993	22.5670617	113.851653780000007	22.5692776600000009	2
2019-10-25 00:02:24	2019-10-25 00:52:22	2.01503029999999983	02	19-29岁	22.5710828783210786	113.851541540491212	440306	V0440300	19319	55	41	58	40	113.849213449999993	22.5670617	113.851653780000007	22.5692776600000009	2
2019-10-25 13:22:11	2019-10-25 14:33:58	2.01503029999999983	02	30-39岁	22.5708532035351013	113.853635908185126	440306	V0440300	19320	55	42	58	41	113.851653780000007	22.5670617	113.854094119999999	22.5692776600000009	1
2019-10-25 18:34:25	2019-10-25 22:18:39	2.01503029999999983	03	未知	22.5706771202480603	113.859392356566332	440306	V0440300	19323	55	45	58	44	113.858974790000005	22.5670617	113.861415129999997	22.5692776600000009	1
2019-10-25 19:24:41	2019-10-25 22:56:25	2.01503029999999983	02	30-39岁	22.5701545596698416	113.864515333742943	440306	V0440300	19325	55	47	58	46	113.863855459999996	22.5670617	113.866295800000003	22.5692776600000009	1
2019-10-25 19:05:02	2019-10-25 19:42:12	2.01503029999999983	02	50-59岁	22.570594568686591	113.867177555088929	440306	V0440300	19326	55	48	58	47	113.866295800000003	22.5670617	113.868736139999996	22.5692776600000009	1
2019-10-25 14:58:53	2019-10-25 22:01:11	2.01503029999999983	01	19-29岁	22.5696823033031109	113.871765174915865	440306	V0440300	19328	55	50	58	49	113.871176469999995	22.5670617	113.873616810000001	22.5692776600000009	1
2019-10-25 10:47:00	2019-10-25 19:11:04	2.01503029999999983	02	30-39岁	22.5699696142978397	113.878181652194868	440306	V0440300	19330	55	52	58	51	113.87605714	22.5670617	113.878497479999993	22.5692776600000009	1
2019-10-25 23:38:15	2019-10-25 23:48:16	2.01503029999999983	02	19-29岁	22.5708421954542509	113.880824478909688	440306	V0440300	19331	55	53	58	52	113.878497479999993	22.5670617	113.88093782	22.5692776600000009	1
2019-10-25 02:05:14	2019-10-25 04:50:21	2.01503029999999983	03	未知	22.5695216444036717	113.888112874631176	440306	V0440300	19334	55	56	58	55	113.885818490000005	22.5670617	113.888258820000004	22.5692776600000009	1
2019-10-25 15:12:06	2019-10-25 18:12:54	2.01503029999999983	01	19-29岁	22.5707552849548811	113.893099233044424	440306	V0440300	19336	55	58	57	57	113.890699159999997	22.5670617	113.893139500000004	22.5692776600000009	1
2019-10-25 13:52:03	2019-10-25 18:42:09	2.01503029999999983	02	30-39岁	22.5692950487952011	113.895988824112848	440306	V0440300	19338	55	60	57	59	113.895579830000003	22.5670617	113.898020169999995	22.5692776600000009	1
2019-10-25 08:06:22	2019-10-25 09:26:53	2.01503029999999983	02	30-39岁	22.569510501325361	113.905749763438948	440306	V0440300	19342	55	64	57	63	113.905341179999994	22.5670617	113.907781510000007	22.5692776600000009	1
2019-10-25 22:08:15	2019-10-25 23:48:06	2.01503029999999983	02	19-29岁	22.5710119022871716	113.909671174667977	440306	V0440300	19343	55	65	57	64	113.907781510000007	22.5670617	113.910221849999999	22.5692776600000009	1
2019-10-25 09:35:47	2019-10-25 10:53:32	2.01503029999999983	01	50-59岁	22.5714396152736789	113.909855978328153	440306	V0440300	19343	55	65	57	64	113.907781510000007	22.5670617	113.910221849999999	22.5692776600000009	1
2019-10-25 14:12:01	2019-10-25 17:39:51	2.29234759999999982	01	40-49岁	22.5699685193659114	113.931500171351857	440305	V0440300	19352	55	74	57	73	113.929744540000002	22.5670617	113.932184879999994	22.5692776600000009	1
2019-10-25 14:09:36	2019-10-25 17:38:09	2.29234759999999982	02	30-39岁	22.5702012378313093	113.932816586525647	440305	V0440300	19353	55	75	57	74	113.932184879999994	22.5670617	113.934625209999993	22.5692776600000009	1
2019-10-25 20:07:28	2019-10-25 20:08:28	2.29234759999999982	03	未知	22.5693624054063804	113.949898975414328	440305	V0440300	19360	55	82	57	81	113.949267230000004	22.5670617	113.951707560000003	22.5692776600000009	3
2019-10-25 12:59:08	2019-10-25 13:39:51	2.29234759999999982	03	未知	22.5693624054063804	113.949898975414328	440305	V0440300	19360	55	82	57	81	113.949267230000004	22.5670617	113.951707560000003	22.5692776600000009	3
2019-10-25 14:22:54	2019-10-25 15:25:42	2.29234759999999982	03	未知	22.5693624054063804	113.949898975414328	440305	V0440300	19360	55	82	57	81	113.949267230000004	22.5670617	113.951707560000003	22.5692776600000009	3
2019-10-25 20:33:57	2019-10-25 22:18:26	2.29234759999999982	01	19-29岁	22.5697148946312893	113.954205795287308	440305	V0440300	19362	55	84	57	83	113.954147899999995	22.5670617	113.956588240000002	22.5692776600000009	1
2019-10-25 17:40:39	2019-10-25 21:20:22	2.29234759999999982	01	30-39岁	22.570315079054371	113.958254552229832	440305	V0440300	19363	55	85	57	84	113.956588240000002	22.5670617	113.959028570000001	22.5692776600000009	1
2019-10-25 16:18:17	2019-10-25 17:17:08	2.29234759999999982	01	19-29岁	22.5699245065032201	113.961936379824778	440305	V0440300	19365	55	87	57	86	113.961468909999994	22.5670617	113.963909240000007	22.5692776600000009	1
2019-10-25 12:18:13	2019-10-25 13:47:09	2.29234759999999982	01	40-49岁	22.5694658789212994	113.962500341041718	440305	V0440300	19365	55	87	57	86	113.961468909999994	22.5670617	113.963909240000007	22.5692776600000009	1
2019-10-25 20:33:58	2019-10-25 22:00:37	2.29234759999999982	01	19-29岁	22.5696212945295507	113.961651502977844	440305	V0440300	19365	55	87	57	86	113.961468909999994	22.5670617	113.963909240000007	22.5692776600000009	1
2019-10-25 20:29:23	2019-10-25 23:46:07	3.05925700000000012	02	40-49岁	22.5713712604847707	114.037928148139713	440304	V0440300	19396	55	118	56	117	114.037119329999996	22.5670617	114.039559659999995	22.5692776600000009	1
2019-10-25 19:11:04	2019-10-25 21:56:47	3.05925700000000012	02	30-39岁	22.5692937827432196	114.044697472772668	440304	V0440300	19399	55	121	56	120	114.044440339999994	22.5670617	114.046880669999993	22.5692776600000009	1
2019-10-25 09:52:30	2019-10-25 21:48:32	3.05925700000000012	01	50-59岁	22.5703439035294409	114.046832500001869	440304	V0440300	19399	55	121	56	120	114.044440339999994	22.5670617	114.046880669999993	22.5692776600000009	1
2019-10-25 20:25:17	2019-10-25 21:14:18	3.05925700000000012	03	19-29岁	22.570028396710839	114.048326103916381	440304	V0440300	19400	55	122	56	121	114.046880669999993	22.5670617	114.04932101	22.5692776600000009	1
2019-10-25 21:56:32	2019-10-25 22:58:12	3.05925700000000012	02	19-29岁	22.5699918568182305	114.048793354005539	440304	V0440300	19400	55	122	56	121	114.046880669999993	22.5670617	114.04932101	22.5692776600000009	1
2019-10-25 18:55:38	2019-10-25 21:16:45	3.05925700000000012	02	19-29岁	22.5711745337541103	114.048321116114096	440304	V0440300	19400	55	122	56	121	114.046880669999993	22.5670617	114.04932101	22.5692776600000009	1
2019-10-25 23:29:48	2019-10-25 23:29:48	3.05925700000000012	01	30-39岁	22.5697068330830106	114.051948106074903	440304	V0440300	19402	55	124	56	123	114.051761350000007	22.5670617	114.054201680000006	22.5692776600000009	1
2019-10-25 19:29:54	2019-10-25 21:01:48	3.05925700000000012	01	19-29岁	22.5702122359314394	114.05736010979399	440304	V0440300	19404	55	126	56	125	114.056642019999998	22.5670617	114.059082349999997	22.5692776600000009	1
2019-10-25 07:22:40	2019-10-25 16:28:06	3.05925700000000012	03	19-29岁	22.5693750960292689	114.062411912014497	440304	V0440300	19406	55	128	56	127	114.061522690000004	22.5670617	114.063963029999996	22.5692776600000009	1
2019-10-25 13:18:03	2019-10-25 14:22:59	3.05925700000000012	01	19-29岁	22.5707884316955685	114.063198275581982	440304	V0440300	19406	55	128	56	127	114.061522690000004	22.5670617	114.063963029999996	22.5692776600000009	1
2019-10-25 12:22:50	2019-10-25 13:29:22	3.05925700000000012	01	30-39岁	22.5698179944354393	114.070847682719574	440304	V0440300	19409	55	131	56	130	114.068843700000002	22.5670617	114.071284030000001	22.5692776600000009	1
2019-10-25 10:37:55	2019-10-25 11:33:16	3.05925700000000012	02	30-39岁	22.5693395333479003	114.076290309712533	440304	V0440300	19412	55	134	56	133	114.07616471	22.5670617	114.078605039999999	22.5692776600000009	2
2019-10-25 10:02:42	2019-10-25 10:37:29	3.05925700000000012	02	30-39岁	22.5693395333479003	114.076290309712533	440304	V0440300	19412	55	134	56	133	114.07616471	22.5670617	114.078605039999999	22.5692776600000009	2
2019-10-25 18:11:34	2019-10-25 20:47:33	3.17181930000000012	02	30-39岁	22.5705346477840614	114.092903011635997	440303	V0440300	19418	55	140	56	139	114.090806720000003	22.5670617	114.093247059999996	22.5692776600000009	1
2019-10-25 14:15:56	2019-10-25 21:57:32	3.17181930000000012	02	50-59岁	22.5701083684715584	114.092289978263807	440303	V0440300	19418	55	140	56	139	114.090806720000003	22.5670617	114.093247059999996	22.5692776600000009	1
2019-10-25 00:00:35	2019-10-25 00:15:14	3.17181930000000012	03	未知	22.5710640260721611	114.09672099618335	440303	V0440300	19420	55	142	56	141	114.095687400000003	22.5670617	114.098127730000002	22.5692776600000009	1
2019-10-25 09:27:16	2019-10-25 10:42:58	3.17181930000000012	02	40-49岁	22.5710579894088283	114.096886337676082	440303	V0440300	19420	55	142	56	141	114.095687400000003	22.5670617	114.098127730000002	22.5692776600000009	1
2019-10-25 20:00:57	2019-10-25 22:43:07	3.17181930000000012	02	19-29岁	22.5700429994436789	114.122234108509005	440303	V0440300	19430	55	152	56	151	114.120090759999997	22.5670617	114.122531089999995	22.5692776600000009	1
2019-10-25 19:57:24	2019-10-25 22:39:15	3.17181930000000012	01	30-39岁	22.5714026390429616	114.122555734477956	440303	V0440300	19431	55	153	56	152	114.122531089999995	22.5670617	114.124971430000002	22.5692776600000009	1
2019-10-25 07:55:20	2019-10-25 09:05:09	3.17181930000000012	01	0-18岁	22.5701336783456092	114.12427313544147	440303	V0440300	19431	55	153	56	152	114.122531089999995	22.5670617	114.124971430000002	22.5692776600000009	1
2019-10-25 17:35:44	2019-10-25 23:43:19	2.01503029999999983	02	30-39岁	22.5716833017523513	113.850867133601582	440306	V0440300	19676	56	41	59	40	113.849213449999993	22.5692776600000009	113.851653780000007	22.5714936199999983	1
2019-10-25 11:11:40	2019-10-25 12:34:55	2.01503029999999983	02	19-29岁	22.5717473070807984	113.852750779496475	440306	V0440300	19677	56	42	59	41	113.851653780000007	22.5692776600000009	113.854094119999999	22.5714936199999983	1
2019-10-25 18:48:31	2019-10-25 23:43:13	2.01503029999999983	02	19-29岁	22.5721629996162001	113.852780200544402	440306	V0440300	19677	56	42	59	41	113.851653780000007	22.5692776600000009	113.854094119999999	22.5714936199999983	1
2019-10-25 22:41:57	2019-10-25 23:36:39	2.01503029999999983	01	未知	22.5729043235248383	113.856533594262956	440306	V0440300	19678	56	43	59	42	113.854094119999999	22.5692776600000009	113.856534460000006	22.5714936199999983	1
2019-10-25 23:22:10	2019-10-25 23:48:14	2.01503029999999983	01	19-29岁	22.5723072142564583	113.854613449147706	440306	V0440300	19678	56	43	59	42	113.854094119999999	22.5692776600000009	113.856534460000006	22.5714936199999983	1
2019-10-25 08:40:23	2019-10-25 18:35:33	2.01503029999999983	01	19-29岁	22.5729249612229097	113.863587780175024	440306	V0440300	19681	56	46	59	45	113.861415129999997	22.5692776600000009	113.863855459999996	22.5714936199999983	1
2019-10-25 15:26:03	2019-10-25 17:36:35	2.01503029999999983	01	19-29岁	22.5718489500911907	113.864865656712922	440306	V0440300	19682	56	47	59	46	113.863855459999996	22.5692776600000009	113.866295800000003	22.5714936199999983	1
2019-10-25 17:25:23	2019-10-25 22:03:19	2.01503029999999983	02	19-29岁	22.5715155934895293	113.867205306122614	440306	V0440300	19683	56	48	59	47	113.866295800000003	22.5692776600000009	113.868736139999996	22.5714936199999983	1
2019-10-25 23:17:38	2019-10-25 23:27:35	2.01503029999999983	01	19-29岁	22.5715153755829689	113.876922445611058	440306	V0440300	19687	56	52	59	51	113.87605714	22.5692776600000009	113.878497479999993	22.5714936199999983	2
2019-10-25 19:36:48	2019-10-25 23:16:54	2.01503029999999983	01	19-29岁	22.5715153755829689	113.876922445611058	440306	V0440300	19687	56	52	59	51	113.87605714	22.5692776600000009	113.878497479999993	22.5714936199999983	2
2019-10-25 06:43:07	2019-10-25 07:54:22	2.01503029999999983	02	30-39岁	22.5730655499422603	113.883320336581505	440306	V0440300	19689	56	54	59	53	113.88093782	22.5692776600000009	113.883378149999999	22.5714936199999983	1
2019-10-25 00:00:32	2019-10-25 00:11:38	2.01503029999999983	02	19-29岁	22.5731385984835988	113.885689721182487	440306	V0440300	19690	56	55	59	54	113.883378149999999	22.5692776600000009	113.885818490000005	22.5714936199999983	1
2019-10-25 20:43:34	2019-10-25 21:48:03	2.01503029999999983	01	19-29岁	22.5718364403655904	113.885553811507009	440306	V0440300	19690	56	55	59	54	113.883378149999999	22.5692776600000009	113.885818490000005	22.5714936199999983	1
2019-10-25 20:51:14	2019-10-25 21:48:03	2.01503029999999983	01	0-18岁	22.5733919033723396	113.88525646089019	440306	V0440300	19690	56	55	59	54	113.883378149999999	22.5692776600000009	113.885818490000005	22.5714936199999983	1
2019-10-25 16:58:05	2019-10-25 17:50:17	2.01503029999999983	01	30-39岁	22.5719213841129189	113.89319939796944	440306	V0440300	19694	56	59	58	58	113.893139500000004	22.5692776600000009	113.895579830000003	22.5714936199999983	1
2019-10-25 19:29:40	2019-10-25 22:40:09	2.01503029999999983	02	19-29岁	22.5730199164895993	113.899141235789443	440306	V0440300	19696	56	61	58	60	113.898020169999995	22.5692776600000009	113.900460510000002	22.5714936199999983	1
2019-10-25 18:41:59	2019-10-25 21:50:40	2.29234759999999982	02	30-39岁	22.5726642124133896	113.924754749982114	440305	V0440300	19706	56	71	58	70	113.922423530000003	22.5692776600000009	113.924863869999996	22.5714936199999983	1
2019-10-25 19:06:41	2019-10-25 21:40:39	2.29234759999999982	01	30-39岁	22.5725972355115694	113.927856140306488	440305	V0440300	19708	56	73	58	72	113.927304199999995	22.5692776600000009	113.929744540000002	22.5714936199999983	1
2019-10-25 18:19:26	2019-10-25 19:00:24	2.29234759999999982	01	19-29岁	22.5717661256943387	113.933005434032893	440305	V0440300	19710	56	75	58	74	113.932184879999994	22.5692776600000009	113.934625209999993	22.5714936199999983	1
2019-10-25 23:42:08	2019-10-25 23:42:08	2.29234759999999982	03	未知	22.5723240367849307	113.955683817667477	440305	V0440300	19719	56	84	58	83	113.954147899999995	22.5692776600000009	113.956588240000002	22.5714936199999983	1
2019-10-25 17:12:33	2019-10-25 17:55:07	2.29234759999999982	02	19-29岁	22.5735146040464905	113.960409666083294	440305	V0440300	19721	56	86	58	85	113.959028570000001	22.5692776600000009	113.961468909999994	22.5714936199999983	1
2019-10-25 15:45:52	2019-10-25 20:09:06	2.29234759999999982	02	19-29岁	22.5723900850153605	113.960599549523408	440305	V0440300	19721	56	86	58	85	113.959028570000001	22.5692776600000009	113.961468909999994	22.5714936199999983	1
2019-10-25 20:11:38	2019-10-25 22:52:17	2.29234759999999982	01	19-29岁	22.5726644185619882	113.959835541437556	440305	V0440300	19721	56	86	58	85	113.959028570000001	22.5692776600000009	113.961468909999994	22.5714936199999983	1
2019-10-25 14:23:53	2019-10-25 16:48:38	2.29234759999999982	01	19-29岁	22.5729778360133402	113.963521432133163	440305	V0440300	19722	56	87	58	86	113.961468909999994	22.5692776600000009	113.963909240000007	22.5714936199999983	1
2019-10-25 18:37:13	2019-10-25 20:46:07	2.29234759999999982	01	19-29岁	22.5720000149640505	113.964310574564806	440305	V0440300	19723	56	88	58	87	113.963909240000007	22.5692776600000009	113.966349579999999	22.5714936199999983	1
2019-10-25 16:11:37	2019-10-25 17:04:20	3.05925700000000012	02	40-49岁	22.5722087365614001	114.03733686108859	440304	V0440300	19753	56	118	57	117	114.037119329999996	22.5692776600000009	114.039559659999995	22.5714936199999983	1
2019-10-25 18:30:29	2019-10-25 20:38:50	3.05925700000000012	02	19-29岁	22.5722287187558592	114.04037824663618	440304	V0440300	19754	56	119	57	118	114.039559659999995	22.5692776600000009	114.042000000000002	22.5714936199999983	1
2019-10-25 19:07:09	2019-10-25 20:34:20	3.05925700000000012	02	30-39岁	22.5719303606285386	114.053601485662853	440304	V0440300	19759	56	124	57	123	114.051761350000007	22.5692776600000009	114.054201680000006	22.5714936199999983	1
2019-10-25 08:49:32	2019-10-25 19:25:32	3.05925700000000012	01	19-29岁	22.57151481707945	114.053581170633677	440304	V0440300	19759	56	124	57	123	114.051761350000007	22.5692776600000009	114.054201680000006	22.5714936199999983	1
2019-10-25 17:00:10	2019-10-25 19:49:36	3.05925700000000012	02	30-39岁	22.5726345120280492	114.055578773395638	440304	V0440300	19760	56	125	57	124	114.054201680000006	22.5692776600000009	114.056642019999998	22.5714936199999983	1
2019-10-25 18:16:11	2019-10-25 22:03:19	3.05925700000000012	02	19-29岁	22.5719630302070904	114.062774916469493	440304	V0440300	19763	56	128	57	127	114.061522690000004	22.5692776600000009	114.063963029999996	22.5714936199999983	1
2019-10-25 15:40:19	2019-10-25 21:19:44	3.17181930000000012	01	30-39岁	22.5716516690196904	114.08879778372669	440303	V0440300	19774	56	139	57	138	114.088366390000004	22.5692776600000009	114.090806720000003	22.5714936199999983	1
2019-10-25 21:01:11	2019-10-25 21:02:11	3.17181930000000012	01	19-29岁	22.5718256480365085	114.08993119563138	440303	V0440300	19774	56	139	57	138	114.088366390000004	22.5692776600000009	114.090806720000003	22.5714936199999983	1
2019-10-25 18:48:54	2019-10-25 20:49:46	3.17181930000000012	01	19-29岁	22.5716667541263796	114.092121204347123	440303	V0440300	19775	56	140	57	139	114.090806720000003	22.5692776600000009	114.093247059999996	22.5714936199999983	1
2019-10-25 11:55:40	2019-10-25 13:22:39	3.17181930000000012	02	19-29岁	22.5717267060716402	114.095433973202304	440303	V0440300	19776	56	141	57	140	114.093247059999996	22.5692776600000009	114.095687400000003	22.5714936199999983	1
2019-10-25 19:32:06	2019-10-25 21:25:56	3.17181930000000012	02	30-39岁	22.573562188134531	114.097611344276928	440303	V0440300	19777	56	142	57	141	114.095687400000003	22.5692776600000009	114.098127730000002	22.5714936199999983	1
2019-10-25 13:51:42	2019-10-25 16:31:34	3.17181930000000012	01	30-39岁	22.5736614745706383	114.106113162215081	440303	V0440300	19781	56	146	57	145	114.10544874	22.5692776600000009	114.107889080000007	22.5714936199999983	1
2019-10-25 09:27:57	2019-10-25 10:10:13	3.17181930000000012	01	40-49岁	22.5722931522466403	114.128436539027319	440303	V0440300	19790	56	155	56	154	114.127411769999995	22.5692776600000009	114.129852099999994	22.5714936199999983	2
2019-10-25 10:10:55	2019-10-25 12:50:26	3.17181930000000012	01	40-49岁	22.5722931522466403	114.128436539027319	440303	V0440300	19790	56	155	56	154	114.127411769999995	22.5692776600000009	114.129852099999994	22.5714936199999983	2
2019-10-25 14:59:39	2019-10-25 17:01:53	2.01503029999999983	02	19-29岁	22.5743254231124091	113.855830845315126	440306	V0440300	20035	57	43	60	42	113.854094119999999	22.5714936199999983	113.856534460000006	22.5737095799999992	1
2019-10-25 21:52:28	2019-10-25 23:07:56	2.01503029999999983	01	40-49岁	22.5757503234517714	113.863164240647279	440306	V0440300	20038	57	46	60	45	113.861415129999997	22.5714936199999983	113.863855459999996	22.5737095799999992	1
2019-10-25 19:18:48	2019-10-25 20:19:12	2.01503029999999983	01	19-29岁	22.5747339817006498	113.861953168440365	440306	V0440300	20038	57	46	60	45	113.861415129999997	22.5714936199999983	113.863855459999996	22.5737095799999992	1
2019-10-25 18:44:07	2019-10-25 20:13:46	2.01503029999999983	02	19-29岁	22.5744524331139402	113.863708659605379	440306	V0440300	20038	57	46	60	45	113.861415129999997	22.5714936199999983	113.863855459999996	22.5737095799999992	1
2019-10-25 10:51:02	2019-10-25 12:42:11	2.01503029999999983	03	未知	22.5749906002601897	113.864464138869323	440306	V0440300	20039	57	47	60	46	113.863855459999996	22.5714936199999983	113.866295800000003	22.5737095799999992	1
2019-10-25 19:08:02	2019-10-25 21:05:27	2.01503029999999983	02	19-29岁	22.5745115738775617	113.864426399761811	440306	V0440300	20039	57	47	60	46	113.863855459999996	22.5714936199999983	113.866295800000003	22.5737095799999992	1
2019-10-25 08:17:50	2019-10-25 19:11:43	2.01503029999999983	02	19-29岁	22.5742141766448512	113.864909280692871	440306	V0440300	20039	57	47	60	46	113.863855459999996	22.5714936199999983	113.866295800000003	22.5737095799999992	1
2019-10-25 14:34:12	2019-10-25 19:39:23	2.01503029999999983	02	19-29岁	22.57440035531598	113.865663014300736	440306	V0440300	20039	57	47	60	46	113.863855459999996	22.5714936199999983	113.866295800000003	22.5737095799999992	1
2019-10-25 22:13:31	2019-10-25 23:34:43	2.01503029999999983	02	19-29岁	22.5741677103714089	113.87317003904954	440306	V0440300	20042	57	50	60	49	113.871176469999995	22.5714936199999983	113.873616810000001	22.5737095799999992	1
2019-10-25 07:32:38	2019-10-25 09:46:52	2.01503029999999983	01	19-29岁	22.5737807607279208	113.874616937990865	440306	V0440300	20043	57	51	60	50	113.873616810000001	22.5714936199999983	113.87605714	22.5737095799999992	1
2019-10-25 20:05:24	2019-10-25 23:34:23	2.01503029999999983	02	19-29岁	22.5738376462633106	113.897558412206493	440306	V0440300	20052	57	60	59	59	113.895579830000003	22.5714936199999983	113.898020169999995	22.5737095799999992	1
2019-10-25 21:12:42	2019-10-25 22:36:51	2.01503029999999983	01	19-29岁	22.5740829643855001	113.900915168718541	440306	V0440300	20054	57	62	59	61	113.900460510000002	22.5714936199999983	113.902900840000001	22.5737095799999992	1
2019-10-25 21:18:39	2019-10-25 22:39:37	2.01503029999999983	01	30-39岁	22.5743236654134414	113.901696901184039	440306	V0440300	20054	57	62	59	61	113.900460510000002	22.5714936199999983	113.902900840000001	22.5737095799999992	1
2019-10-25 17:21:01	2019-10-25 18:18:34	2.01503029999999983	01	19-29岁	22.5757442540358291	113.907038971566351	440306	V0440300	20056	57	64	59	63	113.905341179999994	22.5714936199999983	113.907781510000007	22.5737095799999992	2
2019-10-25 15:00:06	2019-10-25 17:11:46	2.01503029999999983	01	19-29岁	22.5757442540358291	113.907038971566351	440306	V0440300	20056	57	64	59	63	113.905341179999994	22.5714936199999983	113.907781510000007	22.5737095799999992	2
2019-10-25 23:11:07	2019-10-25 23:11:07	2.29234759999999982	01	40-49岁	22.5743003287928197	113.914544046235349	440305	V0440300	20059	57	67	59	66	113.912662190000006	22.5714936199999983	113.915102520000005	22.5737095799999992	1
2019-10-25 19:36:02	2019-10-25 21:36:38	2.29234759999999982	01	40-49岁	22.5750510547449785	113.938675900045354	440305	V0440300	20069	57	77	59	76	113.93706555	22.5714936199999983	113.939505879999999	22.5737095799999992	1
2019-10-25 00:07:16	2019-10-25 03:25:20	2.29234759999999982	01	50-59岁	22.5755465740963608	113.939578423307978	440305	V0440300	20070	57	78	59	77	113.939505879999999	22.5714936199999983	113.941946220000005	22.5737095799999992	1
2019-10-25 20:23:35	2019-10-25 21:39:03	2.29234759999999982	01	19-29岁	22.5738815465147802	113.959293774731591	440305	V0440300	20078	57	86	59	85	113.959028570000001	22.5714936199999983	113.961468909999994	22.5737095799999992	2
2019-10-25 00:30:14	2019-10-25 00:43:35	2.29234759999999982	01	19-29岁	22.5738815465147802	113.959293774731591	440305	V0440300	20078	57	86	59	85	113.959028570000001	22.5714936199999983	113.961468909999994	22.5737095799999992	2
2019-10-25 21:41:59	2019-10-25 23:30:41	3.05925700000000012	03	未知	22.5740446801441088	114.039989577028862	440304	V0440300	20111	57	119	58	118	114.039559659999995	22.5714936199999983	114.042000000000002	22.5737095799999992	1
2019-10-25 09:14:46	2019-10-25 10:40:43	3.05925700000000012	01	50-59岁	22.5750750688173092	114.040560379099574	440304	V0440300	20111	57	119	58	118	114.039559659999995	22.5714936199999983	114.042000000000002	22.5737095799999992	1
2019-10-25 17:48:08	2019-10-25 21:14:08	3.17181930000000012	02	30-39岁	22.5755746796583701	114.073729006986113	440303	V0440300	20125	57	133	58	132	114.073724369999994	22.5714936199999983	114.07616471	22.5737095799999992	1
2019-10-25 17:42:24	2019-10-25 17:42:24	3.17181930000000012	01	30-39岁	22.5742880983200109	114.090841607866068	440303	V0440300	20132	57	140	58	139	114.090806720000003	22.5714936199999983	114.093247059999996	22.5737095799999992	1
2019-10-25 18:36:02	2019-10-25 19:21:08	3.17181930000000012	01	30-39岁	22.5749559770647892	114.099321801329154	440303	V0440300	20135	57	143	58	142	114.098127730000002	22.5714936199999983	114.100568069999994	22.5737095799999992	1
2019-10-25 20:38:38	2019-10-25 22:09:37	3.17181930000000012	02	19-29岁	22.5742545524300908	114.131117178943626	440303	V0440300	20148	57	156	57	155	114.129852099999994	22.5714936199999983	114.132292440000001	22.5737095799999992	1
2019-10-25 19:10:52	2019-10-25 21:43:46	3.17181930000000012	01	19-29岁	22.5758008646259114	114.134817272594617	440303	V0440300	20150	57	158	57	157	114.134732769999999	22.5714936199999983	114.137173110000006	22.5737095799999992	1
2019-10-25 18:36:30	2019-10-25 21:22:58	2.01503029999999983	02	19-29岁	22.5779759335473713	113.846409475068967	440306	V0440300	20388	58	39	61	38	113.844332769999994	22.5737095799999992	113.846773110000001	22.5759255299999992	1
2019-10-25 09:20:34	2019-10-25 10:17:37	2.01503029999999983	01	40-49岁	22.5763167715576394	113.851072711141924	440306	V0440300	20390	58	41	61	40	113.849213449999993	22.5737095799999992	113.851653780000007	22.5759255299999992	1
2019-10-25 11:38:25	2019-10-25 12:40:28	2.01503029999999983	01	30-39岁	22.5764721714148813	113.85393579649471	440306	V0440300	20391	58	42	61	41	113.851653780000007	22.5737095799999992	113.854094119999999	22.5759255299999992	1
2019-10-25 18:13:20	2019-10-25 22:56:48	2.01503029999999983	02	19-29岁	22.5774360022796401	113.856148906066892	440306	V0440300	20392	58	43	61	42	113.854094119999999	22.5737095799999992	113.856534460000006	22.5759255299999992	1
2019-10-25 20:16:59	2019-10-25 22:03:41	2.01503029999999983	03	未知	22.5780024934491692	113.854202263483643	440306	V0440300	20392	58	43	61	42	113.854094119999999	22.5737095799999992	113.856534460000006	22.5759255299999992	1
2019-10-25 14:55:16	2019-10-25 17:26:08	2.01503029999999983	01	19-29岁	22.5764294150079614	113.862818463093078	440306	V0440300	20395	58	46	61	45	113.861415129999997	22.5737095799999992	113.863855459999996	22.5759255299999992	1
2019-10-25 09:59:21	2019-10-25 13:43:23	2.01503029999999983	02	30-39岁	22.5773010600698711	113.863090236952544	440306	V0440300	20395	58	46	61	45	113.861415129999997	22.5737095799999992	113.863855459999996	22.5759255299999992	1
2019-10-25 14:36:05	2019-10-25 18:30:54	2.01503029999999983	01	19-29岁	22.5771927342640986	113.866785336670972	440306	V0440300	20397	58	48	61	47	113.866295800000003	22.5737095799999992	113.868736139999996	22.5759255299999992	1
2019-10-25 19:18:16	2019-10-25 20:56:53	2.01503029999999983	02	40-49岁	22.5762736952781715	113.872413105315999	440306	V0440300	20399	58	50	61	49	113.871176469999995	22.5737095799999992	113.873616810000001	22.5759255299999992	1
2019-10-25 12:04:23	2019-10-25 17:47:35	2.01503029999999983	01	19-29岁	22.5760793774214612	113.875410474949746	440306	V0440300	20400	58	51	61	50	113.873616810000001	22.5737095799999992	113.87605714	22.5759255299999992	1
2019-10-25 14:41:45	2019-10-25 17:44:02	2.01503029999999983	02	19-29岁	22.5761781279742486	113.880024059066969	440306	V0440300	20402	58	53	61	52	113.878497479999993	22.5737095799999992	113.88093782	22.5759255299999992	1
2019-10-25 12:23:45	2019-10-25 20:51:03	2.01503029999999983	03	未知	22.5772372792884397	113.889960754879837	440306	V0440300	20406	58	57	60	56	113.888258820000004	22.5737095799999992	113.890699159999997	22.5759255299999992	1
2019-10-25 13:31:28	2019-10-25 15:12:07	2.01503029999999983	02	19-29岁	22.5769697197312986	113.893853824591659	440306	V0440300	20408	58	59	60	58	113.893139500000004	22.5737095799999992	113.895579830000003	22.5759255299999992	1
2019-10-25 14:01:51	2019-10-25 15:49:42	2.01503029999999983	02	19-29岁	22.5778982766806209	113.894270290169118	440306	V0440300	20408	58	59	60	58	113.893139500000004	22.5737095799999992	113.895579830000003	22.5759255299999992	1
2019-10-25 15:30:38	2019-10-25 18:50:35	2.01503029999999983	02	30-39岁	22.5770494000698001	113.894707191969886	440306	V0440300	20408	58	59	60	58	113.893139500000004	22.5737095799999992	113.895579830000003	22.5759255299999992	1
2019-10-25 14:57:44	2019-10-25 19:31:58	2.01503029999999983	02	19-29岁	22.5778243031310311	113.903989705886332	440306	V0440300	20412	58	63	60	62	113.902900840000001	22.5737095799999992	113.905341179999994	22.5759255299999992	1
2019-10-25 22:54:05	2019-10-25 23:44:28	2.29234759999999982	01	19-29岁	22.5761416698266508	113.934346767233151	440305	V0440300	20424	58	75	60	74	113.932184879999994	22.5737095799999992	113.934625209999993	22.5759255299999992	1
2019-10-25 21:35:53	2019-10-25 23:16:17	2.29234759999999982	01	40-49岁	22.5778146351649802	113.935942347324996	440305	V0440300	20425	58	76	60	75	113.934625209999993	22.5737095799999992	113.93706555	22.5759255299999992	1
2019-10-25 01:12:48	2019-10-25 03:36:23	2.29234759999999982	02	19-29岁	22.5765291415722409	113.938099017684863	440305	V0440300	20426	58	77	60	76	113.93706555	22.5737095799999992	113.939505879999999	22.5759255299999992	1
2019-10-25 11:19:26	2019-10-25 15:50:13	2.29234759999999982	02	30-39岁	22.5765686155135512	113.938749245561041	440305	V0440300	20426	58	77	60	76	113.93706555	22.5737095799999992	113.939505879999999	22.5759255299999992	1
2019-10-25 09:14:16	2019-10-25 11:53:18	2.29234759999999982	02	30-39岁	22.5778485137788394	113.947195079447283	440305	V0440300	20430	58	81	60	80	113.946826889999997	22.5737095799999992	113.949267230000004	22.5759255299999992	1
2019-10-25 20:57:39	2019-10-25 22:27:36	2.29234759999999982	03	未知	22.5765499607087214	113.954852342262853	440305	V0440300	20433	58	84	60	83	113.954147899999995	22.5737095799999992	113.956588240000002	22.5759255299999992	1
2019-10-25 08:56:09	2019-10-25 10:22:53	3.05925700000000012	01	40-49岁	22.5778565780761511	114.026486687786587	440304	V0440300	20462	58	113	59	112	114.024917650000006	22.5737095799999992	114.027357980000005	22.5759255299999992	1
2019-10-25 12:41:23	2019-10-25 17:59:36	3.17181930000000012	01	30-39岁	22.5761396089267592	114.112913245811299	440303	V0440300	20498	58	149	59	148	114.112769749999998	22.5737095799999992	114.115210079999997	22.5759255299999992	1
2019-10-25 15:17:59	2019-10-25 16:03:53	3.17181930000000012	01	19-29岁	22.5762234967008517	114.136752353761722	440303	V0440300	20507	58	158	58	157	114.134732769999999	22.5737095799999992	114.137173110000006	22.5759255299999992	1
2019-10-25 23:04:08	2019-10-25 23:43:30	3.17181930000000012	02	19-29岁	22.5779003807691687	114.139682054744583	440303	V0440300	20509	58	160	58	159	114.139613449999999	22.5737095799999992	114.142053779999998	22.5759255299999992	1
2019-10-25 09:30:00	2019-10-25 17:01:18	2.01503029999999983	02	30-39岁	22.5796041912377312	113.849365387217304	440306	V0440300	20747	59	41	62	40	113.849213449999993	22.5759255299999992	113.851653780000007	22.5781414900000001	1
2019-10-25 09:57:26	2019-10-25 13:29:42	2.01503029999999983	02	30-39岁	22.5788339453854086	113.863026351401032	440306	V0440300	20752	59	46	62	45	113.861415129999997	22.5759255299999992	113.863855459999996	22.5781414900000001	1
2019-10-25 09:31:27	2019-10-25 09:32:27	2.01503029999999983	01	40-49岁	22.5792903656484114	113.863754548481353	440306	V0440300	20752	59	46	62	45	113.861415129999997	22.5759255299999992	113.863855459999996	22.5781414900000001	1
2019-10-25 18:33:56	2019-10-25 20:47:54	2.01503029999999983	02	19-29岁	22.580216050622429	113.862635477776607	440306	V0440300	20752	59	46	62	45	113.861415129999997	22.5759255299999992	113.863855459999996	22.5781414900000001	1
2019-10-25 19:36:00	2019-10-25 23:27:03	2.01503029999999983	03	未知	22.5802587667666117	113.863897809723511	440306	V0440300	20753	59	47	62	46	113.863855459999996	22.5759255299999992	113.866295800000003	22.5781414900000001	1
2019-10-25 06:44:54	2019-10-25 19:13:17	2.01503029999999983	01	50-59岁	22.5801640741264293	113.87338445120244	440306	V0440300	20756	59	50	62	49	113.871176469999995	22.5759255299999992	113.873616810000001	22.5781414900000001	1
2019-10-25 18:15:08	2019-10-25 21:42:11	2.01503029999999983	01	19-29岁	22.5798297849414702	113.891486523737669	440306	V0440300	20764	59	58	61	57	113.890699159999997	22.5759255299999992	113.893139500000004	22.5781414900000001	1
2019-10-25 08:57:41	2019-10-25 09:32:45	2.01503029999999983	01	19-29岁	22.5788726443223418	113.89798978917986	440306	V0440300	20766	59	60	61	59	113.895579830000003	22.5759255299999992	113.898020169999995	22.5781414900000001	3
2019-10-25 00:05:11	2019-10-25 00:06:45	2.01503029999999983	01	19-29岁	22.5788726443223418	113.89798978917986	440306	V0440300	20766	59	60	61	59	113.895579830000003	22.5759255299999992	113.898020169999995	22.5781414900000001	3
2019-10-25 17:08:36	2019-10-25 18:41:08	2.01503029999999983	01	19-29岁	22.5788726443223418	113.89798978917986	440306	V0440300	20766	59	60	61	59	113.895579830000003	22.5759255299999992	113.898020169999995	22.5781414900000001	3
2019-10-25 21:02:51	2019-10-25 23:45:39	2.01503029999999983	01	19-29岁	22.5801474046127204	113.8957746964021	440306	V0440300	20766	59	60	61	59	113.895579830000003	22.5759255299999992	113.898020169999995	22.5781414900000001	2
2019-10-25 13:40:33	2019-10-25 16:43:32	2.01503029999999983	01	19-29岁	22.5801474046127204	113.8957746964021	440306	V0440300	20766	59	60	61	59	113.895579830000003	22.5759255299999992	113.898020169999995	22.5781414900000001	2
2019-10-25 15:34:34	2019-10-25 16:07:13	2.01503029999999983	01	19-29岁	22.5802161168711493	113.899329912335602	440306	V0440300	20767	59	61	61	60	113.898020169999995	22.5759255299999992	113.900460510000002	22.5781414900000001	1
2019-10-25 14:09:43	2019-10-25 16:23:59	2.01503029999999983	01	19-29岁	22.5802317256466303	113.903411097769549	440306	V0440300	20769	59	63	61	62	113.902900840000001	22.5759255299999992	113.905341179999994	22.5781414900000001	1
2019-10-25 19:20:04	2019-10-25 20:58:10	2.01503029999999983	01	40-49岁	22.5785209934519493	113.915334320735141	440306	V0440300	20774	59	68	61	67	113.915102520000005	22.5759255299999992	113.917542859999998	22.5781414900000001	2
2019-10-25 21:01:34	2019-10-25 21:39:36	2.01503029999999983	01	40-49岁	22.5785209934519493	113.915334320735141	440306	V0440300	20774	59	68	61	67	113.915102520000005	22.5759255299999992	113.917542859999998	22.5781414900000001	2
2019-10-25 19:01:28	2019-10-25 19:59:45	2.01503029999999983	01	19-29岁	22.5789472094833492	113.915441439525722	440306	V0440300	20774	59	68	61	67	113.915102520000005	22.5759255299999992	113.917542859999998	22.5781414900000001	1
2019-10-25 18:56:14	2019-10-25 22:53:42	2.29234759999999982	01	30-39岁	22.5797978130267509	113.93487805190793	440305	V0440300	20782	59	76	61	75	113.934625209999993	22.5759255299999992	113.93706555	22.5781414900000001	1
2019-10-25 18:25:45	2019-10-25 22:03:33	2.29234759999999982	01	30-39岁	22.5794595303290713	113.938432653488903	440305	V0440300	20783	59	77	61	76	113.93706555	22.5759255299999992	113.939505879999999	22.5781414900000001	1
2019-10-25 12:15:54	2019-10-25 13:52:37	2.29234759999999982	01	19-29岁	22.5797249132160189	113.937678487660762	440305	V0440300	20783	59	77	61	76	113.93706555	22.5759255299999992	113.939505879999999	22.5781414900000001	1
2019-10-25 18:06:00	2019-10-25 21:46:06	2.29234759999999982	02	19-29岁	22.5802947789180095	113.945800020424429	440305	V0440300	20786	59	80	61	79	113.944386559999998	22.5759255299999992	113.946826889999997	22.5781414900000001	1
2019-10-25 20:06:45	2019-10-25 22:35:36	2.29234759999999982	01	19-29岁	22.5800620795395197	113.948749776528544	440305	V0440300	20787	59	81	61	80	113.946826889999997	22.5759255299999992	113.949267230000004	22.5781414900000001	1
2019-10-25 10:50:15	2019-10-25 12:43:54	2.29234759999999982	03	未知	22.5787434370897984	113.950596132695665	440305	V0440300	20788	59	82	61	81	113.949267230000004	22.5759255299999992	113.951707560000003	22.5781414900000001	1
2019-10-25 18:12:46	2019-10-25 19:36:41	2.29234759999999982	03	未知	22.5793718990497503	113.960893333139182	440305	V0440300	20792	59	86	61	85	113.959028570000001	22.5759255299999992	113.961468909999994	22.5781414900000001	1
2019-10-25 21:03:35	2019-10-25 23:44:57	3.17181930000000012	01	40-49岁	22.5791087013366187	114.078465209229293	440303	V0440300	20840	59	134	60	133	114.07616471	22.5759255299999992	114.078605039999999	22.5781414900000001	1
2019-10-25 20:50:52	2019-10-25 23:39:14	3.17181930000000012	01	40-49岁	22.5782451499885184	114.125630615551458	440303	V0440300	20860	59	154	59	153	114.124971430000002	22.5759255299999992	114.127411769999995	22.5781414900000001	1
2019-10-25 12:24:51	2019-10-25 14:02:23	2.01503029999999983	01	30-39岁	22.5807772981178516	113.845228132313849	440306	V0440300	21102	60	39	63	38	113.844332769999994	22.5781414900000001	113.846773110000001	22.5803574500000011	1
2019-10-25 21:36:30	2019-10-25 23:43:50	2.01503029999999983	02	19-29岁	22.5824167182842785	113.852430490481837	440306	V0440300	21105	60	42	63	41	113.851653780000007	22.5781414900000001	113.854094119999999	22.5803574500000011	1
2019-10-25 18:27:59	2019-10-25 19:47:49	2.01503029999999983	02	19-29岁	22.5816843859447083	113.856965891240804	440306	V0440300	21107	60	44	63	43	113.856534460000006	22.5781414900000001	113.858974790000005	22.5803574500000011	1
2019-10-25 14:23:07	2019-10-25 16:47:10	2.01503029999999983	02	19-29岁	22.5804403187573506	113.860259277690901	440306	V0440300	21108	60	45	63	44	113.858974790000005	22.5781414900000001	113.861415129999997	22.5803574500000011	1
2019-10-25 18:00:36	2019-10-25 18:00:47	2.01503029999999983	02	19-29岁	22.5809808659661186	113.859751413277593	440306	V0440300	21108	60	45	63	44	113.858974790000005	22.5781414900000001	113.861415129999997	22.5803574500000011	1
2019-10-25 18:48:22	2019-10-25 19:26:42	2.01503029999999983	02	19-29岁	22.5806263312974984	113.862849686518416	440306	V0440300	21109	60	46	63	45	113.861415129999997	22.5781414900000001	113.863855459999996	22.5803574500000011	1
2019-10-25 19:29:34	2019-10-25 21:04:22	2.01503029999999983	02	40-49岁	22.5821167896549504	113.867082036492519	440306	V0440300	21111	60	48	63	47	113.866295800000003	22.5781414900000001	113.868736139999996	22.5803574500000011	1
2019-10-25 17:14:01	2019-10-25 21:18:12	2.01503029999999983	02	19-29岁	22.5814495193631792	113.88286921593496	440306	V0440300	21117	60	54	62	53	113.88093782	22.5781414900000001	113.883378149999999	22.5803574500000011	1
2019-10-25 19:03:04	2019-10-25 20:00:23	2.01503029999999983	01	19-29岁	22.5809428281457798	113.882336425287889	440306	V0440300	21117	60	54	62	53	113.88093782	22.5781414900000001	113.883378149999999	22.5803574500000011	1
2019-10-25 19:04:47	2019-10-25 22:43:33	2.01503029999999983	01	40-49岁	22.5807194392990098	113.886170294565943	440306	V0440300	21119	60	56	62	55	113.885818490000005	22.5781414900000001	113.888258820000004	22.5803574500000011	1
2019-10-25 14:43:24	2019-10-25 15:37:53	2.01503029999999983	01	50-59岁	22.5823550849362107	113.888611590038252	440306	V0440300	21120	60	57	62	56	113.888258820000004	22.5781414900000001	113.890699159999997	22.5803574500000011	1
2019-10-25 15:29:55	2019-10-25 17:11:17	2.01503029999999983	02	19-29岁	22.5823927159589495	113.899417210128149	440306	V0440300	21124	60	61	62	60	113.898020169999995	22.5781414900000001	113.900460510000002	22.5803574500000011	1
2019-10-25 16:53:57	2019-10-25 17:31:49	2.01503029999999983	01	19-29岁	22.5815287993210205	113.899543459748912	440306	V0440300	21124	60	61	62	60	113.898020169999995	22.5781414900000001	113.900460510000002	22.5803574500000011	2
2019-10-25 15:13:00	2019-10-25 16:53:57	2.01503029999999983	01	19-29岁	22.5815287993210205	113.899543459748912	440306	V0440300	21124	60	61	62	60	113.898020169999995	22.5781414900000001	113.900460510000002	22.5803574500000011	2
2019-10-25 15:20:20	2019-10-25 17:24:05	2.01503029999999983	01	19-29岁	22.5806758939852905	113.901642207830804	440306	V0440300	21125	60	62	62	61	113.900460510000002	22.5781414900000001	113.902900840000001	22.5803574500000011	1
2019-10-25 19:29:22	2019-10-25 23:44:50	2.01503029999999983	02	19-29岁	22.5822271084331909	113.900655114961936	440306	V0440300	21125	60	62	62	61	113.900460510000002	22.5781414900000001	113.902900840000001	22.5803574500000011	1
2019-10-25 13:20:31	2019-10-25 22:38:36	2.01503029999999983	02	19-29岁	22.5808797231409315	113.906127362873718	440306	V0440300	21127	60	64	62	63	113.905341179999994	22.5781414900000001	113.907781510000007	22.5803574500000011	1
2019-10-25 13:35:48	2019-10-25 16:39:45	2.29234759999999982	01	19-29岁	22.5803925893375208	113.937197245287464	440305	V0440300	21140	60	77	62	76	113.93706555	22.5781414900000001	113.939505879999999	22.5803574500000011	2
2019-10-25 21:03:19	2019-10-25 23:37:57	2.29234759999999982	01	19-29岁	22.5803925893375208	113.937197245287464	440305	V0440300	21140	60	77	62	76	113.93706555	22.5781414900000001	113.939505879999999	22.5803574500000011	2
2019-10-25 09:58:13	2019-10-25 22:42:09	2.29234759999999982	01	0-18岁	22.581612551681669	113.945333621891265	440305	V0440300	21143	60	80	62	79	113.944386559999998	22.5781414900000001	113.946826889999997	22.5803574500000011	1
2019-10-25 21:16:41	2019-10-25 22:58:59	2.29234759999999982	02	30-39岁	22.5805049443689789	113.950683669868425	440305	V0440300	21145	60	82	62	81	113.949267230000004	22.5781414900000001	113.951707560000003	22.5803574500000011	1
2019-10-25 15:31:19	2019-10-25 17:25:42	2.29234759999999982	01	19-29岁	22.5820097225092091	113.953410546320939	440305	V0440300	21146	60	83	62	82	113.951707560000003	22.5781414900000001	113.954147899999995	22.5803574500000011	1
2019-10-25 10:35:25	2019-10-25 15:17:57	2.29234759999999982	02	30-39岁	22.5803579531024816	113.953874502921195	440305	V0440300	21146	60	83	62	82	113.951707560000003	22.5781414900000001	113.954147899999995	22.5803574500000011	1
2019-10-25 23:05:13	2019-10-25 23:39:05	2.29234759999999982	02	19-29岁	22.5820310402072586	113.963585279634955	440305	V0440300	21150	60	87	62	86	113.961468909999994	22.5781414900000001	113.963909240000007	22.5803574500000011	1
2019-10-25 16:38:51	2019-10-25 18:24:25	2.29234759999999982	02	19-29岁	22.5820808855605684	113.964789277266703	440305	V0440300	21151	60	88	62	87	113.963909240000007	22.5781414900000001	113.966349579999999	22.5803574500000011	1
2019-10-25 15:12:30	2019-10-25 16:24:29	3.17181930000000012	01	40-49岁	22.580599946173411	114.137701834601842	440303	V0440300	21222	60	159	60	159	114.137173110000006	22.5781414900000001	114.139613449999999	22.5803574500000011	2
2019-10-25 16:25:05	2019-10-25 20:36:54	3.17181930000000012	01	40-49岁	22.580599946173411	114.137701834601842	440303	V0440300	21222	60	159	60	159	114.137173110000006	22.5781414900000001	114.139613449999999	22.5803574500000011	2
2019-10-25 16:07:53	2019-10-25 17:32:27	2.01503029999999983	02	19-29岁	22.5832751913250398	113.854791839249785	440306	V0440300	21463	61	43	64	42	113.854094119999999	22.5803574500000011	113.856534460000006	22.5825734000000011	1
2019-10-25 10:40:38	2019-10-25 11:38:38	2.01503029999999983	01	19-29岁	22.5836544222803788	113.854802657188287	440306	V0440300	21463	61	43	64	42	113.854094119999999	22.5803574500000011	113.856534460000006	22.5825734000000011	1
2019-10-25 22:06:54	2019-10-25 22:33:59	2.01503029999999983	01	19-29岁	22.5832741812364617	113.865811944747648	440306	V0440300	21467	61	47	64	46	113.863855459999996	22.5803574500000011	113.866295800000003	22.5825734000000011	1
2019-10-25 21:28:03	2019-10-25 23:08:51	2.01503029999999983	02	19-29岁	22.5831979848405915	113.867455999022752	440306	V0440300	21468	61	48	64	47	113.866295800000003	22.5803574500000011	113.868736139999996	22.5825734000000011	1
2019-10-25 00:01:44	2019-10-25 00:40:17	2.01503029999999983	01	19-29岁	22.5842724966571211	113.88464236332031	440306	V0440300	21475	61	55	63	54	113.883378149999999	22.5803574500000011	113.885818490000005	22.5825734000000011	1
2019-10-25 12:35:29	2019-10-25 22:26:46	2.01503029999999983	02	40-49岁	22.5846008565936707	113.889474613393318	440306	V0440300	21477	61	57	63	56	113.888258820000004	22.5803574500000011	113.890699159999997	22.5825734000000011	1
2019-10-25 19:24:08	2019-10-25 22:12:42	2.01503029999999983	01	19-29岁	22.5842645574457705	113.895410253176607	440306	V0440300	21479	61	59	63	58	113.893139500000004	22.5803574500000011	113.895579830000003	22.5825734000000011	1
2019-10-25 22:25:36	2019-10-25 23:46:33	2.01503029999999983	01	19-29岁	22.5841431472167606	113.896598594674074	440306	V0440300	21480	61	60	63	59	113.895579830000003	22.5803574500000011	113.898020169999995	22.5825734000000011	1
2019-10-25 07:32:27	2019-10-25 07:33:27	2.01503029999999983	01	30-39岁	22.584328621781161	113.906205764896058	440306	V0440300	21484	61	64	63	63	113.905341179999994	22.5803574500000011	113.907781510000007	22.5825734000000011	1
2019-10-25 19:28:17	2019-10-25 20:33:47	2.29234759999999982	01	40-49岁	22.5847878278915601	113.93862579488632	440305	V0440300	21497	61	77	63	76	113.93706555	22.5803574500000011	113.939505879999999	22.5825734000000011	1
2019-10-25 00:04:39	2019-10-25 00:10:18	2.29234759999999982	01	19-29岁	22.5831996395706689	113.939107968449179	440305	V0440300	21497	61	77	63	76	113.93706555	22.5803574500000011	113.939505879999999	22.5825734000000011	1
2019-10-25 18:50:17	2019-10-25 21:11:57	2.29234759999999982	02	19-29岁	22.5829704736359602	113.94508013195383	440305	V0440300	21500	61	80	63	79	113.944386559999998	22.5803574500000011	113.946826889999997	22.5825734000000011	2
2019-10-25 21:12:28	2019-10-25 23:46:19	2.29234759999999982	02	19-29岁	22.5829704736359602	113.94508013195383	440305	V0440300	21500	61	80	63	79	113.944386559999998	22.5803574500000011	113.946826889999997	22.5825734000000011	2
2019-10-25 12:06:00	2019-10-25 17:44:18	2.29234759999999982	02	19-29岁	22.5830212683373794	113.950599083429907	440305	V0440300	21502	61	82	63	81	113.949267230000004	22.5803574500000011	113.951707560000003	22.5825734000000011	1
2019-10-25 18:54:41	2019-10-25 21:06:30	3.05925700000000012	02	30-39岁	22.5844314495531009	114.006334099908372	440304	V0440300	21525	61	105	62	104	114.005394960000004	22.5803574500000011	114.007835290000003	22.5825734000000011	1
2019-10-25 13:40:47	2019-10-25 15:14:31	3.05925700000000012	03	未知	22.5844663725561112	114.055550689755322	440304	V0440300	21545	61	125	62	124	114.054201680000006	22.5803574500000011	114.056642019999998	22.5825734000000011	1
2019-10-25 18:22:36	2019-10-25 21:27:25	3.17181930000000012	01	19-29岁	22.5845566394180004	114.127278270908917	440303	V0440300	21574	61	154	61	154	114.124971430000002	22.5803574500000011	114.127411769999995	22.5825734000000011	1
2019-10-25 19:14:00	2019-10-25 21:02:58	3.17181930000000012	02	40-49岁	22.58455511928641	114.138310157558877	440303	V0440300	21579	61	159	61	159	114.137173110000006	22.5803574500000011	114.139613449999999	22.5825734000000011	1
2019-10-25 20:39:26	2019-10-25 22:39:43	3.17181930000000012	03	未知	22.5831007640636692	114.137737606097005	440303	V0440300	21579	61	159	61	159	114.137173110000006	22.5803574500000011	114.139613449999999	22.5825734000000011	1
2019-10-25 00:00:04	2019-10-25 00:04:51	2.01503029999999983	01	19-29岁	22.5861877008840999	113.885211501196224	440306	V0440300	21832	62	55	64	54	113.883378149999999	22.5825734000000011	113.885818490000005	22.5847893599999985	1
2019-10-25 19:29:47	2019-10-25 21:01:36	2.01503029999999983	01	30-39岁	22.5850811585481992	113.901708807021961	440306	V0440300	21839	62	62	64	61	113.900460510000002	22.5825734000000011	113.902900840000001	22.5847893599999985	1
2019-10-25 19:29:17	2019-10-25 22:36:49	2.01503029999999983	02	19-29岁	22.5861249451921395	113.916544882915957	440306	V0440300	21845	62	68	64	67	113.915102520000005	22.5825734000000011	113.917542859999998	22.5847893599999985	1
2019-10-25 21:00:30	2019-10-25 23:40:01	2.29234759999999982	02	40-49岁	22.5863773753348909	113.943897007122288	440305	V0440300	21856	62	79	64	78	113.941946220000005	22.5825734000000011	113.944386559999998	22.5847893599999985	1
2019-10-25 19:37:23	2019-10-25 23:35:33	2.29234759999999982	03	未知	22.5848480585590998	113.944154303319408	440305	V0440300	21856	62	79	64	78	113.941946220000005	22.5825734000000011	113.944386559999998	22.5847893599999985	1
2019-10-25 21:13:44	2019-10-25 23:31:24	3.17181930000000012	01	30-39岁	22.5849322889824613	114.102981154829777	440303	V0440300	21921	62	144	63	143	114.100568069999994	22.5825734000000011	114.103008399999993	22.5847893599999985	1
2019-10-25 00:42:56	2019-10-25 00:47:22	3.17181930000000012	03	未知	22.5859308001679899	114.103796142779572	440303	V0440300	21922	62	145	63	144	114.103008399999993	22.5825734000000011	114.10544874	22.5847893599999985	1
2019-10-25 12:50:35	2019-10-25 14:14:39	3.17181930000000012	01	50-59岁	22.5863717470478207	114.111737608232787	440303	V0440300	21925	62	148	63	147	114.110329410000006	22.5825734000000011	114.112769749999998	22.5847893599999985	1
2019-10-25 19:21:08	2019-10-25 20:17:01	3.17181930000000012	01	30-39岁	22.5858194221022615	114.126727196575359	440303	V0440300	21931	62	154	62	154	114.124971430000002	22.5825734000000011	114.127411769999995	22.5847893599999985	1
2019-10-25 13:30:40	2019-10-25 19:05:58	2.01503029999999983	02	19-29岁	22.5879968640552704	113.840651541247183	440306	V0440300	22171	63	37	66	36	113.839452100000003	22.5847893599999985	113.841892439999995	22.5870053199999994	1
2019-10-25 19:19:54	2019-10-25 22:48:50	2.01503029999999983	01	30-39岁	22.5891550722542718	113.85321018090508	440306	V0440300	22176	63	42	66	41	113.851653780000007	22.5847893599999985	113.854094119999999	22.5870053199999994	1
2019-10-25 16:31:28	2019-10-25 18:56:29	2.01503029999999983	02	19-29岁	22.5870410339435992	113.867388448414914	440306	V0440300	22182	63	48	66	47	113.866295800000003	22.5847893599999985	113.868736139999996	22.5870053199999994	1
2019-10-25 14:58:00	2019-10-25 20:21:29	2.01503029999999983	03	未知	22.5884955755593815	113.887414228527263	440306	V0440300	22190	63	56	65	55	113.885818490000005	22.5847893599999985	113.888258820000004	22.5870053199999994	1
2019-10-25 09:32:29	2019-10-25 10:18:19	2.01503029999999983	01	50-59岁	22.5890770775328598	113.888547928372844	440306	V0440300	22191	63	57	65	56	113.888258820000004	22.5847893599999985	113.890699159999997	22.5870053199999994	1
2019-10-25 18:41:00	2019-10-25 20:41:00	2.29234759999999982	03	未知	22.5876059449138111	113.942538410100326	440305	V0440300	22213	63	79	65	78	113.941946220000005	22.5847893599999985	113.944386559999998	22.5870053199999994	1
2019-10-25 12:34:51	2019-10-25 14:15:59	2.29234759999999982	01	60岁以上	22.5878368830260108	113.94329136993008	440305	V0440300	22213	63	79	65	78	113.941946220000005	22.5847893599999985	113.944386559999998	22.5870053199999994	1
2019-10-25 20:11:46	2019-10-25 21:26:38	2.29234759999999982	01	0-18岁	22.5891960453992091	113.942629622210504	440305	V0440300	22213	63	79	65	78	113.941946220000005	22.5847893599999985	113.944386559999998	22.5870053199999994	1
2019-10-25 18:05:22	2019-10-25 22:00:22	2.29234759999999982	02	30-39岁	22.5882680922524202	113.948403649817678	440305	V0440300	22215	63	81	65	80	113.946826889999997	22.5847893599999985	113.949267230000004	22.5870053199999994	1
2019-10-25 19:21:15	2019-10-25 22:08:36	2.29234759999999982	02	19-29岁	22.5875316147050995	113.950489987388494	440305	V0440300	22216	63	82	65	81	113.949267230000004	22.5847893599999985	113.951707560000003	22.5870053199999994	1
2019-10-25 18:01:34	2019-10-25 22:08:18	2.29234759999999982	01	30-39岁	22.587113640901741	113.949391261465962	440305	V0440300	22216	63	82	65	81	113.949267230000004	22.5847893599999985	113.951707560000003	22.5870053199999994	1
2019-10-25 19:26:19	2019-10-25 23:18:43	2.29234759999999982	02	19-29岁	22.5886463890693285	113.958823656211393	440305	V0440300	22219	63	85	65	84	113.956588240000002	22.5847893599999985	113.959028570000001	22.5870053199999994	1
2019-10-25 18:21:34	2019-10-25 22:33:23	2.29234759999999982	02	19-29岁	22.5872455167723807	113.961099487679277	440305	V0440300	22220	63	86	65	85	113.959028570000001	22.5847893599999985	113.961468909999994	22.5870053199999994	1
2019-10-25 15:19:38	2019-10-25 20:53:30	2.29234759999999982	02	19-29岁	22.588998177643159	113.962149521267165	440305	V0440300	22221	63	87	65	86	113.961468909999994	22.5847893599999985	113.963909240000007	22.5870053199999994	1
2019-10-25 00:00:13	2019-10-25 01:41:31	2.29234759999999982	01	19-29岁	22.5890137068713805	113.965832667452659	440305	V0440300	22222	63	88	65	87	113.963909240000007	22.5847893599999985	113.966349579999999	22.5870053199999994	1
2019-10-25 18:44:08	2019-10-25 20:10:45	2.29234759999999982	02	19-29岁	22.5874586298420397	113.96425343263293	440305	V0440300	22222	63	88	65	87	113.963909240000007	22.5847893599999985	113.966349579999999	22.5870053199999994	1
2019-10-25 15:45:30	2019-10-25 20:41:36	2.29234759999999982	02	40-49岁	22.5877215867656389	113.967182767013568	440305	V0440300	22223	63	89	65	88	113.966349579999999	22.5847893599999985	113.968789920000006	22.5870053199999994	1
2019-10-25 01:06:56	2019-10-25 01:12:22	3.17181930000000012	01	30-39岁	22.5880114658002498	114.113579314473128	440303	V0440300	22283	63	149	63	149	114.112769749999998	22.5847893599999985	114.115210079999997	22.5870053199999994	1
2019-10-25 19:51:17	2019-10-25 21:01:15	3.17181930000000012	01	50-59岁	22.5880456554274609	114.190279567316594	440303	V0440300	22314	63	180	63	180	114.188420170000001	22.5847893599999985	114.190860499999999	22.5870053199999994	1
2019-10-25 19:40:47	2019-10-25 22:45:37	2.01503029999999983	01	40-49岁	22.5903118688607414	113.879637417484616	440306	V0440300	22544	64	53	66	52	113.878497479999993	22.5870053199999994	113.88093782	22.5892212800000003	1
2019-10-25 15:48:19	2019-10-25 18:03:21	2.01503029999999983	01	30-39岁	22.59020779549002	113.884499023501874	440306	V0440300	22546	64	55	66	54	113.883378149999999	22.5870053199999994	113.885818490000005	22.5892212800000003	1
2019-10-25 19:04:23	2019-10-25 21:53:02	2.01503029999999983	02	30-39岁	22.5905101662622201	113.887524407293654	440306	V0440300	22547	64	56	66	55	113.885818490000005	22.5870053199999994	113.888258820000004	22.5892212800000003	1
2019-10-25 16:17:53	2019-10-25 16:52:26	2.01503029999999983	02	30-39岁	22.5910605385232195	113.890310989704219	440306	V0440300	22548	64	57	66	56	113.888258820000004	22.5870053199999994	113.890699159999997	22.5892212800000003	1
2019-10-25 17:34:53	2019-10-25 21:38:00	2.29234759999999982	02	19-29岁	22.5904176969008503	113.936178433110328	440305	V0440300	22567	64	76	66	75	113.934625209999993	22.5870053199999994	113.93706555	22.5892212800000003	1
2019-10-25 13:59:51	2019-10-25 15:02:21	2.29234759999999982	01	19-29岁	22.5912750559745987	113.940435789902708	440305	V0440300	22569	64	78	66	77	113.939505879999999	22.5870053199999994	113.941946220000005	22.5892212800000003	2
2019-10-25 15:13:15	2019-10-25 16:22:28	2.29234759999999982	01	19-29岁	22.5912750559745987	113.940435789902708	440305	V0440300	22569	64	78	66	77	113.939505879999999	22.5870053199999994	113.941946220000005	22.5892212800000003	2
2019-10-25 19:45:22	2019-10-25 22:33:52	2.29234759999999982	01	19-29岁	22.5913481566349503	113.94616838077954	440305	V0440300	22571	64	80	66	79	113.944386559999998	22.5870053199999994	113.946826889999997	22.5892212800000003	1
2019-10-25 17:51:04	2019-10-25 21:38:32	2.29234759999999982	01	30-39岁	22.5905882192517211	113.996277499228299	440305	V0440300	22592	64	101	65	100	113.995633609999999	22.5870053199999994	113.998073950000006	22.5892212800000003	1
2019-10-25 08:58:58	2019-10-25 18:42:38	3.17181930000000012	01	19-29岁	22.5894548665317814	114.106521719313236	440303	V0440300	22637	64	146	65	146	114.10544874	22.5870053199999994	114.107889080000007	22.5892212800000003	1
2019-10-25 11:05:15	2019-10-25 13:17:30	3.17181930000000012	01	19-29岁	22.5899711829030316	114.110632174584438	440303	V0440300	22639	64	148	64	148	114.110329410000006	22.5870053199999994	114.112769749999998	22.5892212800000003	1
2019-10-25 21:00:16	2019-10-25 22:27:38	3.17181930000000012	02	19-29岁	22.5899009907501913	114.113753743549765	440303	V0440300	22640	64	149	64	149	114.112769749999998	22.5870053199999994	114.115210079999997	22.5892212800000003	1
2019-10-25 00:12:33	2019-10-25 00:45:26	2.01503029999999983	01	30-39岁	22.592931420082401	113.847448684669303	440306	V0440300	22888	65	40	68	39	113.846773110000001	22.5892212800000003	113.849213449999993	22.5914372300000004	1
2019-10-25 19:22:40	2019-10-25 20:11:50	2.01503029999999983	02	0-18岁	22.5920417351670615	113.851774224565546	440306	V0440300	22890	65	42	68	41	113.851653780000007	22.5892212800000003	113.854094119999999	22.5914372300000004	1
2019-10-25 15:50:58	2019-10-25 23:44:31	2.01503029999999983	02	30-39岁	22.5924548411694488	113.884497017399895	440306	V0440300	22903	65	55	67	54	113.883378149999999	22.5892212800000003	113.885818490000005	22.5914372300000004	2
2019-10-25 23:45:03	2019-10-25 23:46:14	2.01503029999999983	02	30-39岁	22.5924548411694488	113.884497017399895	440306	V0440300	22903	65	55	67	54	113.883378149999999	22.5892212800000003	113.885818490000005	22.5914372300000004	2
2019-10-25 17:59:15	2019-10-25 20:56:40	2.01503029999999983	02	30-39岁	22.5916422424491117	113.884476441626646	440306	V0440300	22903	65	55	67	54	113.883378149999999	22.5892212800000003	113.885818490000005	22.5914372300000004	1
2019-10-25 16:27:27	2019-10-25 19:06:32	2.01503029999999983	02	30-39岁	22.5917651239535502	113.887087991895356	440306	V0440300	22904	65	56	67	55	113.885818490000005	22.5892212800000003	113.888258820000004	22.5914372300000004	1
2019-10-25 16:30:04	2019-10-25 19:09:08	2.01503029999999983	01	30-39岁	22.5917442813403184	113.887409176635316	440306	V0440300	22904	65	56	67	55	113.885818490000005	22.5892212800000003	113.888258820000004	22.5914372300000004	1
2019-10-25 10:20:54	2019-10-25 18:09:43	2.29234759999999982	01	40-49岁	22.5935500852250009	113.944739656534821	440305	V0440300	22928	65	80	67	79	113.944386559999998	22.5892212800000003	113.946826889999997	22.5914372300000004	1
2019-10-25 19:38:59	2019-10-25 22:08:15	2.29234759999999982	01	19-29岁	22.5928776616214684	113.945920800192411	440305	V0440300	22928	65	80	67	79	113.944386559999998	22.5892212800000003	113.946826889999997	22.5914372300000004	1
2019-10-25 15:35:04	2019-10-25 17:42:01	2.29234759999999982	01	19-29岁	22.5936046754270805	113.961873433648165	440305	V0440300	22935	65	87	67	86	113.961468909999994	22.5892212800000003	113.963909240000007	22.5914372300000004	1
2019-10-25 10:52:40	2019-10-25 17:00:15	2.29234759999999982	01	40-49岁	22.5918758058370592	113.985529119912357	440305	V0440300	22944	65	96	66	95	113.983431929999995	22.5892212800000003	113.985872270000002	22.5914372300000004	1
2019-10-25 19:47:22	2019-10-25 22:29:28	2.29234759999999982	02	19-29岁	22.5932915155443297	113.994605380923275	440305	V0440300	22948	65	100	66	99	113.99319328	22.5892212800000003	113.995633609999999	22.5914372300000004	1
2019-10-25 19:45:51	2019-10-25 21:42:26	1.86759879999999989	01	50-59岁	22.5921233610109802	114.104346946889137	440307	V0440300	22993	65	145	66	145	114.103008399999993	22.5892212800000003	114.10544874	22.5914372300000004	1
2019-10-25 00:15:59	2019-10-25 00:46:50	3.17181930000000012	01	30-39岁	22.5916145522955887	114.111171344165854	440303	V0440300	22996	65	148	65	148	114.110329410000006	22.5892212800000003	114.112769749999998	22.5914372300000004	1
2019-10-25 15:59:30	2019-10-25 17:23:03	2.01503029999999983	01	30-39岁	22.5938882706618287	113.832343768266441	440306	V0440300	23239	66	34	69	33	113.832131090000004	22.5914372300000004	113.834571429999997	22.5936531900000013	1
2019-10-25 15:35:36	2019-10-25 21:19:08	2.01503029999999983	02	19-29岁	22.5953916895016	113.886092808685234	440306	V0440300	23261	66	56	68	55	113.885818490000005	22.5914372300000004	113.888258820000004	22.5936531900000013	1
2019-10-25 08:06:30	2019-10-25 08:54:49	2.29234759999999982	02	19-29岁	22.5940169850464407	113.941298474063544	440305	V0440300	23283	66	78	68	77	113.939505879999999	22.5914372300000004	113.941946220000005	22.5936531900000013	1
2019-10-25 19:43:36	2019-10-25 21:34:49	2.29234759999999982	01	19-29岁	22.5944527451173585	113.965674512166686	440305	V0440300	23293	66	88	68	87	113.963909240000007	22.5914372300000004	113.966349579999999	22.5936531900000013	1
2019-10-25 13:26:35	2019-10-25 17:02:22	2.29234759999999982	02	30-39岁	22.5938365974793385	113.968409436690521	440305	V0440300	23294	66	89	68	88	113.966349579999999	22.5914372300000004	113.968789920000006	22.5936531900000013	1
2019-10-25 18:40:22	2019-10-25 23:43:35	2.29234759999999982	01	19-29岁	22.5954863784711897	113.971182206109262	440305	V0440300	23295	66	90	68	89	113.968789920000006	22.5914372300000004	113.971230250000005	22.5936531900000013	1
2019-10-25 18:59:58	2019-10-25 22:39:57	2.29234759999999982	01	19-29岁	22.5954514671350495	113.972679768544637	440305	V0440300	23296	66	91	68	90	113.971230250000005	22.5914372300000004	113.973670589999998	22.5936531900000013	1
2019-10-25 18:40:26	2019-10-25 23:43:11	2.29234759999999982	01	19-29岁	22.5953626813998483	113.973235721208809	440305	V0440300	23296	66	91	68	90	113.971230250000005	22.5914372300000004	113.973670589999998	22.5936531900000013	1
2019-10-25 16:43:04	2019-10-25 18:46:01	2.29234759999999982	01	19-29岁	22.5945220087812118	113.981787780999611	440305	V0440300	23300	66	95	67	94	113.980991599999996	22.5914372300000004	113.983431929999995	22.5936531900000013	1
2019-10-25 19:05:05	2019-10-25 22:02:58	2.29234759999999982	03	未知	22.5952346552628605	113.995233820356319	440305	V0440300	23305	66	100	67	99	113.99319328	22.5914372300000004	113.995633609999999	22.5936531900000013	1
2019-10-25 17:57:11	2019-10-25 21:52:25	2.29234759999999982	01	30-39岁	22.5943452470549992	113.995933505938353	440305	V0440300	23306	66	101	67	100	113.995633609999999	22.5914372300000004	113.998073950000006	22.5936531900000013	1
2019-10-25 12:12:17	2019-10-25 13:25:23	2.29234759999999982	03	未知	22.5943452470549992	113.995933505938353	440305	V0440300	23306	66	101	67	100	113.995633609999999	22.5914372300000004	113.998073950000006	22.5936531900000013	1
2019-10-25 18:44:07	2019-10-25 21:44:10	2.01503029999999983	01	19-29岁	22.5974367082646204	113.836101396649539	440306	V0440300	23597	67	35	70	34	113.834571429999997	22.5936531900000013	113.837011770000004	22.5958691499999986	1
2019-10-25 19:30:56	2019-10-25 22:34:50	2.01503029999999983	01	19-29岁	22.5969599866161204	113.843051463552129	440306	V0440300	23600	67	38	70	37	113.841892439999995	22.5936531900000013	113.844332769999994	22.5958691499999986	1
2019-10-25 19:17:14	2019-10-25 23:36:29	2.01503029999999983	01	30-39岁	22.598063123613219	113.849129712458407	440306	V0440300	23602	67	40	70	39	113.846773110000001	22.5936531900000013	113.849213449999993	22.5958691499999986	1
2019-10-25 19:17:36	2019-10-25 23:06:14	2.29234759999999982	01	40-49岁	22.5966655826462812	113.968153049199699	440305	V0440300	23651	67	89	69	88	113.966349579999999	22.5936531900000013	113.968789920000006	22.5958691499999986	1
2019-10-25 19:04:25	2019-10-25 22:39:41	2.29234759999999982	01	19-29岁	22.59621320267361	113.973829442003279	440305	V0440300	23654	67	92	69	91	113.973670589999998	22.5936531900000013	113.976110930000004	22.5958691499999986	1
2019-10-25 00:07:09	2019-10-25 00:07:19	1.75727349999999993	01	19-29岁	22.5973124298729893	114.024882798779629	440309	V0440300	23674	67	112	68	111	114.022477309999999	22.5936531900000013	114.024917650000006	22.5958691499999986	1
2019-10-25 17:30:04	2019-10-25 20:44:57	1.86759879999999989	02	50-59岁	22.5967006693305414	114.105417590959817	440307	V0440300	23707	67	145	67	145	114.103008399999993	22.5936531900000013	114.10544874	22.5958691499999986	1
2019-10-25 18:02:42	2019-10-25 20:47:09	1.86759879999999989	01	30-39岁	22.5967672475349097	114.106106345798707	440307	V0440300	23708	67	146	67	146	114.10544874	22.5936531900000013	114.107889080000007	22.5958691499999986	1
2019-10-25 10:43:07	2019-10-25 13:35:57	3.17181930000000012	03	未知	22.5962570696964811	114.109849640496805	440303	V0440300	23709	67	147	67	147	114.107889080000007	22.5936531900000013	114.110329410000006	22.5958691499999986	1
2019-10-25 13:54:25	2019-10-25 14:57:32	1.86759879999999989	01	30-39岁	22.5965941120044995	114.125093988492821	440307	V0440300	23716	67	154	67	154	114.124971430000002	22.5936531900000013	114.127411769999995	22.5958691499999986	1
2019-10-25 17:53:27	2019-10-25 18:41:47	2.01503029999999983	02	19-29岁	22.5999380049500189	113.833896298758589	440306	V0440300	23953	68	34	71	33	113.832131090000004	22.5958691499999986	113.834571429999997	22.5980851099999995	1
2019-10-25 20:20:36	2019-10-25 23:21:59	2.01503029999999983	01	19-29岁	22.5988776858251512	113.844659899657799	440306	V0440300	23958	68	39	71	38	113.844332769999994	22.5958691499999986	113.846773110000001	22.5980851099999995	1
2019-10-25 19:13:44	2019-10-25 21:07:13	1.75727349999999993	01	19-29岁	22.5995032103130811	114.036946952746177	440309	V0440300	24036	68	117	69	116	114.034678990000003	22.5958691499999986	114.037119329999996	22.5980851099999995	1
2019-10-25 09:24:00	2019-10-25 15:17:49	3.17181930000000012	01	19-29岁	22.5986735561045293	114.17099119087419	440303	V0440300	24091	68	172	68	172	114.168897479999998	22.5958691499999986	114.171337820000005	22.5980851099999995	1
2019-10-25 18:57:20	2019-10-25 20:59:13	4.98298400000000008	01	50-59岁	22.5998480563976791	114.297782491614484	440308	V0440300	24143	68	224	67	224	114.295794959999995	22.5958691499999986	114.298235289999994	22.5980851099999995	1
2019-10-25 20:53:01	2019-10-25 23:21:57	2.01503029999999983	01	19-29岁	22.6004618030066311	113.841698341799145	440306	V0440300	24313	69	37	72	36	113.839452100000003	22.5980851099999995	113.841892439999995	22.6003010599999996	1
2019-10-25 14:12:27	2019-10-25 14:14:56	2.01503029999999983	02	19-29岁	22.6007316107023009	113.842110096602624	440306	V0440300	24314	69	38	72	37	113.841892439999995	22.5980851099999995	113.844332769999994	22.6003010599999996	1
2019-10-25 00:00:19	2019-10-25 01:12:49	2.01503029999999983	01	30-39岁	22.6009109401346002	113.875228759230296	440306	V0440300	24327	69	51	71	50	113.873616810000001	22.5980851099999995	113.87605714	22.6003010599999996	1
2019-10-25 10:02:35	2019-10-25 10:03:35	2.29234759999999982	02	19-29岁	22.6004072100898803	113.986635948545924	440305	V0440300	24373	69	97	70	96	113.985872270000002	22.5980851099999995	113.988312609999994	22.6003010599999996	1
2019-10-25 11:52:28	2019-10-25 14:01:33	2.29234759999999982	02	30-39岁	22.6003203105867314	113.993548709697635	440305	V0440300	24376	69	100	70	99	113.99319328	22.5980851099999995	113.995633609999999	22.6003010599999996	1
2019-10-25 15:47:10	2019-10-25 18:10:20	1.75727349999999993	01	19-29岁	22.6022232747296989	114.038599460174822	440309	V0440300	24394	69	118	70	117	114.037119329999996	22.5980851099999995	114.039559659999995	22.6003010599999996	1
2019-10-25 09:02:06	2019-10-25 14:20:00	1.75727349999999993	01	19-29岁	22.6024205910291087	114.049307129111739	440309	V0440300	24398	69	122	70	122	114.046880669999993	22.5980851099999995	114.04932101	22.6003010599999996	1
2019-10-25 19:56:39	2019-10-25 23:29:07	1.75727349999999993	03	未知	22.6006712189411409	114.04742955015557	440309	V0440300	24398	69	122	70	122	114.046880669999993	22.5980851099999995	114.04932101	22.6003010599999996	1
2019-10-25 14:59:40	2019-10-25 18:16:36	1.75727349999999993	02	19-29岁	22.6011744164325208	114.050743169481422	440309	V0440300	24399	69	123	70	123	114.04932101	22.5980851099999995	114.051761350000007	22.6003010599999996	1
2019-10-25 09:16:17	2019-10-25 23:41:59	1.86759879999999989	01	19-29岁	22.6018769716018397	114.055578682473424	440307	V0440300	24401	69	125	70	125	114.054201680000006	22.5980851099999995	114.056642019999998	22.6003010599999996	1
2019-10-25 07:07:48	2019-10-25 07:52:53	1.86759879999999989	02	30-39岁	22.6024494787520389	114.118420405235099	440307	V0440300	24427	69	151	69	151	114.117650420000004	22.5980851099999995	114.120090759999997	22.6003010599999996	1
2019-10-25 18:17:29	2019-10-25 21:23:29	1.86759879999999989	02	30-39岁	22.60070138041063	114.122102110925113	440307	V0440300	24428	69	152	69	152	114.120090759999997	22.5980851099999995	114.122531089999995	22.6003010599999996	1
2019-10-25 16:45:54	2019-10-25 18:55:45	4.98298400000000008	01	40-49岁	22.6008954725229216	114.297800917699846	440308	V0440300	24500	69	224	68	224	114.295794959999995	22.5980851099999995	114.298235289999994	22.6003010599999996	1
2019-10-25 15:07:24	2019-10-25 19:34:02	4.98298400000000008	02	19-29岁	22.6024820017430699	114.301425370879954	440308	V0440300	24502	69	226	68	226	114.300675630000001	22.5980851099999995	114.303115969999993	22.6003010599999996	1
2019-10-25 19:58:13	2019-10-25 21:36:57	2.01503029999999983	01	19-29岁	22.6028356230296907	113.838057764910644	440306	V0440300	24669	70	36	73	35	113.837011770000004	22.6003010599999996	113.839452100000003	22.6025170200000005	2
2019-10-25 18:48:40	2019-10-25 19:58:10	2.01503029999999983	01	19-29岁	22.6028356230296907	113.838057764910644	440306	V0440300	24669	70	36	73	35	113.837011770000004	22.6003010599999996	113.839452100000003	22.6025170200000005	2
2019-10-25 20:48:36	2019-10-25 22:46:13	2.01503029999999983	02	19-29岁	22.6033142796581998	113.837619176495139	440306	V0440300	24669	70	36	73	35	113.837011770000004	22.6003010599999996	113.839452100000003	22.6025170200000005	1
2019-10-25 07:34:24	2019-10-25 17:47:14	2.01503029999999983	01	19-29岁	22.6045355043113894	113.847854793376769	440306	V0440300	24673	70	40	73	39	113.846773110000001	22.6003010599999996	113.849213449999993	22.6025170200000005	1
2019-10-25 10:09:12	2019-10-25 12:52:21	2.01503029999999983	02	30-39岁	22.6027803245149208	113.869743685131851	440306	V0440300	24682	70	49	72	48	113.868736139999996	22.6003010599999996	113.871176469999995	22.6025170200000005	1
2019-10-25 00:37:32	2019-10-25 03:06:22	2.01503029999999983	01	19-29岁	22.6034544348959585	113.891412501054432	440306	V0440300	24691	70	58	72	57	113.890699159999997	22.6003010599999996	113.893139500000004	22.6025170200000005	1
2019-10-25 18:46:25	2019-10-25 23:07:56	2.01503029999999983	01	19-29岁	22.6034544348959585	113.891412501054432	440306	V0440300	24691	70	58	72	57	113.890699159999997	22.6003010599999996	113.893139500000004	22.6025170200000005	1
2019-10-25 18:44:56	2019-10-25 20:51:21	2.29234759999999982	01	30-39岁	22.6034658785077482	113.996697704777461	440305	V0440300	24734	70	101	71	100	113.995633609999999	22.6003010599999996	113.998073950000006	22.6025170200000005	1
2019-10-25 23:40:34	2019-10-25 23:40:36	1.75727349999999993	01	40-49岁	22.6032927138370106	114.029565736659123	440309	V0440300	24747	70	114	71	113	114.027357980000005	22.6003010599999996	114.029798319999998	22.6025170200000005	1
2019-10-25 18:15:16	2019-10-25 19:19:27	1.75727349999999993	01	19-29岁	22.6042547173446096	114.030828172181359	440309	V0440300	24748	70	115	71	114	114.029798319999998	22.6003010599999996	114.032238660000004	22.6025170200000005	1
2019-10-25 14:48:30	2019-10-25 17:04:08	1.75727349999999993	01	40-49岁	22.6040407657401587	114.032922663201418	440309	V0440300	24749	70	116	71	115	114.032238660000004	22.6003010599999996	114.034678990000003	22.6025170200000005	1
2019-10-25 12:18:52	2019-10-25 13:31:44	1.75727349999999993	03	未知	22.6029769942851608	114.036405947770248	440309	V0440300	24750	70	117	71	116	114.034678990000003	22.6003010599999996	114.037119329999996	22.6025170200000005	1
2019-10-25 19:08:40	2019-10-25 20:49:30	1.75727349999999993	01	40-49岁	22.6027734235641411	114.038577958864991	440309	V0440300	24751	70	118	71	118	114.037119329999996	22.6003010599999996	114.039559659999995	22.6025170200000005	1
2019-10-25 19:14:51	2019-10-25 22:28:06	1.75727349999999993	01	19-29岁	22.6045210972538797	114.040358271129747	440309	V0440300	24752	70	119	71	119	114.039559659999995	22.6003010599999996	114.042000000000002	22.6025170200000005	1
2019-10-25 18:32:46	2019-10-25 20:51:15	1.75727349999999993	01	19-29岁	22.6037344537678493	114.047626604464668	440309	V0440300	24755	70	122	71	122	114.046880669999993	22.6003010599999996	114.04932101	22.6025170200000005	1
2019-10-25 21:17:06	2019-10-25 21:52:09	1.86759879999999989	03	未知	22.6035938589255814	114.097788275986318	440307	V0440300	24775	70	142	70	142	114.095687400000003	22.6003010599999996	114.098127730000002	22.6025170200000005	1
2019-10-25 00:00:03	2019-10-25 00:18:43	1.86759879999999989	01	19-29岁	22.6027673568148195	114.109499747629485	440307	V0440300	24780	70	147	70	147	114.107889080000007	22.6003010599999996	114.110329410000006	22.6025170200000005	1
2019-10-25 10:03:40	2019-10-25 13:04:38	1.86759879999999989	02	50-59岁	22.60256488816567	114.114296353195954	440307	V0440300	24782	70	149	70	149	114.112769749999998	22.6003010599999996	114.115210079999997	22.6025170200000005	1
2019-10-25 15:06:49	2019-10-25 19:50:00	4.98298400000000008	02	19-29岁	22.6035544269304296	114.300247526572036	440308	V0440300	24858	70	225	69	225	114.298235289999994	22.6003010599999996	114.300675630000001	22.6025170200000005	1
2019-10-25 14:58:23	2019-10-25 17:40:17	2.01503029999999983	01	19-29岁	22.6047985839914709	113.836924318259463	440306	V0440300	25025	71	35	74	34	113.834571429999997	22.6025170200000005	113.837011770000004	22.6047329800000014	1
2019-10-25 07:29:52	2019-10-25 17:56:14	2.01503029999999983	01	19-29岁	22.6056057448351204	113.846751542306706	440306	V0440300	25029	71	39	74	38	113.844332769999994	22.6025170200000005	113.846773110000001	22.6047329800000014	1
2019-10-25 18:16:18	2019-10-25 19:27:46	1.75727349999999993	02	40-49岁	22.6061713410689613	114.024672773724092	440309	V0440300	25102	71	112	72	111	114.022477309999999	22.6025170200000005	114.024917650000006	22.6047329800000014	1
2019-10-25 17:53:44	2019-10-25 20:29:03	1.75727349999999993	01	30-39岁	22.6049134454605394	114.027897878442431	440309	V0440300	25104	71	114	72	114	114.027357980000005	22.6025170200000005	114.029798319999998	22.6047329800000014	1
2019-10-25 18:52:47	2019-10-25 20:41:38	1.75727349999999993	02	19-29岁	22.6066058772668796	114.032051086840795	440309	V0440300	25105	71	115	72	115	114.029798319999998	22.6025170200000005	114.032238660000004	22.6047329800000014	1
2019-10-25 12:41:19	2019-10-25 14:21:49	1.75727349999999993	02	30-39岁	22.6059061024894312	114.02984009556296	440309	V0440300	25105	71	115	72	115	114.029798319999998	22.6025170200000005	114.032238660000004	22.6047329800000014	1
2019-10-25 18:51:33	2019-10-25 20:40:00	1.75727349999999993	01	19-29岁	22.6063088474125493	114.032582375928342	440309	V0440300	25106	71	116	72	116	114.032238660000004	22.6025170200000005	114.034678990000003	22.6047329800000014	1
2019-10-25 11:58:26	2019-10-25 13:27:38	1.75727349999999993	02	30-39岁	22.606379220403511	114.034923536972499	440309	V0440300	25107	71	117	72	117	114.034678990000003	22.6025170200000005	114.037119329999996	22.6047329800000014	1
2019-10-25 19:07:00	2019-10-25 20:57:59	1.75727349999999993	01	50-59岁	22.6067411677662591	114.034974098999243	440309	V0440300	25107	71	117	72	117	114.034678990000003	22.6025170200000005	114.037119329999996	22.6047329800000014	1
2019-10-25 07:29:04	2019-10-25 07:30:04	1.75727349999999993	02	30-39岁	22.6048611046773296	114.036287804109193	440309	V0440300	25107	71	117	72	117	114.034678990000003	22.6025170200000005	114.037119329999996	22.6047329800000014	1
2019-10-25 14:37:29	2019-10-25 15:38:06	1.75727349999999993	01	19-29岁	22.6050356834273884	114.038898892182772	440309	V0440300	25108	71	118	72	118	114.037119329999996	22.6025170200000005	114.039559659999995	22.6047329800000014	1
2019-10-25 18:14:39	2019-10-25 19:10:52	1.75727349999999993	02	40-49岁	22.606526725153099	114.043892555554166	440309	V0440300	25110	71	120	72	120	114.042000000000002	22.6025170200000005	114.044440339999994	22.6047329800000014	1
2019-10-25 09:37:19	2019-10-25 10:14:27	1.86759879999999989	01	30-39岁	22.60632926024374	114.108317090014097	440307	V0440300	25137	71	147	71	147	114.107889080000007	22.6025170200000005	114.110329410000006	22.6047329800000014	1
2019-10-25 15:40:11	2019-10-25 16:42:31	1.86759879999999989	01	40-49岁	22.6054620487357099	114.121322563774854	440307	V0440300	25142	71	152	71	152	114.120090759999997	22.6025170200000005	114.122531089999995	22.6047329800000014	1
2019-10-25 17:24:46	2019-10-25 18:25:05	3.17181930000000012	01	40-49岁	22.6056577163781292	114.166784783289074	440303	V0440300	25161	71	171	71	171	114.166457140000006	22.6025170200000005	114.168897479999998	22.6047329800000014	1
2019-10-25 10:13:27	2019-10-25 10:52:04	4.98298400000000008	01	30-39岁	22.6063515977857712	114.29749987085448	440308	V0440300	25214	71	224	70	224	114.295794959999995	22.6025170200000005	114.298235289999994	22.6047329800000014	1
2019-10-25 18:59:33	2019-10-25 21:29:53	2.01503029999999983	01	50-59岁	22.6076849946624314	113.841436147590088	440306	V0440300	25384	72	37	75	36	113.839452100000003	22.6047329800000014	113.841892439999995	22.6069489399999988	1
2019-10-25 19:37:27	2019-10-25 20:32:41	2.01503029999999983	01	19-29岁	22.6079593119660984	113.885916715668785	440306	V0440300	25403	72	56	74	55	113.885818490000005	22.6047329800000014	113.888258820000004	22.6069489399999988	1
2019-10-25 23:01:03	2019-10-25 23:08:14	2.01503029999999983	02	19-29岁	22.6085565851848109	113.886467011805678	440306	V0440300	25403	72	56	74	55	113.885818490000005	22.6047329800000014	113.888258820000004	22.6069489399999988	2
2019-10-25 19:38:09	2019-10-25 23:00:32	2.01503029999999983	02	19-29岁	22.6085565851848109	113.886467011805678	440306	V0440300	25403	72	56	74	55	113.885818490000005	22.6047329800000014	113.888258820000004	22.6069489399999988	2
2019-10-25 19:21:21	2019-10-25 23:37:57	1.86759879999999989	02	19-29岁	22.6087102116643912	114.113225139663129	440307	V0440300	25496	72	149	72	149	114.112769749999998	22.6047329800000014	114.115210079999997	22.6069489399999988	1
2019-10-25 16:32:27	2019-10-25 20:05:43	1.86759879999999989	01	19-29岁	22.6086667600317099	114.136479512038989	440307	V0440300	25505	72	158	72	158	114.134732769999999	22.6047329800000014	114.137173110000006	22.6069489399999988	1
2019-10-25 00:02:20	2019-10-25 00:47:56	4.98298400000000008	03	19-29岁	22.6076183853157211	114.297144555932888	440308	V0440300	25571	72	224	71	224	114.295794959999995	22.6047329800000014	114.298235289999994	22.6069489399999988	1
2019-10-25 20:56:35	2019-10-25 21:34:07	2.01503029999999983	02	19-29岁	22.6099383338020807	113.883267192888724	440306	V0440300	25758	73	54	75	53	113.88093782	22.6069489399999988	113.883378149999999	22.6091648899999988	1
2019-10-25 16:23:35	2019-10-25 17:06:16	2.29234759999999982	01	19-29岁	22.6099010407252017	113.992378045757732	440305	V0440300	25803	73	99	74	98	113.990752939999993	22.6069489399999988	113.99319328	22.6091648899999988	2
2019-10-25 11:08:24	2019-10-25 15:48:40	2.29234759999999982	01	19-29岁	22.6099010407252017	113.992378045757732	440305	V0440300	25803	73	99	74	98	113.990752939999993	22.6069489399999988	113.99319328	22.6091648899999988	2
2019-10-25 09:23:18	2019-10-25 18:21:31	1.75727349999999993	01	40-49岁	22.6095908888438686	114.030460834137969	440309	V0440300	25819	73	115	74	115	114.029798319999998	22.6069489399999988	114.032238660000004	22.6091648899999988	1
2019-10-25 10:28:04	2019-10-25 10:29:04	1.75727349999999993	01	19-29岁	22.610993367681651	114.041395958015983	440309	V0440300	25823	73	119	74	119	114.039559659999995	22.6069489399999988	114.042000000000002	22.6091648899999988	1
2019-10-25 22:16:09	2019-10-25 23:47:17	1.86759879999999989	01	40-49岁	22.6105631131831402	114.067107624223169	440307	V0440300	25834	73	130	74	130	114.066403359999995	22.6069489399999988	114.068843700000002	22.6091648899999988	1
2019-10-25 19:08:03	2019-10-25 21:17:35	1.86759879999999989	01	19-29岁	22.6102511662742103	114.110082121758111	440307	V0440300	25851	73	147	73	147	114.107889080000007	22.6069489399999988	114.110329410000006	22.6091648899999988	1
2019-10-25 00:01:01	2019-10-25 01:44:44	1.86759879999999989	01	19-29岁	22.6104992946691503	114.127410263554296	440307	V0440300	25858	73	154	73	154	114.124971430000002	22.6069489399999988	114.127411769999995	22.6091648899999988	1
2019-10-25 00:29:51	2019-10-25 01:48:13	1.86759879999999989	01	19-29岁	22.6102910813552214	114.127375704054359	440307	V0440300	25858	73	154	73	154	114.124971430000002	22.6069489399999988	114.127411769999995	22.6091648899999988	1
2019-10-25 00:00:32	2019-10-25 00:52:41	1.86759879999999989	01	19-29岁	22.6107871244712193	114.146059974621309	440307	V0440300	25866	73	162	73	162	114.144494120000005	22.6069489399999988	114.146934450000003	22.6091648899999988	1
2019-10-25 14:32:40	2019-10-25 15:47:43	1.86759879999999989	03	未知	22.6096257672943395	114.146735292498974	440307	V0440300	25866	73	162	73	162	114.144494120000005	22.6069489399999988	114.146934450000003	22.6091648899999988	1
2019-10-25 12:48:40	2019-10-25 14:38:16	2.01503029999999983	02	30-39岁	22.6123416583344401	113.853839187094522	440306	V0440300	26103	74	42	76	41	113.851653780000007	22.6091648899999988	113.854094119999999	22.6113808499999998	1
2019-10-25 18:46:30	2019-10-25 21:24:15	1.75727349999999993	02	19-29岁	22.6122714200409014	114.024619252773178	440309	V0440300	26173	74	112	75	112	114.022477309999999	22.6091648899999988	114.024917650000006	22.6113808499999998	1
2019-10-25 14:49:27	2019-10-25 17:40:03	1.75727349999999993	01	19-29岁	22.6133689739333015	114.03807880099049	440309	V0440300	26179	74	118	75	118	114.037119329999996	22.6091648899999988	114.039559659999995	22.6113808499999998	1
2019-10-25 14:53:52	2019-10-25 16:27:53	1.86759879999999989	01	30-39岁	22.6134018464315609	114.05898843115007	440307	V0440300	26187	74	126	75	126	114.056642019999998	22.6091648899999988	114.059082349999997	22.6113808499999998	1
2019-10-25 22:19:10	2019-10-25 23:38:27	1.86759879999999989	01	40-49岁	22.6135693395929493	114.064681554703895	440307	V0440300	26190	74	129	75	129	114.063963029999996	22.6091648899999988	114.066403359999995	22.6113808499999998	1
2019-10-25 20:26:13	2019-10-25 22:38:12	1.86759879999999989	01	19-29岁	22.6129967806556387	114.127261148252828	440307	V0440300	26215	74	154	74	154	114.124971430000002	22.6091648899999988	114.127411769999995	22.6113808499999998	1
2019-10-25 14:26:04	2019-10-25 16:05:45	1.86759879999999989	01	30-39岁	22.6129887357544206	114.129332032031726	440307	V0440300	26216	74	155	74	155	114.127411769999995	22.6091648899999988	114.129852099999994	22.6113808499999998	1
2019-10-25 16:56:17	2019-10-25 21:24:56	1.86759879999999989	02	0-18岁	22.6125685642917702	114.155900525750653	440307	V0440300	26227	74	166	74	166	114.154255460000002	22.6091648899999988	114.156695799999994	22.6113808499999998	1
2019-10-25 20:19:34	2019-10-25 23:21:01	4.50522690000000026	02	30-39岁	22.6116857419741102	114.468987976533299	440343	V0440300	26355	74	294	72	294	114.466618490000002	22.6091648899999988	114.469058820000001	22.6113808499999998	1
2019-10-25 19:26:26	2019-10-25 22:06:57	2.01503029999999983	01	30-39岁	22.6140488945110398	113.854383523224527	440306	V0440300	26461	75	43	77	42	113.854094119999999	22.6113808499999998	113.856534460000006	22.6135968100000007	1
2019-10-25 08:45:04	2019-10-25 21:48:10	1.75727349999999993	01	19-29岁	22.6140208738627706	114.038191206546159	440309	V0440300	26536	75	118	76	118	114.037119329999996	22.6113808499999998	114.039559659999995	22.6135968100000007	1
2019-10-25 15:12:46	2019-10-25 16:53:54	1.86759879999999989	03	未知	22.6136222262461786	114.064612382252719	440307	V0440300	26547	75	129	76	129	114.063963029999996	22.6113808499999998	114.066403359999995	22.6135968100000007	1
2019-10-25 13:30:09	2019-10-25 15:24:21	1.86759879999999989	01	19-29岁	22.6156996941727293	114.108412727244243	440307	V0440300	26565	75	147	75	147	114.107889080000007	22.6113808499999998	114.110329410000006	22.6135968100000007	1
2019-10-25 19:11:44	2019-10-25 22:05:39	1.86759879999999989	01	30-39岁	22.615145990064029	114.135898088059164	440307	V0440300	26576	75	158	75	158	114.134732769999999	22.6113808499999998	114.137173110000006	22.6135968100000007	1
2019-10-25 21:11:50	2019-10-25 23:31:13	2.01503029999999983	03	未知	22.6169648379753099	113.85490035961935	440306	V0440300	26818	76	43	78	42	113.854094119999999	22.6135968100000007	113.856534460000006	22.6158127700000016	1
2019-10-25 23:43:47	2019-10-25 23:43:47	1.75727349999999993	01	19-29岁	22.6159835923236194	114.034513370460857	440309	V0440300	26891	76	116	77	116	114.032238660000004	22.6135968100000007	114.034678990000003	22.6158127700000016	1
2019-10-25 19:51:14	2019-10-25 21:54:27	1.86759879999999989	01	19-29岁	22.6171260341390585	114.062253394818043	440307	V0440300	26903	76	128	77	128	114.061522690000004	22.6135968100000007	114.063963029999996	22.6158127700000016	1
2019-10-25 19:45:11	2019-10-25 22:53:35	1.86759879999999989	02	19-29岁	22.6169591775838299	114.136346613117865	440307	V0440300	26933	76	158	76	158	114.134732769999999	22.6135968100000007	114.137173110000006	22.6158127700000016	1
2019-10-25 00:08:42	2019-10-25 02:07:19	1.86759879999999989	01	30-39岁	22.6158384667888086	114.138790595168388	440307	V0440300	26934	76	159	76	159	114.137173110000006	22.6135968100000007	114.139613449999999	22.6158127700000016	1
2019-10-25 11:26:04	2019-10-25 14:30:41	1.86759879999999989	02	19-29岁	22.616376399972669	114.219133569543274	440307	V0440300	26967	76	192	75	192	114.2177042	22.6135968100000007	114.220144540000007	22.6158127700000016	1
2019-10-25 14:44:54	2019-10-25 16:24:31	2.01503029999999983	01	30-39岁	22.6189521530742894	113.860065249867034	440306	V0440300	27177	77	45	79	44	113.858974790000005	22.6158127700000016	113.861415129999997	22.6180287200000016	1
2019-10-25 20:43:05	2019-10-25 20:44:05	1.86759879999999989	01	19-29岁	22.61860328042372	114.056680649588586	440307	V0440300	27258	77	126	78	126	114.056642019999998	22.6158127700000016	114.059082349999997	22.6180287200000016	1
2019-10-25 18:06:15	2019-10-25 22:20:19	1.86759879999999989	02	30-39岁	22.6197486115995012	114.067466836349922	440307	V0440300	27262	77	130	78	130	114.066403359999995	22.6158127700000016	114.068843700000002	22.6180287200000016	2
2019-10-25 22:40:03	2019-10-25 23:11:10	1.86759879999999989	02	30-39岁	22.6197486115995012	114.067466836349922	440307	V0440300	27262	77	130	78	130	114.066403359999995	22.6158127700000016	114.068843700000002	22.6180287200000016	2
2019-10-25 19:17:24	2019-10-25 20:12:59	1.86759879999999989	01	19-29岁	22.6187291594344195	114.138419639047271	440307	V0440300	27291	77	159	77	159	114.137173110000006	22.6158127700000016	114.139613449999999	22.6180287200000016	1
2019-10-25 18:07:15	2019-10-25 20:16:33	2.01503029999999983	01	19-29岁	22.6206531314000117	113.853387489970828	440306	V0440300	27531	78	42	80	41	113.851653780000007	22.6180287200000016	113.854094119999999	22.620244679999999	1
2019-10-25 12:08:31	2019-10-25 14:23:28	2.01503029999999983	02	19-29岁	22.6203179445402007	113.85562111003027	440306	V0440300	27532	78	43	80	42	113.854094119999999	22.6180287200000016	113.856534460000006	22.620244679999999	1
2019-10-25 12:04:44	2019-10-25 14:26:22	2.01503029999999983	01	30-39岁	22.6207730770285309	113.857661778469406	440306	V0440300	27533	78	44	80	43	113.856534460000006	22.6180287200000016	113.858974790000005	22.620244679999999	1
2019-10-25 09:16:01	2019-10-25 14:20:21	2.01503029999999983	02	30-39岁	22.6210640613488998	113.858695257531693	440306	V0440300	27533	78	44	80	43	113.856534460000006	22.6180287200000016	113.858974790000005	22.620244679999999	1
2019-10-25 18:55:22	2019-10-25 23:27:37	1.75727349999999993	01	30-39岁	22.6213105175145408	114.019534661657843	440309	V0440300	27599	78	110	79	110	114.017596639999994	22.6180287200000016	114.02003698	22.620244679999999	1
2019-10-25 18:58:26	2019-10-25 23:25:17	1.75727349999999993	01	30-39岁	22.6222583271177307	114.019543379865141	440309	V0440300	27599	78	110	79	110	114.017596639999994	22.6180287200000016	114.02003698	22.620244679999999	1
2019-10-25 17:40:48	2019-10-25 20:49:07	1.75727349999999993	01	19-29岁	22.6218793592309488	114.017607229743717	440309	V0440300	27599	78	110	79	110	114.017596639999994	22.6180287200000016	114.02003698	22.620244679999999	1
2019-10-25 16:09:38	2019-10-25 20:06:39	1.75727349999999993	01	30-39岁	22.6203757007918504	114.031901215978081	440309	V0440300	27604	78	115	79	115	114.029798319999998	22.6180287200000016	114.032238660000004	22.620244679999999	1
2019-10-25 12:04:11	2019-10-25 14:02:10	1.75727349999999993	01	19-29岁	22.6207757634244686	114.031085726653259	440309	V0440300	27604	78	115	79	115	114.029798319999998	22.6180287200000016	114.032238660000004	22.620244679999999	1
2019-10-25 18:56:31	2019-10-25 20:19:51	1.75727349999999993	02	19-29岁	22.6215827187770806	114.038116623877741	440309	V0440300	27607	78	118	79	118	114.037119329999996	22.6180287200000016	114.039559659999995	22.620244679999999	1
2019-10-25 17:31:33	2019-10-25 21:10:53	1.75727349999999993	02	19-29岁	22.6203207654461487	114.043091998574198	440309	V0440300	27609	78	120	79	120	114.042000000000002	22.6180287200000016	114.044440339999994	22.620244679999999	1
2019-10-25 20:41:38	2019-10-25 21:18:01	1.75727349999999993	02	30-39岁	22.6213601207253916	114.044148869392558	440309	V0440300	27609	78	120	79	120	114.042000000000002	22.6180287200000016	114.044440339999994	22.620244679999999	1
2019-10-25 21:28:42	2019-10-25 21:28:42	1.86759879999999989	01	50-59岁	22.6206570977306711	114.051552419287177	440307	V0440300	27612	78	123	79	123	114.04932101	22.6180287200000016	114.051761350000007	22.620244679999999	1
2019-10-25 18:44:10	2019-10-25 21:26:51	1.86759879999999989	01	30-39岁	22.6224411983125506	114.053847597101239	440307	V0440300	27613	78	124	79	124	114.051761350000007	22.6180287200000016	114.054201680000006	22.620244679999999	1
2019-10-25 19:06:50	2019-10-25 21:56:12	1.86759879999999989	02	30-39岁	22.6215256847285318	114.070870678233149	440307	V0440300	27620	78	131	79	131	114.068843700000002	22.6180287200000016	114.071284030000001	22.620244679999999	2
2019-10-25 21:56:13	2019-10-25 22:32:11	1.86759879999999989	02	30-39岁	22.6215256847285318	114.070870678233149	440307	V0440300	27620	78	131	79	131	114.068843700000002	22.6180287200000016	114.071284030000001	22.620244679999999	2
2019-10-25 19:46:24	2019-10-25 22:30:06	1.86759879999999989	01	30-39岁	22.6204299317015405	114.115469214246701	440307	V0440300	27639	78	150	78	150	114.115210079999997	22.6180287200000016	114.117650420000004	22.620244679999999	2
2019-10-25 11:12:24	2019-10-25 18:44:26	1.86759879999999989	01	30-39岁	22.6204299317015405	114.115469214246701	440307	V0440300	27639	78	150	78	150	114.115210079999997	22.6180287200000016	114.117650420000004	22.620244679999999	2
2019-10-25 15:20:05	2019-10-25 18:31:09	1.86759879999999989	02	19-29岁	22.6204908050378002	114.139520663294988	440307	V0440300	27648	78	159	78	159	114.137173110000006	22.6180287200000016	114.139613449999999	22.620244679999999	1
2019-10-25 19:27:16	2019-10-25 21:48:03	1.86759879999999989	01	30-39岁	22.6219543210042993	114.142125130942574	440307	V0440300	27650	78	161	78	161	114.142053779999998	22.6180287200000016	114.144494120000005	22.620244679999999	1
2019-10-25 11:06:41	2019-10-25 11:18:35	1.86759879999999989	01	40-49岁	22.6214412300661394	114.146763590646486	440307	V0440300	27651	78	162	78	162	114.144494120000005	22.6180287200000016	114.146934450000003	22.620244679999999	1
2019-10-25 14:00:13	2019-10-25 14:59:07	1.86759879999999989	01	40-49岁	22.6209488192538011	114.146482088290554	440307	V0440300	27651	78	162	78	162	114.144494120000005	22.6180287200000016	114.146934450000003	22.620244679999999	1
2019-10-25 13:17:38	2019-10-25 15:28:56	1.86759879999999989	01	19-29岁	22.6206121186071805	114.150387697175788	440307	V0440300	27653	78	164	78	164	114.149374789999996	22.6180287200000016	114.151815130000003	22.620244679999999	1
2019-10-25 18:22:23	2019-10-25 22:52:53	1.86759879999999989	02	30-39岁	22.6223553081133417	114.151469830386091	440307	V0440300	27653	78	164	78	164	114.149374789999996	22.6180287200000016	114.151815130000003	22.620244679999999	1
2019-10-25 08:50:15	2019-10-25 10:54:41	2.29234759999999982	01	40-49岁	22.6225721668877107	113.979415745947151	440305	V0440300	27940	79	94	80	94	113.978551260000003	22.620244679999999	113.980991599999996	22.6224606399999999	1
2019-10-25 12:43:42	2019-10-25 13:20:05	1.75727349999999993	01	19-29岁	22.6245380772230504	114.028584124892916	440309	V0440300	27960	79	114	80	114	114.027357980000005	22.620244679999999	114.029798319999998	22.6224606399999999	1
2019-10-25 13:35:47	2019-10-25 16:47:58	1.75727349999999993	01	19-29岁	22.6235398064302302	114.034623407439341	440309	V0440300	27962	79	116	80	116	114.032238660000004	22.620244679999999	114.034678990000003	22.6224606399999999	1
2019-10-25 16:29:32	2019-10-25 19:17:21	1.75727349999999993	02	30-39岁	22.6239380788273188	114.044949243672804	440309	V0440300	27967	79	121	80	121	114.044440339999994	22.620244679999999	114.046880669999993	22.6224606399999999	1
2019-10-25 12:16:10	2019-10-25 14:50:49	1.75727349999999993	01	30-39岁	22.6239743637164992	114.050839974151714	440309	V0440300	27969	79	123	80	123	114.04932101	22.620244679999999	114.051761350000007	22.6224606399999999	1
2019-10-25 16:21:53	2019-10-25 21:20:18	1.86759879999999989	01	19-29岁	22.6237337803163712	114.063298989413497	440307	V0440300	27974	79	128	80	128	114.061522690000004	22.620244679999999	114.063963029999996	22.6224606399999999	1
2019-10-25 13:06:57	2019-10-25 14:38:43	1.86759879999999989	01	19-29岁	22.6244837266100198	114.06926214346241	440307	V0440300	27977	79	131	80	131	114.068843700000002	22.620244679999999	114.071284030000001	22.6224606399999999	1
2019-10-25 19:43:20	2019-10-25 21:56:59	1.86759879999999989	01	40-49岁	22.6240090747489795	114.097242920192244	440307	V0440300	27988	79	142	79	142	114.095687400000003	22.620244679999999	114.098127730000002	22.6224606399999999	1
2019-10-25 15:22:09	2019-10-25 18:31:29	1.86759879999999989	01	60岁以上	22.6232249325898493	114.142516915451964	440307	V0440300	28007	79	161	79	161	114.142053779999998	22.620244679999999	114.144494120000005	22.6224606399999999	1
2019-10-25 16:07:02	2019-10-25 17:02:05	2.29234759999999982	01	30-39岁	22.6263287923627985	113.99489811304494	440305	V0440300	28303	80	100	81	100	113.99319328	22.6224606399999999	113.995633609999999	22.6246766000000008	1
2019-10-25 18:37:38	2019-10-25 21:27:57	1.75727349999999993	02	19-29岁	22.6264503688723089	114.024634745287841	440309	V0440300	28315	80	112	81	112	114.022477309999999	22.6224606399999999	114.024917650000006	22.6246766000000008	2
2019-10-25 17:15:52	2019-10-25 18:36:50	1.75727349999999993	02	19-29岁	22.6264503688723089	114.024634745287841	440309	V0440300	28315	80	112	81	112	114.022477309999999	22.6224606399999999	114.024917650000006	22.6246766000000008	2
2019-10-25 15:30:14	2019-10-25 16:26:55	1.75727349999999993	02	19-29岁	22.6250749439438898	114.039062559134493	440309	V0440300	28321	80	118	81	118	114.037119329999996	22.6224606399999999	114.039559659999995	22.6246766000000008	1
2019-10-25 21:31:17	2019-10-25 22:25:33	1.86759879999999989	01	30-39岁	22.6246923488350618	114.056512042467759	440307	V0440300	28328	80	125	81	125	114.054201680000006	22.6224606399999999	114.056642019999998	22.6246766000000008	1
2019-10-25 16:20:12	2019-10-25 17:42:53	1.86759879999999989	01	19-29岁	22.6260488453976798	114.056658136643989	440307	V0440300	28329	80	126	81	126	114.056642019999998	22.6224606399999999	114.059082349999997	22.6246766000000008	1
2019-10-25 21:06:44	2019-10-25 22:47:51	1.86759879999999989	01	30-39岁	22.6253391727540496	114.066687061926871	440307	V0440300	28333	80	130	81	130	114.066403359999995	22.6224606399999999	114.068843700000002	22.6246766000000008	1
2019-10-25 07:39:51	2019-10-25 18:16:40	1.86759879999999989	02	19-29岁	22.6254137032265383	114.069281302411582	440307	V0440300	28334	80	131	81	131	114.068843700000002	22.6224606399999999	114.071284030000001	22.6246766000000008	1
2019-10-25 20:21:00	2019-10-25 21:19:03	1.86759879999999989	02	19-29岁	22.6249994951147286	114.073285903918048	440307	V0440300	28335	80	132	80	132	114.071284030000001	22.6224606399999999	114.073724369999994	22.6246766000000008	1
2019-10-25 00:53:59	2019-10-25 01:35:06	1.86759879999999989	01	30-39岁	22.6262428285018586	114.107472615279633	440307	V0440300	28349	80	146	80	146	114.10544874	22.6224606399999999	114.107889080000007	22.6246766000000008	1
2019-10-25 20:56:38	2019-10-25 23:15:59	1.86759879999999989	02	30-39岁	22.6262732481923194	114.125721188348294	440307	V0440300	28357	80	154	80	154	114.124971430000002	22.6224606399999999	114.127411769999995	22.6246766000000008	1
2019-10-25 16:21:03	2019-10-25 20:15:29	1.86759879999999989	02	19-29岁	22.6251211189912702	114.138510873267663	440307	V0440300	28362	80	159	80	159	114.137173110000006	22.6224606399999999	114.139613449999999	22.6246766000000008	1
2019-10-25 16:48:10	2019-10-25 18:19:24	2.01503029999999983	01	30-39岁	22.6273311215507995	113.853390896697377	440306	V0440300	28602	81	42	83	41	113.851653780000007	22.6246766000000008	113.854094119999999	22.6268925500000009	1
2019-10-25 11:48:01	2019-10-25 12:29:13	1.75727349999999993	03	未知	22.6271982414940496	114.021653415656999	440309	V0440300	28671	81	111	82	111	114.02003698	22.6246766000000008	114.022477309999999	22.6268925500000009	1
2019-10-25 00:03:01	2019-10-25 00:34:20	1.75727349999999993	02	30-39岁	22.628405533642411	114.025428730713813	440309	V0440300	28673	81	113	82	113	114.024917650000006	22.6246766000000008	114.027357980000005	22.6268925500000009	1
2019-10-25 05:50:12	2019-10-25 06:33:37	1.75727349999999993	01	19-29岁	22.6272285567803806	114.026688778903932	440309	V0440300	28673	81	113	82	113	114.024917650000006	22.6246766000000008	114.027357980000005	22.6268925500000009	1
2019-10-25 11:09:26	2019-10-25 12:26:08	1.75727349999999993	01	30-39岁	22.6282151057348813	114.029273073255794	440309	V0440300	28674	81	114	82	114	114.027357980000005	22.6246766000000008	114.029798319999998	22.6268925500000009	1
2019-10-25 19:01:00	2019-10-25 22:23:01	1.86759879999999989	01	19-29岁	22.6283015742636415	114.054004553722407	440307	V0440300	28684	81	124	82	124	114.051761350000007	22.6246766000000008	114.054201680000006	22.6268925500000009	1
2019-10-25 17:34:54	2019-10-25 22:13:24	1.86759879999999989	02	40-49岁	22.6270904984940913	114.0529317744097	440307	V0440300	28684	81	124	82	124	114.051761350000007	22.6246766000000008	114.054201680000006	22.6268925500000009	1
2019-10-25 16:38:36	2019-10-25 22:22:15	1.86759879999999989	01	19-29岁	22.6280769481184407	114.098090803617936	440307	V0440300	28702	81	142	81	142	114.095687400000003	22.6246766000000008	114.098127730000002	22.6268925500000009	1
2019-10-25 18:50:23	2019-10-25 21:00:30	1.86759879999999989	01	30-39岁	22.6282583996129105	114.098641177931441	440307	V0440300	28703	81	143	81	143	114.098127730000002	22.6246766000000008	114.100568069999994	22.6268925500000009	1
2019-10-25 06:42:03	2019-10-25 08:08:31	1.86759879999999989	01	30-39岁	22.6289950869625009	114.101445266568163	440307	V0440300	28704	81	144	81	144	114.100568069999994	22.6246766000000008	114.103008399999993	22.6268925500000009	1
2019-10-25 00:42:31	2019-10-25 01:34:32	1.86759879999999989	01	30-39岁	22.6271519948024817	114.108338329348655	440307	V0440300	28707	81	147	81	147	114.107889080000007	22.6246766000000008	114.110329410000006	22.6268925500000009	1
2019-10-25 11:32:41	2019-10-25 15:00:52	1.75727349999999993	02	30-39岁	22.6312602068650293	114.010054646367905	440309	V0440300	29023	82	106	83	106	114.007835290000003	22.6268925500000009	114.010275629999995	22.6291085099999982	1
2019-10-25 00:27:34	2019-10-25 00:33:05	1.75727349999999993	03	未知	22.6301596134291003	114.019285387216399	440309	V0440300	29027	82	110	83	110	114.017596639999994	22.6268925500000009	114.02003698	22.6291085099999982	1
2019-10-25 13:53:01	2019-10-25 17:50:30	1.75727349999999993	01	30-39岁	22.6304438295499502	114.020494532950636	440309	V0440300	29028	82	111	83	111	114.02003698	22.6268925500000009	114.022477309999999	22.6291085099999982	1
2019-10-25 19:31:15	2019-10-25 20:47:11	1.75727349999999993	01	30-39岁	22.6310088068497102	114.026617117067474	440309	V0440300	29030	82	113	83	113	114.024917650000006	22.6268925500000009	114.027357980000005	22.6291085099999982	1
2019-10-25 11:47:57	2019-10-25 16:45:54	1.86759879999999989	01	19-29岁	22.6312878800171511	114.051490780805921	440307	V0440300	29040	82	123	83	123	114.04932101	22.6268925500000009	114.051761350000007	22.6291085099999982	1
2019-10-25 23:32:41	2019-10-25 23:32:41	1.86759879999999989	02	19-29岁	22.6294869990700391	114.077342333245355	440307	V0440300	29051	82	134	82	134	114.07616471	22.6268925500000009	114.078605039999999	22.6291085099999982	1
[truncated: 302 more rows]
