# Supplementary material for: Analysis of the influencing factors of vitality and built environment of shopping centers based on mobile-phone signaling data
Source: PLoS One. 2024 Feb 15;19(2):e0296261. doi: 10.1371/journal.pone.0296261 (PMC10868840; doi:10.1371/journal.pone.0296261)
Supplement: S1 Data — (ZIP) [file pone.0296261.s001.zip › μò░μì«Θçìμû░μƒÑΦ»ó/03μ1⁄4óΣ╣É/μ1⁄4óΣ╣É24-Φ«┐Θù«Φ«░σ╜ò.csv]

stime	etime	weight	gender	age	o_lat	o_lon	o_district	city	o_fnid	grow_4326	gcol_4326	grow_32650	gcol_32650	ext_min_x	ext_min_y	ext_max_x	ext_max_y	visit_time
2019-10-24 17:45:28	2019-10-24 20:15:51	2.29234759999999982	01	19-29岁	22.472223479924569	113.892536010477272	440305	V0440300	3628	11	58	14	56	113.890699159999997	22.4695595700000013	113.893139500000004	22.4717755299999986	1
2019-10-24 19:13:53	2019-10-24 20:32:37	2.29234759999999982	01	30-39岁	22.4825329272921302	113.890373262013441	440305	V0440300	5055	15	57	18	55	113.888258820000004	22.4784234000000005	113.890699159999997	22.4806393600000014	1
2019-10-24 17:38:48	2019-10-24 20:13:40	2.29234759999999982	01	50-59岁	22.4828446057606186	113.892026880241488	440305	V0440300	5056	15	58	18	56	113.890699159999997	22.4784234000000005	113.893139500000004	22.4806393600000014	1
2019-10-24 20:14:05	2019-10-24 22:46:55	2.29234759999999982	01	19-29岁	22.483356581179951	113.906902585461623	440305	V0440300	5419	16	64	19	62	113.905341179999994	22.4806393600000014	113.907781510000007	22.4828553199999988	1
2019-10-24 21:23:53	2019-10-24 23:31:27	2.29234759999999982	01	30-39岁	22.4830632549229001	113.906666329440611	440305	V0440300	5419	16	64	19	62	113.905341179999994	22.4806393600000014	113.907781510000007	22.4828553199999988	1
2019-10-24 11:26:57	2019-10-24 15:22:31	2.29234759999999982	02	40-49岁	22.4836269239138389	113.924318543269848	440305	V0440300	5426	16	71	19	69	113.922423530000003	22.4806393600000014	113.924863869999996	22.4828553199999988	1
2019-10-24 14:04:07	2019-10-24 15:39:43	2.29234759999999982	02	30-39岁	22.4872243692058902	113.925083894393694	440305	V0440300	5784	17	72	20	70	113.924863869999996	22.4828553199999988	113.927304199999995	22.4850712799999997	1
2019-10-24 17:40:31	2019-10-24 20:48:04	2.29234759999999982	01	40-49岁	22.4867655313029502	113.926104038134923	440305	V0440300	5784	17	72	20	70	113.924863869999996	22.4828553199999988	113.927304199999995	22.4850712799999997	1
2019-10-24 09:30:42	2019-10-24 21:39:35	2.29234759999999982	02	19-29岁	22.4893245752543187	113.92353214236779	440305	V0440300	6140	18	71	21	69	113.922423530000003	22.4850712799999997	113.924863869999996	22.4872872299999997	1
2019-10-24 17:57:25	2019-10-24 17:58:25	2.29234759999999982	01	19-29岁	22.4885382697447191	113.923471844848862	440305	V0440300	6140	18	71	21	69	113.922423530000003	22.4850712799999997	113.924863869999996	22.4872872299999997	1
2019-10-24 20:15:44	2019-10-24 21:04:14	2.29234759999999982	01	19-29岁	22.4889961563154195	113.928074765199341	440305	V0440300	6142	18	73	21	71	113.927304199999995	22.4850712799999997	113.929744540000002	22.4872872299999997	1
2019-10-24 08:06:52	2019-10-24 13:11:45	2.29234759999999982	01	19-29岁	22.4913375781974203	113.916951554421487	440305	V0440300	6494	19	68	22	66	113.915102520000005	22.4872872299999997	113.917542859999998	22.4895031900000006	1
2019-10-24 21:31:55	2019-10-24 23:34:12	2.29234759999999982	01	30-39岁	22.491566838574041	113.927056497354855	440305	V0440300	6498	19	72	22	70	113.924863869999996	22.4872872299999997	113.927304199999995	22.4895031900000006	1
2019-10-24 19:17:08	2019-10-24 21:02:14	2.29234759999999982	01	19-29岁	22.4895500604783187	113.931092594499361	440305	V0440300	6500	19	74	22	72	113.929744540000002	22.4872872299999997	113.932184879999994	22.4895031900000006	1
2019-10-24 00:31:36	2019-10-24 13:41:25	2.29234759999999982	02	19-29岁	22.4914616316615295	113.936217140396934	440305	V0440300	6502	19	76	22	74	113.934625209999993	22.4872872299999997	113.93706555	22.4895031900000006	1
2019-10-24 19:00:16	2019-10-24 20:53:45	2.29234759999999982	01	40-49岁	22.4927621930768495	113.908412371723813	440305	V0440300	6848	20	65	23	63	113.907781510000007	22.4895031900000006	113.910221849999999	22.4917191500000015	1
2019-10-24 16:34:47	2019-10-24 21:43:46	2.29234759999999982	01	30-39岁	22.4924036335868607	113.915597390584864	440305	V0440300	6851	20	68	23	66	113.915102520000005	22.4895031900000006	113.917542859999998	22.4917191500000015	1
2019-10-24 16:48:07	2019-10-24 22:13:35	2.29234759999999982	01	40-49岁	22.4917244588820218	113.916418537758972	440305	V0440300	6851	20	68	23	66	113.915102520000005	22.4895031900000006	113.917542859999998	22.4917191500000015	1
2019-10-24 23:35:05	2019-10-24 23:35:50	2.29234759999999982	02	19-29岁	22.4924035756047012	113.919365597548833	440305	V0440300	6852	20	69	23	67	113.917542859999998	22.4895031900000006	113.919983189999996	22.4917191500000015	1
2019-10-24 19:32:23	2019-10-24 21:38:58	2.29234759999999982	02	19-29岁	22.4934610766603917	113.921809004707356	440305	V0440300	6853	20	70	23	68	113.919983189999996	22.4895031900000006	113.922423530000003	22.4917191500000015	1
2019-10-24 09:58:47	2019-10-24 11:23:00	2.29234759999999982	01	30-39岁	22.4919557345065506	113.924736471731322	440305	V0440300	6854	20	71	23	69	113.922423530000003	22.4895031900000006	113.924863869999996	22.4917191500000015	1
2019-10-24 12:42:01	2019-10-24 14:20:05	2.29234759999999982	02	30-39岁	22.4922990755037695	113.927593893864127	440305	V0440300	6856	20	73	23	71	113.927304199999995	22.4895031900000006	113.929744540000002	22.4917191500000015	1
2019-10-24 00:22:56	2019-10-24 00:46:01	2.29234759999999982	01	30-39岁	22.491880515351049	113.92836067129133	440305	V0440300	6856	20	73	23	71	113.927304199999995	22.4895031900000006	113.929744540000002	22.4917191500000015	1
2019-10-24 15:19:48	2019-10-24 16:48:19	2.29234759999999982	02	30-39岁	22.4920260469059414	113.935524866124339	440305	V0440300	6859	20	76	23	74	113.934625209999993	22.4895031900000006	113.93706555	22.4917191500000015	1
2019-10-24 09:36:55	2019-10-24 11:31:42	2.29234759999999982	03	未知	22.4941173069756211	113.913189651447425	440305	V0440300	7207	21	67	24	65	113.912662190000006	22.4917191500000015	113.915102520000005	22.4939351099999989	1
2019-10-24 00:06:14	2019-10-24 02:26:19	2.29234759999999982	01	30-39岁	22.49582681236582	113.913860674831824	440305	V0440300	7207	21	67	24	65	113.912662190000006	22.4917191500000015	113.915102520000005	22.4939351099999989	1
2019-10-24 18:43:14	2019-10-24 21:34:27	2.29234759999999982	01	19-29岁	22.4940958024443205	113.925271857339965	440305	V0440300	7212	21	72	24	70	113.924863869999996	22.4917191500000015	113.927304199999995	22.4939351099999989	1
2019-10-24 17:22:47	2019-10-24 20:47:05	2.29234759999999982	01	40-49岁	22.4946589945343796	113.925463355048805	440305	V0440300	7212	21	72	24	70	113.924863869999996	22.4917191500000015	113.927304199999995	22.4939351099999989	1
2019-10-24 17:18:15	2019-10-24 20:54:34	2.29234759999999982	02	30-39岁	22.4949561857323204	113.927321506993735	440305	V0440300	7213	21	73	24	71	113.927304199999995	22.4917191500000015	113.929744540000002	22.4939351099999989	1
2019-10-24 13:45:38	2019-10-24 15:22:09	2.29234759999999982	02	30-39岁	22.4948765357690199	113.927876857689242	440305	V0440300	7213	21	73	24	71	113.927304199999995	22.4917191500000015	113.929744540000002	22.4939351099999989	1
2019-10-24 17:51:32	2019-10-24 21:14:07	2.29234759999999982	02	30-39岁	22.497351304951291	113.924199487595331	440305	V0440300	7568	22	71	25	69	113.922423530000003	22.4939351099999989	113.924863869999996	22.496151059999999	1
2019-10-24 09:16:54	2019-10-24 11:30:07	2.29234759999999982	01	30-39岁	22.4983044527563614	113.930637107890902	440305	V0440300	7571	22	74	25	72	113.929744540000002	22.4939351099999989	113.932184879999994	22.496151059999999	1
2019-10-24 14:30:51	2019-10-24 19:24:49	2.29234759999999982	02	19-29岁	22.4962257376838011	113.930479051303465	440305	V0440300	7571	22	74	25	72	113.929744540000002	22.4939351099999989	113.932184879999994	22.496151059999999	1
2019-10-24 20:35:32	2019-10-24 22:05:12	2.29234759999999982	02	19-29岁	22.4975714307657384	113.935742557686893	440305	V0440300	7573	22	76	25	74	113.934625209999993	22.4939351099999989	113.93706555	22.496151059999999	1
2019-10-24 08:16:25	2019-10-24 09:35:07	2.29234759999999982	03	未知	22.498726060755299	113.883066936747539	440305	V0440300	7908	23	54	26	52	113.88093782	22.496151059999999	113.883378149999999	22.4983670199999999	1
2019-10-24 12:08:04	2019-10-24 13:33:21	2.29234759999999982	01	50-59岁	22.4995480632266691	113.883572958360688	440305	V0440300	7909	23	55	26	53	113.883378149999999	22.496151059999999	113.885818490000005	22.4983670199999999	1
2019-10-24 19:06:46	2019-10-24 21:00:42	2.29234759999999982	01	19-29岁	22.5001373954859503	113.916989482515319	440305	V0440300	7922	23	68	26	66	113.915102520000005	22.496151059999999	113.917542859999998	22.4983670199999999	1
2019-10-24 10:30:46	2019-10-24 11:50:48	2.29234759999999982	01	30-39岁	22.4985962667823607	113.927483852886553	440305	V0440300	7927	23	73	26	71	113.927304199999995	22.496151059999999	113.929744540000002	22.4983670199999999	1
2019-10-24 20:42:20	2019-10-24 23:27:51	2.29234759999999982	02	19-29岁	22.5022458977280486	113.879355585080518	440305	V0440300	8264	24	53	27	51	113.878497479999993	22.4983670199999999	113.88093782	22.5005829800000008	1
2019-10-24 16:31:29	2019-10-24 20:18:51	2.29234759999999982	03	未知	22.5011255034733217	113.897960363009034	440305	V0440300	8271	24	60	27	58	113.895579830000003	22.4983670199999999	113.898020169999995	22.5005829800000008	1
2019-10-24 17:54:53	2019-10-24 22:31:18	2.29234759999999982	01	40-49岁	22.5020067194443385	113.932167641988499	440305	V0440300	8285	24	74	27	72	113.929744540000002	22.4983670199999999	113.932184879999994	22.5005829800000008	1
2019-10-24 17:06:03	2019-10-24 20:10:07	2.29234759999999982	01	50-59岁	22.5043899266941096	113.894556078748536	440305	V0440300	8627	25	59	28	57	113.893139500000004	22.5005829800000008	113.895579830000003	22.5027989400000017	1
2019-10-24 22:21:56	2019-10-24 23:35:23	2.29234759999999982	01	19-29岁	22.5041745086558009	113.91244179912421	440305	V0440300	8634	25	66	28	64	113.910221849999999	22.5005829800000008	113.912662190000006	22.5027989400000017	1
2019-10-24 17:48:56	2019-10-24 23:37:47	2.29234759999999982	01	19-29岁	22.50450494935086	113.913201759124519	440305	V0440300	8635	25	67	28	65	113.912662190000006	22.5005829800000008	113.915102520000005	22.5027989400000017	1
2019-10-24 18:13:51	2019-10-24 20:28:10	2.29234759999999982	01	30-39岁	22.5045884725119585	113.922747515632253	440305	V0440300	8639	25	71	28	69	113.922423530000003	22.5005829800000008	113.924863869999996	22.5027989400000017	1
2019-10-24 20:36:33	2019-10-24 22:11:50	2.29234759999999982	03	未知	22.5034449587490712	113.929027817593749	440305	V0440300	8641	25	73	28	71	113.927304199999995	22.5005829800000008	113.929744540000002	22.5027989400000017	1
2019-10-24 18:41:52	2019-10-24 21:33:09	2.29234759999999982	03	未知	22.5028659223269685	113.934159204454588	440305	V0440300	8643	25	75	28	73	113.932184879999994	22.5005829800000008	113.934625209999993	22.5027989400000017	1
2019-10-24 11:34:09	2019-10-24 16:11:10	2.29234759999999982	03	未知	22.5044261975120605	113.932211355698627	440305	V0440300	8643	25	75	28	73	113.932184879999994	22.5005829800000008	113.934625209999993	22.5027989400000017	1
2019-10-24 11:56:14	2019-10-24 13:27:45	2.29234759999999982	02	40-49岁	22.502920232449199	113.936537623586688	440305	V0440300	8644	25	76	28	74	113.934625209999993	22.5005829800000008	113.93706555	22.5027989400000017	1
2019-10-24 23:33:42	2019-10-24 23:33:42	2.29234759999999982	01	30-39岁	22.5049019778117803	113.93492044981204	440305	V0440300	8644	25	76	28	74	113.934625209999993	22.5005829800000008	113.93706555	22.5027989400000017	1
2019-10-24 16:31:14	2019-10-24 20:18:13	2.29234759999999982	01	30-39岁	22.5064448957589107	113.895355154973061	440305	V0440300	8984	26	59	29	57	113.893139500000004	22.5027989400000017	113.895579830000003	22.5050148900000018	1
2019-10-24 22:24:03	2019-10-24 23:28:20	2.29234759999999982	01	19-29岁	22.5070621360054091	113.896943967474286	440305	V0440300	8985	26	60	29	58	113.895579830000003	22.5027989400000017	113.898020169999995	22.5050148900000018	1
2019-10-24 16:48:00	2019-10-24 19:22:51	2.29234759999999982	02	19-29岁	22.5054067598311285	113.910345603416545	440305	V0440300	8991	26	66	29	64	113.910221849999999	22.5027989400000017	113.912662190000006	22.5050148900000018	1
2019-10-24 19:25:00	2019-10-24 23:25:31	2.29234759999999982	01	19-29岁	22.5056539245285308	113.912408925263122	440305	V0440300	8991	26	66	29	64	113.910221849999999	22.5027989400000017	113.912662190000006	22.5050148900000018	1
2019-10-24 14:24:46	2019-10-24 15:32:19	2.29234759999999982	02	19-29岁	22.5063562868055698	113.914209614947751	440305	V0440300	8992	26	67	29	65	113.912662190000006	22.5027989400000017	113.915102520000005	22.5050148900000018	1
2019-10-24 16:39:37	2019-10-24 18:07:11	2.29234759999999982	01	40-49岁	22.5066995147948212	113.912813054739431	440305	V0440300	8992	26	67	29	65	113.912662190000006	22.5027989400000017	113.915102520000005	22.5050148900000018	1
2019-10-24 10:42:17	2019-10-24 10:43:17	2.29234759999999982	02	40-49岁	22.5060680919845097	113.914711368853801	440305	V0440300	8992	26	67	29	65	113.912662190000006	22.5027989400000017	113.915102520000005	22.5050148900000018	1
2019-10-24 20:19:26	2019-10-24 21:25:32	2.29234759999999982	01	40-49岁	22.5052735230555712	113.917516575738958	440305	V0440300	8993	26	68	29	66	113.915102520000005	22.5027989400000017	113.917542859999998	22.5050148900000018	1
2019-10-24 10:45:31	2019-10-24 21:30:16	2.29234759999999982	02	40-49岁	22.5062261181009191	113.922021632673548	440305	V0440300	8995	26	70	29	68	113.919983189999996	22.5027989400000017	113.922423530000003	22.5050148900000018	1
2019-10-24 14:50:18	2019-10-24 15:54:56	2.29234759999999982	02	19-29岁	22.5072243550872813	113.930342956237951	440305	V0440300	8999	26	74	29	72	113.929744540000002	22.5027989400000017	113.932184879999994	22.5050148900000018	2
2019-10-24 15:55:37	2019-10-24 17:12:39	2.29234759999999982	02	19-29岁	22.5072243550872813	113.930342956237951	440305	V0440300	8999	26	74	29	72	113.929744540000002	22.5027989400000017	113.932184879999994	22.5050148900000018	2
2019-10-24 17:55:49	2019-10-24 21:16:02	2.29234759999999982	02	30-39岁	22.5065696744899917	113.933873511739051	440305	V0440300	9000	26	75	29	73	113.932184879999994	22.5027989400000017	113.934625209999993	22.5050148900000018	1
2019-10-24 22:47:35	2019-10-24 23:30:56	2.29234759999999982	02	19-29岁	22.5087538524185611	113.91029059508864	440305	V0440300	9348	27	66	30	64	113.910221849999999	22.5050148900000018	113.912662190000006	22.5072308499999991	1
2019-10-24 20:43:51	2019-10-24 23:30:50	2.29234759999999982	01	30-39岁	22.5083762430472909	113.911775361471172	440305	V0440300	9348	27	66	30	64	113.910221849999999	22.5050148900000018	113.912662190000006	22.5072308499999991	1
2019-10-24 18:09:21	2019-10-24 18:44:45	2.29234759999999982	01	30-39岁	22.5075832883000899	113.913249923397018	440305	V0440300	9349	27	67	30	65	113.912662190000006	22.5050148900000018	113.915102520000005	22.5072308499999991	1
2019-10-24 18:32:59	2019-10-24 22:53:38	2.29234759999999982	03	未知	22.5094079542528505	113.918988648597676	440305	V0440300	9351	27	69	30	67	113.917542859999998	22.5050148900000018	113.919983189999996	22.5072308499999991	1
2019-10-24 21:26:58	2019-10-24 23:13:16	2.29234759999999982	03	未知	22.5091901389413209	113.919867654842648	440305	V0440300	9351	27	69	30	67	113.917542859999998	22.5050148900000018	113.919983189999996	22.5072308499999991	1
2019-10-24 18:29:42	2019-10-24 20:27:44	2.29234759999999982	02	19-29岁	22.5083732005877302	113.92150784041263	440305	V0440300	9352	27	70	30	68	113.919983189999996	22.5050148900000018	113.922423530000003	22.5072308499999991	1
2019-10-24 16:30:32	2019-10-24 19:27:20	2.29234759999999982	01	19-29岁	22.5084192047672005	113.922497549380637	440305	V0440300	9353	27	71	30	69	113.922423530000003	22.5050148900000018	113.924863869999996	22.5072308499999991	1
2019-10-24 12:12:03	2019-10-24 13:51:29	2.29234759999999982	02	30-39岁	22.5090851653331399	113.92664971091331	440305	V0440300	9354	27	72	30	70	113.924863869999996	22.5050148900000018	113.927304199999995	22.5072308499999991	1
2019-10-24 14:45:13	2019-10-24 20:13:26	2.29234759999999982	01	40-49岁	22.5086947447367791	113.931728580616053	440305	V0440300	9356	27	74	30	72	113.929744540000002	22.5050148900000018	113.932184879999994	22.5072308499999991	1
2019-10-24 09:54:11	2019-10-24 12:27:28	2.29234759999999982	03	未知	22.5081124851012113	113.930537020498349	440305	V0440300	9356	27	74	30	72	113.929744540000002	22.5050148900000018	113.932184879999994	22.5072308499999991	1
2019-10-24 10:33:31	2019-10-24 14:00:56	2.29234759999999982	02	40-49岁	22.5086424268251193	113.933244980767995	440305	V0440300	9357	27	75	30	73	113.932184879999994	22.5050148900000018	113.934625209999993	22.5072308499999991	1
2019-10-24 09:36:26	2019-10-24 09:36:30	2.29234759999999982	02	19-29岁	22.5086819970678711	113.949095993585928	440305	V0440300	9363	27	81	30	79	113.946826889999997	22.5050148900000018	113.949267230000004	22.5072308499999991	1
2019-10-24 15:15:08	2019-10-24 16:43:09	2.29234759999999982	02	30-39岁	22.5100280139184505	113.912729375427119	440305	V0440300	9706	28	67	31	65	113.912662190000006	22.5072308499999991	113.915102520000005	22.50944681	1
2019-10-24 19:03:16	2019-10-24 21:26:08	2.29234759999999982	02	30-39岁	22.5099834246549797	113.915110071162204	440305	V0440300	9707	28	68	31	66	113.915102520000005	22.5072308499999991	113.917542859999998	22.50944681	1
2019-10-24 15:01:33	2019-10-24 17:43:40	2.29234759999999982	02	19-29岁	22.509926419788389	113.919200551209642	440305	V0440300	9708	28	69	31	67	113.917542859999998	22.5072308499999991	113.919983189999996	22.50944681	1
2019-10-24 13:50:10	2019-10-24 17:20:12	2.29234759999999982	02	40-49岁	22.5111225061502509	113.92228224969061	440305	V0440300	9709	28	70	31	68	113.919983189999996	22.5072308499999991	113.922423530000003	22.50944681	1
2019-10-24 19:02:06	2019-10-24 21:19:02	2.29234759999999982	01	19-29岁	22.5114860589566987	113.924304263149381	440305	V0440300	9710	28	71	31	69	113.922423530000003	22.5072308499999991	113.924863869999996	22.50944681	1
2019-10-24 22:39:02	2019-10-24 22:45:17	2.29234759999999982	01	19-29岁	22.5112656874538288	113.925523297924158	440305	V0440300	9711	28	72	31	70	113.924863869999996	22.5072308499999991	113.927304199999995	22.50944681	1
2019-10-24 21:07:14	2019-10-24 21:56:58	2.29234759999999982	02	19-29岁	22.5108945462431791	113.926881650617332	440305	V0440300	9711	28	72	31	70	113.924863869999996	22.5072308499999991	113.927304199999995	22.50944681	1
2019-10-24 09:54:11	2019-10-24 12:10:34	2.29234759999999982	01	40-49岁	22.5100389215176193	113.932174839169278	440305	V0440300	9713	28	74	31	72	113.929744540000002	22.5072308499999991	113.932184879999994	22.50944681	1
2019-10-24 15:29:50	2019-10-24 18:52:05	2.29234759999999982	03	19-29岁	22.5102240544511112	113.931471399289379	440305	V0440300	9713	28	74	31	72	113.929744540000002	22.5072308499999991	113.932184879999994	22.50944681	1
2019-10-24 14:48:53	2019-10-24 17:19:49	2.29234759999999982	02	19-29岁	22.5115474195031986	113.933666514262953	440305	V0440300	9714	28	75	31	73	113.932184879999994	22.5072308499999991	113.934625209999993	22.50944681	1
2019-10-24 00:00:45	2019-10-24 00:01:42	2.29234759999999982	01	19-29岁	22.5112118925851092	113.944018615527654	440305	V0440300	9718	28	79	31	77	113.941946220000005	22.5072308499999991	113.944386559999998	22.50944681	1
2019-10-24 08:34:35	2019-10-24 09:27:00	3.05925700000000012	02	30-39岁	22.5110148077540408	114.055924815190892	440304	V0440300	9764	28	125	30	124	114.054201680000006	22.5072308499999991	114.056642019999998	22.50944681	1
2019-10-24 00:03:36	2019-10-24 00:39:41	2.29234759999999982	01	30-39岁	22.512375893996829	113.88751039819546	440305	V0440300	10052	29	56	32	54	113.885818490000005	22.50944681	113.888258820000004	22.5116627700000009	1
2019-10-24 19:12:06	2019-10-24 22:33:29	2.29234759999999982	02	30-39岁	22.5118889879653388	113.893135458031978	440305	V0440300	10054	29	58	32	56	113.890699159999997	22.50944681	113.893139500000004	22.5116627700000009	1
2019-10-24 13:19:21	2019-10-24 19:30:41	2.29234759999999982	01	30-39岁	22.5138516095558003	113.900376486582147	440305	V0440300	10057	29	61	32	59	113.898020169999995	22.50944681	113.900460510000002	22.5116627700000009	1
2019-10-24 11:58:00	2019-10-24 13:06:02	2.29234759999999982	02	30-39岁	22.5129426435177393	113.908011940563043	440305	V0440300	10061	29	65	32	63	113.907781510000007	22.50944681	113.910221849999999	22.5116627700000009	1
2019-10-24 13:00:10	2019-10-24 15:17:24	2.29234759999999982	01	19-29岁	22.5116866571795313	113.921580108936283	440305	V0440300	10066	29	70	32	68	113.919983189999996	22.50944681	113.922423530000003	22.5116627700000009	1
2019-10-24 00:02:47	2019-10-24 00:53:10	2.29234759999999982	01	19-29岁	22.5118583670292196	113.923480104009556	440305	V0440300	10067	29	71	32	69	113.922423530000003	22.50944681	113.924863869999996	22.5116627700000009	1
2019-10-24 18:42:23	2019-10-24 19:50:44	2.29234759999999982	02	40-49岁	22.5120863775729987	113.924077277956286	440305	V0440300	10067	29	71	32	69	113.922423530000003	22.50944681	113.924863869999996	22.5116627700000009	1
2019-10-24 17:42:00	2019-10-24 21:33:05	2.29234759999999982	03	未知	22.5122136391699286	113.929795606248334	440305	V0440300	10070	29	74	32	72	113.929744540000002	22.50944681	113.932184879999994	22.5116627700000009	1
2019-10-24 18:36:45	2019-10-24 21:25:10	2.29234759999999982	01	30-39岁	22.5136717362661294	113.93148265606365	440305	V0440300	10070	29	74	32	72	113.929744540000002	22.50944681	113.932184879999994	22.5116627700000009	2
2019-10-24 21:25:54	2019-10-24 22:23:53	2.29234759999999982	01	30-39岁	22.5136717362661294	113.93148265606365	440305	V0440300	10070	29	74	32	72	113.929744540000002	22.50944681	113.932184879999994	22.5116627700000009	2
2019-10-24 15:38:27	2019-10-24 16:58:11	2.29234759999999982	01	30-39岁	22.5130847347167098	113.934302803245259	440305	V0440300	10071	29	75	32	73	113.932184879999994	22.50944681	113.934625209999993	22.5116627700000009	1
2019-10-24 17:26:07	2019-10-24 19:41:19	2.29234759999999982	02	30-39岁	22.5158812702388005	113.900331186860654	440305	V0440300	10414	30	61	33	59	113.898020169999995	22.5116627700000009	113.900460510000002	22.513878720000001	1
2019-10-24 11:54:09	2019-10-24 13:56:39	2.29234759999999982	03	未知	22.5139625596646589	113.899577522356267	440305	V0440300	10414	30	61	33	59	113.898020169999995	22.5116627700000009	113.900460510000002	22.513878720000001	1
2019-10-24 11:39:14	2019-10-24 13:27:31	2.29234759999999982	02	30-39岁	22.5152714695390515	113.901937789948676	440305	V0440300	10415	30	62	33	60	113.900460510000002	22.5116627700000009	113.902900840000001	22.513878720000001	1
2019-10-24 12:50:49	2019-10-24 14:47:09	2.29234759999999982	03	未知	22.5153618920153313	113.908045501559016	440305	V0440300	10418	30	65	33	63	113.907781510000007	22.5116627700000009	113.910221849999999	22.513878720000001	1
2019-10-24 19:30:31	2019-10-24 20:35:43	2.29234759999999982	02	19-29岁	22.5156751600838696	113.910729152807917	440305	V0440300	10419	30	66	33	64	113.910221849999999	22.5116627700000009	113.912662190000006	22.513878720000001	2
2019-10-24 20:37:18	2019-10-24 21:24:08	2.29234759999999982	02	19-29岁	22.5156751600838696	113.910729152807917	440305	V0440300	10419	30	66	33	64	113.910221849999999	22.5116627700000009	113.912662190000006	22.513878720000001	2
2019-10-24 15:32:35	2019-10-24 18:22:18	2.29234759999999982	03	未知	22.5139261897103111	113.925901512212164	440305	V0440300	10425	30	72	33	70	113.924863869999996	22.5116627700000009	113.927304199999995	22.513878720000001	2
2019-10-24 13:07:30	2019-10-24 13:23:27	2.29234759999999982	03	未知	22.5139261897103111	113.925901512212164	440305	V0440300	10425	30	72	33	70	113.924863869999996	22.5116627700000009	113.927304199999995	22.513878720000001	2
2019-10-24 20:59:58	2019-10-24 22:01:06	2.29234759999999982	01	30-39岁	22.5141609977880996	113.929218319201212	440305	V0440300	10426	30	73	33	71	113.927304199999995	22.5116627700000009	113.929744540000002	22.513878720000001	1
2019-10-24 18:42:01	2019-10-24 23:30:13	2.29234759999999982	01	19-29岁	22.51420415929028	113.931480606565657	440305	V0440300	10427	30	74	33	72	113.929744540000002	22.5116627700000009	113.932184879999994	22.513878720000001	1
2019-10-24 14:16:19	2019-10-24 16:15:22	2.29234759999999982	02	40-49岁	22.516050884799899	113.929885625224458	440305	V0440300	10427	30	74	33	72	113.929744540000002	22.5116627700000009	113.932184879999994	22.513878720000001	1
2019-10-24 14:58:03	2019-10-24 17:13:33	2.29234759999999982	02	60岁以上	22.5147025870325201	113.932062119546814	440305	V0440300	10427	30	74	33	72	113.929744540000002	22.5116627700000009	113.932184879999994	22.513878720000001	1
2019-10-24 12:06:05	2019-10-24 13:58:24	2.29234759999999982	01	40-49岁	22.5160039637114409	113.931683680865689	440305	V0440300	10427	30	74	33	72	113.929744540000002	22.5116627700000009	113.932184879999994	22.513878720000001	1
2019-10-24 20:20:15	2019-10-24 20:21:15	2.29234759999999982	01	40-49岁	22.5153125526610083	113.934234200581329	440305	V0440300	10428	30	75	33	73	113.932184879999994	22.5116627700000009	113.934625209999993	22.513878720000001	2
2019-10-24 18:07:13	2019-10-24 18:08:13	2.29234759999999982	01	40-49岁	22.5153125526610083	113.934234200581329	440305	V0440300	10428	30	75	33	73	113.932184879999994	22.5116627700000009	113.934625209999993	22.513878720000001	2
2019-10-24 14:05:39	2019-10-24 17:17:00	3.05925700000000012	02	0-18岁	22.5154276142065015	114.042600376994884	440304	V0440300	10473	30	120	32	119	114.042000000000002	22.5116627700000009	114.044440339999994	22.513878720000001	1
2019-10-24 09:39:29	2019-10-24 19:05:26	3.05925700000000012	02	19-29岁	22.514722982325619	114.04993992900792	440304	V0440300	10476	30	123	32	122	114.04932101	22.5116627700000009	114.051761350000007	22.513878720000001	1
2019-10-24 16:16:08	2019-10-24 18:36:45	2.29234759999999982	02	30-39岁	22.5171912402208001	113.906499171759208	440305	V0440300	10774	31	64	34	62	113.905341179999994	22.513878720000001	113.907781510000007	22.5160946799999984	1
2019-10-24 22:25:44	2019-10-24 23:06:03	2.29234759999999982	01	30-39岁	22.5182295057565689	113.912158514985265	440305	V0440300	10776	31	66	34	64	113.910221849999999	22.513878720000001	113.912662190000006	22.5160946799999984	1
2019-10-24 00:03:18	2019-10-24 00:20:36	2.29234759999999982	01	19-29岁	22.5176736749863515	113.917056828496499	440305	V0440300	10778	31	68	34	66	113.915102520000005	22.513878720000001	113.917542859999998	22.5160946799999984	1
2019-10-24 18:40:18	2019-10-24 20:04:30	2.29234759999999982	01	19-29岁	22.5167833104095791	113.918630768766263	440305	V0440300	10779	31	69	34	67	113.917542859999998	22.513878720000001	113.919983189999996	22.5160946799999984	1
2019-10-24 00:53:33	2019-10-24 01:23:52	2.29234759999999982	01	19-29岁	22.5166587580647395	113.924383982871703	440305	V0440300	10781	31	71	34	69	113.922423530000003	22.513878720000001	113.924863869999996	22.5160946799999984	1
2019-10-24 18:06:57	2019-10-24 22:29:33	2.29234759999999982	02	30-39岁	22.5165751898148301	113.923317336813994	440305	V0440300	10781	31	71	34	69	113.922423530000003	22.513878720000001	113.924863869999996	22.5160946799999984	1
2019-10-24 17:23:14	2019-10-24 20:51:17	2.29234759999999982	01	30-39岁	22.5165014222726114	113.92606792226988	440305	V0440300	10782	31	72	34	70	113.924863869999996	22.513878720000001	113.927304199999995	22.5160946799999984	1
2019-10-24 12:45:53	2019-10-24 14:03:10	2.29234759999999982	03	未知	22.5174461371463011	113.925444762069731	440305	V0440300	10782	31	72	34	70	113.924863869999996	22.513878720000001	113.927304199999995	22.5160946799999984	1
2019-10-24 15:52:35	2019-10-24 15:53:35	2.29234759999999982	03	未知	22.5173348623341205	113.931906831309192	440305	V0440300	10784	31	74	34	72	113.929744540000002	22.513878720000001	113.932184879999994	22.5160946799999984	1
2019-10-24 18:06:34	2019-10-24 18:07:34	2.29234759999999982	01	40-49岁	22.5182402403850901	113.931585700392844	440305	V0440300	10784	31	74	34	72	113.929744540000002	22.513878720000001	113.932184879999994	22.5160946799999984	2
2019-10-24 20:19:44	2019-10-24 20:20:44	2.29234759999999982	01	40-49岁	22.5182402403850901	113.931585700392844	440305	V0440300	10784	31	74	34	72	113.929744540000002	22.513878720000001	113.932184879999994	22.5160946799999984	2
2019-10-24 14:01:18	2019-10-24 18:31:44	2.29234759999999982	03	未知	22.5172467016395395	113.933909804144974	440305	V0440300	10785	31	75	34	74	113.932184879999994	22.513878720000001	113.934625209999993	22.5160946799999984	1
2019-10-24 17:10:00	2019-10-24 19:34:22	3.05925700000000012	01	19-29岁	22.5179925120884405	114.042691474759664	440304	V0440300	10830	31	120	33	119	114.042000000000002	22.513878720000001	114.044440339999994	22.5160946799999984	1
2019-10-24 03:35:08	2019-10-24 04:37:33	3.05925700000000012	01	50-59岁	22.5175762949626801	114.049024446955954	440304	V0440300	10832	31	122	33	121	114.046880669999993	22.513878720000001	114.04932101	22.5160946799999984	1
2019-10-24 11:46:48	2019-10-24 14:34:13	3.05925700000000012	01	30-39岁	22.5182607298077002	114.05386717073155	440304	V0440300	10834	31	124	33	123	114.051761350000007	22.513878720000001	114.054201680000006	22.5160946799999984	1
2019-10-24 07:58:30	2019-10-24 11:37:16	3.05925700000000012	01	30-39岁	22.5177250112143703	114.055170566616553	440304	V0440300	10835	31	125	33	124	114.054201680000006	22.513878720000001	114.056642019999998	22.5160946799999984	1
2019-10-24 11:44:49	2019-10-24 14:41:17	3.05925700000000012	02	19-29岁	22.5178022543964111	114.054459768391439	440304	V0440300	10835	31	125	33	124	114.054201680000006	22.513878720000001	114.056642019999998	22.5160946799999984	1
2019-10-24 10:26:47	2019-10-24 12:05:26	3.05925700000000012	01	未知	22.5162818247634888	114.057192625583312	440304	V0440300	10836	31	126	33	125	114.056642019999998	22.513878720000001	114.059082349999997	22.5160946799999984	1
2019-10-24 21:48:00	2019-10-24 22:26:54	2.29234759999999982	02	19-29岁	22.5190948319085109	113.911634159136128	440305	V0440300	11133	32	66	35	64	113.910221849999999	22.5160946799999984	113.912662190000006	22.5183106399999993	1
2019-10-24 16:00:44	2019-10-24 17:22:32	2.29234759999999982	02	30-39岁	22.5189125425089287	113.913891792067332	440305	V0440300	11134	32	67	35	65	113.912662190000006	22.5160946799999984	113.915102520000005	22.5183106399999993	1
2019-10-24 19:02:03	2019-10-24 20:05:44	2.29234759999999982	02	19-29岁	22.5194216810956611	113.918795638118269	440305	V0440300	11136	32	69	35	67	113.917542859999998	22.5160946799999984	113.919983189999996	22.5183106399999993	1
2019-10-24 20:05:38	2019-10-24 22:03:23	2.29234759999999982	01	19-29岁	22.51879064315359	113.922131740760122	440305	V0440300	11137	32	70	35	68	113.919983189999996	22.5160946799999984	113.922423530000003	22.5183106399999993	1
2019-10-24 11:11:23	2019-10-24 12:57:36	2.29234759999999982	02	30-39岁	22.5201743455511512	113.923227875306665	440305	V0440300	11138	32	71	35	70	113.922423530000003	22.5160946799999984	113.924863869999996	22.5183106399999993	1
2019-10-24 14:43:12	2019-10-24 16:17:04	2.29234759999999982	03	未知	22.5202857329277712	113.929529718317283	440305	V0440300	11140	32	73	35	72	113.927304199999995	22.5160946799999984	113.929744540000002	22.5183106399999993	1
2019-10-24 22:05:53	2019-10-24 22:08:18	2.29234759999999982	03	未知	22.5194756121688613	113.932005238845903	440305	V0440300	11141	32	74	35	73	113.929744540000002	22.5160946799999984	113.932184879999994	22.5183106399999993	1
2019-10-24 16:48:33	2019-10-24 17:53:26	3.05925700000000012	03	未知	22.520426333325851	114.033702205420553	440304	V0440300	11183	32	116	34	115	114.032238660000004	22.5160946799999984	114.034678990000003	22.5183106399999993	1
2019-10-24 15:38:46	2019-10-24 16:55:03	3.05925700000000012	01	0-18岁	22.5188323345943893	114.033891687585708	440304	V0440300	11183	32	116	34	115	114.032238660000004	22.5160946799999984	114.034678990000003	22.5183106399999993	1
2019-10-24 11:55:21	2019-10-24 16:38:42	3.05925700000000012	02	19-29岁	22.520261114493529	114.034531473233244	440304	V0440300	11183	32	116	34	115	114.032238660000004	22.5160946799999984	114.034678990000003	22.5183106399999993	1
2019-10-24 11:12:15	2019-10-24 17:10:46	3.05925700000000012	02	40-49岁	22.5199482143260497	114.034693588454331	440304	V0440300	11184	32	117	34	116	114.034678990000003	22.5160946799999984	114.037119329999996	22.5183106399999993	1
2019-10-24 21:10:40	2019-10-24 22:30:43	3.05925700000000012	01	30-39岁	22.5194162976791397	114.045517237382725	440304	V0440300	11188	32	121	34	120	114.044440339999994	22.5160946799999984	114.046880669999993	22.5183106399999993	1
2019-10-24 17:10:32	2019-10-24 21:17:43	3.05925700000000012	01	30-39岁	22.5203817878736317	114.046487588958215	440304	V0440300	11188	32	121	34	120	114.044440339999994	22.5160946799999984	114.046880669999993	22.5183106399999993	1
2019-10-24 10:06:38	2019-10-24 14:19:54	3.05925700000000012	03	未知	22.5185445225790986	114.046701527918486	440304	V0440300	11188	32	121	34	120	114.044440339999994	22.5160946799999984	114.046880669999993	22.5183106399999993	1
2019-10-24 07:44:23	2019-10-24 17:52:49	3.05925700000000012	02	30-39岁	22.5189540774498305	114.059205214368276	440304	V0440300	11194	32	127	34	126	114.059082349999997	22.5160946799999984	114.061522690000004	22.5183106399999993	1
2019-10-24 15:09:47	2019-10-24 16:09:47	2.29234759999999982	01	40-49岁	22.5212673090898612	113.91056588091169	440305	V0440300	11490	33	66	36	64	113.910221849999999	22.5183106399999993	113.912662190000006	22.5205266000000002	1
2019-10-24 15:28:40	2019-10-24 19:31:35	2.29234759999999982	01	19-29岁	22.5222387572499407	113.91039855464949	440305	V0440300	11490	33	66	36	64	113.910221849999999	22.5183106399999993	113.912662190000006	22.5205266000000002	1
2019-10-24 15:50:19	2019-10-24 16:56:01	2.29234759999999982	02	19-29岁	22.5219202479987004	113.915903718180829	440305	V0440300	11492	33	68	36	67	113.915102520000005	22.5183106399999993	113.917542859999998	22.5205266000000002	1
2019-10-24 21:13:24	2019-10-24 22:48:10	2.29234759999999982	01	30-39岁	22.521572644680969	113.919427878557215	440305	V0440300	11493	33	69	36	68	113.917542859999998	22.5183106399999993	113.919983189999996	22.5205266000000002	1
2019-10-24 15:52:02	2019-10-24 15:53:02	2.29234759999999982	01	19-29岁	22.5217683831658313	113.921638316247666	440305	V0440300	11494	33	70	36	69	113.919983189999996	22.5183106399999993	113.922423530000003	22.5205266000000002	1
2019-10-24 08:58:46	2019-10-24 09:10:57	2.29234759999999982	02	40-49岁	22.5225301237697693	113.922301406890767	440305	V0440300	11494	33	70	36	69	113.919983189999996	22.5183106399999993	113.922423530000003	22.5205266000000002	1
2019-10-24 12:18:20	2019-10-24 14:45:10	2.29234759999999982	02	30-39岁	22.5214497630542887	113.92196594082958	440305	V0440300	11494	33	70	36	69	113.919983189999996	22.5183106399999993	113.922423530000003	22.5205266000000002	1
2019-10-24 17:03:56	2019-10-24 18:06:08	2.29234759999999982	01	19-29岁	22.521077550189279	113.923266143617781	440305	V0440300	11495	33	71	36	70	113.922423530000003	22.5183106399999993	113.924863869999996	22.5205266000000002	1
2019-10-24 13:23:31	2019-10-24 15:25:25	2.29234759999999982	01	19-29岁	22.5212051210619393	113.93088877050802	440305	V0440300	11498	33	74	36	73	113.929744540000002	22.5183106399999993	113.932184879999994	22.5205266000000002	1
2019-10-24 00:00:02	2019-10-24 02:53:07	2.29234759999999982	02	19-29岁	22.5212689346840484	113.931868472493449	440305	V0440300	11498	33	74	36	73	113.929744540000002	22.5183106399999993	113.932184879999994	22.5205266000000002	1
2019-10-24 18:23:10	2019-10-24 18:24:10	2.29234759999999982	02	60岁以上	22.5209288008027784	113.947194990597865	440305	V0440300	11505	33	81	35	80	113.946826889999997	22.5183106399999993	113.949267230000004	22.5205266000000002	2
2019-10-24 16:47:25	2019-10-24 16:48:25	2.29234759999999982	02	60岁以上	22.5209288008027784	113.947194990597865	440305	V0440300	11505	33	81	35	80	113.946826889999997	22.5183106399999993	113.949267230000004	22.5205266000000002	2
2019-10-24 15:20:05	2019-10-24 17:30:40	3.05925700000000012	03	未知	22.5211909424685892	114.031606941292452	440304	V0440300	11539	33	115	35	114	114.029798319999998	22.5183106399999993	114.032238660000004	22.5205266000000002	1
2019-10-24 14:47:56	2019-10-24 17:53:23	3.05925700000000012	02	19-29岁	22.522160097782379	114.029837578990993	440304	V0440300	11539	33	115	35	114	114.029798319999998	22.5183106399999993	114.032238660000004	22.5205266000000002	1
2019-10-24 12:35:04	2019-10-24 12:39:27	3.05925700000000012	03	未知	22.5212434607198695	114.030051479860774	440304	V0440300	11539	33	115	35	114	114.029798319999998	22.5183106399999993	114.032238660000004	22.5205266000000002	1
2019-10-24 20:38:12	2019-10-24 20:39:12	3.05925700000000012	01	30-39岁	22.5218869277947604	114.032641246077063	440304	V0440300	11540	33	116	35	115	114.032238660000004	22.5183106399999993	114.034678990000003	22.5205266000000002	1
2019-10-24 20:26:32	2019-10-24 21:52:06	3.05925700000000012	02	19-29岁	22.5219287079631911	114.036866242974895	440304	V0440300	11541	33	117	35	116	114.034678990000003	22.5183106399999993	114.037119329999996	22.5205266000000002	1
2019-10-24 16:04:49	2019-10-24 22:01:54	3.05925700000000012	01	30-39岁	22.5219184815431106	114.035331539107077	440304	V0440300	11541	33	117	35	116	114.034678990000003	22.5183106399999993	114.037119329999996	22.5205266000000002	1
2019-10-24 20:38:29	2019-10-24 23:12:43	3.05925700000000012	01	30-39岁	22.5224717499304106	114.034989424386836	440304	V0440300	11541	33	117	35	116	114.034678990000003	22.5183106399999993	114.037119329999996	22.5205266000000002	1
2019-10-24 07:58:46	2019-10-24 07:58:47	3.05925700000000012	02	30-39岁	22.5214590836759605	114.03538020695882	440304	V0440300	11541	33	117	35	116	114.034678990000003	22.5183106399999993	114.037119329999996	22.5205266000000002	1
2019-10-24 18:26:58	2019-10-24 21:19:26	3.05925700000000012	02	40-49岁	22.5207752015107516	114.040883574359924	440304	V0440300	11543	33	119	35	118	114.039559659999995	22.5183106399999993	114.042000000000002	22.5205266000000002	1
2019-10-24 00:02:47	2019-10-24 01:54:18	3.05925700000000012	02	30-39岁	22.5226253881692813	114.042845387517644	440304	V0440300	11544	33	120	35	119	114.042000000000002	22.5183106399999993	114.044440339999994	22.5205266000000002	1
2019-10-24 13:47:13	2019-10-24 14:50:43	3.05925700000000012	01	50-59岁	22.5207421302131294	114.046450780185012	440304	V0440300	11545	33	121	35	120	114.044440339999994	22.5183106399999993	114.046880669999993	22.5205266000000002	1
2019-10-24 11:13:24	2019-10-24 14:32:06	3.05925700000000012	01	30-39岁	22.5224389278892403	114.047434739734555	440304	V0440300	11546	33	122	35	121	114.046880669999993	22.5183106399999993	114.04932101	22.5205266000000002	1
2019-10-24 18:42:09	2019-10-24 23:35:53	3.05925700000000012	02	19-29岁	22.5224824627355495	114.050299684660288	440304	V0440300	11547	33	123	35	122	114.04932101	22.5183106399999993	114.051761350000007	22.5205266000000002	1
2019-10-24 16:22:38	2019-10-24 18:28:23	3.05925700000000012	01	30-39岁	22.5221405748254213	114.049374327448959	440304	V0440300	11547	33	123	35	122	114.04932101	22.5183106399999993	114.051761350000007	22.5205266000000002	2
2019-10-24 14:18:36	2019-10-24 16:22:35	3.05925700000000012	01	30-39岁	22.5221405748254213	114.049374327448959	440304	V0440300	11547	33	123	35	122	114.04932101	22.5183106399999993	114.051761350000007	22.5205266000000002	2
2019-10-24 10:44:53	2019-10-24 11:34:54	3.05925700000000012	02	40-49岁	22.5223545476098188	114.051691621532697	440304	V0440300	11547	33	123	35	122	114.04932101	22.5183106399999993	114.051761350000007	22.5205266000000002	1
2019-10-24 12:44:35	2019-10-24 16:37:34	3.05925700000000012	02	40-49岁	22.52072856395095	114.052600471931015	440304	V0440300	11548	33	124	35	123	114.051761350000007	22.5183106399999993	114.054201680000006	22.5205266000000002	1
2019-10-24 19:10:26	2019-10-24 22:30:02	2.29234759999999982	01	19-29岁	22.5227751212701683	113.889530900198721	440305	V0440300	11838	34	57	37	55	113.888258820000004	22.5205266000000002	113.890699159999997	22.5227425500000003	1
2019-10-24 19:47:54	2019-10-24 20:41:20	2.29234759999999982	01	19-29岁	22.5232373333059392	113.906947297212696	440305	V0440300	11845	34	64	37	63	113.905341179999994	22.5205266000000002	113.907781510000007	22.5227425500000003	1
2019-10-24 15:21:06	2019-10-24 20:19:08	2.29234759999999982	01	19-29岁	22.5249198640133592	113.909969747426885	440305	V0440300	11846	34	65	37	64	113.907781510000007	22.5205266000000002	113.910221849999999	22.5227425500000003	1
2019-10-24 12:05:57	2019-10-24 13:33:34	2.29234759999999982	02	30-39岁	22.524061567260361	113.918857801479163	440305	V0440300	11850	34	69	37	68	113.917542859999998	22.5205266000000002	113.919983189999996	22.5227425500000003	1
2019-10-24 19:11:47	2019-10-24 19:12:47	2.29234759999999982	02	30-39岁	22.5235593723833283	113.919966637651328	440305	V0440300	11850	34	69	37	68	113.917542859999998	22.5205266000000002	113.919983189999996	22.5227425500000003	1
2019-10-24 13:58:18	2019-10-24 15:05:14	2.29234759999999982	01	40-49岁	22.5236059642605504	113.920043316536109	440305	V0440300	11851	34	70	37	69	113.919983189999996	22.5205266000000002	113.922423530000003	22.5227425500000003	1
2019-10-24 00:51:52	2019-10-24 01:54:28	2.29234759999999982	01	30-39岁	22.5245579902110684	113.920274761708598	440305	V0440300	11851	34	70	37	69	113.919983189999996	22.5205266000000002	113.922423530000003	22.5227425500000003	1
2019-10-24 09:07:17	2019-10-24 09:46:50	2.29234759999999982	02	30-39岁	22.5241987818468914	113.923196969879825	440305	V0440300	11852	34	71	37	70	113.922423530000003	22.5205266000000002	113.924863869999996	22.5227425500000003	1
2019-10-24 17:58:51	2019-10-24 21:04:24	2.29234759999999982	02	40-49岁	22.5242834991274314	113.923379660947603	440305	V0440300	11852	34	71	37	70	113.922423530000003	22.5205266000000002	113.924863869999996	22.5227425500000003	1
2019-10-24 16:55:09	2019-10-24 19:30:17	2.29234759999999982	01	50-59岁	22.5247103470201999	113.923991907992772	440305	V0440300	11852	34	71	37	70	113.922423530000003	22.5205266000000002	113.924863869999996	22.5227425500000003	1
2019-10-24 22:07:50	2019-10-24 23:30:16	2.29234759999999982	01	30-39岁	22.5249306325929588	113.932690971270858	440305	V0440300	11856	34	75	37	74	113.932184879999994	22.5205266000000002	113.934625209999993	22.5227425500000003	1
2019-10-24 16:23:02	2019-10-24 17:29:06	2.29234759999999982	01	40-49岁	22.5234782114970784	113.955998346962645	440305	V0440300	11865	34	84	36	83	113.954147899999995	22.5205266000000002	113.956588240000002	22.5227425500000003	1
2019-10-24 08:37:01	2019-10-24 23:34:05	2.29234759999999982	01	19-29岁	22.5237013892372886	113.966378092251787	440305	V0440300	11870	34	89	36	88	113.966349579999999	22.5205266000000002	113.968789920000006	22.5227425500000003	1
2019-10-24 17:58:44	2019-10-24 22:29:27	2.29234759999999982	02	19-29岁	22.5249482905086396	113.966933712174978	440305	V0440300	11870	34	89	36	88	113.966349579999999	22.5205266000000002	113.968789920000006	22.5227425500000003	1
2019-10-24 07:13:15	2019-10-24 08:18:43	2.29234759999999982	02	50-59岁	22.5229520748783614	113.966365322997319	440305	V0440300	11870	34	89	36	88	113.966349579999999	22.5205266000000002	113.968789920000006	22.5227425500000003	1
2019-10-24 08:37:10	2019-10-24 08:38:10	2.29234759999999982	01	50-59岁	22.5247481533078187	113.968764404443121	440305	V0440300	11870	34	89	36	88	113.966349579999999	22.5205266000000002	113.968789920000006	22.5227425500000003	1
2019-10-24 11:33:14	2019-10-24 12:11:16	2.29234759999999982	01	19-29岁	22.5246295966573413	113.977811184631207	440305	V0440300	11874	34	93	36	92	113.976110930000004	22.5205266000000002	113.978551260000003	22.5227425500000003	2
2019-10-24 00:29:38	2019-10-24 08:44:14	2.29234759999999982	01	19-29岁	22.5246295966573413	113.977811184631207	440305	V0440300	11874	34	93	36	92	113.976110930000004	22.5205266000000002	113.978551260000003	22.5227425500000003	2
2019-10-24 09:50:42	2019-10-24 10:30:22	3.05925700000000012	02	19-29岁	22.5248330397202992	114.0284494582137	440304	V0440300	11895	34	114	36	113	114.027357980000005	22.5205266000000002	114.029798319999998	22.5227425500000003	1
2019-10-24 14:38:01	2019-10-24 15:33:58	3.05925700000000012	01	40-49岁	22.5233759962545612	114.028723514249378	440304	V0440300	11895	34	114	36	113	114.027357980000005	22.5205266000000002	114.029798319999998	22.5227425500000003	1
2019-10-24 09:25:26	2019-10-24 10:37:20	3.05925700000000012	02	30-39岁	22.524352447826459	114.029304934889794	440304	V0440300	11895	34	114	36	113	114.027357980000005	22.5205266000000002	114.029798319999998	22.5227425500000003	1
2019-10-24 09:25:01	2019-10-24 12:06:08	3.05925700000000012	03	未知	22.5249431129502788	114.030011195550372	440304	V0440300	11896	34	115	36	114	114.029798319999998	22.5205266000000002	114.032238660000004	22.5227425500000003	1
2019-10-24 09:22:00	2019-10-24 12:04:04	3.05925700000000012	02	30-39岁	22.5234182533750804	114.031501032621065	440304	V0440300	11896	34	115	36	114	114.029798319999998	22.5205266000000002	114.032238660000004	22.5227425500000003	1
2019-10-24 15:49:43	2019-10-24 18:01:26	3.05925700000000012	02	30-39岁	22.5246460540574702	114.030542152846607	440304	V0440300	11896	34	115	36	114	114.029798319999998	22.5205266000000002	114.032238660000004	22.5227425500000003	1
2019-10-24 20:28:06	2019-10-24 22:11:48	3.05925700000000012	01	40-49岁	22.5243678726110588	114.031607020410959	440304	V0440300	11896	34	115	36	114	114.029798319999998	22.5205266000000002	114.032238660000004	22.5227425500000003	1
2019-10-24 01:35:52	2019-10-24 07:51:20	3.05925700000000012	03	未知	22.5242934230704606	114.032463518068354	440304	V0440300	11897	34	116	36	115	114.032238660000004	22.5205266000000002	114.034678990000003	22.5227425500000003	1
2019-10-24 15:58:21	2019-10-24 17:30:03	3.05925700000000012	01	30-39岁	22.5236513819298416	114.038762727685921	440304	V0440300	11899	34	118	36	117	114.037119329999996	22.5205266000000002	114.039559659999995	22.5227425500000003	1
2019-10-24 23:38:13	2019-10-24 23:38:13	3.05925700000000012	01	30-39岁	22.5247885896896101	114.039253361218371	440304	V0440300	11899	34	118	36	117	114.037119329999996	22.5205266000000002	114.039559659999995	22.5227425500000003	1
2019-10-24 20:11:08	2019-10-24 22:05:58	3.05925700000000012	01	19-29岁	22.5232127154153012	114.039937861157327	440304	V0440300	11900	34	119	36	118	114.039559659999995	22.5205266000000002	114.042000000000002	22.5227425500000003	1
2019-10-24 00:57:59	2019-10-24 01:53:51	3.05925700000000012	01	30-39岁	22.5229290191564218	114.041197118375351	440304	V0440300	11900	34	119	36	118	114.039559659999995	22.5205266000000002	114.042000000000002	22.5227425500000003	1
2019-10-24 15:30:19	2019-10-24 17:05:55	3.05925700000000012	03	19-29岁	22.5247311432202686	114.043490294720726	440304	V0440300	11901	34	120	36	119	114.042000000000002	22.5205266000000002	114.044440339999994	22.5227425500000003	1
2019-10-24 13:38:25	2019-10-24 13:39:25	3.05925700000000012	02	50-59岁	22.5242675168770816	114.044782536685616	440304	V0440300	11902	34	121	36	120	114.044440339999994	22.5205266000000002	114.046880669999993	22.5227425500000003	1
2019-10-24 09:34:04	2019-10-24 10:21:50	3.05925700000000012	02	30-39岁	22.5237411376618084	114.049048864335774	440304	V0440300	11903	34	122	36	121	114.046880669999993	22.5205266000000002	114.04932101	22.5227425500000003	1
2019-10-24 12:09:24	2019-10-24 19:33:27	3.05925700000000012	03	未知	22.5242722703893605	114.056362658667382	440304	V0440300	11906	34	125	36	124	114.054201680000006	22.5205266000000002	114.056642019999998	22.5227425500000003	1
2019-10-24 20:09:53	2019-10-24 21:17:14	3.05925700000000012	02	19-29岁	22.5234475333532487	114.054204002516045	440304	V0440300	11906	34	125	36	124	114.054201680000006	22.5205266000000002	114.056642019999998	22.5227425500000003	2
2019-10-24 17:16:12	2019-10-24 20:09:52	3.05925700000000012	02	19-29岁	22.5234475333532487	114.054204002516045	440304	V0440300	11906	34	125	36	124	114.054201680000006	22.5205266000000002	114.056642019999998	22.5227425500000003	2
2019-10-24 00:00:02	2019-10-24 00:04:04	3.05925700000000012	02	19-29岁	22.5243322400901711	114.058654127003976	440304	V0440300	11907	34	126	35	125	114.056642019999998	22.5205266000000002	114.059082349999997	22.5227425500000003	1
2019-10-24 22:58:06	2019-10-24 23:18:51	3.05925700000000012	02	19-29岁	22.5247421030021115	114.058363707198836	440304	V0440300	11907	34	126	35	125	114.056642019999998	22.5205266000000002	114.059082349999997	22.5227425500000003	1
2019-10-24 15:39:35	2019-10-24 17:48:31	3.05925700000000012	03	未知	22.5232838576444294	114.060551321485534	440304	V0440300	11908	34	127	35	126	114.059082349999997	22.5205266000000002	114.061522690000004	22.5227425500000003	1
2019-10-24 15:35:01	2019-10-24 17:49:45	3.05925700000000012	02	40-49岁	22.524914773243971	114.061391145608368	440304	V0440300	11908	34	127	35	126	114.059082349999997	22.5205266000000002	114.061522690000004	22.5227425500000003	1
2019-10-24 16:34:36	2019-10-24 18:47:16	3.05925700000000012	01	30-39岁	22.52447272085859	114.06733639941973	440304	V0440300	11911	34	130	35	129	114.066403359999995	22.5205266000000002	114.068843700000002	22.5227425500000003	1
2019-10-24 18:53:00	2019-10-24 22:47:40	3.05925700000000012	03	19-29岁	22.522947447285361	114.066844010502706	440304	V0440300	11911	34	130	35	129	114.066403359999995	22.5205266000000002	114.068843700000002	22.5227425500000003	1
2019-10-24 16:40:35	2019-10-24 17:11:23	3.05925700000000012	01	19-29岁	22.5247267725731213	114.068895162653135	440304	V0440300	11912	34	131	35	130	114.068843700000002	22.5205266000000002	114.071284030000001	22.5227425500000003	1
2019-10-24 00:13:02	2019-10-24 20:26:34	2.29234759999999982	02	19-29岁	22.5265048611306611	113.897140896404593	440305	V0440300	12198	35	60	38	59	113.895579830000003	22.5227425500000003	113.898020169999995	22.5249585100000012	1
2019-10-24 18:18:47	2019-10-24 22:11:51	2.29234759999999982	01	40-49岁	22.5263470010757487	113.902059778546516	440305	V0440300	12200	35	62	38	61	113.900460510000002	22.5227425500000003	113.902900840000001	22.5249585100000012	1
2019-10-24 18:34:49	2019-10-24 21:04:19	2.29234759999999982	02	19-29岁	22.5266727597234784	113.909610155621863	440305	V0440300	12203	35	65	38	64	113.907781510000007	22.5227425500000003	113.910221849999999	22.5249585100000012	1
2019-10-24 14:56:53	2019-10-24 16:08:00	2.29234759999999982	01	19-29岁	22.5270221094090317	113.912293226752411	440305	V0440300	12204	35	66	38	65	113.910221849999999	22.5227425500000003	113.912662190000006	22.5249585100000012	1
2019-10-24 08:38:25	2019-10-24 10:25:42	2.29234759999999982	01	30-39岁	22.5256995227023715	113.916266607924001	440305	V0440300	12206	35	68	38	67	113.915102520000005	22.5227425500000003	113.917542859999998	22.5249585100000012	1
2019-10-24 15:20:56	2019-10-24 17:54:39	2.29234759999999982	02	19-29岁	22.5261997889818808	113.920238335453604	440305	V0440300	12208	35	70	38	69	113.919983189999996	22.5227425500000003	113.922423530000003	22.5249585100000012	1
2019-10-24 12:47:49	2019-10-24 12:48:49	2.29234759999999982	02	30-39岁	22.5256609448855905	113.921318855948826	440305	V0440300	12208	35	70	38	69	113.919983189999996	22.5227425500000003	113.922423530000003	22.5249585100000012	1
2019-10-24 09:39:00	2019-10-24 09:40:00	2.29234759999999982	02	50-59岁	22.5265496229629889	113.922484289180261	440305	V0440300	12209	35	71	38	70	113.922423530000003	22.5227425500000003	113.924863869999996	22.5249585100000012	1
2019-10-24 12:13:45	2019-10-24 14:09:04	2.29234759999999982	02	30-39岁	22.5251117501279197	113.92327387610824	440305	V0440300	12209	35	71	38	70	113.922423530000003	22.5227425500000003	113.924863869999996	22.5249585100000012	1
2019-10-24 20:43:32	2019-10-24 23:18:59	2.29234759999999982	03	19-29岁	22.5258529236266902	113.924277445068697	440305	V0440300	12209	35	71	38	70	113.922423530000003	22.5227425500000003	113.924863869999996	22.5249585100000012	1
2019-10-24 11:09:22	2019-10-24 13:47:59	2.29234759999999982	01	60岁以上	22.5256412411365297	113.938251288559982	440305	V0440300	12215	35	77	37	76	113.93706555	22.5227425500000003	113.939505879999999	22.5249585100000012	1
2019-10-24 12:33:26	2019-10-24 13:51:05	2.29234759999999982	01	40-49岁	22.5265892961109486	113.948721969708714	440305	V0440300	12219	35	81	37	80	113.946826889999997	22.5227425500000003	113.949267230000004	22.5249585100000012	1
2019-10-24 18:06:59	2019-10-24 21:37:40	2.29234759999999982	01	19-29岁	22.52523779368898	113.95169513728537	440305	V0440300	12220	35	82	37	81	113.949267230000004	22.5227425500000003	113.951707560000003	22.5249585100000012	1
2019-10-24 18:08:13	2019-10-24 21:42:48	2.29234759999999982	01	40-49岁	22.526049458313441	113.954999659473117	440305	V0440300	12222	35	84	37	83	113.954147899999995	22.5227425500000003	113.956588240000002	22.5249585100000012	1
2019-10-24 13:40:13	2019-10-24 15:20:30	2.29234759999999982	02	30-39岁	22.5253114968393611	113.957017019951792	440305	V0440300	12223	35	85	37	84	113.956588240000002	22.5227425500000003	113.959028570000001	22.5249585100000012	1
2019-10-24 20:45:07	2019-10-24 23:35:18	2.29234759999999982	01	19-29岁	22.5252142820492516	113.963333542649522	440305	V0440300	12225	35	87	37	86	113.961468909999994	22.5227425500000003	113.963909240000007	22.5249585100000012	2
2019-10-24 00:01:19	2019-10-24 07:33:41	2.29234759999999982	01	19-29岁	22.5252142820492516	113.963333542649522	440305	V0440300	12225	35	87	37	86	113.961468909999994	22.5227425500000003	113.963909240000007	22.5249585100000012	2
2019-10-24 20:20:14	2019-10-24 23:05:49	2.29234759999999982	01	19-29岁	22.5271583174776211	113.966875706715726	440305	V0440300	12227	35	89	37	88	113.966349579999999	22.5227425500000003	113.968789920000006	22.5249585100000012	1
2019-10-24 18:48:06	2019-10-24 23:34:11	2.29234759999999982	01	19-29岁	22.5253656493400385	113.967050881555053	440305	V0440300	12227	35	89	37	88	113.966349579999999	22.5227425500000003	113.968789920000006	22.5249585100000012	1
2019-10-24 20:18:54	2019-10-24 20:19:54	2.29234759999999982	01	19-29岁	22.5267331215586708	113.96777874138148	440305	V0440300	12227	35	89	37	88	113.966349579999999	22.5227425500000003	113.968789920000006	22.5249585100000012	1
2019-10-24 00:00:15	2019-10-24 23:17:21	2.29234759999999982	02	30-39岁	22.5255961101367497	113.972097404637992	440305	V0440300	12229	35	91	37	90	113.971230250000005	22.5227425500000003	113.973670589999998	22.5249585100000012	1
2019-10-24 11:53:10	2019-10-24 15:09:53	2.29234759999999982	02	19-29岁	22.5269620719353902	113.980907962697771	440305	V0440300	12232	35	94	37	93	113.978551260000003	22.5227425500000003	113.980991599999996	22.5249585100000012	1
2019-10-24 17:34:13	2019-10-24 23:03:26	2.29234759999999982	01	40-49岁	22.5256910601443288	113.981469911027503	440305	V0440300	12233	35	95	37	94	113.980991599999996	22.5227425500000003	113.983431929999995	22.5249585100000012	1
2019-10-24 23:31:45	2019-10-24 23:31:45	2.29234759999999982	01	30-39岁	22.5265127328506409	113.982452654994503	440305	V0440300	12233	35	95	37	94	113.980991599999996	22.5227425500000003	113.983431929999995	22.5249585100000012	2
2019-10-24 00:24:47	2019-10-24 08:42:16	2.29234759999999982	01	30-39岁	22.5265127328506409	113.982452654994503	440305	V0440300	12233	35	95	37	94	113.980991599999996	22.5227425500000003	113.983431929999995	22.5249585100000012	2
2019-10-24 00:00:21	2019-10-24 07:51:12	2.29234759999999982	01	40-49岁	22.5264787386822292	113.983045989561177	440305	V0440300	12233	35	95	37	94	113.980991599999996	22.5227425500000003	113.983431929999995	22.5249585100000012	1
2019-10-24 10:36:59	2019-10-24 22:26:53	2.29234759999999982	01	19-29岁	22.5255397718833308	113.983989286187608	440305	V0440300	12234	35	96	37	95	113.983431929999995	22.5227425500000003	113.985872270000002	22.5249585100000012	1
2019-10-24 11:50:32	2019-10-24 19:38:51	2.29234759999999982	01	19-29岁	22.5267964611472706	113.985069458679462	440305	V0440300	12234	35	96	37	95	113.983431929999995	22.5227425500000003	113.985872270000002	22.5249585100000012	1
2019-10-24 08:47:31	2019-10-24 20:46:16	2.29234759999999982	01	30-39岁	22.5257980979020687	113.984770559663701	440305	V0440300	12234	35	96	37	95	113.983431929999995	22.5227425500000003	113.985872270000002	22.5249585100000012	1
2019-10-24 07:04:44	2019-10-24 08:05:50	2.29234759999999982	02	30-39岁	22.5259663999254798	113.987972744420873	440305	V0440300	12235	35	97	37	96	113.985872270000002	22.5227425500000003	113.988312609999994	22.5249585100000012	1
2019-10-24 16:22:06	2019-10-24 23:05:04	2.29234759999999982	02	19-29岁	22.5260288225780592	113.987932531198879	440305	V0440300	12235	35	97	37	96	113.985872270000002	22.5227425500000003	113.988312609999994	22.5249585100000012	1
2019-10-24 11:54:30	2019-10-24 21:16:16	3.05925700000000012	02	30-39岁	22.5259256326070805	114.021159319208707	440304	V0440300	12249	35	111	37	110	114.02003698	22.5227425500000003	114.022477309999999	22.5249585100000012	1
2019-10-24 09:49:48	2019-10-24 12:10:51	3.05925700000000012	01	50-59岁	22.5268615373243186	114.023937143281415	440304	V0440300	12250	35	112	37	111	114.022477309999999	22.5227425500000003	114.024917650000006	22.5249585100000012	1
2019-10-24 20:42:59	2019-10-24 22:03:00	3.05925700000000012	03	未知	22.5251554397363698	114.028802007538928	440304	V0440300	12252	35	114	37	113	114.027357980000005	22.5227425500000003	114.029798319999998	22.5249585100000012	1
2019-10-24 12:30:05	2019-10-24 13:33:02	3.05925700000000012	01	未知	22.5266418992411595	114.030120574516147	440304	V0440300	12253	35	115	37	114	114.029798319999998	22.5227425500000003	114.032238660000004	22.5249585100000012	1
2019-10-24 14:15:42	2019-10-24 16:03:06	3.05925700000000012	01	19-29岁	22.5269971970888392	114.034212715045584	440304	V0440300	12254	35	116	37	115	114.032238660000004	22.5227425500000003	114.034678990000003	22.5249585100000012	1
2019-10-24 18:02:28	2019-10-24 23:32:43	3.05925700000000012	02	19-29岁	22.5265206492393411	114.036758516121438	440304	V0440300	12255	35	117	37	116	114.034678990000003	22.5227425500000003	114.037119329999996	22.5249585100000012	1
2019-10-24 16:51:02	2019-10-24 21:57:39	3.05925700000000012	01	19-29岁	22.52669055659279	114.037162920639076	440304	V0440300	12256	35	118	37	117	114.037119329999996	22.5227425500000003	114.039559659999995	22.5249585100000012	1
2019-10-24 14:30:29	2019-10-24 16:31:36	3.05925700000000012	02	19-29岁	22.525724897296449	114.039126526932094	440304	V0440300	12256	35	118	37	117	114.037119329999996	22.5227425500000003	114.039559659999995	22.5249585100000012	1
2019-10-24 19:44:08	2019-10-24 22:09:16	3.05925700000000012	01	19-29岁	22.5253800225532892	114.040493977623399	440304	V0440300	12257	35	119	37	118	114.039559659999995	22.5227425500000003	114.042000000000002	22.5249585100000012	1
2019-10-24 09:27:51	2019-10-24 10:40:16	3.05925700000000012	01	30-39岁	22.5257804700037809	114.041165490224103	440304	V0440300	12257	35	119	37	118	114.039559659999995	22.5227425500000003	114.042000000000002	22.5249585100000012	1
2019-10-24 16:14:17	2019-10-24 16:15:17	3.05925700000000012	01	30-39岁	22.5261188350138504	114.040915402480991	440304	V0440300	12257	35	119	37	118	114.039559659999995	22.5227425500000003	114.042000000000002	22.5249585100000012	2
2019-10-24 08:30:19	2019-10-24 12:06:12	3.05925700000000012	01	30-39岁	22.5261188350138504	114.040915402480991	440304	V0440300	12257	35	119	37	118	114.039559659999995	22.5227425500000003	114.042000000000002	22.5249585100000012	2
2019-10-24 19:35:14	2019-10-24 22:00:36	3.05925700000000012	02	19-29岁	22.5255075796077513	114.040559263061382	440304	V0440300	12257	35	119	37	118	114.039559659999995	22.5227425500000003	114.042000000000002	22.5249585100000012	1
2019-10-24 00:01:16	2019-10-24 00:17:11	3.05925700000000012	01	50-59岁	22.5257623363160988	114.040670411891043	440304	V0440300	12257	35	119	37	118	114.039559659999995	22.5227425500000003	114.042000000000002	22.5249585100000012	1
2019-10-24 09:30:53	2019-10-24 10:04:23	3.05925700000000012	02	30-39岁	22.526385460074799	114.043144179817546	440304	V0440300	12258	35	120	37	119	114.042000000000002	22.5227425500000003	114.044440339999994	22.5249585100000012	1
2019-10-24 18:29:47	2019-10-24 21:29:25	3.05925700000000012	01	30-39岁	22.5261375839509697	114.04291629889687	440304	V0440300	12258	35	120	37	119	114.042000000000002	22.5227425500000003	114.044440339999994	22.5249585100000012	1
2019-10-24 08:11:38	2019-10-24 09:57:42	3.05925700000000012	01	19-29岁	22.5256487358402815	114.045782925397006	440304	V0440300	12259	35	121	37	120	114.044440339999994	22.5227425500000003	114.046880669999993	22.5249585100000012	1
2019-10-24 08:55:47	2019-10-24 10:45:28	3.05925700000000012	01	19-29岁	22.5253505514782404	114.046255591028455	440304	V0440300	12259	35	121	37	120	114.044440339999994	22.5227425500000003	114.046880669999993	22.5249585100000012	1
2019-10-24 21:44:14	2019-10-24 22:21:07	3.05925700000000012	01	50-59岁	22.5255764585124787	114.051681488269566	440304	V0440300	12261	35	123	37	122	114.04932101	22.5227425500000003	114.051761350000007	22.5249585100000012	1
2019-10-24 08:51:48	2019-10-24 10:58:23	3.05925700000000012	02	30-39岁	22.5267937510004685	114.053588947241636	440304	V0440300	12262	35	124	37	123	114.051761350000007	22.5227425500000003	114.054201680000006	22.5249585100000012	1
2019-10-24 11:57:25	2019-10-24 14:00:42	3.05925700000000012	03	未知	22.5252422925949602	114.055117993800508	440304	V0440300	12263	35	125	36	124	114.054201680000006	22.5227425500000003	114.056642019999998	22.5249585100000012	1
2019-10-24 16:51:55	2019-10-24 20:24:36	3.05925700000000012	01	30-39岁	22.5253078460221694	114.05623383471567	440304	V0440300	12263	35	125	36	124	114.054201680000006	22.5227425500000003	114.056642019999998	22.5249585100000012	1
2019-10-24 00:13:48	2019-10-24 01:37:33	3.05925700000000012	01	30-39岁	22.5266091644114184	114.058790471214351	440304	V0440300	12264	35	126	36	125	114.056642019999998	22.5227425500000003	114.059082349999997	22.5249585100000012	1
2019-10-24 22:15:50	2019-10-24 23:24:03	3.05925700000000012	03	未知	22.5252876507281492	114.058089840286868	440304	V0440300	12264	35	126	36	125	114.056642019999998	22.5227425500000003	114.059082349999997	22.5249585100000012	1
2019-10-24 22:04:39	2019-10-24 23:30:50	3.05925700000000012	02	未知	22.5271211335123809	114.056681140813993	440304	V0440300	12264	35	126	36	125	114.056642019999998	22.5227425500000003	114.059082349999997	22.5249585100000012	1
2019-10-24 16:04:06	2019-10-24 17:58:56	3.05925700000000012	02	19-29岁	22.5268107018567392	114.059446833449883	440304	V0440300	12265	35	127	36	126	114.059082349999997	22.5227425500000003	114.061522690000004	22.5249585100000012	2
2019-10-24 17:58:56	2019-10-24 19:41:16	3.05925700000000012	02	19-29岁	22.5268107018567392	114.059446833449883	440304	V0440300	12265	35	127	36	126	114.059082349999997	22.5227425500000003	114.061522690000004	22.5249585100000012	2
2019-10-24 20:44:57	2019-10-24 23:32:58	3.05925700000000012	02	19-29岁	22.5266510866545993	114.066027401559026	440304	V0440300	12267	35	129	36	128	114.063963029999996	22.5227425500000003	114.066403359999995	22.5249585100000012	1
2019-10-24 18:12:47	2019-10-24 19:07:50	3.05925700000000012	02	19-29岁	22.5254833907635792	114.06881118150406	440304	V0440300	12268	35	130	36	129	114.066403359999995	22.5227425500000003	114.068843700000002	22.5249585100000012	1
2019-10-24 15:48:17	2019-10-24 17:43:33	3.05925700000000012	03	未知	22.5263113043755396	114.069172593070562	440304	V0440300	12269	35	131	36	130	114.068843700000002	22.5227425500000003	114.071284030000001	22.5249585100000012	2
2019-10-24 17:45:30	2019-10-24 18:48:43	3.05925700000000012	03	未知	22.5263113043755396	114.069172593070562	440304	V0440300	12269	35	131	36	130	114.068843700000002	22.5227425500000003	114.071284030000001	22.5249585100000012	2
2019-10-24 16:39:56	2019-10-24 19:51:31	2.29234759999999982	02	30-39岁	22.5274782393007484	113.889600364199623	440305	V0440300	12552	36	57	39	56	113.888258820000004	22.5249585100000012	113.890699159999997	22.5271744699999985	1
2019-10-24 17:58:32	2019-10-24 23:23:12	2.29234759999999982	01	30-39岁	22.5277518048943186	113.899561005387582	440305	V0440300	12556	36	61	39	60	113.898020169999995	22.5249585100000012	113.900460510000002	22.5271744699999985	1
2019-10-24 19:43:06	2019-10-24 22:46:08	2.29234759999999982	02	19-29岁	22.5273668040994401	113.916618138654826	440305	V0440300	12563	36	68	39	67	113.915102520000005	22.5249585100000012	113.917542859999998	22.5271744699999985	1
2019-10-24 12:30:22	2019-10-24 13:19:40	2.29234759999999982	01	19-29岁	22.5279544887496783	113.919499965079382	440305	V0440300	12564	36	69	39	68	113.917542859999998	22.5249585100000012	113.919983189999996	22.5271744699999985	2
2019-10-24 21:05:20	2019-10-24 21:06:20	2.29234759999999982	01	19-29岁	22.5279544887496783	113.919499965079382	440305	V0440300	12564	36	69	39	68	113.917542859999998	22.5249585100000012	113.919983189999996	22.5271744699999985	2
2019-10-24 17:34:15	2019-10-24 18:05:23	2.29234759999999982	01	30-39岁	22.527279498105699	113.921010954116056	440305	V0440300	12565	36	70	39	69	113.919983189999996	22.5249585100000012	113.922423530000003	22.5271744699999985	1
2019-10-24 20:08:30	2019-10-24 21:22:21	2.29234759999999982	01	19-29岁	22.5283221666998905	113.929759965546197	440305	V0440300	12569	36	74	38	73	113.929744540000002	22.5249585100000012	113.932184879999994	22.5271744699999985	1
2019-10-24 17:48:36	2019-10-24 19:06:22	2.29234759999999982	01	19-29岁	22.5292832694742806	113.930467294602877	440305	V0440300	12569	36	74	38	73	113.929744540000002	22.5249585100000012	113.932184879999994	22.5271744699999985	1
2019-10-24 18:44:02	2019-10-24 23:33:39	2.29234759999999982	01	30-39岁	22.5285873077305183	113.938934321282858	440305	V0440300	12572	36	77	38	76	113.93706555	22.5249585100000012	113.939505879999999	22.5271744699999985	1
2019-10-24 11:28:20	2019-10-24 16:38:01	2.29234759999999982	02	30-39岁	22.5276824683878516	113.962609235447047	440305	V0440300	12582	36	87	38	86	113.961468909999994	22.5249585100000012	113.963909240000007	22.5271744699999985	1
2019-10-24 13:04:21	2019-10-24 14:24:52	2.29234759999999982	02	40-49岁	22.52762822390401	113.961648674065216	440305	V0440300	12582	36	87	38	86	113.961468909999994	22.5249585100000012	113.963909240000007	22.5271744699999985	1
2019-10-24 21:16:36	2019-10-24 22:55:16	2.29234759999999982	02	40-49岁	22.5272101104874807	113.966272267876164	440305	V0440300	12583	36	88	38	87	113.963909240000007	22.5249585100000012	113.966349579999999	22.5271744699999985	1
2019-10-24 15:02:20	2019-10-24 15:03:20	2.29234759999999982	01	19-29岁	22.5279864346717815	113.964846671388869	440305	V0440300	12583	36	88	38	87	113.963909240000007	22.5249585100000012	113.966349579999999	22.5271744699999985	1
2019-10-24 20:21:13	2019-10-24 23:10:24	2.29234759999999982	02	30-39岁	22.5288978603620116	113.967712019715336	440305	V0440300	12584	36	89	38	88	113.966349579999999	22.5249585100000012	113.968789920000006	22.5271744699999985	1
2019-10-24 18:26:39	2019-10-24 20:32:54	2.29234759999999982	01	19-29岁	22.5274661212761913	113.968841055613524	440305	V0440300	12585	36	90	38	89	113.968789920000006	22.5249585100000012	113.971230250000005	22.5271744699999985	1
2019-10-24 21:08:55	2019-10-24 23:09:04	2.29234759999999982	01	30-39岁	22.5272579736968517	113.969768492995328	440305	V0440300	12585	36	90	38	89	113.968789920000006	22.5249585100000012	113.971230250000005	22.5271744699999985	1
2019-10-24 20:26:48	2019-10-24 21:56:26	2.29234759999999982	02	60岁以上	22.5284178892393214	113.970976941349335	440305	V0440300	12585	36	90	38	89	113.968789920000006	22.5249585100000012	113.971230250000005	22.5271744699999985	1
2019-10-24 15:07:31	2019-10-24 16:10:34	2.29234759999999982	01	19-29岁	22.5276190771514706	113.972169851758935	440305	V0440300	12586	36	91	38	90	113.971230250000005	22.5249585100000012	113.973670589999998	22.5271744699999985	1
2019-10-24 21:46:44	2019-10-24 23:32:05	2.29234759999999982	01	30-39岁	22.5285329591583192	113.973733421779784	440305	V0440300	12587	36	92	38	91	113.973670589999998	22.5249585100000012	113.976110930000004	22.5271744699999985	1
2019-10-24 14:54:11	2019-10-24 15:25:06	2.29234759999999982	01	19-29岁	22.528144612672051	113.976598025842705	440305	V0440300	12588	36	93	38	92	113.976110930000004	22.5249585100000012	113.978551260000003	22.5271744699999985	1
2019-10-24 00:55:45	2019-10-24 09:03:11	2.29234759999999982	01	40-49岁	22.52717695551177	113.976492812863498	440305	V0440300	12588	36	93	38	92	113.976110930000004	22.5249585100000012	113.978551260000003	22.5271744699999985	1
2019-10-24 09:37:05	2019-10-24 13:23:58	2.29234759999999982	01	19-29岁	22.5284379226708005	113.979719798915866	440305	V0440300	12589	36	94	38	93	113.978551260000003	22.5249585100000012	113.980991599999996	22.5271744699999985	1
2019-10-24 18:08:25	2019-10-24 23:32:44	2.29234759999999982	02	30-39岁	22.5292423872315197	113.981227525837255	440305	V0440300	12590	36	95	38	94	113.980991599999996	22.5249585100000012	113.983431929999995	22.5271744699999985	1
2019-10-24 00:42:19	2019-10-24 07:32:05	2.29234759999999982	01	19-29岁	22.5291383048231886	113.984338547625498	440305	V0440300	12591	36	96	38	95	113.983431929999995	22.5249585100000012	113.985872270000002	22.5271744699999985	1
2019-10-24 00:00:02	2019-10-24 08:40:40	2.29234759999999982	02	19-29岁	22.5273481576549592	113.983687695219189	440305	V0440300	12591	36	96	38	95	113.983431929999995	22.5249585100000012	113.985872270000002	22.5271744699999985	1
2019-10-24 19:43:28	2019-10-24 23:27:29	2.29234759999999982	01	40-49岁	22.5275325924385896	113.983897411996381	440305	V0440300	12591	36	96	38	95	113.983431929999995	22.5249585100000012	113.985872270000002	22.5271744699999985	1
2019-10-24 00:01:32	2019-10-24 07:02:42	2.29234759999999982	01	30-39岁	22.5286488790192685	113.983746861659171	440305	V0440300	12591	36	96	38	95	113.983431929999995	22.5249585100000012	113.985872270000002	22.5271744699999985	1
2019-10-24 10:58:27	2019-10-24 20:20:44	2.29234759999999982	01	19-29岁	22.5290852271627493	113.986321536616913	440305	V0440300	12592	36	97	38	96	113.985872270000002	22.5249585100000012	113.988312609999994	22.5271744699999985	2
2019-10-24 00:00:12	2019-10-24 02:13:38	2.29234759999999982	01	19-29岁	22.5290852271627493	113.986321536616913	440305	V0440300	12592	36	97	38	96	113.985872270000002	22.5249585100000012	113.988312609999994	22.5271744699999985	2
2019-10-24 17:03:16	2019-10-24 23:32:40	2.29234759999999982	01	50-59岁	22.5290469287653004	113.987167563410452	440305	V0440300	12592	36	97	38	96	113.985872270000002	22.5249585100000012	113.988312609999994	22.5271744699999985	2
2019-10-24 00:48:48	2019-10-24 02:09:40	2.29234759999999982	01	50-59岁	22.5290469287653004	113.987167563410452	440305	V0440300	12592	36	97	38	96	113.985872270000002	22.5249585100000012	113.988312609999994	22.5271744699999985	2
2019-10-24 12:41:07	2019-10-24 13:59:32	3.05925700000000012	03	未知	22.5279052448430797	114.019863598559311	440304	V0440300	12605	36	110	38	109	114.017596639999994	22.5249585100000012	114.02003698	22.5271744699999985	1
2019-10-24 10:26:15	2019-10-24 12:42:36	3.05925700000000012	01	30-39岁	22.5273598268014617	114.019166115603937	440304	V0440300	12605	36	110	38	109	114.017596639999994	22.5249585100000012	114.02003698	22.5271744699999985	1
2019-10-24 08:46:00	2019-10-24 09:53:02	3.05925700000000012	01	19-29岁	22.5283727538200189	114.019766125311833	440304	V0440300	12605	36	110	38	109	114.017596639999994	22.5249585100000012	114.02003698	22.5271744699999985	1
2019-10-24 18:24:15	2019-10-24 18:59:42	3.05925700000000012	02	40-49岁	22.5282738243104603	114.020759184013301	440304	V0440300	12606	36	111	38	110	114.02003698	22.5249585100000012	114.022477309999999	22.5271744699999985	1
2019-10-24 14:05:17	2019-10-24 15:09:14	3.05925700000000012	02	19-29岁	22.5282894431111913	114.022089810977832	440304	V0440300	12606	36	111	38	110	114.02003698	22.5249585100000012	114.022477309999999	22.5271744699999985	1
2019-10-24 21:40:49	2019-10-24 23:38:29	3.05925700000000012	02	19-29岁	22.5287933695948404	114.02249674815171	440304	V0440300	12607	36	112	38	111	114.022477309999999	22.5249585100000012	114.024917650000006	22.5271744699999985	1
2019-10-24 08:02:53	2019-10-24 19:26:31	3.05925700000000012	01	19-29岁	22.527936921139581	114.024011236732647	440304	V0440300	12607	36	112	38	111	114.022477309999999	22.5249585100000012	114.024917650000006	22.5271744699999985	1
2019-10-24 13:50:46	2019-10-24 14:54:16	3.05925700000000012	02	30-39岁	22.5291055530628803	114.026686987061737	440304	V0440300	12608	36	113	38	112	114.024917650000006	22.5249585100000012	114.027357980000005	22.5271744699999985	1
2019-10-24 19:37:09	2019-10-24 21:12:43	3.05925700000000012	01	30-39岁	22.5291481481416298	114.026550062526823	440304	V0440300	12608	36	113	38	112	114.024917650000006	22.5249585100000012	114.027357980000005	22.5271744699999985	1
2019-10-24 11:11:53	2019-10-24 12:29:32	3.05925700000000012	01	19-29岁	22.5271889479761001	114.031886721576768	440304	V0440300	12610	36	115	38	114	114.029798319999998	22.5249585100000012	114.032238660000004	22.5271744699999985	1
2019-10-24 05:33:39	2019-10-24 06:28:43	3.05925700000000012	01	19-29岁	22.5277893679711596	114.035079863233349	440304	V0440300	12612	36	117	38	116	114.034678990000003	22.5249585100000012	114.037119329999996	22.5271744699999985	1
2019-10-24 20:28:45	2019-10-24 20:28:45	3.05925700000000012	02	30-39岁	22.5291106945393089	114.039685793029847	440304	V0440300	12614	36	119	38	118	114.039559659999995	22.5249585100000012	114.042000000000002	22.5271744699999985	1
2019-10-24 14:10:35	2019-10-24 15:39:14	3.05925700000000012	02	50-59岁	22.5290120844164008	114.040212518093384	440304	V0440300	12614	36	119	38	118	114.039559659999995	22.5249585100000012	114.042000000000002	22.5271744699999985	1
2019-10-24 08:17:07	2019-10-24 09:11:52	3.05925700000000012	01	19-29岁	22.5287031017430515	114.039607049617658	440304	V0440300	12614	36	119	38	118	114.039559659999995	22.5249585100000012	114.042000000000002	22.5271744699999985	1
2019-10-24 19:12:10	2019-10-24 19:13:10	3.05925700000000012	01	40-49岁	22.5293573312786286	114.040826931490344	440304	V0440300	12614	36	119	38	118	114.039559659999995	22.5249585100000012	114.042000000000002	22.5271744699999985	1
2019-10-24 14:19:06	2019-10-24 17:44:43	3.05925700000000012	01	0-18岁	22.5273850098279311	114.043511492911065	440304	V0440300	12615	36	120	38	119	114.042000000000002	22.5249585100000012	114.044440339999994	22.5271744699999985	1
2019-10-24 00:05:39	2019-10-24 00:46:47	3.05925700000000012	01	19-29岁	22.5284865365037206	114.045499078988925	440304	V0440300	12616	36	121	38	120	114.044440339999994	22.5249585100000012	114.046880669999993	22.5271744699999985	1
2019-10-24 18:56:09	2019-10-24 23:19:38	3.05925700000000012	01	30-39岁	22.5288440706249808	114.046783596097072	440304	V0440300	12616	36	121	38	120	114.044440339999994	22.5249585100000012	114.046880669999993	22.5271744699999985	1
2019-10-24 18:58:42	2019-10-24 21:16:28	3.05925700000000012	01	30-39岁	22.5280597283977997	114.045848195556786	440304	V0440300	12616	36	121	38	120	114.044440339999994	22.5249585100000012	114.046880669999993	22.5271744699999985	1
2019-10-24 19:07:52	2019-10-24 20:44:02	3.05925700000000012	01	19-29岁	22.527759728530441	114.047204989386216	440304	V0440300	12617	36	122	38	121	114.046880669999993	22.5249585100000012	114.04932101	22.5271744699999985	1
2019-10-24 00:30:38	2019-10-24 00:37:24	3.05925700000000012	01	30-39岁	22.5274277001086496	114.047309204116942	440304	V0440300	12617	36	122	38	121	114.046880669999993	22.5249585100000012	114.04932101	22.5271744699999985	1
2019-10-24 12:11:12	2019-10-24 14:30:35	3.05925700000000012	01	19-29岁	22.5287371714348517	114.05030279233155	440304	V0440300	12618	36	123	38	122	114.04932101	22.5249585100000012	114.051761350000007	22.5271744699999985	1
2019-10-24 00:38:51	2019-10-24 01:13:30	3.05925700000000012	03	未知	22.5286576888728902	114.052859596599419	440304	V0440300	12619	36	124	37	123	114.051761350000007	22.5249585100000012	114.054201680000006	22.5271744699999985	1
2019-10-24 08:32:37	2019-10-24 10:51:05	3.05925700000000012	02	19-29岁	22.5288106341665006	114.053818162607939	440304	V0440300	12619	36	124	37	123	114.051761350000007	22.5249585100000012	114.054201680000006	22.5271744699999985	1
2019-10-24 21:14:21	2019-10-24 23:35:35	3.05925700000000012	01	未知	22.5280035285946596	114.059032953363442	440304	V0440300	12621	36	126	37	125	114.056642019999998	22.5249585100000012	114.059082349999997	22.5271744699999985	1
2019-10-24 23:31:26	2019-10-24 23:32:59	3.05925700000000012	01	40-49岁	22.5274217831162282	114.057821161148865	440304	V0440300	12621	36	126	37	125	114.056642019999998	22.5249585100000012	114.059082349999997	22.5271744699999985	1
2019-10-24 11:16:51	2019-10-24 13:04:37	3.05925700000000012	02	30-39岁	22.527431529974649	114.064281588612204	440304	V0440300	12624	36	129	37	128	114.063963029999996	22.5249585100000012	114.066403359999995	22.5271744699999985	1
2019-10-24 21:36:57	2019-10-24 22:22:42	3.05925700000000012	02	19-29岁	22.5277133746931	114.065383169883233	440304	V0440300	12624	36	129	37	128	114.063963029999996	22.5249585100000012	114.066403359999995	22.5271744699999985	1
2019-10-24 14:37:14	2019-10-24 18:37:35	3.05925700000000012	02	50-59岁	22.5278865661371697	114.065476661264512	440304	V0440300	12624	36	129	37	128	114.063963029999996	22.5249585100000012	114.066403359999995	22.5271744699999985	1
2019-10-24 17:59:59	2019-10-24 19:59:43	3.05925700000000012	01	30-39岁	22.5281814593902006	114.065314981677744	440304	V0440300	12624	36	129	37	128	114.063963029999996	22.5249585100000012	114.066403359999995	22.5271744699999985	1
2019-10-24 15:25:13	2019-10-24 18:36:30	3.05925700000000012	02	30-39岁	22.5288243801357098	114.067409623533834	440304	V0440300	12625	36	130	37	129	114.066403359999995	22.5249585100000012	114.068843700000002	22.5271744699999985	1
2019-10-24 09:13:07	2019-10-24 19:12:45	3.05925700000000012	01	19-29岁	22.5275896072069592	114.068494678284878	440304	V0440300	12625	36	130	37	129	114.066403359999995	22.5249585100000012	114.068843700000002	22.5271744699999985	1
2019-10-24 09:39:28	2019-10-24 10:36:37	2.29234759999999982	03	19-29岁	22.5302678087479009	113.90743177790317	440305	V0440300	12916	37	64	40	63	113.905341179999994	22.5271744699999985	113.907781510000007	22.5293904199999986	1
2019-10-24 22:59:33	2019-10-24 23:32:48	2.29234759999999982	02	30-39岁	22.5298328686815701	113.906402026361548	440305	V0440300	12916	37	64	40	63	113.905341179999994	22.5271744699999985	113.907781510000007	22.5293904199999986	1
2019-10-24 16:11:18	2019-10-24 17:50:37	2.29234759999999982	01	30-39岁	22.5311793499000217	113.908373202423761	440305	V0440300	12917	37	65	40	64	113.907781510000007	22.5271744699999985	113.910221849999999	22.5293904199999986	1
2019-10-24 08:13:19	2019-10-24 08:59:49	2.29234759999999982	01	40-49岁	22.5297564959447882	113.909939782170653	440305	V0440300	12917	37	65	40	64	113.907781510000007	22.5271744699999985	113.910221849999999	22.5293904199999986	1
2019-10-24 18:57:29	2019-10-24 18:57:29	2.29234759999999982	02	50-59岁	22.5304082658049403	113.912392751901564	440305	V0440300	12918	37	66	40	65	113.910221849999999	22.5271744699999985	113.912662190000006	22.5293904199999986	1
2019-10-24 21:49:55	2019-10-24 23:26:56	2.29234759999999982	01	50-59岁	22.5299975616149588	113.914033922562652	440305	V0440300	12919	37	67	40	66	113.912662190000006	22.5271744699999985	113.915102520000005	22.5293904199999986	1
2019-10-24 07:31:06	2019-10-24 09:50:38	2.29234759999999982	02	60岁以上	22.5301378276893907	113.914759390945719	440305	V0440300	12919	37	67	40	66	113.912662190000006	22.5271744699999985	113.915102520000005	22.5293904199999986	1
2019-10-24 18:27:50	2019-10-24 20:33:22	2.29234759999999982	03	未知	22.5308870612990688	113.916180488597718	440305	V0440300	12920	37	68	40	67	113.915102520000005	22.5271744699999985	113.917542859999998	22.5293904199999986	1
2019-10-24 15:22:57	2019-10-24 17:24:10	2.29234759999999982	02	19-29岁	22.5310295525969906	113.91702249025964	440305	V0440300	12920	37	68	40	67	113.915102520000005	22.5271744699999985	113.917542859999998	22.5293904199999986	3
2019-10-24 13:24:42	2019-10-24 15:22:23	2.29234759999999982	02	19-29岁	22.5310295525969906	113.91702249025964	440305	V0440300	12920	37	68	40	67	113.915102520000005	22.5271744699999985	113.917542859999998	22.5293904199999986	3
2019-10-24 18:55:09	2019-10-24 20:50:50	2.29234759999999982	02	19-29岁	22.5310295525969906	113.91702249025964	440305	V0440300	12920	37	68	40	67	113.915102520000005	22.5271744699999985	113.917542859999998	22.5293904199999986	3
2019-10-24 19:55:09	2019-10-24 21:35:45	2.29234759999999982	01	19-29岁	22.5295049557428904	113.918464958906341	440305	V0440300	12921	37	69	40	68	113.917542859999998	22.5271744699999985	113.919983189999996	22.5293904199999986	1
2019-10-24 11:58:01	2019-10-24 13:11:00	2.29234759999999982	01	30-39岁	22.5308467887463308	113.923972481662133	440305	V0440300	12923	37	71	40	70	113.922423530000003	22.5271744699999985	113.924863869999996	22.5293904199999986	1
2019-10-24 07:50:40	2019-10-24 08:50:27	2.29234759999999982	02	19-29岁	22.5296984546342394	113.935674846258124	440305	V0440300	12928	37	76	39	75	113.934625209999993	22.5271744699999985	113.93706555	22.5293904199999986	1
2019-10-24 09:58:34	2019-10-24 09:59:34	2.29234759999999982	01	50-59岁	22.5312881945051302	113.943333819036994	440305	V0440300	12931	37	79	39	78	113.941946220000005	22.5271744699999985	113.944386559999998	22.5293904199999986	2
2019-10-24 13:14:42	2019-10-24 16:21:37	2.29234759999999982	01	50-59岁	22.5312881945051302	113.943333819036994	440305	V0440300	12931	37	79	39	78	113.941946220000005	22.5271744699999985	113.944386559999998	22.5293904199999986	2
2019-10-24 09:05:29	2019-10-24 16:20:38	2.29234759999999982	01	40-49岁	22.5297748709101597	113.943483727001535	440305	V0440300	12931	37	79	39	78	113.941946220000005	22.5271744699999985	113.944386559999998	22.5293904199999986	1
2019-10-24 19:56:19	2019-10-24 21:58:58	2.29234759999999982	01	30-39岁	22.5315195413511091	113.946010005866313	440305	V0440300	12932	37	80	39	79	113.944386559999998	22.5271744699999985	113.946826889999997	22.5293904199999986	1
2019-10-24 18:40:25	2019-10-24 20:08:10	2.29234759999999982	03	未知	22.5314995348234604	113.948283710944068	440305	V0440300	12933	37	81	39	80	113.946826889999997	22.5271744699999985	113.949267230000004	22.5293904199999986	1
2019-10-24 18:37:22	2019-10-24 19:55:17	2.29234759999999982	01	30-39岁	22.5301951603098907	113.948506689036776	440305	V0440300	12933	37	81	39	80	113.946826889999997	22.5271744699999985	113.949267230000004	22.5293904199999986	1
2019-10-24 10:24:40	2019-10-24 12:35:40	2.29234759999999982	02	30-39岁	22.5303579303416086	113.950426628814597	440305	V0440300	12934	37	82	39	81	113.949267230000004	22.5271744699999985	113.951707560000003	22.5293904199999986	1
2019-10-24 10:47:21	2019-10-24 15:13:12	2.29234759999999982	02	30-39岁	22.5300550381313798	113.983172265248555	440305	V0440300	12947	37	95	39	94	113.980991599999996	22.5271744699999985	113.983431929999995	22.5293904199999986	1
2019-10-24 08:15:40	2019-10-24 08:47:08	2.29234759999999982	02	19-29岁	22.5312288178171691	113.983681075189125	440305	V0440300	12948	37	96	39	95	113.983431929999995	22.5271744699999985	113.985872270000002	22.5293904199999986	2
2019-10-24 20:25:08	2019-10-24 23:35:35	2.29234759999999982	02	19-29岁	22.5312288178171691	113.983681075189125	440305	V0440300	12948	37	96	39	95	113.983431929999995	22.5271744699999985	113.985872270000002	22.5293904199999986	2
2019-10-24 12:17:04	2019-10-24 13:38:24	2.29234759999999982	01	40-49岁	22.5311515076426687	113.988705426873736	440305	V0440300	12950	37	98	39	97	113.988312609999994	22.5271744699999985	113.990752939999993	22.5293904199999986	1
2019-10-24 01:58:15	2019-10-24 05:09:14	2.29234759999999982	01	30-39岁	22.5294779944992101	113.988498865375647	440305	V0440300	12950	37	98	39	97	113.988312609999994	22.5271744699999985	113.990752939999993	22.5293904199999986	2
2019-10-24 17:06:01	2019-10-24 23:35:55	2.29234759999999982	01	30-39岁	22.5294779944992101	113.988498865375647	440305	V0440300	12950	37	98	39	97	113.988312609999994	22.5271744699999985	113.990752939999993	22.5293904199999986	2
2019-10-24 18:42:30	2019-10-24 23:17:06	3.05925700000000012	02	60岁以上	22.5302901769394417	113.988976706064207	440304	V0440300	12950	37	98	39	97	113.988312609999994	22.5271744699999985	113.990752939999993	22.5293904199999986	1
2019-10-24 00:05:01	2019-10-24 00:20:09	3.05925700000000012	02	19-29岁	22.5314896279206813	113.994235690547043	440304	V0440300	12952	37	100	39	99	113.99319328	22.5271744699999985	113.995633609999999	22.5293904199999986	1
2019-10-24 00:00:27	2019-10-24 08:44:18	3.05925700000000012	02	60岁以上	22.5312007837777806	113.996165534917679	440304	V0440300	12953	37	101	39	100	113.995633609999999	22.5271744699999985	113.998073950000006	22.5293904199999986	1
2019-10-24 19:41:54	2019-10-24 20:27:25	3.05925700000000012	01	30-39岁	22.5296745783345997	114.019883898917925	440304	V0440300	12962	37	110	39	109	114.017596639999994	22.5271744699999985	114.02003698	22.5293904199999986	1
2019-10-24 16:11:01	2019-10-24 17:30:24	3.05925700000000012	01	40-49岁	22.5299741171681589	114.019488860674713	440304	V0440300	12962	37	110	39	109	114.017596639999994	22.5271744699999985	114.02003698	22.5293904199999986	1
2019-10-24 19:14:29	2019-10-24 20:32:13	3.05925700000000012	01	30-39岁	22.5299807989806098	114.019362420113254	440304	V0440300	12962	37	110	39	109	114.017596639999994	22.5271744699999985	114.02003698	22.5293904199999986	1
2019-10-24 07:18:35	2019-10-24 08:22:25	3.05925700000000012	01	19-29岁	22.5300846427414001	114.021070060051201	440304	V0440300	12963	37	111	39	110	114.02003698	22.5271744699999985	114.022477309999999	22.5293904199999986	1
2019-10-24 18:22:17	2019-10-24 19:16:07	3.05925700000000012	01	19-29岁	22.5314837001584003	114.02156465418895	440304	V0440300	12963	37	111	39	110	114.02003698	22.5271744699999985	114.022477309999999	22.5293904199999986	1
2019-10-24 16:34:09	2019-10-24 23:16:44	3.05925700000000012	02	19-29岁	22.5312325019991988	114.02213353058751	440304	V0440300	12963	37	111	39	110	114.02003698	22.5271744699999985	114.022477309999999	22.5293904199999986	1
2019-10-24 07:18:12	2019-10-24 08:40:07	3.05925700000000012	02	30-39岁	22.5295611460910585	114.022043095445824	440304	V0440300	12963	37	111	39	110	114.02003698	22.5271744699999985	114.022477309999999	22.5293904199999986	1
2019-10-24 20:25:33	2019-10-24 21:31:04	3.05925700000000012	02	19-29岁	22.5308742608061294	114.020334184185288	440304	V0440300	12963	37	111	39	110	114.02003698	22.5271744699999985	114.022477309999999	22.5293904199999986	1
2019-10-24 17:43:34	2019-10-24 21:06:56	3.05925700000000012	01	0-18岁	22.5297182230125799	114.020290997841229	440304	V0440300	12963	37	111	39	110	114.02003698	22.5271744699999985	114.022477309999999	22.5293904199999986	1
2019-10-24 20:37:17	2019-10-24 21:37:03	3.05925700000000012	02	30-39岁	22.5306028899036015	114.020301149725128	440304	V0440300	12963	37	111	39	110	114.02003698	22.5271744699999985	114.022477309999999	22.5293904199999986	1
2019-10-24 13:53:30	2019-10-24 15:09:37	3.05925700000000012	01	30-39岁	22.53105824062159	114.021496063340223	440304	V0440300	12963	37	111	39	110	114.02003698	22.5271744699999985	114.022477309999999	22.5293904199999986	1
2019-10-24 15:40:40	2019-10-24 18:28:08	3.05925700000000012	02	0-18岁	22.5306912561052108	114.02117362201389	440304	V0440300	12963	37	111	39	110	114.02003698	22.5271744699999985	114.022477309999999	22.5293904199999986	1
2019-10-24 07:15:30	2019-10-24 08:17:10	3.05925700000000012	01	19-29岁	22.5298277172800212	114.020842410913133	440304	V0440300	12963	37	111	39	110	114.02003698	22.5271744699999985	114.022477309999999	22.5293904199999986	1
2019-10-24 10:48:36	2019-10-24 22:37:32	3.05925700000000012	01	0-18岁	22.5296412625737794	114.021983085508012	440304	V0440300	12963	37	111	39	110	114.02003698	22.5271744699999985	114.022477309999999	22.5293904199999986	1
2019-10-24 16:35:44	2019-10-24 19:20:37	3.05925700000000012	02	19-29岁	22.5314125766926701	114.022110236025824	440304	V0440300	12963	37	111	39	110	114.02003698	22.5271744699999985	114.022477309999999	22.5293904199999986	2
2019-10-24 19:44:48	2019-10-24 19:44:48	3.05925700000000012	02	19-29岁	22.5314125766926701	114.022110236025824	440304	V0440300	12963	37	111	39	110	114.02003698	22.5271744699999985	114.022477309999999	22.5293904199999986	2
2019-10-24 09:17:00	2019-10-24 14:11:43	3.05925700000000012	01	30-39岁	22.5308352699995602	114.020665339004211	440304	V0440300	12963	37	111	39	110	114.02003698	22.5271744699999985	114.022477309999999	22.5293904199999986	1
2019-10-24 17:02:09	2019-10-24 18:19:28	3.05925700000000012	02	19-29岁	22.5300713659788912	114.022789932067496	440304	V0440300	12964	37	112	39	111	114.022477309999999	22.5271744699999985	114.024917650000006	22.5293904199999986	1
2019-10-24 19:16:58	2019-10-24 22:53:07	3.05925700000000012	01	30-39岁	22.5309729665438105	114.023227207479977	440304	V0440300	12964	37	112	39	111	114.022477309999999	22.5271744699999985	114.024917650000006	22.5293904199999986	1
2019-10-24 18:05:55	2019-10-24 22:16:56	3.05925700000000012	02	19-29岁	22.5306646098609491	114.023146384453213	440304	V0440300	12964	37	112	39	111	114.022477309999999	22.5271744699999985	114.024917650000006	22.5293904199999986	1
2019-10-24 19:02:56	2019-10-24 20:36:32	3.05925700000000012	02	19-29岁	22.5308766904365498	114.026804487109629	440304	V0440300	12965	37	113	39	112	114.024917650000006	22.5271744699999985	114.027357980000005	22.5293904199999986	1
2019-10-24 00:00:01	2019-10-24 00:22:21	3.05925700000000012	01	30-39岁	22.5301387773644386	114.031318447241162	440304	V0440300	12967	37	115	39	114	114.029798319999998	22.5271744699999985	114.032238660000004	22.5293904199999986	1
2019-10-24 11:38:51	2019-10-24 11:39:51	3.05925700000000012	01	50-59岁	22.5298504363003609	114.032811044904037	440304	V0440300	12968	37	116	39	115	114.032238660000004	22.5271744699999985	114.034678990000003	22.5293904199999986	1
2019-10-24 20:25:22	2019-10-24 21:52:50	3.05925700000000012	02	19-29岁	22.530952915975579	114.035332887613876	440304	V0440300	12969	37	117	39	116	114.034678990000003	22.5271744699999985	114.037119329999996	22.5293904199999986	1
2019-10-24 17:49:31	2019-10-24 19:10:27	3.05925700000000012	01	30-39岁	22.5301633990178409	114.03607839852242	440304	V0440300	12969	37	117	39	116	114.034678990000003	22.5271744699999985	114.037119329999996	22.5293904199999986	1
2019-10-24 18:43:28	2019-10-24 22:31:35	3.05925700000000012	02	19-29岁	22.5296520064280088	114.03967424734158	440304	V0440300	12971	37	119	39	118	114.039559659999995	22.5271744699999985	114.042000000000002	22.5293904199999986	1
2019-10-24 20:03:09	2019-10-24 21:54:07	3.05925700000000012	02	30-39岁	22.5310962332956706	114.041644807784465	440304	V0440300	12971	37	119	39	118	114.039559659999995	22.5271744699999985	114.042000000000002	22.5293904199999986	1
2019-10-24 18:14:31	2019-10-24 21:15:07	3.05925700000000012	02	19-29岁	22.5295715615592904	114.046097761150619	440304	V0440300	12973	37	121	39	120	114.044440339999994	22.5271744699999985	114.046880669999993	22.5293904199999986	1
2019-10-24 22:48:43	2019-10-24 23:31:29	3.05925700000000012	01	30-39岁	22.5311045351954817	114.049465528713384	440304	V0440300	12975	37	123	38	122	114.04932101	22.5271744699999985	114.051761350000007	22.5293904199999986	1
2019-10-24 09:40:31	2019-10-24 10:52:27	3.05925700000000012	03	未知	22.5296631100820015	114.052070735610357	440304	V0440300	12976	37	124	38	123	114.051761350000007	22.5271744699999985	114.054201680000006	22.5293904199999986	1
2019-10-24 15:31:49	2019-10-24 15:32:49	3.05925700000000012	03	未知	22.5296926995914006	114.060590485571481	440304	V0440300	12979	37	127	38	126	114.059082349999997	22.5271744699999985	114.061522690000004	22.5293904199999986	1
2019-10-24 20:34:50	2019-10-24 22:48:06	2.29234759999999982	01	19-29岁	22.5316732047760198	113.905428402986914	440305	V0440300	13273	38	64	41	63	113.905341179999994	22.5293904199999986	113.907781510000007	22.5316063799999995	1
2019-10-24 19:57:01	2019-10-24 21:57:07	2.29234759999999982	02	30-39岁	22.5317497542737684	113.912226899487237	440305	V0440300	13275	38	66	41	65	113.910221849999999	22.5293904199999986	113.912662190000006	22.5316063799999995	1
2019-10-24 16:20:30	2019-10-24 16:54:11	2.29234759999999982	01	19-29岁	22.5320804898513991	113.911121788097972	440305	V0440300	13275	38	66	41	65	113.910221849999999	22.5293904199999986	113.912662190000006	22.5316063799999995	3
2019-10-24 16:54:13	2019-10-24 18:37:37	2.29234759999999982	01	19-29岁	22.5320804898513991	113.911121788097972	440305	V0440300	13275	38	66	41	65	113.910221849999999	22.5293904199999986	113.912662190000006	22.5316063799999995	3
2019-10-24 18:42:07	2019-10-24 20:48:23	2.29234759999999982	01	19-29岁	22.5320804898513991	113.911121788097972	440305	V0440300	13275	38	66	41	65	113.910221849999999	22.5293904199999986	113.912662190000006	22.5316063799999995	3
2019-10-24 06:58:01	2019-10-24 17:38:38	2.29234759999999982	02	40-49岁	22.5320299583914689	113.912249808258863	440305	V0440300	13275	38	66	41	65	113.910221849999999	22.5293904199999986	113.912662190000006	22.5316063799999995	1
2019-10-24 16:37:04	2019-10-24 19:28:19	2.29234759999999982	02	40-49岁	22.5334173374641082	113.915415080162717	440305	V0440300	13277	38	68	41	67	113.915102520000005	22.5293904199999986	113.917542859999998	22.5316063799999995	1
2019-10-24 09:34:06	2019-10-24 11:34:22	2.29234759999999982	01	19-29岁	22.5326088804167988	113.9193772174537	440305	V0440300	13278	38	69	41	68	113.917542859999998	22.5293904199999986	113.919983189999996	22.5316063799999995	1
2019-10-24 13:48:14	2019-10-24 13:49:14	2.29234759999999982	01	30-39岁	22.5320578622161989	113.921235238296006	440305	V0440300	13279	38	70	41	69	113.919983189999996	22.5293904199999986	113.922423530000003	22.5316063799999995	1
2019-10-24 19:04:20	2019-10-24 20:11:22	2.29234759999999982	02	30-39岁	22.5324802670486903	113.929638827363235	440305	V0440300	13282	38	73	40	72	113.927304199999995	22.5293904199999986	113.929744540000002	22.5316063799999995	1
2019-10-24 07:18:22	2019-10-24 07:19:22	2.29234759999999982	01	30-39岁	22.5324657339556609	113.928405374684033	440305	V0440300	13282	38	73	40	72	113.927304199999995	22.5293904199999986	113.929744540000002	22.5316063799999995	1
2019-10-24 08:15:47	2019-10-24 08:15:47	2.29234759999999982	03	19-29岁	22.5333916871530811	113.929162063210185	440305	V0440300	13282	38	73	40	72	113.927304199999995	22.5293904199999986	113.929744540000002	22.5316063799999995	1
2019-10-24 11:52:46	2019-10-24 15:30:04	2.29234759999999982	01	19-29岁	22.5335184216773001	113.931073081675066	440305	V0440300	13283	38	74	40	73	113.929744540000002	22.5293904199999986	113.932184879999994	22.5316063799999995	1
2019-10-24 19:35:20	2019-10-24 19:36:20	2.29234759999999982	01	19-29岁	22.5321963501840798	113.932258377623057	440305	V0440300	13284	38	75	40	74	113.932184879999994	22.5293904199999986	113.934625209999993	22.5316063799999995	1
2019-10-24 00:00:08	2019-10-24 07:43:34	2.29234759999999982	01	40-49岁	22.5321412645106918	113.956906132671108	440305	V0440300	13294	38	85	40	84	113.956588240000002	22.5293904199999986	113.959028570000001	22.5316063799999995	2
2019-10-24 23:28:32	2019-10-24 23:28:32	2.29234759999999982	01	40-49岁	22.5321412645106918	113.956906132671108	440305	V0440300	13294	38	85	40	84	113.956588240000002	22.5293904199999986	113.959028570000001	22.5316063799999995	2
2019-10-24 16:51:22	2019-10-24 17:32:43	2.29234759999999982	02	30-39岁	22.5329231501592311	113.957209579884548	440305	V0440300	13294	38	85	40	84	113.956588240000002	22.5293904199999986	113.959028570000001	22.5316063799999995	1
2019-10-24 15:10:46	2019-10-24 17:13:57	2.29234759999999982	01	19-29岁	22.5326153336784607	113.960976019919684	440305	V0440300	13295	38	86	40	85	113.959028570000001	22.5293904199999986	113.961468909999994	22.5316063799999995	1
2019-10-24 16:41:55	2019-10-24 19:41:02	2.29234759999999982	02	30-39岁	22.5316522372690713	113.961589721242049	440305	V0440300	13296	38	87	40	86	113.961468909999994	22.5293904199999986	113.963909240000007	22.5316063799999995	1
2019-10-24 12:59:49	2019-10-24 14:18:35	2.29234759999999982	02	30-39岁	22.5324532903076182	113.96147503193562	440305	V0440300	13296	38	87	40	86	113.961468909999994	22.5293904199999986	113.963909240000007	22.5316063799999995	1
2019-10-24 17:30:06	2019-10-24 17:31:06	2.29234759999999982	01	19-29岁	22.5321690528352008	113.966018142228791	440305	V0440300	13297	38	88	40	87	113.963909240000007	22.5293904199999986	113.966349579999999	22.5316063799999995	1
2019-10-24 21:29:32	2019-10-24 23:32:16	2.29234759999999982	01	19-29岁	22.5322192309285505	113.964851248203331	440305	V0440300	13297	38	88	40	87	113.963909240000007	22.5293904199999986	113.966349579999999	22.5316063799999995	2
2019-10-24 00:00:00	2019-10-24 08:38:04	2.29234759999999982	01	19-29岁	22.5322192309285505	113.964851248203331	440305	V0440300	13297	38	88	40	87	113.963909240000007	22.5293904199999986	113.966349579999999	22.5316063799999995	2
2019-10-24 21:16:28	2019-10-24 23:39:11	2.29234759999999982	01	19-29岁	22.5317734939844208	113.967056575286918	440305	V0440300	13298	38	89	40	88	113.966349579999999	22.5293904199999986	113.968789920000006	22.5316063799999995	1
2019-10-24 17:18:36	2019-10-24 23:00:53	2.29234759999999982	01	30-39岁	22.5316928341601006	113.982437178213644	440305	V0440300	13304	38	95	40	94	113.980991599999996	22.5293904199999986	113.983431929999995	22.5316063799999995	1
2019-10-24 22:13:55	2019-10-24 22:42:54	2.29234759999999982	02	19-29岁	22.5331703370696488	113.982298182267186	440305	V0440300	13304	38	95	40	94	113.980991599999996	22.5293904199999986	113.983431929999995	22.5316063799999995	1
2019-10-24 19:24:44	2019-10-24 23:34:22	2.29234759999999982	02	50-59岁	22.5332969316184588	113.987123870112796	440305	V0440300	13306	38	97	40	96	113.985872270000002	22.5293904199999986	113.988312609999994	22.5316063799999995	1
2019-10-24 23:31:19	2019-10-24 23:32:47	2.29234759999999982	01	19-29岁	22.5324900977795188	113.98741341192877	440305	V0440300	13306	38	97	40	96	113.985872270000002	22.5293904199999986	113.988312609999994	22.5316063799999995	1
2019-10-24 16:16:47	2019-10-24 23:21:24	2.29234759999999982	01	19-29岁	22.5332859333054891	113.986055438664323	440305	V0440300	13306	38	97	40	96	113.985872270000002	22.5293904199999986	113.988312609999994	22.5316063799999995	1
2019-10-24 18:08:06	2019-10-24 19:13:46	3.05925700000000012	02	40-49岁	22.5316651842475402	113.988665135225006	440304	V0440300	13307	38	98	40	97	113.988312609999994	22.5293904199999986	113.990752939999993	22.5316063799999995	1
2019-10-24 18:12:19	2019-10-24 18:43:30	3.05925700000000012	02	30-39岁	22.5331407504887515	113.992762074396623	440304	V0440300	13308	38	99	40	98	113.990752939999993	22.5293904199999986	113.99319328	22.5316063799999995	2
2019-10-24 17:35:51	2019-10-24 18:12:02	3.05925700000000012	02	30-39岁	22.5331407504887515	113.992762074396623	440304	V0440300	13308	38	99	40	98	113.990752939999993	22.5293904199999986	113.99319328	22.5316063799999995	2
2019-10-24 13:32:06	2019-10-24 17:58:05	3.05925700000000012	01	60岁以上	22.5333293753421984	114.008195558513719	440304	V0440300	13315	38	106	40	105	114.007835290000003	22.5293904199999986	114.010275629999995	22.5316063799999995	1
2019-10-24 21:23:25	2019-10-24 23:19:31	3.05925700000000012	01	40-49岁	22.5330040521631716	114.021298853663197	440304	V0440300	13320	38	111	40	110	114.02003698	22.5293904199999986	114.022477309999999	22.5316063799999995	1
2019-10-24 16:22:34	2019-10-24 23:35:12	3.05925700000000012	01	19-29岁	22.5321917646639811	114.020811092626516	440304	V0440300	13320	38	111	40	110	114.02003698	22.5293904199999986	114.022477309999999	22.5316063799999995	2
2019-10-24 00:01:47	2019-10-24 02:08:28	3.05925700000000012	01	19-29岁	22.5321917646639811	114.020811092626516	440304	V0440300	13320	38	111	40	110	114.02003698	22.5293904199999986	114.022477309999999	22.5316063799999995	2
2019-10-24 00:03:23	2019-10-24 00:13:24	3.05925700000000012	01	40-49岁	22.5318954330335295	114.021866707294691	440304	V0440300	13320	38	111	40	110	114.02003698	22.5293904199999986	114.022477309999999	22.5316063799999995	1
2019-10-24 15:33:09	2019-10-24 15:34:09	3.05925700000000012	02	19-29岁	22.5336228956146414	114.02693995814505	440304	V0440300	13322	38	113	40	112	114.024917650000006	22.5293904199999986	114.027357980000005	22.5316063799999995	1
2019-10-24 13:26:24	2019-10-24 22:50:36	3.05925700000000012	02	19-29岁	22.5331144536747701	114.041456050747399	440304	V0440300	13328	38	119	40	118	114.039559659999995	22.5293904199999986	114.042000000000002	22.5316063799999995	1
2019-10-24 18:54:12	2019-10-24 21:01:11	3.05925700000000012	01	30-39岁	22.5320310951531795	114.044384066979191	440304	V0440300	13329	38	120	40	119	114.042000000000002	22.5293904199999986	114.044440339999994	22.5316063799999995	1
2019-10-24 18:42:45	2019-10-24 20:57:28	3.05925700000000012	01	19-29岁	22.531654703676999	114.046986105892699	440304	V0440300	13331	38	122	39	121	114.046880669999993	22.5293904199999986	114.04932101	22.5316063799999995	1
2019-10-24 21:07:56	2019-10-24 22:22:03	3.05925700000000012	01	30-39岁	22.5322117942697986	114.05423173769961	440304	V0440300	13334	38	125	39	124	114.054201680000006	22.5293904199999986	114.056642019999998	22.5316063799999995	1
2019-10-24 14:41:38	2019-10-24 23:32:56	3.05925700000000012	01	19-29岁	22.5320734824658295	114.060977261160801	440304	V0440300	13336	38	127	39	126	114.059082349999997	22.5293904199999986	114.061522690000004	22.5316063799999995	1
2019-10-24 04:37:40	2019-10-24 05:08:24	3.05925700000000012	01	30-39岁	22.5317960016969998	114.067035934088651	440304	V0440300	13339	38	130	39	129	114.066403359999995	22.5293904199999986	114.068843700000002	22.5316063799999995	1
2019-10-24 12:06:10	2019-10-24 13:32:31	3.05925700000000012	02	30-39岁	22.5335900296223599	114.07187531017766	440304	V0440300	13341	38	132	39	131	114.071284030000001	22.5293904199999986	114.073724369999994	22.5316063799999995	1
2019-10-24 12:08:05	2019-10-24 13:09:37	3.05925700000000012	03	未知	22.5326476997343299	114.077627451095154	440304	V0440300	13343	38	134	39	133	114.07616471	22.5293904199999986	114.078605039999999	22.5316063799999995	1
2019-10-24 21:35:48	2019-10-24 23:18:27	3.05925700000000012	01	19-29岁	22.5328156100912587	114.076934099176441	440304	V0440300	13343	38	134	39	133	114.07616471	22.5293904199999986	114.078605039999999	22.5316063799999995	1
2019-10-24 18:56:06	2019-10-24 21:04:07	2.29234759999999982	03	19-29岁	22.5353859386063284	113.90749257194274	440305	V0440300	13630	39	64	42	63	113.905341179999994	22.5316063799999995	113.907781510000007	22.5338223400000004	1
2019-10-24 12:27:33	2019-10-24 16:18:38	2.29234759999999982	01	30-39岁	22.5351718058940413	113.912315897713654	440305	V0440300	13632	39	66	42	65	113.910221849999999	22.5316063799999995	113.912662190000006	22.5338223400000004	1
2019-10-24 23:34:44	2019-10-24 23:34:44	2.29234759999999982	03	未知	22.5348769573026502	113.925184935291526	440305	V0440300	13638	39	72	41	71	113.924863869999996	22.5316063799999995	113.927304199999995	22.5338223400000004	1
2019-10-24 19:23:29	2019-10-24 23:30:36	2.29234759999999982	01	50-59岁	22.5341388224630599	113.929534122906347	440305	V0440300	13639	39	73	41	72	113.927304199999995	22.5316063799999995	113.929744540000002	22.5338223400000004	1
2019-10-24 18:58:25	2019-10-24 20:57:53	2.29234759999999982	03	未知	22.5352174082965107	113.944937680415634	440305	V0440300	13646	39	80	41	79	113.944386559999998	22.5316063799999995	113.946826889999997	22.5338223400000004	1
2019-10-24 18:47:55	2019-10-24 21:07:52	2.29234759999999982	01	50-59岁	22.5355655053769404	113.949962434412427	440305	V0440300	13648	39	82	41	81	113.949267230000004	22.5316063799999995	113.951707560000003	22.5338223400000004	1
2019-10-24 18:39:33	2019-10-24 21:24:37	2.29234759999999982	01	50-59岁	22.5343443109100505	113.960296956088854	440305	V0440300	13652	39	86	41	85	113.959028570000001	22.5316063799999995	113.961468909999994	22.5338223400000004	1
2019-10-24 15:44:35	2019-10-24 22:35:00	2.29234759999999982	01	19-29岁	22.5342901875808792	113.965554013069863	440305	V0440300	13654	39	88	41	87	113.963909240000007	22.5316063799999995	113.966349579999999	22.5338223400000004	1
2019-10-24 17:51:14	2019-10-24 19:58:36	2.29234759999999982	02	40-49岁	22.53599582976317	113.970335476682664	440305	V0440300	13656	39	90	41	89	113.968789920000006	22.5316063799999995	113.971230250000005	22.5338223400000004	1
2019-10-24 17:54:52	2019-10-24 20:21:18	2.29234759999999982	02	40-49岁	22.5353198955757001	113.975178710501964	440305	V0440300	13658	39	92	41	91	113.973670589999998	22.5316063799999995	113.976110930000004	22.5338223400000004	1
2019-10-24 21:24:40	2019-10-24 21:28:31	2.29234759999999982	01	19-29岁	22.5358983270328217	113.980023755160715	440305	V0440300	13660	39	94	41	93	113.978551260000003	22.5316063799999995	113.980991599999996	22.5338223400000004	1
2019-10-24 13:51:54	2019-10-24 20:41:32	2.29234759999999982	02	0-18岁	22.5359269630182695	113.982510257850919	440305	V0440300	13661	39	95	41	94	113.980991599999996	22.5316063799999995	113.983431929999995	22.5338223400000004	1
2019-10-24 21:50:51	2019-10-24 23:31:02	2.29234759999999982	02	40-49岁	22.5353728112577691	113.985203736313224	440305	V0440300	13662	39	96	41	95	113.983431929999995	22.5316063799999995	113.985872270000002	22.5338223400000004	3
2019-10-24 07:32:39	2019-10-24 08:28:14	2.29234759999999982	02	40-49岁	22.5353728112577691	113.985203736313224	440305	V0440300	13662	39	96	41	95	113.983431929999995	22.5316063799999995	113.985872270000002	22.5338223400000004	3
2019-10-24 00:11:22	2019-10-24 01:37:38	2.29234759999999982	02	40-49岁	22.5353728112577691	113.985203736313224	440305	V0440300	13662	39	96	41	95	113.983431929999995	22.5316063799999995	113.985872270000002	22.5338223400000004	3
2019-10-24 13:08:40	2019-10-24 14:45:23	3.05925700000000012	01	40-49岁	22.5348043798616295	113.990510925315945	440304	V0440300	13664	39	98	41	97	113.988312609999994	22.5316063799999995	113.990752939999993	22.5338223400000004	1
2019-10-24 18:18:01	2019-10-24 20:14:54	3.05925700000000012	01	19-29岁	22.5353828569545804	113.992004259007871	440304	V0440300	13665	39	99	41	98	113.990752939999993	22.5316063799999995	113.99319328	22.5338223400000004	1
2019-10-24 12:10:22	2019-10-24 15:36:10	3.05925700000000012	02	30-39岁	22.5356063309257593	113.991406775984103	440304	V0440300	13665	39	99	41	98	113.990752939999993	22.5316063799999995	113.99319328	22.5338223400000004	1
2019-10-24 11:40:36	2019-10-24 17:57:31	3.05925700000000012	02	30-39岁	22.5353148009588509	113.991743419710289	440304	V0440300	13665	39	99	41	98	113.990752939999993	22.5316063799999995	113.99319328	22.5338223400000004	1
2019-10-24 18:03:44	2019-10-24 23:13:00	3.05925700000000012	02	19-29岁	22.5350255375813298	113.996063307916174	440304	V0440300	13667	39	101	41	100	113.995633609999999	22.5316063799999995	113.998073950000006	22.5338223400000004	1
2019-10-24 07:56:12	2019-10-24 08:05:26	3.05925700000000012	01	19-29岁	22.5352509894164399	113.998953613474242	440304	V0440300	13668	39	102	41	101	113.998073950000006	22.5316063799999995	114.000514289999998	22.5338223400000004	1
2019-10-24 18:43:02	2019-10-24 21:02:29	3.05925700000000012	02	19-29岁	22.5342111659165205	114.004173812498991	440304	V0440300	13670	39	104	41	103	114.002954619999997	22.5316063799999995	114.005394960000004	22.5338223400000004	1
2019-10-24 20:47:05	2019-10-24 21:42:29	3.05925700000000012	01	19-29岁	22.5354608301707096	114.017019852899423	440304	V0440300	13675	39	109	41	108	114.015156300000001	22.5316063799999995	114.017596639999994	22.5338223400000004	1
2019-10-24 06:10:06	2019-10-24 07:35:13	3.05925700000000012	01	19-29岁	22.5357503421774403	114.019491095647268	440304	V0440300	13676	39	110	41	109	114.017596639999994	22.5316063799999995	114.02003698	22.5338223400000004	1
2019-10-24 12:53:18	2019-10-24 15:46:30	3.05925700000000012	01	19-29岁	22.5359802251104888	114.019233552284675	440304	V0440300	13676	39	110	41	109	114.017596639999994	22.5316063799999995	114.02003698	22.5338223400000004	1
2019-10-24 21:15:27	2019-10-24 23:00:08	3.05925700000000012	01	19-29岁	22.5338593644681602	114.020211795045142	440304	V0440300	13677	39	111	41	110	114.02003698	22.5316063799999995	114.022477309999999	22.5338223400000004	1
2019-10-24 16:51:37	2019-10-24 19:41:17	3.05925700000000012	01	30-39岁	22.5343459963149506	114.020172198381943	440304	V0440300	13677	39	111	41	110	114.02003698	22.5316063799999995	114.022477309999999	22.5338223400000004	1
2019-10-24 14:34:34	2019-10-24 15:40:37	3.05925700000000012	01	19-29岁	22.5345756078292005	114.02867805693424	440304	V0440300	13680	39	114	41	113	114.027357980000005	22.5316063799999995	114.029798319999998	22.5338223400000004	1
2019-10-24 18:51:17	2019-10-24 19:50:54	3.05925700000000012	01	19-29岁	22.5354271581721193	114.027872858038691	440304	V0440300	13680	39	114	41	113	114.027357980000005	22.5316063799999995	114.029798319999998	22.5338223400000004	1
2019-10-24 15:32:17	2019-10-24 17:32:59	3.05925700000000012	01	60岁以上	22.5351311563183998	114.04167537458892	440304	V0440300	13685	39	119	41	118	114.039559659999995	22.5316063799999995	114.042000000000002	22.5338223400000004	1
2019-10-24 09:40:27	2019-10-24 14:59:47	3.05925700000000012	01	60岁以上	22.5341229360214008	114.043290227421721	440304	V0440300	13686	39	120	41	119	114.042000000000002	22.5316063799999995	114.044440339999994	22.5338223400000004	1
2019-10-24 11:15:54	2019-10-24 11:46:43	3.05925700000000012	02	19-29岁	22.5358703037285792	114.045060117920471	440304	V0440300	13687	39	121	40	120	114.044440339999994	22.5316063799999995	114.046880669999993	22.5338223400000004	1
2019-10-24 20:52:36	2019-10-24 23:07:07	3.05925700000000012	02	60岁以上	22.5345853694152893	114.047827295946561	440304	V0440300	13688	39	122	40	121	114.046880669999993	22.5316063799999995	114.04932101	22.5338223400000004	1
2019-10-24 16:39:34	2019-10-24 20:31:11	3.05925700000000012	01	30-39岁	22.534585065157259	114.052238218197303	440304	V0440300	13690	39	124	40	123	114.051761350000007	22.5316063799999995	114.054201680000006	22.5338223400000004	1
2019-10-24 15:36:00	2019-10-24 16:53:21	3.05925700000000012	02	30-39岁	22.5339558992360303	114.052873385178771	440304	V0440300	13690	39	124	40	123	114.051761350000007	22.5316063799999995	114.054201680000006	22.5338223400000004	1
2019-10-24 22:43:00	2019-10-24 22:44:00	3.05925700000000012	01	19-29岁	22.5339401518367595	114.054476802014122	440304	V0440300	13691	39	125	40	124	114.054201680000006	22.5316063799999995	114.056642019999998	22.5338223400000004	1
2019-10-24 10:56:05	2019-10-24 12:05:19	3.05925700000000012	02	19-29岁	22.5357463375795213	114.060948047793275	440304	V0440300	13693	39	127	40	126	114.059082349999997	22.5316063799999995	114.061522690000004	22.5338223400000004	1
2019-10-24 19:05:45	2019-10-24 21:24:37	3.05925700000000012	02	19-29岁	22.5357641370968906	114.059946941204103	440304	V0440300	13693	39	127	40	126	114.059082349999997	22.5316063799999995	114.061522690000004	22.5338223400000004	1
2019-10-24 14:45:07	2019-10-24 16:56:23	3.05925700000000012	01	19-29岁	22.5355305262247896	114.06445031377325	440304	V0440300	13695	39	129	40	128	114.063963029999996	22.5316063799999995	114.066403359999995	22.5338223400000004	1
2019-10-24 19:12:26	2019-10-24 21:27:25	3.05925700000000012	01	40-49岁	22.5358642521405912	114.066911081672743	440304	V0440300	13696	39	130	40	129	114.066403359999995	22.5316063799999995	114.068843700000002	22.5338223400000004	1
2019-10-24 01:06:23	2019-10-24 04:10:49	3.05925700000000012	02	19-29岁	22.5357726808089502	114.078737265200402	440304	V0440300	13701	39	135	40	134	114.078605039999999	22.5316063799999995	114.081045380000006	22.5338223400000004	1
2019-10-24 18:56:08	2019-10-24 20:50:11	3.05925700000000012	01	19-29岁	22.5354803105202706	114.081026662058349	440304	V0440300	13701	39	135	40	134	114.078605039999999	22.5316063799999995	114.081045380000006	22.5338223400000004	1
2019-10-24 00:00:26	2019-10-24 00:23:49	2.29234759999999982	02	30-39岁	22.5370592827358394	113.903938466949754	440305	V0440300	13986	40	63	43	62	113.902900840000001	22.5338223400000004	113.905341179999994	22.5360383000000013	1
2019-10-24 11:07:40	2019-10-24 12:06:17	2.29234759999999982	01	30-39岁	22.5376225432520414	113.908822242853418	440305	V0440300	13988	40	65	43	64	113.907781510000007	22.5338223400000004	113.910221849999999	22.5360383000000013	1
2019-10-24 22:59:37	2019-10-24 22:59:37	2.29234759999999982	01	30-39岁	22.5367115104481002	113.911193556519621	440305	V0440300	13989	40	66	43	65	113.910221849999999	22.5338223400000004	113.912662190000006	22.5360383000000013	1
2019-10-24 10:36:39	2019-10-24 18:02:02	2.29234759999999982	02	40-49岁	22.5372695957619484	113.912997833091325	440305	V0440300	13990	40	67	43	66	113.912662190000006	22.5338223400000004	113.915102520000005	22.5360383000000013	1
2019-10-24 09:30:35	2019-10-24 18:26:43	2.29234759999999982	01	19-29岁	22.5376993209850482	113.914698115453277	440305	V0440300	13990	40	67	43	66	113.912662190000006	22.5338223400000004	113.915102520000005	22.5360383000000013	1
2019-10-24 16:28:55	2019-10-24 19:43:56	2.29234759999999982	01	40-49岁	22.5376512415011589	113.933410448604278	440305	V0440300	13998	40	75	42	74	113.932184879999994	22.5338223400000004	113.934625209999993	22.5360383000000013	1
2019-10-24 17:38:20	2019-10-24 17:39:20	2.29234759999999982	01	30-39岁	22.5365598293033003	113.960530158777388	440305	V0440300	14009	40	86	42	85	113.959028570000001	22.5338223400000004	113.961468909999994	22.5360383000000013	1
2019-10-24 14:16:59	2019-10-24 16:39:32	2.29234759999999982	01	19-29岁	22.5372743143766705	113.961087708091426	440305	V0440300	14009	40	86	42	85	113.959028570000001	22.5338223400000004	113.961468909999994	22.5360383000000013	1
2019-10-24 00:12:31	2019-10-24 08:32:07	2.29234759999999982	02	30-39岁	22.5372397485805287	113.960214088538237	440305	V0440300	14009	40	86	42	85	113.959028570000001	22.5338223400000004	113.961468909999994	22.5360383000000013	1
2019-10-24 07:40:48	2019-10-24 09:47:27	2.29234759999999982	02	30-39岁	22.5371956934082114	113.961225444433254	440305	V0440300	14009	40	86	42	85	113.959028570000001	22.5338223400000004	113.961468909999994	22.5360383000000013	1
2019-10-24 15:43:01	2019-10-24 23:12:25	2.29234759999999982	01	19-29岁	22.5375214254901088	113.960314785060191	440305	V0440300	14009	40	86	42	85	113.959028570000001	22.5338223400000004	113.961468909999994	22.5360383000000013	1
2019-10-24 19:48:41	2019-10-24 20:58:46	2.29234759999999982	02	30-39岁	22.5380292585163318	113.962353598130392	440305	V0440300	14010	40	87	42	86	113.961468909999994	22.5338223400000004	113.963909240000007	22.5360383000000013	1
2019-10-24 16:00:07	2019-10-24 18:43:29	2.29234759999999982	02	30-39岁	22.5378425950691188	113.962027363539391	440305	V0440300	14010	40	87	42	86	113.961468909999994	22.5338223400000004	113.963909240000007	22.5360383000000013	1
2019-10-24 11:23:41	2019-10-24 13:06:25	2.29234759999999982	02	19-29岁	22.5380168397961711	113.963607152317493	440305	V0440300	14010	40	87	42	86	113.961468909999994	22.5338223400000004	113.963909240000007	22.5360383000000013	1
2019-10-24 07:36:16	2019-10-24 13:44:04	2.29234759999999982	01	19-29岁	22.5381873899011111	113.962602735325007	440305	V0440300	14010	40	87	42	86	113.961468909999994	22.5338223400000004	113.963909240000007	22.5360383000000013	1
2019-10-24 13:17:15	2019-10-24 21:52:27	2.29234759999999982	01	30-39岁	22.5362719284801187	113.965355226869065	440305	V0440300	14011	40	88	42	87	113.963909240000007	22.5338223400000004	113.966349579999999	22.5360383000000013	2
2019-10-24 11:37:44	2019-10-24 13:17:02	2.29234759999999982	01	30-39岁	22.5362719284801187	113.965355226869065	440305	V0440300	14011	40	88	42	87	113.963909240000007	22.5338223400000004	113.966349579999999	22.5360383000000013	2
2019-10-24 15:45:39	2019-10-24 18:04:08	2.29234759999999982	02	19-29岁	22.5373841832821888	113.964514809624745	440305	V0440300	14011	40	88	42	87	113.963909240000007	22.5338223400000004	113.966349579999999	22.5360383000000013	1
2019-10-24 18:38:23	2019-10-24 20:27:39	2.29234759999999982	01	30-39岁	22.5367794299780293	113.964032561920547	440305	V0440300	14011	40	88	42	87	113.963909240000007	22.5338223400000004	113.966349579999999	22.5360383000000013	1
2019-10-24 00:12:01	2019-10-24 00:26:30	2.29234759999999982	02	19-29岁	22.5367288672045198	113.967570035343257	440305	V0440300	14012	40	89	42	88	113.966349579999999	22.5338223400000004	113.968789920000006	22.5360383000000013	4
2019-10-24 16:11:47	2019-10-24 22:17:30	2.29234759999999982	02	19-29岁	22.5367288672045198	113.967570035343257	440305	V0440300	14012	40	89	42	88	113.966349579999999	22.5338223400000004	113.968789920000006	22.5360383000000013	4
2019-10-24 14:37:16	2019-10-24 15:11:24	2.29234759999999982	02	19-29岁	22.5367288672045198	113.967570035343257	440305	V0440300	14012	40	89	42	88	113.966349579999999	22.5338223400000004	113.968789920000006	22.5360383000000013	4
2019-10-24 15:13:42	2019-10-24 16:11:41	2.29234759999999982	02	19-29岁	22.5367288672045198	113.967570035343257	440305	V0440300	14012	40	89	42	88	113.966349579999999	22.5338223400000004	113.968789920000006	22.5360383000000013	4
2019-10-24 17:42:24	2019-10-24 22:33:07	2.29234759999999982	01	30-39岁	22.537769567286329	113.972987908993133	440305	V0440300	14014	40	91	42	90	113.971230250000005	22.5338223400000004	113.973670589999998	22.5360383000000013	1
2019-10-24 17:55:49	2019-10-24 20:13:15	2.29234759999999982	02	40-49岁	22.5363630526502199	113.976418961008605	440305	V0440300	14016	40	93	42	92	113.976110930000004	22.5338223400000004	113.978551260000003	22.5360383000000013	1
2019-10-24 22:48:45	2019-10-24 23:13:04	2.29234759999999982	01	40-49岁	22.5368312843556815	113.981645349250712	440305	V0440300	14018	40	95	42	94	113.980991599999996	22.5338223400000004	113.983431929999995	22.5360383000000013	1
2019-10-24 00:01:17	2019-10-24 18:29:21	2.29234759999999982	01	30-39岁	22.5362528175328691	113.984485106934983	440305	V0440300	14019	40	96	42	95	113.983431929999995	22.5338223400000004	113.985872270000002	22.5360383000000013	1
2019-10-24 07:13:44	2019-10-24 07:17:03	3.05925700000000012	01	30-39岁	22.5360536381856704	113.98782180997749	440304	V0440300	14020	40	97	42	96	113.985872270000002	22.5338223400000004	113.988312609999994	22.5360383000000013	1
2019-10-24 07:27:46	2019-10-24 10:32:21	2.29234759999999982	03	未知	22.5366465887043006	113.992015722581485	440305	V0440300	14022	40	99	42	98	113.990752939999993	22.5338223400000004	113.99319328	22.5360383000000013	1
2019-10-24 17:27:07	2019-10-24 20:59:10	3.05925700000000012	01	19-29岁	22.5374665191771406	113.9991874411879	440304	V0440300	14025	40	102	42	101	113.998073950000006	22.5338223400000004	114.000514289999998	22.5360383000000013	1
2019-10-24 18:31:40	2019-10-24 20:09:22	3.05925700000000012	02	19-29岁	22.5368994114324401	114.004106051888812	440304	V0440300	14027	40	104	42	103	114.002954619999997	22.5338223400000004	114.005394960000004	22.5360383000000013	1
2019-10-24 18:46:16	2019-10-24 21:02:27	3.05925700000000012	01	30-39岁	22.5362255084968197	114.004266336324605	440304	V0440300	14027	40	104	42	103	114.002954619999997	22.5338223400000004	114.005394960000004	22.5360383000000013	1
2019-10-24 16:12:04	2019-10-24 18:35:02	3.05925700000000012	01	30-39岁	22.5371999872134907	114.007645748338277	440304	V0440300	14028	40	105	42	104	114.005394960000004	22.5338223400000004	114.007835290000003	22.5360383000000013	1
2019-10-24 17:34:40	2019-10-24 17:35:40	3.05925700000000012	02	50-59岁	22.5380636302658814	114.005557687599349	440304	V0440300	14028	40	105	42	104	114.005394960000004	22.5338223400000004	114.007835290000003	22.5360383000000013	1
2019-10-24 21:48:09	2019-10-24 23:01:31	3.05925700000000012	01	0-18岁	22.5371745644496286	114.00821951661797	440304	V0440300	14029	40	106	42	105	114.007835290000003	22.5338223400000004	114.010275629999995	22.5360383000000013	1
2019-10-24 18:43:22	2019-10-24 21:30:04	3.05925700000000012	02	19-29岁	22.5364626752162494	114.019942142887075	440304	V0440300	14033	40	110	42	109	114.017596639999994	22.5338223400000004	114.02003698	22.5360383000000013	1
2019-10-24 16:39:11	2019-10-24 17:16:48	3.05925700000000012	01	50-59岁	22.5370534868929191	114.022115477445411	440304	V0440300	14034	40	111	42	110	114.02003698	22.5338223400000004	114.022477309999999	22.5360383000000013	1
2019-10-24 18:09:20	2019-10-24 23:15:25	3.05925700000000012	01	40-49岁	22.5376966682252693	114.02321897992114	440304	V0440300	14035	40	112	42	111	114.022477309999999	22.5338223400000004	114.024917650000006	22.5360383000000013	1
2019-10-24 00:00:05	2019-10-24 00:03:39	3.05925700000000012	01	19-29岁	22.5367556804047986	114.046090567730573	440304	V0440300	14044	40	121	41	120	114.044440339999994	22.5338223400000004	114.046880669999993	22.5360383000000013	1
2019-10-24 12:49:38	2019-10-24 14:08:27	3.05925700000000012	01	30-39岁	22.5369275028998999	114.047583145530353	440304	V0440300	14045	40	122	41	121	114.046880669999993	22.5338223400000004	114.04932101	22.5360383000000013	1
2019-10-24 21:30:26	2019-10-24 23:14:15	3.05925700000000012	02	19-29岁	22.5382319357160803	114.047351352021479	440304	V0440300	14045	40	122	41	121	114.046880669999993	22.5338223400000004	114.04932101	22.5360383000000013	1
2019-10-24 05:16:15	2019-10-24 06:42:05	3.05925700000000012	01	40-49岁	22.5377355198210303	114.048333505238205	440304	V0440300	14045	40	122	41	121	114.046880669999993	22.5338223400000004	114.04932101	22.5360383000000013	1
2019-10-24 20:07:24	2019-10-24 22:03:17	3.05925700000000012	02	19-29岁	22.5368381365993997	114.057971289706629	440304	V0440300	14049	40	126	41	125	114.056642019999998	22.5338223400000004	114.059082349999997	22.5360383000000013	1
2019-10-24 13:22:38	2019-10-24 14:54:21	3.05925700000000012	02	40-49岁	22.5372047106211717	114.06074226827613	440304	V0440300	14050	40	127	41	126	114.059082349999997	22.5338223400000004	114.061522690000004	22.5360383000000013	1
2019-10-24 18:39:48	2019-10-24 21:03:41	3.05925700000000012	01	30-39岁	22.5381062070584086	114.069584174698576	440304	V0440300	14054	40	131	41	130	114.068843700000002	22.5338223400000004	114.071284030000001	22.5360383000000013	1
2019-10-24 00:00:00	2019-10-24 00:22:47	3.05925700000000012	01	50-59岁	22.5377739923036593	114.072156222801325	440304	V0440300	14055	40	132	41	131	114.071284030000001	22.5338223400000004	114.073724369999994	22.5360383000000013	1
2019-10-24 21:02:30	2019-10-24 22:31:42	3.05925700000000012	01	19-29岁	22.5362704647776688	114.079309743057792	440304	V0440300	14058	40	135	41	134	114.078605039999999	22.5338223400000004	114.081045380000006	22.5360383000000013	1
2019-10-24 18:37:48	2019-10-24 20:34:08	3.05925700000000012	03	未知	22.537540337531901	114.081644015815385	440304	V0440300	14059	40	136	41	135	114.081045380000006	22.5338223400000004	114.083485710000005	22.5360383000000013	1
2019-10-24 19:05:57	2019-10-24 22:38:06	3.17181930000000012	02	19-29岁	22.5378806698581293	114.109978974569287	440303	V0440300	14070	40	147	41	146	114.107889080000007	22.5338223400000004	114.110329410000006	22.5360383000000013	1
2019-10-24 20:01:21	2019-10-24 21:07:35	2.29234759999999982	01	19-29岁	22.5398971431154713	113.900406835234449	440305	V0440300	14341	41	61	44	60	113.898020169999995	22.5360383000000013	113.900460510000002	22.5382542599999987	1
2019-10-24 12:42:35	2019-10-24 15:34:32	2.29234759999999982	01	30-39岁	22.538596033060081	113.922401692856667	440305	V0440300	14350	41	70	43	69	113.919983189999996	22.5360383000000013	113.922423530000003	22.5382542599999987	1
2019-10-24 20:20:54	2019-10-24 22:48:10	2.29234759999999982	01	19-29岁	22.5386329571524193	113.9200886700783	440305	V0440300	14350	41	70	43	69	113.919983189999996	22.5360383000000013	113.922423530000003	22.5382542599999987	1
2019-10-24 16:36:26	2019-10-24 16:37:26	2.29234759999999982	01	30-39岁	22.5391769162166504	113.939118450040951	440305	V0440300	14357	41	77	43	76	113.93706555	22.5360383000000013	113.939505879999999	22.5382542599999987	1
2019-10-24 15:57:29	2019-10-24 21:41:19	2.29234759999999982	01	19-29岁	22.539643434784761	113.953224592752235	440305	V0440300	14363	41	83	43	82	113.951707560000003	22.5360383000000013	113.954147899999995	22.5382542599999987	1
2019-10-24 19:58:58	2019-10-24 21:23:00	2.29234759999999982	02	30-39岁	22.5399696814000983	113.959969673546894	440305	V0440300	14366	41	86	43	85	113.959028570000001	22.5360383000000013	113.961468909999994	22.5382542599999987	1
2019-10-24 19:03:10	2019-10-24 20:39:27	2.29234759999999982	01	30-39岁	22.5397513629469906	113.96274336938302	440305	V0440300	14367	41	87	43	86	113.961468909999994	22.5360383000000013	113.963909240000007	22.5382542599999987	1
2019-10-24 17:06:06	2019-10-24 23:39:19	2.29234759999999982	01	19-29岁	22.5382876927665698	113.963134885345241	440305	V0440300	14367	41	87	43	86	113.961468909999994	22.5360383000000013	113.963909240000007	22.5382542599999987	2
2019-10-24 01:58:10	2019-10-24 01:58:46	2.29234759999999982	01	19-29岁	22.5382876927665698	113.963134885345241	440305	V0440300	14367	41	87	43	86	113.961468909999994	22.5360383000000013	113.963909240000007	22.5382542599999987	2
2019-10-24 17:58:01	2019-10-24 19:07:31	2.29234759999999982	01	19-29岁	22.5396419088511699	113.968419616326159	440305	V0440300	14369	41	89	43	88	113.966349579999999	22.5360383000000013	113.968789920000006	22.5382542599999987	1
2019-10-24 18:51:07	2019-10-24 19:56:08	2.29234759999999982	01	19-29岁	22.5404276266763191	113.968927085329099	440305	V0440300	14370	41	90	43	89	113.968789920000006	22.5360383000000013	113.971230250000005	22.5382542599999987	1
2019-10-24 09:08:41	2019-10-24 10:13:57	2.29234759999999982	01	40-49岁	22.5385534801147998	113.975798007751436	440305	V0440300	14372	41	92	43	91	113.973670589999998	22.5360383000000013	113.976110930000004	22.5382542599999987	1
2019-10-24 14:23:20	2019-10-24 16:13:06	2.29234759999999982	02	30-39岁	22.540333605616901	113.978314406661411	440305	V0440300	14373	41	93	43	92	113.976110930000004	22.5360383000000013	113.978551260000003	22.5382542599999987	1
2019-10-24 00:00:16	2019-10-24 00:15:17	2.29234759999999982	02	19-29岁	22.5404418331343983	113.985521066892815	440305	V0440300	14376	41	96	43	95	113.983431929999995	22.5360383000000013	113.985872270000002	22.5382542599999987	1
2019-10-24 18:30:14	2019-10-24 23:33:44	2.29234759999999982	02	19-29岁	22.5394008260565393	113.984873312524826	440305	V0440300	14376	41	96	43	95	113.983431929999995	22.5360383000000013	113.985872270000002	22.5382542599999987	1
2019-10-24 09:56:54	2019-10-24 12:29:34	2.29234759999999982	02	30-39岁	22.5392057969719808	113.989395307266534	440305	V0440300	14378	41	98	43	97	113.988312609999994	22.5360383000000013	113.990752939999993	22.5382542599999987	1
2019-10-24 12:09:59	2019-10-24 13:32:47	2.29234759999999982	01	40-49岁	22.5390082696610285	113.988486327577846	440305	V0440300	14378	41	98	43	97	113.988312609999994	22.5360383000000013	113.990752939999993	22.5382542599999987	1
2019-10-24 17:45:05	2019-10-24 19:40:49	3.05925700000000012	01	19-29岁	22.5389489616615784	114.004635017540636	440304	V0440300	14384	41	104	43	103	114.002954619999997	22.5360383000000013	114.005394960000004	22.5382542599999987	1
2019-10-24 08:01:12	2019-10-24 08:45:35	3.05925700000000012	03	未知	22.5401770527915417	114.00612416217092	440304	V0440300	14385	41	105	43	104	114.005394960000004	22.5360383000000013	114.007835290000003	22.5382542599999987	2
2019-10-24 18:52:24	2019-10-24 18:53:24	3.05925700000000012	03	未知	22.5401770527915417	114.00612416217092	440304	V0440300	14385	41	105	43	104	114.005394960000004	22.5360383000000013	114.007835290000003	22.5382542599999987	2
2019-10-24 12:22:22	2019-10-24 14:05:59	3.05925700000000012	01	未知	22.5398573077287203	114.014166025429589	440304	V0440300	14388	41	108	43	107	114.012715970000002	22.5360383000000013	114.015156300000001	22.5382542599999987	2
2019-10-24 09:25:04	2019-10-24 12:21:57	3.05925700000000012	01	未知	22.5398573077287203	114.014166025429589	440304	V0440300	14388	41	108	43	107	114.012715970000002	22.5360383000000013	114.015156300000001	22.5382542599999987	2
2019-10-24 21:56:36	2019-10-24 23:01:37	3.05925700000000012	01	19-29岁	22.5390064519558599	114.019382279677686	440304	V0440300	14390	41	110	43	109	114.017596639999994	22.5360383000000013	114.02003698	22.5382542599999987	1
2019-10-24 23:23:37	2019-10-24 23:29:51	3.05925700000000012	02	19-29岁	22.5404663056463193	114.023645343984214	440304	V0440300	14392	41	112	43	111	114.022477309999999	22.5360383000000013	114.024917650000006	22.5382542599999987	1
2019-10-24 21:56:34	2019-10-24 23:24:58	3.05925700000000012	01	40-49岁	22.5400549244171593	114.031660087600642	440304	V0440300	14395	41	115	43	114	114.029798319999998	22.5360383000000013	114.032238660000004	22.5382542599999987	1
2019-10-24 15:45:26	2019-10-24 17:16:12	3.05925700000000012	01	30-39岁	22.5386580570906716	114.050898321972824	440304	V0440300	14403	41	123	42	122	114.04932101	22.5360383000000013	114.051761350000007	22.5382542599999987	1
2019-10-24 21:11:23	2019-10-24 22:59:11	3.05925700000000012	02	19-29岁	22.5387630099675285	114.06304110359271	440304	V0440300	14408	41	128	42	127	114.061522690000004	22.5360383000000013	114.063963029999996	22.5382542599999987	1
2019-10-24 16:25:14	2019-10-24 18:46:39	3.05925700000000012	02	19-29岁	22.5395549980717007	114.062917459476878	440304	V0440300	14408	41	128	42	127	114.061522690000004	22.5360383000000013	114.063963029999996	22.5382542599999987	1
2019-10-24 21:38:36	2019-10-24 23:05:55	3.05925700000000012	01	19-29岁	22.5401295134406006	114.065217739365707	440304	V0440300	14409	41	129	42	128	114.063963029999996	22.5360383000000013	114.066403359999995	22.5382542599999987	1
2019-10-24 00:29:36	2019-10-24 01:42:50	3.05925700000000012	03	未知	22.5388282195274208	114.081490614484395	440304	V0440300	14416	41	136	42	135	114.081045380000006	22.5360383000000013	114.083485710000005	22.5382542599999987	1
2019-10-24 17:55:37	2019-10-24 21:41:58	3.05925700000000012	02	19-29岁	22.5399361509093801	114.088336705283552	440304	V0440300	14418	41	138	42	137	114.085926049999998	22.5360383000000013	114.088366390000004	22.5382542599999987	1
2019-10-24 12:35:09	2019-10-24 13:48:00	3.17181930000000012	02	60岁以上	22.5391717493069486	114.110000661651924	440303	V0440300	14427	41	147	42	146	114.107889080000007	22.5360383000000013	114.110329410000006	22.5382542599999987	1
2019-10-24 13:05:06	2019-10-24 15:51:26	3.17181930000000012	01	40-49岁	22.5391942469673694	114.114770935795661	440303	V0440300	14429	41	149	42	148	114.112769749999998	22.5360383000000013	114.115210079999997	22.5382542599999987	1
2019-10-24 18:40:17	2019-10-24 20:19:21	3.17181930000000012	01	19-29岁	22.5402356614176007	114.112951731086682	440303	V0440300	14429	41	149	42	148	114.112769749999998	22.5360383000000013	114.115210079999997	22.5382542599999987	1
2019-10-24 15:57:02	2019-10-24 17:18:23	3.17181930000000012	02	未知	22.5392804566181084	114.119578768591722	440303	V0440300	14431	41	151	42	150	114.117650420000004	22.5360383000000013	114.120090759999997	22.5382542599999987	2
2019-10-24 17:18:33	2019-10-24 21:30:27	3.17181930000000012	02	未知	22.5392804566181084	114.119578768591722	440303	V0440300	14431	41	151	42	150	114.117650420000004	22.5360383000000013	114.120090759999997	22.5382542599999987	2
2019-10-24 17:22:43	2019-10-24 17:56:47	2.29234759999999982	01	30-39岁	22.5418473584065318	113.920172741473735	440305	V0440300	14707	42	70	44	69	113.919983189999996	22.5382542599999987	113.922423530000003	22.5404702099999987	1
2019-10-24 00:00:42	2019-10-24 00:14:54	2.29234759999999982	01	40-49岁	22.5420000886549587	113.930516255727966	440305	V0440300	14711	42	74	44	73	113.929744540000002	22.5382542599999987	113.932184879999994	22.5404702099999987	1
2019-10-24 09:36:57	2019-10-24 13:47:07	2.29234759999999982	01	30-39岁	22.542678520185671	113.932016857638772	440305	V0440300	14711	42	74	44	73	113.929744540000002	22.5382542599999987	113.932184879999994	22.5404702099999987	1
2019-10-24 00:58:39	2019-10-24 06:57:22	2.29234759999999982	01	50-59岁	22.5407492648044396	113.947293293235418	440305	V0440300	14718	42	81	44	80	113.946826889999997	22.5382542599999987	113.949267230000004	22.5404702099999987	1
2019-10-24 07:32:20	2019-10-24 10:31:34	2.29234759999999982	02	50-59岁	22.5425574086793503	113.961273150772953	440305	V0440300	14723	42	86	44	85	113.959028570000001	22.5382542599999987	113.961468909999994	22.5404702099999987	1
2019-10-24 18:18:28	2019-10-24 22:53:59	2.29234759999999982	02	30-39岁	22.5420059024335302	113.963131205673378	440305	V0440300	14724	42	87	44	86	113.961468909999994	22.5382542599999987	113.963909240000007	22.5404702099999987	1
2019-10-24 15:00:29	2019-10-24 16:28:54	2.29234759999999982	01	30-39岁	22.5416075866325514	113.961634006490641	440305	V0440300	14724	42	87	44	86	113.961468909999994	22.5382542599999987	113.963909240000007	22.5404702099999987	1
2019-10-24 17:18:16	2019-10-24 18:17:13	2.29234759999999982	01	40-49岁	22.5412528225614395	113.961486328406565	440305	V0440300	14724	42	87	44	86	113.961468909999994	22.5382542599999987	113.963909240000007	22.5404702099999987	1
2019-10-24 09:28:39	2019-10-24 10:35:16	2.29234759999999982	01	40-49岁	22.5417374980810692	113.962777604194557	440305	V0440300	14724	42	87	44	86	113.961468909999994	22.5382542599999987	113.963909240000007	22.5404702099999987	4
2019-10-24 16:54:45	2019-10-24 18:13:14	2.29234759999999982	01	40-49岁	22.5417374980810692	113.962777604194557	440305	V0440300	14724	42	87	44	86	113.961468909999994	22.5382542599999987	113.963909240000007	22.5404702099999987	4
2019-10-24 18:14:28	2019-10-24 19:49:21	2.29234759999999982	01	40-49岁	22.5417374980810692	113.962777604194557	440305	V0440300	14724	42	87	44	86	113.961468909999994	22.5382542599999987	113.963909240000007	22.5404702099999987	4
2019-10-24 08:11:14	2019-10-24 09:10:20	2.29234759999999982	01	40-49岁	22.5417374980810692	113.962777604194557	440305	V0440300	14724	42	87	44	86	113.961468909999994	22.5382542599999987	113.963909240000007	22.5404702099999987	4
2019-10-24 11:41:30	2019-10-24 17:44:59	2.29234759999999982	01	50-59岁	22.5416872820645509	113.962030601003917	440305	V0440300	14724	42	87	44	86	113.961468909999994	22.5382542599999987	113.963909240000007	22.5404702099999987	2
2019-10-24 09:34:53	2019-10-24 10:49:36	2.29234759999999982	01	50-59岁	22.5416872820645509	113.962030601003917	440305	V0440300	14724	42	87	44	86	113.961468909999994	22.5382542599999987	113.963909240000007	22.5404702099999987	2
2019-10-24 17:07:02	2019-10-24 18:23:43	2.29234759999999982	01	30-39岁	22.5423469314576508	113.962074446482163	440305	V0440300	14724	42	87	44	86	113.961468909999994	22.5382542599999987	113.963909240000007	22.5404702099999987	1
2019-10-24 22:02:18	2019-10-24 23:32:28	2.29234759999999982	01	19-29岁	22.5410755171179709	113.964521473956438	440305	V0440300	14725	42	88	44	87	113.963909240000007	22.5382542599999987	113.966349579999999	22.5404702099999987	1
2019-10-24 09:13:27	2019-10-24 11:21:56	2.29234759999999982	02	19-29岁	22.5411527849869593	113.965267884131052	440305	V0440300	14725	42	88	44	87	113.963909240000007	22.5382542599999987	113.966349579999999	22.5404702099999987	1
2019-10-24 18:46:17	2019-10-24 19:27:40	2.29234759999999982	01	40-49岁	22.5426283579668585	113.967897704299844	440305	V0440300	14726	42	89	44	88	113.966349579999999	22.5382542599999987	113.968789920000006	22.5404702099999987	1
2019-10-24 21:15:18	2019-10-24 22:27:20	2.29234759999999982	03	未知	22.5407155683196194	113.97223381441664	440305	V0440300	14728	42	91	44	90	113.971230250000005	22.5382542599999987	113.973670589999998	22.5404702099999987	1
2019-10-24 14:24:48	2019-10-24 16:13:11	2.29234759999999982	01	60岁以上	22.5407213077686706	113.977334395820805	440305	V0440300	14730	42	93	44	92	113.976110930000004	22.5382542599999987	113.978551260000003	22.5404702099999987	1
2019-10-24 23:26:35	2019-10-24 23:26:35	2.29234759999999982	01	40-49岁	22.54101320283959	113.983264319965343	440305	V0440300	14732	42	95	44	94	113.980991599999996	22.5382542599999987	113.983431929999995	22.5404702099999987	1
2019-10-24 20:05:54	2019-10-24 21:56:11	2.29234759999999982	01	50-59岁	22.5420968537306514	113.985222771991715	440305	V0440300	14733	42	96	44	95	113.983431929999995	22.5382542599999987	113.985872270000002	22.5404702099999987	1
2019-10-24 19:01:12	2019-10-24 19:50:45	2.29234759999999982	02	19-29岁	22.5425123530343008	113.987166622533692	440305	V0440300	14734	42	97	44	96	113.985872270000002	22.5382542599999987	113.988312609999994	22.5404702099999987	1
2019-10-24 00:02:45	2019-10-24 01:12:47	2.29234759999999982	01	30-39岁	22.5415190063308088	113.986653832559057	440305	V0440300	14734	42	97	44	96	113.985872270000002	22.5382542599999987	113.988312609999994	22.5404702099999987	1
2019-10-24 00:22:59	2019-10-24 01:01:18	2.29234759999999982	01	40-49岁	22.5404790504786199	113.987988043550502	440305	V0440300	14734	42	97	44	96	113.985872270000002	22.5382542599999987	113.988312609999994	22.5404702099999987	1
2019-10-24 13:48:47	2019-10-24 14:50:12	2.29234759999999982	01	19-29岁	22.5409054649239806	113.989552733057266	440305	V0440300	14735	42	98	44	97	113.988312609999994	22.5382542599999987	113.990752939999993	22.5404702099999987	2
2019-10-24 17:30:47	2019-10-24 18:22:42	2.29234759999999982	01	19-29岁	22.5409054649239806	113.989552733057266	440305	V0440300	14735	42	98	44	97	113.988312609999994	22.5382542599999987	113.990752939999993	22.5404702099999987	2
2019-10-24 19:15:56	2019-10-24 21:16:17	2.29234759999999982	02	30-39岁	22.5426763231626914	113.993031444073154	440305	V0440300	14736	42	99	44	98	113.990752939999993	22.5382542599999987	113.99319328	22.5404702099999987	1
2019-10-24 19:51:57	2019-10-24 22:04:33	2.29234759999999982	01	50-59岁	22.5408353217721604	113.991108773552313	440305	V0440300	14736	42	99	44	98	113.990752939999993	22.5382542599999987	113.99319328	22.5404702099999987	1
2019-10-24 10:22:31	2019-10-24 11:29:28	2.29234759999999982	02	40-49岁	22.5418503825283203	113.990853574730053	440305	V0440300	14736	42	99	44	98	113.990752939999993	22.5382542599999987	113.99319328	22.5404702099999987	1
2019-10-24 10:14:39	2019-10-24 12:15:58	3.05925700000000012	02	40-49岁	22.5418828589280906	113.993553869234958	440304	V0440300	14737	42	100	44	99	113.99319328	22.5382542599999987	113.995633609999999	22.5404702099999987	2
2019-10-24 15:42:49	2019-10-24 21:09:58	3.05925700000000012	02	40-49岁	22.5418828589280906	113.993553869234958	440304	V0440300	14737	42	100	44	99	113.99319328	22.5382542599999987	113.995633609999999	22.5404702099999987	2
2019-10-24 23:24:16	2019-10-24 23:24:16	3.05925700000000012	01	0-18岁	22.5426198946583796	113.993392155086084	440304	V0440300	14737	42	100	44	99	113.99319328	22.5382542599999987	113.995633609999999	22.5404702099999987	1
2019-10-24 12:20:45	2019-10-24 13:03:30	3.05925700000000012	01	19-29岁	22.5418255208865297	113.993866018603811	440304	V0440300	14737	42	100	44	99	113.99319328	22.5382542599999987	113.995633609999999	22.5404702099999987	1
2019-10-24 18:56:23	2019-10-24 21:00:22	3.05925700000000012	01	19-29岁	22.5424376191604914	114.004899740108499	440304	V0440300	14741	42	104	44	103	114.002954619999997	22.5382542599999987	114.005394960000004	22.5404702099999987	1
2019-10-24 21:09:40	2019-10-24 23:30:12	3.05925700000000012	02	30-39岁	22.542124965807421	114.00555745836607	440304	V0440300	14742	42	105	44	104	114.005394960000004	22.5382542599999987	114.007835290000003	22.5404702099999987	2
2019-10-24 08:00:31	2019-10-24 08:22:10	3.05925700000000012	02	30-39岁	22.542124965807421	114.00555745836607	440304	V0440300	14742	42	105	44	104	114.005394960000004	22.5382542599999987	114.007835290000003	22.5404702099999987	2
2019-10-24 08:02:59	2019-10-24 09:02:10	3.05925700000000012	02	50-59岁	22.54205960029579	114.008833138316362	440304	V0440300	14743	42	106	44	105	114.007835290000003	22.5382542599999987	114.010275629999995	22.5404702099999987	1
2019-10-24 11:15:56	2019-10-24 13:05:50	3.05925700000000012	01	30-39岁	22.541773122580711	114.016242865994926	440304	V0440300	14746	42	109	44	108	114.015156300000001	22.5382542599999987	114.017596639999994	22.5404702099999987	1
2019-10-24 21:34:31	2019-10-24 23:35:32	3.05925700000000012	02	40-49岁	22.5407192053004017	114.021706446707483	440304	V0440300	14748	42	111	44	110	114.02003698	22.5382542599999987	114.022477309999999	22.5404702099999987	1
2019-10-24 18:25:57	2019-10-24 19:53:28	3.05925700000000012	03	未知	22.5417981529233593	114.035645240199628	440304	V0440300	14754	42	117	44	116	114.034678990000003	22.5382542599999987	114.037119329999996	22.5404702099999987	1
2019-10-24 20:14:44	2019-10-24 21:45:27	3.05925700000000012	01	30-39岁	22.5406353829178805	114.037195503527116	440304	V0440300	14755	42	118	43	117	114.037119329999996	22.5382542599999987	114.039559659999995	22.5404702099999987	1
2019-10-24 20:10:04	2019-10-24 23:38:14	3.05925700000000012	01	19-29岁	22.5421806099522293	114.076736784697218	440304	V0440300	14771	42	134	43	133	114.07616471	22.5382542599999987	114.078605039999999	22.5404702099999987	1
2019-10-24 21:39:54	2019-10-24 23:18:33	3.05925700000000012	01	19-29岁	22.5423678207891101	114.080084995796469	440304	V0440300	14772	42	135	43	134	114.078605039999999	22.5382542599999987	114.081045380000006	22.5404702099999987	1
2019-10-24 16:44:22	2019-10-24 20:19:16	3.05925700000000012	01	30-39岁	22.5423245419998288	114.078696461816563	440304	V0440300	14772	42	135	43	134	114.078605039999999	22.5382542599999987	114.081045380000006	22.5404702099999987	1
2019-10-24 12:38:41	2019-10-24 20:05:22	3.05925700000000012	02	19-29岁	22.5407078912671288	114.087591781664599	440304	V0440300	14775	42	138	43	137	114.085926049999998	22.5382542599999987	114.088366390000004	22.5404702099999987	1
2019-10-24 17:04:38	2019-10-24 18:10:49	3.05925700000000012	01	19-29岁	22.5406933957122106	114.090779046927466	440304	V0440300	14776	42	139	43	138	114.088366390000004	22.5382542599999987	114.090806720000003	22.5404702099999987	1
2019-10-24 15:20:05	2019-10-24 19:29:21	3.05925700000000012	01	30-39岁	22.5424861897799289	114.090595699381538	440304	V0440300	14776	42	139	43	138	114.088366390000004	22.5382542599999987	114.090806720000003	22.5404702099999987	1
2019-10-24 18:28:06	2019-10-24 19:47:42	3.05925700000000012	02	30-39岁	22.5405165425677687	114.097972864959644	440304	V0440300	14779	42	142	43	141	114.095687400000003	22.5382542599999987	114.098127730000002	22.5404702099999987	1
2019-10-24 12:16:33	2019-10-24 14:35:56	3.05925700000000012	03	未知	22.5419473636114311	114.095737290390034	440304	V0440300	14779	42	142	43	141	114.095687400000003	22.5382542599999987	114.098127730000002	22.5404702099999987	1
2019-10-24 07:07:46	2019-10-24 18:23:46	3.17181930000000012	01	50-59岁	22.5414705489980598	114.09832213198743	440303	V0440300	14780	42	143	43	142	114.098127730000002	22.5382542599999987	114.100568069999994	22.5404702099999987	1
2019-10-24 15:35:11	2019-10-24 19:08:27	3.17181930000000012	01	30-39岁	22.5423011178669412	114.103337919208755	440303	V0440300	14782	42	145	43	144	114.103008399999993	22.5382542599999987	114.10544874	22.5404702099999987	1
2019-10-24 00:00:55	2019-10-24 01:07:57	3.17181930000000012	02	19-29岁	22.541682658677221	114.11411675297461	440303	V0440300	14786	42	149	43	148	114.112769749999998	22.5382542599999987	114.115210079999997	22.5404702099999987	1
2019-10-24 17:37:44	2019-10-24 22:03:04	3.17181930000000012	03	未知	22.5423445647345986	114.118310280779383	440303	V0440300	14788	42	151	43	150	114.117650420000004	22.5382542599999987	114.120090759999997	22.5404702099999987	1
2019-10-24 18:54:03	2019-10-24 20:57:09	3.17181930000000012	03	未知	22.5414189889908805	114.120049343319138	440303	V0440300	14788	42	151	43	150	114.117650420000004	22.5382542599999987	114.120090759999997	22.5404702099999987	1
2019-10-24 21:32:44	2019-10-24 23:25:06	2.29234759999999982	01	30-39岁	22.5438330087798597	113.90655615531648	440305	V0440300	15058	43	64	46	63	113.905341179999994	22.5404702099999987	113.907781510000007	22.5426861699999996	1
2019-10-24 17:52:19	2019-10-24 18:37:29	2.29234759999999982	01	19-29岁	22.5429294975730095	113.912133497944836	440305	V0440300	15060	43	66	46	65	113.910221849999999	22.5404702099999987	113.912662190000006	22.5426861699999996	1
2019-10-24 16:12:54	2019-10-24 17:20:33	2.29234759999999982	02	30-39岁	22.5442777029921402	113.910908475966167	440305	V0440300	15060	43	66	46	65	113.910221849999999	22.5404702099999987	113.912662190000006	22.5426861699999996	1
2019-10-24 15:15:01	2019-10-24 18:32:52	2.29234759999999982	01	30-39岁	22.5448814477827106	113.916500889034708	440305	V0440300	15062	43	68	45	67	113.915102520000005	22.5404702099999987	113.917542859999998	22.5426861699999996	1
2019-10-24 17:25:37	2019-10-24 22:34:13	2.29234759999999982	03	未知	22.5437605140640684	113.923938735360679	440305	V0440300	15065	43	71	45	70	113.922423530000003	22.5404702099999987	113.924863869999996	22.5426861699999996	1
2019-10-24 17:15:06	2019-10-24 21:12:31	2.29234759999999982	01	30-39岁	22.544007541482241	113.926945075505429	440305	V0440300	15066	43	72	45	71	113.924863869999996	22.5404702099999987	113.927304199999995	22.5426861699999996	1
2019-10-24 20:20:17	2019-10-24 21:22:53	2.29234759999999982	01	19-29岁	22.5448954385159901	113.946541361316321	440305	V0440300	15074	43	80	45	79	113.944386559999998	22.5404702099999987	113.946826889999997	22.5426861699999996	1
2019-10-24 00:41:01	2019-10-24 01:06:46	2.29234759999999982	02	19-29岁	22.5430702953471389	113.948330357764618	440305	V0440300	15075	43	81	45	80	113.946826889999997	22.5404702099999987	113.949267230000004	22.5426861699999996	1
2019-10-24 18:38:52	2019-10-24 20:50:00	2.29234759999999982	01	30-39岁	22.5428449854677417	113.9612085559409	440305	V0440300	15080	43	86	45	85	113.959028570000001	22.5404702099999987	113.961468909999994	22.5426861699999996	1
2019-10-24 19:47:35	2019-10-24 20:43:44	2.29234759999999982	01	30-39岁	22.5437313399090513	113.963219729851517	440305	V0440300	15081	43	87	45	86	113.961468909999994	22.5404702099999987	113.963909240000007	22.5426861699999996	1
2019-10-24 08:14:35	2019-10-24 09:20:34	2.29234759999999982	02	19-29岁	22.5439407823309494	113.964274164630979	440305	V0440300	15082	43	88	45	87	113.963909240000007	22.5404702099999987	113.966349579999999	22.5426861699999996	1
2019-10-24 15:49:41	2019-10-24 16:46:43	2.29234759999999982	01	30-39岁	22.5435461622999895	113.965361252554871	440305	V0440300	15082	43	88	45	87	113.963909240000007	22.5404702099999987	113.966349579999999	22.5426861699999996	1
2019-10-24 20:47:00	2019-10-24 22:02:47	2.29234759999999982	01	19-29岁	22.5443412068618514	113.968754114708332	440305	V0440300	15083	43	89	45	88	113.966349579999999	22.5404702099999987	113.968789920000006	22.5426861699999996	1
2019-10-24 00:43:36	2019-10-24 02:15:50	2.29234759999999982	01	19-29岁	22.5437845442154909	113.967950153882342	440305	V0440300	15083	43	89	45	88	113.966349579999999	22.5404702099999987	113.968789920000006	22.5426861699999996	1
2019-10-24 00:02:08	2019-10-24 01:12:46	2.29234759999999982	02	19-29岁	22.5432323588127304	113.966427135720721	440305	V0440300	15083	43	89	45	88	113.966349579999999	22.5404702099999987	113.968789920000006	22.5426861699999996	1
2019-10-24 14:25:53	2019-10-24 15:24:13	2.29234759999999982	01	30-39岁	22.5429092013867098	113.975139525131482	440305	V0440300	15086	43	92	45	91	113.973670589999998	22.5404702099999987	113.976110930000004	22.5426861699999996	1
2019-10-24 00:27:55	2019-10-24 01:32:18	2.29234759999999982	01	19-29岁	22.5443154756604507	113.985621479175649	440305	V0440300	15090	43	96	45	95	113.983431929999995	22.5404702099999987	113.985872270000002	22.5426861699999996	1
2019-10-24 09:20:42	2019-10-24 12:09:37	2.29234759999999982	02	30-39岁	22.5430253293313712	113.985163726838422	440305	V0440300	15090	43	96	45	95	113.983431929999995	22.5404702099999987	113.985872270000002	22.5426861699999996	1
2019-10-24 16:22:51	2019-10-24 19:46:20	2.29234759999999982	01	19-29岁	22.5430871165345792	113.984608579599239	440305	V0440300	15090	43	96	45	95	113.983431929999995	22.5404702099999987	113.985872270000002	22.5426861699999996	1
2019-10-24 22:33:12	2019-10-24 23:16:30	2.29234759999999982	01	19-29岁	22.5429435783225394	113.98609822614587	440305	V0440300	15091	43	97	45	96	113.985872270000002	22.5404702099999987	113.988312609999994	22.5426861699999996	1
2019-10-24 15:33:14	2019-10-24 16:23:09	2.29234759999999982	01	50-59岁	22.5436660821915105	113.987569060568532	440305	V0440300	15091	43	97	45	96	113.985872270000002	22.5404702099999987	113.988312609999994	22.5426861699999996	2
2019-10-24 07:21:18	2019-10-24 08:00:07	2.29234759999999982	01	50-59岁	22.5436660821915105	113.987569060568532	440305	V0440300	15091	43	97	45	96	113.985872270000002	22.5404702099999987	113.988312609999994	22.5426861699999996	2
2019-10-24 00:00:02	2019-10-24 00:00:54	2.29234759999999982	01	19-29岁	22.5429850044446383	113.987826750499551	440305	V0440300	15091	43	97	45	96	113.985872270000002	22.5404702099999987	113.988312609999994	22.5426861699999996	1
2019-10-24 15:07:51	2019-10-24 17:20:44	2.29234759999999982	01	19-29岁	22.5433957452355607	113.989518113843417	440305	V0440300	15092	43	98	45	97	113.988312609999994	22.5404702099999987	113.990752939999993	22.5426861699999996	1
2019-10-24 09:32:32	2019-10-24 14:19:12	3.05925700000000012	02	19-29岁	22.5433225340749495	113.992356750811794	440304	V0440300	15093	43	99	45	98	113.990752939999993	22.5404702099999987	113.99319328	22.5426861699999996	1
2019-10-24 18:51:50	2019-10-24 21:31:30	3.05925700000000012	01	30-39岁	22.5434206866784201	113.993744001371127	440304	V0440300	15094	43	100	45	99	113.99319328	22.5404702099999987	113.995633609999999	22.5426861699999996	1
2019-10-24 23:04:52	2019-10-24 23:10:26	3.05925700000000012	01	19-29岁	22.5443269261941808	114.005062977725117	440304	V0440300	15098	43	104	45	103	114.002954619999997	22.5404702099999987	114.005394960000004	22.5426861699999996	1
2019-10-24 00:03:46	2019-10-24 09:18:00	3.05925700000000012	02	19-29岁	22.5448692204958405	114.007043071650429	440304	V0440300	15099	43	105	45	104	114.005394960000004	22.5404702099999987	114.007835290000003	22.5426861699999996	1
2019-10-24 21:09:09	2019-10-24 22:31:38	3.05925700000000012	02	30-39岁	22.5438765402271706	114.008502471506731	440304	V0440300	15100	43	106	45	105	114.007835290000003	22.5404702099999987	114.010275629999995	22.5426861699999996	1
2019-10-24 19:51:30	2019-10-24 23:02:05	3.05925700000000012	02	19-29岁	22.5435783732405888	114.014309393231144	440304	V0440300	15102	43	108	45	107	114.012715970000002	22.5404702099999987	114.015156300000001	22.5426861699999996	1
2019-10-24 21:54:01	2019-10-24 21:55:01	3.05925700000000012	01	40-49岁	22.5426918894144599	114.016145373244299	440304	V0440300	15103	43	109	45	108	114.015156300000001	22.5404702099999987	114.017596639999994	22.5426861699999996	1
2019-10-24 15:21:47	2019-10-24 19:57:03	3.05925700000000012	01	50-59岁	22.5435939645079202	114.023422770948869	440304	V0440300	15106	43	112	45	111	114.022477309999999	22.5404702099999987	114.024917650000006	22.5426861699999996	1
2019-10-24 19:42:02	2019-10-24 19:43:02	3.05925700000000012	01	19-29岁	22.5448846396175604	114.033189062328518	440304	V0440300	15110	43	116	45	115	114.032238660000004	22.5404702099999987	114.034678990000003	22.5426861699999996	1
2019-10-24 16:29:47	2019-10-24 21:57:34	3.05925700000000012	01	0-18岁	22.5446390147937095	114.03504041020831	440304	V0440300	15111	43	117	44	116	114.034678990000003	22.5404702099999987	114.037119329999996	22.5426861699999996	1
2019-10-24 11:12:05	2019-10-24 13:00:03	3.05925700000000012	03	未知	22.5444197544052898	114.037833670121401	440304	V0440300	15112	43	118	44	117	114.037119329999996	22.5404702099999987	114.039559659999995	22.5426861699999996	1
2019-10-24 10:23:23	2019-10-24 11:39:12	3.05925700000000012	02	30-39岁	22.5441208778143789	114.04267876252915	440304	V0440300	15114	43	120	44	119	114.042000000000002	22.5404702099999987	114.044440339999994	22.5426861699999996	1
2019-10-24 19:25:33	2019-10-24 22:24:22	3.05925700000000012	02	30-39岁	22.5429690531065106	114.058113318595048	440304	V0440300	15120	43	126	44	125	114.056642019999998	22.5404702099999987	114.059082349999997	22.5426861699999996	1
2019-10-24 18:34:26	2019-10-24 23:28:46	3.05925700000000012	02	30-39岁	22.5434283778430107	114.061514016930843	440304	V0440300	15121	43	127	44	126	114.059082349999997	22.5404702099999987	114.061522690000004	22.5426861699999996	1
2019-10-24 20:17:55	2019-10-24 21:38:23	3.05925700000000012	01	19-29岁	22.5427421391037406	114.063967353168692	440304	V0440300	15123	43	129	44	128	114.063963029999996	22.5404702099999987	114.066403359999995	22.5426861699999996	1
2019-10-24 01:41:54	2019-10-24 02:21:31	3.05925700000000012	02	19-29岁	22.5439550846857308	114.066137589034341	440304	V0440300	15123	43	129	44	128	114.063963029999996	22.5404702099999987	114.066403359999995	22.5426861699999996	1
2019-10-24 09:28:23	2019-10-24 10:40:19	3.05925700000000012	02	30-39岁	22.5429595710316306	114.074407859824518	440304	V0440300	15127	43	133	44	132	114.073724369999994	22.5404702099999987	114.07616471	22.5426861699999996	1
2019-10-24 16:44:12	2019-10-24 18:12:16	3.05925700000000012	01	30-39岁	22.5429081586038791	114.078528707141871	440304	V0440300	15128	43	134	44	133	114.07616471	22.5404702099999987	114.078605039999999	22.5426861699999996	1
2019-10-24 17:52:15	2019-10-24 19:42:39	3.05925700000000012	01	40-49岁	22.5430903671060214	114.078622033786445	440304	V0440300	15129	43	135	44	134	114.078605039999999	22.5404702099999987	114.081045380000006	22.5426861699999996	1
2019-10-24 20:24:44	2019-10-24 22:21:28	3.05925700000000012	01	19-29岁	22.5447470058434192	114.083367696416119	440304	V0440300	15130	43	136	44	135	114.081045380000006	22.5404702099999987	114.083485710000005	22.5426861699999996	1
2019-10-24 22:07:59	2019-10-24 23:36:47	3.05925700000000012	02	19-29岁	22.5436328578804215	114.085635642540183	440304	V0440300	15131	43	137	44	136	114.083485710000005	22.5404702099999987	114.085926049999998	22.5426861699999996	1
2019-10-24 16:24:02	2019-10-24 18:44:17	3.05925700000000012	02	19-29岁	22.544494878074989	114.083897693738919	440304	V0440300	15131	43	137	44	136	114.083485710000005	22.5404702099999987	114.085926049999998	22.5426861699999996	1
2019-10-24 18:38:26	2019-10-24 20:46:32	3.05925700000000012	02	30-39岁	22.5443989816351689	114.084084324902179	440304	V0440300	15131	43	137	44	136	114.083485710000005	22.5404702099999987	114.085926049999998	22.5426861699999996	1
2019-10-24 17:28:16	2019-10-24 17:59:46	3.05925700000000012	01	19-29岁	22.5439160653896202	114.087815916732794	440304	V0440300	15132	43	138	44	137	114.085926049999998	22.5404702099999987	114.088366390000004	22.5426861699999996	1
2019-10-24 20:10:35	2019-10-24 21:25:24	3.05925700000000012	02	19-29岁	22.5435768887215104	114.091515327249468	440304	V0440300	15134	43	140	44	139	114.090806720000003	22.5404702099999987	114.093247059999996	22.5426861699999996	1
2019-10-24 18:22:52	2019-10-24 22:12:55	3.05925700000000012	02	19-29岁	22.5428657429193002	114.094114833554812	440304	V0440300	15135	43	141	44	140	114.093247059999996	22.5404702099999987	114.095687400000003	22.5426861699999996	1
2019-10-24 20:01:33	2019-10-24 22:23:41	3.05925700000000012	01	19-29岁	22.5427279833457987	114.098480441972228	440304	V0440300	15137	43	143	44	142	114.098127730000002	22.5404702099999987	114.100568069999994	22.5426861699999996	1
2019-10-24 09:27:26	2019-10-24 11:24:55	3.17181930000000012	03	未知	22.5430364134300802	114.102069123437502	440303	V0440300	15138	43	144	44	143	114.100568069999994	22.5404702099999987	114.103008399999993	22.5426861699999996	1
2019-10-24 17:50:11	2019-10-24 19:03:34	3.17181930000000012	01	30-39岁	22.5430965817263207	114.102903493474898	440303	V0440300	15138	43	144	44	143	114.100568069999994	22.5404702099999987	114.103008399999993	22.5426861699999996	1
2019-10-24 19:04:09	2019-10-24 21:22:42	3.17181930000000012	01	30-39岁	22.5428762738895188	114.103199592470162	440303	V0440300	15139	43	145	44	144	114.103008399999993	22.5404702099999987	114.10544874	22.5426861699999996	1
2019-10-24 00:00:33	2019-10-24 04:18:50	3.17181930000000012	02	19-29岁	22.5448232687103705	114.108571150362593	440303	V0440300	15141	43	147	44	146	114.107889080000007	22.5404702099999987	114.110329410000006	22.5426861699999996	1
2019-10-24 13:11:03	2019-10-24 15:30:07	3.17181930000000012	02	30-39岁	22.5427665706965392	114.110644797893826	440303	V0440300	15142	43	148	44	147	114.110329410000006	22.5404702099999987	114.112769749999998	22.5426861699999996	1
2019-10-24 19:33:32	2019-10-24 20:31:51	3.17181930000000012	01	19-29岁	22.5437979481055493	114.123361948685201	440303	V0440300	15147	43	153	44	152	114.122531089999995	22.5404702099999987	114.124971430000002	22.5426861699999996	1
2019-10-24 00:17:40	2019-10-24 01:57:58	3.17181930000000012	02	40-49岁	22.5443663498805584	114.122844885845694	440303	V0440300	15147	43	153	44	152	114.122531089999995	22.5404702099999987	114.124971430000002	22.5426861699999996	1
2019-10-24 15:15:08	2019-10-24 18:25:07	2.29234759999999982	02	30-39岁	22.5452120505324913	113.916328373178388	440305	V0440300	15419	44	68	46	67	113.915102520000005	22.5426861699999996	113.917542859999998	22.5449021300000005	1
2019-10-24 16:37:47	2019-10-24 20:12:55	2.29234759999999982	01	50-59岁	22.546994915719921	113.927899028741038	440305	V0440300	15424	44	73	46	72	113.927304199999995	22.5426861699999996	113.929744540000002	22.5449021300000005	1
2019-10-24 20:25:00	2019-10-24 21:55:02	2.29234759999999982	01	30-39岁	22.5463529807949286	113.929254021679057	440305	V0440300	15424	44	73	46	72	113.927304199999995	22.5426861699999996	113.929744540000002	22.5449021300000005	1
2019-10-24 12:16:10	2019-10-24 13:08:04	2.29234759999999982	02	30-39岁	22.5461047324987689	113.929959050935452	440305	V0440300	15425	44	74	46	73	113.929744540000002	22.5426861699999996	113.932184879999994	22.5449021300000005	1
2019-10-24 18:48:00	2019-10-24 19:29:36	2.29234759999999982	01	19-29岁	22.5461978353357999	113.943840831134821	440305	V0440300	15430	44	79	46	78	113.941946220000005	22.5426861699999996	113.944386559999998	22.5449021300000005	1
2019-10-24 18:59:38	2019-10-24 21:26:01	2.29234759999999982	01	19-29岁	22.5463786256709895	113.943856278301311	440305	V0440300	15430	44	79	46	78	113.941946220000005	22.5426861699999996	113.944386559999998	22.5449021300000005	1
2019-10-24 14:25:30	2019-10-24 22:57:44	2.29234759999999982	01	19-29岁	22.5463468129485101	113.962171428916093	440305	V0440300	15438	44	87	46	86	113.961468909999994	22.5426861699999996	113.963909240000007	22.5449021300000005	1
2019-10-24 20:46:04	2019-10-24 22:42:09	2.29234759999999982	02	50-59岁	22.5466577819270206	113.961912001312456	440305	V0440300	15438	44	87	46	86	113.961468909999994	22.5426861699999996	113.963909240000007	22.5449021300000005	1
2019-10-24 18:05:27	2019-10-24 22:21:31	2.29234759999999982	02	0-18岁	22.5462740657528009	113.962619955971675	440305	V0440300	15438	44	87	46	86	113.961468909999994	22.5426861699999996	113.963909240000007	22.5449021300000005	1
2019-10-24 12:57:59	2019-10-24 16:38:03	2.29234759999999982	01	19-29岁	22.5451634928865587	113.965937963160044	440305	V0440300	15439	44	88	46	87	113.963909240000007	22.5426861699999996	113.966349579999999	22.5449021300000005	1
2019-10-24 10:02:23	2019-10-24 11:15:20	2.29234759999999982	01	19-29岁	22.5461666052866185	113.966965339850304	440305	V0440300	15440	44	89	46	88	113.966349579999999	22.5426861699999996	113.968789920000006	22.5449021300000005	1
2019-10-24 17:13:15	2019-10-24 18:44:47	2.29234759999999982	01	19-29岁	22.5455986793955709	113.970349191100468	440305	V0440300	15441	44	90	46	89	113.968789920000006	22.5426861699999996	113.971230250000005	22.5449021300000005	1
2019-10-24 20:06:52	2019-10-24 23:19:51	2.29234759999999982	02	40-49岁	22.5460655029253516	113.972612533105462	440305	V0440300	15442	44	91	46	90	113.971230250000005	22.5426861699999996	113.973670589999998	22.5449021300000005	1
2019-10-24 19:08:26	2019-10-24 21:26:21	3.05925700000000012	01	30-39岁	22.5453084100167587	113.992857783236502	440304	V0440300	15450	44	99	46	98	113.990752939999993	22.5426861699999996	113.99319328	22.5449021300000005	1
2019-10-24 21:24:34	2019-10-24 21:24:34	3.05925700000000012	01	30-39岁	22.5455803890799586	113.993405702690254	440304	V0440300	15451	44	100	46	99	113.99319328	22.5426861699999996	113.995633609999999	22.5449021300000005	1
2019-10-24 15:32:14	2019-10-24 18:50:32	3.05925700000000012	01	30-39岁	22.5453802191310295	114.003952022767095	440304	V0440300	15455	44	104	46	103	114.002954619999997	22.5426861699999996	114.005394960000004	22.5449021300000005	1
2019-10-24 00:00:26	2019-10-24 00:17:30	3.05925700000000012	01	30-39岁	22.5450382084298298	114.00545569474005	440304	V0440300	15456	44	105	46	104	114.005394960000004	22.5426861699999996	114.007835290000003	22.5449021300000005	1
2019-10-24 15:31:11	2019-10-24 18:06:17	3.05925700000000012	02	19-29岁	22.5456172636800396	114.014265498882764	440304	V0440300	15459	44	108	46	107	114.012715970000002	22.5426861699999996	114.015156300000001	22.5449021300000005	1
2019-10-24 22:32:39	2019-10-24 22:32:39	3.05925700000000012	02	40-49岁	22.5464594491611514	114.034894609164084	440304	V0440300	15468	44	117	45	116	114.034678990000003	22.5426861699999996	114.037119329999996	22.5449021300000005	1
2019-10-24 19:02:37	2019-10-24 22:41:33	3.05925700000000012	02	19-29岁	22.5458551266113894	114.045206918351781	440304	V0440300	15472	44	121	45	120	114.044440339999994	22.5426861699999996	114.046880669999993	22.5449021300000005	1
2019-10-24 14:06:18	2019-10-24 15:07:34	3.05925700000000012	01	19-29岁	22.547034985108489	114.056384964919772	440304	V0440300	15476	44	125	45	124	114.054201680000006	22.5426861699999996	114.056642019999998	22.5449021300000005	1
2019-10-24 00:10:36	2019-10-24 00:19:55	3.05925700000000012	02	50-59岁	22.54655474092662	114.058746566864599	440304	V0440300	15477	44	126	45	125	114.056642019999998	22.5426861699999996	114.059082349999997	22.5449021300000005	1
2019-10-24 14:32:21	2019-10-24 15:41:41	3.05925700000000012	02	30-39岁	22.5464556143459696	114.066162423600559	440304	V0440300	15480	44	129	45	128	114.063963029999996	22.5426861699999996	114.066403359999995	22.5449021300000005	1
2019-10-24 22:08:46	2019-10-24 23:34:44	3.05925700000000012	01	19-29岁	22.5464000191776499	114.072518271560909	440304	V0440300	15483	44	132	45	131	114.071284030000001	22.5426861699999996	114.073724369999994	22.5449021300000005	1
2019-10-24 21:02:10	2019-10-24 21:46:05	3.05925700000000012	01	19-29岁	22.5455308758503996	114.080309903393015	440304	V0440300	15486	44	135	45	134	114.078605039999999	22.5426861699999996	114.081045380000006	22.5449021300000005	1
2019-10-24 11:44:03	2019-10-24 15:46:26	3.05925700000000012	01	40-49岁	22.5454754790260097	114.083721609061683	440304	V0440300	15488	44	137	45	136	114.083485710000005	22.5426861699999996	114.085926049999998	22.5449021300000005	1
2019-10-24 20:59:45	2019-10-24 21:58:45	3.05925700000000012	02	40-49岁	22.5452549592258507	114.093472057476035	440304	V0440300	15492	44	141	45	140	114.093247059999996	22.5426861699999996	114.095687400000003	22.5449021300000005	1
2019-10-24 21:20:36	2019-10-24 21:20:36	3.17181930000000012	01	30-39岁	22.5455670556523984	114.101258339753244	440303	V0440300	15495	44	144	45	143	114.100568069999994	22.5426861699999996	114.103008399999993	22.5449021300000005	1
2019-10-24 22:33:37	2019-10-24 23:12:01	3.17181930000000012	02	19-29岁	22.5469907386794404	114.115172337613856	440303	V0440300	15500	44	149	45	148	114.112769749999998	22.5426861699999996	114.115210079999997	22.5449021300000005	1
2019-10-24 21:13:41	2019-10-24 22:18:10	3.17181930000000012	02	19-29岁	22.5454363439449814	114.11606946984972	440303	V0440300	15501	44	150	45	149	114.115210079999997	22.5426861699999996	114.117650420000004	22.5449021300000005	1
2019-10-24 16:48:47	2019-10-24 22:03:51	3.17181930000000012	02	19-29岁	22.5467197377065602	114.117675227060886	440303	V0440300	15502	44	151	45	150	114.117650420000004	22.5426861699999996	114.120090759999997	22.5449021300000005	1
2019-10-24 00:00:54	2019-10-24 00:43:59	3.17181930000000012	02	19-29岁	22.5451208969398493	114.12163405965569	440303	V0440300	15503	44	152	45	151	114.120090759999997	22.5426861699999996	114.122531089999995	22.5449021300000005	1
2019-10-24 14:42:56	2019-10-24 17:35:17	3.17181930000000012	02	30-39岁	22.545153145529131	114.127473231122565	440303	V0440300	15506	44	155	45	154	114.127411769999995	22.5426861699999996	114.129852099999994	22.5449021300000005	1
2019-10-24 20:54:41	2019-10-24 22:06:17	2.29234759999999982	01	30-39岁	22.5490885384703397	113.915173420094789	440305	V0440300	15776	45	68	47	67	113.915102520000005	22.5449021300000005	113.917542859999998	22.5471180900000014	1
2019-10-24 17:22:46	2019-10-24 20:20:32	2.29234759999999982	03	未知	22.5486532240968209	113.931087965259138	440305	V0440300	15782	45	74	47	73	113.929744540000002	22.5449021300000005	113.932184879999994	22.5471180900000014	1
2019-10-24 16:26:40	2019-10-24 17:15:24	2.29234759999999982	02	19-29岁	22.5482513384532908	113.944096765801163	440305	V0440300	15787	45	79	47	78	113.941946220000005	22.5449021300000005	113.944386559999998	22.5471180900000014	1
2019-10-24 12:48:47	2019-10-24 14:03:59	2.29234759999999982	01	30-39岁	22.5484694434365416	113.946550103863473	440305	V0440300	15788	45	80	47	79	113.944386559999998	22.5449021300000005	113.946826889999997	22.5471180900000014	1
2019-10-24 17:45:55	2019-10-24 22:12:49	2.29234759999999982	01	40-49岁	22.5484693815188102	113.950349064503911	440305	V0440300	15790	45	82	47	81	113.949267230000004	22.5449021300000005	113.951707560000003	22.5471180900000014	1
2019-10-24 06:35:52	2019-10-24 12:50:56	2.29234759999999982	02	19-29岁	22.548423516433779	113.949359039843756	440305	V0440300	15790	45	82	47	81	113.949267230000004	22.5449021300000005	113.951707560000003	22.5471180900000014	1
2019-10-24 18:57:19	2019-10-24 20:12:57	2.29234759999999982	01	19-29岁	22.5491584901796287	113.961954370493018	440305	V0440300	15795	45	87	47	86	113.961468909999994	22.5449021300000005	113.963909240000007	22.5471180900000014	1
2019-10-24 13:59:25	2019-10-24 14:56:17	2.29234759999999982	01	40-49岁	22.5483678646148391	113.965965011279209	440305	V0440300	15796	45	88	47	87	113.963909240000007	22.5449021300000005	113.966349579999999	22.5471180900000014	1
2019-10-24 17:53:22	2019-10-24 19:07:15	2.29234759999999982	03	19-29岁	22.5477249250599989	113.963938706679258	440305	V0440300	15796	45	88	47	87	113.963909240000007	22.5449021300000005	113.966349579999999	22.5471180900000014	1
2019-10-24 11:22:50	2019-10-24 11:55:43	2.29234759999999982	01	19-29岁	22.5483158588572188	113.964644758905948	440305	V0440300	15796	45	88	47	87	113.963909240000007	22.5449021300000005	113.966349579999999	22.5471180900000014	5
2019-10-24 16:07:56	2019-10-24 17:43:28	2.29234759999999982	01	19-29岁	22.5483158588572188	113.964644758905948	440305	V0440300	15796	45	88	47	87	113.963909240000007	22.5449021300000005	113.966349579999999	22.5471180900000014	5
2019-10-24 10:38:32	2019-10-24 11:19:56	2.29234759999999982	01	19-29岁	22.5483158588572188	113.964644758905948	440305	V0440300	15796	45	88	47	87	113.963909240000007	22.5449021300000005	113.966349579999999	22.5471180900000014	5
2019-10-24 18:00:12	2019-10-24 18:50:06	2.29234759999999982	01	19-29岁	22.5483158588572188	113.964644758905948	440305	V0440300	15796	45	88	47	87	113.963909240000007	22.5449021300000005	113.966349579999999	22.5471180900000014	5
2019-10-24 14:13:16	2019-10-24 15:51:07	2.29234759999999982	01	19-29岁	22.5483158588572188	113.964644758905948	440305	V0440300	15796	45	88	47	87	113.963909240000007	22.5449021300000005	113.966349579999999	22.5471180900000014	5
2019-10-24 14:51:20	2019-10-24 15:42:30	2.29234759999999982	01	19-29岁	22.5486105044448699	113.968301291094079	440305	V0440300	15797	45	89	47	88	113.966349579999999	22.5449021300000005	113.968789920000006	22.5471180900000014	1
2019-10-24 16:40:26	2019-10-24 19:16:53	2.29234759999999982	02	30-39岁	22.5492424820931596	113.966878625746162	440305	V0440300	15797	45	89	47	88	113.966349579999999	22.5449021300000005	113.968789920000006	22.5471180900000014	1
2019-10-24 17:43:17	2019-10-24 23:08:01	2.29234759999999982	01	30-39岁	22.5488867765702601	113.969072543709473	440305	V0440300	15798	45	90	47	89	113.968789920000006	22.5449021300000005	113.971230250000005	22.5471180900000014	1
2019-10-24 08:41:23	2019-10-24 09:33:32	2.29234759999999982	02	30-39岁	22.5479199023305092	113.987729275794877	440305	V0440300	15805	45	97	47	96	113.985872270000002	22.5449021300000005	113.988312609999994	22.5471180900000014	1
2019-10-24 13:44:19	2019-10-24 16:04:24	3.05925700000000012	01	19-29岁	22.5487284547366009	113.995727659909164	440304	V0440300	15809	45	101	47	100	113.995633609999999	22.5449021300000005	113.998073950000006	22.5471180900000014	1
2019-10-24 20:43:32	2019-10-24 21:17:43	3.05925700000000012	01	40-49岁	22.5488306775779002	113.998300275948409	440304	V0440300	15810	45	102	47	101	113.998073950000006	22.5449021300000005	114.000514289999998	22.5471180900000014	1
2019-10-24 08:01:35	2019-10-24 23:07:15	3.05925700000000012	01	30-39岁	22.5486007912397106	114.000005612198393	440304	V0440300	15810	45	102	47	101	113.998073950000006	22.5449021300000005	114.000514289999998	22.5471180900000014	1
2019-10-24 18:15:44	2019-10-24 19:47:06	3.05925700000000012	03	未知	22.5479956056605317	114.00191338607479	440304	V0440300	15811	45	103	47	102	114.000514289999998	22.5449021300000005	114.002954619999997	22.5471180900000014	1
2019-10-24 18:36:35	2019-10-24 21:10:05	3.05925700000000012	02	40-49岁	22.5488851776868913	114.019655792295183	440304	V0440300	15818	45	110	47	109	114.017596639999994	22.5449021300000005	114.02003698	22.5471180900000014	1
2019-10-24 12:40:31	2019-10-24 14:11:04	3.05925700000000012	01	19-29岁	22.5480701120416889	114.034141146115758	440304	V0440300	15824	45	116	46	115	114.032238660000004	22.5449021300000005	114.034678990000003	22.5471180900000014	1
2019-10-24 11:05:55	2019-10-24 12:32:52	3.05925700000000012	02	50-59岁	22.5492848741332388	114.03638885084365	440304	V0440300	15825	45	117	46	116	114.034678990000003	22.5449021300000005	114.037119329999996	22.5471180900000014	1
2019-10-24 15:29:01	2019-10-24 16:46:24	3.05925700000000012	02	19-29岁	22.5485590092485886	114.036180883923421	440304	V0440300	15825	45	117	46	116	114.034678990000003	22.5449021300000005	114.037119329999996	22.5471180900000014	1
2019-10-24 18:20:13	2019-10-24 18:29:15	3.05925700000000012	02	19-29岁	22.5475909882736687	114.036055826874033	440304	V0440300	15825	45	117	46	116	114.034678990000003	22.5449021300000005	114.037119329999996	22.5471180900000014	1
2019-10-24 11:43:56	2019-10-24 13:53:08	3.05925700000000012	01	30-39岁	22.5482991414611185	114.037750804029415	440304	V0440300	15826	45	118	46	117	114.037119329999996	22.5449021300000005	114.039559659999995	22.5471180900000014	1
2019-10-24 00:03:16	2019-10-24 02:03:30	3.05925700000000012	03	未知	22.5477367707928806	114.049374104487015	440304	V0440300	15831	45	123	46	122	114.04932101	22.5449021300000005	114.051761350000007	22.5471180900000014	1
2019-10-24 08:43:39	2019-10-24 08:44:39	3.05925700000000012	01	30-39岁	22.5486184566760812	114.05069624225176	440304	V0440300	15831	45	123	46	122	114.04932101	22.5449021300000005	114.051761350000007	22.5471180900000014	1
2019-10-24 08:13:20	2019-10-24 08:14:20	3.05925700000000012	02	30-39岁	22.5475639783083999	114.052253892100651	440304	V0440300	15832	45	124	46	123	114.051761350000007	22.5449021300000005	114.054201680000006	22.5471180900000014	1
2019-10-24 00:02:48	2019-10-24 00:28:50	3.05925700000000012	01	30-39岁	22.5479999945108212	114.058317529145768	440304	V0440300	15834	45	126	46	125	114.056642019999998	22.5449021300000005	114.059082349999997	22.5471180900000014	1
2019-10-24 23:33:33	2019-10-24 23:39:27	3.05925700000000012	02	40-49岁	22.5492575277299494	114.061934638635819	440304	V0440300	15836	45	128	46	127	114.061522690000004	22.5449021300000005	114.063963029999996	22.5471180900000014	1
2019-10-24 19:36:57	2019-10-24 21:13:40	3.05925700000000012	02	30-39岁	22.5488809730993509	114.06651921447741	440304	V0440300	15838	45	130	46	129	114.066403359999995	22.5449021300000005	114.068843700000002	22.5471180900000014	1
2019-10-24 18:06:18	2019-10-24 23:36:46	3.05925700000000012	01	19-29岁	22.5490661195263407	114.070236833903124	440304	V0440300	15839	45	131	46	130	114.068843700000002	22.5449021300000005	114.071284030000001	22.5471180900000014	1
2019-10-24 12:30:29	2019-10-24 15:23:07	3.05925700000000012	02	19-29岁	22.5477219863462501	114.069283844457118	440304	V0440300	15839	45	131	46	130	114.068843700000002	22.5449021300000005	114.071284030000001	22.5471180900000014	1
2019-10-24 15:00:03	2019-10-24 17:30:08	3.05925700000000012	01	19-29岁	22.5474635936129388	114.089334980668895	440304	V0440300	15847	45	139	46	138	114.088366390000004	22.5449021300000005	114.090806720000003	22.5471180900000014	1
2019-10-24 20:58:58	2019-10-24 23:33:38	3.17181930000000012	01	30-39岁	22.5488648521304498	114.101947330533676	440303	V0440300	15852	45	144	46	143	114.100568069999994	22.5449021300000005	114.103008399999993	22.5471180900000014	1
2019-10-24 23:22:06	2019-10-24 23:22:06	3.17181930000000012	01	19-29岁	22.54889740151906	114.104754865471264	440303	V0440300	15853	45	145	46	144	114.103008399999993	22.5449021300000005	114.10544874	22.5471180900000014	1
2019-10-24 08:25:00	2019-10-24 18:13:03	3.17181930000000012	01	0-18岁	22.5483752518723612	114.104328503521401	440303	V0440300	15853	45	145	46	144	114.103008399999993	22.5449021300000005	114.10544874	22.5471180900000014	1
2019-10-24 20:17:09	2019-10-24 22:43:48	3.17181930000000012	02	19-29岁	22.5488223989267595	114.105601811662055	440303	V0440300	15854	45	146	46	145	114.10544874	22.5449021300000005	114.107889080000007	22.5471180900000014	1
2019-10-24 14:07:36	2019-10-24 15:07:48	3.17181930000000012	02	19-29岁	22.5473824149524802	114.121412215558593	440303	V0440300	15860	45	152	46	151	114.120090759999997	22.5449021300000005	114.122531089999995	22.5471180900000014	1
2019-10-24 00:33:25	2019-10-24 01:24:58	3.17181930000000012	01	30-39岁	22.5479337713585686	114.124481078191465	440303	V0440300	15861	45	153	46	152	114.122531089999995	22.5449021300000005	114.124971430000002	22.5471180900000014	1
2019-10-24 18:55:04	2019-10-24 20:24:19	3.17181930000000012	01	40-49岁	22.5482156151552999	114.129644732943532	440303	V0440300	15863	45	155	46	154	114.127411769999995	22.5449021300000005	114.129852099999994	22.5471180900000014	1
2019-10-24 02:01:07	2019-10-24 04:07:24	3.17181930000000012	02	30-39岁	22.5484413129396906	114.132681527341717	440303	V0440300	15865	45	157	46	156	114.132292440000001	22.5449021300000005	114.134732769999999	22.5471180900000014	1
2019-10-24 19:48:39	2019-10-24 20:50:23	3.17181930000000012	03	未知	22.5486168737103299	114.137973761232857	440303	V0440300	15867	45	159	46	158	114.137173110000006	22.5449021300000005	114.139613449999999	22.5471180900000014	1
2019-10-24 20:18:59	2019-10-24 21:46:39	2.29234759999999982	02	19-29岁	22.5496259045881509	113.905571925984745	440305	V0440300	16129	46	64	49	63	113.905341179999994	22.5471180900000014	113.907781510000007	22.5493340400000015	1
2019-10-24 18:38:14	2019-10-24 21:17:57	2.29234759999999982	01	19-29岁	22.5504150260794489	113.934974250070923	440305	V0440300	16141	46	76	48	75	113.934625209999993	22.5471180900000014	113.93706555	22.5493340400000015	1
2019-10-24 13:23:44	2019-10-24 13:38:36	2.29234759999999982	01	30-39岁	22.5499566279034909	113.946449338847827	440305	V0440300	16145	46	80	48	79	113.944386559999998	22.5471180900000014	113.946826889999997	22.5493340400000015	1
2019-10-24 12:26:00	2019-10-24 13:08:01	2.29234759999999982	02	19-29岁	22.5494954461996713	113.946401199583732	440305	V0440300	16145	46	80	48	79	113.944386559999998	22.5471180900000014	113.946826889999997	22.5493340400000015	1
2019-10-24 15:25:14	2019-10-24 19:27:18	2.29234759999999982	03	19-29岁	22.5501175906734517	113.947796333812363	440305	V0440300	16146	46	81	48	80	113.946826889999997	22.5471180900000014	113.949267230000004	22.5493340400000015	1
2019-10-24 23:23:40	2019-10-24 23:37:06	2.29234759999999982	01	19-29岁	22.5495024971468006	113.947722430104278	440305	V0440300	16146	46	81	48	80	113.946826889999997	22.5471180900000014	113.949267230000004	22.5493340400000015	1
2019-10-24 19:36:23	2019-10-24 20:27:56	2.29234759999999982	01	19-29岁	22.5501923418080388	113.947930713932337	440305	V0440300	16146	46	81	48	80	113.946826889999997	22.5471180900000014	113.949267230000004	22.5493340400000015	1
2019-10-24 08:47:28	2019-10-24 19:58:44	2.29234759999999982	02	19-29岁	22.551424373448981	113.94817564502172	440305	V0440300	16146	46	81	48	80	113.946826889999997	22.5471180900000014	113.949267230000004	22.5493340400000015	1
2019-10-24 15:14:23	2019-10-24 17:34:41	2.29234759999999982	01	30-39岁	22.5499663312499301	113.950286989839753	440305	V0440300	16147	46	82	48	81	113.949267230000004	22.5471180900000014	113.951707560000003	22.5493340400000015	1
2019-10-24 12:09:27	2019-10-24 16:00:05	2.29234759999999982	02	30-39岁	22.5501820280448584	113.963583700036978	440305	V0440300	16152	46	87	48	86	113.961468909999994	22.5471180900000014	113.963909240000007	22.5493340400000015	1
2019-10-24 15:21:02	2019-10-24 17:23:21	2.29234759999999982	01	19-29岁	22.5514387859086298	113.965616034930079	440305	V0440300	16153	46	88	48	87	113.963909240000007	22.5471180900000014	113.966349579999999	22.5493340400000015	3
2019-10-24 20:11:13	2019-10-24 20:43:37	2.29234759999999982	01	19-29岁	22.5514387859086298	113.965616034930079	440305	V0440300	16153	46	88	48	87	113.963909240000007	22.5471180900000014	113.966349579999999	22.5493340400000015	3
2019-10-24 11:43:00	2019-10-24 12:58:19	2.29234759999999982	01	19-29岁	22.5514387859086298	113.965616034930079	440305	V0440300	16153	46	88	48	87	113.963909240000007	22.5471180900000014	113.966349579999999	22.5493340400000015	3
2019-10-24 19:17:17	2019-10-24 20:31:00	2.29234759999999982	02	40-49岁	22.5504752752655016	113.966686479627484	440305	V0440300	16154	46	89	48	88	113.966349579999999	22.5471180900000014	113.968789920000006	22.5493340400000015	1
2019-10-24 15:44:47	2019-10-24 21:14:51	2.29234759999999982	02	30-39岁	22.5506167934318889	113.977070117963535	440305	V0440300	16158	46	93	48	92	113.976110930000004	22.5471180900000014	113.978551260000003	22.5493340400000015	1
2019-10-24 18:01:25	2019-10-24 20:31:51	2.29234759999999982	02	50-59岁	22.5499565725647813	113.986606512751564	440305	V0440300	16162	46	97	48	96	113.985872270000002	22.5471180900000014	113.988312609999994	22.5493340400000015	1
2019-10-24 11:38:53	2019-10-24 12:56:14	3.05925700000000012	03	未知	22.5496806783991701	113.995007447233618	440304	V0440300	16165	46	100	48	99	113.99319328	22.5471180900000014	113.995633609999999	22.5493340400000015	1
2019-10-24 13:49:24	2019-10-24 22:53:50	3.05925700000000012	01	30-39岁	22.5512846456076588	114.006962893615324	440304	V0440300	16170	46	105	48	104	114.005394960000004	22.5471180900000014	114.007835290000003	22.5493340400000015	1
2019-10-24 12:59:02	2019-10-24 14:50:01	3.05925700000000012	02	30-39岁	22.5496525882834788	114.010437757830516	440304	V0440300	16172	46	107	48	106	114.010275629999995	22.5471180900000014	114.012715970000002	22.5493340400000015	2
2019-10-24 19:38:41	2019-10-24 23:19:31	3.05925700000000012	02	30-39岁	22.5496525882834788	114.010437757830516	440304	V0440300	16172	46	107	48	106	114.010275629999995	22.5471180900000014	114.012715970000002	22.5493340400000015	2
2019-10-24 18:38:22	2019-10-24 23:21:58	3.05925700000000012	02	40-49岁	22.5493559666301699	114.01827564381361	440304	V0440300	16175	46	110	48	109	114.017596639999994	22.5471180900000014	114.02003698	22.5493340400000015	1
2019-10-24 13:08:41	2019-10-24 14:20:40	3.05925700000000012	02	30-39岁	22.5513529827910801	114.03059232919577	440304	V0440300	16180	46	115	47	114	114.029798319999998	22.5471180900000014	114.032238660000004	22.5493340400000015	1
2019-10-24 17:15:27	2019-10-24 18:18:45	3.05925700000000012	02	30-39岁	22.5498624494247899	114.036386222303136	440304	V0440300	16182	46	117	47	116	114.034678990000003	22.5471180900000014	114.037119329999996	22.5493340400000015	2
2019-10-24 18:19:33	2019-10-24 19:16:06	3.05925700000000012	02	30-39岁	22.5498624494247899	114.036386222303136	440304	V0440300	16182	46	117	47	116	114.034678990000003	22.5471180900000014	114.037119329999996	22.5493340400000015	2
2019-10-24 19:39:03	2019-10-24 21:38:50	3.05925700000000012	01	19-29岁	22.5513876639864108	114.047168422540807	440304	V0440300	16187	46	122	47	121	114.046880669999993	22.5471180900000014	114.04932101	22.5493340400000015	1
2019-10-24 08:47:34	2019-10-24 09:49:16	3.05925700000000012	03	19-29岁	22.5500152804444483	114.05500992973289	440304	V0440300	16190	46	125	47	124	114.054201680000006	22.5471180900000014	114.056642019999998	22.5493340400000015	1
2019-10-24 13:21:41	2019-10-24 14:31:52	3.05925700000000012	02	19-29岁	22.5510455178112892	114.071876042936481	440304	V0440300	16197	46	132	47	131	114.071284030000001	22.5471180900000014	114.073724369999994	22.5493340400000015	1
2019-10-24 23:19:53	2019-10-24 23:31:04	3.17181930000000012	02	19-29岁	22.5498730722161014	114.102800794694161	440303	V0440300	16209	46	144	47	143	114.100568069999994	22.5471180900000014	114.103008399999993	22.5493340400000015	1
2019-10-24 20:16:08	2019-10-24 22:19:27	3.17181930000000012	01	19-29岁	22.5495257192414194	114.105062409291421	440303	V0440300	16210	46	145	47	144	114.103008399999993	22.5471180900000014	114.10544874	22.5493340400000015	1
2019-10-24 19:20:43	2019-10-24 20:42:32	3.17181930000000012	01	30-39岁	22.550185421897659	114.104106076547126	440303	V0440300	16210	46	145	47	144	114.103008399999993	22.5471180900000014	114.10544874	22.5493340400000015	1
2019-10-24 13:55:12	2019-10-24 15:06:20	3.17181930000000012	01	未知	22.5511243995976507	114.113152609173156	440303	V0440300	16214	46	149	47	148	114.112769749999998	22.5471180900000014	114.115210079999997	22.5493340400000015	1
2019-10-24 17:33:26	2019-10-24 20:44:07	3.17181930000000012	01	19-29岁	22.5501510648178289	114.117759378555121	440303	V0440300	16216	46	151	47	150	114.117650420000004	22.5471180900000014	114.120090759999997	22.5493340400000015	1
2019-10-24 12:06:58	2019-10-24 14:45:28	3.17181930000000012	01	30-39岁	22.5501323230483912	114.117720899409491	440303	V0440300	16216	46	151	47	150	114.117650420000004	22.5471180900000014	114.120090759999997	22.5493340400000015	2
2019-10-24 10:52:49	2019-10-24 12:04:24	3.17181930000000012	01	30-39岁	22.5501323230483912	114.117720899409491	440303	V0440300	16216	46	151	47	150	114.117650420000004	22.5471180900000014	114.120090759999997	22.5493340400000015	2
2019-10-24 10:54:37	2019-10-24 11:29:49	3.17181930000000012	01	19-29岁	22.551083550396271	114.118420202165481	440303	V0440300	16216	46	151	47	150	114.117650420000004	22.5471180900000014	114.120090759999997	22.5493340400000015	1
2019-10-24 18:08:42	2019-10-24 20:50:42	3.17181930000000012	01	50-59岁	22.549495117984101	114.122456680423866	440303	V0440300	16217	46	152	47	151	114.120090759999997	22.5471180900000014	114.122531089999995	22.5493340400000015	1
2019-10-24 17:45:18	2019-10-24 19:07:37	3.17181930000000012	01	30-39岁	22.5512431777159286	114.126326757168627	440303	V0440300	16219	46	154	47	153	114.124971430000002	22.5471180900000014	114.127411769999995	22.5493340400000015	1
2019-10-24 00:00:12	2019-10-24 00:03:57	3.17181930000000012	02	19-29岁	22.5505186256919394	114.129218085877937	440303	V0440300	16220	46	155	47	154	114.127411769999995	22.5471180900000014	114.129852099999994	22.5493340400000015	1
2019-10-24 20:06:23	2019-10-24 22:27:38	3.17181930000000012	01	30-39岁	22.55030044582033	114.138240248716585	440303	V0440300	16224	46	159	47	158	114.137173110000006	22.5471180900000014	114.139613449999999	22.5493340400000015	1
2019-10-24 07:22:12	2019-10-24 08:17:15	3.17181930000000012	01	19-29岁	22.5504609219168692	114.138635347162719	440303	V0440300	16224	46	159	47	158	114.137173110000006	22.5471180900000014	114.139613449999999	22.5493340400000015	1
2019-10-24 13:55:07	2019-10-24 17:19:13	2.29234759999999982	02	60岁以上	22.5537414374219516	113.946628313470541	440305	V0440300	16502	47	80	49	79	113.944386559999998	22.5493340400000015	113.946826889999997	22.5515499999999989	1
2019-10-24 11:59:30	2019-10-24 14:05:23	2.29234759999999982	03	未知	22.5533648449577697	113.948657609002908	440305	V0440300	16503	47	81	49	80	113.946826889999997	22.5493340400000015	113.949267230000004	22.5515499999999989	1
2019-10-24 18:24:31	2019-10-24 22:28:27	2.29234759999999982	01	30-39岁	22.5517388902993083	113.9504811874002	440305	V0440300	16504	47	82	49	81	113.949267230000004	22.5493340400000015	113.951707560000003	22.5515499999999989	1
2019-10-24 17:39:10	2019-10-24 20:33:33	2.29234759999999982	03	未知	22.5533445390140486	113.974309443901333	440305	V0440300	16514	47	92	49	91	113.973670589999998	22.5493340400000015	113.976110930000004	22.5515499999999989	1
2019-10-24 08:35:46	2019-10-24 10:39:54	3.05925700000000012	02	40-49岁	22.5517784907333194	114.013132010357879	440304	V0440300	16530	47	108	49	107	114.012715970000002	22.5493340400000015	114.015156300000001	22.5515499999999989	1
2019-10-24 21:08:54	2019-10-24 23:14:56	3.05925700000000012	03	未知	22.5526100737671484	114.018545744505829	440304	V0440300	16532	47	110	49	109	114.017596639999994	22.5493340400000015	114.02003698	22.5515499999999989	1
2019-10-24 11:16:14	2019-10-24 14:35:33	3.05925700000000012	02	30-39岁	22.5525472927948307	114.018080691236293	440304	V0440300	16532	47	110	49	109	114.017596639999994	22.5493340400000015	114.02003698	22.5515499999999989	1
2019-10-24 14:31:01	2019-10-24 17:47:54	3.05925700000000012	01	40-49岁	22.5532820444924695	114.022660934589993	440304	V0440300	16534	47	112	49	111	114.022477309999999	22.5493340400000015	114.024917650000006	22.5515499999999989	1
2019-10-24 19:54:09	2019-10-24 20:45:51	3.05925700000000012	02	19-29岁	22.55282909008735	114.040646820222406	440304	V0440300	16541	47	119	48	118	114.039559659999995	22.5493340400000015	114.042000000000002	22.5515499999999989	1
2019-10-24 10:10:33	2019-10-24 13:29:34	3.05925700000000012	02	30-39岁	22.5534832241257099	114.048241241895852	440304	V0440300	16544	47	122	48	121	114.046880669999993	22.5493340400000015	114.04932101	22.5515499999999989	1
2019-10-24 21:43:08	2019-10-24 23:36:50	3.17181930000000012	02	19-29岁	22.5535662426401586	114.105395887768907	440303	V0440300	16567	47	145	48	144	114.103008399999993	22.5493340400000015	114.10544874	22.5515499999999989	1
2019-10-24 16:53:14	2019-10-24 22:21:01	3.17181930000000012	01	未知	22.5528963935436693	114.108295914890888	440303	V0440300	16569	47	147	48	146	114.107889080000007	22.5493340400000015	114.110329410000006	22.5515499999999989	1
2019-10-24 18:33:24	2019-10-24 21:09:35	3.17181930000000012	01	19-29岁	22.5520213381672399	114.124921045757972	440303	V0440300	16575	47	153	48	152	114.122531089999995	22.5493340400000015	114.124971430000002	22.5515499999999989	1
2019-10-24 19:18:38	2019-10-24 20:28:35	3.17181930000000012	01	19-29岁	22.5531877222432691	114.127054130789929	440303	V0440300	16576	47	154	48	153	114.124971430000002	22.5493340400000015	114.127411769999995	22.5515499999999989	1
2019-10-24 18:06:10	2019-10-24 20:04:03	3.17181930000000012	02	30-39岁	22.5516653338016688	114.132274748930271	440303	V0440300	16578	47	156	48	155	114.129852099999994	22.5493340400000015	114.132292440000001	22.5515499999999989	1
2019-10-24 14:59:47	2019-10-24 17:34:57	3.17181930000000012	02	0-18岁	22.5529275510451797	114.135231905799586	440303	V0440300	16580	47	158	48	157	114.134732769999999	22.5493340400000015	114.137173110000006	22.5515499999999989	1
2019-10-24 00:41:01	2019-10-24 02:04:11	3.17181930000000012	01	30-39岁	22.5519179715968292	114.137332294422578	440303	V0440300	16581	47	159	48	158	114.137173110000006	22.5493340400000015	114.139613449999999	22.5515499999999989	1
2019-10-24 20:06:25	2019-10-24 21:52:35	3.17181930000000012	01	19-29岁	22.5520559968071908	114.139000844365214	440303	V0440300	16581	47	159	48	158	114.137173110000006	22.5493340400000015	114.139613449999999	22.5515499999999989	1
2019-10-24 21:19:11	2019-10-24 22:57:27	2.01503029999999983	01	19-29岁	22.5542451782179114	113.875660002949729	440306	V0440300	16830	48	51	51	50	113.873616810000001	22.5515499999999989	113.87605714	22.5537659599999998	1
2019-10-24 06:51:11	2019-10-24 07:29:19	2.01503029999999983	02	未知	22.5559184257739815	113.887009550383411	440306	V0440300	16835	48	56	51	55	113.885818490000005	22.5515499999999989	113.888258820000004	22.5537659599999998	1
2019-10-24 19:00:39	2019-10-24 21:03:26	2.29234759999999982	01	19-29岁	22.5539821004818606	113.915287997769695	440305	V0440300	16847	48	68	50	67	113.915102520000005	22.5515499999999989	113.917542859999998	22.5537659599999998	1
2019-10-24 22:03:26	2019-10-24 23:37:01	2.29234759999999982	02	19-29岁	22.5541351305593594	113.939808463639054	440305	V0440300	16857	48	78	50	77	113.939505879999999	22.5515499999999989	113.941946220000005	22.5537659599999998	1
2019-10-24 18:47:29	2019-10-24 21:32:09	2.29234759999999982	02	50-59岁	22.5554636813743983	113.950350661040034	440305	V0440300	16861	48	82	50	81	113.949267230000004	22.5515499999999989	113.951707560000003	22.5537659599999998	1
2019-10-24 09:52:27	2019-10-24 12:46:25	2.29234759999999982	02	30-39岁	22.5541378206790988	113.967558558932225	440305	V0440300	16868	48	89	50	88	113.966349579999999	22.5515499999999989	113.968789920000006	22.5537659599999998	1
2019-10-24 12:55:33	2019-10-24 15:06:17	2.29234759999999982	03	未知	22.5544002083921491	113.967115574192405	440305	V0440300	16868	48	89	50	88	113.966349579999999	22.5515499999999989	113.968789920000006	22.5537659599999998	1
2019-10-24 13:08:21	2019-10-24 21:02:20	3.05925700000000012	02	19-29岁	22.5538679856408315	113.989203284186289	440304	V0440300	16877	48	98	50	97	113.988312609999994	22.5515499999999989	113.990752939999993	22.5537659599999998	1
2019-10-24 10:17:50	2019-10-24 13:14:41	3.05925700000000012	01	19-29岁	22.5559302782029398	114.025791233939515	440304	V0440300	16892	48	113	49	112	114.024917650000006	22.5515499999999989	114.027357980000005	22.5537659599999998	1
2019-10-24 09:18:11	2019-10-24 12:02:10	3.05925700000000012	02	40-49岁	22.5549850719139187	114.029338774535461	440304	V0440300	16893	48	114	49	113	114.027357980000005	22.5515499999999989	114.029798319999998	22.5537659599999998	1
2019-10-24 19:51:33	2019-10-24 20:33:42	3.05925700000000012	01	30-39岁	22.5547357261731101	114.03440666342091	440304	V0440300	16895	48	116	49	115	114.032238660000004	22.5515499999999989	114.034678990000003	22.5537659599999998	1
2019-10-24 19:55:36	2019-10-24 20:39:08	3.05925700000000012	01	30-39岁	22.5540979825331185	114.033594366609748	440304	V0440300	16895	48	116	49	115	114.032238660000004	22.5515499999999989	114.034678990000003	22.5537659599999998	1
2019-10-24 18:33:16	2019-10-24 22:24:09	3.05925700000000012	01	30-39岁	22.5547203684421689	114.036020013515227	440304	V0440300	16896	48	117	49	116	114.034678990000003	22.5515499999999989	114.037119329999996	22.5537659599999998	1
2019-10-24 18:28:19	2019-10-24 19:54:01	3.05925700000000012	02	19-29岁	22.5553943443937186	114.038308544567627	440304	V0440300	16897	48	118	49	117	114.037119329999996	22.5515499999999989	114.039559659999995	22.5537659599999998	1
2019-10-24 18:29:45	2019-10-24 18:54:26	3.05925700000000012	01	19-29岁	22.5553757636149115	114.038279790384493	440304	V0440300	16897	48	118	49	117	114.037119329999996	22.5515499999999989	114.039559659999995	22.5537659599999998	1
2019-10-24 16:19:34	2019-10-24 17:54:45	3.05925700000000012	02	30-39岁	22.5539897420161708	114.044372801775907	440304	V0440300	16899	48	120	49	119	114.042000000000002	22.5515499999999989	114.044440339999994	22.5537659599999998	1
2019-10-24 09:49:45	2019-10-24 12:38:41	3.05925700000000012	02	60岁以上	22.5545740983598613	114.042776465102733	440304	V0440300	16899	48	120	49	119	114.042000000000002	22.5515499999999989	114.044440339999994	22.5537659599999998	1
2019-10-24 09:14:16	2019-10-24 09:15:16	3.05925700000000012	01	19-29岁	22.5540912104393314	114.045964228792386	440304	V0440300	16900	48	121	49	120	114.044440339999994	22.5515499999999989	114.046880669999993	22.5537659599999998	1
2019-10-24 19:51:39	2019-10-24 23:33:23	3.05925700000000012	02	19-29岁	22.5556332880503305	114.053267815064757	440304	V0440300	16903	48	124	49	123	114.051761350000007	22.5515499999999989	114.054201680000006	22.5537659599999998	1
2019-10-24 14:37:26	2019-10-24 15:11:50	3.05925700000000012	02	40-49岁	22.5555194424051493	114.086619901181834	440304	V0440300	16917	48	138	49	137	114.085926049999998	22.5515499999999989	114.088366390000004	22.5537659599999998	1
2019-10-24 08:05:07	2019-10-24 08:43:15	3.05925700000000012	01	30-39岁	22.5558965742634712	114.089002456400138	440304	V0440300	16918	48	139	49	138	114.088366390000004	22.5515499999999989	114.090806720000003	22.5537659599999998	1
2019-10-24 16:16:28	2019-10-24 17:16:24	3.05925700000000012	02	40-49岁	22.5553207736359909	114.092094958222006	440304	V0440300	16919	48	140	49	139	114.090806720000003	22.5515499999999989	114.093247059999996	22.5537659599999998	1
2019-10-24 19:00:20	2019-10-24 21:08:30	3.05925700000000012	01	40-49岁	22.5553423131865607	114.095281814229722	440304	V0440300	16920	48	141	49	140	114.093247059999996	22.5515499999999989	114.095687400000003	22.5537659599999998	1
2019-10-24 14:47:01	2019-10-24 14:48:01	3.17181930000000012	02	19-29岁	22.5549991571538513	114.109787413202923	440303	V0440300	16926	48	147	49	146	114.107889080000007	22.5515499999999989	114.110329410000006	22.5537659599999998	1
2019-10-24 20:57:35	2019-10-24 23:38:53	3.17181930000000012	02	30-39岁	22.5553428820792199	114.109828834163238	440303	V0440300	16926	48	147	49	146	114.107889080000007	22.5515499999999989	114.110329410000006	22.5537659599999998	1
2019-10-24 08:07:36	2019-10-24 18:14:01	3.17181930000000012	01	19-29岁	22.5538254682772497	114.120326137552894	440303	V0440300	16931	48	152	49	151	114.120090759999997	22.5515499999999989	114.122531089999995	22.5537659599999998	1
2019-10-24 18:34:35	2019-10-24 20:53:10	3.17181930000000012	02	19-29岁	22.5547600223980709	114.134737310891055	440303	V0440300	16937	48	158	49	157	114.134732769999999	22.5515499999999989	114.137173110000006	22.5537659599999998	1
2019-10-24 20:06:44	2019-10-24 22:07:26	3.17181930000000012	02	19-29岁	22.553932541016021	114.134900176912183	440303	V0440300	16937	48	158	49	157	114.134732769999999	22.5515499999999989	114.137173110000006	22.5537659599999998	1
2019-10-24 19:09:20	2019-10-24 20:20:47	4.98298400000000008	02	30-39岁	22.5551295828097906	114.224707750031271	440308	V0440300	16973	48	194	48	193	114.222584870000006	22.5515499999999989	114.225025209999998	22.5537659599999998	1
2019-10-24 19:11:33	2019-10-24 20:52:25	4.98298400000000008	02	30-39岁	22.5542758822757783	114.227543094323465	440308	V0440300	16975	48	196	48	195	114.227465550000005	22.5515499999999989	114.229905880000004	22.5537659599999998	1
2019-10-24 13:25:28	2019-10-24 15:42:03	2.01503029999999983	03	未知	22.5575895352866702	113.87083340836044	440306	V0440300	17185	49	49	52	48	113.868736139999996	22.5537659599999998	113.871176469999995	22.5559819099999999	1
2019-10-24 18:44:11	2019-10-24 23:36:42	2.01503029999999983	01	30-39岁	22.5577550214359697	113.873307293956657	440306	V0440300	17186	49	50	52	49	113.871176469999995	22.5537659599999998	113.873616810000001	22.5559819099999999	1
2019-10-24 09:44:28	2019-10-24 11:23:39	2.01503029999999983	01	30-39岁	22.5571914086903398	113.885640119091946	440306	V0440300	17191	49	55	52	54	113.883378149999999	22.5537659599999998	113.885818490000005	22.5559819099999999	1
2019-10-24 10:52:51	2019-10-24 11:57:57	2.01503029999999983	01	30-39岁	22.5575725466247405	113.886214528703505	440306	V0440300	17192	49	56	52	55	113.885818490000005	22.5537659599999998	113.888258820000004	22.5559819099999999	1
2019-10-24 20:53:08	2019-10-24 23:00:18	2.01503029999999983	01	30-39岁	22.5581360775371813	113.898551316616306	440306	V0440300	17197	49	61	52	60	113.898020169999995	22.5537659599999998	113.900460510000002	22.5559819099999999	1
2019-10-24 17:13:12	2019-10-24 18:40:09	2.29234759999999982	03	未知	22.557222920291391	113.915808570845911	440305	V0440300	17204	49	68	51	67	113.915102520000005	22.5537659599999998	113.917542859999998	22.5559819099999999	1
2019-10-24 18:39:52	2019-10-24 20:43:31	2.29234759999999982	02	19-29岁	22.5561108574766394	113.95592345270633	440305	V0440300	17220	49	84	51	83	113.954147899999995	22.5537659599999998	113.956588240000002	22.5559819099999999	1
2019-10-24 14:44:19	2019-10-24 16:03:40	2.29234759999999982	01	30-39岁	22.5574368291458818	113.964950309139439	440305	V0440300	17224	49	88	51	87	113.963909240000007	22.5537659599999998	113.966349579999999	22.5559819099999999	1
2019-10-24 19:05:45	2019-10-24 23:36:55	2.29234759999999982	01	19-29岁	22.5563950193693898	113.979587067364761	440305	V0440300	17230	49	94	51	93	113.978551260000003	22.5537659599999998	113.980991599999996	22.5559819099999999	1
2019-10-24 20:21:08	2019-10-24 21:14:29	2.29234759999999982	01	30-39岁	22.556747947126901	113.979637677057525	440305	V0440300	17230	49	94	51	93	113.978551260000003	22.5537659599999998	113.980991599999996	22.5559819099999999	1
2019-10-24 18:15:50	2019-10-24 19:58:39	2.29234759999999982	02	30-39岁	22.556734919377579	113.983748168281991	440305	V0440300	17232	49	96	51	95	113.983431929999995	22.5537659599999998	113.985872270000002	22.5559819099999999	1
2019-10-24 19:11:36	2019-10-24 22:15:25	2.29234759999999982	01	40-49岁	22.55689911854153	113.987689631674741	440305	V0440300	17233	49	97	51	96	113.985872270000002	22.5537659599999998	113.988312609999994	22.5559819099999999	1
2019-10-24 17:21:42	2019-10-24 19:22:18	3.05925700000000012	01	30-39岁	22.5570739372959395	113.999443282675472	440304	V0440300	17238	49	102	51	101	113.998073950000006	22.5537659599999998	114.000514289999998	22.5559819099999999	1
2019-10-24 13:05:26	2019-10-24 14:02:28	3.05925700000000012	02	19-29岁	22.5568188736877815	114.013363497439585	440304	V0440300	17244	49	108	51	107	114.012715970000002	22.5537659599999998	114.015156300000001	22.5559819099999999	1
2019-10-24 08:11:35	2019-10-24 09:13:26	3.05925700000000012	02	30-39岁	22.5576272336394084	114.037036463393889	440304	V0440300	17253	49	117	50	116	114.034678990000003	22.5537659599999998	114.037119329999996	22.5559819099999999	1
2019-10-24 19:31:42	2019-10-24 22:05:46	3.05925700000000012	01	30-39岁	22.5572288557056098	114.039415974774329	440304	V0440300	17254	49	118	50	117	114.037119329999996	22.5537659599999998	114.039559659999995	22.5559819099999999	1
2019-10-24 20:43:34	2019-10-24 23:20:47	3.05925700000000012	01	19-29岁	22.5565905256629087	114.039060357627719	440304	V0440300	17254	49	118	50	117	114.037119329999996	22.5537659599999998	114.039559659999995	22.5559819099999999	1
2019-10-24 13:05:41	2019-10-24 19:35:07	3.05925700000000012	01	30-39岁	22.5566336260482103	114.037971115838872	440304	V0440300	17254	49	118	50	117	114.037119329999996	22.5537659599999998	114.039559659999995	22.5559819099999999	1
2019-10-24 18:32:50	2019-10-24 20:48:41	3.05925700000000012	01	30-39岁	22.5560676472739807	114.037623677699898	440304	V0440300	17254	49	118	50	117	114.037119329999996	22.5537659599999998	114.039559659999995	22.5559819099999999	1
2019-10-24 12:08:17	2019-10-24 14:07:18	3.05925700000000012	02	30-39岁	22.5568749541600013	114.03735377724972	440304	V0440300	17254	49	118	50	117	114.037119329999996	22.5537659599999998	114.039559659999995	22.5559819099999999	1
2019-10-24 18:52:58	2019-10-24 22:28:45	3.05925700000000012	02	19-29岁	22.5573082184518903	114.040784406125326	440304	V0440300	17255	49	119	50	118	114.039559659999995	22.5537659599999998	114.042000000000002	22.5559819099999999	1
2019-10-24 22:27:54	2019-10-24 22:28:54	3.05925700000000012	02	30-39岁	22.5561539809449307	114.041819631058161	440304	V0440300	17255	49	119	50	118	114.039559659999995	22.5537659599999998	114.042000000000002	22.5559819099999999	1
2019-10-24 17:59:09	2019-10-24 19:42:56	3.05925700000000012	01	30-39岁	22.5559988474816393	114.043688631626139	440304	V0440300	17256	49	120	50	119	114.042000000000002	22.5537659599999998	114.044440339999994	22.5559819099999999	1
2019-10-24 16:29:29	2019-10-24 17:32:07	3.05925700000000012	02	19-29岁	22.5569088164318288	114.056874958867752	440304	V0440300	17262	49	126	50	125	114.056642019999998	22.5537659599999998	114.059082349999997	22.5559819099999999	2
2019-10-24 18:17:30	2019-10-24 19:51:14	3.05925700000000012	02	19-29岁	22.5569088164318288	114.056874958867752	440304	V0440300	17262	49	126	50	125	114.056642019999998	22.5537659599999998	114.059082349999997	22.5559819099999999	2
2019-10-24 19:49:50	2019-10-24 23:03:38	3.05925700000000012	02	30-39岁	22.5576769848390803	114.086642575152993	440304	V0440300	17274	49	138	50	137	114.085926049999998	22.5537659599999998	114.088366390000004	22.5559819099999999	1
2019-10-24 17:40:33	2019-10-24 23:33:57	3.05925700000000012	02	30-39岁	22.5576212174475401	114.092532574928214	440304	V0440300	17276	49	140	50	139	114.090806720000003	22.5537659599999998	114.093247059999996	22.5559819099999999	1
2019-10-24 09:18:59	2019-10-24 10:57:40	3.05925700000000012	01	60岁以上	22.5577393196308087	114.094570787168237	440304	V0440300	17277	49	141	50	140	114.093247059999996	22.5537659599999998	114.095687400000003	22.5559819099999999	1
2019-10-24 21:11:29	2019-10-24 22:54:13	3.17181930000000012	02	19-29岁	22.5568208056045201	114.101683840002678	440303	V0440300	17280	49	144	50	143	114.100568069999994	22.5537659599999998	114.103008399999993	22.5559819099999999	1
2019-10-24 23:39:42	2019-10-24 23:39:42	3.17181930000000012	01	30-39岁	22.5575795587113888	114.102717476250788	440303	V0440300	17280	49	144	50	143	114.100568069999994	22.5537659599999998	114.103008399999993	22.5559819099999999	1
2019-10-24 13:25:43	2019-10-24 16:32:55	3.17181930000000012	02	19-29岁	22.5563301796078086	114.101004154991841	440303	V0440300	17280	49	144	50	143	114.100568069999994	22.5537659599999998	114.103008399999993	22.5559819099999999	1
2019-10-24 16:36:37	2019-10-24 18:01:47	3.17181930000000012	02	19-29岁	22.5579554302775094	114.103040019078179	440303	V0440300	17281	49	145	50	144	114.103008399999993	22.5537659599999998	114.10544874	22.5559819099999999	1
2019-10-24 21:21:06	2019-10-24 23:21:54	3.17181930000000012	03	未知	22.5566335746733699	114.105817715520374	440303	V0440300	17282	49	146	50	145	114.10544874	22.5537659599999998	114.107889080000007	22.5559819099999999	1
2019-10-24 00:00:11	2019-10-24 00:20:19	3.17181930000000012	02	19-29岁	22.5568789451063694	114.114441830155485	440303	V0440300	17285	49	149	50	148	114.112769749999998	22.5537659599999998	114.115210079999997	22.5559819099999999	1
2019-10-24 00:03:25	2019-10-24 00:28:14	3.17181930000000012	02	19-29岁	22.558159084391761	114.114356873232197	440303	V0440300	17285	49	149	50	148	114.112769749999998	22.5537659599999998	114.115210079999997	22.5559819099999999	1
2019-10-24 17:18:25	2019-10-24 19:33:00	3.17181930000000012	01	40-49岁	22.5574425231073903	114.114663321794367	440303	V0440300	17285	49	149	50	148	114.112769749999998	22.5537659599999998	114.115210079999997	22.5559819099999999	1
2019-10-24 21:16:50	2019-10-24 22:58:33	3.17181930000000012	01	19-29岁	22.557592719291879	114.124047509352394	440303	V0440300	17289	49	153	50	152	114.122531089999995	22.5537659599999998	114.124971430000002	22.5559819099999999	1
2019-10-24 21:23:26	2019-10-24 23:33:10	3.17181930000000012	02	50-59岁	22.5560787087787986	114.125186733468581	440303	V0440300	17290	49	154	50	153	114.124971430000002	22.5537659599999998	114.127411769999995	22.5559819099999999	1
2019-10-24 20:40:28	2019-10-24 22:03:43	3.17181930000000012	01	30-39岁	22.5577295612982311	114.129680977524629	440303	V0440300	17291	49	155	50	154	114.127411769999995	22.5537659599999998	114.129852099999994	22.5559819099999999	1
2019-10-24 12:07:22	2019-10-24 14:29:01	3.17181930000000012	02	30-39岁	22.5569387993401094	114.138987532243277	440303	V0440300	17295	49	159	50	158	114.137173110000006	22.5537659599999998	114.139613449999999	22.5559819099999999	1
2019-10-24 08:47:33	2019-10-24 11:25:00	2.01503029999999983	02	19-29岁	22.5593582209993997	113.885688587295746	440306	V0440300	17548	50	55	53	54	113.883378149999999	22.5559819099999999	113.885818490000005	22.5581978700000008	1
2019-10-24 17:50:40	2019-10-24 21:10:09	2.01503029999999983	02	19-29岁	22.558423368300641	113.889139455211478	440306	V0440300	17550	50	57	53	56	113.888258820000004	22.5559819099999999	113.890699159999997	22.5581978700000008	1
2019-10-24 22:50:01	2019-10-24 23:28:06	2.01503029999999983	01	19-29岁	22.5589498520050498	113.901438317510241	440306	V0440300	17555	50	62	52	61	113.900460510000002	22.5559819099999999	113.902900840000001	22.5581978700000008	1
2019-10-24 14:05:47	2019-10-24 15:43:35	2.29234759999999982	01	30-39岁	22.5603985747515701	113.928000339717386	440305	V0440300	17566	50	73	52	72	113.927304199999995	22.5559819099999999	113.929744540000002	22.5581978700000008	1
2019-10-24 18:40:26	2019-10-24 22:24:50	2.29234759999999982	01	30-39岁	22.5582427872022997	113.939406835934108	440305	V0440300	17570	50	77	52	76	113.93706555	22.5559819099999999	113.939505879999999	22.5581978700000008	1
2019-10-24 13:55:38	2019-10-24 14:27:58	2.29234759999999982	01	30-39岁	22.5590530982201507	113.944995483692779	440305	V0440300	17573	50	80	52	79	113.944386559999998	22.5559819099999999	113.946826889999997	22.5581978700000008	1
2019-10-24 16:26:57	2019-10-24 17:45:50	2.29234759999999982	01	40-49岁	22.55962774986887	113.959587193125117	440305	V0440300	17579	50	86	52	85	113.959028570000001	22.5559819099999999	113.961468909999994	22.5581978700000008	1
2019-10-24 09:35:39	2019-10-24 10:53:56	2.29234759999999982	02	40-49岁	22.5585904321398516	113.961524160434593	440305	V0440300	17580	50	87	52	86	113.961468909999994	22.5559819099999999	113.963909240000007	22.5581978700000008	1
2019-10-24 22:20:13	2019-10-24 23:15:14	2.29234759999999982	01	19-29岁	22.5585129224760195	113.965062778723279	440305	V0440300	17581	50	88	52	87	113.963909240000007	22.5559819099999999	113.966349579999999	22.5581978700000008	1
2019-10-24 20:26:34	2019-10-24 23:03:11	2.29234759999999982	01	50-59岁	22.5582099805984591	113.972444482040018	440305	V0440300	17584	50	91	52	90	113.971230250000005	22.5559819099999999	113.973670589999998	22.5581978700000008	1
2019-10-24 20:26:09	2019-10-24 23:07:26	2.29234759999999982	01	50-59岁	22.5586912199228813	113.972599155971238	440305	V0440300	17584	50	91	52	90	113.971230250000005	22.5559819099999999	113.973670589999998	22.5581978700000008	1
2019-10-24 21:04:03	2019-10-24 23:20:23	2.29234759999999982	01	30-39岁	22.5585534100474412	113.977742400542539	440305	V0440300	17586	50	93	52	92	113.976110930000004	22.5559819099999999	113.978551260000003	22.5581978700000008	1
2019-10-24 11:58:44	2019-10-24 15:29:36	2.29234759999999982	01	30-39岁	22.5598970505789787	113.976245831683613	440305	V0440300	17586	50	93	52	92	113.976110930000004	22.5559819099999999	113.978551260000003	22.5581978700000008	1
2019-10-24 19:30:44	2019-10-24 23:32:47	2.29234759999999982	02	30-39岁	22.5599833058192694	113.981792364501288	440305	V0440300	17588	50	95	52	94	113.980991599999996	22.5559819099999999	113.983431929999995	22.5581978700000008	1
2019-10-24 21:38:49	2019-10-24 22:48:06	2.29234759999999982	01	19-29岁	22.558960504159689	113.981153887187503	440305	V0440300	17588	50	95	52	94	113.980991599999996	22.5559819099999999	113.983431929999995	22.5581978700000008	1
2019-10-24 10:01:11	2019-10-24 10:41:47	3.05925700000000012	02	30-39岁	22.5601128658390984	114.015294263795738	440304	V0440300	17602	50	109	52	108	114.015156300000001	22.5559819099999999	114.017596639999994	22.5581978700000008	1
2019-10-24 18:54:19	2019-10-24 20:24:49	3.05925700000000012	02	30-39岁	22.5596246366655002	114.037188107657599	440304	V0440300	17611	50	118	51	117	114.037119329999996	22.5559819099999999	114.039559659999995	22.5581978700000008	1
2019-10-24 11:17:02	2019-10-24 13:51:12	3.05925700000000012	01	40-49岁	22.5586146025626491	114.049492395371786	440304	V0440300	17616	50	123	51	122	114.04932101	22.5559819099999999	114.051761350000007	22.5581978700000008	1
2019-10-24 13:21:13	2019-10-24 18:25:57	3.05925700000000012	01	19-29岁	22.5588677559496205	114.051974656654565	440304	V0440300	17617	50	124	51	123	114.051761350000007	22.5559819099999999	114.054201680000006	22.5581978700000008	1
2019-10-24 19:24:55	2019-10-24 23:30:30	3.05925700000000012	01	19-29岁	22.5599003819864912	114.083330700701012	440304	V0440300	17629	50	136	51	135	114.081045380000006	22.5559819099999999	114.083485710000005	22.5581978700000008	1
2019-10-24 08:09:25	2019-10-24 08:41:55	3.05925700000000012	01	30-39岁	22.5594167937974106	114.085031745728998	440304	V0440300	17630	50	137	51	136	114.083485710000005	22.5559819099999999	114.085926049999998	22.5581978700000008	1
2019-10-24 00:31:04	2019-10-24 01:33:19	3.05925700000000012	03	未知	22.5589002689305786	114.092389131760001	440304	V0440300	17633	50	140	51	139	114.090806720000003	22.5559819099999999	114.093247059999996	22.5581978700000008	1
2019-10-24 11:05:51	2019-10-24 13:49:26	3.17181930000000012	03	未知	22.5601656712499903	114.106987839446575	440303	V0440300	17639	50	146	51	145	114.10544874	22.5559819099999999	114.107889080000007	22.5581978700000008	1
2019-10-24 21:09:36	2019-10-24 22:50:29	3.17181930000000012	01	19-29岁	22.5585468176937312	114.109315012369606	440303	V0440300	17640	50	147	51	146	114.107889080000007	22.5559819099999999	114.110329410000006	22.5581978700000008	1
2019-10-24 22:04:53	2019-10-24 23:35:25	3.17181930000000012	01	19-29岁	22.5597020300833009	114.122886183233362	440303	V0440300	17646	50	153	51	152	114.122531089999995	22.5559819099999999	114.124971430000002	22.5581978700000008	1
2019-10-24 21:47:39	2019-10-24 23:39:05	3.17181930000000012	02	19-29岁	22.5591113959146199	114.131751425391386	440303	V0440300	17649	50	156	51	155	114.129852099999994	22.5559819099999999	114.132292440000001	22.5581978700000008	1
2019-10-24 18:40:37	2019-10-24 23:36:39	3.17181930000000012	03	未知	22.5597645904511417	114.135479320196694	440303	V0440300	17651	50	158	51	157	114.134732769999999	22.5559819099999999	114.137173110000006	22.5581978700000008	1
2019-10-24 20:16:06	2019-10-24 21:18:09	2.01503029999999983	01	30-39岁	22.5616609344595602	113.882508113536417	440306	V0440300	17904	51	54	54	53	113.88093782	22.5581978700000008	113.883378149999999	22.5604138300000017	1
2019-10-24 19:01:03	2019-10-24 21:22:52	2.01503029999999983	02	19-29岁	22.5625978516711392	113.892670038174813	440306	V0440300	17908	51	58	54	57	113.890699159999997	22.5581978700000008	113.893139500000004	22.5604138300000017	1
2019-10-24 08:40:38	2019-10-24 12:30:25	2.01503029999999983	02	19-29岁	22.5606036275491988	113.897815932295018	440306	V0440300	17910	51	60	54	59	113.895579830000003	22.5581978700000008	113.898020169999995	22.5604138300000017	1
2019-10-24 18:38:33	2019-10-24 18:38:33	2.01503029999999983	01	30-39岁	22.5618303033081986	113.895913162262346	440306	V0440300	17910	51	60	54	59	113.895579830000003	22.5581978700000008	113.898020169999995	22.5604138300000017	1
2019-10-24 16:06:27	2019-10-24 17:35:43	2.29234759999999982	01	19-29岁	22.5605144767855705	113.917562044536766	440305	V0440300	17919	51	69	53	68	113.917542859999998	22.5581978700000008	113.919983189999996	22.5604138300000017	1
2019-10-24 20:32:26	2019-10-24 23:31:42	2.29234759999999982	02	19-29岁	22.5624614494144211	113.945785150465312	440305	V0440300	17930	51	80	53	79	113.944386559999998	22.5581978700000008	113.946826889999997	22.5604138300000017	1
2019-10-24 18:45:30	2019-10-24 20:09:21	2.29234759999999982	01	19-29岁	22.5608788728536993	113.961318512025102	440305	V0440300	17936	51	86	53	85	113.959028570000001	22.5581978700000008	113.961468909999994	22.5604138300000017	1
2019-10-24 18:03:53	2019-10-24 18:58:39	2.29234759999999982	01	19-29岁	22.5606342806997304	113.96652245108551	440305	V0440300	17939	51	89	53	88	113.966349579999999	22.5581978700000008	113.968789920000006	22.5604138300000017	1
2019-10-24 11:57:40	2019-10-24 13:58:32	2.29234759999999982	03	未知	22.5623533438217798	113.97536627344688	440305	V0440300	17942	51	92	53	91	113.973670589999998	22.5581978700000008	113.976110930000004	22.5604138300000017	1
2019-10-24 21:31:45	2019-10-24 23:39:09	2.29234759999999982	01	19-29岁	22.5625034135769802	113.975188088570832	440305	V0440300	17942	51	92	53	91	113.973670589999998	22.5581978700000008	113.976110930000004	22.5604138300000017	1
2019-10-24 19:58:29	2019-10-24 20:57:01	2.29234759999999982	01	30-39岁	22.5615428806366012	113.974023571043219	440305	V0440300	17942	51	92	53	91	113.973670589999998	22.5581978700000008	113.976110930000004	22.5604138300000017	1
2019-10-24 14:14:06	2019-10-24 18:31:49	2.29234759999999982	01	19-29岁	22.5607431035531185	113.975644347644703	440305	V0440300	17942	51	92	53	91	113.973670589999998	22.5581978700000008	113.976110930000004	22.5604138300000017	1
2019-10-24 19:48:59	2019-10-24 20:47:51	2.29234759999999982	02	30-39岁	22.5621114642499698	113.977859143343622	440305	V0440300	17943	51	93	53	92	113.976110930000004	22.5581978700000008	113.978551260000003	22.5604138300000017	1
2019-10-24 18:11:23	2019-10-24 21:07:58	2.29234759999999982	02	19-29岁	22.5618746645513895	113.976785705921216	440305	V0440300	17943	51	93	53	92	113.976110930000004	22.5581978700000008	113.978551260000003	22.5604138300000017	1
2019-10-24 11:58:42	2019-10-24 14:01:21	2.29234759999999982	03	未知	22.561990099681509	113.978124153374452	440305	V0440300	17943	51	93	53	92	113.976110930000004	22.5581978700000008	113.978551260000003	22.5604138300000017	1
2019-10-24 21:53:46	2019-10-24 23:28:12	3.05925700000000012	01	19-29岁	22.56157519359612	114.027963401932837	440304	V0440300	17964	51	114	52	113	114.027357980000005	22.5581978700000008	114.029798319999998	22.5604138300000017	1
2019-10-24 16:42:38	2019-10-24 18:05:57	3.05925700000000012	01	19-29岁	22.5625353921230101	114.037436835496692	440304	V0440300	17968	51	118	52	117	114.037119329999996	22.5581978700000008	114.039559659999995	22.5604138300000017	1
2019-10-24 00:01:37	2019-10-24 00:04:52	3.05925700000000012	02	19-29岁	22.5612813307417106	114.041379793184362	440304	V0440300	17969	51	119	52	118	114.039559659999995	22.5581978700000008	114.042000000000002	22.5604138300000017	1
2019-10-24 08:17:07	2019-10-24 13:09:30	3.05925700000000012	01	19-29岁	22.5618508562291709	114.040940061799176	440304	V0440300	17969	51	119	52	118	114.039559659999995	22.5581978700000008	114.042000000000002	22.5604138300000017	1
2019-10-24 18:30:48	2019-10-24 22:12:47	3.05925700000000012	01	30-39岁	22.5619914143277995	114.04318181468048	440304	V0440300	17970	51	120	52	119	114.042000000000002	22.5581978700000008	114.044440339999994	22.5604138300000017	1
2019-10-24 10:28:02	2019-10-24 13:45:51	3.05925700000000012	01	60岁以上	22.5615072285128591	114.063035456834825	440304	V0440300	17978	51	128	52	127	114.061522690000004	22.5581978700000008	114.063963029999996	22.5604138300000017	1
2019-10-24 20:04:42	2019-10-24 22:24:03	3.05925700000000012	02	19-29岁	22.5616040881183402	114.067843650182027	440304	V0440300	17980	51	130	52	129	114.066403359999995	22.5581978700000008	114.068843700000002	22.5604138300000017	1
2019-10-24 15:25:29	2019-10-24 16:06:25	3.05925700000000012	02	60岁以上	22.5615998917923406	114.090447232818136	440304	V0440300	17989	51	139	52	138	114.088366390000004	22.5581978700000008	114.090806720000003	22.5604138300000017	1
2019-10-24 16:49:22	2019-10-24 22:24:58	3.05925700000000012	02	30-39岁	22.5611804701421406	114.090213094098189	440304	V0440300	17989	51	139	52	138	114.088366390000004	22.5581978700000008	114.090806720000003	22.5604138300000017	1
2019-10-24 16:53:35	2019-10-24 22:25:05	3.05925700000000012	02	30-39岁	22.5607501674946711	114.090873219320514	440304	V0440300	17990	51	140	52	139	114.090806720000003	22.5581978700000008	114.093247059999996	22.5604138300000017	1
2019-10-24 14:07:15	2019-10-24 14:37:18	3.05925700000000012	01	30-39岁	22.561043698112119	114.092130370124096	440304	V0440300	17990	51	140	52	139	114.090806720000003	22.5581978700000008	114.093247059999996	22.5604138300000017	1
2019-10-24 10:49:20	2019-10-24 11:47:31	3.17181930000000012	03	未知	22.5605777680192787	114.100808413098875	440303	V0440300	17994	51	144	52	143	114.100568069999994	22.5581978700000008	114.103008399999993	22.5604138300000017	1
2019-10-24 17:15:16	2019-10-24 18:48:13	3.17181930000000012	02	0-18岁	22.5604284203358709	114.101035046944247	440303	V0440300	17994	51	144	52	143	114.100568069999994	22.5581978700000008	114.103008399999993	22.5604138300000017	1
2019-10-24 21:09:46	2019-10-24 22:37:05	3.17181930000000012	02	19-29岁	22.5619791248868395	114.104442752579175	440303	V0440300	17995	51	145	52	144	114.103008399999993	22.5581978700000008	114.10544874	22.5604138300000017	2
2019-10-24 22:37:05	2019-10-24 22:51:57	3.17181930000000012	02	19-29岁	22.5619791248868395	114.104442752579175	440303	V0440300	17995	51	145	52	144	114.103008399999993	22.5581978700000008	114.10544874	22.5604138300000017	2
2019-10-24 18:12:35	2019-10-24 21:44:48	3.17181930000000012	01	19-29岁	22.5618263423776604	114.123570933538261	440303	V0440300	18003	51	153	52	152	114.122531089999995	22.5581978700000008	114.124971430000002	22.5604138300000017	1
2019-10-24 18:44:31	2019-10-24 20:26:55	3.17181930000000012	01	19-29岁	22.5606441941740208	114.129640050932977	440303	V0440300	18005	51	155	52	154	114.127411769999995	22.5581978700000008	114.129852099999994	22.5604138300000017	1
2019-10-24 16:51:29	2019-10-24 22:00:07	3.17181930000000012	02	19-29岁	22.5623096943235488	114.133949555111329	440303	V0440300	18007	51	157	52	156	114.132292440000001	22.5581978700000008	114.134732769999999	22.5604138300000017	1
2019-10-24 19:12:05	2019-10-24 20:18:26	2.01503029999999983	02	19-29岁	22.5637846044483901	113.894771386136583	440306	V0440300	18266	52	59	55	58	113.893139500000004	22.5604138300000017	113.895579830000003	22.562629789999999	1
2019-10-24 22:07:13	2019-10-24 22:39:51	2.01503029999999983	03	未知	22.5637029028961784	113.899417822980794	440306	V0440300	18268	52	61	54	60	113.898020169999995	22.5604138300000017	113.900460510000002	22.562629789999999	1
2019-10-24 15:55:44	2019-10-24 21:52:33	2.01503029999999983	01	19-29岁	22.5640490368964493	113.903325947177365	440306	V0440300	18270	52	63	54	62	113.902900840000001	22.5604138300000017	113.905341179999994	22.562629789999999	1
2019-10-24 12:24:55	2019-10-24 12:59:58	2.01503029999999983	01	40-49岁	22.5629171442695302	113.903127761165564	440306	V0440300	18270	52	63	54	62	113.902900840000001	22.5604138300000017	113.905341179999994	22.562629789999999	1
2019-10-24 16:32:30	2019-10-24 16:51:00	2.01503029999999983	03	未知	22.5640523791175696	113.910059639375291	440306	V0440300	18272	52	65	54	64	113.907781510000007	22.5604138300000017	113.910221849999999	22.562629789999999	1
2019-10-24 15:04:21	2019-10-24 19:36:13	2.29234759999999982	02	19-29岁	22.5630391262135284	113.922150534146894	440305	V0440300	18277	52	70	54	69	113.919983189999996	22.5604138300000017	113.922423530000003	22.562629789999999	1
2019-10-24 00:14:34	2019-10-24 00:24:12	2.29234759999999982	02	19-29岁	22.5644544818123585	113.935285635168952	440305	V0440300	18283	52	76	54	75	113.934625209999993	22.5604138300000017	113.93706555	22.562629789999999	1
2019-10-24 00:02:00	2019-10-24 04:50:31	2.29234759999999982	01	19-29岁	22.5646940732271695	113.93743752525522	440305	V0440300	18284	52	77	54	76	113.93706555	22.5604138300000017	113.939505879999999	22.562629789999999	2
2019-10-24 17:20:07	2019-10-24 23:17:17	2.29234759999999982	01	19-29岁	22.5646940732271695	113.93743752525522	440305	V0440300	18284	52	77	54	76	113.93706555	22.5604138300000017	113.939505879999999	22.562629789999999	2
2019-10-24 08:49:20	2019-10-24 10:55:54	2.29234759999999982	02	19-29岁	22.5647900409522393	113.951019951477903	440305	V0440300	18289	52	82	54	81	113.949267230000004	22.5604138300000017	113.951707560000003	22.562629789999999	1
2019-10-24 08:35:12	2019-10-24 09:34:34	2.29234759999999982	02	19-29岁	22.5639335872896289	113.977809682503477	440305	V0440300	18300	52	93	54	92	113.976110930000004	22.5604138300000017	113.978551260000003	22.562629789999999	1
2019-10-24 18:22:27	2019-10-24 21:10:09	2.29234759999999982	01	30-39岁	22.5628721123478613	113.986160506959479	440305	V0440300	18304	52	97	54	96	113.985872270000002	22.5604138300000017	113.988312609999994	22.562629789999999	1
2019-10-24 19:26:19	2019-10-24 22:59:42	3.05925700000000012	02	19-29岁	22.5647849518357191	114.024862646772945	440304	V0440300	18319	52	112	53	111	114.022477309999999	22.5604138300000017	114.024917650000006	22.562629789999999	1
2019-10-24 20:32:13	2019-10-24 21:23:24	3.05925700000000012	01	19-29岁	22.5636135773076916	114.033750238171606	440304	V0440300	18323	52	116	53	115	114.032238660000004	22.5604138300000017	114.034678990000003	22.562629789999999	1
2019-10-24 19:05:01	2019-10-24 21:40:32	3.05925700000000012	02	19-29岁	22.5629640794714099	114.034745617097371	440304	V0440300	18324	52	117	53	116	114.034678990000003	22.5604138300000017	114.037119329999996	22.562629789999999	1
2019-10-24 16:26:38	2019-10-24 17:11:30	3.05925700000000012	02	50-59岁	22.5640933020398506	114.035780675408603	440304	V0440300	18324	52	117	53	116	114.034678990000003	22.5604138300000017	114.037119329999996	22.562629789999999	1
2019-10-24 21:06:20	2019-10-24 22:39:47	3.05925700000000012	01	19-29岁	22.5634064444912887	114.040625030353283	440304	V0440300	18326	52	119	53	118	114.039559659999995	22.5604138300000017	114.042000000000002	22.562629789999999	1
2019-10-24 10:07:46	2019-10-24 16:03:50	3.05925700000000012	02	40-49岁	22.564201980639421	114.058877417868572	440304	V0440300	18333	52	126	53	125	114.056642019999998	22.5604138300000017	114.059082349999997	22.562629789999999	1
2019-10-24 21:27:34	2019-10-24 22:37:39	3.17181930000000012	01	19-29岁	22.5639480878340599	114.091029596047576	440303	V0440300	18347	52	140	53	139	114.090806720000003	22.5604138300000017	114.093247059999996	22.562629789999999	1
2019-10-24 11:32:21	2019-10-24 15:22:23	3.05925700000000012	01	19-29岁	22.5635992108848917	114.091202125832211	440304	V0440300	18347	52	140	53	139	114.090806720000003	22.5604138300000017	114.093247059999996	22.562629789999999	1
2019-10-24 19:48:43	2019-10-24 20:29:37	3.17181930000000012	01	19-29岁	22.5639480878340599	114.091029596047576	440303	V0440300	18347	52	140	53	139	114.090806720000003	22.5604138300000017	114.093247059999996	22.562629789999999	1
2019-10-24 10:34:37	2019-10-24 12:16:05	3.05925700000000012	03	未知	22.5643971145230005	114.093896706319697	440304	V0440300	18348	52	141	53	140	114.093247059999996	22.5604138300000017	114.095687400000003	22.562629789999999	1
2019-10-24 21:15:48	2019-10-24 22:38:47	3.05925700000000012	01	19-29岁	22.5639135421814885	114.094606545245199	440304	V0440300	18348	52	141	53	140	114.093247059999996	22.5604138300000017	114.095687400000003	22.562629789999999	1
2019-10-24 15:31:58	2019-10-24 18:12:37	3.05925700000000012	01	19-29岁	22.5644132257526913	114.093789469948788	440304	V0440300	18348	52	141	53	140	114.093247059999996	22.5604138300000017	114.095687400000003	22.562629789999999	1
2019-10-24 08:32:45	2019-10-24 13:31:00	3.17181930000000012	01	19-29岁	22.5638288859401897	114.102411897334676	440303	V0440300	18351	52	144	53	143	114.100568069999994	22.5604138300000017	114.103008399999993	22.562629789999999	1
2019-10-24 17:56:44	2019-10-24 20:50:50	3.17181930000000012	02	19-29岁	22.5636416767488015	114.10554502391912	440303	V0440300	18353	52	146	53	145	114.10544874	22.5604138300000017	114.107889080000007	22.562629789999999	1
2019-10-24 17:57:57	2019-10-24 20:51:06	3.17181930000000012	02	19-29岁	22.5639710588288587	114.108298080915844	440303	V0440300	18354	52	147	53	146	114.107889080000007	22.5604138300000017	114.110329410000006	22.562629789999999	1
2019-10-24 19:58:29	2019-10-24 21:21:50	2.01503029999999983	02	19-29岁	22.5663217396182283	113.860025528335711	440306	V0440300	18609	53	45	56	44	113.858974790000005	22.562629789999999	113.861415129999997	22.5648457399999991	1
2019-10-24 18:23:53	2019-10-24 23:10:56	2.01503029999999983	02	19-29岁	22.5659670822930707	113.865892727718389	440306	V0440300	18611	53	47	56	46	113.863855459999996	22.562629789999999	113.866295800000003	22.5648457399999991	1
2019-10-24 12:37:07	2019-10-24 17:21:40	2.01503029999999983	01	19-29岁	22.5660413409686811	113.871089495756195	440306	V0440300	18613	53	49	56	48	113.868736139999996	22.562629789999999	113.871176469999995	22.5648457399999991	1
2019-10-24 19:02:26	2019-10-24 21:39:55	2.01503029999999983	02	19-29岁	22.5657940122590404	113.879713842472796	440306	V0440300	18617	53	53	56	52	113.878497479999993	22.562629789999999	113.88093782	22.5648457399999991	1
2019-10-24 14:17:08	2019-10-24 15:29:53	2.01503029999999983	01	19-29岁	22.5653072090426008	113.884388853420532	440306	V0440300	18619	53	55	56	54	113.883378149999999	22.562629789999999	113.885818490000005	22.5648457399999991	1
2019-10-24 20:02:04	2019-10-24 21:25:29	2.01503029999999983	02	19-29岁	22.5662368796707113	113.889517880563346	440306	V0440300	18621	53	57	56	56	113.888258820000004	22.562629789999999	113.890699159999997	22.5648457399999991	1
2019-10-24 17:57:10	2019-10-24 21:24:59	2.01503029999999983	02	30-39岁	22.5663821696901792	113.890962435146534	440306	V0440300	18622	53	58	56	57	113.890699159999997	22.562629789999999	113.893139500000004	22.5648457399999991	1
2019-10-24 18:06:33	2019-10-24 23:14:47	2.29234759999999982	02	19-29岁	22.5650495702460603	113.909823626064338	440305	V0440300	18629	53	65	55	64	113.907781510000007	22.562629789999999	113.910221849999999	22.5648457399999991	1
2019-10-24 22:13:19	2019-10-24 22:13:19	2.29234759999999982	02	50-59岁	22.5657600015735902	113.938910404032171	440305	V0440300	18641	53	77	55	76	113.93706555	22.562629789999999	113.939505879999999	22.5648457399999991	1
2019-10-24 22:49:01	2019-10-24 22:59:27	2.29234759999999982	01	30-39岁	22.5668627312538597	113.942316227350389	440305	V0440300	18643	53	79	55	78	113.941946220000005	22.562629789999999	113.944386559999998	22.5648457399999991	1
2019-10-24 12:12:34	2019-10-24 12:52:30	2.29234759999999982	01	50-59岁	22.5666647901850688	113.975233278270707	440305	V0440300	18656	53	92	55	91	113.973670589999998	22.562629789999999	113.976110930000004	22.5648457399999991	1
2019-10-24 20:25:05	2019-10-24 22:28:45	2.29234759999999982	01	30-39岁	22.5653996401180805	113.984745084888885	440305	V0440300	18660	53	96	55	95	113.983431929999995	22.562629789999999	113.985872270000002	22.5648457399999991	1
2019-10-24 20:30:12	2019-10-24 22:27:25	2.29234759999999982	01	30-39岁	22.5662927417760812	113.983763615042562	440305	V0440300	18660	53	96	55	95	113.983431929999995	22.562629789999999	113.985872270000002	22.5648457399999991	1
2019-10-24 18:25:42	2019-10-24 20:42:30	3.05925700000000012	01	30-39岁	22.56554363884689	114.011766393499627	440304	V0440300	18671	53	107	54	106	114.010275629999995	22.562629789999999	114.012715970000002	22.5648457399999991	1
2019-10-24 17:43:12	2019-10-24 18:48:44	3.05925700000000012	01	19-29岁	22.5655129595001007	114.011572703034901	440304	V0440300	18671	53	107	54	106	114.010275629999995	22.562629789999999	114.012715970000002	22.5648457399999991	1
2019-10-24 20:32:38	2019-10-24 22:02:08	3.05925700000000012	02	30-39岁	22.566230514919571	114.028845036966885	440304	V0440300	18678	53	114	54	113	114.027357980000005	22.562629789999999	114.029798319999998	22.5648457399999991	1
2019-10-24 20:07:32	2019-10-24 22:50:24	3.05925700000000012	02	19-29岁	22.5661465477807397	114.029672847704049	440304	V0440300	18678	53	114	54	113	114.027357980000005	22.562629789999999	114.029798319999998	22.5648457399999991	1
2019-10-24 14:24:47	2019-10-24 16:29:52	3.05925700000000012	02	19-29岁	22.566230514919571	114.028845036966885	440304	V0440300	18678	53	114	54	113	114.027357980000005	22.562629789999999	114.029798319999998	22.5648457399999991	1
2019-10-24 20:33:47	2019-10-24 21:23:13	3.05925700000000012	02	19-29岁	22.566230514919571	114.028845036966885	440304	V0440300	18678	53	114	54	113	114.027357980000005	22.562629789999999	114.029798319999998	22.5648457399999991	1
2019-10-24 20:39:20	2019-10-24 21:23:00	3.05925700000000012	02	19-29岁	22.565508118864539	114.03028903437577	440304	V0440300	18679	53	115	54	114	114.029798319999998	22.562629789999999	114.032238660000004	22.5648457399999991	2
2019-10-24 00:00:08	2019-10-24 00:29:58	3.05925700000000012	02	19-29岁	22.565508118864539	114.03028903437577	440304	V0440300	18679	53	115	54	114	114.029798319999998	22.562629789999999	114.032238660000004	22.5648457399999991	2
2019-10-24 10:07:57	2019-10-24 16:03:47	3.05925700000000012	02	40-49岁	22.5650147329510311	114.063835721756718	440304	V0440300	18692	53	128	54	127	114.061522690000004	22.562629789999999	114.063963029999996	22.5648457399999991	1
2019-10-24 18:26:04	2019-10-24 20:56:40	3.05925700000000012	01	40-49岁	22.5652069431857392	114.0892733491157	440304	V0440300	18703	53	139	54	138	114.088366390000004	22.562629789999999	114.090806720000003	22.5648457399999991	1
2019-10-24 21:09:44	2019-10-24 22:39:51	3.17181930000000012	01	19-29岁	22.5655346318702108	114.097905872341542	440303	V0440300	18706	53	142	54	141	114.095687400000003	22.562629789999999	114.098127730000002	22.5648457399999991	1
2019-10-24 14:31:47	2019-10-24 20:54:51	3.17181930000000012	01	30-39岁	22.5663077730623414	114.098735161196657	440303	V0440300	18707	53	143	54	142	114.098127730000002	22.562629789999999	114.100568069999994	22.5648457399999991	1
2019-10-24 09:57:46	2019-10-24 12:00:23	3.17181930000000012	01	0-18岁	22.5650868177853603	114.137332406406031	440303	V0440300	18723	53	159	53	158	114.137173110000006	22.562629789999999	114.139613449999999	22.5648457399999991	1
2019-10-24 00:33:05	2019-10-24 02:54:48	3.17181930000000012	01	40-49岁	22.5661823686441601	114.17114969547147	440303	V0440300	18736	53	172	53	171	114.168897479999998	22.562629789999999	114.171337820000005	22.5648457399999991	2
2019-10-24 23:02:59	2019-10-24 23:37:27	3.17181930000000012	01	40-49岁	22.5661823686441601	114.17114969547147	440303	V0440300	18736	53	172	53	171	114.168897479999998	22.562629789999999	114.171337820000005	22.5648457399999991	2
2019-10-24 10:02:35	2019-10-24 12:09:08	2.01503029999999983	02	30-39岁	22.5687059871094107	113.851362370031794	440306	V0440300	18962	54	41	57	40	113.849213449999993	22.5648457399999991	113.851653780000007	22.5670617	1
2019-10-24 17:52:41	2019-10-24 22:22:42	2.01503029999999983	02	19-29岁	22.5679125893338117	113.873107206356039	440306	V0440300	18971	54	50	57	49	113.871176469999995	22.5648457399999991	113.873616810000001	22.5670617	1
2019-10-24 18:01:04	2019-10-24 20:17:22	2.01503029999999983	02	19-29岁	22.567700622721361	113.888212088578086	440306	V0440300	18977	54	56	57	55	113.885818490000005	22.5648457399999991	113.888258820000004	22.5670617	1
2019-10-24 12:39:56	2019-10-24 21:36:05	2.01503029999999983	01	19-29岁	22.5692141616974098	113.887148075551977	440306	V0440300	18977	54	56	57	55	113.885818490000005	22.5648457399999991	113.888258820000004	22.5670617	1
2019-10-24 14:44:54	2019-10-24 17:15:26	2.01503029999999983	01	40-49岁	22.5682118276386703	113.889910798532256	440306	V0440300	18978	54	57	57	56	113.888258820000004	22.5648457399999991	113.890699159999997	22.5670617	1
2019-10-24 19:37:35	2019-10-24 23:11:00	2.01503029999999983	01	30-39岁	22.5692252509228091	113.902656354379829	440306	V0440300	18983	54	62	56	61	113.900460510000002	22.5648457399999991	113.902900840000001	22.5670617	1
2019-10-24 20:29:57	2019-10-24 21:22:54	2.01503029999999983	01	19-29岁	22.5686171964195204	113.901076342997953	440306	V0440300	18983	54	62	56	61	113.900460510000002	22.5648457399999991	113.902900840000001	22.5670617	1
2019-10-24 08:28:45	2019-10-24 09:31:15	2.29234759999999982	01	19-29岁	22.5684845300155708	113.920921783433769	440305	V0440300	18991	54	70	56	69	113.919983189999996	22.5648457399999991	113.922423530000003	22.5670617	1
2019-10-24 00:00:08	2019-10-24 01:42:01	2.29234759999999982	01	30-39岁	22.5682050830206009	113.945512763151413	440305	V0440300	19001	54	80	56	79	113.944386559999998	22.5648457399999991	113.946826889999997	22.5670617	1
2019-10-24 07:50:58	2019-10-24 09:06:26	2.29234759999999982	01	50-59岁	22.5684029771858796	113.956887508835109	440305	V0440300	19006	54	85	56	84	113.956588240000002	22.5648457399999991	113.959028570000001	22.5670617	1
2019-10-24 17:46:18	2019-10-24 20:59:18	2.29234759999999982	01	19-29岁	22.5683582265219407	113.958336394550741	440305	V0440300	19006	54	85	56	84	113.956588240000002	22.5648457399999991	113.959028570000001	22.5670617	1
2019-10-24 12:43:23	2019-10-24 14:28:45	2.29234759999999982	01	30-39岁	22.5679408368628316	113.959647697515649	440305	V0440300	19007	54	86	56	85	113.959028570000001	22.5648457399999991	113.961468909999994	22.5670617	1
2019-10-24 20:44:35	2019-10-24 22:28:15	2.29234759999999982	01	30-39岁	22.5675935408156114	113.968488486184086	440305	V0440300	19010	54	89	56	88	113.966349579999999	22.5648457399999991	113.968789920000006	22.5670617	1
2019-10-24 08:38:05	2019-10-24 20:50:15	2.29234759999999982	02	19-29岁	22.5670834542668501	113.987905513343946	440305	V0440300	19018	54	97	56	96	113.985872270000002	22.5648457399999991	113.988312609999994	22.5670617	1
2019-10-24 19:33:32	2019-10-24 21:50:16	3.05925700000000012	01	19-29岁	22.5682709661672014	114.033767134783389	440304	V0440300	19037	54	116	55	115	114.032238660000004	22.5648457399999991	114.034678990000003	22.5670617	1
2019-10-24 17:50:36	2019-10-24 20:27:12	3.05925700000000012	01	19-29岁	22.5684226860263415	114.035629734034003	440304	V0440300	19038	54	117	55	116	114.034678990000003	22.5648457399999991	114.037119329999996	22.5670617	1
2019-10-24 22:14:14	2019-10-24 22:15:14	3.05925700000000012	01	19-29岁	22.5677113375720495	114.03767600164565	440304	V0440300	19039	54	118	55	117	114.037119329999996	22.5648457399999991	114.039559659999995	22.5670617	1
2019-10-24 14:16:44	2019-10-24 15:28:39	3.05925700000000012	01	19-29岁	22.5683089893090099	114.037293938485263	440304	V0440300	19039	54	118	55	117	114.037119329999996	22.5648457399999991	114.039559659999995	22.5670617	1
2019-10-24 18:22:03	2019-10-24 20:48:06	3.05925700000000012	01	19-29岁	22.5687019043906396	114.048830554763114	440304	V0440300	19043	54	122	55	121	114.046880669999993	22.5648457399999991	114.04932101	22.5670617	1
2019-10-24 19:39:40	2019-10-24 22:01:14	3.05925700000000012	01	30-39岁	22.5691082466979402	114.048841333993991	440304	V0440300	19043	54	122	55	121	114.046880669999993	22.5648457399999991	114.04932101	22.5670617	1
2019-10-24 19:20:11	2019-10-24 20:46:03	3.05925700000000012	02	19-29岁	22.5678606549869407	114.051676419160501	440304	V0440300	19044	54	123	55	122	114.04932101	22.5648457399999991	114.051761350000007	22.5670617	1
2019-10-24 19:26:28	2019-10-24 21:38:46	3.05925700000000012	02	19-29岁	22.5691382373852498	114.052932019136364	440304	V0440300	19045	54	124	55	123	114.051761350000007	22.5648457399999991	114.054201680000006	22.5670617	1
2019-10-24 18:55:00	2019-10-24 19:26:06	3.05925700000000012	01	50-59岁	22.5673203450320088	114.056663535289118	440304	V0440300	19047	54	126	55	125	114.056642019999998	22.5648457399999991	114.059082349999997	22.5670617	1
2019-10-24 17:23:53	2019-10-24 18:47:55	3.05925700000000012	02	0-18岁	22.5673999281393414	114.058051522324973	440304	V0440300	19047	54	126	55	125	114.056642019999998	22.5648457399999991	114.059082349999997	22.5670617	1
2019-10-24 10:33:32	2019-10-24 10:34:32	3.17181930000000012	01	19-29岁	22.5691921861550284	114.103524246378356	440303	V0440300	19066	54	145	55	144	114.103008399999993	22.5648457399999991	114.10544874	22.5670617	1
2019-10-24 10:40:25	2019-10-24 14:02:30	3.17181930000000012	02	19-29岁	22.5679884577649901	114.166078508785091	440303	V0440300	19091	54	170	54	169	114.164016810000007	22.5648457399999991	114.166457140000006	22.5670617	1
2019-10-24 15:43:50	2019-10-24 18:40:50	3.17181930000000012	01	30-39岁	22.5682698290735395	114.167190409544617	440303	V0440300	19092	54	171	54	170	114.166457140000006	22.5648457399999991	114.168897479999998	22.5670617	1
2019-10-24 20:15:37	2019-10-24 22:28:14	3.17181930000000012	03	未知	22.5672081986511195	114.172508806732807	440303	V0440300	19094	54	173	54	172	114.171337820000005	22.5648457399999991	114.173778150000004	22.5670617	1
2019-10-24 19:39:42	2019-10-24 23:21:56	2.01503029999999983	02	19-29岁	22.5710828783210786	113.851541540491212	440306	V0440300	19319	55	41	58	40	113.849213449999993	22.5670617	113.851653780000007	22.5692776600000009	1
2019-10-24 19:16:01	2019-10-24 21:56:34	2.01503029999999983	01	30-39岁	22.5699220040882302	113.851247273772827	440306	V0440300	19319	55	41	58	40	113.849213449999993	22.5670617	113.851653780000007	22.5692776600000009	1
2019-10-24 19:20:20	2019-10-24 22:36:11	2.01503029999999983	01	60岁以上	22.5709266207509494	113.863846812794776	440306	V0440300	19324	55	46	58	45	113.861415129999997	22.5670617	113.863855459999996	22.5692776600000009	1
2019-10-24 19:27:32	2019-10-24 21:58:58	2.01503029999999983	01	30-39岁	22.5714797667287286	113.865369585792337	440306	V0440300	19325	55	47	58	46	113.863855459999996	22.5670617	113.866295800000003	22.5692776600000009	1
2019-10-24 19:15:15	2019-10-24 21:44:46	2.01503029999999983	02	19-29岁	22.5707469274011601	113.878708289961466	440306	V0440300	19331	55	53	58	52	113.878497479999993	22.5670617	113.88093782	22.5692776600000009	1
2019-10-24 18:51:27	2019-10-24 20:26:35	2.01503029999999983	01	19-29岁	22.5712450216176101	113.891825004225822	440306	V0440300	19336	55	58	57	57	113.890699159999997	22.5670617	113.893139500000004	22.5692776600000009	1
2019-10-24 20:26:36	2019-10-24 21:16:06	2.01503029999999983	02	50-59岁	22.5695903104319093	113.89399019152529	440306	V0440300	19337	55	59	57	58	113.893139500000004	22.5670617	113.895579830000003	22.5692776600000009	1
2019-10-24 00:00:10	2019-10-24 15:27:24	2.01503029999999983	02	30-39岁	22.5700072834827701	113.909052250540483	440306	V0440300	19343	55	65	57	64	113.907781510000007	22.5670617	113.910221849999999	22.5692776600000009	1
2019-10-24 09:49:27	2019-10-24 16:56:40	2.01503029999999983	01	50-59岁	22.5714396152736789	113.909855978328153	440306	V0440300	19343	55	65	57	64	113.907781510000007	22.5670617	113.910221849999999	22.5692776600000009	1
2019-10-24 19:12:59	2019-10-24 20:38:43	2.29234759999999982	01	40-49岁	22.5699685193659114	113.931500171351857	440305	V0440300	19352	55	74	57	73	113.929744540000002	22.5670617	113.932184879999994	22.5692776600000009	1
2019-10-24 18:50:44	2019-10-24 20:37:16	2.29234759999999982	03	未知	22.571097879355829	113.945293487379885	440305	V0440300	19358	55	80	57	79	113.944386559999998	22.5670617	113.946826889999997	22.5692776600000009	1
2019-10-24 13:04:38	2019-10-24 14:13:09	2.29234759999999982	03	未知	22.5693624054063804	113.949898975414328	440305	V0440300	19360	55	82	57	81	113.949267230000004	22.5670617	113.951707560000003	22.5692776600000009	3
2019-10-24 09:09:52	2019-10-24 09:41:35	2.29234759999999982	03	未知	22.5693624054063804	113.949898975414328	440305	V0440300	19360	55	82	57	81	113.949267230000004	22.5670617	113.951707560000003	22.5692776600000009	3
2019-10-24 15:04:38	2019-10-24 16:21:28	2.29234759999999982	03	未知	22.5693624054063804	113.949898975414328	440305	V0440300	19360	55	82	57	81	113.949267230000004	22.5670617	113.951707560000003	22.5692776600000009	3
2019-10-24 19:21:55	2019-10-24 21:15:21	2.29234759999999982	03	未知	22.5701399669289806	113.95282627106252	440305	V0440300	19361	55	83	57	82	113.951707560000003	22.5670617	113.954147899999995	22.5692776600000009	1
2019-10-24 20:27:01	2019-10-24 22:28:41	2.29234759999999982	01	30-39岁	22.5714304165545201	113.963778866932856	440305	V0440300	19365	55	87	57	86	113.961468909999994	22.5670617	113.963909240000007	22.5692776600000009	1
2019-10-24 11:45:04	2019-10-24 17:57:46	3.05925700000000012	01	30-39岁	22.5702706200013488	114.031110152111324	440304	V0440300	19393	55	115	56	114	114.029798319999998	22.5670617	114.032238660000004	22.5692776600000009	1
2019-10-24 18:22:47	2019-10-24 20:27:08	3.05925700000000012	01	19-29岁	22.5695944471209913	114.037013775465667	440304	V0440300	19395	55	117	56	116	114.034678990000003	22.5670617	114.037119329999996	22.5692776600000009	1
2019-10-24 15:56:21	2019-10-24 18:20:11	3.05925700000000012	01	30-39岁	22.5706721538961013	114.038681677536928	440304	V0440300	19396	55	118	56	117	114.037119329999996	22.5670617	114.039559659999995	22.5692776600000009	1
2019-10-24 10:32:24	2019-10-24 11:11:07	3.05925700000000012	02	19-29岁	22.5710603843042783	114.039178722014412	440304	V0440300	19396	55	118	56	117	114.037119329999996	22.5670617	114.039559659999995	22.5692776600000009	1
2019-10-24 15:17:30	2019-10-24 17:58:33	3.05925700000000012	02	30-39岁	22.5697528696523584	114.039731447667776	440304	V0440300	19397	55	119	56	118	114.039559659999995	22.5670617	114.042000000000002	22.5692776600000009	1
2019-10-24 19:11:43	2019-10-24 20:10:59	3.05925700000000012	02	30-39岁	22.5700241003560187	114.040736334069138	440304	V0440300	19397	55	119	56	118	114.039559659999995	22.5670617	114.042000000000002	22.5692776600000009	2
2019-10-24 20:11:18	2019-10-24 20:56:17	3.05925700000000012	02	30-39岁	22.5700241003560187	114.040736334069138	440304	V0440300	19397	55	119	56	118	114.039559659999995	22.5670617	114.042000000000002	22.5692776600000009	2
2019-10-24 15:44:00	2019-10-24 18:02:05	3.05925700000000012	02	30-39岁	22.5710239371457106	114.0460211074559	440304	V0440300	19399	55	121	56	120	114.044440339999994	22.5670617	114.046880669999993	22.5692776600000009	1
2019-10-24 09:14:34	2019-10-24 10:59:58	3.05925700000000012	01	60岁以上	22.5699251429548298	114.045655815488132	440304	V0440300	19399	55	121	56	120	114.044440339999994	22.5670617	114.046880669999993	22.5692776600000009	1
2019-10-24 08:46:08	2019-10-24 21:16:15	3.05925700000000012	01	50-59岁	22.5703439035294409	114.046832500001869	440304	V0440300	19399	55	121	56	120	114.044440339999994	22.5670617	114.046880669999993	22.5692776600000009	1
2019-10-24 07:31:37	2019-10-24 21:53:44	3.05925700000000012	01	19-29岁	22.5710791869528009	114.05050003309708	440304	V0440300	19401	55	123	56	122	114.04932101	22.5670617	114.051761350000007	22.5692776600000009	1
2019-10-24 09:04:10	2019-10-24 21:18:53	3.05925700000000012	01	19-29岁	22.56937180687477	114.053364366174705	440304	V0440300	19402	55	124	56	123	114.051761350000007	22.5670617	114.054201680000006	22.5692776600000009	1
2019-10-24 18:20:46	2019-10-24 20:53:48	3.05925700000000012	02	19-29岁	22.5709072374081288	114.062291953991078	440304	V0440300	19406	55	128	56	127	114.061522690000004	22.5670617	114.063963029999996	22.5692776600000009	1
2019-10-24 13:54:05	2019-10-24 15:40:50	3.05925700000000012	01	19-29岁	22.5693974660344487	114.06610435758634	440304	V0440300	19407	55	129	56	128	114.063963029999996	22.5670617	114.066403359999995	22.5692776600000009	1
2019-10-24 08:30:13	2019-10-24 08:51:46	3.05925700000000012	01	30-39岁	22.5708108830574297	114.068873298982169	440304	V0440300	19409	55	131	56	130	114.068843700000002	22.5670617	114.071284030000001	22.5692776600000009	1
2019-10-24 16:56:49	2019-10-24 18:30:17	3.05925700000000012	01	30-39岁	22.5698179944354393	114.070847682719574	440304	V0440300	19409	55	131	56	130	114.068843700000002	22.5670617	114.071284030000001	22.5692776600000009	1
2019-10-24 00:01:44	2019-10-24 01:18:40	3.05925700000000012	01	19-29岁	22.5705835671403001	114.082163112000345	440304	V0440300	19414	55	136	56	135	114.081045380000006	22.5670617	114.083485710000005	22.5692776600000009	1
2019-10-24 20:09:27	2019-10-24 22:23:28	3.17181930000000012	03	未知	22.569829991267639	114.084900126597205	440303	V0440300	19415	55	137	56	136	114.083485710000005	22.5670617	114.085926049999998	22.5692776600000009	1
2019-10-24 11:13:26	2019-10-24 11:54:48	3.17181930000000012	01	19-29岁	22.5713033701259818	114.090496123455779	440303	V0440300	19417	55	139	56	138	114.088366390000004	22.5670617	114.090806720000003	22.5692776600000009	1
2019-10-24 15:20:34	2019-10-24 20:50:13	3.17181930000000012	01	40-49岁	22.571383847047489	114.092447854994688	440303	V0440300	19418	55	140	56	139	114.090806720000003	22.5670617	114.093247059999996	22.5692776600000009	1
2019-10-24 15:07:08	2019-10-24 16:06:28	3.17181930000000012	03	未知	22.5708076285407806	114.09103133424874	440303	V0440300	19418	55	140	56	139	114.090806720000003	22.5670617	114.093247059999996	22.5692776600000009	1
2019-10-24 17:00:07	2019-10-24 20:19:22	3.17181930000000012	02	30-39岁	22.5703799843315487	114.093333869729776	440303	V0440300	19419	55	141	56	140	114.093247059999996	22.5670617	114.095687400000003	22.5692776600000009	1
2019-10-24 13:05:52	2019-10-24 15:22:27	3.17181930000000012	03	未知	22.5712184998354708	114.107281844054413	440303	V0440300	19424	55	146	56	145	114.10544874	22.5670617	114.107889080000007	22.5692776600000009	1
2019-10-24 19:03:48	2019-10-24 19:18:03	3.17181930000000012	02	19-29岁	22.5701376414260793	114.107906965027169	440303	V0440300	19425	55	147	56	146	114.107889080000007	22.5670617	114.110329410000006	22.5692776600000009	1
2019-10-24 10:28:35	2019-10-24 17:53:05	3.17181930000000012	01	19-29岁	22.5706846073043792	114.119256591783056	440303	V0440300	19429	55	151	56	150	114.117650420000004	22.5670617	114.120090759999997	22.5692776600000009	1
2019-10-24 15:38:05	2019-10-24 19:26:25	3.17181930000000012	01	19-29岁	22.5692890189440796	114.123979676173533	440303	V0440300	19431	55	153	56	152	114.122531089999995	22.5670617	114.124971430000002	22.5692776600000009	1
2019-10-24 12:49:12	2019-10-24 14:52:59	3.17181930000000012	01	19-29岁	22.5708153620247103	114.123530082639974	440303	V0440300	19431	55	153	56	152	114.122531089999995	22.5670617	114.124971430000002	22.5692776600000009	1
2019-10-24 17:03:41	2019-10-24 18:40:49	3.17181930000000012	01	19-29岁	22.5701114590343295	114.13312729063027	440303	V0440300	19435	55	157	55	156	114.132292440000001	22.5670617	114.134732769999999	22.5692776600000009	1
2019-10-24 20:01:38	2019-10-24 21:26:42	3.17181930000000012	01	30-39岁	22.5693153641702189	114.162503998629433	440303	V0440300	19447	55	169	55	168	114.16157647	22.5670617	114.164016810000007	22.5692776600000009	1
2019-10-24 20:38:56	2019-10-24 22:38:04	2.01503029999999983	02	19-29岁	22.5716575733538711	113.848176110810144	440306	V0440300	19675	56	40	59	39	113.846773110000001	22.5692776600000009	113.849213449999993	22.5714936199999983	1
2019-10-24 08:05:53	2019-10-24 16:52:06	2.01503029999999983	01	19-29岁	22.5729249612229097	113.863587780175024	440306	V0440300	19681	56	46	59	45	113.861415129999997	22.5692776600000009	113.863855459999996	22.5714936199999983	1
2019-10-24 19:17:49	2019-10-24 22:31:57	2.01503029999999983	02	50-59岁	22.5735202152827412	113.863107871579217	440306	V0440300	19681	56	46	59	45	113.861415129999997	22.5692776600000009	113.863855459999996	22.5714936199999983	1
2019-10-24 19:15:27	2019-10-24 22:03:06	2.01503029999999983	01	19-29岁	22.5731872063190089	113.864077417657697	440306	V0440300	19682	56	47	59	46	113.863855459999996	22.5692776600000009	113.866295800000003	22.5714936199999983	1
2019-10-24 00:27:46	2019-10-24 02:04:07	2.01503029999999983	01	19-29岁	22.5716553320117583	113.867892060199551	440306	V0440300	19683	56	48	59	47	113.866295800000003	22.5692776600000009	113.868736139999996	22.5714936199999983	1
2019-10-24 11:38:41	2019-10-24 13:55:43	2.01503029999999983	01	30-39岁	22.5730542852844387	113.866976153331251	440306	V0440300	19683	56	48	59	47	113.866295800000003	22.5692776600000009	113.868736139999996	22.5714936199999983	1
2019-10-24 11:57:54	2019-10-24 14:21:37	2.01503029999999983	01	30-39岁	22.573088325629481	113.878917884889134	440306	V0440300	19688	56	53	59	52	113.878497479999993	22.5692776600000009	113.88093782	22.5714936199999983	1
2019-10-24 20:11:31	2019-10-24 23:23:28	2.01503029999999983	02	19-29岁	22.5731385984835988	113.885689721182487	440306	V0440300	19690	56	55	59	54	113.883378149999999	22.5692776600000009	113.885818490000005	22.5714936199999983	1
2019-10-24 19:10:54	2019-10-24 21:31:23	2.29234759999999982	01	40-49岁	22.5729095861317113	113.935701049495606	440305	V0440300	19711	56	76	58	75	113.934625209999993	22.5692776600000009	113.93706555	22.5714936199999983	1
2019-10-24 13:43:16	2019-10-24 16:26:12	2.29234759999999982	01	19-29岁	22.5726456661730595	113.955511545703061	440305	V0440300	19719	56	84	58	83	113.954147899999995	22.5692776600000009	113.956588240000002	22.5714936199999983	1
2019-10-24 18:54:25	2019-10-24 22:43:04	2.29234759999999982	01	30-39岁	22.5728371390708098	113.957042744710378	440305	V0440300	19720	56	85	58	84	113.956588240000002	22.5692776600000009	113.959028570000001	22.5714936199999983	1
2019-10-24 23:17:51	2019-10-24 23:17:51	2.29234759999999982	02	19-29岁	22.5724798532658291	113.962959000927782	440305	V0440300	19722	56	87	58	86	113.961468909999994	22.5692776600000009	113.963909240000007	22.5714936199999983	2
2019-10-24 00:25:14	2019-10-24 09:47:18	2.29234759999999982	02	19-29岁	22.5724798532658291	113.962959000927782	440305	V0440300	19722	56	87	58	86	113.961468909999994	22.5692776600000009	113.963909240000007	22.5714936199999983	2
2019-10-24 17:13:43	2019-10-24 21:11:59	3.05925700000000012	01	19-29岁	22.5736187517350508	114.039405860991877	440304	V0440300	19753	56	118	57	117	114.037119329999996	22.5692776600000009	114.039559659999995	22.5714936199999983	1
2019-10-24 18:21:48	2019-10-24 21:57:34	3.05925700000000012	02	19-29岁	22.5731507748377496	114.045849406729403	440304	V0440300	19756	56	121	57	120	114.044440339999994	22.5692776600000009	114.046880669999993	22.5714936199999983	1
2019-10-24 14:01:40	2019-10-24 21:50:43	3.05925700000000012	01	19-29岁	22.5719817344069611	114.050500249677171	440304	V0440300	19758	56	123	57	122	114.04932101	22.5692776600000009	114.051761350000007	22.5714936199999983	2
2019-10-24 07:31:43	2019-10-24 11:27:05	3.05925700000000012	01	19-29岁	22.5719817344069611	114.050500249677171	440304	V0440300	19758	56	123	57	122	114.04932101	22.5692776600000009	114.051761350000007	22.5714936199999983	2
2019-10-24 13:24:29	2019-10-24 16:09:19	3.05925700000000012	01	30-39岁	22.5736153911362116	114.053944657163939	440304	V0440300	19759	56	124	57	123	114.051761350000007	22.5692776600000009	114.054201680000006	22.5714936199999983	1
2019-10-24 17:04:16	2019-10-24 19:27:24	3.05925700000000012	01	30-39岁	22.571670232431071	114.055657583007047	440304	V0440300	19760	56	125	57	124	114.054201680000006	22.5692776600000009	114.056642019999998	22.5714936199999983	1
2019-10-24 19:22:11	2019-10-24 22:26:15	3.05925700000000012	01	30-39岁	22.5734063540111087	114.058788888995096	440304	V0440300	19761	56	126	57	125	114.056642019999998	22.5692776600000009	114.059082349999997	22.5714936199999983	1
2019-10-24 20:23:39	2019-10-24 21:35:46	3.05925700000000012	02	19-29岁	22.5722882998370196	114.067238491001305	440304	V0440300	19765	56	130	57	129	114.066403359999995	22.5692776600000009	114.068843700000002	22.5714936199999983	1
2019-10-24 13:44:33	2019-10-24 18:27:58	3.05925700000000012	02	50-59岁	22.5722620556441704	114.069756122244414	440304	V0440300	19766	56	131	57	130	114.068843700000002	22.5692776600000009	114.071284030000001	22.5714936199999983	1
2019-10-24 17:01:01	2019-10-24 23:26:14	3.17181930000000012	01	40-49岁	22.5725084613795097	114.092249311838302	440303	V0440300	19775	56	140	57	139	114.090806720000003	22.5692776600000009	114.093247059999996	22.5714936199999983	1
2019-10-24 21:50:31	2019-10-24 21:51:31	3.17181930000000012	01	19-29岁	22.5733964124097213	114.094932460310659	440303	V0440300	19776	56	141	57	140	114.093247059999996	22.5692776600000009	114.095687400000003	22.5714936199999983	1
2019-10-24 10:14:46	2019-10-24 15:29:49	3.17181930000000012	01	19-29岁	22.572744869563099	114.093342552802326	440303	V0440300	19776	56	141	57	140	114.093247059999996	22.5692776600000009	114.095687400000003	22.5714936199999983	1
2019-10-24 13:21:00	2019-10-24 19:17:34	3.17181930000000012	01	19-29岁	22.5732333073577287	114.102390118064903	440303	V0440300	19779	56	144	57	143	114.100568069999994	22.5692776600000009	114.103008399999993	22.5714936199999983	1
2019-10-24 14:52:29	2019-10-24 15:48:25	3.17181930000000012	01	19-29岁	22.5715654709242806	114.12963731381501	440303	V0440300	19790	56	155	56	154	114.127411769999995	22.5692776600000009	114.129852099999994	22.5714936199999983	1
2019-10-24 19:16:41	2019-10-24 21:15:21	2.01503029999999983	01	30-39岁	22.5753042208384613	113.871288350786315	440306	V0440300	20042	57	50	60	49	113.871176469999995	22.5714936199999983	113.873616810000001	22.5737095799999992	1
2019-10-24 18:12:39	2019-10-24 21:20:42	2.01503029999999983	01	19-29岁	22.5737181292535709	113.874181072856871	440306	V0440300	20043	57	51	60	50	113.873616810000001	22.5714936199999983	113.87605714	22.5737095799999992	1
2019-10-24 11:58:17	2019-10-24 14:24:53	2.01503029999999983	01	30-39岁	22.5738249825698496	113.878745804142682	440306	V0440300	20045	57	53	60	52	113.878497479999993	22.5714936199999983	113.88093782	22.5737095799999992	1
2019-10-24 09:42:31	2019-10-24 09:43:31	2.01503029999999983	01	19-29岁	22.5753028881236091	113.899128982932751	440306	V0440300	20053	57	61	59	60	113.898020169999995	22.5714936199999983	113.900460510000002	22.5737095799999992	1
2019-10-24 17:25:12	2019-10-24 20:16:09	2.01503029999999983	02	40-49岁	22.5746714604242698	113.902884378506528	440306	V0440300	20054	57	62	59	61	113.900460510000002	22.5714936199999983	113.902900840000001	22.5737095799999992	1
2019-10-24 17:54:57	2019-10-24 20:37:30	2.01503029999999983	02	30-39岁	22.5750095807235809	113.909659703743543	440306	V0440300	20057	57	65	59	64	113.907781510000007	22.5714936199999983	113.910221849999999	22.5737095799999992	1
2019-10-24 19:13:33	2019-10-24 23:25:35	2.29234759999999982	02	30-39岁	22.5741812765911014	113.933768234440194	440305	V0440300	20067	57	75	59	74	113.932184879999994	22.5714936199999983	113.934625209999993	22.5737095799999992	1
2019-10-24 21:45:00	2019-10-24 23:39:23	2.29234759999999982	01	50-59岁	22.5755465740963608	113.939578423307978	440305	V0440300	20070	57	78	59	77	113.939505879999999	22.5714936199999983	113.941946220000005	22.5737095799999992	1
2019-10-24 21:16:06	2019-10-24 23:33:23	2.29234759999999982	02	30-39岁	22.5754409425975489	113.946354114799988	440305	V0440300	20072	57	80	59	79	113.944386559999998	22.5714936199999983	113.946826889999997	22.5737095799999992	1
2019-10-24 19:21:49	2019-10-24 21:26:13	2.29234759999999982	01	19-29岁	22.5739571767564904	113.94521098262247	440305	V0440300	20072	57	80	59	79	113.944386559999998	22.5714936199999983	113.946826889999997	22.5737095799999992	1
2019-10-24 00:00:00	2019-10-24 00:41:02	2.29234759999999982	01	0-18岁	22.5739440636364783	113.947368620816249	440305	V0440300	20073	57	81	59	80	113.946826889999997	22.5714936199999983	113.949267230000004	22.5737095799999992	1
2019-10-24 15:35:09	2019-10-24 20:08:48	2.29234759999999982	02	19-29岁	22.5743427446578586	113.956008719298836	440305	V0440300	20076	57	84	59	83	113.954147899999995	22.5714936199999983	113.956588240000002	22.5737095799999992	1
2019-10-24 17:35:00	2019-10-24 17:36:00	3.05925700000000012	02	30-39岁	22.5747177062733506	114.041248307003841	440304	V0440300	20111	57	119	58	118	114.039559659999995	22.5714936199999983	114.042000000000002	22.5737095799999992	1
2019-10-24 20:33:00	2019-10-24 21:39:16	3.05925700000000012	02	19-29岁	22.5737847208067102	114.046457862111268	440304	V0440300	20113	57	121	58	120	114.044440339999994	22.5714936199999983	114.046880669999993	22.5737095799999992	1
2019-10-24 09:22:58	2019-10-24 11:42:03	3.05925700000000012	01	30-39岁	22.5749196586776613	114.059611983158234	440304	V0440300	20119	57	127	58	126	114.059082349999997	22.5714936199999983	114.061522690000004	22.5737095799999992	1
2019-10-24 11:30:16	2019-10-24 13:21:18	3.17181930000000012	02	30-39岁	22.574248994959941	114.068839410257127	440303	V0440300	20122	57	130	58	129	114.066403359999995	22.5714936199999983	114.068843700000002	22.5737095799999992	1
2019-10-24 18:41:46	2019-10-24 22:12:35	3.05925700000000012	02	30-39岁	22.5740126003382002	114.06775593485709	440304	V0440300	20122	57	130	58	129	114.066403359999995	22.5714936199999983	114.068843700000002	22.5737095799999992	1
2019-10-24 10:21:55	2019-10-24 18:09:52	3.17181930000000012	02	19-29岁	22.57372595402299	114.103682123812987	440303	V0440300	20137	57	145	58	144	114.103008399999993	22.5714936199999983	114.10544874	22.5737095799999992	2
2019-10-24 08:22:34	2019-10-24 09:34:47	3.17181930000000012	02	19-29岁	22.57372595402299	114.103682123812987	440303	V0440300	20137	57	145	58	144	114.103008399999993	22.5714936199999983	114.10544874	22.5737095799999992	2
2019-10-24 12:19:22	2019-10-24 13:58:50	3.17181930000000012	01	30-39岁	22.5751164087718514	114.112730480346855	440303	V0440300	20140	57	148	58	147	114.110329410000006	22.5714936199999983	114.112769749999998	22.5737095799999992	1
2019-10-24 21:11:46	2019-10-24 23:31:00	2.01503029999999983	01	19-29岁	22.5761172092968287	113.863466885533995	440306	V0440300	20395	58	46	61	45	113.861415129999997	22.5737095799999992	113.863855459999996	22.5759255299999992	1
2019-10-24 16:13:45	2019-10-24 16:52:30	2.01503029999999983	01	19-29岁	22.5759517055058012	113.863771873879571	440306	V0440300	20395	58	46	61	45	113.861415129999997	22.5737095799999992	113.863855459999996	22.5759255299999992	1
2019-10-24 13:19:41	2019-10-24 14:07:44	2.01503029999999983	01	未知	22.5759856406729398	113.903175666253787	440306	V0440300	20412	58	63	60	62	113.902900840000001	22.5737095799999992	113.905341179999994	22.5759255299999992	1
2019-10-24 17:49:26	2019-10-24 21:13:43	2.01503029999999983	01	50-59岁	22.5762422248162196	113.907591474391069	440306	V0440300	20413	58	64	60	63	113.905341179999994	22.5737095799999992	113.907781510000007	22.5759255299999992	1
2019-10-24 18:50:57	2019-10-24 21:03:34	2.01503029999999983	01	30-39岁	22.5765431665608602	113.906817053268213	440306	V0440300	20413	58	64	60	63	113.905341179999994	22.5737095799999992	113.907781510000007	22.5759255299999992	1
2019-10-24 18:54:19	2019-10-24 21:02:35	2.01503029999999983	01	30-39岁	22.5774328096227102	113.907088711391737	440306	V0440300	20413	58	64	60	63	113.905341179999994	22.5737095799999992	113.907781510000007	22.5759255299999992	1
2019-10-24 17:50:31	2019-10-24 20:55:30	2.01503029999999983	02	30-39岁	22.57695815308848	113.913843446406418	440306	V0440300	20416	58	67	60	66	113.912662190000006	22.5737095799999992	113.915102520000005	22.5759255299999992	1
2019-10-24 06:33:02	2019-10-24 07:07:51	2.01503029999999983	01	40-49岁	22.576020432260151	113.916235474204768	440306	V0440300	20417	58	68	60	67	113.915102520000005	22.5737095799999992	113.917542859999998	22.5759255299999992	2
2019-10-24 12:27:47	2019-10-24 13:33:53	2.01503029999999983	01	40-49岁	22.576020432260151	113.916235474204768	440306	V0440300	20417	58	68	60	67	113.915102520000005	22.5737095799999992	113.917542859999998	22.5759255299999992	2
2019-10-24 18:59:30	2019-10-24 21:38:51	2.29234759999999982	01	40-49岁	22.5777641022853217	113.930462528926071	440305	V0440300	20423	58	74	60	73	113.929744540000002	22.5737095799999992	113.932184879999994	22.5759255299999992	1
2019-10-24 23:33:12	2019-10-24 23:33:12	2.29234759999999982	02	19-29岁	22.5765291415722409	113.938099017684863	440305	V0440300	20426	58	77	60	76	113.93706555	22.5737095799999992	113.939505879999999	22.5759255299999992	1
2019-10-24 18:19:58	2019-10-24 21:14:45	2.29234759999999982	02	19-29岁	22.5779866471584185	113.937862707008151	440305	V0440300	20426	58	77	60	76	113.93706555	22.5737095799999992	113.939505879999999	22.5759255299999992	1
2019-10-24 17:45:11	2019-10-24 22:50:48	2.29234759999999982	02	30-39岁	22.5765686155135512	113.938749245561041	440305	V0440300	20426	58	77	60	76	113.93706555	22.5737095799999992	113.939505879999999	22.5759255299999992	1
2019-10-24 19:46:59	2019-10-24 22:03:58	2.29234759999999982	02	30-39岁	22.5766745800673299	113.941467926142721	440305	V0440300	20427	58	78	60	77	113.939505879999999	22.5737095799999992	113.941946220000005	22.5759255299999992	1
2019-10-24 09:17:59	2019-10-24 10:17:24	2.29234759999999982	01	50-59岁	22.5778028510658011	113.94242452356589	440305	V0440300	20428	58	79	60	78	113.941946220000005	22.5737095799999992	113.944386559999998	22.5759255299999992	1
2019-10-24 00:04:16	2019-10-24 02:50:54	3.05925700000000012	02	30-39岁	22.5761996682669199	114.05607637129593	440304	V0440300	20474	58	125	59	124	114.054201680000006	22.5737095799999992	114.056642019999998	22.5759255299999992	1
2019-10-24 16:47:36	2019-10-24 20:46:57	3.17181930000000012	02	30-39岁	22.5775269484112506	114.071899484684153	440303	V0440300	20481	58	132	59	131	114.071284030000001	22.5737095799999992	114.073724369999994	22.5759255299999992	1
2019-10-24 11:49:10	2019-10-24 13:43:12	3.17181930000000012	01	30-39岁	22.5771885964181784	114.121570516487282	440303	V0440300	20501	58	152	59	151	114.120090759999997	22.5737095799999992	114.122531089999995	22.5759255299999992	1
2019-10-24 19:03:43	2019-10-24 21:22:48	3.17181930000000012	02	19-29岁	22.576999437109869	114.128144570923155	440303	V0440300	20504	58	155	58	154	114.127411769999995	22.5737095799999992	114.129852099999994	22.5759255299999992	1
2019-10-24 15:54:06	2019-10-24 18:49:18	2.01503029999999983	01	19-29岁	22.5789492186713687	113.860613776782955	440306	V0440300	20751	59	45	62	44	113.858974790000005	22.5759255299999992	113.861415129999997	22.5781414900000001	1
2019-10-24 15:26:47	2019-10-24 16:38:43	2.01503029999999983	01	40-49岁	22.5792903656484114	113.863754548481353	440306	V0440300	20752	59	46	62	45	113.861415129999997	22.5759255299999992	113.863855459999996	22.5781414900000001	1
2019-10-24 10:45:56	2019-10-24 12:42:34	2.01503029999999983	01	19-29岁	22.5802815928189311	113.872468327647908	440306	V0440300	20756	59	50	62	49	113.871176469999995	22.5759255299999992	113.873616810000001	22.5781414900000001	1
2019-10-24 18:29:28	2019-10-24 22:50:27	2.01503029999999983	01	30-39岁	22.5802887789256204	113.871447801316464	440306	V0440300	20756	59	50	62	49	113.871176469999995	22.5759255299999992	113.873616810000001	22.5781414900000001	1
2019-10-24 06:50:59	2019-10-24 06:50:59	2.01503029999999983	01	50-59岁	22.5801640741264293	113.87338445120244	440306	V0440300	20756	59	50	62	49	113.871176469999995	22.5759255299999992	113.873616810000001	22.5781414900000001	1
2019-10-24 00:30:55	2019-10-24 01:55:18	2.01503029999999983	03	未知	22.5786033618634683	113.885945794866231	440306	V0440300	20762	59	56	61	55	113.885818490000005	22.5759255299999992	113.888258820000004	22.5781414900000001	1
2019-10-24 18:18:59	2019-10-24 22:28:35	2.01503029999999983	01	40-49岁	22.5783004264549909	113.891734653896023	440306	V0440300	20764	59	58	61	57	113.890699159999997	22.5759255299999992	113.893139500000004	22.5781414900000001	1
2019-10-24 16:07:46	2019-10-24 17:55:36	2.01503029999999983	01	19-29岁	22.5788726443223418	113.89798978917986	440306	V0440300	20766	59	60	61	59	113.895579830000003	22.5759255299999992	113.898020169999995	22.5781414900000001	1
2019-10-24 20:24:19	2019-10-24 22:49:57	2.01503029999999983	01	19-29岁	22.5802161168711493	113.899329912335602	440306	V0440300	20767	59	61	61	60	113.898020169999995	22.5759255299999992	113.900460510000002	22.5781414900000001	1
2019-10-24 10:09:45	2019-10-24 13:14:18	2.01503029999999983	02	30-39岁	22.5795839773939413	113.910072650970804	440306	V0440300	20771	59	65	61	64	113.907781510000007	22.5759255299999992	113.910221849999999	22.5781414900000001	1
2019-10-24 18:57:27	2019-10-24 20:34:37	2.01503029999999983	02	30-39岁	22.57843712427794	113.917075695371622	440306	V0440300	20774	59	68	61	67	113.915102520000005	22.5759255299999992	113.917542859999998	22.5781414900000001	1
2019-10-24 19:12:02	2019-10-24 20:47:33	2.29234759999999982	01	30-39岁	22.5785417243253406	113.926295703843877	440305	V0440300	20778	59	72	61	71	113.924863869999996	22.5759255299999992	113.927304199999995	22.5781414900000001	1
2019-10-24 20:05:22	2019-10-24 22:01:25	2.29234759999999982	01	30-39岁	22.5794595303290713	113.938432653488903	440305	V0440300	20783	59	77	61	76	113.93706555	22.5759255299999992	113.939505879999999	22.5781414900000001	1
2019-10-24 12:25:41	2019-10-24 14:21:33	2.29234759999999982	03	未知	22.5793718990497503	113.960893333139182	440305	V0440300	20792	59	86	61	85	113.959028570000001	22.5759255299999992	113.961468909999994	22.5781414900000001	1
2019-10-24 17:57:25	2019-10-24 21:12:38	2.01503029999999983	01	19-29岁	22.5822425772568494	113.860587674694429	440306	V0440300	21108	60	45	63	44	113.858974790000005	22.5781414900000001	113.861415129999997	22.5803574500000011	1
2019-10-24 17:52:50	2019-10-24 20:54:28	2.01503029999999983	01	30-39岁	22.5811676472703518	113.862380684166538	440306	V0440300	21109	60	46	63	45	113.861415129999997	22.5781414900000001	113.863855459999996	22.5803574500000011	1
2019-10-24 16:28:24	2019-10-24 19:27:15	2.01503029999999983	02	40-49岁	22.5810033382924402	113.889176459155962	440306	V0440300	21120	60	57	62	56	113.888258820000004	22.5781414900000001	113.890699159999997	22.5803574500000011	1
2019-10-24 13:44:38	2019-10-24 16:18:27	2.01503029999999983	01	19-29岁	22.581725069330659	113.893358406852869	440306	V0440300	21122	60	59	62	58	113.893139500000004	22.5781414900000001	113.895579830000003	22.5803574500000011	1
2019-10-24 17:10:10	2019-10-24 17:46:53	2.01503029999999983	01	19-29岁	22.5806191238970015	113.901973889471606	440306	V0440300	21125	60	62	62	61	113.900460510000002	22.5781414900000001	113.902900840000001	22.5803574500000011	1
2019-10-24 10:07:13	2019-10-24 19:41:39	2.01503029999999983	02	19-29岁	22.5808797231409315	113.906127362873718	440306	V0440300	21127	60	64	62	63	113.905341179999994	22.5781414900000001	113.907781510000007	22.5803574500000011	1
2019-10-24 19:03:08	2019-10-24 21:30:44	2.01503029999999983	02	19-29岁	22.5817823964588698	113.922569706909002	440306	V0440300	21134	60	71	62	70	113.922423530000003	22.5781414900000001	113.924863869999996	22.5803574500000011	1
2019-10-24 09:10:27	2019-10-24 22:14:47	2.29234759999999982	01	0-18岁	22.581612551681669	113.945333621891265	440305	V0440300	21143	60	80	62	79	113.944386559999998	22.5781414900000001	113.946826889999997	22.5803574500000011	1
2019-10-24 09:00:24	2019-10-24 19:11:03	2.29234759999999982	02	19-29岁	22.5821948365841791	113.950801939157969	440305	V0440300	21145	60	82	62	81	113.949267230000004	22.5781414900000001	113.951707560000003	22.5803574500000011	1
2019-10-24 00:00:07	2019-10-24 00:05:38	2.29234759999999982	02	19-29岁	22.5824474843494087	113.963653892684121	440305	V0440300	21150	60	87	62	86	113.961468909999994	22.5781414900000001	113.963909240000007	22.5803574500000011	2
2019-10-24 21:11:11	2019-10-24 23:27:58	2.29234759999999982	02	19-29岁	22.5824474843494087	113.963653892684121	440305	V0440300	21150	60	87	62	86	113.961468909999994	22.5781414900000001	113.963909240000007	22.5803574500000011	2
2019-10-24 18:28:48	2019-10-24 21:19:15	3.05925700000000012	01	30-39岁	22.582193764804579	114.069954144792348	440304	V0440300	21194	60	131	61	130	114.068843700000002	22.5781414900000001	114.071284030000001	22.5803574500000011	1
2019-10-24 12:45:50	2019-10-24 14:04:02	3.17181930000000012	01	40-49岁	22.5822008169496193	114.077768209369637	440303	V0440300	21197	60	134	61	133	114.07616471	22.5781414900000001	114.078605039999999	22.5803574500000011	1
2019-10-24 15:04:59	2019-10-24 15:41:25	3.17181930000000012	01	19-29岁	22.5804568655525912	114.134234957341974	440303	V0440300	21220	60	157	60	157	114.132292440000001	22.5781414900000001	114.134732769999999	22.5803574500000011	1
2019-10-24 10:40:56	2019-10-24 12:47:34	2.01503029999999983	02	19-29岁	22.5834858091522399	113.851725929014663	440306	V0440300	21462	61	42	64	41	113.851653780000007	22.5803574500000011	113.854094119999999	22.5825734000000011	1
2019-10-24 15:50:19	2019-10-24 18:00:58	2.01503029999999983	01	19-29岁	22.5836544222803788	113.854802657188287	440306	V0440300	21463	61	43	64	42	113.854094119999999	22.5803574500000011	113.856534460000006	22.5825734000000011	1
2019-10-24 18:14:40	2019-10-24 21:12:09	2.01503029999999983	01	19-29岁	22.58289329154751	113.881932928044094	440306	V0440300	21474	61	54	63	53	113.88093782	22.5803574500000011	113.883378149999999	22.5825734000000011	1
2019-10-24 21:38:33	2019-10-24 23:31:01	2.01503029999999983	01	19-29岁	22.5842724966571211	113.88464236332031	440306	V0440300	21475	61	55	63	54	113.883378149999999	22.5803574500000011	113.885818490000005	22.5825734000000011	1
2019-10-24 02:11:37	2019-10-24 04:24:21	2.01503029999999983	02	19-29岁	22.5833639828098889	113.886655014777176	440306	V0440300	21476	61	56	63	55	113.885818490000005	22.5803574500000011	113.888258820000004	22.5825734000000011	1
2019-10-24 11:47:28	2019-10-24 13:04:06	2.01503029999999983	01	30-39岁	22.5833177643246898	113.89638386636058	440306	V0440300	21480	61	60	63	59	113.895579830000003	22.5803574500000011	113.898020169999995	22.5825734000000011	1
2019-10-24 13:56:04	2019-10-24 13:57:04	2.01503029999999983	03	未知	22.5826958644287608	113.898759306834549	440306	V0440300	21481	61	61	63	60	113.898020169999995	22.5803574500000011	113.900460510000002	22.5825734000000011	1
2019-10-24 12:54:38	2019-10-24 14:00:54	2.01503029999999983	01	19-29岁	22.5830594082310405	113.901695755585479	440306	V0440300	21482	61	62	63	61	113.900460510000002	22.5803574500000011	113.902900840000001	22.5825734000000011	1
2019-10-24 17:59:47	2019-10-24 20:50:14	2.29234759999999982	03	未知	22.5837184168392611	113.9374443638862	440305	V0440300	21497	61	77	63	76	113.93706555	22.5803574500000011	113.939505879999999	22.5825734000000011	1
2019-10-24 20:13:53	2019-10-24 22:24:55	2.29234759999999982	01	19-29岁	22.5831996395706689	113.939107968449179	440305	V0440300	21497	61	77	63	76	113.93706555	22.5803574500000011	113.939505879999999	22.5825734000000011	1
2019-10-24 19:16:07	2019-10-24 21:14:49	2.29234759999999982	02	19-29岁	22.5840829373266985	113.944258662474041	440305	V0440300	21499	61	79	63	78	113.941946220000005	22.5803574500000011	113.944386559999998	22.5825734000000011	1
2019-10-24 17:52:23	2019-10-24 20:21:03	2.29234759999999982	01	40-49岁	22.5843431130828201	113.956051232721023	440305	V0440300	21504	61	84	63	83	113.954147899999995	22.5803574500000011	113.956588240000002	22.5825734000000011	1
2019-10-24 20:32:02	2019-10-24 22:10:51	2.29234759999999982	01	19-29岁	22.5845825457753193	113.963927772174372	440305	V0440300	21508	61	88	63	87	113.963909240000007	22.5803574500000011	113.966349579999999	22.5825734000000011	1
2019-10-24 17:41:47	2019-10-24 18:44:26	2.29234759999999982	02	19-29岁	22.5862586725963297	113.946669443444421	440305	V0440300	21857	62	80	64	79	113.944386559999998	22.5825734000000011	113.946826889999997	22.5847893599999985	1
2019-10-24 18:50:59	2019-10-24 21:58:21	2.29234759999999982	01	19-29岁	22.5859277799610609	113.945879815780927	440305	V0440300	21857	62	80	64	79	113.944386559999998	22.5825734000000011	113.946826889999997	22.5847893599999985	1
2019-10-24 18:05:32	2019-10-24 21:14:59	2.29234759999999982	01	40-49岁	22.5868097289441003	113.947172376696045	440305	V0440300	21858	62	81	64	80	113.946826889999997	22.5825734000000011	113.949267230000004	22.5847893599999985	1
2019-10-24 12:06:33	2019-10-24 13:59:34	2.29234759999999982	02	19-29岁	22.5852031984443187	113.974332633328373	440305	V0440300	21869	62	92	64	91	113.973670589999998	22.5825734000000011	113.976110930000004	22.5847893599999985	1
2019-10-24 16:21:38	2019-10-24 16:55:34	3.17181930000000012	02	30-39岁	22.5863355635524101	114.136416856623285	440303	V0440300	21935	62	158	62	158	114.134732769999999	22.5825734000000011	114.137173110000006	22.5847893599999985	1
2019-10-24 12:37:23	2019-10-24 13:15:15	2.01503029999999983	01	19-29岁	22.5884262832390199	113.839086838453895	440306	V0440300	22170	63	36	66	35	113.837011770000004	22.5847893599999985	113.839452100000003	22.5870053199999994	1
2019-10-24 19:15:25	2019-10-24 21:44:41	2.01503029999999983	01	30-39岁	22.5891327804092086	113.88351250939651	440306	V0440300	22189	63	55	65	54	113.883378149999999	22.5847893599999985	113.885818490000005	22.5870053199999994	1
2019-10-24 09:47:09	2019-10-24 12:08:45	2.01503029999999983	01	50-59岁	22.5890770775328598	113.888547928372844	440306	V0440300	22191	63	57	65	56	113.888258820000004	22.5847893599999985	113.890699159999997	22.5870053199999994	2
2019-10-24 14:35:08	2019-10-24 16:24:09	2.01503029999999983	01	50-59岁	22.5890770775328598	113.888547928372844	440306	V0440300	22191	63	57	65	56	113.888258820000004	22.5847893599999985	113.890699159999997	22.5870053199999994	2
2019-10-24 19:32:08	2019-10-24 22:38:00	2.29234759999999982	01	19-29岁	22.5878676184175298	113.921763813237973	440305	V0440300	22204	63	70	65	69	113.919983189999996	22.5847893599999985	113.922423530000003	22.5870053199999994	1
2019-10-24 20:36:15	2019-10-24 22:32:49	2.29234759999999982	02	19-29岁	22.5887879273454999	113.94299823542471	440305	V0440300	22213	63	79	65	78	113.941946220000005	22.5847893599999985	113.944386559999998	22.5870053199999994	1
2019-10-24 00:22:08	2019-10-24 22:27:18	2.29234759999999982	02	19-29岁	22.5872455167723807	113.961099487679277	440305	V0440300	22220	63	86	65	85	113.959028570000001	22.5847893599999985	113.961468909999994	22.5870053199999994	1
2019-10-24 15:10:57	2019-10-24 17:46:45	2.29234759999999982	01	30-39岁	22.5889963281741899	113.96252860098005	440305	V0440300	22221	63	87	65	86	113.961468909999994	22.5847893599999985	113.963909240000007	22.5870053199999994	1
2019-10-24 23:11:02	2019-10-24 23:28:02	2.29234759999999982	01	19-29岁	22.5890137068713805	113.965832667452659	440305	V0440300	22222	63	88	65	87	113.963909240000007	22.5847893599999985	113.966349579999999	22.5870053199999994	1
2019-10-24 18:08:19	2019-10-24 21:08:50	2.29234759999999982	02	40-49岁	22.5884570770731301	113.967419340679811	440305	V0440300	22223	63	89	65	88	113.966349579999999	22.5847893599999985	113.968789920000006	22.5870053199999994	1
2019-10-24 00:29:48	2019-10-24 02:27:58	3.17181930000000012	02	30-39岁	22.5885095869681614	114.102653561573874	440303	V0440300	22278	63	144	64	143	114.100568069999994	22.5847893599999985	114.103008399999993	22.5870053199999994	1
2019-10-24 19:48:31	2019-10-24 23:26:31	3.17181930000000012	01	30-39岁	22.5880114658002498	114.113579314473128	440303	V0440300	22283	63	149	63	149	114.112769749999998	22.5847893599999985	114.115210079999997	22.5870053199999994	1
2019-10-24 19:15:37	2019-10-24 21:07:46	2.01503029999999983	02	19-29岁	22.5892737973136803	113.841798285486092	440306	V0440300	22528	64	37	67	36	113.839452100000003	22.5870053199999994	113.841892439999995	22.5892212800000003	1
2019-10-24 00:04:56	2019-10-24 00:51:19	2.01503029999999983	02	30-39岁	22.5892966153211496	113.844334213955165	440306	V0440300	22530	64	39	67	38	113.844332769999994	22.5870053199999994	113.846773110000001	22.5892212800000003	1
2019-10-24 18:19:08	2019-10-24 18:20:08	2.01503029999999983	03	19-29岁	22.5910447358797413	113.850173943354577	440306	V0440300	22532	64	41	67	40	113.849213449999993	22.5870053199999994	113.851653780000007	22.5892212800000003	1
2019-10-24 17:10:30	2019-10-24 23:25:37	2.29234759999999982	01	19-29岁	22.5912750559745987	113.940435789902708	440305	V0440300	22569	64	78	66	77	113.939505879999999	22.5870053199999994	113.941946220000005	22.5892212800000003	1
2019-10-24 21:27:11	2019-10-24 22:08:33	2.29234759999999982	03	19-29岁	22.5903128976162115	113.96676636748154	440305	V0440300	22580	64	89	66	88	113.966349579999999	22.5870053199999994	113.968789920000006	22.5892212800000003	1
2019-10-24 17:53:46	2019-10-24 19:20:52	2.29234759999999982	02	19-29岁	22.5901771646666099	113.970569501301782	440305	V0440300	22581	64	90	66	89	113.968789920000006	22.5870053199999994	113.971230250000005	22.5892212800000003	1
2019-10-24 10:49:30	2019-10-24 11:41:43	2.29234759999999982	01	30-39岁	22.5899287120456016	113.980371794531763	440305	V0440300	22585	64	94	66	93	113.978551260000003	22.5870053199999994	113.980991599999996	22.5892212800000003	1
2019-10-24 14:36:55	2019-10-24 17:41:01	2.29234759999999982	02	0-18岁	22.5909594606961299	113.985753187855295	440305	V0440300	22587	64	96	66	95	113.983431929999995	22.5870053199999994	113.985872270000002	22.5892212800000003	1
2019-10-24 19:53:45	2019-10-24 21:52:21	1.75727349999999993	03	未知	22.5900464179982698	114.047325836325427	440309	V0440300	22613	64	122	65	121	114.046880669999993	22.5870053199999994	114.04932101	22.5892212800000003	1
2019-10-24 23:01:19	2019-10-24 23:13:45	2.01503029999999983	01	30-39岁	22.592931420082401	113.847448684669303	440306	V0440300	22888	65	40	68	39	113.846773110000001	22.5892212800000003	113.849213449999993	22.5914372300000004	1
2019-10-24 23:36:26	2019-10-24 23:36:26	2.01503029999999983	01	40-49岁	22.5930041368935086	113.849312978284885	440306	V0440300	22889	65	41	68	40	113.849213449999993	22.5892212800000003	113.851653780000007	22.5914372300000004	1
2019-10-24 20:20:24	2019-10-24 21:49:23	2.29234759999999982	01	19-29岁	22.5933129243268702	113.940818365200116	440305	V0440300	22926	65	78	67	77	113.939505879999999	22.5892212800000003	113.941946220000005	22.5914372300000004	1
2019-10-24 19:48:13	2019-10-24 22:36:33	2.29234759999999982	02	19-29岁	22.5915201775610406	113.942879556768872	440305	V0440300	22927	65	79	67	78	113.941946220000005	22.5892212800000003	113.944386559999998	22.5914372300000004	1
2019-10-24 19:16:13	2019-10-24 21:31:42	2.29234759999999982	01	19-29岁	22.5925142334783509	113.961003213407636	440305	V0440300	22934	65	86	67	85	113.959028570000001	22.5892212800000003	113.961468909999994	22.5914372300000004	1
2019-10-24 13:15:07	2019-10-24 16:39:23	2.29234759999999982	01	40-49岁	22.5918758058370592	113.985529119912357	440305	V0440300	22944	65	96	66	95	113.983431929999995	22.5892212800000003	113.985872270000002	22.5914372300000004	1
2019-10-24 15:48:55	2019-10-24 17:20:04	2.29234759999999982	02	40-49岁	22.5917520009568698	113.983743468313364	440305	V0440300	22944	65	96	66	95	113.983431929999995	22.5892212800000003	113.985872270000002	22.5914372300000004	1
2019-10-24 10:18:56	2019-10-24 11:29:36	2.29234759999999982	03	未知	22.5926906938541485	113.984228410591996	440305	V0440300	22944	65	96	66	95	113.983431929999995	22.5892212800000003	113.985872270000002	22.5914372300000004	1
2019-10-24 18:52:42	2019-10-24 22:41:08	2.29234759999999982	01	30-39岁	22.5927420126701399	113.995142166306195	440305	V0440300	22948	65	100	66	99	113.99319328	22.5892212800000003	113.995633609999999	22.5914372300000004	1
2019-10-24 18:24:50	2019-10-24 22:24:22	3.17181930000000012	01	30-39岁	22.5916145522955887	114.111171344165854	440303	V0440300	22996	65	148	65	148	114.110329410000006	22.5892212800000003	114.112769749999998	22.5914372300000004	1
2019-10-24 18:43:00	2019-10-24 21:20:12	1.86759879999999989	02	19-29岁	22.5935724514600587	114.125205378947356	440307	V0440300	23002	65	154	65	154	114.124971430000002	22.5892212800000003	114.127411769999995	22.5914372300000004	1
2019-10-24 00:25:15	2019-10-24 00:34:44	1.86759879999999989	01	30-39岁	22.5921001488585986	114.127160565708252	440307	V0440300	23002	65	154	65	154	114.124971430000002	22.5892212800000003	114.127411769999995	22.5914372300000004	1
2019-10-24 09:04:40	2019-10-24 09:15:38	2.01503029999999983	01	19-29岁	22.5956440383906205	113.859224255514448	440306	V0440300	23250	66	45	69	44	113.858974790000005	22.5914372300000004	113.861415129999997	22.5936531900000013	1
2019-10-24 19:06:25	2019-10-24 22:38:29	2.01503029999999983	01	19-29岁	22.595223354543279	113.875114283914485	440306	V0440300	23256	66	51	68	50	113.873616810000001	22.5914372300000004	113.87605714	22.5936531900000013	1
2019-10-24 13:37:42	2019-10-24 15:07:18	2.01503029999999983	01	50-59岁	22.5948178680426004	113.899333165977481	440306	V0440300	23266	66	61	68	60	113.898020169999995	22.5914372300000004	113.900460510000002	22.5936531900000013	1
2019-10-24 19:09:59	2019-10-24 21:01:55	2.29234759999999982	01	未知	22.5952202983492292	113.986768384514932	440305	V0440300	23302	66	97	67	96	113.985872270000002	22.5914372300000004	113.988312609999994	22.5936531900000013	1
2019-10-24 12:04:12	2019-10-24 16:39:17	3.17181930000000012	02	30-39岁	22.5939985681254711	114.122290153373157	440303	V0440300	23357	66	152	66	152	114.120090759999997	22.5914372300000004	114.122531089999995	22.5936531900000013	1
2019-10-24 19:05:24	2019-10-24 21:25:58	2.01503029999999983	01	60岁以上	22.5967086369162509	113.833960507415114	440306	V0440300	23596	67	34	70	33	113.832131090000004	22.5936531900000013	113.834571429999997	22.5958691499999986	1
2019-10-24 15:11:04	2019-10-24 20:14:16	2.01503029999999983	01	19-29岁	22.5978195143966509	113.841331056115237	440306	V0440300	23599	67	37	70	36	113.839452100000003	22.5936531900000013	113.841892439999995	22.5958691499999986	1
2019-10-24 20:44:09	2019-10-24 21:48:18	2.01503029999999983	02	19-29岁	22.5978573266417904	113.869038721157338	440306	V0440300	23611	67	49	69	48	113.868736139999996	22.5936531900000013	113.871176469999995	22.5958691499999986	1
2019-10-24 20:25:00	2019-10-24 20:26:00	2.29234759999999982	01	19-29岁	22.5962779097387987	113.99311171171648	440305	V0440300	23661	67	99	68	98	113.990752939999993	22.5936531900000013	113.99319328	22.5958691499999986	1
2019-10-24 09:08:17	2019-10-24 10:18:12	1.86759879999999989	03	未知	22.5973919557318688	114.129830765920602	440307	V0440300	23717	67	155	67	155	114.127411769999995	22.5936531900000013	114.129852099999994	22.5958691499999986	1
2019-10-24 12:07:14	2019-10-24 14:03:56	1.86759879999999989	01	19-29岁	22.5974105374461409	114.13036501261945	440307	V0440300	23718	67	156	67	156	114.129852099999994	22.5936531900000013	114.132292440000001	22.5958691499999986	1
2019-10-24 03:17:21	2019-10-24 04:09:40	3.17181930000000012	01	19-29岁	22.5978452813786994	114.17059985354534	440303	V0440300	23734	67	172	67	172	114.168897479999998	22.5936531900000013	114.171337820000005	22.5958691499999986	1
2019-10-24 18:28:41	2019-10-24 19:01:05	2.01503029999999983	01	19-29岁	22.5998426353604387	113.842334494065526	440306	V0440300	23957	68	38	71	37	113.841892439999995	22.5958691499999986	113.844332769999994	22.5980851099999995	1
2019-10-24 19:23:15	2019-10-24 21:37:38	2.01503029999999983	02	19-29岁	22.5998963735944614	113.842313829177982	440306	V0440300	23957	68	38	71	37	113.841892439999995	22.5958691499999986	113.844332769999994	22.5980851099999995	1
2019-10-24 16:22:13	2019-10-24 18:06:24	2.01503029999999983	02	19-29岁	22.5998662534063115	113.842159013931223	440306	V0440300	23957	68	38	71	37	113.841892439999995	22.5958691499999986	113.844332769999994	22.5980851099999995	1
2019-10-24 19:50:25	2019-10-24 20:28:39	2.01503029999999983	01	30-39岁	22.5992226595570607	113.902645888741233	440306	V0440300	23981	68	62	70	61	113.900460510000002	22.5958691499999986	113.902900840000001	22.5980851099999995	1
2019-10-24 13:53:08	2019-10-24 15:06:19	1.86759879999999989	01	40-49岁	22.59905582916981	114.110393841738841	440307	V0440300	24067	68	148	68	148	114.110329410000006	22.5958691499999986	114.112769749999998	22.5980851099999995	1
2019-10-24 21:10:50	2019-10-24 22:54:20	1.86759879999999989	03	未知	22.6002578432758909	114.121528095406404	440307	V0440300	24071	68	152	68	152	114.120090759999997	22.5958691499999986	114.122531089999995	22.5980851099999995	1
2019-10-24 08:39:47	2019-10-24 09:11:37	1.86759879999999989	01	30-39岁	22.5981186516354491	114.121524008498824	440307	V0440300	24071	68	152	68	152	114.120090759999997	22.5958691499999986	114.122531089999995	22.5980851099999995	1
2019-10-24 12:00:41	2019-10-24 13:59:06	1.86759879999999989	03	未知	22.5989717832318604	114.126317981495006	440307	V0440300	24073	68	154	68	154	114.124971430000002	22.5958691499999986	114.127411769999995	22.5980851099999995	1
2019-10-24 18:48:14	2019-10-24 19:41:45	1.86759879999999989	02	19-29岁	22.5985607516584004	114.126550095408192	440307	V0440300	24073	68	154	68	154	114.124971430000002	22.5958691499999986	114.127411769999995	22.5980851099999995	1
2019-10-24 18:47:54	2019-10-24 21:44:07	3.17181930000000012	02	30-39岁	22.5981042534835304	114.189443446371484	440303	V0440300	24099	68	180	68	180	114.188420170000001	22.5958691499999986	114.190860499999999	22.5980851099999995	1
2019-10-24 14:55:41	2019-10-24 19:38:11	2.01503029999999983	01	30-39岁	22.6012911757473312	113.843030346153256	440306	V0440300	24314	69	38	72	37	113.841892439999995	22.5980851099999995	113.844332769999994	22.6003010599999996	1
2019-10-24 00:00:22	2019-10-24 04:48:34	2.01503029999999983	01	30-39岁	22.6009109401346002	113.875228759230296	440306	V0440300	24327	69	51	71	50	113.873616810000001	22.5980851099999995	113.87605714	22.6003010599999996	3
2019-10-24 17:48:39	2019-10-24 19:55:19	2.01503029999999983	01	30-39岁	22.6009109401346002	113.875228759230296	440306	V0440300	24327	69	51	71	50	113.873616810000001	22.5980851099999995	113.87605714	22.6003010599999996	3
2019-10-24 22:01:30	2019-10-24 23:32:50	2.01503029999999983	01	30-39岁	22.6009109401346002	113.875228759230296	440306	V0440300	24327	69	51	71	50	113.873616810000001	22.5980851099999995	113.87605714	22.6003010599999996	3
2019-10-24 17:52:02	2019-10-24 18:37:57	2.01503029999999983	01	30-39岁	22.6010309175113804	113.875828641017733	440306	V0440300	24327	69	51	71	50	113.873616810000001	22.5980851099999995	113.87605714	22.6003010599999996	1
2019-10-24 14:27:49	2019-10-24 17:41:00	2.29234759999999982	02	19-29岁	22.6022513966087288	113.995460467606122	440305	V0440300	24376	69	100	70	99	113.99319328	22.5980851099999995	113.995633609999999	22.6003010599999996	1
2019-10-24 14:30:08	2019-10-24 14:30:08	2.29234759999999982	03	未知	22.6017352141942212	113.993440190875205	440305	V0440300	24376	69	100	70	99	113.99319328	22.5980851099999995	113.995633609999999	22.6003010599999996	1
2019-10-24 19:42:12	2019-10-24 20:48:50	1.75727349999999993	01	30-39岁	22.6008888999601005	114.030861555740515	440309	V0440300	24391	69	115	70	114	114.029798319999998	22.5980851099999995	114.032238660000004	22.6003010599999996	1
2019-10-24 21:04:35	2019-10-24 23:33:52	1.75727349999999993	01	30-39岁	22.6024280425403603	114.040403066933607	440309	V0440300	24395	69	119	70	118	114.039559659999995	22.5980851099999995	114.042000000000002	22.6003010599999996	1
2019-10-24 21:04:10	2019-10-24 23:36:40	1.75727349999999993	02	19-29岁	22.6014889380114603	114.039888546278348	440309	V0440300	24395	69	119	70	118	114.039559659999995	22.5980851099999995	114.042000000000002	22.6003010599999996	1
2019-10-24 16:03:15	2019-10-24 18:53:06	1.86759879999999989	01	19-29岁	22.6018622565693299	114.114874820595134	440307	V0440300	24425	69	149	69	149	114.112769749999998	22.5980851099999995	114.115210079999997	22.6003010599999996	1
2019-10-24 14:34:21	2019-10-24 16:35:06	1.86759879999999989	01	30-39岁	22.6015747754213017	114.116455586022312	440307	V0440300	24426	69	150	69	150	114.115210079999997	22.5980851099999995	114.117650420000004	22.6003010599999996	1
2019-10-24 18:11:19	2019-10-24 20:48:41	1.86759879999999989	02	30-39岁	22.6015432572326098	114.122240126604453	440307	V0440300	24428	69	152	69	152	114.120090759999997	22.5980851099999995	114.122531089999995	22.6003010599999996	1
2019-10-24 11:26:27	2019-10-24 13:24:04	1.86759879999999989	03	19-29岁	22.6024371342993113	114.12175492430093	440307	V0440300	24428	69	152	69	152	114.120090759999997	22.5980851099999995	114.122531089999995	22.6003010599999996	1
2019-10-24 21:20:44	2019-10-24 22:54:12	1.86759879999999989	01	19-29岁	22.6021374254748793	114.123160967415288	440307	V0440300	24429	69	153	69	153	114.122531089999995	22.5980851099999995	114.124971430000002	22.6003010599999996	1
2019-10-24 18:15:00	2019-10-24 20:30:30	4.98298400000000008	01	19-29岁	22.6003678742238989	114.296489063221202	440308	V0440300	24500	69	224	68	224	114.295794959999995	22.5980851099999995	114.298235289999994	22.6003010599999996	1
2019-10-24 18:38:07	2019-10-24 22:01:46	2.01503029999999983	02	19-29岁	22.6033125557135399	113.837531743582332	440306	V0440300	24669	70	36	73	35	113.837011770000004	22.6003010599999996	113.839452100000003	22.6025170200000005	1
2019-10-24 07:38:35	2019-10-24 15:37:27	2.01503029999999983	01	19-29岁	22.6045355043113894	113.847854793376769	440306	V0440300	24673	70	40	73	39	113.846773110000001	22.6003010599999996	113.849213449999993	22.6025170200000005	1
2019-10-24 19:53:17	2019-10-24 20:53:25	2.01503029999999983	01	0-18岁	22.6044124952997798	113.859063987458029	440306	V0440300	24678	70	45	72	44	113.858974790000005	22.6003010599999996	113.861415129999997	22.6025170200000005	2
2019-10-24 19:21:06	2019-10-24 19:53:16	2.01503029999999983	01	0-18岁	22.6044124952997798	113.859063987458029	440306	V0440300	24678	70	45	72	44	113.858974790000005	22.6003010599999996	113.861415129999997	22.6025170200000005	2
2019-10-24 22:40:27	2019-10-24 23:37:30	2.01503029999999983	01	19-29岁	22.6034544348959585	113.891412501054432	440306	V0440300	24691	70	58	72	57	113.890699159999997	22.6003010599999996	113.893139500000004	22.6025170200000005	1
2019-10-24 18:27:29	2019-10-24 21:55:06	2.29234759999999982	01	30-39岁	22.6029747884310908	113.993607643890329	440305	V0440300	24733	70	100	71	99	113.99319328	22.6003010599999996	113.995633609999999	22.6025170200000005	1
2019-10-24 14:35:18	2019-10-24 21:04:36	2.29234759999999982	01	40-49岁	22.6046108413501194	113.994223330704628	440305	V0440300	24733	70	100	71	99	113.99319328	22.6003010599999996	113.995633609999999	22.6025170200000005	1
2019-10-24 20:10:07	2019-10-24 21:55:12	2.29234759999999982	02	40-49岁	22.6027677227632786	113.995079884602717	440305	V0440300	24733	70	100	71	99	113.99319328	22.6003010599999996	113.995633609999999	22.6025170200000005	1
2019-10-24 14:43:01	2019-10-24 15:44:42	1.75727349999999993	02	30-39岁	22.6034609014251799	114.023059192564475	440309	V0440300	24745	70	112	71	111	114.022477309999999	22.6003010599999996	114.024917650000006	22.6025170200000005	1
2019-10-24 14:03:42	2019-10-24 21:25:18	1.75727349999999993	02	30-39岁	22.6035289928405803	114.039417178869755	440309	V0440300	24751	70	118	71	118	114.037119329999996	22.6003010599999996	114.039559659999995	22.6025170200000005	1
2019-10-24 10:13:36	2019-10-24 15:03:41	1.75727349999999993	03	未知	22.6032134642676787	114.038947632522152	440309	V0440300	24751	70	118	71	118	114.037119329999996	22.6003010599999996	114.039559659999995	22.6025170200000005	1
2019-10-24 00:04:31	2019-10-24 01:56:19	1.75727349999999993	01	30-39岁	22.6036530635974096	114.044187281134242	440309	V0440300	24753	70	120	71	120	114.042000000000002	22.6003010599999996	114.044440339999994	22.6025170200000005	1
2019-10-24 17:43:42	2019-10-24 22:31:16	1.75727349999999993	01	30-39岁	22.6030240787022407	114.045318578153442	440309	V0440300	24754	70	121	71	121	114.044440339999994	22.6003010599999996	114.046880669999993	22.6025170200000005	1
2019-10-24 19:17:41	2019-10-24 23:23:16	1.86759879999999989	01	19-29岁	22.6027673568148195	114.109499747629485	440307	V0440300	24780	70	147	70	147	114.107889080000007	22.6003010599999996	114.110329410000006	22.6025170200000005	1
2019-10-24 20:24:39	2019-10-24 22:28:20	1.86759879999999989	01	30-39岁	22.6044776660946205	114.132881961756325	440307	V0440300	24790	70	157	70	157	114.132292440000001	22.6003010599999996	114.134732769999999	22.6025170200000005	1
2019-10-24 15:58:05	2019-10-24 17:08:03	2.01503029999999983	01	30-39岁	22.60662493338884	113.832528258227526	440306	V0440300	25024	71	34	74	33	113.832131090000004	22.6025170200000005	113.834571429999997	22.6047329800000014	1
2019-10-24 18:23:49	2019-10-24 21:13:39	2.01503029999999983	01	19-29岁	22.6060391072116111	113.837595729229605	440306	V0440300	25026	71	36	74	35	113.837011770000004	22.6025170200000005	113.839452100000003	22.6047329800000014	1
2019-10-24 16:11:37	2019-10-24 17:35:21	2.01503029999999983	02	60岁以上	22.6053515829480887	113.845299436706682	440306	V0440300	25029	71	39	74	38	113.844332769999994	22.6025170200000005	113.846773110000001	22.6047329800000014	1
2019-10-24 16:01:36	2019-10-24 17:47:55	2.01503029999999983	01	50-59岁	22.6062432759678202	113.844754241887728	440306	V0440300	25029	71	39	74	38	113.844332769999994	22.6025170200000005	113.846773110000001	22.6047329800000014	1
2019-10-24 16:48:19	2019-10-24 18:36:14	1.75727349999999993	02	19-29岁	22.6049997990123188	114.032561866557245	440309	V0440300	25106	71	116	72	116	114.032238660000004	22.6025170200000005	114.034678990000003	22.6047329800000014	2
2019-10-24 18:52:32	2019-10-24 20:06:34	1.75727349999999993	02	19-29岁	22.6049997990123188	114.032561866557245	440309	V0440300	25106	71	116	72	116	114.032238660000004	22.6025170200000005	114.034678990000003	22.6047329800000014	2
2019-10-24 07:59:44	2019-10-24 08:00:44	1.75727349999999993	02	30-39岁	22.6048611046773296	114.036287804109193	440309	V0440300	25107	71	117	72	117	114.034678990000003	22.6025170200000005	114.037119329999996	22.6047329800000014	1
2019-10-24 10:06:48	2019-10-24 17:50:33	1.75727349999999993	01	30-39岁	22.6058460285111984	114.038794053051973	440309	V0440300	25108	71	118	72	118	114.037119329999996	22.6025170200000005	114.039559659999995	22.6047329800000014	1
2019-10-24 21:28:39	2019-10-24 22:09:25	1.75727349999999993	02	19-29岁	22.6067491194745394	114.040291139522921	440309	V0440300	25109	71	119	72	119	114.039559659999995	22.6025170200000005	114.042000000000002	22.6047329800000014	1
2019-10-24 10:38:48	2019-10-24 11:56:05	1.75727349999999993	03	未知	22.6064458187680088	114.044399761585652	440309	V0440300	25110	71	120	72	120	114.042000000000002	22.6025170200000005	114.044440339999994	22.6047329800000014	1
2019-10-24 19:07:33	2019-10-24 22:21:26	1.86759879999999989	01	19-29岁	22.6061023640787795	114.102246179529942	440307	V0440300	25134	71	144	71	144	114.100568069999994	22.6025170200000005	114.103008399999993	22.6047329800000014	1
2019-10-24 11:44:23	2019-10-24 12:03:04	1.86759879999999989	03	未知	22.6048848550888408	114.111807968694734	440307	V0440300	25138	71	148	71	148	114.110329410000006	22.6025170200000005	114.112769749999998	22.6047329800000014	1
2019-10-24 20:02:30	2019-10-24 21:31:11	1.75727349999999993	01	19-29岁	22.6077818358019691	114.033658924335057	440309	V0440300	25463	72	116	73	116	114.032238660000004	22.6047329800000014	114.034678990000003	22.6069489399999988	1
2019-10-24 17:43:38	2019-10-24 18:31:31	1.75727349999999993	01	19-29岁	22.607514059323691	114.033820200863417	440309	V0440300	25463	72	116	73	116	114.032238660000004	22.6047329800000014	114.034678990000003	22.6069489399999988	1
2019-10-24 09:42:31	2019-10-24 21:53:07	1.75727349999999993	01	30-39岁	22.6074334872634992	114.047061582883174	440309	V0440300	25469	72	122	73	122	114.046880669999993	22.6047329800000014	114.04932101	22.6069489399999988	1
2019-10-24 18:24:11	2019-10-24 21:37:25	1.86759879999999989	01	19-29岁	22.6087221229710309	114.125950099369263	440307	V0440300	25501	72	154	72	154	114.124971430000002	22.6047329800000014	114.127411769999995	22.6069489399999988	1
2019-10-24 18:04:14	2019-10-24 20:08:49	1.86759879999999989	03	未知	22.6070639654871393	114.13113683347305	440307	V0440300	25503	72	156	72	156	114.129852099999994	22.6047329800000014	114.132292440000001	22.6069489399999988	1
2019-10-24 06:52:16	2019-10-24 07:54:36	1.86759879999999989	01	50-59岁	22.6088777496994986	114.143756512050061	440307	V0440300	25508	72	161	72	161	114.142053779999998	22.6047329800000014	114.144494120000005	22.6069489399999988	1
2019-10-24 22:33:11	2019-10-24 23:39:20	4.98298400000000008	03	19-29岁	22.6076183853157211	114.297144555932888	440308	V0440300	25571	72	224	71	224	114.295794959999995	22.6047329800000014	114.298235289999994	22.6069489399999988	1
2019-10-24 21:29:42	2019-10-24 22:50:33	2.01503029999999983	01	19-29岁	22.60952058050567	113.904563320441369	440306	V0440300	25767	73	63	75	62	113.902900840000001	22.6069489399999988	113.905341179999994	22.6091648899999988	1
2019-10-24 16:39:50	2019-10-24 21:29:30	1.75727349999999993	01	30-39岁	22.6097054030528106	114.041540173850066	440309	V0440300	25823	73	119	74	119	114.039559659999995	22.6069489399999988	114.042000000000002	22.6091648899999988	1
2019-10-24 17:43:53	2019-10-24 22:31:02	1.75727349999999993	01	30-39岁	22.6098484764878016	114.046854465026456	440309	V0440300	25825	73	121	74	121	114.044440339999994	22.6069489399999988	114.046880669999993	22.6091648899999988	1
2019-10-24 18:33:13	2019-10-24 21:12:44	1.86759879999999989	02	40-49岁	22.6102988671553291	114.073393080816217	440307	V0440300	25836	73	132	74	132	114.071284030000001	22.6069489399999988	114.073724369999994	22.6091648899999988	1
2019-10-24 23:27:33	2019-10-24 23:27:33	1.86759879999999989	01	40-49岁	22.6093279164578789	114.124498739353825	440307	V0440300	25857	73	153	73	153	114.122531089999995	22.6069489399999988	114.124971430000002	22.6091648899999988	1
2019-10-24 20:27:11	2019-10-24 23:30:29	1.86759879999999989	01	19-29岁	22.6104992946691503	114.127410263554296	440307	V0440300	25858	73	154	73	154	114.124971430000002	22.6069489399999988	114.127411769999995	22.6091648899999988	1
2019-10-24 20:29:09	2019-10-24 23:31:30	1.86759879999999989	01	19-29岁	22.6102910813552214	114.127375704054359	440307	V0440300	25858	73	154	73	154	114.124971430000002	22.6069489399999988	114.127411769999995	22.6091648899999988	1
2019-10-24 12:46:53	2019-10-24 13:45:05	1.86759879999999989	03	未知	22.6098963981815295	114.139632979024029	440307	V0440300	25864	73	160	73	160	114.139613449999999	22.6069489399999988	114.142053779999998	22.6091648899999988	1
2019-10-24 21:36:34	2019-10-24 23:03:40	1.86759879999999989	01	19-29岁	22.6107871244712193	114.146059974621309	440307	V0440300	25866	73	162	73	162	114.144494120000005	22.6069489399999988	114.146934450000003	22.6091648899999988	1
2019-10-24 09:57:32	2019-10-24 11:00:35	1.86759879999999989	01	19-29岁	22.6095386851671094	114.146406557314691	440307	V0440300	25866	73	162	73	162	114.144494120000005	22.6069489399999988	114.146934450000003	22.6091648899999988	1
2019-10-24 02:28:08	2019-10-24 02:29:08	1.86759879999999989	01	30-39岁	22.6092458471471183	114.148211083511598	440307	V0440300	25867	73	163	73	163	114.146934450000003	22.6069489399999988	114.149374789999996	22.6091648899999988	1
2019-10-24 05:45:54	2019-10-24 05:57:31	2.01503029999999983	02	19-29岁	22.6135470760075385	113.841710422116904	440306	V0440300	26098	74	37	77	36	113.839452100000003	22.6091648899999988	113.841892439999995	22.6113808499999998	1
2019-10-24 17:06:57	2019-10-24 17:58:21	2.01503029999999983	01	40-49岁	22.6129444278159291	113.855584775208612	440306	V0440300	26104	74	43	76	42	113.854094119999999	22.6091648899999988	113.856534460000006	22.6113808499999998	2
2019-10-24 18:30:19	2019-10-24 19:52:01	2.01503029999999983	01	40-49岁	22.6129444278159291	113.855584775208612	440306	V0440300	26104	74	43	76	42	113.854094119999999	22.6091648899999988	113.856534460000006	22.6113808499999998	2
2019-10-24 20:58:42	2019-10-24 22:03:46	1.86759879999999989	01	60岁以上	22.6133602852241395	114.052301090900514	440307	V0440300	26185	74	124	75	124	114.051761350000007	22.6091648899999988	114.054201680000006	22.6113808499999998	1
2019-10-24 11:56:33	2019-10-24 17:14:33	1.86759879999999989	02	30-39岁	22.6128723344645195	114.105283212341163	440307	V0440300	26206	74	145	74	145	114.103008399999993	22.6091648899999988	114.10544874	22.6113808499999998	1
2019-10-24 15:22:19	2019-10-24 17:05:01	1.86759879999999989	02	30-39岁	22.6125644803465491	114.128825595257055	440307	V0440300	26216	74	155	74	155	114.127411769999995	22.6091648899999988	114.129852099999994	22.6113808499999998	1
2019-10-24 17:09:01	2019-10-24 18:48:24	1.86759879999999989	02	19-29岁	22.6122528687311402	114.129065386628682	440307	V0440300	26216	74	155	74	155	114.127411769999995	22.6091648899999988	114.129852099999994	22.6113808499999998	1
2019-10-24 06:48:08	2019-10-24 21:31:24	2.01503029999999983	02	19-29岁	22.6158043046190507	113.851864931046777	440306	V0440300	26460	75	42	77	41	113.851653780000007	22.6113808499999998	113.854094119999999	22.6135968100000007	1
2019-10-24 18:33:37	2019-10-24 21:15:27	2.01503029999999983	01	19-29岁	22.61415313386102	113.854177030030499	440306	V0440300	26461	75	43	77	42	113.854094119999999	22.6113808499999998	113.856534460000006	22.6135968100000007	1
2019-10-24 12:23:00	2019-10-24 17:50:39	1.75727349999999993	01	19-29岁	22.6140208738627706	114.038191206546159	440309	V0440300	26536	75	118	76	118	114.037119329999996	22.6113808499999998	114.039559659999995	22.6135968100000007	1
2019-10-24 18:33:13	2019-10-24 21:07:43	1.86759879999999989	02	50-59岁	22.6152673221930911	114.069681211037903	440307	V0440300	26549	75	131	76	131	114.068843700000002	22.6113808499999998	114.071284030000001	22.6135968100000007	1
2019-10-24 12:01:00	2019-10-24 16:28:01	1.86759879999999989	01	19-29岁	22.6146225326059991	114.108240829440973	440307	V0440300	26565	75	147	75	147	114.107889080000007	22.6113808499999998	114.110329410000006	22.6135968100000007	1
2019-10-24 16:52:04	2019-10-24 21:48:31	1.86759879999999989	02	30-39岁	22.6149885879232393	114.111023299306936	440307	V0440300	26566	75	148	75	148	114.110329410000006	22.6113808499999998	114.112769749999998	22.6135968100000007	2
2019-10-24 06:51:41	2019-10-24 16:49:48	1.86759879999999989	02	30-39岁	22.6149885879232393	114.111023299306936	440307	V0440300	26566	75	148	75	148	114.110329410000006	22.6113808499999998	114.112769749999998	22.6135968100000007	2
2019-10-24 17:50:26	2019-10-24 21:13:05	1.86759879999999989	02	30-39岁	22.6150932285378303	114.11583336978461	440307	V0440300	26568	75	150	75	150	114.115210079999997	22.6113808499999998	114.117650420000004	22.6135968100000007	1
2019-10-24 14:41:02	2019-10-24 16:43:05	1.86759879999999989	02	19-29岁	22.6142848430872405	114.129130122259212	440307	V0440300	26573	75	155	75	155	114.127411769999995	22.6113808499999998	114.129852099999994	22.6135968100000007	2
2019-10-24 16:43:09	2019-10-24 17:32:16	1.86759879999999989	02	19-29岁	22.6142848430872405	114.129130122259212	440307	V0440300	26573	75	155	75	155	114.127411769999995	22.6113808499999998	114.129852099999994	22.6135968100000007	2
2019-10-24 00:00:15	2019-10-24 00:43:49	1.86759879999999989	01	30-39岁	22.6145146966648198	114.13239187177814	440307	V0440300	26575	75	157	75	157	114.132292440000001	22.6113808499999998	114.134732769999999	22.6135968100000007	2
2019-10-24 20:18:52	2019-10-24 21:59:09	1.86759879999999989	01	30-39岁	22.6145146966648198	114.13239187177814	440307	V0440300	26575	75	157	75	157	114.132292440000001	22.6113808499999998	114.134732769999999	22.6135968100000007	2
2019-10-24 18:03:45	2019-10-24 21:19:02	1.75727349999999993	02	19-29岁	22.6164155407361598	114.038839825845571	440309	V0440300	26893	76	118	77	118	114.037119329999996	22.6135968100000007	114.039559659999995	22.6158127700000016	1
2019-10-24 10:15:29	2019-10-24 11:11:24	1.86759879999999989	01	30-39岁	22.6161980780132588	114.061359300211549	440307	V0440300	26902	76	127	77	127	114.059082349999997	22.6135968100000007	114.061522690000004	22.6158127700000016	1
2019-10-24 15:40:39	2019-10-24 17:26:12	1.86759879999999989	03	未知	22.6158128470543787	114.066937900832301	440307	V0440300	26905	76	130	77	130	114.066403359999995	22.6135968100000007	114.068843700000002	22.6158127700000016	1
2019-10-24 12:13:15	2019-10-24 13:48:50	1.86759879999999989	01	30-39岁	22.6179817629425806	114.105331747196132	440307	V0440300	26920	76	145	76	145	114.103008399999993	22.6135968100000007	114.10544874	22.6158127700000016	1
2019-10-24 13:42:02	2019-10-24 14:32:45	1.86759879999999989	01	30-39岁	22.6163660408598695	114.104325360051291	440307	V0440300	26920	76	145	76	145	114.103008399999993	22.6135968100000007	114.10544874	22.6158127700000016	1
2019-10-24 21:10:05	2019-10-24 22:32:07	1.86759879999999989	01	40-49岁	22.6171156455624001	114.106351237385013	440307	V0440300	26921	76	146	76	146	114.10544874	22.6135968100000007	114.107889080000007	22.6158127700000016	1
2019-10-24 18:05:58	2019-10-24 20:19:08	1.86759879999999989	01	30-39岁	22.6165514235119502	114.135752299695554	440307	V0440300	26933	76	158	76	158	114.134732769999999	22.6135968100000007	114.137173110000006	22.6158127700000016	1
2019-10-24 22:09:27	2019-10-24 23:24:24	1.86759879999999989	01	30-39岁	22.6158384667888086	114.138790595168388	440307	V0440300	26934	76	159	76	159	114.137173110000006	22.6135968100000007	114.139613449999999	22.6158127700000016	1
2019-10-24 23:36:32	2019-10-24 23:36:32	1.86759879999999989	01	19-29岁	22.6171014400230099	114.139765817472352	440307	V0440300	26935	76	160	76	160	114.139613449999999	22.6135968100000007	114.142053779999998	22.6158127700000016	1
2019-10-24 20:08:05	2019-10-24 20:13:54	1.75727349999999993	01	19-29岁	22.6183579495502194	114.0311376765071	440309	V0440300	27247	77	115	78	115	114.029798319999998	22.6158127700000016	114.032238660000004	22.6180287200000016	1
2019-10-24 19:46:15	2019-10-24 21:45:36	1.75727349999999993	02	19-29岁	22.6197399729106117	114.035589625996636	440309	V0440300	27249	77	117	78	117	114.034678990000003	22.6158127700000016	114.037119329999996	22.6180287200000016	1
2019-10-24 00:40:18	2019-10-24 02:11:20	1.75727349999999993	02	19-29岁	22.6186968806620889	114.037750737323748	440309	V0440300	27250	77	118	78	118	114.037119329999996	22.6158127700000016	114.039559659999995	22.6180287200000016	2
2019-10-24 00:01:03	2019-10-24 00:40:16	1.75727349999999993	02	19-29岁	22.6186968806620889	114.037750737323748	440309	V0440300	27250	77	118	78	118	114.037119329999996	22.6158127700000016	114.039559659999995	22.6180287200000016	2
2019-10-24 20:09:42	2019-10-24 23:34:52	1.86759879999999989	01	30-39岁	22.6198610849563799	114.065228439549315	440307	V0440300	27261	77	129	78	129	114.063963029999996	22.6158127700000016	114.066403359999995	22.6180287200000016	1
2019-10-24 19:52:26	2019-10-24 21:45:51	1.86759879999999989	01	30-39岁	22.6180739158662689	114.105436757740705	440307	V0440300	27277	77	145	77	145	114.103008399999993	22.6158127700000016	114.10544874	22.6180287200000016	1
2019-10-24 08:56:52	2019-10-24 12:46:51	1.86759879999999989	01	19-29岁	22.6182535196790795	114.128979628114962	440307	V0440300	27287	77	155	77	155	114.127411769999995	22.6158127700000016	114.129852099999994	22.6180287200000016	1
2019-10-24 15:57:18	2019-10-24 17:53:55	1.86759879999999989	01	19-29岁	22.6187291594344195	114.138419639047271	440307	V0440300	27291	77	159	77	159	114.137173110000006	22.6158127700000016	114.139613449999999	22.6180287200000016	1
2019-10-24 20:37:38	2019-10-24 23:05:17	1.86759879999999989	01	19-29岁	22.6186928713406203	114.140432874234136	440307	V0440300	27292	77	160	77	160	114.139613449999999	22.6158127700000016	114.142053779999998	22.6180287200000016	1
2019-10-24 00:00:39	2019-10-24 02:25:03	2.01503029999999983	01	19-29岁	22.6224052891124892	113.858062079841801	440306	V0440300	27533	78	44	80	43	113.856534460000006	22.6180287200000016	113.858974790000005	22.620244679999999	1
2019-10-24 17:12:44	2019-10-24 21:07:05	2.01503029999999983	01	30-39岁	22.6207730770285309	113.857661778469406	440306	V0440300	27533	78	44	80	43	113.856534460000006	22.6180287200000016	113.858974790000005	22.620244679999999	1
2019-10-24 09:51:42	2019-10-24 19:20:51	1.86759879999999989	01	19-29岁	22.6207256041056795	114.054788303944832	440307	V0440300	27614	78	125	79	125	114.054201680000006	22.6180287200000016	114.056642019999998	22.620244679999999	1
2019-10-24 10:25:01	2019-10-24 16:28:04	1.86759879999999989	02	19-29岁	22.6215854436598889	114.058853150023666	440307	V0440300	27615	78	126	79	126	114.056642019999998	22.6180287200000016	114.059082349999997	22.620244679999999	1
2019-10-24 19:34:41	2019-10-24 22:24:47	1.86759879999999989	01	40-49岁	22.6218836498354889	114.094011226686163	440307	V0440300	27630	78	141	78	141	114.093247059999996	22.6180287200000016	114.095687400000003	22.620244679999999	1
2019-10-24 18:03:11	2019-10-24 19:58:07	1.86759879999999989	01	40-49岁	22.6218700001202393	114.111734987892376	440307	V0440300	27637	78	148	78	148	114.110329410000006	22.6180287200000016	114.112769749999998	22.620244679999999	1
2019-10-24 18:53:28	2019-10-24 20:43:26	1.86759879999999989	02	30-39岁	22.6223553081133417	114.151469830386091	440307	V0440300	27653	78	164	78	164	114.149374789999996	22.6180287200000016	114.151815130000003	22.620244679999999	2
2019-10-24 12:02:17	2019-10-24 14:05:52	1.86759879999999989	02	30-39岁	22.6223553081133417	114.151469830386091	440307	V0440300	27653	78	164	78	164	114.149374789999996	22.6180287200000016	114.151815130000003	22.620244679999999	2
2019-10-24 18:40:51	2019-10-24 22:00:48	1.75727349999999993	02	60岁以上	22.6231510820733206	114.028740340972604	440309	V0440300	27960	79	114	80	114	114.027357980000005	22.620244679999999	114.029798319999998	22.6224606399999999	1
2019-10-24 17:55:38	2019-10-24 22:20:53	1.75727349999999993	01	19-29岁	22.6225569784110014	114.034673668613536	440309	V0440300	27962	79	116	80	116	114.032238660000004	22.620244679999999	114.034678990000003	22.6224606399999999	1
2019-10-24 00:00:56	2019-10-24 00:24:19	1.86759879999999989	02	30-39岁	22.6236756510557306	114.050301921578807	440307	V0440300	27969	79	123	80	123	114.04932101	22.620244679999999	114.051761350000007	22.6224606399999999	1
2019-10-24 18:30:08	2019-10-24 22:12:25	1.86759879999999989	01	30-39岁	22.6228896334188398	114.063530816767994	440307	V0440300	27974	79	128	80	128	114.061522690000004	22.620244679999999	114.063963029999996	22.6224606399999999	1
2019-10-24 02:10:58	2019-10-24 11:47:21	1.86759879999999989	01	30-39岁	22.6232029579667397	114.069308757845533	440307	V0440300	27977	79	131	80	131	114.068843700000002	22.620244679999999	114.071284030000001	22.6224606399999999	1
2019-10-24 00:36:34	2019-10-24 14:38:48	1.86759879999999989	01	30-39岁	22.6238813127780887	114.095670600133658	440307	V0440300	27987	79	141	79	141	114.093247059999996	22.620244679999999	114.095687400000003	22.6224606399999999	1
2019-10-24 21:10:53	2019-10-24 22:40:26	2.01503029999999983	01	30-39岁	22.626208328602381	113.858257479098839	440306	V0440300	28247	80	44	82	43	113.856534460000006	22.6224606399999999	113.858974790000005	22.6246766000000008	1
2019-10-24 11:23:10	2019-10-24 12:23:35	1.75727349999999993	01	40-49岁	22.6253403562137692	114.031454284785539	440309	V0440300	28318	80	115	81	115	114.029798319999998	22.6224606399999999	114.032238660000004	22.6246766000000008	1
2019-10-24 19:05:17	2019-10-24 21:20:05	1.86759879999999989	01	30-39岁	22.6261217508081103	114.055713533551028	440307	V0440300	28328	80	125	81	125	114.054201680000006	22.6224606399999999	114.056642019999998	22.6246766000000008	1
2019-10-24 15:34:49	2019-10-24 21:32:43	1.86759879999999989	01	19-29岁	22.6249571213540399	114.074920129452863	440307	V0440300	28336	80	133	80	133	114.073724369999994	22.6224606399999999	114.07616471	22.6246766000000008	1
2019-10-24 16:01:43	2019-10-24 18:32:55	1.86759879999999989	02	0-18岁	22.6255395134887607	114.124064178218887	440307	V0440300	28356	80	153	80	153	114.122531089999995	22.6224606399999999	114.124971430000002	22.6246766000000008	1
2019-10-24 19:54:14	2019-10-24 22:16:26	1.86759879999999989	02	30-39岁	22.6266757710131294	114.123505778518464	440307	V0440300	28356	80	153	80	153	114.122531089999995	22.6224606399999999	114.124971430000002	22.6246766000000008	1
2019-10-24 19:50:16	2019-10-24 21:29:37	1.86759879999999989	02	19-29岁	22.6255275256042694	114.148147323639151	440307	V0440300	28366	80	163	80	163	114.146934450000003	22.6224606399999999	114.149374789999996	22.6246766000000008	1
2019-10-24 19:19:52	2019-10-24 20:26:21	2.01503029999999983	02	19-29岁	22.6276254976101896	113.841748233307925	440306	V0440300	28597	81	37	83	36	113.839452100000003	22.6246766000000008	113.841892439999995	22.6268925500000009	1
2019-10-24 16:18:35	2019-10-24 16:55:05	2.01503029999999983	03	未知	22.627954942187241	113.86911505728817	440306	V0440300	28609	81	49	83	48	113.868736139999996	22.6246766000000008	113.871176469999995	22.6268925500000009	1
2019-10-24 07:28:41	2019-10-24 08:27:31	2.29234759999999982	02	19-29岁	22.6278607558873688	113.969374168695154	440305	V0440300	28650	81	90	82	90	113.968789920000006	22.6246766000000008	113.971230250000005	22.6268925500000009	1
2019-10-24 22:51:30	2019-10-24 23:34:16	1.75727349999999993	02	30-39岁	22.628405533642411	114.025428730713813	440309	V0440300	28673	81	113	82	113	114.024917650000006	22.6246766000000008	114.027357980000005	22.6268925500000009	1
2019-10-24 16:18:36	2019-10-24 19:12:07	1.75727349999999993	01	19-29岁	22.6272355874565214	114.027067787813124	440309	V0440300	28673	81	113	82	113	114.024917650000006	22.6246766000000008	114.027357980000005	22.6268925500000009	1
2019-10-24 17:32:35	2019-10-24 19:19:00	1.75727349999999993	01	19-29岁	22.6272285567803806	114.026688778903932	440309	V0440300	28673	81	113	82	113	114.024917650000006	22.6246766000000008	114.027357980000005	22.6268925500000009	1
2019-10-24 19:12:43	2019-10-24 21:58:19	1.75727349999999993	01	30-39岁	22.6286904163305813	114.032519781955003	440309	V0440300	28676	81	116	82	116	114.032238660000004	22.6246766000000008	114.034678990000003	22.6268925500000009	1
2019-10-24 11:02:22	2019-10-24 11:53:24	1.86759879999999989	01	60岁以上	22.6278326155949685	114.054024278505764	440307	V0440300	28684	81	124	82	124	114.051761350000007	22.6246766000000008	114.054201680000006	22.6268925500000009	1
2019-10-24 14:22:58	2019-10-24 16:35:19	1.86759879999999989	02	19-29岁	22.6272370583050098	114.056486983867728	440307	V0440300	28685	81	125	82	125	114.054201680000006	22.6246766000000008	114.056642019999998	22.6268925500000009	1
2019-10-24 11:50:55	2019-10-24 13:27:58	1.86759879999999989	01	30-39岁	22.6269056679275486	114.068938534576588	440307	V0440300	28691	81	131	81	131	114.068843700000002	22.6246766000000008	114.071284030000001	22.6268925500000009	1
2019-10-24 12:44:46	2019-10-24 14:14:56	1.86759879999999989	01	30-39岁	22.6283451979959196	114.097453200510017	440307	V0440300	28702	81	142	81	142	114.095687400000003	22.6246766000000008	114.098127730000002	22.6268925500000009	1
2019-10-24 18:52:20	2019-10-24 21:07:01	1.86759879999999989	01	19-29岁	22.6285411711308697	114.130895124673515	440307	V0440300	28716	81	156	81	156	114.129852099999994	22.6246766000000008	114.132292440000001	22.6268925500000009	1
2019-10-24 00:00:42	2019-10-24 00:46:59	1.75727349999999993	01	19-29岁	22.6310062899053008	114.009505977608896	440309	V0440300	29023	82	106	83	106	114.007835290000003	22.6268925500000009	114.010275629999995	22.6291085099999982	1
2019-10-24 18:08:08	2019-10-24 21:54:26	1.75727349999999993	01	40-49岁	22.6307946240664002	114.009286950636479	440309	V0440300	29023	82	106	83	106	114.007835290000003	22.6268925500000009	114.010275629999995	22.6291085099999982	1
2019-10-24 14:00:50	2019-10-24 16:42:06	1.75727349999999993	01	30-39岁	22.6309521870355006	114.014348818204382	440309	V0440300	29025	82	108	83	108	114.012715970000002	22.6268925500000009	114.015156300000001	22.6291085099999982	1
2019-10-24 22:58:24	2019-10-24 22:58:24	1.75727349999999993	03	未知	22.6301596134291003	114.019285387216399	440309	V0440300	29027	82	110	83	110	114.017596639999994	22.6268925500000009	114.02003698	22.6291085099999982	1
2019-10-24 10:34:16	2019-10-24 13:21:02	1.75727349999999993	02	30-39岁	22.6304590399837089	114.024713665142414	440309	V0440300	29029	82	112	83	112	114.022477309999999	22.6268925500000009	114.024917650000006	22.6291085099999982	1
2019-10-24 19:16:00	2019-10-24 22:05:05	1.75727349999999993	02	19-29岁	22.6298123693056006	114.032184562444556	440309	V0440300	29032	82	115	83	115	114.029798319999998	22.6268925500000009	114.032238660000004	22.6291085099999982	1
2019-10-24 08:44:56	2019-10-24 22:25:25	1.75727349999999993	02	19-29岁	22.6310086315984194	114.032450525424039	440309	V0440300	29033	82	116	83	116	114.032238660000004	22.6268925500000009	114.034678990000003	22.6291085099999982	1
2019-10-24 16:06:50	2019-10-24 18:30:09	1.86759879999999989	01	30-39岁	22.6294083951395386	114.055789308728876	440307	V0440300	29042	82	125	83	125	114.054201680000006	22.6268925500000009	114.056642019999998	22.6291085099999982	1
2019-10-24 09:47:18	2019-10-24 10:42:23	1.86759879999999989	01	19-29岁	22.6293748894535298	114.056421978373095	440307	V0440300	29042	82	125	83	125	114.054201680000006	22.6268925500000009	114.056642019999998	22.6291085099999982	1
2019-10-24 00:05:11	2019-10-24 00:10:07	1.86759879999999989	01	50-59岁	22.6298550131003005	114.069323180319103	440307	V0440300	29048	82	131	82	131	114.068843700000002	22.6268925500000009	114.071284030000001	22.6291085099999982	1
2019-10-24 18:04:33	2019-10-24 19:01:56	1.86759879999999989	02	19-29岁	22.6309588253188494	114.073422137566141	440307	V0440300	29049	82	132	82	132	114.071284030000001	22.6268925500000009	114.073724369999994	22.6291085099999982	1
2019-10-24 17:34:52	2019-10-24 19:23:48	1.86759879999999989	01	30-39岁	22.6300876784265093	114.082074243775835	440307	V0440300	29053	82	136	82	136	114.081045380000006	22.6268925500000009	114.083485710000005	22.6291085099999982	1
2019-10-24 18:52:15	2019-10-24 21:23:02	1.86759879999999989	01	19-29岁	22.6295817193540394	114.085021150720038	440307	V0440300	29054	82	137	82	137	114.083485710000005	22.6268925500000009	114.085926049999998	22.6291085099999982	1
2019-10-24 11:49:43	2019-10-24 14:49:13	1.86759879999999989	02	40-49岁	22.6302290789579601	114.136450742794764	440307	V0440300	29075	82	158	82	158	114.134732769999999	22.6268925500000009	114.137173110000006	22.6291085099999982	1
2019-10-24 13:44:10	2019-10-24 16:26:25	1.86759879999999989	01	40-49岁	22.6311656409377591	114.213653268920666	440307	V0440300	29107	82	190	81	190	114.212823529999994	22.6268925500000009	114.215263870000001	22.6291085099999982	1
2019-10-24 00:39:37	2019-10-24 00:43:15	1.75727349999999993	03	未知	22.6330377624753609	114.004717479440004	440309	V0440300	29378	83	104	84	104	114.002954619999997	22.6291085099999982	114.005394960000004	22.6313244699999991	1
2019-10-24 00:22:01	2019-10-24 02:09:43	1.75727349999999993	02	19-29岁	22.6331117915940716	114.010131223236613	440309	V0440300	29380	83	106	84	106	114.007835290000003	22.6291085099999982	114.010275629999995	22.6313244699999991	2
2019-10-24 21:13:31	2019-10-24 23:27:16	1.75727349999999993	02	19-29岁	22.6331117915940716	114.010131223236613	440309	V0440300	29380	83	106	84	106	114.007835290000003	22.6291085099999982	114.010275629999995	22.6313244699999991	2
2019-10-24 15:04:04	2019-10-24 20:32:58	1.75727349999999993	02	0-18岁	22.6326373218288097	114.010822060302445	440309	V0440300	29381	83	107	84	107	114.010275629999995	22.6291085099999982	114.012715970000002	22.6313244699999991	1
2019-10-24 11:06:31	2019-10-24 12:14:13	1.75727349999999993	01	19-29岁	22.6321865487353904	114.012299887300273	440309	V0440300	29381	83	107	84	107	114.010275629999995	22.6291085099999982	114.012715970000002	22.6313244699999991	1
2019-10-24 10:52:02	2019-10-24 13:12:07	1.75727349999999993	01	30-39岁	22.6334308931734185	114.020964817286256	440309	V0440300	29385	83	111	84	111	114.02003698	22.6291085099999982	114.022477309999999	22.6313244699999991	1
2019-10-24 19:11:31	2019-10-24 22:03:43	1.75727349999999993	02	30-39岁	22.6332539334151512	114.026500716806012	440309	V0440300	29387	83	113	84	113	114.024917650000006	22.6291085099999982	114.027357980000005	22.6313244699999991	1
2019-10-24 19:22:17	2019-10-24 23:35:15	1.75727349999999993	02	19-29岁	22.6327353527931905	114.027736912320364	440309	V0440300	29388	83	114	84	114	114.027357980000005	22.6291085099999982	114.029798319999998	22.6313244699999991	1
2019-10-24 19:56:13	2019-10-24 21:57:55	1.75727349999999993	03	未知	22.6327041416378911	114.027513967806314	440309	V0440300	29388	83	114	84	114	114.027357980000005	22.6291085099999982	114.029798319999998	22.6313244699999991	1
2019-10-24 19:16:15	2019-10-24 22:01:30	1.75727349999999993	02	30-39岁	22.6330074444254414	114.027808835351678	440309	V0440300	29388	83	114	84	114	114.027357980000005	22.6291085099999982	114.029798319999998	22.6313244699999991	1
2019-10-24 16:01:33	2019-10-24 20:43:54	1.75727349999999993	03	未知	22.6328967604533098	114.034500287101693	440309	V0440300	29390	83	116	84	116	114.032238660000004	22.6291085099999982	114.034678990000003	22.6313244699999991	1
2019-10-24 23:27:44	2019-10-24 23:36:44	1.86759879999999989	03	未知	22.6325546936670889	114.051667906610035	440307	V0440300	29397	83	123	84	123	114.04932101	22.6291085099999982	114.051761350000007	22.6313244699999991	1
2019-10-24 22:14:02	2019-10-24 23:28:57	1.86759879999999989	02	60岁以上	22.6327416632825091	114.052509781124684	440307	V0440300	29398	83	124	84	124	114.051761350000007	22.6291085099999982	114.054201680000006	22.6313244699999991	1
2019-10-24 19:07:52	2019-10-24 20:42:44	1.86759879999999989	02	30-39岁	22.6327919387071006	114.071497079158718	440307	V0440300	29406	83	132	83	132	114.071284030000001	22.6291085099999982	114.073724369999994	22.6313244699999991	1
2019-10-24 15:53:49	2019-10-24 15:54:49	1.86759879999999989	01	19-29岁	22.6318557737412185	114.108414858214928	440307	V0440300	29421	83	147	83	147	114.107889080000007	22.6291085099999982	114.110329410000006	22.6313244699999991	1
2019-10-24 19:09:57	2019-10-24 21:44:38	1.75727349999999993	01	19-29岁	22.6346202083835806	113.973182765649284	440309	V0440300	29722	84	91	85	91	113.971230250000005	22.6313244699999991	113.973670589999998	22.63354043	1
2019-10-24 22:50:37	2019-10-24 23:13:35	1.75727349999999993	01	30-39岁	22.6353278475435395	113.995917582869851	440309	V0440300	29732	84	101	85	101	113.995633609999999	22.6313244699999991	113.998073950000006	22.63354043	1
2019-10-24 17:18:50	2019-10-24 20:07:02	1.75727349999999993	03	未知	22.634396335107219	114.010774258014308	440309	V0440300	29738	84	107	85	107	114.010275629999995	22.6313244699999991	114.012715970000002	22.63354043	1
2019-10-24 20:09:50	2019-10-24 21:01:39	1.86759879999999989	02	19-29岁	22.634800873412761	114.052096360235353	440307	V0440300	29755	84	124	85	124	114.051761350000007	22.6313244699999991	114.054201680000006	22.63354043	1
2019-10-24 19:24:34	2019-10-24 21:31:21	1.86759879999999989	02	19-29岁	22.6350564244765806	114.057652336773401	440307	V0440300	29757	84	126	85	126	114.056642019999998	22.6313244699999991	114.059082349999997	22.63354043	1
2019-10-24 09:02:46	2019-10-24 13:37:50	1.86759879999999989	02	30-39岁	22.6342653461999213	114.124952021243473	440307	V0440300	29784	84	153	84	153	114.122531089999995	22.6313244699999991	114.124971430000002	22.63354043	1
2019-10-24 14:35:31	2019-10-24 14:36:31	1.86759879999999989	02	19-29岁	22.6354307538792803	114.173719701509413	440307	V0440300	29804	84	173	84	173	114.171337820000005	22.6313244699999991	114.173778150000004	22.63354043	1
2019-10-24 09:06:53	2019-10-24 11:34:06	1.86759879999999989	01	30-39岁	22.634336802572399	114.180791611178122	440307	V0440300	29807	84	176	84	176	114.178658819999995	22.6313244699999991	114.181099160000002	22.63354043	1
2019-10-24 12:34:04	2019-10-24 13:23:51	1.75727349999999993	01	30-39岁	22.6359365951989311	114.0081935989312	440309	V0440300	30094	85	106	86	106	114.007835290000003	22.63354043	114.010275629999995	22.6357563800000001	2
2019-10-24 07:23:48	2019-10-24 08:40:43	1.75727349999999993	01	30-39岁	22.6359365951989311	114.0081935989312	440309	V0440300	30094	85	106	86	106	114.007835290000003	22.63354043	114.010275629999995	22.6357563800000001	2
2019-10-24 19:54:04	2019-10-24 22:10:46	1.75727349999999993	01	19-29岁	22.6370153622460712	114.007966046173848	440309	V0440300	30094	85	106	86	106	114.007835290000003	22.63354043	114.010275629999995	22.6357563800000001	1
2019-10-24 20:52:33	2019-10-24 23:32:21	1.75727349999999993	01	30-39岁	22.6371772044558703	114.007933370671793	440309	V0440300	30094	85	106	86	106	114.007835290000003	22.63354043	114.010275629999995	22.6357563800000001	1
2019-10-24 17:58:21	2019-10-24 21:10:41	1.75727349999999993	01	19-29岁	22.6371565936949608	114.00924637437528	440309	V0440300	30094	85	106	86	106	114.007835290000003	22.63354043	114.010275629999995	22.6357563800000001	1
2019-10-24 21:09:08	2019-10-24 22:01:36	1.75727349999999993	02	19-29岁	22.6370987518056204	114.010015716542355	440309	V0440300	30094	85	106	86	106	114.007835290000003	22.63354043	114.010275629999995	22.6357563800000001	2
2019-10-24 01:06:50	2019-10-24 02:17:39	1.75727349999999993	02	19-29岁	22.6370987518056204	114.010015716542355	440309	V0440300	30094	85	106	86	106	114.007835290000003	22.63354043	114.010275629999995	22.6357563800000001	2
2019-10-24 18:56:45	2019-10-24 22:17:21	1.75727349999999993	01	30-39岁	22.635794494917441	114.015576107989332	440309	V0440300	30097	85	109	86	109	114.015156300000001	22.63354043	114.017596639999994	22.6357563800000001	1
2019-10-24 14:20:39	2019-10-24 17:02:09	1.75727349999999993	02	50-59岁	22.6377221693175592	114.024596045654718	440309	V0440300	30100	85	112	86	112	114.022477309999999	22.63354043	114.024917650000006	22.6357563800000001	1
2019-10-24 08:07:14	2019-10-24 08:08:14	2.01503029999999983	01	19-29岁	22.6398932456405717	113.825057352066167	440306	V0440300	30376	86	31	88	30	113.82481009	22.6357563800000001	113.827250419999999	22.637972340000001	2
2019-10-24 19:52:50	2019-10-24 19:53:50	2.01503029999999983	01	19-29岁	22.6398932456405717	113.825057352066167	440306	V0440300	30376	86	31	88	30	113.82481009	22.6357563800000001	113.827250419999999	22.637972340000001	2
2019-10-24 13:32:56	2019-10-24 14:54:19	1.75727349999999993	01	19-29岁	22.6394990594652086	114.004198106564075	440309	V0440300	30449	86	104	87	104	114.002954619999997	22.6357563800000001	114.005394960000004	22.637972340000001	1
2019-10-24 17:23:38	2019-10-24 19:50:11	1.86759879999999989	02	50-59岁	22.6383843594228296	114.18665993115151	440307	V0440300	30524	86	179	85	179	114.185979829999994	22.6357563800000001	114.188420170000001	22.637972340000001	1
2019-10-24 14:53:47	2019-10-24 17:54:07	4.50522690000000026	02	19-29岁	22.6382854802991496	114.412172100651915	440343	V0440300	30616	86	271	84	272	114.410490760000002	22.6357563800000001	114.412931090000001	22.637972340000001	1
2019-10-24 08:00:36	2019-10-24 08:01:36	2.01503029999999983	01	19-29岁	22.6407384326161285	113.822626927141741	440306	V0440300	30732	87	30	89	29	113.822369749999993	22.637972340000001	113.82481009	22.6401882999999984	1
2019-10-24 17:47:41	2019-10-24 18:26:09	1.75727349999999993	01	19-29岁	22.6417097440180513	114.007553157935419	440309	V0440300	30807	87	105	88	105	114.005394960000004	22.637972340000001	114.007835290000003	22.6401882999999984	1
2019-10-24 16:16:51	2019-10-24 21:01:19	1.75727349999999993	01	30-39岁	22.6414920395758799	114.0099108322554	440309	V0440300	30808	87	106	88	106	114.007835290000003	22.637972340000001	114.010275629999995	22.6401882999999984	1
2019-10-24 10:35:25	2019-10-24 12:07:24	1.75727349999999993	01	19-29岁	22.6418686244103391	114.021405008973588	440309	V0440300	30813	87	111	88	111	114.02003698	22.637972340000001	114.022477309999999	22.6401882999999984	1
2019-10-24 17:26:13	2019-10-24 18:44:24	1.75727349999999993	01	19-29岁	22.6420023924967495	114.044708488703719	440309	V0440300	30823	87	121	88	121	114.044440339999994	22.637972340000001	114.046880669999993	22.6401882999999984	1
2019-10-24 19:04:29	2019-10-24 21:08:30	1.86759879999999989	03	未知	22.6422150738582602	114.09830899843611	440307	V0440300	30845	87	143	87	143	114.098127730000002	22.637972340000001	114.100568069999994	22.6401882999999984	1
2019-10-24 16:36:15	2019-10-24 18:40:11	1.86759879999999989	01	19-29岁	22.6415023612653599	114.186372735528252	440307	V0440300	30881	87	179	86	179	114.185979829999994	22.637972340000001	114.188420170000001	22.6401882999999984	1
2019-10-24 17:28:24	2019-10-24 18:17:25	2.01503029999999983	01	19-29岁	22.6429145660156408	113.873597969999381	440306	V0440300	31109	88	50	90	50	113.871176469999995	22.6401882999999984	113.873616810000001	22.6424042599999993	1
2019-10-24 15:22:39	2019-10-24 17:54:11	1.75727349999999993	02	0-18岁	22.6436497657623406	114.003670476089752	440309	V0440300	31163	88	104	89	104	114.002954619999997	22.6401882999999984	114.005394960000004	22.6424042599999993	1
2019-10-24 14:14:43	2019-10-24 15:31:05	1.75727349999999993	01	19-29岁	22.6430435259090501	114.007932607816443	440309	V0440300	31165	88	106	89	106	114.007835290000003	22.6401882999999984	114.010275629999995	22.6424042599999993	1
2019-10-24 13:01:15	2019-10-24 13:43:35	1.75727349999999993	02	19-29岁	22.644018371377161	114.015680269829161	440309	V0440300	31168	88	109	89	109	114.015156300000001	22.6401882999999984	114.017596639999994	22.6424042599999993	1
2019-10-24 20:52:37	2019-10-24 22:32:48	1.75727349999999993	03	未知	22.6438747069373711	114.022995212934404	440309	V0440300	31171	88	112	89	112	114.022477309999999	22.6401882999999984	114.024917650000006	22.6424042599999993	1
2019-10-24 09:43:44	2019-10-24 10:56:00	1.75727349999999993	01	30-39岁	22.6443272762394905	114.033768562727161	440309	V0440300	31175	88	116	89	116	114.032238660000004	22.6401882999999984	114.034678990000003	22.6424042599999993	1
2019-10-24 16:24:49	2019-10-24 17:26:53	1.75727349999999993	01	19-29岁	22.6441077811950002	114.040443473823075	440309	V0440300	31178	88	119	89	119	114.039559659999995	22.6401882999999984	114.042000000000002	22.6424042599999993	1
2019-10-24 18:31:46	2019-10-24 21:18:47	1.86759879999999989	02	40-49岁	22.6445470874559902	114.172696777513011	440307	V0440300	31232	88	173	88	173	114.171337820000005	22.6401882999999984	114.173778150000004	22.6424042599999993	1
2019-10-24 16:42:58	2019-10-24 16:44:56	2.01503029999999983	01	30-39岁	22.6448264018501888	113.922925415777939	440306	V0440300	31487	89	71	91	71	113.922423530000003	22.6424042599999993	113.924863869999996	22.6446202099999994	1
2019-10-24 10:08:32	2019-10-24 14:43:19	1.75727349999999993	02	19-29岁	22.64587730085087	114.007443345160681	440309	V0440300	31521	89	105	90	105	114.005394960000004	22.6424042599999993	114.007835290000003	22.6446202099999994	1
2019-10-24 22:26:37	2019-10-24 23:25:43	1.75727349999999993	03	未知	22.6463073022338897	114.007754888467119	440309	V0440300	31521	89	105	90	105	114.005394960000004	22.6424042599999993	114.007835290000003	22.6446202099999994	2
2019-10-24 17:51:13	2019-10-24 18:56:52	1.75727349999999993	03	未知	22.6463073022338897	114.007754888467119	440309	V0440300	31521	89	105	90	105	114.005394960000004	22.6424042599999993	114.007835290000003	22.6446202099999994	2
2019-10-24 20:27:44	2019-10-24 22:07:09	1.75727349999999993	01	30-39岁	22.6459598782103413	114.008481943528892	440309	V0440300	31522	89	106	90	106	114.007835290000003	22.6424042599999993	114.010275629999995	22.6446202099999994	1
2019-10-24 16:15:45	2019-10-24 20:05:46	1.75727349999999993	01	19-29岁	22.6466782336605199	114.038395028132285	440309	V0440300	31534	89	118	90	118	114.037119329999996	22.6424042599999993	114.039559659999995	22.6446202099999994	1
2019-10-24 22:55:17	2019-10-24 23:33:39	1.86759879999999989	01	30-39岁	22.6449118615244096	114.059600875651824	440307	V0440300	31543	89	127	89	127	114.059082349999997	22.6424042599999993	114.061522690000004	22.6446202099999994	1
2019-10-24 13:49:57	2019-10-24 17:14:06	1.86759879999999989	03	未知	22.6449461800232186	114.174341716304411	440307	V0440300	31590	89	174	89	174	114.173778150000004	22.6424042599999993	114.176218489999997	22.6446202099999994	1
2019-10-24 21:04:37	2019-10-24 23:31:30	2.01503029999999983	02	19-29岁	22.6476294444671211	113.827465459837057	440306	V0440300	31805	90	32	92	31	113.827250419999999	22.6446202099999994	113.829690760000005	22.6468361700000003	1
2019-10-24 00:24:34	2019-10-24 01:59:40	2.01503029999999983	01	19-29岁	22.6481658297817283	113.914499016288644	440306	V0440300	31840	90	67	92	67	113.912662190000006	22.6446202099999994	113.915102520000005	22.6468361700000003	1
2019-10-24 18:32:14	2019-10-24 21:17:19	2.01503029999999983	03	未知	22.6472015893354701	113.92207517906013	440306	V0440300	31843	90	70	92	70	113.919983189999996	22.6446202099999994	113.922423530000003	22.6468361700000003	1
2019-10-24 08:06:36	2019-10-24 09:06:34	1.75727349999999993	02	19-29岁	22.6468605735804687	114.008384630660316	440309	V0440300	31879	90	106	91	106	114.007835290000003	22.6446202099999994	114.010275629999995	22.6468361700000003	1
2019-10-24 09:32:57	2019-10-24 18:41:57	1.86759879999999989	02	19-29岁	22.6476523257474192	114.070258039828232	440307	V0440300	31904	90	131	90	131	114.068843700000002	22.6446202099999994	114.071284030000001	22.6468361700000003	1
2019-10-24 18:12:44	2019-10-24 21:01:20	1.86759879999999989	01	30-39岁	22.6481568942836908	114.178292171615993	440307	V0440300	31948	90	175	89	175	114.176218489999997	22.6446202099999994	114.178658819999995	22.6468361700000003	1
2019-10-24 15:30:05	2019-10-24 16:17:36	1.86759879999999989	01	19-29岁	22.6489878629008103	114.18447943231449	440307	V0440300	31951	90	178	89	178	114.183539499999995	22.6446202099999994	114.185979829999994	22.6468361700000003	1
2019-10-24 14:44:34	2019-10-24 17:11:50	2.01503029999999983	01	40-49岁	22.6500439309063815	113.820895952281177	440306	V0440300	32159	91	29	93	29	113.81992941	22.6468361700000003	113.822369749999993	22.6490521300000012	1
2019-10-24 15:44:53	2019-10-24 17:51:42	1.75727349999999993	01	40-49岁	22.6502094880816287	114.013251598030749	440309	V0440300	32238	91	108	92	108	114.012715970000002	22.6468361700000003	114.015156300000001	22.6490521300000012	1
2019-10-24 07:46:58	2019-10-24 19:08:55	1.75727349999999993	02	30-39岁	22.6511791231293209	114.018306367954722	440309	V0440300	32240	91	110	92	110	114.017596639999994	22.6468361700000003	114.02003698	22.6490521300000012	1
2019-10-24 12:15:57	2019-10-24 13:33:01	1.75727349999999993	01	30-39岁	22.6491813498232517	114.021529148916684	440309	V0440300	32241	91	111	92	111	114.02003698	22.6468361700000003	114.022477309999999	22.6490521300000012	1
2019-10-24 14:30:21	2019-10-24 14:31:21	1.75727349999999993	02	30-39岁	22.6505853019712013	114.036395581536823	440309	V0440300	32247	91	117	92	117	114.034678990000003	22.6468361700000003	114.037119329999996	22.6490521300000012	1
2019-10-24 19:33:23	2019-10-24 20:23:26	1.86759879999999989	01	19-29岁	22.6500167479475003	114.206640457356556	440307	V0440300	32317	91	187	90	187	114.205502519999996	22.6468361700000003	114.207942860000003	22.6490521300000012	1
2019-10-24 15:58:04	2019-10-24 18:24:46	1.75727349999999993	02	30-39岁	22.6520979181160911	114.000813008018255	440309	V0440300	32590	92	103	93	103	114.000514289999998	22.6490521300000012	114.002954619999997	22.6512680800000012	1
2019-10-24 21:35:02	2019-10-24 22:17:20	1.75727349999999993	01	19-29岁	22.6526263047149712	114.004934093929194	440309	V0440300	32591	92	104	93	104	114.002954619999997	22.6490521300000012	114.005394960000004	22.6512680800000012	1
2019-10-24 13:54:34	2019-10-24 17:28:15	1.75727349999999993	01	30-39岁	22.6515896776578884	114.010314336104571	440309	V0440300	32594	92	107	93	107	114.010275629999995	22.6490521300000012	114.012715970000002	22.6512680800000012	1
2019-10-24 19:10:53	2019-10-24 23:08:26	1.75727349999999993	03	未知	22.6521692632119205	114.017195906205501	440309	V0440300	32596	92	109	93	109	114.015156300000001	22.6490521300000012	114.017596639999994	22.6512680800000012	1
2019-10-24 13:32:59	2019-10-24 19:15:28	1.75727349999999993	02	30-39岁	22.6515164213879601	114.016548809181671	440309	V0440300	32596	92	109	93	109	114.015156300000001	22.6490521300000012	114.017596639999994	22.6512680800000012	1
2019-10-24 16:59:05	2019-10-24 23:37:39	1.86759879999999989	01	19-29岁	22.6522371584978508	114.149268142436682	440307	V0440300	32650	92	163	92	163	114.146934450000003	22.6490521300000012	114.149374789999996	22.6512680800000012	1
2019-10-24 11:57:58	2019-10-24 14:00:48	1.86759879999999989	03	未知	22.6517297944699294	114.18436513312021	440307	V0440300	32665	92	178	91	178	114.183539499999995	22.6490521300000012	114.185979829999994	22.6512680800000012	1
2019-10-24 21:12:40	2019-10-24 22:12:47	1.75727349999999993	01	19-29岁	22.6538817413855895	114.002573124431024	440309	V0440300	32947	93	103	94	103	114.000514289999998	22.6512680800000012	114.002954619999997	22.6534840399999986	1
2019-10-24 14:35:22	2019-10-24 15:52:44	1.75727349999999993	02	30-39岁	22.6546252669390888	114.001312316086725	440309	V0440300	32947	93	103	94	103	114.000514289999998	22.6512680800000012	114.002954619999997	22.6534840399999986	1
2019-10-24 17:57:23	2019-10-24 18:45:39	1.75727349999999993	01	19-29岁	22.6537507522783699	114.003771996240445	440309	V0440300	32948	93	104	94	104	114.002954619999997	22.6512680800000012	114.005394960000004	22.6534840399999986	1
2019-10-24 17:17:45	2019-10-24 18:09:38	1.75727349999999993	01	0-18岁	22.6542325937495406	114.016042765709273	440309	V0440300	32953	93	109	94	109	114.015156300000001	22.6512680800000012	114.017596639999994	22.6534840399999986	1
2019-10-24 12:39:26	2019-10-24 13:39:45	1.75727349999999993	01	30-39岁	22.6556538510811514	114.036685378928681	440309	V0440300	32961	93	117	94	117	114.034678990000003	22.6512680800000012	114.037119329999996	22.6534840399999986	1
2019-10-24 12:42:16	2019-10-24 13:42:45	1.75727349999999993	03	未知	22.6556803487978797	114.037141843832359	440309	V0440300	32962	93	118	94	118	114.037119329999996	22.6512680800000012	114.039559659999995	22.6534840399999986	1
2019-10-24 09:47:33	2019-10-24 16:14:30	1.86759879999999989	01	40-49岁	22.6536270518004486	114.072717801256786	440307	V0440300	32976	93	132	93	132	114.071284030000001	22.6512680800000012	114.073724369999994	22.6534840399999986	1
2019-10-24 09:55:41	2019-10-24 16:24:52	1.86759879999999989	01	30-39岁	22.6540612512521697	114.073758805411785	440307	V0440300	32977	93	133	93	133	114.073724369999994	22.6512680800000012	114.07616471	22.6534840399999986	1
2019-10-24 09:56:55	2019-10-24 16:14:40	1.86759879999999989	03	未知	22.6551920577472607	114.074396070954307	440307	V0440300	32977	93	133	93	133	114.073724369999994	22.6512680800000012	114.07616471	22.6534840399999986	1
2019-10-24 05:41:54	2019-10-24 05:42:54	2.01503029999999983	01	19-29岁	22.6567980120162282	113.815655247947888	440306	V0440300	33228	94	27	96	27	113.815048739999995	22.6534840399999986	113.817489080000001	22.6556999999999995	1
2019-10-24 15:40:46	2019-10-24 18:53:49	1.75727349999999993	01	19-29岁	22.6570783940434914	114.019588844461097	440309	V0440300	33311	94	110	95	110	114.017596639999994	22.6534840399999986	114.02003698	22.6556999999999995	1
2019-10-24 14:14:37	2019-10-24 15:41:55	1.75727349999999993	01	30-39岁	22.6559522338877493	114.021635781902944	440309	V0440300	33312	94	111	95	111	114.02003698	22.6534840399999986	114.022477309999999	22.6556999999999995	1
2019-10-24 07:48:26	2019-10-24 10:00:29	1.86759879999999989	02	40-49岁	22.6564972020228801	114.060404181913796	440307	V0440300	33328	94	127	94	127	114.059082349999997	22.6534840399999986	114.061522690000004	22.6556999999999995	1
2019-10-24 17:45:01	2019-10-24 20:16:05	1.86759879999999989	01	30-39岁	22.6577725545305917	114.06203015292057	440307	V0440300	33329	94	128	94	128	114.061522690000004	22.6534840399999986	114.063963029999996	22.6556999999999995	1
2019-10-24 09:47:21	2019-10-24 16:16:30	1.86759879999999989	01	30-39岁	22.6559859942457003	114.074379231476485	440307	V0440300	33334	94	133	94	133	114.073724369999994	22.6534840399999986	114.07616471	22.6556999999999995	1
2019-10-24 09:44:18	2019-10-24 16:16:06	1.86759879999999989	01	30-39岁	22.6558421749822791	114.074411455077723	440307	V0440300	33334	94	133	94	133	114.073724369999994	22.6534840399999986	114.07616471	22.6556999999999995	1
2019-10-24 14:14:39	2019-10-24 17:20:32	1.75727349999999993	01	30-39岁	22.6594800827682512	113.997424058461888	440309	V0440300	33659	95	101	96	101	113.995633609999999	22.6556999999999995	113.998073950000006	22.6579159600000004	1
2019-10-24 10:51:33	2019-10-24 11:46:22	1.86759879999999989	01	19-29岁	22.65855388579471	114.052979483022185	440307	V0440300	33682	95	124	95	124	114.051761350000007	22.6556999999999995	114.054201680000006	22.6579159600000004	1
2019-10-24 17:06:16	2019-10-24 20:26:29	1.86759879999999989	02	19-29岁	22.6595382943454204	114.10146501634199	440307	V0440300	33702	95	144	95	144	114.100568069999994	22.6556999999999995	114.103008399999993	22.6579159600000004	1
2019-10-24 21:23:33	2019-10-24 23:19:38	1.86759879999999989	01	19-29岁	22.6584832051392304	114.187553315520233	440307	V0440300	33737	95	179	94	179	114.185979829999994	22.6556999999999995	114.188420170000001	22.6579159600000004	1
2019-10-24 18:44:17	2019-10-24 22:41:58	1.75727349999999993	03	未知	22.6622951520681184	114.008954231689259	440309	V0440300	34021	96	106	97	106	114.007835290000003	22.6579159600000004	114.010275629999995	22.6601319100000005	1
2019-10-24 16:18:02	2019-10-24 17:35:54	1.75727349999999993	01	19-29岁	22.6605853659478313	114.034935979833335	440309	V0440300	34032	96	117	96	117	114.034678990000003	22.6579159600000004	114.037119329999996	22.6601319100000005	1
2019-10-24 17:04:40	2019-10-24 19:02:49	1.86759879999999989	01	30-39岁	22.6604962830108789	114.064383836645277	440307	V0440300	34044	96	129	96	129	114.063963029999996	22.6579159600000004	114.066403359999995	22.6601319100000005	1
2019-10-24 19:17:29	2019-10-24 19:18:29	1.86759879999999989	01	60岁以上	22.66218004620562	114.239189232005501	440307	V0440300	34115	96	200	95	200	114.237226890000002	22.6579159600000004	114.239667229999995	22.6601319100000005	1
2019-10-24 09:33:17	2019-10-24 10:54:47	2.05558739999999984	02	60岁以上	22.6603009995336109	114.397003983295861	440310	V0440300	34180	96	265	94	266	114.395848740000005	22.6579159600000004	114.398289079999998	22.6601319100000005	1
2019-10-24 12:51:46	2019-10-24 12:52:46	2.01503029999999983	02	19-29岁	22.663834244293799	113.884772758867456	440306	V0440300	34327	97	55	99	55	113.883378149999999	22.6601319100000005	113.885818490000005	22.6623478700000014	1
2019-10-24 10:29:00	2019-10-24 14:18:38	1.75727349999999993	02	40-49岁	22.663611885534241	114.021003565915606	440309	V0440300	34383	97	111	98	111	114.02003698	22.6601319100000005	114.022477309999999	22.6623478700000014	1
2019-10-24 13:35:50	2019-10-24 14:25:41	1.86759879999999989	01	19-29岁	22.663389459505531	114.130870758830369	440307	V0440300	34428	97	156	97	156	114.129852099999994	22.6601319100000005	114.132292440000001	22.6623478700000014	1
2019-10-24 00:05:51	2019-10-24 02:22:02	2.01503029999999983	01	19-29岁	22.6657799522621914	113.817625840848535	440306	V0440300	34657	98	28	100	28	113.817489080000001	22.6623478700000014	113.81992941	22.6645638299999987	1
2019-10-24 14:01:15	2019-10-24 15:34:24	1.75727349999999993	01	19-29岁	22.6647805785577603	114.013976562675595	440309	V0440300	34737	98	108	99	108	114.012715970000002	22.6623478700000014	114.015156300000001	22.6645638299999987	1
2019-10-24 15:10:20	2019-10-24 17:38:45	1.86759879999999989	02	19-29岁	22.6655548310874408	114.063634285570188	440307	V0440300	34757	98	128	98	128	114.061522690000004	22.6623478700000014	114.063963029999996	22.6645638299999987	1
2019-10-24 08:18:34	2019-10-24 10:11:55	1.75727349999999993	01	40-49岁	22.6672818896475903	114.028597190287286	440309	V0440300	35100	99	114	99	114	114.027357980000005	22.6645638299999987	114.029798319999998	22.6667797899999997	1
2019-10-24 18:42:19	2019-10-24 21:12:13	1.75727349999999993	01	19-29岁	22.6680564665627884	114.031916157240047	440309	V0440300	35101	99	115	99	115	114.029798319999998	22.6645638299999987	114.032238660000004	22.6667797899999997	1
2019-10-24 07:54:03	2019-10-24 09:48:27	2.01503029999999983	01	19-29岁	22.6700927817355513	113.806723225575297	440306	V0440300	35366	100	23	102	23	113.805287399999997	22.6667797899999997	113.807727729999996	22.6689957399999997	1
2019-10-24 09:15:04	2019-10-24 14:20:15	2.01503029999999983	01	19-29岁	22.6706005731209892	113.80956050688539	440306	V0440300	35367	100	24	102	24	113.807727729999996	22.6667797899999997	113.810168070000003	22.6689957399999997	1
2019-10-24 10:37:42	2019-10-24 11:28:49	2.01503029999999983	03	未知	22.6691951559409901	113.812393448208311	440306	V0440300	35368	100	25	102	25	113.810168070000003	22.6667797899999997	113.812608400000002	22.6689957399999997	2
2019-10-24 08:20:39	2019-10-24 10:36:51	2.01503029999999983	03	未知	22.6691951559409901	113.812393448208311	440306	V0440300	35368	100	25	102	25	113.810168070000003	22.6667797899999997	113.812608400000002	22.6689957399999997	2
2019-10-24 09:51:24	2019-10-24 11:29:17	2.01503029999999983	01	19-29岁	22.6707953349388696	113.812541187650396	440306	V0440300	35368	100	25	102	25	113.810168070000003	22.6667797899999997	113.812608400000002	22.6689957399999997	1
2019-10-24 12:52:14	2019-10-24 13:57:02	1.75727349999999993	01	19-29岁	22.6708524831020206	113.998430884632754	440309	V0440300	35445	100	102	101	102	113.998073950000006	22.6667797899999997	114.000514289999998	22.6689957399999997	1
2019-10-24 10:18:06	2019-10-24 16:10:05	1.75727349999999993	01	40-49岁	22.6707303133490896	114.028639553787201	440309	V0440300	35457	100	114	100	114	114.027357980000005	22.6667797899999997	114.029798319999998	22.6689957399999997	1
2019-10-24 10:57:40	2019-10-24 12:30:31	1.75727349999999993	01	60岁以上	22.6714439247993695	113.970429688680781	440309	V0440300	35790	101	90	102	90	113.968789920000006	22.6689957399999997	113.971230250000005	22.6712117000000006	1
2019-10-24 10:32:52	2019-10-24 12:59:29	1.75727349999999993	01	19-29岁	22.6726943952270901	113.998954824774728	440309	V0440300	35802	101	102	102	102	113.998073950000006	22.6689957399999997	114.000514289999998	22.6712117000000006	1
2019-10-24 09:03:56	2019-10-24 11:09:35	1.75727349999999993	02	19-29岁	22.6713814130386098	114.004020976854932	440309	V0440300	35804	101	104	102	104	114.002954619999997	22.6689957399999997	114.005394960000004	22.6712117000000006	2
2019-10-24 11:32:37	2019-10-24 19:05:43	1.75727349999999993	02	19-29岁	22.6713814130386098	114.004020976854932	440309	V0440300	35804	101	104	102	104	114.002954619999997	22.6689957399999997	114.005394960000004	22.6712117000000006	2
2019-10-24 19:50:21	2019-10-24 21:17:11	1.75727349999999993	02	30-39岁	22.6713443695204795	114.013143891731374	440309	V0440300	35808	101	108	102	108	114.012715970000002	22.6689957399999997	114.015156300000001	22.6712117000000006	1
2019-10-24 20:44:55	2019-10-24 21:27:32	1.75727349999999993	02	19-29岁	22.6727562124628612	114.029840713562336	440309	V0440300	35815	101	115	101	115	114.029798319999998	22.6689957399999997	114.032238660000004	22.6712117000000006	2
2019-10-24 21:28:04	2019-10-24 22:00:30	1.75727349999999993	02	19-29岁	22.6727562124628612	114.029840713562336	440309	V0440300	35815	101	115	101	115	114.029798319999998	22.6689957399999997	114.032238660000004	22.6712117000000006	2
2019-10-24 18:58:23	2019-10-24 22:10:42	1.75727349999999993	01	30-39岁	22.6715693795693092	114.042265986235321	440309	V0440300	35820	101	120	101	120	114.042000000000002	22.6689957399999997	114.044440339999994	22.6712117000000006	1
2019-10-24 19:44:35	2019-10-24 22:19:58	1.86759879999999989	02	30-39岁	22.6731761977949695	114.063355219507343	440307	V0440300	35828	101	128	101	128	114.061522690000004	22.6689957399999997	114.063963029999996	22.6712117000000006	1
2019-10-24 20:00:08	2019-10-24 21:13:03	2.05558739999999984	03	未知	22.672990310176889	114.290222817012634	440310	V0440300	35921	101	221	99	222	114.288473949999997	22.6689957399999997	114.290914290000003	22.6712117000000006	1
2019-10-24 19:43:18	2019-10-24 22:35:32	1.75727349999999993	02	19-29岁	22.6738169857212988	114.007332954827007	440309	V0440300	36162	102	105	103	105	114.005394960000004	22.6712117000000006	114.007835290000003	22.6734276600000015	1
2019-10-24 12:27:46	2019-10-24 14:43:21	1.75727349999999993	01	未知	22.6743405391420509	114.012651040829383	440309	V0440300	36164	102	107	103	107	114.010275629999995	22.6712117000000006	114.012715970000002	22.6734276600000015	1
2019-10-24 14:07:35	2019-10-24 18:21:08	1.75727349999999993	01	19-29岁	22.6745773273100184	114.019541173374606	440309	V0440300	36167	102	110	103	110	114.017596639999994	22.6712117000000006	114.02003698	22.6734276600000015	1
2019-10-24 16:10:55	2019-10-24 16:48:38	1.75727349999999993	01	19-29岁	22.6755913894372085	114.023594201669994	440309	V0440300	36169	102	112	102	112	114.022477309999999	22.6712117000000006	114.024917650000006	22.6734276600000015	3
2019-10-24 16:49:12	2019-10-24 19:37:18	1.75727349999999993	01	19-29岁	22.6755913894372085	114.023594201669994	440309	V0440300	36169	102	112	102	112	114.022477309999999	22.6712117000000006	114.024917650000006	22.6734276600000015	3
2019-10-24 15:07:53	2019-10-24 16:10:53	1.75727349999999993	01	19-29岁	22.6755913894372085	114.023594201669994	440309	V0440300	36169	102	112	102	112	114.022477309999999	22.6712117000000006	114.024917650000006	22.6734276600000015	3
2019-10-24 18:04:59	2019-10-24 20:04:21	1.75727349999999993	02	19-29岁	22.6752790156082717	114.029125006522605	440309	V0440300	36171	102	114	102	114	114.027357980000005	22.6712117000000006	114.029798319999998	22.6734276600000015	1
2019-10-24 20:03:33	2019-10-24 23:26:06	1.75727349999999993	01	30-39岁	22.6750024055323607	114.028323757874972	440309	V0440300	36171	102	114	102	114	114.027357980000005	22.6712117000000006	114.029798319999998	22.6734276600000015	1
2019-10-24 16:17:19	2019-10-24 16:17:19	1.75727349999999993	02	19-29岁	22.6744367355981709	114.038217000301273	440309	V0440300	36175	102	118	102	118	114.037119329999996	22.6712117000000006	114.039559659999995	22.6734276600000015	1
2019-10-24 09:09:24	2019-10-24 09:13:14	1.86759879999999989	02	30-39岁	22.6737936976204217	114.196938154626409	440307	V0440300	36240	102	183	101	183	114.195741179999999	22.6712117000000006	114.198181509999998	22.6734276600000015	1
2019-10-24 23:00:11	2019-10-24 23:38:01	2.01503029999999983	01	19-29岁	22.6777631636652401	113.820772043250955	440306	V0440300	36443	103	29	105	29	113.81992941	22.6734276600000015	113.822369749999993	22.6756436199999989	1
2019-10-24 17:17:45	2019-10-24 18:20:19	1.86759879999999989	01	19-29岁	22.6766758452421584	114.207423183249844	440307	V0440300	36601	103	187	102	187	114.205502519999996	22.6734276600000015	114.207942860000003	22.6756436199999989	1
2019-10-24 18:57:11	2019-10-24 22:44:34	2.01503029999999983	03	19-29岁	22.6784213647750903	113.823469949529539	440306	V0440300	36801	104	30	106	30	113.822369749999993	22.6756436199999989	113.82481009	22.677859569999999	1
2019-10-24 10:04:12	2019-10-24 18:24:25	2.01503029999999983	02	50-59岁	22.6786433344079192	113.822832746333447	440306	V0440300	36801	104	30	106	30	113.822369749999993	22.6756436199999989	113.82481009	22.677859569999999	1
2019-10-24 09:19:06	2019-10-24 18:14:10	2.01503029999999983	02	30-39岁	22.6800161572842001	113.846606796081403	440306	V0440300	36810	104	39	106	39	113.844332769999994	22.6756436199999989	113.846773110000001	22.677859569999999	1
2019-10-24 10:44:44	2019-10-24 13:52:36	1.75727349999999993	01	30-39岁	22.6782107770446686	113.993777433858853	440309	V0440300	36871	104	100	105	100	113.99319328	22.6756436199999989	113.995633609999999	22.677859569999999	1
2019-10-24 11:24:37	2019-10-24 13:59:59	1.75727349999999993	01	30-39岁	22.6795311954283711	114.044789148707579	440309	V0440300	36892	104	121	104	121	114.044440339999994	22.6756436199999989	114.046880669999993	22.677859569999999	1
2019-10-24 18:03:57	2019-10-24 20:00:04	2.01503029999999983	01	19-29岁	22.68079048414792	113.802877241717482	440306	V0440300	37150	105	22	107	22	113.802847060000005	22.677859569999999	113.805287399999997	22.6800755299999999	1
2019-10-24 09:30:14	2019-10-24 18:16:07	1.75727349999999993	01	19-29岁	22.6810274895179695	114.021327352785974	440309	V0440300	37239	105	111	105	111	114.02003698	22.677859569999999	114.022477309999999	22.6800755299999999	1
2019-10-24 19:21:51	2019-10-24 20:25:16	1.75727349999999993	02	30-39岁	22.6825699933731713	113.976545601647985	440309	V0440300	37578	106	93	107	93	113.976110930000004	22.6800755299999999	113.978551260000003	22.6822914900000008	1
2019-10-24 22:28:13	2019-10-24 23:30:38	1.75727349999999993	01	19-29岁	22.6843659064361702	113.997144431781976	440309	V0440300	37586	106	101	107	101	113.995633609999999	22.6800755299999999	113.998073950000006	22.6822914900000008	1
2019-10-24 15:12:55	2019-10-24 18:18:50	1.75727349999999993	01	19-29岁	22.683295092452461	114.031159955268421	440309	V0440300	37600	106	115	106	115	114.029798319999998	22.6800755299999999	114.032238660000004	22.6822914900000008	2
2019-10-24 18:18:54	2019-10-24 20:05:48	1.75727349999999993	01	19-29岁	22.683295092452461	114.031159955268421	440309	V0440300	37600	106	115	106	115	114.029798319999998	22.6800755299999999	114.032238660000004	22.6822914900000008	2
2019-10-24 13:32:48	2019-10-24 16:10:25	1.75727349999999993	02	30-39岁	22.6840887399427302	114.063890994688336	440309	V0440300	37613	106	128	106	128	114.061522690000004	22.6800755299999999	114.063963029999996	22.6822914900000008	1
2019-10-24 19:51:18	2019-10-24 20:25:17	1.75727349999999993	01	40-49岁	22.6825634312308111	114.076703788350443	440309	V0440300	37619	106	134	106	134	114.07616471	22.6800755299999999	114.078605039999999	22.6822914900000008	1
2019-10-24 00:00:06	2019-10-24 00:06:28	2.01503029999999983	01	19-29岁	22.6857129549207208	113.929763923960579	440306	V0440300	37916	107	74	108	74	113.929744540000002	22.6822914900000008	113.932184879999994	22.6845074500000017	1
2019-10-24 20:51:28	2019-10-24 23:28:14	2.01503029999999983	02	30-39岁	22.6873437001438205	113.800264717337399	440306	V0440300	38219	108	20	110	20	113.797966389999999	22.6845074500000017	113.800406719999998	22.6867234000000018	1
2019-10-24 12:13:21	2019-10-24 16:01:49	2.01503029999999983	01	30-39岁	22.6874063793311009	113.958407532881736	440306	V0440300	38284	108	85	109	85	113.956588240000002	22.6845074500000017	113.959028570000001	22.6867234000000018	1
2019-10-24 14:10:52	2019-10-24 21:21:38	2.01503029999999983	02	19-29岁	22.6889780377052688	113.780533823789625	440306	V0440300	38568	109	12	111	12	113.778443699999997	22.6867234000000018	113.780884040000004	22.6889393599999991	1
2019-10-24 15:42:35	2019-10-24 16:36:13	1.86759879999999989	03	未知	22.6890429573484695	114.123955634735594	440307	V0440300	38709	109	153	109	153	114.122531089999995	22.6867234000000018	114.124971430000002	22.6889393599999991	1
2019-10-24 18:27:00	2019-10-24 19:28:32	1.86759879999999989	01	19-29岁	22.6911861403934516	114.104174548223767	440307	V0440300	39058	110	145	110	145	114.103008399999993	22.6889393599999991	114.10544874	22.69115532	1
2019-10-24 00:07:29	2019-10-24 00:13:23	2.01503029999999983	01	19-29岁	22.693825349047259	113.935370101702631	440306	V0440300	39346	111	76	112	76	113.934625209999993	22.69115532	113.93706555	22.6933712800000009	1
2019-10-24 20:28:26	2019-10-24 21:46:45	1.75727349999999993	02	19-29岁	22.6949409494918797	113.99798373969135	440309	V0440300	39371	111	101	112	101	113.995633609999999	22.69115532	113.998073950000006	22.6933712800000009	1
2019-10-24 15:30:37	2019-10-24 16:10:19	1.75727349999999993	01	30-39岁	22.69445050228315	114.063922960053446	440309	V0440300	39398	111	128	111	128	114.061522690000004	22.69115532	114.063963029999996	22.6933712800000009	1
2019-10-24 18:43:46	2019-10-24 21:14:51	1.86759879999999989	01	30-39岁	22.693698975680519	114.270670211131673	440307	V0440300	39483	111	213	109	214	114.268951259999994	22.69115532	114.271391600000001	22.6933712800000009	1
2019-10-24 10:54:57	2019-10-24 20:25:00	2.01503029999999983	01	19-29岁	22.6963065271373097	113.804432861989611	440306	V0440300	39649	112	22	114	22	113.802847060000005	22.6933712800000009	113.805287399999997	22.695587230000001	1
2019-10-24 13:30:40	2019-10-24 21:04:51	2.01503029999999983	02	50-59岁	22.6973998218904605	113.818529098796091	440306	V0440300	39655	112	28	114	28	113.817489080000001	22.6933712800000009	113.81992941	22.695587230000001	1
2019-10-24 18:26:31	2019-10-24 21:25:52	1.86759879999999989	02	30-39岁	22.6968958573762585	114.197693718570719	440307	V0440300	39810	112	183	111	184	114.195741179999999	22.6933712800000009	114.198181509999998	22.695587230000001	1
2019-10-24 11:07:07	2019-10-24 18:25:38	1.86759879999999989	02	19-29岁	22.69649127015402	114.23929937527582	440307	V0440300	39827	112	200	111	201	114.237226890000002	22.6933712800000009	114.239667229999995	22.695587230000001	1
2019-10-24 13:46:06	2019-10-24 15:31:39	2.05558739999999984	01	40-49岁	22.6958122779935785	114.374802835879223	440310	V0440300	39883	112	256	110	257	114.373885709999996	22.6933712800000009	114.376326050000003	22.695587230000001	1
2019-10-24 12:10:26	2019-10-24 19:42:13	2.05558739999999984	02	60岁以上	22.6965776010417812	114.407886633348681	440310	V0440300	39896	112	269	109	270	114.405610080000002	22.6933712800000009	114.408050419999995	22.695587230000001	1
2019-10-24 18:44:04	2019-10-24 18:44:14	2.01503029999999983	02	30-39岁	22.6979096674657796	113.806535277970781	440306	V0440300	40007	113	23	115	23	113.805287399999997	22.695587230000001	113.807727729999996	22.6978031899999984	1
2019-10-24 15:28:59	2019-10-24 15:59:53	2.01503029999999983	01	0-18岁	22.699739999614259	113.924743432723886	440306	V0440300	40055	113	71	114	71	113.922423530000003	22.695587230000001	113.924863869999996	22.6978031899999984	1
2019-10-24 13:17:07	2019-10-24 16:20:57	2.01503029999999983	01	30-39岁	22.6996287387608113	113.966628960303552	440306	V0440300	40073	113	89	114	89	113.966349579999999	22.695587230000001	113.968789920000006	22.6978031899999984	1
2019-10-24 17:18:42	2019-10-24 23:32:04	1.75727349999999993	01	19-29岁	22.6985034013261497	113.988256968732657	440309	V0440300	40081	113	97	114	97	113.985872270000002	22.695587230000001	113.988312609999994	22.6978031899999984	1
2019-10-24 18:15:05	2019-10-24 21:20:41	2.01503029999999983	01	30-39岁	22.7016759084664805	113.798579641026024	440306	V0440300	40361	114	20	116	20	113.797966389999999	22.6978031899999984	113.800406719999998	22.7000191499999993	1
2019-10-24 07:49:13	2019-10-24 16:19:40	2.01503029999999983	01	50-59岁	22.7009334433682106	113.811999128189072	440306	V0440300	40366	114	25	116	25	113.810168070000003	22.6978031899999984	113.812608400000002	22.7000191499999993	1
2019-10-24 12:26:47	2019-10-24 13:17:41	1.75727349999999993	02	19-29岁	22.7019018723686798	114.046089112718747	440309	V0440300	40462	114	121	114	121	114.044440339999994	22.6978031899999984	114.046880669999993	22.7000191499999993	1
2019-10-24 14:13:50	2019-10-24 15:24:48	1.86759879999999989	03	未知	22.7011327093903503	114.227930920237554	440307	V0440300	40537	114	196	113	197	114.227465550000005	22.6978031899999984	114.229905880000004	22.7000191499999993	1
2019-10-24 19:32:30	2019-10-24 19:45:59	1.86759879999999989	01	19-29岁	22.7038813557651089	114.093021917284773	440307	V0440300	40838	115	140	115	140	114.090806720000003	22.7000191499999993	114.093247059999996	22.7022351100000002	1
2019-10-24 12:06:35	2019-10-24 14:19:19	1.86759879999999989	01	19-29岁	22.7043506882203587	114.228196880501329	440307	V0440300	40894	115	196	114	197	114.227465550000005	22.7000191499999993	114.229905880000004	22.7022351100000002	1
2019-10-24 10:50:43	2019-10-24 11:31:09	1.86759879999999989	01	50-59岁	22.7042733099486718	114.231545123292051	440307	V0440300	40895	115	197	114	198	114.229905880000004	22.7000191499999993	114.232346219999997	22.7022351100000002	1
2019-10-24 16:37:07	2019-10-24 17:10:44	2.01503029999999983	02	19-29岁	22.7048471830341008	113.799225580301993	440306	V0440300	41075	116	20	118	20	113.797966389999999	22.7022351100000002	113.800406719999998	22.7044510600000002	1
2019-10-24 22:43:10	2019-10-24 22:43:10	1.75727349999999993	02	19-29岁	22.7078341886890804	114.087052871883415	440309	V0440300	41550	117	138	117	139	114.085926049999998	22.7044510600000002	114.088366390000004	22.7066670200000011	1
2019-10-24 22:24:11	2019-10-24 23:21:53	1.86759879999999989	03	未知	22.70803477332705	114.232442347273235	440307	V0440300	41610	117	198	116	199	114.232346219999997	22.7044510600000002	114.234786549999995	22.7066670200000011	1
2019-10-24 15:58:02	2019-10-24 18:45:39	2.01503029999999983	02	19-29岁	22.7096868505098612	113.812010264457953	440306	V0440300	41794	118	25	120	25	113.810168070000003	22.7066670200000011	113.812608400000002	22.7088829799999985	1
2019-10-24 14:51:13	2019-10-24 16:16:35	1.86759879999999989	02	19-29岁	22.7097760627447194	114.200778191142021	440307	V0440300	41954	118	185	117	186	114.200621850000005	22.7066670200000011	114.203062189999997	22.7088829799999985	1
2019-10-24 00:06:15	2019-10-24 01:42:24	1.86759879999999989	02	19-29岁	22.7095519407878186	114.23927087484131	440307	V0440300	41969	118	200	116	201	114.237226890000002	22.7066670200000011	114.239667229999995	22.7088829799999985	1
2019-10-24 12:47:16	2019-10-24 16:26:38	2.05558739999999984	02	19-29岁	22.7092379663072101	114.380452818601242	440310	V0440300	42027	118	258	115	259	114.378766389999996	22.7066670200000011	114.381206719999994	22.7088829799999985	1
2019-10-24 12:37:50	2019-10-24 15:23:51	2.01503029999999983	02	30-39岁	22.7122030931033194	113.807419309850914	440306	V0440300	42149	119	23	121	23	113.805287399999997	22.7088829799999985	113.807727729999996	22.7110989399999994	1
2019-10-24 18:48:44	2019-10-24 21:15:08	1.75727349999999993	01	未知	22.7118980860165394	114.043442448259384	440309	V0440300	42246	119	120	119	120	114.042000000000002	22.7088829799999985	114.044440339999994	22.7110989399999994	1
2019-10-24 18:00:52	2019-10-24 20:11:32	1.75727349999999993	02	19-29岁	22.7124247445326795	114.071555586684497	440309	V0440300	42258	119	132	119	133	114.071284030000001	22.7088829799999985	114.073724369999994	22.7110989399999994	1
2019-10-24 15:51:01	2019-10-24 19:49:48	2.05558739999999984	02	19-29岁	22.7131991793455583	114.390282784248512	440310	V0440300	42388	119	262	116	263	114.388527730000007	22.7088829799999985	114.39096807	22.7110989399999994	1
2019-10-24 00:00:37	2019-10-24 00:50:03	2.01503029999999983	01	30-39岁	22.7134321274227204	113.780525755561612	440306	V0440300	42495	120	12	122	12	113.778443699999997	22.7110989399999994	113.780884040000004	22.7133148899999995	1
2019-10-24 09:47:32	2019-10-24 16:12:40	2.01503029999999983	02	30-39岁	22.7134650840075807	113.805094502310922	440306	V0440300	42505	120	22	122	22	113.802847060000005	22.7110989399999994	113.805287399999997	22.7133148899999995	1
2019-10-24 19:41:06	2019-10-24 21:05:58	1.75727349999999993	01	40-49岁	22.7154093500568202	114.036644655277485	440309	V0440300	42600	120	117	120	117	114.034678990000003	22.7110989399999994	114.037119329999996	22.7133148899999995	1
2019-10-24 11:16:42	2019-10-24 14:14:33	1.75727349999999993	02	60岁以上	22.7154011611274989	114.057200996944374	440309	V0440300	42609	120	126	120	127	114.056642019999998	22.7110989399999994	114.059082349999997	22.7133148899999995	1
2019-10-24 12:15:50	2019-10-24 12:46:13	1.86759879999999989	02	19-29岁	22.7153274156628413	114.10006685787603	440307	V0440300	42626	120	143	120	144	114.098127730000002	22.7110989399999994	114.100568069999994	22.7133148899999995	1
2019-10-24 19:07:32	2019-10-24 19:08:32	1.86759879999999989	01	19-29岁	22.7144338634769412	114.208019305608602	440307	V0440300	42671	120	188	119	189	114.207942860000003	22.7110989399999994	114.210383190000002	22.7133148899999995	1
2019-10-24 21:06:58	2019-10-24 23:20:48	2.01503029999999983	02	19-29岁	22.7165489115396717	113.814467751761114	440306	V0440300	42866	121	26	123	26	113.812608400000002	22.7133148899999995	113.815048739999995	22.7155308500000004	1
2019-10-24 18:26:33	2019-10-24 21:38:39	1.75727349999999993	01	19-29岁	22.7167208854017098	114.043620898218947	440309	V0440300	42960	121	120	121	121	114.042000000000002	22.7133148899999995	114.044440339999994	22.7155308500000004	1
2019-10-24 15:59:41	2019-10-24 16:40:03	2.01503029999999983	02	30-39岁	22.7193077162805892	113.800795529107702	440306	V0440300	43218	122	21	124	21	113.800406719999998	22.7155308500000004	113.802847060000005	22.7177468100000013	2
2019-10-24 17:14:38	2019-10-24 20:40:10	2.01503029999999983	02	30-39岁	22.7193077162805892	113.800795529107702	440306	V0440300	43218	122	21	124	21	113.800406719999998	22.7155308500000004	113.802847060000005	22.7177468100000013	2
2019-10-24 20:42:49	2019-10-24 22:57:45	2.01503029999999983	01	30-39岁	22.7186979321686096	113.810916185456051	440306	V0440300	43222	122	25	124	25	113.810168070000003	22.7155308500000004	113.812608400000002	22.7177468100000013	1
2019-10-24 20:39:46	2019-10-24 22:56:35	2.01503029999999983	01	30-39岁	22.7188445765973093	113.811029509744557	440306	V0440300	43222	122	25	124	25	113.810168070000003	22.7155308500000004	113.812608400000002	22.7177468100000013	1
2019-10-24 14:55:53	2019-10-24 17:20:01	2.01503029999999983	01	19-29岁	22.7180117040641001	113.819949147342243	440306	V0440300	43226	122	29	124	29	113.81992941	22.7155308500000004	113.822369749999993	22.7177468100000013	1
2019-10-24 10:38:38	2019-10-24 13:46:16	2.01503029999999983	02	40-49岁	22.7178006960722492	113.824311792859177	440306	V0440300	43227	122	30	124	30	113.822369749999993	22.7155308500000004	113.82481009	22.7177468100000013	1
2019-10-24 12:38:32	2019-10-24 14:10:48	2.01503029999999983	02	40-49岁	22.7195544014047393	113.825827652855651	440306	V0440300	43228	122	31	124	31	113.82481009	22.7155308500000004	113.827250419999999	22.7177468100000013	2
2019-10-24 10:38:53	2019-10-24 12:37:49	2.01503029999999983	02	40-49岁	22.7195544014047393	113.825827652855651	440306	V0440300	43228	122	31	124	31	113.82481009	22.7155308500000004	113.827250419999999	22.7177468100000013	2
2019-10-24 15:01:08	2019-10-24 22:05:13	2.01503029999999983	02	19-29岁	22.7190387308973314	113.910926412128021	440306	V0440300	43263	122	66	123	66	113.910221849999999	22.7155308500000004	113.912662190000006	22.7177468100000013	1
2019-10-24 19:56:09	2019-10-24 21:46:52	1.75727349999999993	01	30-39岁	22.7178957133518686	114.083483335427147	440309	V0440300	43333	122	136	122	137	114.081045380000006	22.7155308500000004	114.083485710000005	22.7177468100000013	1
2019-10-24 18:01:44	2019-10-24 22:18:06	1.86759879999999989	02	19-29岁	22.7181547319743586	114.237220365030097	440307	V0440300	43396	122	199	120	200	114.234786549999995	22.7155308500000004	114.237226890000002	22.7177468100000013	2
2019-10-24 16:36:41	2019-10-24 17:30:05	1.86759879999999989	02	19-29岁	22.7181547319743586	114.237220365030097	440307	V0440300	43396	122	199	120	200	114.234786549999995	22.7155308500000004	114.237226890000002	22.7177468100000013	2
2019-10-24 00:01:05	2019-10-24 00:10:35	1.86759879999999989	01	30-39岁	22.7184954269291204	114.238653529422038	440307	V0440300	43397	122	200	120	201	114.237226890000002	22.7155308500000004	114.239667229999995	22.7177468100000013	1
2019-10-24 08:02:51	2019-10-24 18:09:41	1.86759879999999989	01	19-29岁	22.7186924033522999	114.25269947453765	440307	V0440300	43403	122	206	120	207	114.251868909999999	22.7155308500000004	114.254309239999998	22.7177468100000013	1
2019-10-24 14:39:31	2019-10-24 15:11:39	1.86759879999999989	02	30-39岁	22.7185160948390994	114.29687720670384	440307	V0440300	43421	122	224	120	225	114.295794959999995	22.7155308500000004	114.298235289999994	22.7177468100000013	2
2019-10-24 16:43:08	2019-10-24 18:07:54	1.86759879999999989	02	30-39岁	22.7185160948390994	114.29687720670384	440307	V0440300	43421	122	224	120	225	114.295794959999995	22.7155308500000004	114.298235289999994	22.7177468100000013	2
2019-10-24 14:02:18	2019-10-24 17:40:04	2.01503029999999983	01	19-29岁	22.7202857440745412	113.852298594431375	440306	V0440300	43596	123	42	125	42	113.851653780000007	22.7177468100000013	113.854094119999999	22.7199627699999986	1
2019-10-24 16:32:59	2019-10-24 18:30:23	1.86759879999999989	01	未知	22.7205585514170103	114.238427232195534	440307	V0440300	43754	123	200	121	201	114.237226890000002	22.7177468100000013	114.239667229999995	22.7199627699999986	2
2019-10-24 18:31:11	2019-10-24 22:21:19	1.86759879999999989	01	未知	22.7205585514170103	114.238427232195534	440307	V0440300	43754	123	200	121	201	114.237226890000002	22.7177468100000013	114.239667229999995	22.7199627699999986	2
2019-10-24 00:10:20	2019-10-24 00:14:06	1.86759879999999989	01	19-29岁	22.7220554376033093	114.240430749615797	440307	V0440300	43755	123	201	121	202	114.239667229999995	22.7177468100000013	114.242107559999994	22.7199627699999986	1
2019-10-24 13:47:05	2019-10-24 15:13:47	1.86759879999999989	01	19-29岁	22.7208418120931412	114.255390676524797	440307	V0440300	43761	123	207	121	208	114.254309239999998	22.7177468100000013	114.256749580000005	22.7199627699999986	1
2019-10-24 09:44:08	2019-10-24 18:51:07	2.05558739999999984	02	30-39岁	22.7218662728158094	114.395879020978995	440310	V0440300	43819	123	265	120	266	114.395848740000005	22.7177468100000013	114.398289079999998	22.7199627699999986	1
2019-10-24 15:08:27	2019-10-24 16:01:45	1.75727349999999993	02	19-29岁	22.7240551271402893	114.034677913647457	440309	V0440300	44027	124	116	124	117	114.032238660000004	22.7199627699999986	114.034678990000003	22.7221787199999987	1
2019-10-24 15:38:52	2019-10-24 18:42:14	1.86759879999999989	03	未知	22.724383043828901	114.293122651845067	440307	V0440300	44133	124	222	122	223	114.290914290000003	22.7199627699999986	114.293354620000002	22.7221787199999987	1
2019-10-24 08:20:12	2019-10-24 09:20:16	2.01503029999999983	01	30-39岁	22.7251776412784885	113.866107231999095	440306	V0440300	44315	125	47	126	47	113.863855459999996	22.7221787199999987	113.866295800000003	22.7243946799999996	1
2019-10-24 00:00:52	2019-10-24 01:25:15	1.75727349999999993	01	30-39岁	22.7261444087860411	113.992438249089986	440309	V0440300	44367	125	99	125	100	113.990752939999993	22.7221787199999987	113.99319328	22.7243946799999996	1
2019-10-24 16:35:17	2019-10-24 19:05:50	1.75727349999999993	01	19-29岁	22.7259927812978297	114.068756447276883	440309	V0440300	44398	125	130	125	131	114.066403359999995	22.7221787199999987	114.068843700000002	22.7243946799999996	1
2019-10-24 16:54:31	2019-10-24 18:06:26	1.86759879999999989	01	19-29岁	22.7249512235307094	114.240333705968652	440307	V0440300	44469	125	201	123	202	114.239667229999995	22.7221787199999987	114.242107559999994	22.7243946799999996	1
2019-10-24 18:08:44	2019-10-24 22:31:01	1.86759879999999989	01	40-49岁	22.7265936851587504	114.253933049057196	440307	V0440300	44474	125	206	123	207	114.251868909999999	22.7221787199999987	114.254309239999998	22.7243946799999996	1
2019-10-24 20:20:22	2019-10-24 21:53:13	2.01503029999999983	03	未知	22.7279554850722683	113.806353072418133	440306	V0440300	44648	126	23	128	23	113.805287399999997	22.7243946799999996	113.807727729999996	22.7266106400000005	1
2019-10-24 15:29:08	2019-10-24 16:28:48	2.01503029999999983	02	19-29岁	22.7277611463075502	113.823303439776765	440306	V0440300	44655	126	30	128	30	113.822369749999993	22.7243946799999996	113.82481009	22.7266106400000005	1
2019-10-24 11:26:45	2019-10-24 13:45:59	2.01503029999999983	01	19-29岁	22.7291846977106715	113.770555612605847	440306	V0440300	44990	127	8	129	8	113.768682350000006	22.7266106400000005	113.771122689999999	22.7288266000000014	1
2019-10-24 13:13:55	2019-10-24 15:06:39	1.75727349999999993	01	30-39岁	22.72921637672777	114.015234502730237	440309	V0440300	45091	127	109	127	110	114.015156300000001	22.7266106400000005	114.017596639999994	22.7288266000000014	1
2019-10-24 16:16:35	2019-10-24 19:18:56	1.75727349999999993	01	19-29岁	22.7291412212929202	114.054941526644043	440309	V0440300	45107	127	125	127	126	114.054201680000006	22.7266106400000005	114.056642019999998	22.7288266000000014	1
2019-10-24 17:06:13	2019-10-24 18:08:46	1.75727349999999993	02	40-49岁	22.7307247445812486	114.076779804008652	440309	V0440300	45116	127	134	127	135	114.07616471	22.7266106400000005	114.078605039999999	22.7288266000000014	1
2019-10-24 00:00:52	2019-10-24 00:11:14	1.86759879999999989	01	19-29岁	22.7288453748238588	114.241598343374136	440307	V0440300	45183	127	201	125	202	114.239667229999995	22.7266106400000005	114.242107559999994	22.7288266000000014	1
2019-10-24 18:12:47	2019-10-24 20:23:58	1.86759879999999989	02	19-29岁	22.7298324650543293	114.25016095831721	440307	V0440300	45187	127	205	125	206	114.249428570000006	22.7266106400000005	114.251868909999999	22.7288266000000014	1
2019-10-24 16:44:20	2019-10-24 17:52:24	2.01503029999999983	02	19-29岁	22.7319464869210783	113.826845019507644	440306	V0440300	45370	128	31	130	31	113.82481009	22.7288266000000014	113.827250419999999	22.7310425500000015	1
2019-10-24 12:22:17	2019-10-24 18:57:28	2.01503029999999983	02	19-29岁	22.7322517224564393	113.851839689307468	440306	V0440300	45381	128	42	129	42	113.851653780000007	22.7288266000000014	113.854094119999999	22.7310425500000015	1
2019-10-24 13:21:31	2019-10-24 18:53:04	2.01503029999999983	02	19-29岁	22.7316072629179509	113.852107392094084	440306	V0440300	45381	128	42	129	42	113.851653780000007	22.7288266000000014	113.854094119999999	22.7310425500000015	1
2019-10-24 15:02:41	2019-10-24 18:07:15	1.75727349999999993	01	0-18岁	22.7322537746153088	114.080931100990398	440309	V0440300	45474	128	135	128	136	114.078605039999999	22.7288266000000014	114.081045380000006	22.7310425500000015	1
2019-10-24 19:11:29	2019-10-24 22:11:42	1.86759879999999989	01	30-39岁	22.7323213915599212	114.223935400605839	440307	V0440300	45533	128	194	126	195	114.222584870000006	22.7288266000000014	114.225025209999998	22.7310425500000015	1
2019-10-24 18:24:58	2019-10-24 20:27:25	1.86759879999999989	01	40-49岁	22.7322533208346194	114.248691820511112	440307	V0440300	45543	128	204	126	205	114.246988239999993	22.7288266000000014	114.249428570000006	22.7310425500000015	1
2019-10-24 18:44:00	2019-10-24 20:39:01	1.86759879999999989	01	60岁以上	22.7332437290852205	114.249070959217676	440307	V0440300	45543	128	204	126	205	114.246988239999993	22.7288266000000014	114.249428570000006	22.7310425500000015	1
2019-10-24 18:00:26	2019-10-24 20:48:28	1.86759879999999989	01	19-29岁	22.7328276601853396	114.281707212651696	440307	V0440300	45557	128	218	126	219	114.281152939999998	22.7288266000000014	114.283593280000005	22.7310425500000015	1
2019-10-24 08:58:00	2019-10-24 11:00:41	2.05558739999999984	01	40-49岁	22.7323534407755901	114.350720666016372	440310	V0440300	45585	128	246	125	247	114.349482350000002	22.7288266000000014	114.351922689999995	22.7310425500000015	1
2019-10-24 19:55:23	2019-10-24 21:04:14	2.01503029999999983	01	30-39岁	22.7348155720451608	113.811417698933738	440306	V0440300	45721	129	25	131	25	113.810168070000003	22.7310425500000015	113.812608400000002	22.7332585099999989	1
2019-10-24 09:33:05	2019-10-24 10:29:20	1.86759879999999989	01	30-39岁	22.7339399786685696	114.274941546247391	440307	V0440300	45911	129	215	127	216	114.27383193	22.7310425500000015	114.276272270000007	22.7332585099999989	1
2019-10-24 16:52:21	2019-10-24 18:05:07	1.86759879999999989	01	19-29岁	22.7345520650026209	114.28119627519466	440307	V0440300	45914	129	218	127	219	114.281152939999998	22.7310425500000015	114.283593280000005	22.7332585099999989	2
2019-10-24 18:05:08	2019-10-24 18:42:19	1.86759879999999989	01	19-29岁	22.7345520650026209	114.28119627519466	440307	V0440300	45914	129	218	127	219	114.281152939999998	22.7310425500000015	114.283593280000005	22.7332585099999989	2
2019-10-24 10:11:50	2019-10-24 11:08:19	1.75727349999999993	01	0-18岁	22.7361909034530392	114.005012786501837	440309	V0440300	46157	130	104	130	105	114.002954619999997	22.7332585099999989	114.005394960000004	22.7354744699999998	1
2019-10-24 19:58:11	2019-10-24 21:39:03	1.86759879999999989	01	19-29岁	22.7356264894449289	114.297698765535728	440307	V0440300	46277	130	224	128	225	114.295794959999995	22.7332585099999989	114.298235289999994	22.7354744699999998	1
2019-10-24 08:31:18	2019-10-24 12:41:35	2.01503029999999983	01	30-39岁	22.7384139109647201	113.900197407896201	440306	V0440300	46471	131	61	132	61	113.898020169999995	22.7354744699999998	113.900460510000002	22.7376904300000007	1
2019-10-24 19:11:05	2019-10-24 22:23:48	1.75727349999999993	02	19-29岁	22.7387960942189302	114.006775467689181	440309	V0440300	46515	131	105	131	106	114.005394960000004	22.7354744699999998	114.007835290000003	22.7376904300000007	1
2019-10-24 15:10:19	2019-10-24 16:29:00	2.01503029999999983	02	19-29岁	22.7401364892115616	113.773090194470953	440306	V0440300	46776	132	9	134	9	113.771122689999999	22.7376904300000007	113.773563030000005	22.7399063800000008	1
2019-10-24 16:31:52	2019-10-24 20:20:04	2.01503029999999983	01	19-29岁	22.7406986451909887	113.781268366763086	440306	V0440300	46780	132	13	134	13	113.780884040000004	22.7376904300000007	113.783324370000003	22.7399063800000008	1
2019-10-24 12:15:12	2019-10-24 13:18:54	2.01503029999999983	02	19-29岁	22.7415204713882702	113.928790242283725	440306	V0440300	46840	132	73	133	74	113.927304199999995	22.7376904300000007	113.929744540000002	22.7399063800000008	1
2019-10-24 18:39:33	2019-10-24 22:12:33	2.01503029999999983	02	30-39岁	22.7434180753659305	113.819244348559309	440306	V0440300	47152	133	28	135	28	113.817489080000001	22.7399063800000008	113.81992941	22.7421223400000017	1
2019-10-24 17:25:34	2019-10-24 18:11:49	2.01503029999999983	01	19-29岁	22.7429211022373394	113.822836107255512	440306	V0440300	47154	133	30	135	30	113.822369749999993	22.7399063800000008	113.82481009	22.7421223400000017	2
2019-10-24 18:14:55	2019-10-24 22:31:23	2.01503029999999983	01	19-29岁	22.7429211022373394	113.822836107255512	440306	V0440300	47154	133	30	135	30	113.822369749999993	22.7399063800000008	113.82481009	22.7421223400000017	2
2019-10-24 20:04:58	2019-10-24 20:35:04	1.75727349999999993	01	40-49岁	22.7440818744420206	114.014814213890347	440309	V0440300	47232	133	108	133	109	114.012715970000002	22.7399063800000008	114.015156300000001	22.7421223400000017	1
2019-10-24 20:27:00	2019-10-24 20:59:15	2.01503029999999983	01	19-29岁	22.7446748736067299	113.797256945302394	440306	V0440300	47500	134	19	136	19	113.795526050000007	22.7421223400000017	113.797966389999999	22.744338299999999	1
2019-10-24 00:04:10	2019-10-24 01:35:16	2.01503029999999983	02	30-39岁	22.7452144711273192	113.814299286027236	440306	V0440300	47507	134	26	136	26	113.812608400000002	22.7421223400000017	113.815048739999995	22.744338299999999	1
2019-10-24 17:40:04	2019-10-24 19:45:49	2.01503029999999983	01	30-39岁	22.7461815357271604	113.932772549015368	440306	V0440300	47556	134	75	135	76	113.932184879999994	22.7421223400000017	113.934625209999993	22.744338299999999	1
2019-10-24 12:47:03	2019-10-24 14:31:06	2.01503029999999983	01	40-49岁	22.7477576291676087	113.886929163980511	440306	V0440300	47894	135	56	136	57	113.885818490000005	22.744338299999999	113.888258820000004	22.7465542499999991	1
2019-10-24 12:06:14	2019-10-24 13:33:02	1.86759879999999989	01	40-49岁	22.7483385516603285	114.225236921567173	440307	V0440300	48033	135	195	133	196	114.225025209999998	22.744338299999999	114.227465550000005	22.7465542499999991	1
2019-10-24 00:55:26	2019-10-24 01:29:27	2.05558739999999984	01	30-39岁	22.74688616843342	114.380221941869763	440310	V0440300	48096	135	258	132	259	114.378766389999996	22.744338299999999	114.381206719999994	22.7465542499999991	1
2019-10-24 13:57:23	2019-10-24 20:50:03	1.86759879999999989	02	50-59岁	22.7488985500025684	114.22473901207708	440307	V0440300	48389	136	194	134	195	114.222584870000006	22.7465542499999991	114.225025209999998	22.74877021	1
2019-10-24 19:45:35	2019-10-24 20:30:16	2.05558739999999984	02	30-39岁	22.7509118363261607	114.371959800126803	440310	V0440300	48450	136	255	133	256	114.371445379999997	22.7465542499999991	114.373885709999996	22.74877021	1
2019-10-24 11:22:22	2019-10-24 11:23:22	2.01503029999999983	02	30-39岁	22.7547610138206586	113.792643297549205	440306	V0440300	48926	138	17	140	17	113.790645380000001	22.7509861700000009	113.79308571	22.7532021299999982	1
2019-10-24 12:29:31	2019-10-24 13:27:26	2.01503029999999983	02	50-59岁	22.754301033619921	113.863467452303183	440306	V0440300	48955	138	46	139	47	113.861415129999997	22.7509861700000009	113.863855459999996	22.7532021299999982	1
2019-10-24 14:41:40	2019-10-24 15:39:48	2.01503029999999983	01	40-49岁	22.7571336933903794	113.802054925555694	440306	V0440300	49287	139	21	141	21	113.800406719999998	22.7532021299999982	113.802847060000005	22.7554180799999983	1
2019-10-24 00:00:06	2019-10-24 00:02:52	2.01503029999999983	01	19-29岁	22.7575526649026507	113.914059430518648	440306	V0440300	49333	139	67	140	68	113.912662190000006	22.7532021299999982	113.915102520000005	22.7554180799999983	1
2019-10-24 00:05:26	2019-10-24 04:22:28	2.05558739999999984	03	未知	22.7612430696485895	114.356918364989355	440310	V0440300	50229	141	249	138	250	114.356803360000001	22.7576340399999992	114.359243699999993	22.7598500000000001	1
2019-10-24 16:35:29	2019-10-24 21:14:38	2.01503029999999983	01	40-49岁	22.7633431524058807	113.834682073888274	440306	V0440300	50372	142	35	143	36	113.834571429999997	22.7598500000000001	113.837011770000004	22.762065960000001	1
2019-10-24 15:54:42	2019-10-24 19:50:11	2.01503029999999983	01	0-18岁	22.7637014952161714	113.874822405956948	440306	V0440300	50388	142	51	143	52	113.873616810000001	22.7598500000000001	113.87605714	22.762065960000001	1
2019-10-24 12:26:15	2019-10-24 14:40:54	2.01503029999999983	01	19-29岁	22.7649131481907006	113.808860013768211	440306	V0440300	50718	143	24	145	25	113.807727729999996	22.762065960000001	113.810168070000003	22.7642819199999984	1
2019-10-24 12:59:07	2019-10-24 18:18:09	2.01503029999999983	01	50-59岁	22.7674202185068815	113.823699304460121	440306	V0440300	51081	144	30	145	31	113.822369749999993	22.7642819199999984	113.82481009	22.7664978699999985	2
2019-10-24 11:15:11	2019-10-24 12:59:06	2.01503029999999983	01	50-59岁	22.7674202185068815	113.823699304460121	440306	V0440300	51081	144	30	145	31	113.822369749999993	22.7642819199999984	113.82481009	22.7664978699999985	2
2019-10-24 17:34:21	2019-10-24 20:06:45	2.01503029999999983	01	19-29岁	22.7692459527668589	113.842476557633617	440306	V0440300	51446	145	38	146	39	113.841892439999995	22.7664978699999985	113.844332769999994	22.7687138299999994	1
2019-10-24 21:17:33	2019-10-24 23:35:42	2.01503029999999983	02	19-29岁	22.7728217019133297	113.831670478165563	440306	V0440300	51798	146	33	147	34	113.829690760000005	22.7687138299999994	113.832131090000004	22.7709297900000003	1
2019-10-24 15:32:27	2019-10-24 17:16:00	2.01503029999999983	01	19-29岁	22.7715822118215989	113.870351331842841	440306	V0440300	51814	146	49	147	50	113.868736139999996	22.7687138299999994	113.871176469999995	22.7709297900000003	1
2019-10-24 19:14:54	2019-10-24 21:26:49	2.01503029999999983	01	30-39岁	22.7716833076756302	113.892594956463526	440306	V0440300	51823	146	58	147	59	113.890699159999997	22.7687138299999994	113.893139500000004	22.7709297900000003	1
2019-10-24 18:41:55	2019-10-24 19:55:44	2.01503029999999983	01	30-39岁	22.7732961039718802	113.827844904281051	440306	V0440300	52154	147	32	148	33	113.827250419999999	22.7709297900000003	113.829690760000005	22.7731457500000012	1
2019-10-24 19:11:15	2019-10-24 20:31:32	2.01503029999999983	01	19-29岁	22.774458418197991	113.875745069830003	440306	V0440300	52173	147	51	148	52	113.873616810000001	22.7709297900000003	113.87605714	22.7731457500000012	1
2019-10-24 12:56:21	2019-10-24 19:03:31	1.86759879999999989	02	30-39岁	22.7742710968914714	114.305260630503568	440307	V0440300	52349	147	227	144	228	114.303115969999993	22.7709297900000003	114.305556300000006	22.7731457500000012	1
2019-10-24 13:14:08	2019-10-24 14:54:22	2.01503029999999983	03	未知	22.77546162864585	113.827833728444091	440306	V0440300	52511	148	32	149	33	113.827250419999999	22.7731457500000012	113.829690760000005	22.7753617000000013	1
2019-10-24 17:00:53	2019-10-24 20:22:54	2.01503029999999983	02	19-29岁	22.7758946413642818	113.907291852863366	440306	V0440300	52543	148	64	149	65	113.905341179999994	22.7731457500000012	113.907781510000007	22.7753617000000013	1
2019-10-24 21:11:20	2019-10-24 23:31:07	2.01503029999999983	01	19-29岁	22.7797296415536898	113.835082343759964	440306	V0440300	52871	149	35	150	36	113.834571429999997	22.7753617000000013	113.837011770000004	22.7775776599999986	1
2019-10-24 19:50:19	2019-10-24 23:18:20	2.01503029999999983	02	40-49岁	22.7778290366498197	113.867240564345593	440306	V0440300	52884	149	48	150	49	113.866295800000003	22.7753617000000013	113.868736139999996	22.7775776599999986	1
2019-10-24 19:27:44	2019-10-24 21:11:27	2.01503029999999983	01	19-29岁	22.7798806857647698	113.819547211624581	440306	V0440300	53221	150	28	151	29	113.817489080000001	22.7775776599999986	113.81992941	22.7797936199999995	1
2019-10-24 17:02:33	2019-10-24 20:18:52	2.01503029999999983	02	30-39岁	22.7807077670979794	113.864946165709114	440306	V0440300	53240	150	47	151	48	113.863855459999996	22.7775776599999986	113.866295800000003	22.7797936199999995	1
2019-10-24 12:29:28	2019-10-24 13:58:15	2.01503029999999983	01	19-29岁	22.7835867491193405	113.869551738103269	440306	V0440300	53599	151	49	152	50	113.868736139999996	22.7797936199999995	113.871176469999995	22.7820095699999996	1
2019-10-24 15:17:16	2019-10-24 19:20:01	2.01503029999999983	01	30-39岁	22.7864379317873293	113.874586370191452	440306	V0440300	53958	152	51	153	52	113.873616810000001	22.7820095699999996	113.87605714	22.7842255300000005	1
2019-10-24 18:56:47	2019-10-24 20:55:37	2.01503029999999983	01	19-29岁	22.7886273376259183	113.832813613871082	440306	V0440300	54298	153	34	154	35	113.832131090000004	22.7842255300000005	113.834571429999997	22.7864414900000014	1
2019-10-24 18:33:35	2019-10-24 21:22:38	1.86759879999999989	03	未知	22.7875321569758	114.326222589292414	440307	V0440300	54500	153	236	150	238	114.325078989999994	22.7842255300000005	114.327519330000001	22.7864414900000014	1
2019-10-24 07:39:39	2019-10-24 07:49:09	2.01503029999999983	01	30-39岁	22.793962795287019	113.831113576324483	440306	V0440300	55368	156	33	157	34	113.829690760000005	22.7908733999999988	113.832131090000004	22.7930893599999997	1
2019-10-24 09:05:12	2019-10-24 16:01:21	1.86759879999999989	01	19-29岁	22.7971869457109513	114.331379208321096	440307	V0440300	55930	157	238	154	240	114.32995966	22.7930893599999997	114.332400000000007	22.7953053200000006	1
2019-10-24 23:00:09	2019-10-24 23:01:09	1.86759879999999989	01	19-29岁	22.7968441594161284	114.337870001942079	440307	V0440300	55933	157	241	154	243	114.337280669999998	22.7930893599999997	114.339721010000005	22.7953053200000006	1
2019-10-24 21:19:13	2019-10-24 22:50:28	2.01503029999999983	01	30-39岁	22.7996370134183799	113.86936016679384	440306	V0440300	56098	158	49	159	50	113.868736139999996	22.7953053200000006	113.871176469999995	22.7975212800000016	1
2019-10-24 15:26:22	2019-10-24 21:29:00	2.01503029999999983	01	19-29岁	22.8001875520351298	113.870281981254337	440306	V0440300	56455	159	49	160	50	113.868736139999996	22.7975212800000016	113.871176469999995	22.7997372300000016	1
2019-10-24 15:49:53	2019-10-24 18:42:05	2.01503029999999983	01	30-39岁	22.8135647665420898	113.859910916213749	440306	V0440300	58593	165	45	166	46	113.858974790000005	22.8108170200000018	113.861415129999997	22.8130329799999991	1
2019-10-24 18:31:18	2019-10-24 18:31:18	2.01503029999999983	01	40-49岁	22.8318819381893299	113.927786723170342	440306	V0440300	61477	173	73	173	74	113.927304199999995	22.8285446800000003	113.929744540000002	22.8307606400000012	1
2019-10-24 00:00:02	2019-10-24 00:06:13	2.31628990000000012	01	19-29岁	22.8512063727638512	113.880652671091141	441900	V0440300	64670	182	53	182	54	113.878497479999993	22.8484882999999996	113.88093782	22.8507042600000005	1
